# Supplementary material for: Light-wave-controlled Haldane model in monolayer hexagonal boron nitride
Source: Nature. 2024 Apr 15;628(8009):752–7. doi: 10.1038/s41586-024-07244-z (PMC11041748; doi:10.1038/s41586-024-07244-z)
Supplement: Supplementary file 1 — This zipped file contains source data files for Supplementary Figs. 1–4 and Extended Data Figs 2–5, 7, 8, 11 and 10. [file 41586_2024_7244_MOESM1_ESM.zip]

Archive with 126 entries (109 files):
- Data source/Extended data fig 10/
- Data source/Extended data fig 10/Fig10a_1.csv
- Data source/Extended data fig 10/Fig10a_2.csv
- Data source/Extended data fig 10/Fig10a_3.csv
- Data source/Extended data fig 10/Fig10a_4.csv
- Data source/Extended data fig 10/Fig10b_1.csv
- Data source/Extended data fig 10/Fig10b_2.csv
- Data source/Extended data fig 10/Fig10b_3.csv
- Data source/Extended data fig 10/Fig10b_4.csv
- Data source/Extended data fig 10/Fig10c_1.csv
- Data source/Extended data fig 10/Fig10c_2.csv
- Data source/Extended data fig 10/Fig10c_3.csv
- Data source/Extended data fig 10/Fig10c_4.csv
- Data source/Extended data fig 11/
- Data source/Extended data fig 11/Fig11a.csv
- Data source/Extended data fig 11/Fig11b.csv
- Data source/Extended data fig 2/
- Data source/Extended data fig 2/efield_panel_a.csv
- Data source/Extended data fig 2/efield_panel_d.csv
- Data source/Extended data fig 2/efield_panel_g.csv
- Data source/Extended data fig 2/kgrid.vertices.1BZ.csv
- Data source/Extended data fig 2/lattice.rec.csv
- Data source/Extended data fig 2/plot_snapshot.py
- Data source/Extended data fig 2/pops_panel_c.csv
- Data source/Extended data fig 2/pops_panel_f.csv
- Data source/Extended data fig 2/pops_panel_i.csv
- Data source/Extended data fig 2/snapshot.py
- Data source/Extended data fig 2/vpot_panel_b.csv
- Data source/Extended data fig 2/vpot_panel_e.csv
- Data source/Extended data fig 2/vpot_panel_h.csv
- Data source/Extended data fig 3/
- Data source/Extended data fig 3/kgrid.vertices.1BZ.csv
- Data source/Extended data fig 3/lattice.rec.csv
- Data source/Extended data fig 3/plot_snapshot.py
- Data source/Extended data fig 3/pops_panel_a.csv
- Data source/Extended data fig 3/pops_panel_b.csv
- Data source/Extended data fig 3/pops_panel_c.csv
- Data source/Extended data fig 3/pops_panel_d.csv
- Data source/Extended data fig 3/pops_panel_e.csv
- Data source/Extended data fig 3/pops_panel_f.csv
- Data source/Extended data fig 3/pops_panel_g.csv
- Data source/Extended data fig 3/pops_panel_h.csv
- Data source/Extended data fig 3/pops_panel_i.csv
- Data source/Extended data fig 3/pops_panel_j.csv
- Data source/Extended data fig 3/pops_panel_k.csv
- Data source/Extended data fig 3/pops_panel_l.csv
- Data source/Extended data fig 3/pops_panel_m.csv
- Data source/Extended data fig 3/pops_panel_n.csv
- Data source/Extended data fig 3/pops_panel_o.csv
- Data source/Extended data fig 3/pops_panel_p.csv
- Data source/Extended data fig 3/pops_panel_q.csv
- Data source/Extended data fig 3/pops_panel_r.csv
- Data source/Extended data fig 3/pops_panel_s.csv
- Data source/Extended data fig 3/pops_panel_t.csv
- Data source/Extended data fig 3/snapshot.py
- Data source/Extended data fig 3/vpot_panel_a.csv
- Data source/Extended data fig 3/vpot_panel_b.csv
- Data source/Extended data fig 3/vpot_panel_c.csv
- Data source/Extended data fig 3/vpot_panel_d.csv
- Data source/Extended data fig 3/vpot_panel_e.csv
- Data source/Extended data fig 3/vpot_panel_f.csv
- Data source/Extended data fig 3/vpot_panel_g.csv
- Data source/Extended data fig 3/vpot_panel_h.csv
- Data source/Extended data fig 3/vpot_panel_i.csv
- Data source/Extended data fig 3/vpot_panel_j.csv
- Data source/Extended data fig 3/vpot_panel_k.csv
- Data source/Extended data fig 3/vpot_panel_l.csv
- Data source/Extended data fig 3/vpot_panel_m.csv
- Data source/Extended data fig 3/vpot_panel_n.csv
- Data source/Extended data fig 3/vpot_panel_o.csv
- Data source/Extended data fig 3/vpot_panel_p.csv
- Data source/Extended data fig 3/vpot_panel_q.csv
- Data source/Extended data fig 3/vpot_panel_r.csv
- Data source/Extended data fig 3/vpot_panel_s.csv
- Data source/Extended data fig 3/vpot_panel_t.csv
- Data source/Extended data fig 4/
- Data source/Extended data fig 4/INT_10TWcm2/
- Data source/Extended data fig 4/INT_10TWcm2/H3_panel_n.csv
- Data source/Extended data fig 4/INT_10TWcm2/Interference_terms_panel_m.csv
- Data source/Extended data fig 4/INT_2TWcm2/
- Data source/Extended data fig 4/INT_2TWcm2/H3_oscillation_panel_b.csv
- Data source/Extended data fig 4/INT_2TWcm2/Interference_terms_panel_a.csv
- Data source/Extended data fig 4/INT_4TWcm2/
- Data source/Extended data fig 4/INT_4TWcm2/H3_oscillation_panel_e.csv
- Data source/Extended data fig 4/INT_4TWcm2/Interference_terms_panel_d.csv
- Data source/Extended data fig 4/INT_6TWcm2/
- Data source/Extended data fig 4/INT_6TWcm2/H3_panel_h.csv
- Data source/Extended data fig 4/INT_6TWcm2/Interference_terms_panel_h.csv
- Data source/Extended data fig 4/INT_8TWcm2/
- Data source/Extended data fig 4/INT_8TWcm2/H3_panel_k.csv
- Data source/Extended data fig 4/INT_8TWcm2/Interference_terms_panel_j.csv
- Data source/Extended data fig 4/plot.py
- Data source/Extended data fig 5/
- Data source/Extended data fig 5/H3.PROBE_GK_panel a.csv
- Data source/Extended data fig 5/H3.PROBE_GM_panel b.csv
- Data source/Extended data fig 7/
- Data source/Extended data fig 7/Fig7a.csv
- Data source/Extended data fig 7/Fig7b_1.csv
- Data source/Extended data fig 7/Fig7b_2.csv
- Data source/Extended data fig 7/Fig7c_1.csv
- Data source/Extended data fig 7/Fig7c_2.csv
- Data source/Extended data fig 8/
- Data source/Extended data fig 8/Fig8.csv
- Data source/Fig 1/
- Data source/Fig 1/1d.csv
- Data source/Fig 1/1e.csv
- Data source/Fig 1/1f.csv
- Data source/Fig 1/1g.csv
- Data source/Fig 1/1h.csv
- Data source/Fig 1/1i.csv
- Data source/Fig 1/1j.csv
- Data source/Fig 1/1k.csv
- Data source/Fig 1/1l.csv
- Data source/Fig 2/
- Data source/Fig 2/2c.csv
- Data source/Fig 3/
- Data source/Fig 3/3a.csv
- Data source/Fig 3/3b.csv
- Data source/Fig 3/3c.csv
- Data source/Fig 3/3c_inset.csv
- Data source/Fig 3/3d.csv
- Data source/Fig 3/3d_inset.csv
- Data source/Fig 4/
- Data source/Fig 4/4a.csv
- Data source/Fig 4/4a_inset.csv
- Data source/Fig 4/4b.csv
