# Supplementary material for: Light-wave-controlled Haldane model in monolayer hexagonal boron nitride
Source: Nature. 2024 Apr 15;628(8009):752–7. doi: 10.1038/s41586-024-07244-z (PMC11041748; doi:10.1038/s41586-024-07244-z)
Supplement: Supplementary file 1 — This zipped file contains source data files for Supplementary Figs. 1–4 and Extended Data Figs 2–5, 7, 8, 11 and 10. [file 41586_2024_7244_MOESM1_ESM.zip › Data source/Extended data fig 10/Fig10a_1.csv]

size (µm)	$Fit_X$ (norm)
-190.4	0.0
-189.9423463687151	0.0
-189.48469273743018	0.0
-189.02703910614525	0.0
-188.56938547486035	0.0
-188.11173184357543	0.0
-187.65407821229053	0.0
-187.1964245810056	0.0
-186.73877094972067	0.0
-186.28111731843578	0.0
-185.82346368715085	0.0
-185.36581005586595	0.0
-184.90815642458102	0.0
-184.4505027932961	0.0
-183.9928491620112	0.0
-183.53519553072627	0.0
-183.07754189944137	0.0
-182.61988826815644	0.0
-182.16223463687152	0.0
-181.70458100558662	0.0
-181.2469273743017	0.0
-180.7892737430168	0.0
-180.33162011173187	0.0
-179.87396648044694	0.0
-179.41631284916204	0.0
-178.95865921787708	0.0
-178.5010055865922	0.0
-178.04335195530726	0.0
-177.58569832402236	0.0
-177.12804469273743	0.0
-176.6703910614525	0.0
-176.2127374301676	0.0
-175.75508379888268	0.0
-175.29743016759778	0.0
-174.83977653631285	0.0
-174.38212290502793	0.0
-173.92446927374303	0.0
-173.4668156424581	0.0
-173.0091620111732	0.0
-172.55150837988828	0.0
-172.09385474860335	0.0
-171.63620111731845	0.0
-171.17854748603352	0.0
-170.72089385474862	0.0
-170.2632402234637	0.0
-169.80558659217877	0.0
-169.34793296089387	0.0
-168.89027932960894	0.0
-168.43262569832405	0.0
-167.97497206703912	0.0
-167.5173184357542	0.0
-167.0596648044693	0.0
-166.60201117318437	0.0
-166.14435754189947	0.0
-165.68670391061454	0.0
-165.2290502793296	0.0
-164.7713966480447	0.0
-164.3137430167598	0.0
-163.8560893854749	0.0
-163.39843575418996	0.0
-162.94078212290503	0.0
-162.48312849162014	0.0
-162.0254748603352	0.0
-161.5678212290503	0.0
-161.11016759776538	0.0
-160.65251396648046	0.0
-160.19486033519556	0.0
-159.73720670391063	0.0
-159.27955307262573	0.0
-158.8218994413408	0.0
-158.36424581005588	0.0
-157.90659217877098	0.0
-157.44893854748602	0.0
-156.99128491620115	0.0
-156.5336312849162	0.0
-156.0759776536313	0.0
-155.61832402234637	0.0
-155.16067039106147	0.0
-154.70301675977655	0.0
-154.24536312849165	0.0
-153.78770949720672	0.0
-153.33005586592182	0.0
-152.87240223463687	0.0
-152.41474860335197	0.0
-151.95709497206704	0.0
-151.4994413407821	0.0
-151.0417877094972	0.0
-150.5841340782123	0.0
-150.1264804469274	1.5e-323
-149.66882681564246	1.344e-321
-149.21117318435753	1.2173e-319
-148.75351955307264	1.0873367e-317
-148.2958659217877	9.57969493e-316
-147.8382122905028	8.324401576e-314
-147.38055865921788	7.13457453215e-312
-146.92290502793296	6.03110443025e-310
-146.46525139664806	5.028510143080453e-308
-146.00759776536313	4.135190536709736e-306
-145.54994413407823	3.354018338758953e-304
-145.0922905027933	2.683175336138394e-302
-144.63463687150838	2.117124443436798e-300
-144.17698324022348	1.6476214309706452e-298
-143.71932960893855	1.2646844857690473e-296
-143.26167597765365	9.574600508105782e-295
-142.80402234636873	7.149453514133158e-293
-142.3463687150838	5.265489411247428e-291
-141.8887150837989	3.82488474892581e-289
-141.43106145251397	2.740385596271604e-287
-140.97340782122907	1.936505396288453e-285
-140.51575418994415	1.3497068738533514e-283
-140.05810055865922	9.278417715632295e-282
-139.60044692737432	6.291034897942152e-280
-139.1427932960894	4.207111099509971e-278
-138.6851396648045	2.77497822813548e-276
-138.22748603351957	1.8052979631068116e-274
-137.76983240223464	1.1583823108258786e-272
-137.31217877094974	7.331091746025928e-271
-136.8545251396648	4.5761379179766245e-269
-136.39687150837992	2.817365992932162e-267
-135.93921787709496	1.7108074944654537e-265
-135.48156424581006	1.0246433665402384e-263
-135.02391061452514	6.052823837605945e-262
-134.56625698324024	3.526606865118083e-260
-134.1086033519553	2.0266081072272592e-258
-133.6509497206704	1.1486724778465856e-256
-133.19329608938548	6.421498244073392e-255
-132.73564245810059	3.540708988928694e-253
-132.27798882681563	1.925563352084681e-251
-131.82033519553076	1.0328543969436505e-249
-131.3626815642458	5.464294609075542e-248
-130.9050279329609	2.851299401649394e-246
-130.44737430167598	1.4674565539868072e-244
-129.98972067039108	7.449058660708848e-243
-129.53206703910615	3.7295054761659944e-241
-129.07441340782125	1.8416827351060057e-239
-128.61675977653633	8.969992857561502e-238
-128.15910614525143	4.309065448334788e-236
-127.70145251396649	2.0416805730184124e-234
-127.24379888268159	9.541270646363653e-233
-126.78614525139665	4.397829080376516e-231
-126.32849162011176	1.9993286574526098e-229
-125.87083798882682	8.96486487829178e-228
-125.41318435754191	3.964761048067559e-226
-124.955530726257	1.7294340312348108e-224
-124.49787709497207	7.440544116656653e-223
-124.04022346368716	3.1573236613831353e-221
-123.58256983240224	1.3214393199252461e-219
-123.12491620111733	5.454928456612469e-218
-122.66726256983242	2.2209797844437854e-216
-122.20960893854749	8.918952785777122e-215
-121.75195530726258	3.532619297551825e-213
-121.29430167597766	1.3800458705418975e-211
-120.83664804469275	5.31745617885193e-210
-120.37899441340784	2.0208218546478024e-208
-119.92134078212291	7.574707258907741e-207
-119.463687150838	2.8003827206981403e-205
-119.00603351955309	1.0211337676739831e-203
-118.54837988826817	3.6724982675750156e-202
-118.09072625698326	1.30272957854285e-200
-117.63307262569833	4.557856640299436e-199
-117.17541899441342	1.5728262940600182e-197
-116.7177653631285	5.353213612472004e-196
-116.2601117318436	1.7970580203698658e-194
-115.80245810055868	5.950087294157184e-193
-115.34480446927375	1.943114033618403e-191
-114.88715083798884	6.258740600255184e-190
-114.42949720670393	1.98833395346346e-188
-113.97184357541902	6.230249200037406e-187
-113.51418994413407	1.9254631891460912e-185
-113.05653631284918	5.869197652255806e-184
-112.59888268156425	1.7645581011819493e-182
-112.14122905027935	5.232471883083021e-181
-111.68357541899441	1.5303527792068805e-179
-111.22592178770952	4.414585399554505e-178
-110.76826815642458	1.2560357520389567e-176
-110.31061452513968	3.5247457293561856e-175
-109.85296089385474	9.75589904136736e-174
-109.39530726256986	2.66330260904675e-172
-108.93765363128492	7.171127504902907e-171
-108.48000000000002	1.904443475436279e-169
-108.02234636871509	4.988413463104274e-168
-107.56469273743019	1.288755438287785e-166
-107.10703910614525	3.2839179077800774e-165
-106.64938547486037	8.253302930357011e-164
-106.19173184357543	2.0458650931612241e-162
-105.73407821229053	5.001956514649089e-161
-105.27642458100559	1.206192278439592e-159
-104.8187709497207	2.868843707918202e-158
-104.36111731843576	6.729936192482357e-157
-103.90346368715086	1.5571437865310775e-155
-103.44581005586593	3.5535317524683406e-154
-102.98815642458104	7.998441936972971e-153
-102.5305027932961	1.7756783734942337e-151
-102.07284916201118	3.888095530012518e-150
-101.61519553072627	8.396982756467244e-149
-101.15754189944136	1.7886415226796973e-147
-100.69988826815643	3.7578294745200545e-146
-100.24223463687152	7.786898991202532e-145
-99.7845810055866	1.591496642474978e-143
-99.32692737430169	3.208194020514902e-142
-98.86927374301678	6.378656804476068e-141
-98.41162011173185	1.2508682233167671e-139
-97.95396648044694	2.4193995559793706e-138
-97.49631284916202	4.615485022785832e-137
-97.03865921787711	8.684419787504157e-136
-96.5810055865922	1.6116769071724263e-134
-96.12335195530727	2.950046563589138e-133
-95.66569832402236	5.325905686317372e-132
-95.20804469273745	9.483568485228708e-131
-94.75039106145253	1.665573532494768e-129
-94.29273743016762	2.885157656706076e-128
-93.83508379888269	4.929342574900591e-127
-93.37743016759778	8.30657835030198e-126
-92.91977653631287	1.3806037320481497e-124
-92.46212290502795	2.263234907969806e-123
-92.00446927374304	3.6593498824675665e-122
-91.54681564245811	5.83568647726423e-121
-91.0891620111732	9.178964277189629e-120
-90.63150837988827	1.4239971522046564e-118
-90.17385474860336	2.1789048955809523e-117
-89.71620111731845	3.2883735122858324e-116
-89.25854748603354	4.8948312131805635e-115
-88.80089385474861	7.186344174880024e-114
-88.3432402234637	1.0406196394117624e-112
-87.8855865921788	1.4862427043564733e-111
-87.42793296089388	2.0936359467828132e-110
-86.97027932960896	2.908883375807306e-109
-86.51262569832404	3.986255815116605e-108
-86.05497206703913	5.387877769835954e-107
-85.59731843575422	7.18263862073427e-106
-85.1396648044693	9.444174671658711e-105
-84.68201117318436	1.2247789625158434e-103
-84.22435754189945	1.5666253081005502e-102
-83.76670391061452	1.9764519969423784e-101
-83.30905027932961	2.4593544007661096e-100
-82.8513966480447	3.01835053375572e-99
-82.39374301675979	3.653692098211188e-98
-81.93608938547487	4.362223669005726e-97
-81.47843575418995	5.136858780936648e-96
-81.02078212290503	5.9662443490320264e-95
-80.56312849162012	6.834679568595939e-94
-80.1054748603352	7.722341323658115e-93
-79.6478212290503	8.60584542388023e-92
-79.19016759776537	9.459143232735901e-91
-78.73251396648045	1.0254719254108071e-89
-78.27486033519554	1.0965020835022916e-88
-77.81720670391063	1.1564020693591961e-87
-77.35955307262572	1.2028790799915423e-86
-76.90189944134079	1.234095578566617e-85
-76.44424581005588	1.248789773634088e-84
-75.98659217877096	1.2463602328218055e-83
-75.52893854748605	1.226906723707909e-82
-75.07128491620112	1.1912234168202165e-81
-74.61363128491621	1.1407450961080323e-80
-74.1559776536313	1.0774514542080213e-79
-73.69832402234638	1.0037383683945808e-78
-73.24067039106147	9.222678134592434e-78
-72.78301675977654	8.358094782271698e-77
-72.32536312849163	7.470871113688038e-76
-71.86770949720672	6.58641223496815e-75
-71.4100558659218	5.727172802214602e-74
-70.95240223463689	4.911853188627015e-73
-70.49474860335197	4.1549344925630427e-72
-70.03709497206705	3.4665438421456613e-71
-69.57944134078214	2.852613453820868e-70
-69.12178770949723	2.3152765222171876e-69
-68.66413407821231	1.853431425727729e-68
-68.20648044692739	1.4634028270841732e-67
-67.74882681564247	1.1396328774205185e-66
-67.29117318435756	8.75346022368046e-66
-66.83351955307265	6.63144646950351e-65
-66.37586592178774	4.955077901624418e-64
-65.91821229050281	3.651795237170697e-63
-65.4605586592179	2.6544592450267654e-62
-65.00290502793298	1.9030904003774212e-61
-64.54525139664807	1.345725519300823e-60
-64.08759776536316	9.385713007988083e-60
-63.62994413407824	6.456419871529514e-59
-63.17229050279332	4.38056343137087e-58
-62.714636871508404	2.931445969947539e-57
-62.25698324022349	1.9348510052817318e-56
-61.79932960893857	1.2595832410922023e-55
-61.34167597765364	8.087605010493768e-55
-60.88402234636872	5.1218482188342174e-54
-60.426368715083804	3.19924270961719e-53
-59.968715083798884	1.970976228043621e-52
-59.51106145251397	1.1976482835109351e-51
-59.05340782122906	7.177792829557092e-51
-58.59575418994414	4.2429337917273357e-50
-58.138100558659225	2.4737471301111854e-49
-57.680446927374305	1.4225189633013176e-48
-57.22279329608939	8.068160677292598e-48
-56.76513966480448	4.513409361639179e-47
-56.30748603351956	2.490282547402793e-46
-55.84983240223465	1.3552088755179379e-45
-55.39217877094973	7.274071446099902e-45
-54.934525139664814	3.850903185552716e-44
-54.4768715083799	2.010765156525305e-43
-54.01921787709498	1.0355565367728685e-42
-53.56156424581007	5.2601725507312996e-42
-53.10391061452515	2.6353595741656217e-41
-52.646256983240235	1.3022473473738503e-40
-52.18860335195532	6.346887436037176e-40
-51.7309497206704	3.050997300567863e-39
-51.27329608938549	1.4465603718028193e-38
-50.81564245810057	6.764645095457449e-38
-50.35798882681566	3.1200904351068323e-37
-49.900335195530744	1.4193943122227712e-36
-49.442681564245824	6.368727277215323e-36
-48.98502793296091	2.818486479890133e-35
-48.52737430167599	1.2302488640070126e-34
-48.06972067039108	5.2964356763638e-34
-47.612067039106165	2.248993212041585e-33
-47.154413407821245	9.419032594815197e-33
-46.69675977653633	3.8907933749944336e-32
-46.23910614525141	1.5851988493465193e-31
-45.7814525139665	6.370052943456041e-31
-45.32379888268159	2.5247364389778298e-30
-44.86614525139667	9.869673074109619e-30
-44.408491620111754	3.805425280883358e-29
-43.950837988826834	1.4471626446743294e-28
-43.49318435754192	5.428067017408816e-28
-43.03553072625701	2.0081066353584594e-27
-42.57787709497209	7.327267623172385e-27
-42.120223463687175	2.6370055864633286e-26
-41.662569832402255	9.36038599924404e-26
-41.20491620111734	3.2771036644917116e-25
-40.74726256983243	1.1316192162238313e-24
-40.28960893854751	3.854110486653659e-24
-39.8319553072626	1.2946778565459759e-23
-39.37430167597768	4.2895624263275234e-23
-38.916648044692764	1.4017739265505664e-22
-38.45899441340785	4.518108703867211e-22
-38.00134078212291	1.4363129838690257e-21
-37.54368715083799	4.5035522928769976e-21
-37.08603351955308	1.3927560260487825e-20
-36.628379888268164	4.248235612627147e-20
-36.170726256983244	1.2780735794319037e-19
-35.71307262569833	3.792423523666405e-19
-35.25541899441341	1.1099195962327184e-18
-34.7977653631285	3.203907133191904e-18
-34.340111731843585	9.121831220828827e-18
-33.882458100558665	2.5615206307334535e-17
-33.42480446927375	7.09459153862398e-17
-32.96715083798883	1.9380753055096125e-16
-32.50949720670392	5.221888712276902e-16
-32.05184357541901	1.3877086291681867e-15
-31.594189944134087	3.637329781535499e-15
-31.136536312849174	9.403310587968305e-15
-30.678882681564257	2.3976875937980207e-14
-30.22122905027934	6.030011274078112e-14
-29.763575418994424	1.4957443288786575e-13
-29.305921787709508	3.6594036627263715e-13
-28.848268156424595	8.830331032225015e-13
-28.39061452513968	2.1016353455442204e-12
-27.932960893854762	4.933458232408899e-12
-27.475307262569846	1.1422449861116913e-11
-27.01765363128493	2.608439558025999e-11
-26.560000000000016	5.875110077305243e-11
-26.1023463687151	1.3051635936978727e-10
-25.644692737430184	2.8597469588952994e-10
-25.187039106145267	6.18022057279657e-10
-24.72938547486035	1.3173284058736612e-09
-24.271731843575438	2.7694775616648186e-09
-23.81407821229052	5.7426897985028015e-09
-23.356424581005605	1.1744825738620968e-08
-22.89877094972069	2.3691442797976977e-08
-22.441117318435772	4.713572105953296e-08
-21.98346368715086	9.249590651837912e-08
-21.525810055865943	1.7902289830807883e-07
-21.068156424581026	3.417498774251294e-07
-20.61050279329611	6.434604581082056e-07
-20.152849162011194	1.194948182285666e-06
-19.69519553072628	2.1887189338455984e-06
-19.237541899441364	3.954072513506517e-06
-18.779888268156448	7.045518782555619e-06
-18.32223463687153	1.2382120816896595e-05
-17.864581005586615	2.1463019013301344e-05
-17.4069273743017	3.669444269162739e-05
-16.949273743016786	6.187618007441808e-05
-16.49162011173187	0.00010291067008733768
-16.033966480446953	0.00016881499887416251
-15.576312849162036	0.0002731337498150248
-15.118659217877122	0.0004358664254332517
-14.661005586592182	0.0006860332723108015
-14.203351955307268	0.0010650025670108996
-13.745698324022351	0.001630684122464553
-13.288044692737436	0.0024626502868275515
-12.83039106145252	0.003668169175218133
-12.372737430167604	0.005389018610707622
-11.915083798882689	0.007808789621838762
-11.457430167597773	0.011160187072295795
-10.999776536312858	0.01573160159209091
-10.542122905027941	0.021871980837312833
-10.084469273743025	0.029992799687017284
-9.62681564245811	0.0405657593607229
-9.169162011173194	0.05411478357641959
-8.711508379888278	0.07120097725620003
-8.253854748603363	0.09239951590731856
-7.7962011173184464	0.11826797207238647
-7.338547486033531	0.14930636318927515
-6.880893854748615	0.1859101908747186
-6.4232402234637	0.22831886101828747
-5.965586592178784	0.2765630108396262
-5.507932960893868	0.3304152721220529
-5.050279329608952	0.3893496991776704
-4.592625698324037	0.45251532020184526
-4.134972067039121	0.5187288987560299
-3.6773184357542053	0.5864909468939391
-3.2196648044692893	0.6540273269945095
-2.7620111731843737	0.719356528563206
-2.3043575418994577	0.7803801193470805
-1.8467039106145422	0.8349912361302112
-1.3890502793296264	0.88119363262154
-0.9313966480447107	0.9172220702552955
-0.47374301675979497	0.9416539984588846
-0.016089385474879238	0.9535026980488588
0.4415642458100365	0.9522833925579288
0.8992178770949523	0.9380461545973034
1.356871508379868	0.9113724943164135
1.8145251396647837	0.8733359538877131
2.2721787709496994	0.8254304294444502
2.7298324022346154	0.7694728895813795
3.187486033519531	0.7074893130927141
3.6451396648044465	0.6415937988081968
4.102793296089362	0.5738708222584845
4.5604469273742785	0.5062695921937193
5.018100558659194	0.4405175907707212
5.47575418994411	0.37805795441670736
5.933407821229025	0.3200127026924194
6.3910614525139415	0.26717127808625885
6.848715083798857	0.22000169717380508
7.306368715083773	0.17868002601667485
7.764022346368688	0.14313297420300058
8.221675977653604	0.11308814938044914
8.67932960893852	0.08812684277260234
9.136983240223458	0.0677349849119842
9.594636871508374	0.051348951272422026
10.05229050279329	0.03839404156896811
10.509944134078205	0.028314558624608067
10.967597765363122	0.020595364104735493
11.425251396648036	0.014775523097573885
11.882905027932953	0.010455142797392812
12.34055865921787	0.007296772152896719
12.798212290502784	0.005022793395725888
13.2558659217877	0.003410150582109961
13.713519553072615	0.002283576217564019
14.171173184357531	0.0015082425158663422
14.628826815642425	0.0009825180991027375
15.086480446927363	0.0006312823578336062
15.544134078212256	0.0004000556960946595
16.001787709497194	0.0002500523711132253
16.45944134078209	0.0001541541456197687
16.917094972067027	9.373313718788844e-05
17.374748603351918	5.621404148898598e-05
17.832402234636856	3.325141870827225e-05
18.29005586592175	1.9399443076328318e-05
18.74770949720669	1.116302912033227e-05
19.205363128491584	6.335611899404028e-06
19.66301675977652	3.546572046877522e-06
20.120670391061413	1.958135407322591e-06
20.57832402234635	1.0663269043360303e-06
21.035977653631292	5.727323657015722e-07
21.493631284916184	3.0340783972910784e-07
21.95128491620112	1.5853150520453933e-07
22.408938547486017	8.16992520724622e-08
22.866592178770954	4.1527356973604796e-08
23.324245810055846	2.081920848680157e-08
23.781899441340784	1.0294561448136182e-08
24.23955307262568	5.020710717476121e-09
24.697206703910616	2.4151063538079417e-09
25.154860335195508	1.1458322322422846e-09
25.61251396648045	5.36191002225954e-10
26.07016759776534	2.474752215359545e-10
26.52782122905028	1.126568579302217e-10
26.985474860335174	5.0582147041085e-11
27.44312849162011	2.240013304990307e-11
27.900782122905003	9.784027143593501e-12
28.35843575418994	4.215008091071851e-12
28.816089385474836	1.790988879042058e-12
29.273743016759774	7.505870694708898e-13
29.731396648044665	3.1025799424378627e-13
30.189050279329606	1.2649069983408342e-13
30.646703910614498	5.086369695281293e-14
31.104357541899436	2.0173022060930455e-14
31.56201117318433	7.891284783917607e-15
32.019664804469265	3.0446556606715723e-15
32.477318435754164	1.158623576002347e-15
32.9349720670391	4.3487080560448957e-16
33.39262569832399	1.6098738918292344e-16
33.85027932960893	5.878102763901018e-17
34.30793296089382	2.1168798267262234e-17
34.765586592178764	7.519153431640853e-18
35.223240223463655	2.634240377565794e-18
35.6808938547486	9.10239275053315e-19
36.13854748603349	3.1021975572234253e-19
36.59620111731842	1.0427904502648691e-19
37.05385474860332	3.457310234970297e-20
37.511508379888255	1.1305593633436869e-20
37.96916201117315	3.646381490441631e-21
38.42681564245809	1.1599640995670222e-21
38.88446927374298	3.6394914701282287e-22
39.34212290502792	1.1262909028978425e-22
39.79977653631281	3.43774896143898e-23
40.257430167597754	1.0349311422343409e-23
40.715083798882645	3.072999321288711e-24
41.17273743016759	8.999682451908023e-25
41.63039106145248	2.5995945646339426e-25
42.08804469273741	7.4062397625485e-26
42.54569832402231	2.0811511689437523e-26
43.003351955307245	5.76797275020753e-27
43.46100558659214	1.5767269304788967e-27
43.91865921787708	4.251121168094888e-28
44.37631284916202	1.1304834133856534e-28
44.83396648044691	2.965095041114804e-29
45.291620111731845	7.67055441341453e-30
45.749273743016744	1.9571702446147636e-30
46.20692737430168	4.925430173605149e-31
46.66458100558657	1.2225691747372225e-31
47.12223463687151	2.9930669348204493e-32
47.5798882681564	7.227250863522681e-33
48.037541899441344	1.7212483737427072e-33
48.495195530726235	4.043222756966287e-34
48.95284916201118	9.367538955106315e-35
49.41050279329607	2.1406075821505097e-35
49.868156424581	4.824611234198402e-36
50.3258100558659	1.0725098782884489e-36
50.783463687150835	2.351548773340516e-37
51.24111731843573	5.085344670964087e-38
51.69877094972067	1.0846771942827212e-38
52.15642458100556	2.2818880674610267e-39
52.6140782122905	4.734802610481926e-40
53.07173184357539	9.689985612397098e-41
53.529385474860334	1.9559515768176584e-41
53.987039106145225	3.894097115120793e-42
54.44469273743016	7.646614048710014e-43
54.90234636871506	1.4809666384467277e-43
55.35999999999999	2.829013976527659e-44
55.817653631284884	5.330140089985966e-45
56.275307262569825	9.905031633064641e-46
56.73296089385472	1.8154605784222982e-46
57.19061452513966	3.2819464588714955e-47
57.64826815642455	5.85180537343891e-48
58.10592178770949	1.0291104015953427e-48
58.56357541899438	1.785039270650223e-49
59.02122905027932	3.053847141712155e-50
59.478882681564215	5.153004570774156e-51
59.93653631284915	8.57605333393762e-52
60.39418994413404	1.407758413230581e-52
60.85184357541898	2.2792003482482074e-53
61.309497206703874	3.639574272751162e-54
61.767150837988815	5.732345826967048e-55
62.22480446927371	8.904876332107086e-56
62.68245810055865	1.364385560971572e-56
63.14011173184354	2.0618641601790843e-57
63.597765363128474	3.0732415588761592e-58
64.05541899441337	4.518008649040276e-59
64.51307262569831	6.551053275615286e-60
64.9707262569832	9.368906771724684e-61
65.42837988826814	1.3215403149197811e-61
65.88603351955304	1.8385931083885193e-62
66.34368715083797	2.5229262320493236e-63
66.80134078212286	3.414579192741013e-64
67.2589944134078	4.558096753051956e-65
67.71664804469275	6.0012760248676e-66
68.17430167597763	7.793227922052047e-67
68.63195530726257	9.981708117826697e-68
69.08960893854747	1.2609738123130444e-68
69.5472625698324	1.571162052256942e-69
70.0049162011173	1.9308547632999452e-70
70.46256983240224	2.3404100120791775e-71
70.92022346368712	2.7980018644310005e-72
71.37787709497206	3.2992692897318755e-73
71.83553072625696	3.837083431219898e-74
72.2931843575419	4.4014769606576125e-75
72.75083798882679	4.9797705931277805e-76
73.20849162011173	5.556917541327914e-77
73.66614525139663	6.116067660751604e-78
74.12379888268156	6.639331034706574e-79
74.58145251396645	7.108698212842796e-80
75.0391061452514	7.507054082976652e-81
75.49675977653628	7.819207255707423e-82
75.95441340782122	8.03284926315861e-83
76.41206703910612	8.139359353738415e-84
76.86972067039106	8.134381586064817e-85
77.32737430167595	8.018120385848403e-86
77.78502793296089	7.795326617551966e-87
78.24268156424579	7.474975493431676e-88
78.70033519553073	7.06966675237138e-89
79.15798882681561	6.594802970787059e-90
79.61564245810055	6.067620639326649e-91
80.07329608938545	5.5061587401054856e-92
80.53094972067038	4.928250201604604e-93
80.98860335195528	4.3506132855043054e-94
81.44625698324022	3.788104297426463e-95
81.9039106145251	3.2531724578921356e-96
82.36156424581004	2.7555351702948513e-97
82.81921787709494	2.302070094041494e-98
83.27687150837988	1.896901763472394e-99
83.73452513966477	1.541646674122585e-100
84.19217877094971	1.2357726327446982e-101
84.64983240223461	9.770257474109166e-103
85.10748603351954	7.618810245638123e-104
85.56513966480443	5.859789541732657e-105
86.02279329608938	4.445192697949484e-106
86.48044692737426	3.3259282730587094e-107
86.9381005586592	2.454419984958938e-108
87.3957541899441	1.7864817779924315e-109
87.85340782122904	1.2825137083898634e-110
88.31106145251393	9.081114544773429e-112
88.76871508379887	6.342055004204712e-113
89.22636871508377	4.368522407818916e-114
89.68402234636869	2.9679244659404436e-115
90.14167597765359	1.9887712488401765e-116
90.59932960893853	1.3144090316790974e-117
91.05698324022347	8.568206980513421e-119
91.51463687150836	5.508877008738898e-120
91.9722905027933	3.49341287488255e-121
92.4299441340782	2.184995109965958e-122
92.88759776536313	1.347921917186538e-123
93.34525139664802	8.201489125778908e-125
93.80290502793297	4.921918346759115e-126
94.26055865921785	2.91333085575507e-127
94.71821229050279	1.700822237141172e-128
95.17586592178769	9.79358630531187e-130
95.63351955307263	5.562093653774372e-131
96.09117318435752	3.115649192818221e-132
96.54882681564246	1.7213632235462326e-133
97.00648044692736	9.380159016694983e-135
97.46413407821228	5.041521158868056e-136
97.92178770949718	2.672555300785213e-137
98.37944134078212	1.3973510301358e-138
98.837094972067	7.20606294218565e-140
99.29474860335195	3.66525585137102e-141
99.75240223463685	1.8387566359349564e-142
100.21005586592179	9.098251195420894e-144
100.66770949720667	4.440228357002801e-145
101.12536312849161	2.1373045078144994e-146
101.58301675977651	1.0147082939172141e-147
102.04067039106144	4.75148903525645e-149
102.49832402234634	2.1944817092862787e-150
102.95597765363128	9.996498661933538e-152
103.41363128491616	4.491356948189086e-153
103.8712849162011	1.9903110038435778e-154
104.328938547486	8.699174231855528e-156
104.78659217877095	3.750151623053761e-157
105.24424581005583	1.5945323614989025e-158
105.70189944134077	6.68700366552383e-160
106.15955307262567	2.7659447290639204e-161
106.6172067039106	1.1284157689037725e-162
107.0748603351955	4.5405504796666325e-164
107.53251396648044	1.8020281996238995e-165
107.99016759776532	7.053884921984549e-167
108.44782122905026	2.7233839294691903e-168
108.90547486033516	1.0370580889637985e-169
109.3631284916201	3.895031811548301e-171
109.82078212290499	1.4428880861200193e-172
110.27843575418993	5.271910135755323e-174
110.73608938547483	1.8998401553533467e-175
111.19374301675975	6.7527370631765264e-177
111.65139664804465	2.3673165221002162e-178
112.1090502793296	8.18552485456159e-180
112.56670391061448	2.791582368536052e-181
113.02435754189942	9.390053671697577e-183
113.48201117318432	3.115296701954508e-184
113.93966480446926	1.0193996234071332e-185
114.39731843575419	3.2900555829423863e-187
114.85497206703909	1.0473111184960565e-188
115.31262569832403	3.2882278699278926e-190
115.77027932960891	1.0182673310240998e-191
116.22793296089385	3.1101076961696763e-193
116.68558659217875	9.369205358377547e-195
117.14324022346369	2.7838369891362627e-196
117.60089385474858	8.15827906337527e-198
118.05854748603352	2.3581261008260934e-199
118.51620111731842	6.722784754978447e-201
118.97385474860334	1.8903625314256621e-202
119.43150837988824	5.2426963836315984e-204
119.88916201117318	1.4340953482381245e-205
120.34681564245807	3.869145479774298e-207
120.80446927374301	1.0295935297283808e-208
121.26212290502791	2.7022794752443215e-210
121.71977653631285	6.995333648384597e-212
122.17743016759773	1.7860775714566075e-213
122.63508379888268	4.4978597895850513e-215
123.09273743016757	1.117185324867364e-216
123.5503910614525	2.736895680205577e-218
124.0080446927374	6.6130983068830304e-220
124.46569832402234	1.576033433203969e-221
124.92335195530723	3.704585191384908e-223
125.38100558659217	8.588700515430878e-225
125.83865921787707	1.9639437510549824e-226
126.296312849162	4.4293943119596326e-228
126.75396648044689	9.853110536572834e-230
127.21162011173183	2.161802819934812e-231
127.66927374301673	4.678132474149034e-233
128.12692737430166	9.984875763290188e-235
128.58458100558656	2.1019700707632602e-236
129.04223463687148	4.3643955387780594e-238
129.49988826815638	8.937897938489491e-240
129.95754189944134	1.8053457666409227e-241
130.4151955307262	3.596657685340096e-243
130.87284916201116	7.067267530702911e-245
131.33050279329606	1.3696754479463118e-246
131.788156424581	2.6181680741781952e-248
132.2458100558659	4.936181129757443e-250
132.70346368715082	9.179063301665658e-252
133.1611173184357	1.6835241671969583e-253
133.61877094972064	3.0454681232313165e-255
134.07642458100554	5.433785291841235e-257
134.5340782122905	9.562349269398291e-259
134.99173184357537	1.6597414641641665e-260
135.44938547486032	2.841384440505092e-262
135.90703910614522	4.797701952682592e-264
136.36469273743015	7.990063751570811e-266
136.82234636871505	1.3124444689384798e-267
137.27999999999997	2.1263039315262187e-269
137.73765363128493	3.3976877173553485e-271
138.1953072625698	5.354948408126472e-273
138.65296089385475	8.324167960488563e-275
139.11061452513965	1.2762627416943744e-276
139.56826815642458	1.9299811178682665e-278
140.02592178770948	2.8785895335862224e-280
140.4835754189944	4.234675503863999e-282
140.9412290502793	6.144325916789561e-284
141.39888268156423	8.793101056455165e-286
141.85653631284913	1.241148073285408e-287
142.31418994413409	1.7279009493433565e-289
142.77184357541896	2.3726178959558334e-291
143.2294972067039	3.2132940747597623e-293
143.6871508379888	4.292268264822078e-295
144.14480446927374	5.655056577262701e-297
144.60245810055864	7.348534949024562e-299
145.06011173184356	9.41842505814594e-301
145.51776536312846	1.1906099886050105e-302
145.9754189944134	1.4844804065701396e-304
146.4330726256983	1.8255474706200307e-306
146.89072625698324	2.2142441411306443e-308
147.3483798882681	2.6489367624639e-310
147.80603351955307	3.12558554524e-312
148.26368715083797	3.6375159114e-314
148.7213407821229	4.1753427e-316
149.1789944134078	4.72708e-318
149.63664804469272	5.2786e-320
150.09430167597762	5.8e-322
150.55195530726255	0.0
151.00960893854744	0.0
151.4672625698324	0.0
151.92491620111727	0.0
152.38256983240223	0.0
152.84022346368712	0.0
153.29787709497205	0.0
153.75553072625695	0.0
154.21318435754188	0.0
154.67083798882678	0.0
155.12849162011173	0.0
155.5861452513966	0.0
156.04379888268156	0.0
156.50145251396646	0.0
156.95910614525138	0.0
157.41675977653628	0.0
157.8744134078212	0.0
158.3320670391061	0.0
158.78972067039103	0.0
159.24737430167593	0.0
159.7050279329609	0.0
160.16268156424576	0.0
160.6203351955307	0.0
161.07798882681564	0.0
161.53564245810054	0.0
161.99329608938547	0.0
162.45094972067037	0.0
162.90860335195532	0.0
163.3662569832402	0.0
163.82391061452515	0.0
164.28156424581005	0.0
164.73921787709497	0.0
165.19687150837987	0.0
165.6545251396648	0.0
166.1121787709497	0.0
166.56983240223462	0.0
167.02748603351952	0.0
167.48513966480448	0.0
167.94279329608935	0.0
168.4004469273743	0.0
168.8581005586592	0.0
169.31575418994413	0.0
169.77340782122903	0.0
170.23106145251396	0.0
170.68871508379885	0.0
171.14636871508378	0.0
171.60402234636868	0.0
172.06167597765364	0.0
172.5193296089385	0.0
172.97698324022346	0.0
173.43463687150836	0.0
173.8922905027933	0.0
174.34994413407819	0.0
174.8075977653631	0.0
175.265251396648	0.0
175.72290502793294	0.0
176.18055865921784	0.0
176.6382122905028	0.0
177.09586592178766	0.0
177.55351955307262	0.0
178.01117318435752	0.0
178.46882681564244	0.0
178.92648044692734	0.0
179.38413407821227	0.0
179.84178770949717	0.0
180.2994413407821	0.0
180.757094972067	0.0
181.21474860335195	0.0
181.67240223463682	0.0
182.13005586592178	0.0
182.58770949720667	0.0
183.0453631284916	0.0
183.5030167597765	0.0
183.96067039106143	0.0
184.41832402234633	0.0
184.87597765363125	0.0
185.3336312849162	0.0
185.7912849162011	0.0
186.24893854748603	0.0
186.70659217877093	0.0
187.16424581005586	0.0
187.62189944134076	0.0
188.07955307262569	0.0
188.53720670391058	0.0
188.99486033519554	0.0
189.4525139664804	0.0
189.91016759776537	0.0
190.36782122905026	0.0
190.8254748603352	0.0
191.2831284916201	0.0
191.74078212290502	0.0
192.19843575418992	0.0
192.65608938547484	0.0
193.11374301675974	0.0
193.5713966480447	0.0
194.02905027932957	0.0
194.48670391061452	0.0
194.94435754189942	0.0
195.40201117318435	0.0
195.85966480446925	0.0
196.31731843575417	0.0
196.77497206703907	0.0
197.232625698324	0.0
197.6902793296089	0.0
198.14793296089385	0.0
198.60558659217872	0.0
199.06324022346368	0.0
199.52089385474858	0.0
199.9785474860335	0.0
200.4362011173184	0.0
200.89385474860333	0.0
201.35150837988823	0.0
201.80916201117316	0.0
202.26681564245806	0.0
202.724469273743	0.0
203.18212290502788	0.0
203.63977653631284	0.0
204.09743016759774	0.0
204.55508379888266	0.0
205.01273743016756	0.0
205.4703910614525	0.0
205.9280446927374	0.0
206.38569832402231	0.0
206.8433519553072	0.0
207.30100558659217	0.0
207.75865921787704	0.0
208.216312849162	0.0
208.67396648044692	0.0
209.13162011173182	0.0
209.58927374301675	0.0
210.04692737430165	0.0
210.5045810055866	0.0
210.96223463687147	0.0
211.41988826815643	0.0
211.87754189944133	0.0
212.33519553072625	0.0
212.79284916201115	0.0
213.25050279329608	0.0
213.70815642458098	0.0
214.1658100558659	0.0
214.6234636871508	0.0
215.08111731843576	0.0
215.53877094972063	0.0
215.99642458100558	0.0
216.45407821229048	0.0
216.9117318435754	0.0
217.3693854748603	0.0
217.82703910614524	0.0
218.28469273743013	0.0
218.74234636871506	0.0
219.20000000000002	0.0
