# Supplementary material for: Light-wave-controlled Haldane model in monolayer hexagonal boron nitride
Source: Nature. 2024 Apr 15;628(8009):752–7. doi: 10.1038/s41586-024-07244-z (PMC11041748; doi:10.1038/s41586-024-07244-z)
Supplement: Supplementary file 1 — This zipped file contains source data files for Supplementary Figs. 1–4 and Extended Data Figs 2–5, 7, 8, 11 and 10. [file 41586_2024_7244_MOESM1_ESM.zip › Data source/Extended data fig 10/Fig10a_2.csv]

size (µm)	$Fit_Y$ (norm)
-204.8	0.0
-204.33873873873875	0.0
-203.8774774774775	0.0
-203.4162162162162	0.0
-202.95495495495496	0.0
-202.4936936936937	0.0
-202.03243243243244	0.0
-201.5711711711712	0.0
-201.1099099099099	0.0
-200.64864864864865	0.0
-200.1873873873874	0.0
-199.72612612612613	0.0
-199.26486486486488	0.0
-198.80360360360362	0.0
-198.34234234234236	0.0
-197.8810810810811	0.0
-197.41981981981985	0.0
-196.9585585585586	0.0
-196.4972972972973	0.0
-196.03603603603605	0.0
-195.5747747747748	0.0
-195.11351351351354	0.0
-194.65225225225225	0.0
-194.190990990991	0.0
-193.72972972972974	0.0
-193.26846846846848	0.0
-192.80720720720723	0.0
-192.34594594594594	0.0
-191.8846846846847	0.0
-191.42342342342343	0.0
-190.96216216216217	0.0
-190.50090090090092	0.0
-190.03963963963963	0.0
-189.57837837837837	0.0
-189.11711711711712	0.0
-188.65585585585586	0.0
-188.1945945945946	0.0
-187.73333333333335	0.0
-187.2720720720721	0.0
-186.81081081081084	0.0
-186.34954954954958	0.0
-185.8882882882883	0.0
-185.42702702702704	0.0
-184.96576576576578	0.0
-184.50450450450452	0.0
-184.04324324324327	0.0
-183.58198198198198	0.0
-183.12072072072073	0.0
-182.65945945945947	0.0
-182.1981981981982	0.0
-181.73693693693696	0.0
-181.27567567567567	0.0
-180.81441441441441	0.0
-180.35315315315316	0.0
-179.8918918918919	0.0
-179.43063063063065	0.0
-178.96936936936936	0.0
-178.5081081081081	0.0
-178.04684684684685	0.0
-177.5855855855856	0.0
-177.12432432432433	0.0
-176.66306306306308	0.0
-176.20180180180182	0.0
-175.74054054054056	0.0
-175.2792792792793	0.0
-174.81801801801805	0.0
-174.35675675675677	0.0
-173.8954954954955	0.0
-173.43423423423425	0.0
-172.972972972973	0.0
-172.51171171171174	0.0
-172.05045045045046	0.0
-171.5891891891892	0.0
-171.12792792792794	0.0
-170.66666666666669	0.0
-170.20540540540543	0.0
-169.74414414414414	0.0
-169.2828828828829	0.0
-168.82162162162163	0.0
-168.36036036036037	0.0
-167.89909909909912	0.0
-167.43783783783783	0.0
-166.97657657657658	0.0
-166.51531531531532	0.0
-166.05405405405406	0.0
-165.5927927927928	0.0
-165.13153153153155	0.0
-164.6702702702703	0.0
-164.20900900900904	0.0
-163.74774774774775	0.0
-163.2864864864865	0.0
-162.82522522522524	0.0
-162.36396396396398	0.0
-161.90270270270273	0.0
-161.44144144144144	0.0
-160.98018018018018	0.0
-160.51891891891893	0.0
-160.05765765765767	0.0
-159.59639639639641	0.0
-159.13513513513513	0.0
-158.67387387387387	0.0
-158.21261261261262	0.0
-157.75135135135136	0.0
-157.2900900900901	0.0
-156.82882882882882	0.0
-156.36756756756756	2.5e-323
-155.9063063063063	1.774e-321
-155.44504504504505	1.37647e-319
-154.9837837837838	1.0564833e-317
-154.52252252252254	8.00521246e-316
-154.06126126126128	5.988167143e-314
-153.60000000000002	4.4220717067e-312
-153.13873873873874	3.22380276898613e-310
-152.67747747747748	2.320181522878256e-308
-152.21621621621622	1.648489861234963e-306
-151.75495495495497	1.1562757395493693e-304
-151.2936936936937	8.006585824507656e-303
-150.83243243243246	5.473235430583164e-301
-150.3711711711712	3.6936157432348965e-299
-149.9099099099099	2.4607648362682965e-297
-149.44864864864866	1.6184501543672949e-295
-148.9873873873874	1.0508466913438802e-293
-148.52612612612612	6.7358159283623455e-292
-148.0648648648649	4.2623771656195184e-290
-147.6036036036036	2.6627130033966583e-288
-147.14234234234235	1.642130465509379e-286
-146.6810810810811	9.997738523370356e-285
-146.2198198198198	6.009062299761048e-283
-145.75855855855858	3.565516542091433e-281
-145.2972972972973	2.0885699316060116e-279
-144.83603603603603	1.2077760227920826e-277
-144.37477477477478	6.895005269951662e-276
-143.9135135135135	3.8859178744698667e-274
-143.45225225225226	2.1620386329937625e-272
-142.99099099099098	1.187528657081519e-270
-142.52972972972972	6.439254112092772e-269
-142.06846846846847	3.4469727164327745e-267
-141.6072072072072	1.821591304152519e-265
-141.14594594594595	9.503309195520395e-264
-140.6846846846847	4.894514182104382e-262
-140.22342342342344	2.488600245143671e-260
-139.76216216216218	1.2491411186841956e-258
-139.3009009009009	6.1898294942434554e-257
-138.83963963963967	3.0280056711277806e-255
-138.3783783783784	1.46233036787204e-253
-137.91711711711713	6.971803376615843e-252
-137.45585585585587	3.281372834140189e-250
-136.9945945945946	1.5246734681532251e-248
-136.53333333333336	6.99373100156378e-247
-136.07207207207207	3.1670274085189633e-245
-135.61081081081082	1.4158118284269404e-243
-135.14954954954956	6.248417892646326e-242
-134.68828828828828	2.722359122335411e-240
-134.22702702702705	1.1709317421405308e-238
-133.76576576576576	4.971970692983551e-237
-133.3045045045045	2.084185439454988e-235
-132.84324324324325	8.624917936012406e-234
-132.38198198198197	3.52358215797562e-232
-131.92072072072074	1.4211000328857058e-230
-131.45945945945945	5.6581663737025415e-229
-130.9981981981982	2.2240143948172894e-227
-130.53693693693694	8.629989969940057e-226
-130.07567567567568	3.3059311503404715e-224
-129.61441441441443	1.2502248733362416e-222
-129.15315315315317	4.667596246207577e-221
-128.6918918918919	1.720320027975169e-219
-128.23063063063066	6.259447850930242e-218
-127.76936936936937	2.248400236521605e-216
-127.30810810810812	7.973004985518567e-215
-126.84684684684686	2.7911377180089588e-213
-126.3855855855856	9.646090056005769e-212
-125.92432432432435	3.291032532165141e-210
-125.46306306306306	1.1084697739129304e-208
-125.0018018018018	3.685754050906527e-207
-124.54054054054055	1.2098726645223145e-205
-124.07927927927929	3.9207016380785794e-204
-123.61801801801803	1.2542922542704542e-202
-123.15675675675675	3.961361744068164e-201
-122.69549549549549	1.235097044821041e-199
-122.23423423423424	3.8016180293504534e-198
-121.77297297297297	1.1551721002946045e-196
-121.31171171171172	3.4652591625943034e-195
-120.85045045045045	1.0262084027145046e-193
-120.3891891891892	3.000172520179524e-192
-119.92792792792794	8.658999367715244e-191
-119.46666666666665	2.467175272383385e-189
-119.00540540540543	6.939738660186925e-188
-118.54414414414414	1.9270680223179164e-186
-118.08288288288288	5.282771063415553e-185
-117.62162162162163	1.429675097009879e-183
-117.16036036036036	3.8196514198515615e-182
-116.69909909909912	1.007444027324759e-180
-116.23783783783784	2.6231851096006532e-179
-115.77657657657659	6.742916271405743e-178
-115.31531531531533	1.711107961949488e-176
-114.85405405405405	4.2866485051911896e-175
-114.39279279279282	1.060154478325009e-173
-113.93153153153153	2.5883991421668735e-172
-113.47027027027028	6.238844465593252e-171
-113.00900900900902	1.484526269218748e-169
-112.54774774774774	3.4872447714711575e-168
-112.0864864864865	8.087006519061327e-167
-111.62522522522522	1.8514158235975197e-165
-111.16396396396397	4.184378537434944e-164
-110.70270270270271	9.336170558974512e-163
-110.24144144144144	2.0564464498799246e-161
-109.7801801801802	4.4717431393366054e-160
-109.31891891891892	9.599466788521704e-159
-108.85765765765767	2.0343617800664832e-157
-108.39639639639641	4.256180938140176e-156
-107.93513513513513	8.790686520699497e-155
-107.4738738738739	1.7924057180343955e-153
-107.01261261261261	3.6079512832269765e-152
-106.55135135135136	7.169614840115772e-151
-106.0900900900901	1.4065066919290316e-149
-105.62882882882883	2.7239466455975978e-148
-105.16756756756759	5.207942819378516e-147
-104.70630630630632	9.829798930366602e-146
-104.24504504504506	1.8316136782450524e-144
-103.7837837837838	3.3692554416739114e-143
-103.32252252252252	6.1184979015493014e-142
-102.86126126126126	1.0968986677006749e-140
-102.4	1.941328450093987e-139
-101.93873873873875	3.391894580027089e-138
-101.47747747747749	5.850547225628269e-137
-101.01621621621621	9.962342060761798e-136
-100.55495495495495	1.6747007928174015e-134
-100.0936936936937	2.7792257128476096e-133
-99.63243243243244	4.55324719736535e-132
-99.17117117117118	7.36426580294882e-131
-98.70990990990991	1.1758407266008066e-129
-98.24864864864865	1.8534392597076242e-128
-97.7873873873874	2.8841579074625935e-127
-97.32612612612614	4.430681452054169e-126
-96.86486486486488	6.719436229071782e-125
-96.4036036036036	1.00601848960148e-123
-95.94234234234234	1.4869278826813038e-122
-95.48108108108109	2.169624940951037e-121
-95.01981981981983	3.125289411422812e-120
-94.55855855855857	4.444333421962963e-119
-94.0972972972973	6.239270895585535e-118
-93.63603603603605	8.647127605154072e-117
-93.17477477477479	1.1830979727905746e-115
-92.71351351351353	1.5980132248909084e-114
-92.25225225225225	2.1308400193529094e-113
-91.79099099099099	2.8049952931309193e-112
-91.32972972972973	3.645224206506652e-111
-90.86846846846848	4.6765671098566064e-110
-90.40720720720722	5.922988820604074e-109
-89.94594594594594	7.405689025546637e-108
-89.48468468468468	9.141150236224291e-107
-89.02342342342342	1.1139021404941026e-105
-88.56216216216217	1.3399976813803685e-104
-88.10090090090091	1.5913725843696244e-103
-87.63963963963964	1.865737383571068e-102
-87.17837837837838	2.1594341827745673e-101
-86.71711711711713	2.4674038985491814e-100
-86.25585585585587	2.7832443622693833e-99
-85.79459459459461	3.099368723042649e-98
-85.33333333333333	3.4072654598649006e-97
-84.87207207207207	3.697851886846943e-96
-84.41081081081082	3.961903287040017e-95
-83.94954954954956	4.190530870837632e-94
-83.4882882882883	4.375674776658557e-93
-83.02702702702703	4.510574321452353e-92
-82.56576576576578	4.590177369310021e-91
-82.10450450450452	4.611454292374718e-90
-81.64324324324326	4.573589328711268e-89
-81.181981981982	4.4780324877243286e-88
-80.72072072072072	4.328407399066467e-87
-80.25945945945946	4.130283269177413e-86
-79.79819819819821	3.890830951779142e-85
-79.33693693693695	3.6183927337542746e-84
-78.87567567567567	3.322001772056506e-83
-78.41441441441441	3.0108896137675165e-82
-77.95315315315315	2.6940188114863936e-81
-77.4918918918919	2.3796727142231843e-80
-77.03063063063064	2.0751268727988992e-79
-76.56936936936937	1.7864172130513319e-78
-76.10810810810811	1.5182103631464192e-77
-75.64684684684686	1.2737723723648721e-76
-75.1855855855856	1.055024427053616e-75
-74.72432432432434	8.626686616943062e-75
-74.26306306306306	6.963640539123114e-74
-73.8018018018018	5.5493163676434197e-73
-73.34054054054054	4.365695500852847e-72
-72.87927927927929	3.390612933211761e-71
-72.41801801801803	2.5996435509292845e-70
-71.95675675675675	1.9677060015187087e-69
-71.49549549549549	1.4703388520164229e-68
-71.03423423423423	1.084639640491666e-67
-70.57297297297298	7.898858404907524e-67
-70.11171171171172	5.678766365916345e-66
-69.65045045045045	4.0304588434211595e-65
-69.1891891891892	2.824007180804499e-64
-68.72792792792794	1.9533853183265447e-63
-68.26666666666668	1.3338925850806307e-62
-67.80540540540542	8.992172181202717e-62
-67.34414414414414	5.984380325908576e-61
-66.88288288288288	3.9317380498416653e-60
-66.42162162162163	2.5501209612227795e-59
-65.96036036036037	1.6328556872321715e-58
-65.4990990990991	1.032156714229845e-57
-65.03783783783784	6.441014805203674e-57
-64.57657657657658	3.9680192413453465e-56
-64.11531531531533	2.4132596863779735e-55
-63.654054054054065	1.4489225224470306e-54
-63.19279279279279	8.588099849162773e-54
-62.73153153153153	5.0252748928139e-53
-62.270270270270274	2.9029087108803636e-52
-61.80900900900902	1.655456411741667e-51
-61.34774774774776	9.319936181118892e-51
-60.88648648648648	5.179870990526687e-50
-60.425225225225226	2.8420765080235613e-49
-59.96396396396397	1.5394422547426563e-48
-59.50270270270271	8.231933580067817e-48
-59.04144144144146	4.345613815167443e-47
-58.58018018018018	2.2647027989896566e-46
-58.11891891891892	1.165150756176114e-45
-57.657657657657666	5.917848495699897e-45
-57.19639639639641	2.9672653161521565e-44
-56.73513513513515	1.4687900930425255e-43
-56.27387387387387	7.177511640499254e-43
-55.81261261261261	3.46257263997763e-42
-55.351351351351354	1.6490533162347789e-41
-54.8900900900901	7.753205907586751e-41
-54.42882882882884	3.598642920173826e-40
-53.96756756756756	1.6489481864062052e-39
-53.50630630630631	7.45909399601075e-39
-53.04504504504505	3.331010235310943e-38
-52.583783783783794	1.4685091976852415e-37
-52.122522522522516	6.39128510840668e-37
-51.66126126126126	2.7460632013832883e-36
-51.2	1.1647794022576366e-35
-50.738738738738746	4.877391895524639e-35
-50.27747747747749	2.0162409875891063e-34
-49.81621621621621	8.228260688588553e-34
-49.354954954954955	3.315007098202336e-33
-48.8936936936937	1.318474392579058e-32
-48.43243243243244	5.176899721563845e-32
-47.971171171171186	2.006682311676767e-31
-47.50990990990991	7.678887571201417e-31
-47.04864864864865	2.900873643034799e-30
-46.587387387387395	1.0818576784629898e-29
-46.12612612612614	3.9831097048947596e-29
-45.66486486486488	1.4477221565181743e-28
-45.2036036036036	5.194682285427472e-28
-44.74234234234234	1.8401091155443432e-27
-44.28108108108108	6.4348581757303335e-27
-43.81981981981983	2.221494277524767e-26
-43.35855855855857	7.571156699359623e-26
-42.89729729729729	2.547358606290753e-25
-42.436036036036036	8.46113757497307e-25
-41.97477477477478	2.7744585593385547e-24
-41.51351351351352	8.981286382230765e-24
-41.052252252252266	2.8701835020629127e-23
-40.59099099099099	9.055065567569292e-23
-40.12972972972973	2.820228854130201e-22
-39.668468468468475	8.671374049882641e-22
-39.20720720720722	2.6320995193087596e-21
-38.74594594594594	7.887284527011908e-21
-38.284684684684684	2.3332620992391858e-20
-37.82342342342343	6.814129169005948e-20
-37.36216216216217	1.9645722881552362e-19
-36.900900900900915	5.591604969148693e-19
-36.43963963963963	1.5711431896562104e-18
-35.97837837837837	4.358187080541633e-18
-35.51711711711712	1.1934570306296381e-17
-35.05585585585586	3.2264023263369934e-17
-34.594594594594604	8.610751850205697e-17
-34.133333333333326	2.268686265056755e-16
-33.67207207207207	5.900905049103314e-16
-33.21081081081081	1.515212790913046e-15
-32.749549549549556	3.840957005092546e-15
-32.2882882882883	9.61205130773971e-15
-31.82702702702702	2.3746714534005378e-14
-31.365765765765765	5.791643205371169e-14
-30.90450450450451	1.3944754847092483e-13
-30.443243243243252	3.3145973944330023e-13
-29.981981981981995	7.777884724663945e-13
-29.520720720720718	1.8017852877429648e-12
-29.05945945945946	4.120551886739408e-12
-28.598198198198205	9.302904327759046e-12
-28.136936936936948	2.0734450900606966e-11
-27.675675675675667	4.562231715500518e-11
-27.21441441441441	9.909984073686519e-11
-26.753153153153153	2.125100093388608e-10
-26.291891891891897	4.4987995272496805e-10
-25.83063063063064	9.402096577154373e-10
-25.369369369369362	1.9398296428179193e-09
-24.908108108108106	3.951056970483417e-09
-24.44684684684685	7.944632429705033e-09
-23.985585585585593	1.5770488360468825e-08
-23.524324324324336	3.090489641694441e-08
-23.063063063063055	5.978885810871915e-08
-22.6018018018018	1.1418894022689089e-07
-22.14054054054054	2.1529732915336177e-07
-21.679279279279285	4.007412594922615e-07
-21.21801801801803	7.363771299608058e-07
-20.75675675675675	1.335818155162067e-06
-20.295495495495494	2.3922425349983186e-06
-19.834234234234238	4.229352573995987e-06
-19.37297297297298	7.381649001294172e-06
-18.911711711711725	1.2718728792400158e-05
-18.450450450450443	2.1634399222272075e-05
-17.989189189189187	3.632927984477933e-05
-17.52792792792793	6.02253808339395e-05
-17.066666666666674	9.85628238260264e-05
-16.605405405405417	0.00015924196820597214
-16.14414414414414	0.00025398773933990056
-15.682882882882883	0.0003999252132139106
-15.221621621621626	0.0006216638791292983
-14.76036036036037	0.0009539888519830618
-14.29909909909909	0.0014452460196516784
-13.837837837837833	0.0021614793003681713
-13.376576576576577	0.00319132618981085
-12.91531531531532	0.0046515974993388874
-12.454054054054064	0.006693355269344132
-11.992792792792784	0.009508159147958014
-11.531531531531527	0.01333398076383619
-11.07027027027027	0.018460098871925578
-10.609009009009014	0.02523010383604675
-10.147747747747758	0.034041984498299004
-9.68648648648648	0.045344176385754054
-9.225225225225222	0.059626454051463974
-8.763963963963965	0.07740468799934273
-8.302702702702708	0.09919878721664437
-7.841441441441453	0.12550362712711324
-7.380180180180173	0.15675341415869784
-6.918918918918917	0.19328072977104216
-6.45765765765766	0.23527236672730795
-5.9963963963964035	0.2827249282304824
-5.535135135135147	0.33540389391677
-5.073873873873868	0.39281034312325563
-4.612612612612611	0.45415964916732976
-4.151351351351354	0.5183761279381317
-3.690090090090098	0.5841067938052923
-3.2288288288288416	0.6497560596436578
-2.7675675675675624	0.7135414981487901
-2.3063063063063054	0.7735688084030414
-1.845045045045049	0.827922109711668
-1.3837837837837925	0.8747638511205618
-0.9225225225225131	0.9124372181592835
-0.46126126126125655	0.9395631435040364
0.0	0.9551240249798298
0.4612612612612793	0.958527071434471
0.9225225225225131	0.9496417799602445
1.3837837837837925	0.9288082414125066
1.8450450450450262	0.8968155373539334
2.3063063063063054	0.8548521414307598
2.767567567567585	0.8044326711849409
3.228828828828819	0.7473072817701626
3.690090090090098	0.6853612468786516
4.151351351351332	0.6205127228112931
4.612612612612611	0.5546163313375916
5.07387387387389	0.4893791175897916
5.535135135135125	0.4262938133387269
5.9963963963964035	0.36659238798229016
6.457657657657638	0.31122084140738704
6.918918918918917	0.2608343106402993
7.380180180180196	0.21581000835753836
7.84144144144143	0.1762744064461465
8.302702702702708	0.1421404732348483
8.763963963963944	0.11315065431043103
9.225225225225222	0.08892158574953161
9.686486486486501	0.06898714063704259
10.147747747747736	0.05283721365681102
10.609009009009014	0.03995052458284316
11.07027027027025	0.029820565987883994
11.531531531531527	0.02197455526471919
11.992792792792807	0.015985827534241416
12.45405405405404	0.011480504382707105
12.91531531531532	0.008139498187994147
13.376576576576554	0.0056969854403885545
13.837837837837833	0.003936437903041806
14.299099099099113	0.0026851745160578985
14.760360360360346	0.001808224899987375
15.221621621621626	0.0012021071782805112
15.68288288288286	0.0007889414106225731
16.14414414414414	0.0005111603168175092
16.605405405405417	0.00032694923506604165
17.066666666666652	0.0002064497385444716
17.52792792792793	0.00012869425655990917
17.989189189189165	7.919810864634146e-05
18.450450450450443	4.811508657883095e-05
18.911711711711725	2.8857489720022054e-05
19.37297297297296	1.708624558289595e-05
19.834234234234238	9.98724158882031e-06
20.295495495495516	5.763088427076359e-06
20.75675675675675	3.283037381626445e-06
21.21801801801803	1.8463209126164285e-06
21.679279279279264	1.0250601881507045e-06
22.14054054054054	5.61826682117816e-07
22.601801801801823	3.0399481176181915e-07
23.063063063063055	1.6238308915592043e-07
23.524324324324336	8.563005899034234e-08
23.985585585585568	4.457819749144063e-08
24.44684684684685	2.2910236965657364e-08
24.908108108108127	1.1623782503433202e-08
25.369369369369362	5.822053415801346e-09
25.83063063063064	2.8788279650541923e-09
26.291891891891876	1.4052903257986114e-09
26.753153153153153	6.772160103203071e-10
27.214414414414435	3.2218045746486983e-10
27.675675675675667	1.513150018170734e-10
28.136936936936948	7.015774112563713e-11
28.59819819819818	3.211293678242828e-11
29.05945945945946	1.4510930689527363e-11
29.52072072072074	6.473234315684086e-12
29.981981981981974	2.850743904176311e-12
30.443243243243252	1.2393840350367587e-12
30.904504504504487	5.319421537677352e-13
31.365765765765765	2.2538952784649372e-13
31.827027027027043	9.42787632521865e-14
32.28828828828828	3.893183162670964e-14
32.749549549549556	1.5871084821987074e-14
33.21081081081079	6.387327810070337e-15
33.67207207207207	2.5377136461271636e-15
34.13333333333335	9.953523384440271e-16
34.59459459459458	3.8540902820346253e-16
35.05585585585586	1.473254387260761e-16
35.517117117117095	5.55961117204629e-17
35.97837837837837	2.071199399299818e-17
36.43963963963966	7.617460670060828e-18
36.900900900900886	2.7657272346648757e-18
37.36216216216217	9.913323727147636e-19
37.8234234234234	3.507842192981488e-19
38.284684684684684	1.2253823570445698e-19
38.74594594594596	4.2258493957648075e-20
39.2072072072072	1.4386899969430582e-20
39.668468468468475	4.835387120545639e-21
40.12972972972971	1.6043757585542159e-21
40.59099099099099	5.255230264433253e-22
41.052252252252266	1.699371087792532e-22
41.5135135135135	5.42494721604522e-23
41.97477477477478	1.7096752524371048e-23
42.436036036036015	5.3191538303773884e-24
42.89729729729729	1.633737553470577e-24
43.35855855855857	4.953735911263167e-25
43.819819819819806	1.4828397688307984e-25
44.28108108108108	4.3819398971083814e-26
44.74234234234237	1.2783489660518944e-26
45.2036036036036	3.681656355548562e-27
45.66486486486488	1.0467618605143374e-27
46.12612612612611	2.938078183136256e-28
46.587387387387395	8.141222473793992e-29
47.04864864864867	2.2270333151766203e-29
47.50990990990991	6.0141550665648145e-30
47.971171171171186	1.6033684953993446e-30
48.43243243243242	4.219907066961002e-31
48.8936936936937	1.0964358933283753e-31
49.35495495495498	2.8123827044447463e-32
49.81621621621621	7.12158085117531e-33
50.27747747747749	1.7802837041313888e-33
50.738738738738725	4.393522354779465e-34
51.2	1.0704029098693587e-34
51.66126126126128	2.5744978780769286e-35
52.122522522522516	6.11291858949351e-36
52.583783783783794	1.4328987452366755e-36
53.04504504504503	3.3158372750173646e-37
53.50630630630631	7.574984228692059e-38
53.967567567567585	1.7083666045375432e-38
54.42882882882882	3.803568394363652e-39
54.8900900900901	8.360114073351732e-40
55.35135135135133	1.8140280301206163e-40
55.81261261261261	3.88585508169977e-41
56.273873873873896	8.217505876380692e-42
56.735135135135124	1.715553488066808e-42
57.19639639639641	3.5357318414506373e-43
57.65765765765764	7.193913188081299e-44
58.11891891891892	1.444980154133269e-44
58.5801801801802	2.8652953083195947e-45
59.041441441441435	5.609029337562638e-46
59.50270270270271	1.0839689722765941e-46
59.96396396396395	2.068029869422506e-47
60.425225225225226	3.895001057138272e-48
60.886486486486504	7.242177573042702e-49
61.34774774774774	1.3293568419337007e-49
61.80900900900902	2.408933424893235e-50
62.27027027027025	4.309420138253954e-51
62.73153153153153	7.610684042349878e-52
63.19279279279281	1.326903577294749e-52
63.65405405405404	2.2838409404185915e-53
64.11531531531533	3.880638245017162e-54
64.57657657657656	6.509554713904969e-55
65.03783783783784	1.0779788013716853e-55
65.49909909909911	1.7623005463500925e-56
65.96036036036035	2.844202722991418e-57
66.42162162162163	4.531603843670269e-58
66.88288288288287	7.127777620916952e-59
67.34414414414414	1.1067949363368854e-59
67.80540540540542	1.6966450797146436e-60
68.26666666666665	2.5675898904275042e-61
68.72792792792794	3.8359340218611207e-62
69.18918918918916	5.657537183070799e-63
69.65045045045045	8.237482819627606e-64
70.11171171171172	1.1840565464946175e-64
70.57297297297296	1.6802007776937927e-65
71.03423423423423	2.3537521844630442e-66
71.49549549549552	3.255150759809778e-67
71.95675675675675	4.444186699591805e-68
72.41801801801803	5.989965207510853e-69
72.87927927927926	7.970161487353559e-70
73.34054054054054	1.0469375065096029e-70
73.80180180180183	1.3576418379614628e-71
74.26306306306306	1.7380428682022953e-72
74.72432432432434	2.1965777063545302e-73
75.18558558558557	2.7405862576855175e-74
75.64684684684686	3.375601696310947e-75
76.10810810810813	4.104589537797494e-76
76.56936936936937	4.927187483207859e-77
77.03063063063064	5.839010529525645e-78
77.49189189189188	6.831093749744319e-79
77.95315315315315	7.889546667864042e-80
78.41441441441444	8.995486784298464e-81
78.87567567567567	1.012530483066655e-81
79.33693693693695	1.1251291083405026e-82
79.79819819819818	1.2342622059122784e-83
80.25945945945946	1.3366672813118781e-84
80.72072072072075	1.429058544781475e-85
81.18198198198198	1.5082993404089811e-86
81.64324324324326	1.5715777726107317e-87
82.10450450450449	1.6165719210704407e-88
82.56576576576578	1.6415911456974257e-89
83.02702702702705	1.6456815016679644e-90
83.48828828828829	1.6286861024761075e-91
83.94954954954956	1.591255106220508e-92
84.4108108108108	1.5348044389906275e-93
84.87207207207207	1.4614269085247053e-94
85.33333333333336	1.373763486693072e-95
85.79459459459459	1.2748457932517997e-96
86.25585585585587	1.1679228570463823e-97
86.7171171171171	1.0562858872045752e-98
87.17837837837838	9.431040574352843e-100
87.63963963963965	8.312823620809735e-101
88.1009009009009	7.233497489026283e-102
88.56216216216217	6.213823608976425e-103
89.02342342342341	5.2696324310075816e-104
89.48468468468468	4.411766739821691e-105
89.94594594594597	3.6463267024748477e-106
90.4072072072072	2.975153859288558e-107
90.86846846846848	2.3964816001991786e-108
91.3297297297297	1.905678280926045e-109
91.79099099099099	1.4960147875119763e-110
92.25225225225228	1.159399223129258e-111
92.7135135135135	8.870353758877735e-113
93.17477477477479	6.699766888866867e-114
93.63603603603602	4.995618447048673e-115
94.0972972972973	3.677304944610514e-116
94.55855855855857	2.672273145932686e-117
95.01981981981982	1.9170916063243652e-118
95.48108108108109	1.3577371481591883e-119
95.94234234234233	9.49290975245984e-121
96.4036036036036	6.552300704164091e-122
96.86486486486488	4.464770139837021e-123
97.32612612612611	3.003414037882605e-124
97.7873873873874	1.994537124396842e-125
98.24864864864867	1.3076148945272827e-126
98.70990990990991	8.463079294021192e-128
99.17117117117118	5.40739104827134e-129
99.63243243243242	3.4108134125733568e-130
100.0936936936937	2.1239239545198384e-131
100.55495495495498	1.3056620484351094e-132
101.01621621621621	7.923798351807427e-134
101.47747747747749	4.747302059335198e-135
101.93873873873872	2.807832089668941e-136
102.4	1.6394803550751289e-137
102.86126126126129	9.450441928319765e-139
103.32252252252252	5.377851862132956e-140
103.7837837837838	3.0211783848528116e-141
104.24504504504503	1.675539688068703e-142
104.70630630630632	9.173686327433931e-144
105.16756756756759	4.9584263867763624e-145
105.62882882882883	2.645785733386475e-146
106.0900900900901	1.3937224227823316e-147
106.55135135135134	7.247842056254096e-149
107.01261261261261	3.7209340342853387e-150
107.4738738738739	1.8858451861004997e-151
107.93513513513513	9.435630397539249e-153
108.39639639639641	4.660651402914092e-154
108.85765765765764	2.2726530352908566e-155
109.31891891891892	1.0940331217518448e-156
109.7801801801802	5.199225095052767e-158
110.24144144144144	2.4392571491463604e-159
110.70270270270271	1.1297630574887642e-160
111.16396396396395	5.165685587578946e-162
111.62522522522522	2.3317360394427695e-163
112.0864864864865	1.03906237248834e-164
112.54774774774774	4.571036271046466e-166
113.00900900900902	1.9851737936197303e-167
113.47027027027025	8.51124742960091e-169
113.93153153153153	3.60245625012004e-170
114.39279279279282	1.5052721656853807e-171
114.85405405405405	6.2092931426258445e-173
115.31531531531533	2.528599877403899e-174
115.77657657657656	1.0165503124798265e-175
116.23783783783784	4.034488300917036e-177
116.69909909909912	1.5807342354355882e-178
117.16036036036036	6.114206111057734e-180
117.62162162162163	2.3347055024822664e-181
118.08288288288287	8.801059469253142e-183
118.54414414414414	3.275281414716626e-184
119.00540540540543	1.2032977447929206e-185
119.46666666666665	4.3642377469810413e-187
119.92792792792794	1.5626240939922868e-188
120.38918918918917	5.523462986780185e-190
120.85045045045045	1.927432583176735e-191
121.31171171171172	6.639842248513293e-193
121.77297297297297	2.2581206533135788e-194
122.23423423423424	7.58136386734295e-196
122.69549549549548	2.512802502221342e-197
123.15675675675675	8.2220513960755e-199
123.61801801801803	2.6559068264908334e-200
124.07927927927926	8.469471282623125e-202
124.54054054054055	2.666309628532215e-203
125.00180180180183	8.286586703671023e-205
125.46306306306306	2.5424451550500746e-206
125.92432432432435	7.700843973035376e-208
126.38558558558557	2.3026921045307636e-209
126.84684684684686	6.797422051767513e-211
127.30810810810813	1.9809039451756497e-212
127.76936936936937	5.698931204921812e-214
128.23063063063066	1.6185802188436114e-215
128.69189189189188	4.538223277958647e-217
129.15315315315317	1.2561696791296842e-218
129.61441441441443	3.4325871334848695e-220
130.07567567567568	9.259886228443039e-222
130.53693693693694	2.46604244810016e-223
130.9981981981982	6.483451427485555e-225
131.45945945945945	1.68276237050335e-226
131.92072072072074	4.3117159142973626e-228
132.38198198198197	1.0906572793766838e-229
132.84324324324325	2.7235621023704855e-231
133.30450450450448	6.714243373235378e-233
133.76576576576576	1.6340588467175417e-234
134.22702702702705	3.925989398410843e-236
134.68828828828828	9.31196573145256e-238
135.14954954954956	2.1804414646711077e-239
135.6108108108108	5.040322346874851e-241
136.07207207207207	1.1502255448687727e-242
136.53333333333336	2.591304930806011e-244
136.9945945945946	5.763215392129397e-246
137.45585585585587	1.2653830049188602e-247
137.9171171171171	2.7427735966445407e-249
138.3783783783784	5.869062569375843e-251
138.83963963963967	1.2398191369925757e-252
139.3009009009009	2.5855845748852748e-254
139.76216216216218	5.3231656055327725e-256
140.2234234234234	1.0819122130207647e-257
140.6846846846847	2.1708253565790002e-259
141.14594594594595	4.300001081806668e-261
141.6072072072072	8.408587745941683e-263
142.06846846846847	1.6232610682978116e-264
142.52972972972972	3.0936024407998116e-266
142.99099099099098	5.82038144073469e-268
143.45225225225226	1.0810585336000766e-269
143.9135135135135	1.9822470858706126e-271
144.37477477477478	3.5882044741929904e-273
144.836036036036	6.412204954371176e-275
145.2972972972973	1.1312235138332855e-276
145.75855855855858	1.9701544276597125e-278
146.2198198198198	3.3873722921907135e-280
146.6810810810811	5.74958381294186e-282
147.14234234234232	9.634311947440075e-284
147.6036036036036	1.5937339190615019e-285
148.0648648648649	2.6026858078055474e-287
148.52612612612612	4.196029073893534e-289
148.9873873873874	6.678301933879005e-291
149.44864864864869	1.0493114893063236e-292
149.9099099099099	1.627622267356672e-294
150.3711711711712	2.492376421095355e-296
150.83243243243243	3.7677706767723573e-298
151.2936936936937	5.622974400069875e-300
151.75495495495497	8.284352451417593e-302
152.21621621621622	1.2049300764355702e-303
152.67747747747748	1.7301188555355845e-305
153.13873873873874	2.4524538868608147e-307
153.60000000000002	3.43191543243056e-309
154.06126126126128	4.7411437340616e-311
154.52252252252254	6.46607119963e-313
154.9837837837838	8.705799477e-315
155.44504504504505	1.1571447e-316
155.9063063063063	1.518367e-318
156.3675675675676	1.967e-320
156.82882882882882	2.5e-322
157.2900900900901	0.0
157.75135135135133	0.0
158.21261261261262	0.0
158.6738738738739	0.0
159.13513513513513	0.0
159.59639639639641	0.0
160.05765765765764	0.0
160.51891891891893	0.0
160.9801801801802	0.0
161.44144144144144	0.0
161.90270270270273	0.0
162.36396396396395	0.0
162.82522522522524	0.0
163.28648648648652	0.0
163.74774774774775	0.0
164.20900900900904	0.0
164.67027027027027	0.0
165.13153153153155	0.0
165.5927927927928	0.0
166.05405405405406	0.0
166.51531531531532	0.0
166.97657657657658	0.0
167.43783783783783	0.0
167.89909909909912	0.0
168.36036036036035	0.0
168.82162162162163	0.0
169.28288288288286	0.0
169.74414414414414	0.0
170.20540540540543	0.0
170.66666666666666	0.0
171.12792792792794	0.0
171.58918918918917	0.0
172.05045045045046	0.0
172.51171171171174	0.0
172.97297297297297	0.0
173.43423423423425	0.0
173.89549549549548	0.0
174.35675675675677	0.0
174.81801801801805	0.0
175.27927927927928	0.0
175.74054054054056	0.0
176.20180180180182	0.0
176.66306306306308	0.0
177.12432432432433	0.0
177.5855855855856	0.0
178.04684684684685	0.0
178.50810810810813	0.0
178.96936936936936	0.0
179.43063063063065	0.0
179.89189189189187	0.0
180.35315315315316	0.0
180.81441441441444	0.0
181.27567567567567	0.0
181.73693693693696	0.0
182.19819819819818	0.0
182.65945945945947	0.0
183.12072072072075	0.0
183.58198198198198	0.0
184.04324324324327	0.0
184.5045045045045	0.0
184.96576576576578	0.0
185.42702702702707	0.0
185.8882882882883	0.0
186.34954954954958	0.0
186.8108108108108	0.0
187.2720720720721	0.0
187.73333333333335	0.0
188.1945945945946	0.0
188.65585585585586	0.0
189.11711711711712	0.0
189.57837837837837	0.0
190.03963963963966	0.0
190.5009009009009	0.0
190.96216216216217	0.0
191.4234234234234	0.0
191.8846846846847	0.0
192.34594594594597	0.0
192.8072072072072	0.0
193.26846846846848	0.0
193.7297297297297	0.0
194.190990990991	0.0
194.65225225225228	0.0
195.1135135135135	0.0
195.5747747747748	0.0
196.03603603603602	0.0
196.4972972972973	0.0
196.9585585585586	0.0
197.41981981981982	0.0
197.8810810810811	0.0
198.34234234234233	0.0
198.80360360360362	0.0
199.26486486486488	0.0
199.72612612612613	0.0
200.1873873873874	0.0
200.64864864864865	0.0
201.1099099099099	0.0
201.5711711711712	0.0
202.03243243243242	0.0
202.4936936936937	0.0
202.95495495495499	0.0
203.4162162162162	0.0
203.8774774774775	0.0
204.33873873873873	0.0
204.8	0.0
