# Supplementary material for: Light-wave-controlled Haldane model in monolayer hexagonal boron nitride
Source: Nature. 2024 Apr 15;628(8009):752–7. doi: 10.1038/s41586-024-07244-z (PMC11041748; doi:10.1038/s41586-024-07244-z)
Supplement: Supplementary file 1 — This zipped file contains source data files for Supplementary Figs. 1–4 and Extended Data Figs 2–5, 7, 8, 11 and 10. [file 41586_2024_7244_MOESM1_ESM.zip › Data source/Extended data fig 10/Fig10a_3.csv]

size (µm)	$SPR_X$ (norm)
-190.4	0.013424320393780064
-187.1748031496063	0.00973263228549055
-183.94960629921263	0.004810381474437856
-180.7244094488189	0.0045866428012081885
-177.4992125984252	0.0066002908602751965
-174.2740157480315	0.0055934668307416925
-171.0488188976378	0.004810381474437856
-167.8236220472441	0.007718984226423534
-164.5984251968504	0.008390200246112544
-161.3732283464567	0.006264682850430695
-158.14803149606303	0.00581720550397136
-154.9228346456693	0.005481597494126859
-151.6976377952756	0.005369728157512025
-148.4724409448819	0.006264682850430695
-145.2472440944882	0.006152813513815861
-142.0220472440945	0.007047768206734532
-138.7968503937008	0.006935898870119698
-135.5716535433071	0.006040944177201028
-132.3464566929134	0.00492225081105269
-129.1212598425197	0.0034679494350598507
-125.89606299212599	0.00671216019689003
-122.67086614173229	0.007942722899653202
-119.44566929133858	0.00581720550397136
-116.22047244094489	0.005369728157512025
-112.99527559055119	0.0029086027519856818
-109.77007874015749	0.0029086027519856818
-106.5448818897638	0.006488421523660363
-103.31968503937009	0.0066002908602751965
-100.09448818897638	0.004810381474437856
-96.86929133858268	0.004474773464593355
-93.64409448818898	0.006376552187045529
-90.41889763779528	0.006935898870119698
-87.19370078740158	0.0045866428012081885
-83.96850393700788	0.003244210761830183
-80.7433070866142	0.004474773464593355
-77.51811023622048	0.007495245553193867
-74.29291338582678	0.008502069582727378
-71.06771653543308	0.0071596375433493654
-67.84251968503936	0.00671216019689003
-64.61732283464566	0.006152813513815861
-61.392125984251976	0.0036916881082895182
-58.166929133858275	0.002684864078756014
-54.94173228346458	0.005929074840586194
-51.71653543307087	0.008613938919342212
-48.49133858267717	0.007383376216579033
-45.26614173228347	0.005034120147667524
-42.04094488188976	0.005034120147667524
-38.815748031496064	0.006040944177201028
-35.59055118110236	0.0071596375433493654
-32.36535433070867	0.00827833090949771
-29.140157480314976	0.006824029533504864
-25.914960629921257	0.007718984226423534
-22.689763779527564	0.010851325651638887
-19.464566929133866	0.01006824029533505
-16.239370078740148	0.011634411007942724
-13.014173228346454	0.025729947421411794
-9.788976377952759	0.06421299921691465
-6.563779527559063	0.20304284595592348
-3.3385826771653684	0.6279225864190625
-0.1133858267716505	0.9705783644702987
3.1118110236220446	0.7018682179214677
6.33700787401574	0.26803893052914196
9.562204724409458	0.09341089607338628
12.787401574803154	0.04150352388410336
16.01259842519685	0.020583957937129433
19.237795275590543	0.01566170712607674
22.46299212598424	0.017675355185143755
25.688188976377933	0.013648059067009732
28.91338582677163	0.011858149681172391
32.13858267716537	0.010180109631949884
35.36377952755907	0.007718984226423534
38.58897637795276	0.008949546929186713
41.814173228346455	0.0066002908602751965
45.03937007874015	0.0024611254055263466
48.26456692913385	0.004362904127978521
51.48976377952754	0.008613938919342212
54.71496062992128	0.008502069582727378
57.94015748031498	0.006152813513815861
61.165354330708674	0.005369728157512025
64.39055118110237	0.00581720550397136
67.61574803149607	0.004251034791363687
70.84094488188975	0.005034120147667524
74.06614173228346	0.007271506879964199
77.29133858267716	0.006264682850430695
80.51653543307084	0.003356080098445017
83.74173228346459	0.0014543013759928392
86.96692913385829	0.002796733415370848
90.19212598425197	0.004474773464593355
93.41732283464567	0.00581720550397136
96.64251968503936	0.005929074840586194
99.86771653543306	0.006152813513815861
103.09291338582676	0.006376552187045529
106.31811023622049	0.003356080098445017
109.54330708661419	0.003356080098445017
112.76850393700789	0.007718984226423534
115.99370078740158	0.008054592236268036
119.21889763779528	0.005257858820897191
122.44409448818897	0.004139165454748853
125.66929133858267	0.005481597494126859
128.89448818897637	0.007383376216579033
132.11968503937007	0.008390200246112544
135.3448818897638	0.008502069582727378
138.5700787401575	0.006152813513815861
141.7952755905512	0.003803557444904352
145.02047244094487	0.002684864078756014
148.24566929133857	0.0025729947421411804
151.47086614173227	0.005705336167356526
154.69606299212597	0.009397024275646048
157.9212598425197	0.009285154939031214
161.1464566929134	0.006488421523660363
164.3716535433071	0.00492225081105269
167.5968503937008	0.004810381474437856
170.8220472440945	0.0045866428012081885
174.04724409448818	0.008054592236268036
177.27244094488188	0.011075064324868555
180.49763779527558	0.006264682850430695
183.72283464566928	0.0014543013759928392
186.948031496063	0.0016780400492225067
190.1732283464567	0.005257858820897191
193.3984251968504	0.008390200246112544
196.6236220472441	0.004810381474437856
199.84881889763778	0.0025729947421411804
203.07401574803148	0.005369728157512025
206.29921259842519	0.005034120147667524
209.52440944881891	0.005369728157512025
212.74960629921262	0.006264682850430695
215.97480314960632	0.0025729947421411804
219.20000000000002	0.0
