# Supplementary material for: Light-wave-controlled Haldane model in monolayer hexagonal boron nitride
Source: Nature. 2024 Apr 15;628(8009):752–7. doi: 10.1038/s41586-024-07244-z (PMC11041748; doi:10.1038/s41586-024-07244-z)
Supplement: Supplementary file 1 — This zipped file contains source data files for Supplementary Figs. 1–4 and Extended Data Figs 2–5, 7, 8, 11 and 10. [file 41586_2024_7244_MOESM1_ESM.zip › Data source/Extended data fig 10/Fig10a_4.csv]

size (µm)	$SPR_Y$ (norm)
-204.8	0.00413916545474885
-201.54920634920637	0.00592907484058619
-198.2984126984127	0.006488421523660366
-195.04761904761904	0.004251034791363684
-191.7968253968254	0.0029086027519856783
-188.54603174603176	0.003020472088600512
-185.29523809523812	0.004586642801208185
-182.04444444444445	0.004586642801208185
-178.7936507936508	0.004586642801208185
-175.54285714285717	0.006264682850430699
-172.2920634920635	0.00592907484058619
-169.04126984126984	0.004251034791363684
-165.7904761904762	0.002572994742141177
-162.53968253968256	0.001566170712607673
-159.2888888888889	0.002572994742141177
-156.03809523809525	0.004586642801208185
-152.78730158730158	0.00749524555319387
-149.53650793650795	0.00894954692918671
-146.2857142857143	0.006935898870119701
-143.03492063492064	0.0038035574449043486
-139.784126984127	0.003020472088600512
-136.53333333333336	0.0027967334153708445
-133.2825396825397	0.0017899093858373405
-130.03174603174602	0.002572994742141177
-126.78095238095239	0.0036916881082895148
-123.53015873015875	0.004251034791363684
-120.27936507936509	0.0063765521870455324
-117.02857142857142	0.00592907484058619
-113.77777777777779	0.0027967334153708445
-110.52698412698415	0.002461125405526343
-107.2761904761905	0.0036916881082895148
-104.02539682539683	0.003915426781519182
-100.77460317460319	0.006488421523660366
-97.52380952380955	0.006824029533504868
-94.27301587301588	0.0019017787224521743
-91.02222222222223	0.0007830853563038365
-87.77142857142859	0.0043629041279785175
-84.52063492063495	0.005481597494126855
-81.26984126984128	0.004474773464593351
-78.01904761904763	0.00592907484058619
-74.76825396825397	0.007718984226423538
-71.51746031746033	0.006712160196890034
-68.26666666666668	0.004698512137823019
-65.01587301587301	0.004251034791363684
-61.76507936507937	0.005481597494126855
-58.514285714285734	0.005481597494126855
-55.26349206349207	0.005593466830741689
-52.01269841269841	0.005817205503971357
-48.76190476190477	0.005145989484282354
-45.511111111111134	0.005593466830741689
-42.260317460317474	0.005705336167356523
-39.00952380952381	0.00592907484058619
-35.75873015873017	0.004698512137823019
-32.50793650793653	0.004251034791363684
-29.257142857142867	0.007271506879964203
-26.006349206349206	0.007718984226423538
-22.755555555555567	0.008725808255957042
-19.504761904761928	0.012081888354402055
-16.253968253968264	0.015661707126076743
-13.003174603174603	0.029197896856471638
-9.752380952380964	0.06633851661259649
-6.501587301587325	0.2212775478241414
-3.2507936507936623	0.6398926054368498
0.0	0.9684528470746169
3.2507936507936392	0.7352052802326883
6.5015873015872785	0.29913860610806575
9.752380952380918	0.0908379013312451
13.003174603174603	0.035462579706902336
16.253968253968242	0.01789909385837342
19.50476190476188	0.010068240295335047
22.755555555555567	0.006152813513815865
26.006349206349206	0.004586642801208185
29.257142857142846	0.005593466830741689
32.507936507936485	0.00413916545474885
35.758730158730124	0.002013648059067008
39.00952380952381	0.0036916881082895148
42.26031746031745	0.007159637543349369
45.51111111111109	0.006712160196890034
48.76190476190477	0.0036916881082895148
52.01269841269841	0.003132341425215346
55.26349206349205	0.006152813513815865
58.51428571428569	0.010291978968564715
61.76507936507933	0.009732632285490546
65.01587301587301	0.004474773464593351
68.26666666666665	0.002461125405526343
71.51746031746029	0.00503412014766752
74.76825396825397	0.0063765521870455324
78.01904761904763	0.005705336167356523
81.26984126984127	0.005481597494126855
84.5206349206349	0.006935898870119701
87.77142857142854	0.004251034791363684
91.02222222222223	0.00022373867322966756
94.27301587301586	0.0011186933661483378
97.5238095238095	0.0026848640787560107
100.77460317460319	0.004586642801208185
104.02539682539683	0.006152813513815865
107.27619047619046	0.003915426781519182
110.5269841269841	0.0023492560689115094
113.77777777777774	0.0013424320393780054
117.02857142857142	0.0004474773464593351
120.27936507936506	0.002125517395681842
123.5301587301587	0.0027967334153708445
126.78095238095239	0.004810381474437853
130.03174603174602	0.007830853563038372
133.28253968253966	0.007159637543349369
136.5333333333333	0.00503412014766752
139.78412698412694	0.003020472088600512
143.03492063492064	0.002013648059067008
146.28571428571428	0.0008949546929186702
149.53650793650792	0.0
152.78730158730158	0.0019017787224521743
156.03809523809525	0.005145989484282354
159.2888888888889	0.00592907484058619
162.53968253968253	0.005481597494126855
165.79047619047617	0.004027296118134016
169.04126984126984	0.0006712160196890027
172.29206349206348	0.0014543013759928392
175.54285714285712	0.0053697281575120215
178.7936507936508	0.00503412014766752
182.04444444444445	0.004027296118134016
185.2952380952381	0.005705336167356523
188.54603174603173	0.005257858820897188
191.79682539682537	0.0043629041279785175
195.04761904761904	0.005817205503971357
198.29841269841268	0.006712160196890034
201.54920634920632	0.0063765521870455324
204.8	0.005705336167356523
