# Supplementary material for: Light-wave-controlled Haldane model in monolayer hexagonal boron nitride
Source: Nature. 2024 Apr 15;628(8009):752–7. doi: 10.1038/s41586-024-07244-z (PMC11041748; doi:10.1038/s41586-024-07244-z)
Supplement: Supplementary file 1 — This zipped file contains source data files for Supplementary Figs. 1–4 and Extended Data Figs 2–5, 7, 8, 11 and 10. [file 41586_2024_7244_MOESM1_ESM.zip › Data source/Extended data fig 10/Fig10b_1.csv]

size (µm)	$Fit_X$ TPR (norm)	$Fit_X$ (norm)
-193.60000000000002	0.0	1.89215461636e-312
-193.1423463687151	0.0	5.56727083552e-311
-192.68469273743017	0.0	1.62502422256186e-309
-192.22703910614527	0.0	4.70553589412754e-308
-191.76938547486034	0.0	1.3517304721733759e-306
-191.31173184357544	0.0	3.8521472502228156e-305
-190.85407821229052	0.0	1.0890489923902955e-303
-190.3964245810056	0.0	3.054384570580449e-302
-189.9387709497207	0.0	8.498294534790289e-301
-189.48111731843576	0.0	2.3456953260392176e-299
-189.02346368715087	0.0	6.423077883842207e-298
-188.56581005586594	0.0	1.7448035483785917e-296
-188.108156424581	0.0	4.701989396839443e-295
-187.6505027932961	0.0	1.257038320048202e-293
-187.19284916201119	0.0	3.3338584060050396e-292
-186.7351955307263	0.0	8.771574299091961e-291
-186.27754189944136	0.0	2.2894950244118397e-289
-185.81988826815643	0.0	5.9283471052603825e-288
-185.36223463687153	0.0	1.5228576361276355e-286
-184.9045810055866	0.0	3.880759676045036e-285
-184.4469273743017	0.0	9.810834613821028e-284
-183.98927374301678	0.0	2.4605201292842183e-282
-183.53162011173185	0.0	6.121807258357e-281
-183.07396648044696	0.0	1.5109988841298298e-279
-182.61631284916203	0.0	3.699818309405849e-278
-182.1586592178771	0.0	8.987282907762581e-277
-181.7010055865922	0.0	2.165749339265104e-275
-181.24335195530728	0.0	5.177495501536801e-274
-180.78569832402238	0.0	1.2279000919417239e-272
-180.32804469273742	0.0	2.888937162268532e-271
-179.87039106145252	0.0	6.742872087795428e-270
-179.4127374301676	0.0	1.5612897511143774e-268
-178.9550837988827	0.0	3.586359805663489e-267
-178.49743016759777	0.0	8.172519587695557e-266
-178.03977653631284	0.0	1.8475229580537686e-264
-177.58212290502794	0.0	4.143386812744239e-263
-177.12446927374302	0.0	9.218343289247674e-262
-176.66681564245812	0.0	2.0346140387496165e-260
-176.2091620111732	0.0	4.454951275400052e-259
-175.75150837988826	0.0	9.676886385259362e-258
-175.29385474860337	0.0	2.0852594007621127e-256
-174.83620111731844	0.0	4.457756022464688e-255
-174.37854748603354	0.0	9.453753301524967e-254
-173.9208938547486	0.0	1.9889506006366158e-252
-173.46324022346369	0.0	4.1512175179043316e-251
-173.0055865921788	0.0	8.595254611853565e-250
-172.54793296089386	0.0	1.7655245614102914e-248
-172.09027932960896	0.0	3.597663527260186e-247
-171.63262569832403	0.0	7.272757134237873e-246
-171.1749720670391	0.0	1.4585099246315793e-244
-170.7173184357542	0.0	2.9016929485527304e-243
-170.25966480446928	0.0	5.726974930310095e-242
-169.80201117318438	0.0	1.1213233650760351e-240
-169.34435754189946	0.0	2.178051895676962e-239
-168.88670391061453	0.0	4.196984226282955e-238
-168.42905027932963	0.0	8.023026240819573e-237
-167.9713966480447	0.0	1.5214961239102865e-235
-167.5137430167598	0.0	2.8624324719721654e-234
-167.05608938547488	0.0	5.342338615740747e-233
-166.59843575418995	0.0	9.891435770973162e-232
-166.14078212290505	0.0	1.8168497813153312e-230
-165.68312849162012	0.0	3.3106286463718306e-229
-165.22547486033523	0.0	5.984580019473598e-228
-164.7678212290503	0.0	1.0732197345205246e-226
-164.31016759776537	0.0	1.9093053241750242e-225
-163.85251396648047	0.0	3.3697204943477504e-224
-163.39486033519555	0.0	5.899893021069797e-223
-162.93720670391065	0.0	1.0247694185557555e-221
-162.47955307262572	0.0	1.7657935993762078e-220
-162.0218994413408	0.0	3.0184603953163637e-219
-161.5642458100559	0.0	5.118736663589131e-218
-161.10659217877097	0.0	8.611362178313928e-217
-160.64893854748604	0.0	1.4371850302001196e-215
-160.19128491620114	0.0	2.3794976300644853e-214
-159.7336312849162	0.0	3.90831563706368e-213
-159.27597765363132	0.0	6.368332726439483e-212
-158.81832402234636	0.0	1.029422422318881e-210
-158.3606703910615	0.0	1.650795450247819e-209
-157.90301675977653	0.0	2.6261810602223315e-208
-157.44536312849164	0.0	4.144649681943075e-207
-156.9877094972067	0.0	6.489074410329038e-206
-156.5300558659218	0.0	1.007881426342475e-204
-156.07240223463688	0.0	1.5529872549767937e-203
-155.61474860335198	0.0	2.373876401867563e-202
-155.15709497206706	0.0	3.599814126659125e-201
-154.69944134078213	0.0	5.415440799638711e-200
-154.2417877094972	0.0	8.082008637600494e-199
-153.7841340782123	0.0	1.1965657563529088e-197
-153.32648044692738	0.0	1.7574605761865406e-196
-152.86882681564245	0.0	2.5607452468091016e-195
-152.41117318435755	0.0	3.701509948204104e-194
-151.95351955307262	0.0	5.307906066614455e-193
-151.49586592178773	0.0	7.550910075973755e-192
-151.0382122905028	0.0	1.0656316968088906e-190
-150.58055865921787	0.0	1.491924079968106e-189
-150.12290502793297	0.0	2.0721351570602145e-188
-149.66525139664805	0.0	2.85509916458115e-187
-149.20759776536315	0.0	3.902618299371251e-186
-148.74994413407822	0.0	5.292035127609895e-185
-148.2922905027933	0.0	7.119034899379833e-184
-147.8346368715084	0.0	9.50060555849761e-183
-147.37698324022347	0.0	1.2578047060858372e-181
-146.91932960893857	0.0	1.6519880634954863e-180
-146.46167597765364	0.0	2.1524464552755673e-179
-146.0040223463687	0.0	2.782207841582422e-178
-145.54636871508382	0.0	3.5676196393503706e-177
-145.0887150837989	0.0	4.5383635620547275e-176
-144.631061452514	0.0	5.727324410151126e-175
-144.17340782122906	0.0	7.170278840815687e-174
-143.71575418994414	0.0	8.90537206018283e-173
-143.25810055865924	0.0	1.0972355101821916e-171
-142.8004469273743	0.0	1.3411563248047808e-170
-142.3427932960894	0.0	1.626262739669083e-169
-141.88513966480448	0.0	1.9562924705168307e-168
-141.42748603351956	0.0	2.334579228082489e-167
-140.96983240223466	0.0	2.763854731546561e-166
-140.51217877094973	0.0	3.246037781736085e-165
-140.0545251396648	0.0	3.782018858798301e-164
-139.5968715083799	0.0	4.371450567861561e-163
-139.13921787709498	0.0	5.012555744687914e-162
-138.68156424581008	0.0	5.701965970846299e-161
-138.22391061452512	0.0	6.434603469556767e-160
-137.76625698324025	0.0	7.203618727892304e-159
-137.3086033519553	0.0	8.000394639009032e-158
-136.8509497206704	0.0	8.814625466141881e-157
-136.39329608938547	0.0	9.63447556278676e-156
-135.93564245810057	0.0	1.0446818685827471e-154
-135.47798882681565	0.0	1.12375541345378e-153
-135.02033519553075	0.0	1.1991991128247622e-152
-134.56268156424582	0.0	1.2695288136821559e-151
-134.10502793296092	0.0	1.3332929659308308e-150
-133.64737430167597	0.0	1.3891219556845618e-149
-133.1897206703911	0.0	1.4357767793590928e-148
-132.73206703910614	0.0	1.4721946560452452e-147
-132.27441340782124	0.0	1.4975292388394556e-146
-131.81675977653632	0.0	1.511183302525096e-145
-131.35910614525142	0.0	1.5128321452103052e-144
-130.9014525139665	1.5e-323	1.5024364236103974e-143
-130.4437988826816	2.495e-321	1.4802437135245905e-142
-129.98614525139666	4.3312e-319	1.4467787090929658e-141
-129.52849162011177	7.370611e-317	1.4028226025630123e-140
-129.0708379888268	1.2318406437e-314	1.3493827760699973e-139
-128.6131843575419	2.02190778176e-312	1.287654447063818e-138
-128.15553072625698	3.2592969765556e-310	1.2189763051684175e-137
-127.69787709497207	5.1599120517674e-308	1.1447824356349588e-136
-127.24022346368716	8.022624038379167e-306	1.066552929981154e-135
-126.78256983240225	1.2250289642436852e-303	9.857655368446273e-135
-126.32491620111733	1.837096836849824e-301	9.038505163945433e-134
-125.8672625698324	2.7056618441967387e-299	8.221505509564046e-133
-125.40960893854749	3.913548862084942e-297	7.418871619327968e-132
-124.95195530726258	5.559346961408276e-295	6.641346227648968e-131
-124.49430167597767	7.755906660157418e-293	5.898018754926492e-130
-124.03664804469275	1.062666876685778e-290	5.196224890564919e-129
-123.57899441340783	1.4299389280852597e-288	4.541522713720161e-128
-123.12134078212291	1.8897032521118414e-286	3.937737887368948e-127
-122.663687150838	2.4525931283292792e-284	3.387067720568103e-126
-122.20603351955309	3.1261742341647574e-282	2.890232083222679e-125
-121.74837988826818	3.913421503769364e-280	2.4466582845299597e-124
-121.29072625698325	4.8112270266649833e-278	2.0546870276960417e-123
-120.83307262569834	5.8091267062644664e-276	1.711787310797803e-122
-120.37541899441342	6.888451795826385e-274	1.4147694992945355e-121
-119.91776536312851	8.02210188761794e-272	1.1599875714917683e-120
-119.4601117318436	9.1750935089482e-270	9.435235528040511e-120
-119.00245810055867	1.0305963503645015e-267	7.613492380649728e-119
-118.54480446927376	1.1369005505179634e-265	6.094623068049152e-118
-118.08715083798884	1.2317203846571458e-263	4.839957485812655e-117
-117.62949720670393	1.3105619556807491e-261	3.8130105289823614e-116
-117.17184357541902	1.3694896674577484e-259	2.980068344157563e-115
-116.71418994413408	1.405451096756351e-257	2.3105544416028697e-114
-116.25653631284918	1.4165388602526985e-255	1.7772067316116813e-113
-115.79888268156424	1.4021582223248645e-253	1.3560991859298267e-112
-115.34122905027935	1.363079946435725e-251	1.0265420003006341e-111
-114.88357541899441	1.3013718538550123e-249	7.708923796313404e-111
-114.42592178770951	1.2202175475070151e-247	5.743049298925728e-110
-113.96826815642459	1.1236444169776132e-245	4.2444663808542425e-109
-113.51061452513969	1.0161932503221719e-243	3.1119700863513715e-108
-113.05296089385475	9.025670801146442e-242	2.2634947493469443e-107
-112.59530726256986	7.872967306259396e-240	1.6332600193670885e-106
-112.13765363128492	6.744553163357884e-238	1.1691303447877913e-105
-111.68000000000002	5.674448936264683e-236	8.302374060499747e-105
-111.22234636871508	4.6886733524806376e-234	5.848889575607613e-104
-110.7646927374302	3.8048018020742635e-232	4.08767453814586e-103
-110.30703910614525	3.032284005771354e-230	2.834072523199659e-102
-109.84938547486036	2.3733592823232273e-228	1.9492941131686994e-101
-109.39173184357543	1.8243698019410916e-226	1.3300732064023422e-100
-108.93407821229053	1.3772666715458105e-224	9.003377928755939e-100
-108.47642458100559	1.0211251594434729e-222	6.045986572321226e-99
-108.0187709497207	7.435251977909826e-221	4.027732672768841e-98
-107.56111731843576	5.317018618061137e-219	2.6618639814198595e-97
-107.10346368715086	3.734190299718185e-217	1.7451905127013853e-96
-106.64581005586592	2.5756122821117764e-215	1.1350933754385278e-95
-106.18815642458104	1.744698163493771e-213	7.32406342869747e-95
-105.7305027932961	1.1606890732008713e-211	4.688180956944109e-94
-105.27284916201118	7.583457611917245e-210	2.9770655566587576e-93
-104.81519553072627	4.86602579448136e-208	1.875444393112209e-92
-104.35754189944134	3.0664601519348764e-206	1.1720651355798314e-91
-103.89988826815643	1.897824372786567e-204	7.266596833155458e-91
-103.44223463687152	1.1535342386774285e-202	4.469327141980688e-90
-102.9845810055866	6.885900373397103e-201	2.7269990499211037e-89
-102.52692737430169	4.036888515241541e-199	1.650667461177543e-88
-102.06927374301677	2.3242805734750427e-197	9.912106417452973e-88
-101.61162011173185	1.3142746293297076e-195	5.904784927191914e-87
-101.15396648044694	7.298598473848213e-194	3.489586542705026e-86
-100.69631284916203	3.980600517239944e-192	2.0458586521323267e-85
-100.23865921787711	2.1321290812935885e-190	1.1898960937713987e-84
-99.78100558659219	1.1215901020509496e-188	6.865532297028281e-84
-99.32335195530727	5.794428627130455e-187	3.929806369316018e-83
-98.86569832402236	2.9399696231986667e-185	2.231515212909227e-82
-98.40804469273745	1.4649771271116936e-183	1.2570724647733835e-81
-97.95039106145254	7.169264782578447e-182	7.025100430877335e-81
-97.49273743016761	3.445673893935279e-180	3.894722531217292e-80
-97.0350837988827	1.6264079931894386e-178	2.1420631529961983e-79
-96.57743016759778	7.539466279072951e-177	1.1687450389157863e-78
-96.11977653631287	3.432475782373731e-175	6.326143689627866e-78
-95.66212290502796	1.5347234745901227e-173	3.396957284354467e-77
-95.20446927374303	6.73920342269821e-172	1.8095595575191295e-76
-94.74681564245812	2.906315586666787e-170	9.562852104453608e-76
-94.2891620111732	1.2309282867728023e-168	5.013416186707522e-75
-93.83150837988828	5.1201007675616866e-167	2.607425092232831e-74
-93.37385474860336	2.0916067768082925e-165	1.3453078745896555e-73
-92.91620111731845	8.39145650362546e-164	6.885940884574512e-73
-92.45854748603352	3.306362227595974e-162	3.4965251603547897e-72
-92.00089385474861	1.2794381299675831e-160	1.7613342789792278e-71
-91.5432402234637	4.862324325135204e-159	8.80194557961345e-71
-91.0855865921788	1.8147814580844946e-157	4.363624111328513e-70
-90.62793296089387	6.65212679494274e-156	2.1460890986284784e-69
-90.17027932960896	2.394707528039883e-154	1.0470801491743133e-68
-89.71262569832405	8.466427930237979e-153	5.0680847176590315e-68
-89.25497206703913	2.939704842295858e-151	2.4335460432181143e-67
-88.79731843575422	1.0024506810660528e-149	1.1592231120371536e-66
-88.3396648044693	3.35720667761795e-148	5.478053344151373e-66
-87.88201117318437	1.1042029850431184e-146	2.5681314225052007e-65
-87.42435754189944	3.566773497355566e-145	1.194373047438777e-64
-86.96670391061453	1.1315087603077521e-143	5.510544401849801e-64
-86.50905027932961	3.525300039993989e-142	2.522207308667749e-63
-86.0513966480447	1.0786735428322625e-140	1.1452460842155957e-62
-85.59374301675979	3.2414531059005146e-139	5.158799074257647e-62
-85.13608938547486	9.566327284673421e-138	2.3053144523326058e-61
-84.67843575418995	2.772723111335214e-136	1.0219825834317123e-60
-84.22078212290504	7.892662738972939e-135	4.4945744467683036e-60
-83.76312849162012	2.206461550703734e-133	1.9609450504530098e-59
-83.30547486033521	6.057939866408958e-132	8.487387519274739e-59
-82.84782122905028	1.6334630980987086e-130	3.6443023531061456e-58
-82.39016759776537	4.3256310388832964e-129	1.5523388734699532e-57
-81.93251396648046	1.1249815336484116e-127	6.559797407852724e-57
-81.47486033519554	2.8734066329870948e-126	2.749958137164875e-56
-81.01720670391063	7.207830444111537e-125	1.1436509637413451e-55
-80.5595530726257	1.77569269978425e-123	4.718377453860827e-55
-80.10189944134079	4.29622316222578e-122	1.9311838536793514e-54
-79.64424581005588	1.0208492891527351e-120	7.841268504081166e-54
-79.18659217877097	2.3822767090733559e-119	3.1584993446279456e-53
-78.72893854748605	5.459822882979698e-118	1.2621385123825339e-52
-78.27128491620113	1.2289117015987236e-116	5.0033975151159786e-52
-77.81363128491621	2.716555487891371e-115	1.9676813088277742e-51
-77.3559776536313	5.897558487186135e-114	7.676730136872396e-51
-76.89832402234639	1.257423893070461e-112	2.971184013394042e-50
-76.44067039106146	2.6329762140234215e-111	1.1408133306643718e-49
-75.98301675977655	5.414619446503506e-110	4.345416279753816e-49
-75.52536312849163	1.093565289988605e-108	1.6420256948338375e-48
-75.06770949720672	2.1690884968893113e-107	6.155456584409531e-48
-74.61005586592181	4.225378330997465e-106	2.2891400210342593e-47
-74.15240223463688	8.08369103205872e-105	8.445321865444874e-47
-73.69474860335197	1.518831468345473e-103	3.0909488311194194e-46
-73.23709497206706	2.802626620870445e-102	1.122274738316812e-45
-72.77944134078214	5.078982011271533e-101	4.0423910254423754e-45
-72.32178770949723	9.039489028691049e-100	1.4444722959145253e-44
-71.8641340782123	1.580035573346211e-98	5.120494151928942e-44
-71.40648044692739	2.7123493344066714e-97	1.8007204396000897e-43
-70.94882681564248	4.5727784174132635e-96	6.282210377736742e-43
-70.49117318435756	7.571300212215333e-95	2.174254710328711e-42
-70.03351955307265	1.2311658257042641e-93	7.465177274633726e-42
-69.57586592178772	1.9661579906732592e-92	2.5427378806752523e-41
-69.11821229050281	3.083727891309336e-91	8.592010967965621e-41
-68.6605586592179	4.749954621242381e-90	2.8801812212113567e-40
-68.20290502793299	7.185527369085195e-89	9.57803827432297e-40
-67.74525139664807	1.0675386580150689e-87	3.159839937563879e-39
-67.28759776536315	1.5576301652481774e-86	1.0341543464727509e-38
-66.82994413407823	2.232034294718046e-85	3.35766529113625e-38
-66.37229050279332	3.1411823799797273e-84	1.0814867501150177e-37
-65.9146368715084	4.3415141191586376e-83	3.4557058384586402e-37
-65.4569832402235	5.893116930017445e-82	1.0954286427255537e-36
-64.99932960893857	7.856057880949334e-81	3.444793398200241e-36
-64.54167597765364	1.0285373478713643e-79	1.0746672889453619e-35
-64.08402234636871	1.3224864576796712e-78	3.325957088134315e-35
-63.6263687150838	1.6700065571061665e-77	1.0211534649467385e-34
-63.16871508379889	2.0710991705763242e-76	3.1102632653481227e-34
-62.711061452513974	2.5225477082209514e-75	9.397991518661073e-34
-62.253407821229054	3.017405364778204e-74	2.817115858789367e-33
-61.79575418994414	3.544734426832447e-73	8.377339773365201e-33
-61.33810055865922	4.089681846928016e-72	2.471378783013011e-32
-60.88044692737431	4.6339476146501616e-71	7.232763417359171e-32
-60.422793296089395	5.1566599298734386e-70	2.0999113810513977e-31
-59.965139664804475	5.635619184315221e-69	6.0482458630406265e-31
-59.50748603351956	6.0488186158635594e-68	1.728182761535415e-30
-59.04983240223464	6.376102059217502e-67	4.8987092350726336e-30
-58.59217877094973	6.600787229560021e-66	1.377543805581977e-29
-58.13452513966482	6.711073315769122e-65	3.842916392379941e-29
-57.6768715083799	6.701067742546192e-64	1.0635262549017488e-28
-57.219217877094984	6.571307782919051e-63	2.919895154317824e-28
-56.761564245810064	6.32871276154233e-62	7.952763381519299e-28
-56.30391061452515	5.9859727663014605e-61	2.1488229157404153e-27
-55.84625698324024	5.560449026474767e-60	5.759900145923722e-27
-55.38860335195532	5.072718545582497e-59	1.531655321874088e-26
-54.930949720670405	4.544932576770975e-58	4.0405352129975745e-26
-54.473296089385485	3.999170303134162e-57	1.057422408777435e-25
-54.01564245810057	3.455955392410908e-56	2.74530047622746e-25
-53.55798882681566	2.9330680096556388e-55	7.070709964018547e-25
-53.10033519553074	2.4447356955209056e-54	1.8066246138082715e-24
-52.64268156424583	2.001232143133282e-53	4.5793578726401736e-24
-52.18502793296091	1.6088620268963044e-52	1.1515240380673016e-23
-51.727374301675994	1.2702696112610481e-51	2.8725870217458895e-23
-51.26972067039108	9.849831276656201e-51	7.108944795654586e-23
-50.81206703910616	7.500970363565061e-50	1.745295027966943e-22
-50.35441340782125	5.609987368452147e-49	4.2507378602329e-22
-49.89675977653633	4.1206155089371797e-48	1.0270499290135053e-21
-49.439106145251415	2.9724740899292293e-47	2.4617874458749362e-21
-48.9814525139665	2.1058616621122485e-46	5.853846233222411e-21
-48.52379888268158	1.465201566213041e-45	1.380905088904246e-20
-48.06614525139667	1.0011996423940271e-44	3.231603812350283e-20
-47.60849162011175	6.718924685190412e-44	7.502468065712513e-20
-47.15083798882684	4.428275535440583e-43	1.727913354806807e-19
-46.693184357541924	2.866323959154566e-42	3.947948956359455e-19
-46.235530726257004	1.8220978164902664e-41	8.948553907522372e-19
-45.77787709497209	1.137558859201109e-40	2.012175933868921e-18
-45.32022346368717	6.974801333868195e-40	4.488598956354496e-18
-44.86256983240226	4.1999641404843435e-39	9.9331597455999e-18
-44.404916201117345	2.4837912819550277e-38	2.1806993674421193e-17
-43.947262569832425	1.4425816047821164e-37	4.749369263853454e-17
-43.48960893854751	8.228514846222558e-37	1.0261428869941978e-16
-43.03195530726259	4.6095475540955644e-36	2.199436878893951e-16
-42.57430167597768	2.536009744185812e-35	4.676779867828176e-16
-42.11664804469277	1.3702484253855198e-34	9.865386767862754e-16
-41.65899441340785	7.27115631169268e-34	2.0644913423663223e-15
-41.20134078212291	3.78933870509593e-33	4.2859172105957136e-15
-40.74368715083799	1.9394524942253088e-32	8.826860263811575e-15
-40.28603351955308	9.74878836012863e-32	1.8034349717331368e-14
-39.82837988826816	4.812579466591364e-31	3.655329108520209e-14
-39.37072625698325	2.3332483148255e-30	7.349947629151006e-14
-38.913072625698334	1.1109634814590737e-29	1.4661343412075642e-13
-38.455418994413414	5.195105621809318e-29	2.9013161137172294e-13
-37.9977653631285	2.3858588972465165e-28	5.695712976060858e-13
-37.54011173184358	1.0760957214351281e-27	1.1092588530222078e-12
-37.08245810055867	4.766645228259221e-27	2.1431347253244134e-12
-36.62480446927375	2.073626478723204e-26	4.107691364275978e-12
-36.167150837988835	8.859393785494504e-26	7.8104831302716e-12
-35.70949720670392	3.717348323078333e-25	1.473295133905133e-11
-35.251843575419	1.5318572075476814e-24	2.7569784545981468e-11
-34.79418994413409	6.199534581945798e-24	5.118099820894891e-11
-34.33653631284917	2.4640848868826537e-23	9.425749498318187e-11
-33.87888268156426	9.618514825873938e-23	1.722085846473052e-10
-33.421229050279344	3.6873651603443394e-22	3.1212277761366317e-10
-32.963575418994424	1.3882895440976386e-21	5.612132174930702e-10
-32.50592178770951	5.133336489437919e-21	1.0010645460301893e-09
-32.04826815642459	1.864125678897798e-20	1.7714464660773936e-09
-31.590614525139678	6.648235889632595e-20	3.1097519299644627e-09
-31.13296089385476	2.3285921415785367e-19	5.415707768108098e-09
-30.675307262569845	8.010068130637422e-19	9.356565441859428e-09
-30.217653631284932	2.7060434657063287e-18	1.6036495222560247e-08
-29.760000000000016	8.978196407398672e-18	2.7266803033664943e-08
-29.3023463687151	2.925493995201482e-17	4.599289476734267e-08
-28.844692737430183	9.361923667615005e-17	7.696247586772437e-08
-28.387039106145266	2.94229867437503e-16	1.277612282079666e-07
-27.929385474860354	9.081638111273221e-16	2.1040249617130255e-07
-27.471731843575437	2.752944166480351e-15	3.4374347228112476e-07
-27.01407821229052	8.195706369034165e-15	5.571213391640011e-07
-26.556424581005604	2.3962446313874367e-14	8.957707746821675e-07
-26.098770949720688	6.880685234437643e-14	1.42881416417926e-06
-25.641117318435775	1.9403854284514503e-13	2.26092609593085e-06
-25.18346368715086	5.374030089695722e-13	3.5491859064800396e-06
-24.725810055865942	1.4617326863383767e-12	5.527170885675736e-06
-24.268156424581026	3.904735301424656e-12	8.539035080989108e-06
-23.81050279329611	1.0244034079688689e-11	1.3087191746617635e-05
-23.352849162011196	2.6394060387181043e-11	1.9898296378496555e-05
-22.89519553072628	6.678780537446601e-11	3.0013530664149845e-05
-22.437541899441364	1.6597547316471872e-10	4.491072238672057e-05
-21.979888268156447	4.0508525331121695e-10	6.66675900890731e-05
-21.52223463687153	9.70967574891624e-10	9.817733389096272e-05
-21.064581005586618	2.2856977258251976e-09	0.00014342982678610145
-20.6069273743017	5.284314302944576e-09	0.0002078736662215817
-20.149273743016785	1.1998149281069223e-08	0.0002988761357074914
-19.69162011173187	2.675442717320677e-08	0.0004262994429527304
-19.233966480446952	5.8591258746252015e-08	0.0006032121115403576
-18.776312849162036	1.2601602468146394e-07	0.0008467536992290286
-18.318659217877123	2.66179434237737e-07	0.0011791686230786884
-17.86100558659218	5.521778680932131e-07	0.0016290202693077056
-17.40335195530727	1.1249656692059346e-06	0.0022325892221603015
-16.945698324022352	2.250895424245189e-06	0.0030354488679397405
-16.488044692737436	4.423103918118507e-06	0.004094197429930469
-16.03039106145252	8.536006619157795e-06	0.005478307466125349
-15.572737430167605	1.617849499698116e-05	0.007272032092370849
-15.115083798882688	3.0114611876794542e-05	0.009576282131647228
-14.657430167597774	5.505188539875984e-05	0.01251036095345889
-14.199776536312857	9.883776120754742e-05	0.016213415408930232
-13.74212290502794	0.00017427270713219026	0.02084543401209596
-13.284469273743026	0.00030178081776418143	0.026587599948577727
-12.82681564245811	0.0005132271941971382	0.033641789670155464
-12.369162011173195	0.0008572025706226487	0.04222900114065108
-11.911508379888279	0.0014060897583175996	0.052586502701935635
-11.453854748603362	0.0022651574795672993	0.06496351726235755
-10.996201117318448	0.003583765067939714	0.07961529969181393
-10.538547486033531	0.005568477110147772	0.09679552952039631
-10.080893854748616	0.008497459848565082	0.11674702640607411
-9.6232402234637	0.012734959821382761	0.13969090065509715
-9.165586592178784	0.018743980017522463	0.1658143715374958
-8.707932960893869	0.027094542464526136	0.1952576162121658
-8.250279329608952	0.0384642798935186	0.2281001436077898
-7.792625698324037	0.05362769940260684	0.26434731064871847
-7.334972067039121	0.0734305028200105	0.3039177016112032
-6.877318435754205	0.09874602297787163	0.3466321636025873
-6.419664804469289	0.13041228371522195	0.3922053212639451
-5.962011173184374	0.16915045193836256	0.44024037265817556
-5.504357541899458	0.21546840676977638	0.49022788967705905
-5.046703910614543	0.26955650317114327	0.5415492078669897
-4.589050279329626	0.3311858726341351	0.5934847947270946
-4.131396648044711	0.3996221641615819	0.6452277397913708
-3.6737430167597953	0.47356882765595276	0.6959022267624729
-3.2160893854748793	0.5511533140995958	0.7445865447334279
-2.758435754189964	0.6299665855738431	0.7903398926797838
-2.300782122905048	0.707161130072355	0.8322319514208243
-1.8431284916201323	0.7796057318262716	0.8693739626962715
-1.3854748603352165	0.8440874464641158	0.9009498864900789
-0.9278212290503007	0.8975437659062496	0.9262461219134211
-0.47016759776538497	0.9373021295596317	0.9446782847999621
-0.012513966480469207	0.9613008985879803	0.9558136406415086
0.44513966480444656	0.9682664151031789	0.9593879908926576
0.9027932960893623	0.9578249905004712	0.9553160926268565
1.360446927374278	0.9305361192481107	0.9436950377523954
1.8181005586591938	0.8878428097790024	0.9248004047412065
2.2757541899441094	0.8319451689750986	0.8990753958441567
2.7334078212290254	0.7656126525809461	0.8671135576732286
3.191061452513941	0.6919572681396721	0.829636025740565
3.648715083798857	0.614193511801348	0.7874645106041547
4.106368715083772	0.5354105800109425	0.741491436812472
4.564022346368688	0.4583787214290709	0.6926487449780314
5.021675977653604	0.38540533709680136	0.6418768688422649
5.47932960893852	0.3182488006298163	0.5900953075791637
5.936983240223459	0.2580902523889133	0.5381760402043813
6.394636871508374	0.2055569686761674	0.4869207907822991
6.85229050279329	0.16078613006577314	0.4370428709512555
7.309944134078205	0.1235152937947415	0.3891540227350854
7.767597765363121	0.09318556969413504	0.3437563820974363
8.225251396648037	0.06904502148531053	0.3012394026063036
8.682905027932952	0.050242570328818154	0.2618813357567369
9.140558659217868	0.03590600645822556	0.22585467222418515
9.598212290502785	0.025201020972828926	0.19323481376758164
10.0558659217877	0.01737100488592762	0.16401117073894653
10.513519553072616	0.011759463938914628	0.13809986258653625
10.971173184357532	0.007818183912572394	0.11535723189524182
11.428826815642424	0.005104815094028198	0.09559345709379745
11.886480446927363	0.0032734817544598353	0.07858565398815134
12.344134078212257	0.00206155824335815	0.0640899802075045
12.801787709497194	0.00127507892911445	0.05185238837233577
13.259441340782088	0.0007745229742885093	0.04161780346578918
13.717094972067025	0.00046204823502634306	0.03313761948829958
14.174748603351919	0.000270704890836055	0.026175514117838857
14.632402234636857	0.00015576169496637265	0.02051166411773419
15.09005586592175	8.801992662159444e-05	0.015945507053869316
15.54770949720669	4.8849161729883215e-05	0.012297236735225094
16.00536312849158	2.6624962471501377e-05	0.009408242339312058
16.46301675977652	1.4252028058418153e-05	0.007140707097961431
16.920670391061414	7.492385395278592e-06	0.005376574959181815
17.37832402234635	3.8682926638882615e-06	0.004016076277523612
17.83597765363129	1.9614367819428077e-06	0.002975979687053528
18.293631284916184	9.76753737635829e-07	0.0021877099110607628
18.751284916201122	4.776960211114568e-07	0.0015954429088647383
19.208938547486014	2.294425399089184e-07	0.0011542624399798823
19.666592178770955	1.0823109064829559e-07	0.0008284372561618694
20.124245810055847	5.0140181727048274e-08	0.0005898565975202689
20.581899441340784	2.2812640051342695e-08	0.0004166438955054249
21.03955307262568	1.0193444623654083e-08	0.00029195462993812855
21.497206703910617	4.473239625733319e-09	0.0002029539333701861
21.95486033519551	1.9278761666532143e-09	0.00013996238693579107
22.412513966480446	8.160032358965425e-10	9.575400992924351e-05
22.87016759776534	3.392035611573205e-10	6.498817808868591e-05
23.32782122905028	1.3847924936438203e-10	4.3756594642653185e-05
23.78547486033517	5.552195809173225e-11	2.922701291185455e-05
24.243128491620112	2.1862540285078223e-11	1.9366766178045966e-05
24.700782122905004	8.454584071313304e-12	1.27309715890813e-05
25.15843575418994	3.2109951303639407e-12	8.302287160207059e-06
25.616089385474837	1.1976855845039789e-12	5.371130625070016e-06
26.073743016759774	4.3873448659921587e-13	3.4471917383825375e-06
26.531396648044666	1.5783979197641505e-13	2.1948099885896895e-06
26.989050279329604	5.5768248118323316e-14	1.386309431107808e-06
27.4467039106145	1.9351439636489465e-14	8.68670732788608e-07
27.904357541899437	6.594704387815543e-15	5.39985332444026e-07
28.362011173184328	2.207156669197168e-15	3.3299713658427154e-07
28.81966480446927	7.254822074829515e-16	2.0371865341779507e-07
29.27731843575416	2.3419420560875577e-16	1.2363825206165815e-07
29.7349720670391	7.424740870526892e-17	7.444005380273497e-08
30.192625698323994	2.3117572694588483e-17	4.4462334548478674e-08
30.65027932960893	7.069015573856428e-18	2.634569185306193e-08
31.107932960893823	2.1229092067029153e-18	1.5486693942645983e-08
31.56558659217876	6.261230297841847e-19	9.031077837511431e-09
32.02324022346365	1.813609204447656e-19	5.2245900281869996e-09
32.480893854748594	5.159213733107358e-20	2.998448617049705e-09
32.938547486033485	1.4413820329736753e-20	1.7071542622880269e-09
33.39620111731843	3.954854078264084e-21	9.642300998125835e-10
33.85385474860332	1.0657064625247208e-21	5.402818325406463e-10
34.31150837988826	2.820333787650758e-22	3.0032522147157876e-10
34.76916201117315	7.3302569224938e-23	1.6561322327450574e-10
35.226815642458085	1.8710856100811692e-23	9.060037088965196e-11
35.684469273742984	4.6905513667204704e-24	4.9169603174866046e-11
36.14212290502792	1.1548083340457465e-24	2.6472514391844103e-11
36.59977653631281	2.792233274010743e-25	1.4139219768487271e-11
37.05743016759775	6.630545541588274e-26	7.491822143184289e-12
37.51508379888264	1.5463314971783665e-26	3.938050076806361e-12
37.972737430167584	3.5416995593777885e-27	2.0535570482817737e-12
38.430391061452475	7.966665971021191e-28	1.0623413154500965e-12
38.88804469273742	1.7599376198799974e-28	5.45196593606865e-13
39.34569832402231	3.81833225988667e-29	2.775709152720375e-13
39.80335195530725	8.135906225138068e-30	1.4019306904601306e-13
40.26100558659214	1.7025266836648102e-30	7.024426797260619e-14
40.718659217877075	3.498949673725761e-31	3.491620227595247e-14
41.17631284916202	7.062154917575162e-32	1.7217689538225026e-14
41.63396648044691	1.3998856442261697e-32	8.422761557985939e-15
42.09162011173185	2.7252331002737556e-33	4.08757657920757e-15
42.54927374301674	5.210393531622669e-34	1.9679273424025032e-15
43.00692737430168	9.783475739576965e-35	9.399050426631059e-16
43.464581005586574	1.8041456451094463e-35	4.453389300819588e-16
43.92223463687151	3.267426235500479e-36	2.093288584965006e-16
44.37988826815641	5.811600666507295e-37	9.761112337284008e-17
44.83754189944134	1.0151764009934613e-37	4.515452506381662e-17
45.29519553072623	1.7415784318557854e-38	2.07221593242169e-17
45.752849162011174	2.934271783288645e-39	9.434100540403612e-18
46.210502793296065	4.855270298753353e-40	4.26086480063806e-18
46.66815642458101	7.890095564952028e-41	1.9090916134665617e-18
47.1258100558659	1.2592353001984524e-41	8.4856975332996705e-19
47.58346368715084	1.973727952182174e-42	3.7417958360447193e-19
48.04111731843573	3.0382497382233327e-43	1.6368330637607857e-19
48.498770949720665	4.593200698225701e-44	7.1033048397849e-20
48.956424581005564	6.819666715571581e-45	3.058076030193166e-20
49.4140782122905	9.944126831870923e-46	1.3060742478438798e-20
49.87173184357539	1.4240522834602e-46	5.533745938469772e-21
50.32938547486033	2.0028157119420396e-47	2.3259604616717095e-21
50.78703910614522	2.7663799005332126e-48	9.698782089378968e-22
51.244692737430164	3.7526531631700155e-49	4.0120269122614924e-22
51.702346368715055	4.999433646678991e-50	1.646426074230765e-22
52.16	6.541223166080427e-51	6.70274033524899e-23
52.61765363128489	8.405293813450993e-52	2.7070377798130244e-23
53.07530726256982	1.060724518606868e-52	1.084596005609732e-23
53.53296089385472	1.314643782363846e-53	4.3109545727585385e-24
53.990614525139655	1.600181891471926e-54	1.699850213843305e-24
54.44826815642455	1.9128740984671513e-55	6.649356592893161e-25
54.90592178770949	2.245738566693417e-56	2.5803603256572566e-25
55.36357541899438	2.589332268660184e-57	9.933741388880524e-26
55.82122905027932	2.932055221676731e-58	3.793823351377088e-26
56.27888268156421	3.2607108068892224e-59	1.437385048646078e-26
56.736536312849154	3.561297015857748e-60	5.4025762228421714e-27
57.194189944134045	3.819969402626661e-61	2.0144683325592333e-27
57.65184357541898	4.0240868779652564e-62	7.451637994924003e-28
58.10949720670388	4.1632317595614417e-63	2.734480396278161e-28
58.56715083798881	4.2300899563165784e-64	9.954733593196926e-29
59.024804469273704	4.221087878640133e-65	3.5951435155371684e-29
59.482458100558645	4.1367088940371424e-66	1.2880555212679284e-29
59.94011173184354	3.981450327746953e-67	4.578093912923984e-30
60.39776536312848	3.7634263317559285e-68	1.614234307311426e-30
60.85541899441337	3.493665426880257e-69	5.6465114210024105e-31
61.31307262569831	3.1851873379648556e-70	1.9594113107286848e-31
61.7707262569832	2.8519665312859896e-71	6.745323337998467e-32
62.22837988826814	2.507896701236057e-72	2.3036245396231774e-32
62.686033519553035	2.1658612900455642e-73	7.804631133538293e-33
63.14368715083797	1.8369926133608615e-74	2.623160293358766e-33
63.60134078212286	1.530170962345811e-75	8.746394048904846e-34
64.0589944134078	1.2517807769233923e-76	2.8931104326781303e-34
64.51664804469274	1.0057090896369455e-77	9.493639693339523e-35
64.97430167597763	7.935462582619693e-79	3.090524856924228e-35
65.43195530726257	6.149331370777321e-80	9.980757384203025e-36
65.88960893854747	4.679929606041911e-81	3.197617547413959e-36
66.34726256983241	3.497892998370792e-82	1.0162985367745964e-36
66.8049162011173	2.5676125823019155e-83	3.204408271342589e-37
67.26256983240224	1.8510077873344818e-84	1.0023194314160468e-37
67.72022346368713	1.3105173412248102e-85	3.1102565807915815e-38
68.17787709497206	9.112406261460353e-87	9.574542856650822e-39
68.63553072625696	6.222704114999648e-88	2.923961427850668e-39
69.0931843575419	4.173313439721771e-89	8.858434799767412e-40
69.55083798882679	2.7487714559594455e-90	2.6624049299656046e-40
70.00849162011173	1.7780830267468155e-91	7.938217364142013e-41
70.46614525139663	1.1295909799656743e-92	2.3480299184535773e-41
70.92379888268157	7.047679904757931e-94	6.889949331835517e-42
71.38145251396645	4.3184401144645836e-95	2.0056732945835728e-42
71.83910614525139	2.5987434492357154e-96	5.79210088584726e-43
72.29675977653629	1.5358743564379514e-97	1.6593721830760672e-43
72.75441340782122	8.91463870304798e-99	4.716102714958133e-44
73.21206703910612	5.081683111152609e-100	1.3297024442853915e-44
73.66972067039106	2.844901195218038e-101	3.7192677203576996e-45
74.12737430167594	1.5641650282107589e-102	1.0320296547504487e-45
74.58502793296088	8.446051614762206e-104	2.840917842885061e-46
75.04268156424578	4.478995912773979e-105	7.758127885050971e-47
75.50033519553072	2.3327241027301357e-106	2.1017785526906551e-47
75.95798882681561	1.1931687293792702e-107	5.648702987059119e-48
76.41564245810055	5.993715497140898e-109	1.506060039930998e-48
76.87329608938545	2.956964848042488e-110	3.983525424833298e-49
77.33094972067039	1.432689158544801e-111	1.0452607991684342e-49
77.78860335195527	6.817318161730658e-113	2.7209057283586046e-50
78.24625698324022	3.1858911002450417e-114	7.026419722382909e-51
78.70391061452511	1.4621908643785097e-115	1.800057775110036e-51
79.16156424581004	6.590721815891887e-117	4.574783671554398e-52
79.61921787709494	2.9175457280453417e-118	1.1534172497173996e-52
80.07687150837988	1.2684055620071197e-119	2.8849220554608383e-53
80.53452513966477	5.415697263808004e-121	7.158359210061597e-54
80.9921787709497	2.2709438517875928e-122	1.7620760709905395e-54
81.4498324022346	9.352208689987822e-124	4.302962698599555e-55
81.90748603351955	3.7824897308868697e-125	1.0424188859883185e-55
82.36513966480443	1.5024398755276982e-126	2.505236455940218e-56
82.82279329608937	5.861006740861785e-128	5.972923283376952e-57
83.28044692737427	2.2454485877808668e-129	1.412722663866599e-57
83.7381005586592	8.448697997257957e-131	3.3148100757435464e-58
84.1957541899441	3.1219952098563114e-132	7.715998775562523e-59
84.65340782122904	1.1330014195221908e-133	1.7817936704935426e-59
85.11106145251392	4.0381686341013705e-135	4.0818255109230804e-60
85.56871508379886	1.4134948283725157e-136	9.276480189170688e-61
86.02636871508376	4.8591440291857964e-138	2.091432099028581e-61
86.4840223463687	1.6405183627725043e-139	4.6777400000847255e-62
86.94167597765359	5.439490157934908e-141	1.0379110862694006e-62
87.39932960893853	1.7712957076282535e-142	2.2846305749614885e-63
87.85698324022347	5.66473659888872e-144	4.988886003776154e-64
88.31463687150836	1.7791974468790304e-145	1.0807442614851436e-64
88.7722905027933	5.488129470559258e-147	2.3225980549193157e-65
89.2299441340782	1.6625714766115197e-148	4.95172981358964e-66
89.68759776536314	4.94643239843142e-150	1.0473011576564522e-66
90.14525139664802	1.4453053367267223e-151	2.1974448759901963e-67
90.60290502793296	4.147466722086649e-153	4.5739999674843695e-68
91.06055865921786	1.168858634580457e-154	9.445089704541507e-69
91.51821229050279	3.2351680453644513e-156	1.9348521249596993e-69
91.97586592178769	8.794020521063543e-158	3.9320699265961955e-70
92.43351955307263	2.3476528661395604e-159	7.92732107285125e-71
92.89117318435751	6.155113450893845e-161	1.5854897042153421e-71
93.34882681564245	1.5848713670650734e-162	3.1458076626612904e-72
93.80648044692735	4.007815790022853e-164	6.192024524425839e-73
94.2641340782123	9.953532988975365e-166	1.2091075459148036e-73
94.72178770949718	2.4277420683380543e-167	2.342226861759426e-74
95.17944134078212	5.815453710593559e-169	4.5011630506973705e-75
95.63709497206702	1.3681081752257077e-170	8.581284388334022e-76
96.09474860335195	3.1609166816840275e-172	1.622974165415909e-76
96.55240223463684	7.172349340766838e-174	3.045107861981128e-77
97.01005586592179	1.5983268528222956e-175	5.667943551659831e-78
97.46770949720667	3.498046134791604e-177	1.0465985149231469e-78
97.92536312849161	7.518673840650012e-179	1.91719582228305e-79
98.38301675977651	1.5871308513730293e-180	3.484051739000772e-80
98.84067039106145	3.290334092956772e-182	6.281082236794376e-81
99.29832402234634	6.699201437156939e-184	1.123352679005804e-81
99.75597765363128	1.3395590152607354e-185	1.9931020377205255e-82
100.21363128491618	2.630609849704333e-187	3.5081221194830444e-83
100.6712849162011	5.073489989606821e-189	6.125642323894235e-84
101.128938547486	9.609769023855268e-191	1.061109807427057e-84
101.58659217877094	1.7876186061827296e-192	1.8234790765082945e-85
102.04424581005583	3.265822365258096e-194	3.108658404767366e-86
102.50189944134077	5.859573780257651e-196	5.25747216411708e-87
102.95955307262567	1.0325123872700803e-197	8.820896448535323e-88
103.41720670391061	1.786817881119322e-199	1.468183123347008e-88
103.87486033519549	3.036834221058698e-201	2.4242616614912844e-89
104.33251396648043	5.068945887490815e-203	3.971097235011702e-90
104.79016759776533	8.309406414561e-205	6.453173043669155e-91
105.24782122905026	1.337759742044954e-206	1.0403221917717441e-91
105.70547486033516	2.115154128507973e-208	1.6637733999162826e-92
106.1631284916201	3.284442717043769e-210	2.639685898684869e-93
106.62078212290498	5.008839780289799e-212	4.1547231532737133e-94
107.07843575418993	7.501849783287394e-214	6.487295638543706e-95
107.53608938547482	1.1034568697966075e-215	1.004886592606091e-95
107.99374301675977	1.594036044754028e-217	1.5441951199068563e-96
108.45139664804465	2.2615004986859067e-219	2.354068312444201e-97
108.90905027932959	3.1510189405790686e-221	3.560145185804275e-98
109.36670391061449	4.311824889477911e-223	5.341314116125793e-99
109.82435754189942	5.794647099109584e-225	7.949874831203512e-100
110.28201117318432	7.648013476953128e-227	1.173827350993338e-100
110.73966480446926	9.913478581579402e-229	1.7194118695688295e-101
111.1973184357542	1.2619997713657972e-230	2.4985461654137288e-102
111.65497206703908	1.5777865712017e-232	3.601858090627343e-103
112.11262569832402	1.9372827440845385e-234	5.151071520100569e-104
112.57027932960892	2.336111354977738e-236	7.308030037042419e-105
113.02793296089385	2.7666221279460993e-238	1.0285723121820541e-105
113.48558659217875	3.2178213402513184e-240	1.4361542815712095e-106
113.94324022346369	3.6756130473176854e-242	1.9892947071553355e-107
114.40089385474857	4.123380539713578e-244	2.733561939231165e-108
114.85854748603352	4.542896316871568e-246	3.726408593654492e-109
115.31620111731841	4.9155034872358746e-248	5.039457518509803e-110
115.77385474860336	5.223468351126779e-250	6.76096778135569e-111
116.23150837988824	5.451370533692676e-252	8.998408526132205e-112
116.68916201117318	5.587380047205309e-254	1.1881035895123594e-112
117.14681564245808	5.624274364386339e-256	1.5562331844556503e-113
117.604469273743	5.560073846038501e-258	2.0222125326558843e-114
118.0621229050279	5.3982177214578796e-260	2.606817845655953e-115
118.51977653631285	5.147258850328797e-262	3.3336986196451824e-116
118.97743016759773	4.820114967778479e-264	4.229351171969189e-117
119.43508379888267	4.432967635152125e-266	5.3229565462937e-118
119.89273743016757	4.003939435729386e-268	6.64605386232856e-119
120.35039106145251	3.551699501211701e-270	8.232022607782699e-120
120.8080446927374	3.0941453023126805e-272	1.0115352327822184e-120
121.26569832402234	2.647286654177967e-274	1.2330685928332898e-121
121.72335195530724	2.2244211284838314e-276	1.4911633462547576e-122
122.18100558659216	1.8356455609007235e-278	1.7889366671278954e-123
122.63865921787706	1.4877036234917278e-280	2.129102027567912e-124
123.096312849162	1.1841311032146166e-282	2.513794335915622e-125
123.55396648044689	9.256332192765983e-285	2.944386210735574e-126
124.01162011173183	7.106141504082774e-287	3.421303242414736e-127
124.46927374301673	5.3577759189173315e-289	3.943847603671582e-128
124.92692737430167	3.9672632207809145e-291	4.5100405078701955e-129
125.38458100558655	2.885049452669383e-293	5.116494627240535e-130
125.8422346368715	2.0604936623784925e-295	5.758327537871303e-131
126.2998882681564	1.4452569945444883e-297	6.429126455423327e-132
126.75754189944132	9.955765354558782e-300	7.120972914203721e-133
127.21519553072622	6.735347388022095e-302	7.824533633276551e-134
127.67284916201116	4.475083298872336e-304	8.529220685110736e-135
128.13050279329605	2.920102006281424e-306	9.2234203839308e-136
128.588156424581	1.871331367080202e-308	9.894786255373767e-137
129.04581005586587	1.17776636482065e-310	1.0530587302459549e-137
129.50346368715083	7.27986579395e-313	1.1118098844044179e-138
129.96111731843573	4.419197125e-315	1.1645019780572532e-139
130.41877094972065	2.634627e-317	1.2099897528807178e-140
130.87642458100555	1.5426e-319	1.2472540310052576e-141
131.33407821229048	8.84e-322	1.2754396151014943e-142
131.79173184357538	0.0	1.293887895046069e-143
132.2493854748603	0.0	1.3021624262268495e-144
132.7070391061452	0.0	1.3000660926199985e-145
133.16469273743016	0.0	1.2876489122335376e-146
133.62234636871503	0.0	1.265206053353001e-147
134.07999999999998	0.0	1.2332661714387721e-148
134.5376536312849	0.0	1.1925707101675506e-149
134.9953072625698	0.0	1.1440452981911825e-150
135.45296089385474	0.0	1.0887647819795129e-151
135.91061452513964	0.0	1.0279137375379795e-152
136.3682681564246	0.0	9.627444818030572e-154
136.82592178770946	0.0	8.945346502847539e-155
137.28357541899442	0.0	8.24546323681461e-156
137.74122905027932	0.0	7.539884853107389e-157
138.19888268156424	0.0	6.8398429397481674e-158
138.65653631284914	0.0	6.155442902073233e-159
139.11418994413407	0.0	5.495462478473599e-160
139.57184357541897	0.0	4.8672196844612615e-161
140.0294972067039	0.0	4.2765092192451926e-162
140.4871508379888	0.0	3.7276028785542755e-163
140.94480446927375	0.0	3.223306665419218e-164
141.40245810055862	0.0	2.7650651980466817e-165
141.86011173184357	0.0	2.353102731141832e-166
142.31776536312847	0.0	1.9865896190404172e-167
142.7754189944134	0.0	1.66382328366099e-168
143.2330726256983	0.0	1.3824135926438298e-169
143.69072625698323	0.0	1.1394638595810225e-170
144.14837988826812	0.0	9.317402932478038e-172
144.60603351955305	0.0	7.558244920185999e-173
145.06368715083795	0.0	6.082453629053754e-174
145.5213407821229	0.0	4.8558852407795773e-175
145.97899441340778	0.0	3.84582735606581e-176
146.43664804469273	0.0	3.0216413579140857e-177
146.89430167597763	0.0	2.3552000939226182e-178
147.35195530726256	0.0	1.8211447484026314e-179
147.80960893854746	0.0	1.3969886692282883e-180
148.26726256983238	0.0	1.0630974182392672e-181
148.72491620111728	0.0	8.025738502378857e-183
149.1825698324022	0.0	6.010750609049897e-184
149.6402234636871	0.0	4.465850443609194e-185
150.09787709497206	0.0	3.2916329629115016e-186
150.55553072625693	0.0	2.406857579375256e-187
151.0131843575419	0.0	1.7459071535322816e-188
151.4708379888268	0.0	1.2563876485994709e-189
151.9284916201117	0.0	8.969287273624514e-191
152.3861452513966	0.0	6.352197198197662e-192
152.84379888268154	0.0	4.462947435252617e-193
153.30145251396644	0.0	3.1106513256346925e-194
153.7591061452514	0.0	2.1508625476865055e-195
154.21675977653626	0.0	1.475386289172494e-196
154.67441340782122	0.0	1.0039927831668245e-197
155.13206703910612	0.0	6.7777758318578935e-199
155.58972067039105	0.0	4.5391608501205044e-200
156.04737430167594	0.0	3.0157525696417105e-201
156.50502793296087	0.0	1.987685192381512e-202
156.96268156424577	0.0	1.299664511221165e-203
157.4203351955307	0.0	8.430370859385711e-205
157.87798882681565	0.0	5.424926542215555e-206
158.33564245810055	0.0	3.46316198584188e-207
158.79329608938548	0.0	2.1932266356500485e-208
159.25094972067038	0.0	1.37792626802668e-209
159.7086033519553	0.0	8.588161627944344e-211
160.1662569832402	0.0	5.310142809492361e-212
160.62391061452513	0.0	3.257196465597755e-213
161.08156424581003	0.0	1.9820448187822595e-214
161.53921787709498	0.0	1.1965056356827755e-215
161.99687150837985	0.0	7.165521251419843e-217
162.4545251396648	0.0	4.25708763194685e-218
162.9121787709497	0.0	2.509049064503963e-219
163.36983240223464	0.0	1.4670248818538036e-220
163.82748603351953	0.0	8.509373132421945e-222
164.28513966480446	0.0	4.896541250548377e-223
164.74279329608936	0.0	2.7952009122366608e-224
165.2004469273743	0.0	1.582954395781427e-225
165.65810055865919	0.0	8.893148391726314e-227
166.11575418994414	0.0	4.956492311994665e-228
166.573407821229	0.0	2.7404702809111688e-229
167.03106145251397	0.0	1.503167988875839e-230
167.48871508379887	0.0	8.179404806924793e-232
167.9463687150838	0.0	4.415375548000244e-233
168.4040223463687	0.0	2.364532872334036e-234
168.86167597765362	0.0	1.2561885365667803e-235
169.31932960893852	0.0	6.620580304852156e-237
169.77698324022344	0.0	3.461537585658984e-238
170.23463687150834	0.0	1.795452034401038e-239
170.6922905027933	0.0	9.238688520530008e-241
171.14994413407817	0.0	4.716052217597627e-242
171.60759776536312	0.0	2.388243733806607e-243
172.06525139664802	0.0	1.1998044013651763e-244
172.52290502793295	0.0	5.97962593160795e-246
172.98055865921785	0.0	2.956441871319115e-247
173.43821229050278	0.0	1.450094930584897e-248
173.89586592178767	0.0	7.055946612528702e-250
174.3535195530726	0.0	3.4060098530212508e-251
174.8111731843575	0.0	1.631053760240048e-252
175.26882681564246	0.0	7.748585216804799e-254
175.72648044692733	0.0	3.651811176763289e-255
176.18413407821228	0.0	1.7073634311700736e-256
176.64178770949718	0.0	7.919092196331839e-258
177.0994413407821	0.0	3.6438172293238125e-259
177.557094972067	0.0	1.663295960768509e-260
178.01474860335193	0.0	7.532068182103927e-262
178.47240223463683	0.0	3.383691142655265e-263
178.93005586592176	0.0	1.507991690301187e-264
179.38770949720666	0.0	6.667130320347293e-266
179.8453631284916	0.0	2.9242244369582953e-267
180.30301675977648	0.0	1.272372347238822e-268
180.76067039106144	0.0	5.4922399617092094e-270
181.21832402234634	0.0	2.3518875200922405e-271
181.67597765363126	0.0	9.991147106820187e-273
182.1336312849162	0.0	4.2106187619859483e-274
182.5912849162011	0.0	1.7603873987995318e-275
183.04893854748605	0.0	7.301336139430052e-277
183.50659217877092	0.0	3.0041955385666346e-278
183.96424581005587	0.0	1.2262691784680629e-279
184.42189944134077	0.0	4.965639539547759e-281
184.8795530726257	0.0	1.9947860864132362e-282
185.3372067039106	0.0	7.949672402409541e-284
185.79486033519552	0.0	3.1429241209819986e-285
186.25251396648042	0.0	1.232679921119437e-286
186.71016759776535	0.0	4.796213528541766e-288
187.16782122905025	0.0	1.8513070696631946e-289
187.6254748603352	0.0	7.089084800106164e-291
188.08312849162007	0.0	2.692983207367378e-292
188.54078212290503	0.0	1.014866416193603e-293
188.99843575418993	0.0	3.794162077664748e-295
189.45608938547485	0.0	1.4071961518967757e-296
189.91374301675975	0.0	5.177560241763736e-298
190.37139664804468	0.0	1.8898504766756668e-299
190.82905027932958	0.0	6.8432355711202135e-301
191.2867039106145	0.0	2.4582570776586683e-302
191.7443575418994	0.0	8.760418791146694e-304
192.20201117318436	0.0	3.097092667053177e-305
192.65966480446923	0.0	1.0862137442595518e-306
193.11731843575419	0.0	3.7792719977949785e-308
193.57497206703908	0.0	1.30446601044888e-309
194.032625698324	0.0	4.4667243002563e-311
194.4902793296089	0.0	1.51732037322e-312
194.94793296089384	0.0	5.1132519544e-314
195.40558659217874	0.0	1.709420307e-315
195.86324022346366	0.0	5.669337e-317
196.32089385474856	0.0	1.865295e-318
196.77854748603352	0.0	6.088e-320
197.2362011173184	0.0	1.97e-321
197.69385474860334	0.0	6e-323
198.15150837988824	0.0	0.0
198.60916201117317	0.0	0.0
199.06681564245807	0.0	0.0
199.524469273743	0.0	0.0
199.9821229050279	0.0	0.0
200.43977653631282	0.0	0.0
200.89743016759772	0.0	0.0
201.35508379888267	0.0	0.0
201.81273743016754	0.0	0.0
202.2703910614525	0.0	0.0
202.7280446927374	0.0	0.0
203.18569832402233	0.0	0.0
203.64335195530722	0.0	0.0
204.10100558659215	0.0	0.0
204.55865921787705	0.0	0.0
205.01631284916198	0.0	0.0
205.47396648044693	0.0	0.0
205.93162011173183	0.0	0.0
206.38927374301676	0.0	0.0
206.84692737430166	0.0	0.0
207.30458100558658	0.0	0.0
207.76223463687148	0.0	0.0
208.2198882681564	0.0	0.0
208.6775418994413	0.0	0.0
209.13519553072626	0.0	0.0
209.59284916201113	0.0	0.0
210.0505027932961	0.0	0.0
210.508156424581	0.0	0.0
210.96581005586592	0.0	0.0
211.42346368715081	0.0	0.0
211.88111731843574	0.0	0.0
212.33877094972064	0.0	0.0
212.79642458100557	0.0	0.0
213.25407821229047	0.0	0.0
213.71173184357542	0.0	0.0
214.1693854748603	0.0	0.0
214.62703910614525	0.0	0.0
215.08469273743015	0.0	0.0
215.54234636871507	0.0	0.0
216.0	0.0	0.0
