# Supplementary material for: Light-wave-controlled Haldane model in monolayer hexagonal boron nitride
Source: Nature. 2024 Apr 15;628(8009):752–7. doi: 10.1038/s41586-024-07244-z (PMC11041748; doi:10.1038/s41586-024-07244-z)
Supplement: Supplementary file 1 — This zipped file contains source data files for Supplementary Figs. 1–4 and Extended Data Figs 2–5, 7, 8, 11 and 10. [file 41586_2024_7244_MOESM1_ESM.zip › Data source/Extended data fig 10/Fig10b_2.csv]

size (µm)	$Fit_Y$ TPR (norm)	$Fit_Y$ (norm)
-204.8	0.0	0.0
-204.33873873873875	0.0	0.0
-203.8774774774775	0.0	0.0
-203.4162162162162	0.0	0.0
-202.95495495495496	0.0	0.0
-202.4936936936937	0.0	0.0
-202.03243243243244	0.0	0.0
-201.5711711711712	0.0	0.0
-201.1099099099099	0.0	0.0
-200.64864864864865	0.0	0.0
-200.1873873873874	0.0	0.0
-199.72612612612613	0.0	0.0
-199.26486486486488	0.0	0.0
-198.80360360360362	0.0	0.0
-198.34234234234236	0.0	0.0
-197.8810810810811	0.0	0.0
-197.41981981981985	0.0	0.0
-196.9585585585586	0.0	0.0
-196.4972972972973	0.0	0.0
-196.03603603603605	0.0	0.0
-195.5747747747748	0.0	0.0
-195.11351351351354	0.0	0.0
-194.65225225225225	0.0	0.0
-194.190990990991	0.0	0.0
-193.72972972972974	0.0	0.0
-193.26846846846848	0.0	0.0
-192.80720720720723	0.0	0.0
-192.34594594594594	0.0	0.0
-191.8846846846847	0.0	0.0
-191.42342342342343	0.0	0.0
-190.96216216216217	0.0	0.0
-190.50090090090092	0.0	0.0
-190.03963963963963	0.0	0.0
-189.57837837837837	0.0	0.0
-189.11711711711712	0.0	5e-323
-188.65585585585586	0.0	1.71e-321
-188.1945945945946	0.0	6.2756e-320
-187.73333333333335	0.0	2.283077e-318
-187.2720720720721	0.0	8.2328817e-317
-186.81081081081084	0.0	2.94278027e-315
-186.34954954954958	0.0	1.0426487691e-313
-185.8882882882883	0.0	3.661781824127e-312
-185.42702702702704	0.0	1.2747385657141e-310
-184.96576576576578	0.0	4.39869668663521e-309
-184.50450450450452	0.0	1.5045309902994851e-307
-184.04324324324327	0.0	5.100966719069113e-306
-183.58198198198198	0.0	1.714265452371481e-304
-183.12072072072073	0.0	5.710549315060319e-303
-182.65945945945947	0.0	1.885610250610128e-301
-182.1981981981982	0.0	6.171634599827088e-300
-181.73693693693696	0.0	2.0022703230858187e-298
-181.27567567567567	0.0	6.439015141921802e-297
-180.81441441441441	0.0	2.0525342505564155e-295
-180.35315315315316	0.0	6.485382719668012e-294
-179.8918918918919	0.0	2.031210990696695e-292
-179.43063063063065	0.0	6.305923475903476e-291
-178.96936936936936	0.0	1.9405131277823775e-289
-178.5081081081081	0.0	5.919141262837092e-288
-178.04684684684685	0.0	1.7896786405643285e-286
-177.5855855855856	0.0	5.3637142846917665e-285
-177.12432432432433	0.0	1.5934206720527088e-283
-176.66306306306308	0.0	4.692124090209488e-282
-176.20180180180182	0.0	1.3695653562240982e-280
-175.74054054054056	0.0	3.962509031101761e-279
-175.2792792792793	0.0	1.1364020249039287e-277
-174.81801801801805	0.0	3.2304867445719153e-276
-174.35675675675677	0.0	9.102866183671717e-275
-173.8954954954955	0.0	2.5425094989132904e-273
-173.43423423423425	0.0	7.039166541926785e-272
-172.972972972973	0.0	1.9317642623255634e-270
-172.51171171171174	0.0	5.2548611473969914e-269
-172.05045045045046	0.0	1.4169110688609553e-267
-171.5891891891892	0.0	3.7870249967376524e-266
-171.12792792792794	0.0	1.0032934595513321e-264
-170.66666666666669	0.0	2.6347051543357844e-263
-170.20540540540543	0.0	6.858202300895904e-262
-169.74414414414414	0.0	1.769549813997371e-260
-169.2828828828829	0.0	4.5257392094657015e-259
-168.82162162162163	0.0	1.147335646926712e-257
-168.36036036036037	0.0	2.8831396587444136e-256
-167.89909909909912	0.0	7.181498988941463e-255
-167.43783783783783	0.0	1.7731225697995913e-253
-166.97657657657658	0.0	4.339469524812502e-252
-166.51531531531532	0.0	1.0527100236802751e-250
-166.05405405405406	0.0	2.5313669424885515e-249
-165.5927927927928	0.0	6.033588412000177e-248
-165.13153153153155	0.0	1.4255107221480354e-246
-164.6702702702703	0.0	3.3384088742352614e-245
-164.20900900900904	0.0	7.749662596334899e-244
-163.74774774774775	0.0	1.7832009785332366e-242
-163.2864864864865	0.0	4.067167172280838e-241
-162.82522522522524	0.0	9.195132333883273e-240
-162.36396396396398	0.0	2.0606212532351702e-238
-161.90270270270273	0.0	4.5773339272935863e-237
-161.44144144144144	0.0	1.0078624119405792e-235
-160.98018018018018	0.0	2.1997034266832782e-234
-160.51891891891893	0.0	4.7588415493624275e-233
-160.05765765765767	0.0	1.0204990123917745e-231
-159.59639639639641	0.0	2.1691928455558084e-230
-159.13513513513513	0.0	4.570439543626559e-229
-158.67387387387387	0.0	9.545353233422591e-228
-158.21261261261262	0.0	1.9760606541165322e-226
-157.75135135135136	0.0	4.054924458954336e-225
-157.2900900900901	0.0	8.24782610123215e-224
-156.82882882882882	0.0	1.6629165434954172e-222
-156.36756756756756	0.0	3.3233466422033585e-221
-155.9063063063063	0.0	6.583473053278258e-220
-155.44504504504505	0.0	1.292732634149719e-218
-154.9837837837838	0.0	2.516150377602886e-217
-154.52252252252254	0.0	4.8544351579779084e-216
-154.06126126126128	0.0	9.283570641023822e-215
-153.60000000000002	0.0	1.759809342556708e-213
-153.13873873873874	0.0	3.306666702488583e-212
-152.67747747747748	0.0	6.158705764277938e-211
-152.21621621621622	0.0	1.1370059053073042e-209
-151.75495495495497	0.0	2.080703584289432e-208
-151.2936936936937	0.0	3.7742610994774615e-207
-150.83243243243246	0.0	6.786219411814066e-206
-150.3711711711712	0.0	1.2094783087424235e-204
-149.9099099099099	0.0	2.1366948409141754e-203
-149.44864864864866	0.0	3.7416326743134366e-202
-148.9873873873874	0.0	6.49462422488317e-201
-148.52612612612612	0.0	1.1174320855631527e-199
-148.0648648648649	0.0	1.9057348557917612e-198
-147.6036036036036	0.0	3.221647706778072e-197
-147.14234234234235	0.0	5.398434655200202e-196
-146.6810810810811	0.0	8.966684325632213e-195
-146.2198198198198	0.0	1.4762847819064652e-193
-145.75855855855858	0.0	2.409254261525932e-192
-145.2972972972973	0.0	3.897349553087014e-191
-144.83603603603603	0.0	6.249284745793446e-190
-144.37477477477478	0.0	9.93265836953165e-189
-143.9135135135135	0.0	1.564857925168955e-187
-143.45225225225226	0.0	2.4437600437875416e-186
-142.99099099099098	0.0	3.7828266178042164e-185
-142.52972972972972	0.0	5.804282522487203e-184
-142.06846846846847	0.0	8.827848702191281e-183
-141.6072072072072	0.0	1.3308694308852178e-181
-141.14594594594595	0.0	1.9887960502339444e-180
-140.6846846846847	0.0	2.9459086690439626e-179
-140.22342342342344	0.0	4.325362779080013e-178
-139.76216216216218	0.0	6.2950622572613035e-177
-139.3009009009009	0.0	9.081377960067357e-176
-138.83963963963967	0.0	1.2986068911406227e-174
-138.3783783783784	0.0	1.840678272316834e-173
-137.91711711711713	0.0	2.5861415933825846e-172
-137.45585585585587	0.0	3.60164532517842e-171
-136.9945945945946	0.0	4.9719164003248175e-170
-136.53333333333336	0.0	6.803320374912296e-169
-136.07207207207207	0.0	9.227674327306336e-168
-135.61081081081082	0.0	1.2406172770057113e-166
-135.14954954954956	0.0	1.6533226744076593e-165
-134.68828828828828	0.0	2.183995048868777e-164
-134.22702702702705	0.0	2.8596962619441153e-163
-133.76576576576576	0.0	3.7116105157514676e-162
-133.3045045045045	0.0	4.775063110819369e-161
-132.84324324324325	0.0	6.089337788391598e-160
-132.38198198198197	0.0	7.697243872948167e-159
-131.92072072072074	0.0	9.64438764120312e-158
-131.45945945945945	0.0	1.1978110072791185e-156
-130.9981981981982	0.0	1.4746065959770925e-155
-130.53693693693694	0.0	1.7994437498806662e-154
-130.07567567567568	0.0	2.1765798733511454e-153
-129.61441441441443	0.0	2.6096674774728233e-152
-129.15315315315317	0.0	3.101487021794095e-151
-128.6918918918919	0.0	3.6536672613967267e-150
-128.23063063063066	0.0	4.266406672163811e-149
-127.76936936936937	0.0	4.938212069671706e-148
-127.30810810810812	0.0	5.665672332116291e-147
-126.84684684684686	0.0	6.44328589632039e-146
-126.3855855855856	2.47e-322	7.263360176032531e-145
-125.92432432432435	5.396e-320	8.115999090876337e-144
-125.46306306306306	1.156911e-317	8.989191439081578e-143
-125.0018018018018	2.432028497e-315	9.869007975181011e-142
-124.54054054054055	5.0129661365e-313	1.073990898466725e-140
-124.07927927927929	1.01316059414183e-310	1.1585157238417867e-139
-123.61801801801803	2.0077942967820244e-308	1.2387323936693226e-138
-123.15675675675675	3.9013736794176945e-306	1.3128868175672378e-137
-122.69549549549549	7.433156732242544e-304	1.3792764185495449e-136
-122.23423423423424	1.3886296623994956e-301	1.4363145674832314e-135
-121.77297297297297	2.5436478889663374e-299	1.4825933571742696e-134
-121.31171171171172	4.568619139130475e-297	1.5169412639707264e-133
-120.85045045045045	8.045820214590836e-295	1.5384724058610835e-132
-120.3891891891892	1.3893545901900478e-292	1.5466245074974315e-131
-119.92792792792794	2.3524114450686254e-290	1.5411833012156556e-130
-119.46666666666665	3.905448131385153e-288	1.522291885876141e-129
-119.00540540540543	6.357492726965908e-286	1.4904444729048812e-128
-118.54414414414414	1.014748170261371e-283	1.4464649010735336e-127
-118.08288288288288	1.5881374570213017e-281	1.3914712238563052e-126
-117.62162162162163	2.4371109899341187e-279	1.3268284941057152e-125
-117.16036036036036	3.667076199572029e-277	1.254092528224825e-124
-116.69909909909912	5.410307731033133e-275	1.1749478794146386e-123
-116.23783783783784	7.826749037509002e-273	1.0911434595298298e-122
-115.77657657657659	1.110192416117619e-270	1.004429215509473e-121
-115.31531531531533	1.544089647431458e-268	9.164970040807308e-121
-114.85405405405405	2.1057372183960364e-266	8.289283507394939e-120
-114.39279279279282	2.8157444868885304e-264	7.431511735486348e-119
-113.93153153153153	3.691813204449762e-262	6.604068556652648e-118
-113.47027027027028	4.746173414434507e-260	5.817283224490927e-117
-113.00900900900902	5.982805620190611e-258	5.079290766937492e-116
-112.54774774774774	7.39475161239817e-256	4.3960251852964395e-115
-112.0864864864865	8.961891789035868e-254	3.771303632216623e-114
-111.62522522522522	1.0649597838185784e-251	3.2069859518106265e-113
-111.16396396396397	1.2408638343949526e-249	2.703191705889137e-112
-110.70270270270271	1.4176612002894119e-247	2.2585560124233315e-111
-110.24144144144144	1.5881012475920338e-245	1.8705060426964213e-110
-109.7801801801802	1.744380919507942e-243	1.53554163359416e-109
-109.31891891891892	1.8787192071771413e-241	1.2495058888326606e-108
-108.85765765765767	1.9839916060633142e-239	1.0078345651844862e-107
-108.39639639639641	2.0543535766589803e-237	8.057761737361933e-107
-107.93513513513513	2.0857774208187197e-235	6.385778119452003e-106
-107.4738738738739	2.0764340319675047e-233	5.016345699224602e-105
-107.01261261261261	2.02686919292825e-231	3.906027731328712e-104
-106.55135135135136	1.9399507853773895e-229	3.0147924370704624e-103
-106.0900900900901	1.8205940133239095e-227	2.3065015063335543e-102
-105.62882882882883	1.6753012606691447e-225	1.7491389009685764e-101
-105.16756756756759	1.5115764860410182e-223	1.3148284276272674e-100
-104.70630630630632	1.3372873817217423e-221	9.796887085131926e-100
-104.24504504504506	1.1600501730047392e-219	7.23571329917013e-99
-103.7837837837838	9.86702450464819e-218	5.297229988131796e-98
-103.32252252252252	8.229113407798884e-216	3.844063366548614e-97
-102.86126126126126	6.729414744500094e-214	2.7650722124824886e-96
-102.4	5.395838597633968e-212	1.9714993949859785e-95
-101.93873873873875	4.242267135791042e-210	1.3933526537249237e-94
-101.47747747747749	3.270351864638227e-208	9.761120646167058e-94
-101.01621621621621	2.4719993850581784e-206	6.778171339493513e-93
-100.55495495495495	1.832144157450414e-204	4.665515488892852e-92
-100.0936936936937	1.3314606406142004e-202	3.183178251814892e-91
-99.63243243243244	9.48755771162514e-201	2.1527644496007146e-90
-99.17117117117118	6.62884609210173e-199	1.4431327998797066e-89
-98.70990990990991	4.541285940170557e-197	9.589375229305215e-89
-98.24864864864865	3.0505431135233308e-195	6.31609361859892e-88
-97.7873873873874	2.0092449885331492e-193	4.12364276621539e-87
-97.32612612612614	1.2976155086282224e-191	2.6686261788844882e-86
-96.86486486486488	8.217062082539464e-190	1.7118617169645803e-85
-96.4036036036036	5.102047718402366e-188	1.0884885074678263e-84
-95.94234234234234	3.106203260592436e-186	6.860460163886847e-84
-95.48108108108109	1.854268554765378e-184	4.286046479493484e-83
-95.01981981981983	1.0853574780462758e-182	2.6542066716355604e-82
-94.55855855855857	6.229172811847959e-181	1.629246614396429e-81
-94.0972972972973	3.505462802635614e-179	9.913183572368883e-81
-93.63603603603605	1.9342729297481137e-177	5.978795520373899e-80
-93.17477477477479	1.046520046542586e-175	3.5742792755037383e-79
-92.71351351351353	5.551812072958119e-174	2.1180562817391052e-78
-92.25225225225225	2.887881504037833e-172	1.2441156119393028e-77
-91.79099099099099	1.4729275609985823e-170	7.24366261714294e-77
-91.32972972972973	7.366154356775474e-169	4.180516282424456e-76
-90.86846846846848	3.6120823989918114e-167	2.39153011963318e-75
-90.40720720720722	1.736728334292108e-165	1.356113442942876e-74
-89.94594594594594	8.187730469289055e-164	7.62237687513077e-74
-89.48468468468468	3.784884167424653e-162	4.246772978279152e-73
-89.02342342342342	1.71553291555371e-160	2.345318899929154e-72
-88.56216216216217	7.624351755706416e-159	1.2838639135601523e-71
-88.10090090090091	3.322493968437397e-157	6.966430540286314e-71
-87.63963963963964	1.4196552242047231e-155	3.7469324282646977e-70
-87.17837837837838	5.947835871699643e-154	1.9976327142582305e-69
-86.71711711711713	2.443388209376982e-152	1.0556735799492227e-68
-86.25585585585587	9.842000415265676e-151	5.529907851448737e-68
-85.79459459459461	3.887153504444495e-149	2.871311872731773e-67
-85.33333333333333	1.5053497362453156e-147	1.4778047891897603e-66
-84.87207207207207	5.7161094699167845e-146	7.539247544109756e-66
-84.41081081081082	2.1282423019681712e-144	3.812529101082837e-65
-83.94954954954956	7.76960628612594e-143	1.9110522537571783e-64
-83.4882882882883	2.7812137008902154e-141	9.495245271378117e-64
-83.02702702702703	9.761737283366217e-140	4.6764257523788925e-63
-82.56576576576578	3.3595203621472926e-138	2.2829485813781266e-62
-82.10450450450452	1.1336652831447544e-136	1.1047205866357756e-61
-81.64324324324326	3.7510238355500726e-135	5.2988667077662405e-61
-81.181981981982	1.2169485221649036e-133	2.5193457509065933e-60
-80.72072072072072	3.8712569547018425e-132	1.1873172635790267e-59
-80.25945945945946	1.2075057198929175e-130	5.546512832617697e-59
-79.79819819819821	3.693038216729199e-129	2.5683102934983625e-58
-79.33693693693695	1.1074798016952348e-127	1.178824608150781e-57
-78.87567567567567	3.2564561444826427e-126	5.36321398053708e-57
-78.41441441441441	9.388842645675068e-125	2.418662587027662e-56
-77.95315315315315	2.654216192229407e-123	1.0811841726722606e-55
-77.4918918918919	7.357291023666671e-122	4.79069257812619e-55
-77.03063063063064	1.9996637942215777e-120	2.104123160261127e-54
-76.56936936936937	5.329094709160058e-119	9.160480218741978e-54
-76.10810810810811	1.392538788372242e-117	3.9531159811221944e-53
-75.64684684684686	3.56794844642881e-116	1.6909668827649285e-52
-75.1855855855856	8.963698643917382e-115	7.169764293990463e-52
-74.72432432432434	2.2080725111835678e-113	3.013345195916552e-51
-74.26306306306306	5.333309929354861e-112	1.255356637017312e-50
-73.8018018018018	1.263099956796623e-110	5.183935522977406e-50
-73.34054054054054	2.933161835411346e-109	2.121906728825213e-49
-72.87927927927929	6.678696957379598e-108	8.60928766754678e-49
-72.41801801801803	1.4910934332793279e-106	3.46244098149444e-48
-71.95675675675675	3.2641896569520655e-105	1.3802945400256222e-47
-71.49549549549549	7.006535361522921e-104	5.454254408229577e-47
-71.03423423423423	1.4746489951749907e-102	2.136354122966067e-46
-70.57297297297298	3.043206391611077e-101	8.294406686519916e-46
-70.11171171171172	6.157884838830332e-100	3.192064356090468e-45
-69.65045045045045	1.2217690664625482e-98	1.2176772226394388e-44
-69.1891891891892	2.376862697069924e-97	4.604335449304516e-44
-68.72792792792794	4.5339473389460374e-96	1.7257423686396382e-43
-68.26666666666668	8.480203134718446e-95	6.411493363946275e-43
-67.80540540540542	1.5552257794758512e-93	2.3611124065468844e-42
-67.34414414414414	2.7966495285586995e-92	8.618830899025958e-42
-66.88288288288288	4.931057310345574e-91	3.1185613152901547e-41
-66.42162162162163	8.525099618570205e-90	1.1184960256773989e-40
-65.96036036036037	1.4451611640241806e-88	3.976388726341371e-40
-65.4990990990991	2.4020968239221888e-87	1.4012558961579277e-39
-65.03783783783784	3.914913249127016e-86	4.89463490337872e-39
-64.57657657657658	6.256208068394451e-85	1.694717769701687e-38
-64.11531531531533	9.802969067283662e-84	5.816325382050664e-38
-63.654054054054065	1.5061266307778378e-82	1.978673948564978e-37
-63.19279279279279	2.2689386344679014e-81	6.672276082904316e-37
-62.73153153153153	3.351516947532565e-80	2.2302215651606938e-36
-62.270270270270274	4.8541981079213075e-79	7.38917997097604e-36
-61.80900900900902	6.893677789229569e-78	2.4267146302681483e-35
-61.34774774774776	9.599350995291846e-77	7.899787389916461e-35
-60.88648648648648	1.310660375934655e-75	2.549096803593182e-34
-60.425225225225226	1.754671714978976e-74	8.153263613778995e-34
-59.96396396396397	2.303344976307969e-73	2.5849424035623355e-33
-59.50270270270271	2.964691496043163e-72	8.123524374756754e-33
-59.04144144144146	3.741600668415685e-71	2.530534925420682e-32
-58.58018018018018	4.630125560851561e-70	7.813658279492224e-32
-58.11891891891892	5.618048830153826e-69	2.391501859715809e-31
-57.657657657657666	6.683987944461032e-68	7.2553983597104145e-31
-57.19639639639641	7.797281496407226e-67	2.1818557407740975e-30
-56.73513513513515	8.918835953950422e-66	6.503767888746437e-30
-56.27387387387387	1.000300637665589e-64	1.921667586680481e-29
-55.81261261261261	1.1000446736196132e-63	5.628150819206803e-29
-55.351351351351354	1.1861715586549393e-62	1.633907323782746e-28
-54.8900900900901	1.254128674562935e-61	4.701791241866259e-28
-54.42882882882884	1.300151903181445e-60	1.3411380878737386e-27
-53.96756756756756	1.3216105642526941e-59	3.791908777876094e-27
-53.50630630630631	1.317256390340293e-58	1.0627142301927814e-26
-53.04504504504505	1.2873437648386223e-57	2.952224239107057e-26
-52.583783783783794	1.2336051130775932e-56	8.129361154960918e-26
-52.122522522522516	1.1590847578840106e-55	2.218899972781615e-25
-51.66126126126126	1.0678534031165768e-54	6.0033444503737e-25
-51.2	9.646404839099533e-54	1.6099894509592678e-24
-50.738738738738746	8.544304945196858e-53	4.279835030823862e-24
-50.27747747747749	7.420709021738737e-52	1.1277303239342691e-23
-49.81621621621621	6.319336361276983e-51	2.945491124431525e-23
-49.354954954954955	5.276609429644423e-50	7.625782406291882e-23
-48.8936936936937	4.320120228192109e-49	1.9569752364677953e-22
-48.43243243243244	3.468120068010138e-48	4.978064070328492e-22
-47.971171171171186	2.729919388077505e-47	1.2551911378323862e-21
-47.50990990990991	2.1069922028116397e-46	3.1371369448294353e-21
-47.04864864864865	1.5945327408367214e-45	7.771973674763247e-21
-46.587387387387395	1.1832087180293537e-44	1.908549354277197e-20
-46.12612612612614	8.60888066827165e-44	4.645684366071066e-20
-45.66486486486488	6.141711640293053e-43	1.1209086880781255e-19
-45.2036036036036	4.2962501792879536e-42	2.680803620824782e-19
-44.74234234234234	2.9467759157643765e-41	6.355269883363211e-19
-44.28108108108108	1.9818102361125506e-40	1.493403708064853e-18
-43.81981981981983	1.306876142778905e-39	3.478521429710041e-18
-43.35855855855857	8.450145748984924e-39	8.031309670127614e-18
-42.89729729729729	5.357366735381478e-38	1.8380287100587407e-17
-42.436036036036036	3.3303966490410022e-37	4.1695812444918577e-17
-41.97477477477478	2.030008947823445e-36	9.375767319475845e-17
-41.51351351351352	1.213269696898211e-35	2.089755282678114e-16
-41.052252252252266	7.110074579803474e-35	4.616982977027657e-16
-40.59099099099099	4.085529671373371e-34	1.0111028753982597e-15
-40.12972972972973	2.301865738384956e-33	2.1948591124972493e-15
-39.668468468468475	1.2716541585530578e-32	4.722719822056326e-15
-39.20720720720722	6.888353874918987e-32	1.0072840232486407e-14
-38.74594594594594	3.658636740584234e-31	2.1295406773974783e-14
-38.284684684684684	1.9053753384334763e-30	4.4626637524754415e-14
-37.82342342342343	9.729694302806126e-30	9.26993355412723e-14
-37.36216216216217	4.8716407900469415e-29	1.9086808122157152e-13
-36.900900900900915	2.391711149243475e-28	3.8955091128655544e-13
-36.43963963963963	1.1513294272611567e-27	7.880783055587047e-13
-35.97837837837837	5.43435354775166e-27	1.5803335150866655e-12
-35.51711711711712	2.515090290577803e-26	3.1412489715760486e-12
-35.05585585585586	1.1413443128458704e-25	6.1891384642144045e-12
-34.594594594594604	5.078520206551756e-25	1.208738260011254e-11
-34.133333333333326	2.2157211210106898e-24	2.339960733702545e-11
-33.67207207207207	9.478735780581872e-24	4.490131922473484e-11
-33.21081081081081	3.975970418660382e-23	8.54051112843612e-11
-32.749549549549556	1.6352843436691299e-22	1.610211245782337e-10
-32.2882882882883	6.594787713882766e-22	3.009234821189104e-10
-31.82702702702702	2.607748886878377e-21	5.574469355314058e-10
-31.365765765765765	1.0110860637695726e-20	1.0235880728250646e-09
-30.90450450450451	3.8438628822456607e-20	1.8630355053942375e-09
-30.443243243243252	1.432864282952873e-19	3.361176181113858e-09
-29.981981981981995	5.237205728615619e-19	6.010846721479394e-09
-29.520720720720718	1.8769453103179332e-18	1.0655019779780213e-08
-29.05945945945946	6.5957017619572845e-18	1.8721778282120386e-08
-28.598198198198205	2.2726251498590475e-17	3.260724943581681e-08
-28.136936936936948	7.678069062102778e-17	5.629313874379492e-08
-27.675675675675667	2.543511039963588e-16	9.633209240676974e-08
-27.21441441441441	8.261761373621077e-16	1.6340327381566788e-07
-26.753153153153153	2.631292174495146e-15	2.7474180295983673e-07
-26.291891891891897	8.21718204300497e-15	4.578919041935384e-07
-25.83063063063064	2.5161362220850406e-14	7.564416211315311e-07
-25.369369369369362	7.554449083512096e-14	1.2386884811198693e-06
-24.908108108108106	2.2239696393514923e-13	2.010587656153608e-06
-24.44684684684685	6.419664280628539e-13	3.234879855260906e-06
-23.985585585585593	1.8169927191208421e-12	5.159023778230996e-06
-23.524324324324336	5.04256452538832e-12	8.155510182811458e-06
-23.063063063063055	1.372167562400743e-11	1.2779356030267814e-05
-22.6018018018018	3.661172907899591e-11	1.9849109867987862e-05
-22.14054054054054	9.578350797539361e-11	3.0559576555472625e-05
-21.679279279279285	2.4570763081857107e-10	4.6636705058868065e-05
-21.21801801801803	6.180220314816841e-10	7.054766064979302e-05
-20.75675675675675	1.524216565460979e-09	0.0001057819590095654
-20.295495495495494	3.6859276345259443e-09	0.00015722254593548575
-19.834234234234238	8.739857241578462e-09	0.0002316286490695497
-19.37297297297298	2.0319793042555375e-08	0.00033825478934263126
-18.911711711711725	4.6322461493873916e-08	0.0004896320810156655
-18.450450450450443	1.0354315280447147e-07	0.0007025383021166597
-17.989189189189187	2.2693869215035238e-07	0.000999181487230483
-17.52792792792793	4.877004067155447e-07	0.001408617182083779
-17.066666666666674	1.0276733514298897e-06	0.0019684111428321157
-16.605405405405417	2.1233152521002886e-06	0.0027265463113918123
-16.14414414414414	4.301612355445984e-06	0.003743554613147582
-15.682882882882883	8.544870191226891e-06	0.0050948300112938685
-15.221621621621626	1.6643209322793643e-05	0.006873049221159172
-14.76036036036037	3.178528342501265e-05	0.009190591019214895
-14.29909909909909	5.952131376050559e-05	0.012181805396859821
-13.837837837837833	0.00010928897069002832	0.016004942011936942
-13.376576576576577	0.00019676034260384347	0.02084350655195446
-12.91531531531532	0.0003473411290432561	0.02690677777869197
-12.454054054054064	0.0006012183956313025	0.03442919205825165
-11.992792792792784	0.0010203888778205564	0.043668291565005755
-11.531531531531527	0.001698073870278863	0.05490094272697193
-11.07027027027027	0.002770797896772452	0.06841756810848794
-10.609009009009014	0.0044331306080486865	0.08451420198230201
-10.147747747747758	0.0069546232966675985	0.10348227967402115
-9.68648648648648	0.010697790843720294	0.12559620313166503
-9.225225225225222	0.016135112630377608	0.15109888661700516
-8.763963963963965	0.023862025594401398	0.1801856698034955
-8.302702702702708	0.03460190585872384	0.21298717998598238
-7.841441441441453	0.04919830498226621	0.2495519161589854
-7.380180180180173	0.06858950485132438	0.28982949827136945
-6.918918918918917	0.09376108020879569	0.3336556563853075
-6.45765765765766	0.1256738569234098	0.3807401082776915
-5.9963963963964035	0.16516753697492925	0.4306584738427162
-5.535135135135147	0.21284421384695867	0.4828492882668937
-5.073873873873868	0.26894062602060703	0.5366169972393948
-4.612612612612611	0.3332026000624075	0.5911415479974195
-4.151351351351354	0.40477880040319486	0.6454948399856126
-3.690090090090098	0.4821526338127144	0.6986638872877268
-3.2288288288288416	0.5631300916802305	0.7495800986643167
-2.7675675675675624	0.644896966232494	0.7971536330441062
-2.3063063063063054	0.7241513419699059	0.8403113751940237
-1.845045045045049	0.7973073229103671	0.8780367347311466
-1.3837837837837925	0.8607550376544068	0.9094092348775956
-0.9225225225225131	0.9111519322569427	0.9336417516236157
-0.46126126126125655	0.9457131655622717	0.9501133054120741
0.0	0.9624661774960072	0.958395500007288
0.4612612612612793	0.9604370950437207	0.9582710375566276
0.9225225225225131	0.9397444758580656	0.949743192841553
1.3837837837837925	0.9015878378327488	0.9330356700906307
1.8450450450450262	0.8481325182618131	0.9085828510939807
2.3063063063063054	0.7823062361208626	0.8770110280416266
2.767567567567585	0.7075339387161834	0.8391117528979622
3.228828828828819	0.6274442857586344	0.7958088860122357
3.690090090090098	0.5455825449448346	0.7481212570863793
4.151351351351332	0.46516086911346277	0.6971230397835773
4.612612612612611	0.3888689669980011	0.6439039782491327
5.07387387387389	0.31875778969062674	0.5895314939292011
5.535135135135125	0.2561979994207066	0.5350164608026668
5.9963963963964035	0.20190546244666305	0.4812840929683095
6.457657657657638	0.15601911512486402	0.4291509738458941
6.918918918918917	0.11821292387854661	0.37930880779951315
7.380180180180196	0.0878232521622212	0.3323150292422928
7.84144144144143	0.06397517440217247	0.28858999412764874
8.302702702702708	0.045695228019285807	0.24842013085778766
8.763963963963944	0.03200277412273701	0.21196616075063207
9.225225225225222	0.021976666152431653	0.17927532223838177
9.686486486486501	0.014797672202418496	0.15029644924728605
10.147747747747736	0.009769726399741403	0.12489675641049731
10.609009009009014	0.006324538018203098	0.10287925952456708
11.07027027027025	0.004014510708886034	0.08399989250367243
11.531531531531527	0.0024985833470394726	0.06798355350395097
11.992792792792807	0.0015247985439483496	0.054538504275591114
12.45405405405404	0.000912406778741691	0.043368741085615725
12.91531531531532	0.000535330447426545	0.034184138433258224
13.376576576576554	0.0003079731066271005	0.02670832744984226
13.837837837837833	0.00017372449183900054	0.02068440231781684
14.299099099099113	9.608745998587266e-05	0.015878646897041254
14.760360360360346	5.211104515439976e-05	0.012082539860989214
15.221621621621626	2.7710876391273457e-05	0.009113332433051256
15.68288288288286	1.4448679103938798e-05	0.006813502494477426
16.14414414414414	7.386920713091365e-06	0.005049377686137098
16.605405405405417	3.7030206724027345e-06	0.0037091937931292194
17.066666666666652	1.820146071448633e-06	0.0027008186434998457
17.52792792792793	8.772305663611514e-07	0.0019493308319215872
17.989189189189165	4.145516769453043e-07	0.0013946008052546173
18.450450450450443	1.920883401724022e-07	0.0009889822611156458
18.911711711711725	8.72731674912791e-08	0.0006951864888127696
19.37297297297296	3.8879250160394e-08	0.0004843824219623328
19.834234234234238	1.698292256301422e-08	0.0003345412355438784
20.295495495495516	7.273850747341652e-09	0.00022902620102408799
20.75675675675675	3.0547364619892078e-09	0.00015541570851486175
21.21801801801803	1.2578837861546999e-09	0.00010453913123715207
21.679279279279264	5.078841934497747e-10	6.970069221306206e-05
22.14054054054054	2.0106953867282004e-10	4.606483568821722e-05
22.601801801801823	7.805222240292125e-11	3.0177008985971116e-05
23.063063063063055	2.970856483637107e-11	1.9595533351320067e-05
23.524324324324336	1.108754712071135e-11	1.2612820515605615e-05
23.985585585585568	4.05738941480512e-12	8.047140300900873e-06
24.44684684684685	1.4558455801484313e-12	5.089148943578021e-06
24.908108108108127	5.122020825362042e-13	3.1902372405121093e-06
25.369369369369362	1.7669520927184484e-13	1.982325783921053e-06
25.83063063063064	5.97675724352439e-14	1.2209596449237442e-06
26.291891891891876	1.9822748257503238e-14	7.454213382398093e-07
26.753153153153153	6.446433720577401e-15	4.5110387933796747e-07
27.214414414414435	2.055571488014488e-15	2.7059859280617025e-07
27.675675675675667	6.426922391723911e-16	1.6089729259552556e-07
28.136936936936948	1.9702935392298747e-16	9.483009146792962e-08
28.59819819819818	5.922652036604684e-17	5.5401029249374156e-08
29.05945945945946	1.7456569827151796e-17	3.20821693926675e-08
29.52072072072074	5.044974890451226e-18	1.8415514315880584e-08
29.981981981981974	1.4296065037631396e-18	1.0477995511797246e-08
30.443243243243252	3.9722029410095255e-19	5.909446351184399e-09
30.904504504504487	1.0821905796742285e-19	3.303616382242906e-09
31.365765765765765	2.890902713745256e-20	1.8306556421814006e-09
31.827027027027043	7.572174463870852e-21	1.005536724109322e-09
32.28828828828828	1.944756150040291e-21	5.4747393207175e-10
32.749549549549556	4.897417205617362e-22	2.954630552404612e-10
33.21081081081079	1.209278854690177e-22	1.5805824454497982e-10
33.67207207207207	2.9278122416847957e-23	8.381183602706696e-11
34.13333333333335	6.950521528504154e-24	4.405221860635314e-11
34.59459459459458	1.6178899249645247e-24	2.295114979039586e-11
35.05585585585586	3.6926483799541123e-25	1.1852646711041943e-11
35.517117117117095	8.263886568830448e-26	6.067369758473797e-12
35.97837837837837	1.8133771814466927e-26	3.078646439069357e-12
36.43963963963966	3.901659384922706e-27	1.5484365006670143e-12
36.900900900900886	8.231291202392131e-28	7.719714072125308e-13
37.36216216216217	1.702722938675266e-28	3.8149008961034365e-13
37.8234234234234	3.4536427740148484e-29	1.8686997876499907e-13
38.284684684684684	6.868600377060592e-30	9.073399700713985e-14
38.74594594594596	1.339419111520184e-30	4.3669154154788715e-14
39.2072072072072	2.561074078621062e-31	2.083309276929597e-14
39.668468468468475	4.80159136265062e-32	9.851603994568246e-15
40.12972972972971	8.826848249729866e-33	4.617792086611541e-15
40.59099099099099	1.591048911932426e-33	2.145537130412189e-15
41.052252252252266	2.81202261233234e-34	9.881250858529279e-16
41.5135135135135	4.873169232397167e-35	4.510888016961042e-16
41.97477477477478	8.280595792651063e-36	2.0412039369219198e-16
42.436036036036015	1.3796505067122923e-36	9.15556139716109e-17
42.89729729729729	2.253896613988696e-37	4.070594036599329e-17
43.35855855855857	3.610408181037652e-38	1.7939272846702417e-17
43.819819819819806	5.6706915526285554e-39	7.836571658670747e-18
44.28108108108108	8.733194910765364e-40	3.393294972809238e-18
44.74234234234237	1.3187658365294955e-40	1.4564358107837007e-18
45.2036036036036	1.9526285276764506e-41	6.196341063977588e-19
45.66486486486488	2.8348427881552193e-42	2.6130848430468524e-19
46.12612612612611	4.0354849835936394e-43	1.0923100709479646e-19
46.587387387387395	5.632742514675627e-44	4.525979633753188e-20
47.04864864864867	7.709060780183955e-45	1.858889111475465e-20
47.50990990990991	1.0345237075530907e-45	7.567781811046279e-21
47.971171171171186	1.3612466768246459e-46	3.0539220781208525e-21
48.43243243243242	1.756267337909133e-47	1.2215789253759447e-21
48.8936936936937	2.2217839436015133e-48	4.8435004262368405e-22
49.35495495495498	2.7559442645795733e-49	1.903581097025158e-22
49.81621621621621	3.351941603051774e-50	7.415793967633406e-23
50.27747747747749	3.9974207685701104e-51	2.8636382701941757e-23
50.738738738738725	4.674344236647774e-52	1.096106847456769e-23
51.2	5.359434003198023e-53	4.158740813007737e-24
51.66126126126128	6.02524303638629e-54	1.564029890723935e-24
52.122522522522516	6.641827908695513e-55	5.830455347234283e-25
52.583783783783794	7.178902832962386e-56	2.154438637802663e-25
53.04504504504503	7.608270392733852e-57	7.891144847466348e-26
53.50630630630631	7.906262135253331e-58	2.8649703513018614e-26
53.967567567567585	8.055896675001594e-59	1.03103754253811e-26
54.42882882882882	8.048481911315985e-60	3.6779265948004674e-27
54.8900900900901	7.884451109076888e-61	1.3004865523683137e-27
55.35135135135133	7.573320977921933e-62	4.558090092177793e-28
55.81261261261261	7.132777391715365e-63	1.5835587293886186e-28
56.273873873873896	6.587010926517228e-64	5.453303579312431e-29
56.735135135135124	5.964520074362534e-65	1.8614844215636939e-29
57.19639639639641	5.295659248835538e-66	6.298445381695276e-30
57.65765765765764	4.610223366013965e-67	2.1124262706467696e-30
58.11891891891892	3.935331390154658e-68	7.022697838120687e-31
58.5801801801802	3.293806324090903e-69	2.3141986510062985e-31
59.041441441441435	2.7031628830475647e-70	7.559124879969914e-32
59.50270270270271	2.1752229624149e-71	2.4474658165568864e-32
59.96396396396395	1.7162982115938713e-72	7.854815347953393e-33
60.425225225225226	1.3278197616496358e-73	2.4987888300312735e-33
60.886486486486504	1.0072630735776645e-74	7.879476459922512e-34
61.34774774774774	7.492109310747008e-76	2.4628581523810114e-34
61.80900900900902	5.464151152210542e-77	7.630546920642968e-35
62.27027027027025	3.9074975198041776e-78	2.3433985966602263e-35
62.73153153153153	2.7398836747794465e-79	7.13363516428852e-36
63.19279279279281	1.8837486127576115e-80	2.15253317705554e-36
63.65405405405404	1.269904825444516e-81	6.438178954882257e-37
64.11531531531533	8.394151603103536e-83	1.9087562181805993e-37
64.57657657657656	5.440512980210847e-84	5.609344539443432e-38
65.03783783783784	3.457484964598023e-85	1.6339847472900863e-38
65.49909909909911	2.1544586179231905e-86	4.718001893072315e-39
65.96036036036035	1.3163561912883543e-87	1.3503378900921455e-39
66.42162162162163	7.886169209151496e-89	3.830901872723947e-40
66.88288288288287	4.6325079066468675e-90	1.0772929859286311e-40
67.34414414414414	2.668232405633287e-91	3.0028999815453325e-41
67.80540540540542	1.5069142738484564e-92	8.29701992260488e-42
68.26666666666665	8.34470226865147e-94	2.2723625811385925e-42
68.72792792792794	4.530963384989035e-95	6.168894684533909e-43
69.18918918918916	2.412279723356963e-96	1.6600123286876525e-43
69.65045045045045	1.2592796558232795e-97	4.427815350701033e-44
70.11171171171172	6.445759765050565e-99	1.1706900313710157e-44
70.57297297297296	3.235068272347276e-100	3.068093351648518e-45
71.03423423423423	1.5920261341400554e-101	7.970204221129263e-46
71.49549549549552	7.682000695297396e-103	2.0523175550962715e-46
71.95675675675675	3.634593944925776e-104	5.238342627220704e-47
72.41801801801803	1.6861447804192633e-105	1.325309993897926e-47
72.87927927927926	7.669927050988677e-107	3.3236499351379126e-48
73.34054054054054	3.420936488989253e-108	8.262040285145684e-49
73.80180180180183	1.4960847518017657e-109	2.035792789479534e-49
74.26306306306306	6.41541549780539e-111	4.97226270355399e-50
74.72432432432434	2.6974337584984894e-112	1.2037846213568603e-50
75.18558558558557	1.1120753004708142e-113	2.8888018012720767e-51
75.64684684684686	4.4954690168671595e-115	6.871648436228492e-52
76.10810810810813	1.7818585682456314e-116	1.620236266170084e-52
76.56936936936937	6.9251447869376375e-118	3.7867793146824453e-53
77.03063063063064	2.6390152084004596e-119	8.772752437500401e-54
77.49189189189188	9.860804200547138e-121	2.014540405523876e-54
77.95315315315315	3.6127689266170307e-122	4.585538261271675e-55
78.41441441441444	1.297852809425913e-123	1.034615287323187e-55
78.87567567567567	4.571598750682903e-125	2.3138845777923016e-56
79.33693693693695	1.578949268216452e-126	5.129543562420775e-57
79.79819819819818	5.347190472638702e-128	1.127171460037232e-57
80.25945945945946	1.775581206633433e-129	2.4551355566253705e-58
80.72072072072075	5.781131285919164e-131	5.300724084988384e-59
81.18198198198198	1.845621036200978e-132	1.134407664538414e-59
81.64324324324326	5.77736276757265e-134	2.4064527346762412e-60
82.10450450450449	1.7732670819038985e-135	5.0601075850786666e-61
82.56576576576578	5.336740345387592e-137	1.0546695218847816e-61
83.02702702702705	1.5748362437368582e-138	2.1789500348684992e-62
83.48828828828829	4.55671783319036e-140	4.462234380556933e-63
83.94954954954956	1.2927849241065546e-141	9.057987458704945e-64
84.4108108108108	3.596315861564404e-143	1.8225744705612227e-64
84.87207207207207	9.80949805003855e-145	3.6350725317702375e-65
85.33333333333336	2.623572977397845e-146	7.186461607012513e-66
85.79459459459459	6.880134368590869e-148	1.4082876449682408e-66
86.25585585585587	1.7691232831610695e-149	2.7355323765642554e-67
86.7171171171171	4.4604295417995886e-151	5.267039555687459e-68
87.17837837837838	1.1026880700282784e-152	1.0052302084644684e-68
87.63963963963965	2.6729207076057788e-154	1.9016855789674128e-69
88.1009009009009	6.352971138064844e-156	3.5660393046522574e-70
88.56216216216217	1.480556878102824e-157	6.628385654955964e-71
89.02342342342341	3.383223721767334e-159	1.2212473728667945e-71
89.48468468468468	7.580428319766766e-161	2.2303537300065582e-72
89.94594594594597	1.6653832056689056e-162	4.037551563747016e-73
90.4072072072072	3.587500937552683e-164	7.24497093164119e-74
90.86846846846848	7.577523167739487e-166	1.288633577721811e-74
91.3297297297297	1.5693504260721197e-167	2.2719379725418435e-75
91.79099099099099	3.186911428116086e-169	3.970431682235463e-76
92.25225225225228	6.345669726921916e-171	6.877858166721255e-77
92.7135135135135	1.2389173726035959e-172	1.1809810644228917e-77
93.17477477477479	2.3717266206347873e-174	2.0100501059189026e-78
93.63603603603602	4.4518889311236226e-176	3.3911348758840837e-79
94.0972972972973	8.193725687001879e-178	5.670971618738261e-80
94.55855855855857	1.4786858846360405e-179	9.400351970035281e-81
95.01981981981982	2.616542788128443e-181	1.5445607217704151e-81
95.48108108108109	4.539804617164107e-183	2.5155913273157846e-82
95.94234234234233	7.72331753061136e-185	4.06115365704591e-83
96.4036036036036	1.2883326875706428e-186	6.498797207495523e-84
96.86486486486488	2.1072184899605885e-188	1.0308388536134922e-84
97.32612612612611	3.3794693974309356e-190	1.6207752792090954e-85
97.7873873873874	5.314285408801601e-192	2.525975066235618e-86
98.24864864864867	8.194050550858003e-194	3.9022001859865504e-87
98.70990990990991	1.2388245692493036e-195	5.975362563351782e-88
99.17117117117118	1.836446954285085e-197	9.069705992215791e-89
99.63243243243242	2.6693429459464758e-199	1.3645717836196506e-89
100.0936936936937	3.804413956938916e-201	2.0350439603708176e-90
100.55495495495498	5.316533637417558e-203	3.0083297194752463e-91
101.01621621621621	7.284953312718569e-205	4.4080986358803826e-92
101.47747747747749	9.787739155881994e-207	6.402526784259084e-93
101.93873873873872	1.2894229862180583e-208	9.217767183488489e-94
102.4	1.6655813002658057e-210	1.3154498514087446e-94
102.86126126126129	2.1095686932680507e-212	1.8607888209156037e-95
103.32252252252252	2.6198650082887046e-214	2.609120342901063e-96
103.7837837837838	3.190226836866362e-216	3.626313645608412e-97
104.24504504504503	3.8090933927280944e-218	4.995866770095725e-98
104.70630630630632	4.45942726716974e-220	6.822296067359959e-99
105.16756756756759	5.1191040401969136e-222	9.23473649336655e-100
105.62882882882883	5.761906870726255e-224	1.2390609880169739e-100
106.0900900900901	6.359103887198244e-226	1.6479160731304776e-101
106.55135135135134	6.881498390474001e-228	2.172459688864606e-102
107.01261261261261	7.301759298745098e-230	2.8388509701979667e-103
107.4738738738739	7.59677772162207e-232	3.6771190632139545e-104
107.93513513513513	7.749768569136309e-234	4.721141543256155e-105
108.39639639639641	7.751851680917364e-236	6.008424114447941e-106
108.85765765765764	7.602905333482128e-238	7.579636359883629e-107
109.31891891891892	7.311578017776272e-240	9.477862219754225e-108
109.7801801801802	6.8944569020503305e-242	1.1747532150014179e-108
110.24144144144144	6.374504190032578e-244	1.443301703018945e-109
110.70270270270271	5.778966379622487e-246	1.7576881973029536e-110
111.16396396396395	5.1370208918350565e-248	2.1217820916073605e-111
111.62522522522522	4.477441323955524e-250	2.538831938966071e-112
112.0864864864865	3.8265366879264077e-252	3.0112121731869083e-113
112.54774774774774	3.206559235393817e-254	3.5401608281656264e-114
113.00900900900902	2.634693256202405e-256	4.125521528700389e-115
113.47027027027025	2.122649362785658e-258	4.7655052669791276e-116
113.93153153153153	1.676810043660982e-260	5.456488956713247e-117
114.39279279279282	1.2988137591947915e-262	6.192868209630467e-118
114.85405405405405	9.864323398503976e-265	6.966980994601394e-119
115.31531531531533	7.3459020035871755e-267	7.769116687593421e-120
115.77657657657656	5.363896212795817e-269	8.587621477513924e-121
116.23783783783784	3.840369471900808e-271	9.409106261292936e-122
116.69909909909912	2.696019683103933e-273	1.021875727694966e-122
117.16036036036036	1.855797201916847e-275	1.1000743146878087e-123
117.62162162162163	1.2525508895538657e-277	1.1738705201848611e-124
118.08288288288287	8.289296057766292e-280	1.241631146428603e-125
118.54414414414414	5.378947797366557e-282	1.3017849045550487e-126
119.00540540540543	3.422428746481294e-284	1.3528825483576968e-127
119.46666666666665	2.1351525419187317e-286	1.393654715590876e-128
119.92792792792794	1.3061131672348136e-288	1.4230642655586555e-129
120.38918918918917	7.834118108110469e-291	1.4403501046451327e-130
120.85045045045045	4.607409664179672e-293	1.4450599156887703e-131
121.31171171171172	2.6569351248623492e-295	1.437069826638046e-132
121.77297297297297	1.5023201030503035e-297	1.41658982458337e-133
122.23423423423424	8.329164018890326e-300	1.3841545848544522e-134
122.69549549549548	4.527909699753381e-302	1.340600274287959e-135
123.15675675675675	2.413523362292021e-304	1.2870287334821612e-136
123.61801801801803	1.261428572984975e-306	1.224761179521133e-137
124.07927927927926	6.46444475462899e-309	1.1552841431777046e-138
124.54054054054055	3.2483079847014e-311	1.080190723298193e-139
125.00180180180183	1.60044435196e-313	1.0011203848530122e-140
125.46306306306306	7.7318134e-316	9.197004448568682e-142
125.92432432432435	3.662514e-318	8.37492100130464e-143
126.38558558558557	1.701e-320	7.559433872443105e-144
126.84684684684686	7.4e-323	6.763508748462372e-145
127.30810810810813	0.0	5.998312260250628e-146
127.76936936936937	0.0	5.273030890693023e-147
128.23063063063066	0.0	4.594791311520051e-148
128.69189189189188	0.0	3.968674652678519e-149
129.15315315315317	0.0	3.3978126920724477e-150
129.61441441441443	0.0	2.88355076593825e-151
130.07567567567568	0.0	2.4256604088638137e-152
130.53693693693694	0.0	2.0225842846517034e-153
130.9981981981982	0.0	1.6716967101063768e-154
131.45945945945945	0.0	1.3695647755894578e-155
131.92072072072074	0.0	1.1121974581424656e-156
132.38198198198197	0.0	8.952729221804673e-158
132.84324324324325	0.0	7.143371406382291e-159
133.30450450450448	0.0	5.649698127663703e-160
133.76576576576576	0.0	4.4291611955757894e-161
134.22702702702705	0.0	3.4418501632318193e-162
134.68828828828828	0.0	2.651164428794453e-163
135.14954954954956	0.0	2.024210153148508e-164
135.6108108108108	0.0	1.5319647212369882e-165
136.07207207207207	0.0	1.1492543606858732e-166
136.53333333333336	0.0	8.545899612535464e-168
136.9945945945946	0.0	6.299029527234158e-169
137.45585585585587	0.0	4.602181390754277e-170
137.9171171171171	0.0	3.3329442587665525e-171
138.3783783783784	0.0	2.3925807240826592e-172
138.83963963963967	0.0	1.7024696527795275e-173
139.3009009009009	0.0	1.2007881390706044e-174
139.76216216216218	0.0	8.395133957062411e-176
140.2234234234234	0.0	5.8178577978428e-177
140.6846846846847	0.0	3.996435461883145e-178
141.14594594594595	0.0	2.7211766563399796e-179
141.6072072072072	0.0	1.8366013535020887e-180
142.06846846846847	0.0	1.2287040619048776e-181
142.52972972972972	0.0	8.14805437496017e-183
142.99099099099098	0.0	5.355928537396557e-184
143.45225225225226	0.0	3.4897141907584836e-185
143.9135135135135	0.0	2.2538197273321104e-186
144.37477477477478	0.0	1.442855113312091e-187
144.836036036036	0.0	9.155888611268411e-189
145.2972972972973	0.0	5.759072007900195e-190
145.75855855855858	0.0	3.5906969065589855e-191
146.2198198198198	0.0	2.2191119748881853e-192
146.6810810810811	0.0	1.3594208201142347e-193
147.14234234234232	0.0	8.254729524943903e-195
147.6036036036036	0.0	4.968508177902909e-196
148.0648648648649	0.0	2.9643085104765614e-197
148.52612612612612	0.0	1.7530529073974372e-198
148.9873873873874	0.0	1.0276397066085398e-199
149.44864864864869	0.0	5.971190959312643e-201
149.9099099099099	0.0	3.4391829139437066e-202
150.3711711711712	0.0	1.963467962868885e-203
150.83243243243243	0.0	1.111134404410882e-204
151.2936936936937	0.0	6.232805881556468e-206
151.75495495495497	0.0	3.465571296524588e-207
152.21621621621622	0.0	1.9100305134148752e-208
152.67747747747748	0.0	1.0434700859846591e-209
153.13873873873874	0.0	5.650591761003215e-211
153.60000000000002	0.0	3.033067608992452e-212
154.06126126126128	0.0	1.6137805651894373e-213
154.52252252252254	0.0	8.511010011441181e-215
154.9837837837838	0.0	4.4493026923201613e-216
155.44504504504505	0.0	2.3055632132289165e-217
155.9063063063063	0.0	1.1842307839698075e-218
156.3675675675676	0.0	6.0293415881451716e-220
156.82882882882882	0.0	3.0428298127986693e-221
157.2900900900901	0.0	1.5221577625632932e-222
157.75135135135133	0.0	7.547722100529219e-224
158.21261261261262	0.0	3.709764720664279e-225
158.6738738738739	0.0	1.8073866194074977e-226
159.13513513513513	0.0	8.728306518457603e-228
159.59639639639641	0.0	4.178141523218488e-229
160.05765765765764	0.0	1.9824878493121215e-230
160.51891891891893	0.0	9.324212284990088e-232
160.9801801801802	0.0	4.3469835983784385e-233
161.44144144144144	0.0	2.0088063897837625e-234
161.90270270270273	0.0	9.201579683309047e-236
162.36396396396395	0.0	4.177927815648332e-237
162.82522522522524	0.0	1.8803283914313035e-238
163.28648648648652	0.0	8.388430402814707e-240
163.74774774774775	0.0	3.709385229195235e-241
164.20900900900904	0.0	1.6259133670717889e-242
164.67027027027027	0.0	7.064266837046316e-244
165.13153153153155	0.0	3.042362923987939e-245
165.5927927927928	0.0	1.298760808820983e-246
166.05405405405406	0.0	5.495681566259882e-248
166.51531531531532	0.0	2.3050915408265134e-249
166.97657657657658	0.0	9.583607613812684e-251
167.43783783783783	0.0	3.949518035862482e-252
167.89909909909912	0.0	1.6133678914629878e-253
168.36036036036035	0.0	6.532763683831611e-255
168.82162162162163	0.0	2.622012257807329e-256
169.28288288288286	0.0	1.0431498925068239e-257
169.74414414414414	0.0	4.113703140263906e-259
170.20540540540543	0.0	1.6080272695848198e-260
170.66666666666666	0.0	6.230574613426633e-262
171.12792792792794	0.0	2.392968730600605e-263
171.58918918918917	0.0	9.110037751379149e-265
172.05045045045046	0.0	3.4377758809662e-266
172.51171171171174	0.0	1.2859058573322543e-267
172.97297297297297	0.0	4.767766956680261e-269
173.43423423423425	0.0	1.7522460710745164e-270
173.89549549549548	0.0	6.383360927226446e-272
174.35675675675677	0.0	2.305037194513176e-273
174.81801801801805	0.0	8.250508288778335e-275
175.27927927927928	0.0	2.927235765834234e-276
175.74054054054056	0.0	1.029458707507684e-277
176.20180180180182	0.0	3.5886771588281285e-279
176.66306306306308	0.0	1.2400353910116974e-280
177.12432432432433	0.0	4.24725171710012e-282
177.5855855855856	0.0	1.4419697560395867e-283
178.04684684684685	0.0	4.852645132914032e-285
178.50810810810813	0.0	1.618732719887604e-286
178.96936936936936	0.0	5.352368278255289e-288
179.43063063063065	0.0	1.7542482886208422e-289
179.89189189189187	0.0	5.6991536468871944e-291
180.35315315315316	0.0	1.8352866273132297e-292
180.81441441441444	0.0	5.858300776000906e-294
181.27567567567567	0.0	1.8535899293692152e-295
181.73693693693696	0.0	5.813395735503115e-297
182.19819819819818	0.0	1.8072587861120697e-298
182.65945945945947	0.0	5.5691002078399346e-300
183.12072072072075	0.0	1.7010769144475849e-301
183.58198198198198	0.0	5.150354227190469e-303
184.04324324324327	0.0	1.5456974098054088e-304
184.5045045045045	0.0	4.5981812827785644e-306
184.96576576576578	0.0	1.3558821083831765e-307
185.42702702702707	0.0	3.96307235414933e-309
185.8882882882883	0.0	1.148196723721e-310
186.34954954954958	0.0	3.2974243135e-312
186.8108108108108	0.0	9.3865846064e-314
187.2720720720721	0.0	2.648589135e-315
187.73333333333335	0.0	7.407912e-317
188.1945945945946	0.0	2.053767e-318
188.65585585585586	0.0	5.6437e-320
189.11711711711712	0.0	1.537e-321
189.57837837837837	0.0	4.4e-323
190.03963963963966	0.0	0.0
190.5009009009009	0.0	0.0
190.96216216216217	0.0	0.0
191.4234234234234	0.0	0.0
191.8846846846847	0.0	0.0
192.34594594594597	0.0	0.0
192.8072072072072	0.0	0.0
193.26846846846848	0.0	0.0
193.7297297297297	0.0	0.0
194.190990990991	0.0	0.0
194.65225225225228	0.0	0.0
195.1135135135135	0.0	0.0
195.5747747747748	0.0	0.0
196.03603603603602	0.0	0.0
196.4972972972973	0.0	0.0
196.9585585585586	0.0	0.0
197.41981981981982	0.0	0.0
197.8810810810811	0.0	0.0
198.34234234234233	0.0	0.0
198.80360360360362	0.0	0.0
199.26486486486488	0.0	0.0
199.72612612612613	0.0	0.0
200.1873873873874	0.0	0.0
200.64864864864865	0.0	0.0
201.1099099099099	0.0	0.0
201.5711711711712	0.0	0.0
202.03243243243242	0.0	0.0
202.4936936936937	0.0	0.0
202.95495495495499	0.0	0.0
203.4162162162162	0.0	0.0
203.8774774774775	0.0	0.0
204.33873873873873	0.0	0.0
204.8	0.0	0.0
