# Supplementary material for: Light-wave-controlled Haldane model in monolayer hexagonal boron nitride
Source: Nature. 2024 Apr 15;628(8009):752–7. doi: 10.1038/s41586-024-07244-z (PMC11041748; doi:10.1038/s41586-024-07244-z)
Supplement: Supplementary file 1 — This zipped file contains source data files for Supplementary Figs. 1–4 and Extended Data Figs 2–5, 7, 8, 11 and 10. [file 41586_2024_7244_MOESM1_ESM.zip › Data source/Extended data fig 10/Fig10b_3.csv]

size (µm)	$TPR_X$ (norm)
-193.60000000000002	0.0040744411408435224
-190.37480314960632	0.0023125206475057836
-187.14960629921262	0.003413720955841866
-183.9244094488189	0.006497081819182911
-180.69921259842522	0.0035238409866754777
-177.47401574803152	0.002973240832507433
-174.2488188976378	0.004735161325845172
-171.0236220472441	0.004404801233344344
-167.79842519685042	0.005395881510846821
-164.57322834645672	0.003964321110009911
-161.34803149606302	0.0028631208016738213
-158.1228346456693	0.003854201079176299
-154.8976377952756	0.005395881510846821
-151.6724409448819	0.005836361634181254
-148.44724409448818	0.0037440810483426942
-145.22204724409448	0.0028631208016738213
-141.99685039370078	0.005285761480013217
-138.7716535433071	0.004845281356678777
-135.5464566929134	0.002092280585838567
-132.32125984251968	0.0035238409866754777
-129.09606299212598	0.0031934808941746495
-125.8708661417323	0.004184561171677127
-122.64566929133858	0.006166721726682083
-119.42047244094488	0.003964321110009911
-116.19527559055119	0.0014315604008369107
-112.97007874015749	0.002202400616672172
-109.7448818897638	0.003964321110009911
-106.51968503937007	0.0030833608633410448
-103.29448818897639	0.0023125206475057836
-100.06929133858269	0.0016518004625041272
-96.84409448818899	0.0023125206475057836
-93.61889763779527	0.0035238409866754777
-90.39370078740158	0.0036339610175090825
-87.16850393700788	0.0019821605550049554
-83.9433070866142	0.0
-80.71811023622047	0.0036339610175090825
-77.49291338582678	0.005395881510846821
-74.26771653543308	0.005285761480013217
-71.04251968503937	0.0066072018500165156
-67.81732283464567	0.004404801233344344
-64.59212598425198	0.005065521418346
-61.36692913385828	0.006827441911683732
-58.141732283464584	0.0023125206475057836
-54.91653543307086	0.0009910802775024777
-51.69133858267717	0.0035238409866754777
-48.466141732283475	0.0036339610175090825
-45.24094488188976	0.004294681202510739
-42.01574803149606	0.003964321110009911
-38.790551181102366	0.002642880740006605
-35.56535433070867	0.0033036009250082612
-32.34015748031498	0.0030833608633410448
-29.114960629921256	0.0033036009250082612
-25.889763779527563	0.005285761480013217
-22.66456692913387	0.005506001541680433
-19.43937007874015	0.0036339610175090825
-16.214173228346453	0.004404801233344344
-12.98897637795276	0.010131042836691993
-9.763779527559064	0.02510736703006277
-6.538582677165369	0.11133135117277831
-3.3133858267716505	0.5366149102521749
-0.08818897637795545	0.9605770289615682
3.13700787401574	0.6967294350842419
6.362204724409458	0.21154057923136216
9.587401574803152	0.03865213082259663
12.812598425196848	0.008699482435855083
16.037795275590543	0.005616121572514038
19.26299212598424	0.005395881510846821
22.488188976377934	0.0031934808941746495
25.713385826771628	0.002642880740006605
28.93858267716537	0.0023125206475057836
32.163779527559065	0.0037440810483426942
35.38897637795276	0.005395881510846821
38.61417322834646	0.0028631208016738213
41.83937007874015	0.0015416804316705224
45.064566929133846	0.002092280585838567
48.28976377952754	0.0013214403700033059
51.51496062992128	0.003964321110009911
54.74015748031498	0.004735161325845172
57.96535433070867	0.0027530007708402165
61.190551181102364	0.004294681202510739
64.41574803149607	0.004955401387512388
67.64094488188975	0.0035238409866754777
70.86614173228345	0.0015416804316705224
74.09133858267715	0.0012113203391696942
77.31653543307084	0.004845281356678777
80.54173228346458	0.005395881510846821
83.76692913385828	0.0031934808941746495
86.99212598425197	0.004514921264177955
90.21732283464567	0.005065521418346
93.44251968503937	0.004514921264177955
96.66771653543306	0.004735161325845172
99.89291338582676	0.004294681202510739
103.1181102362205	0.005506001541680433
106.34330708661419	0.006276841757515694
109.56850393700789	0.0040744411408435224
112.79370078740158	0.0027530007708402165
116.01889763779528	0.003854201079176299
119.24409448818898	0.006386961788349299
122.46929133858266	0.006386961788349299
125.69448818897636	0.0040744411408435224
128.91968503937005	0.0033036009250082612
132.1448818897638	0.0031934808941746495
135.37007874015748	0.003413720955841866
138.59527559055118	0.0040744411408435224
141.82047244094488	0.004184561171677127
145.04566929133858	0.0040744411408435224
148.27086614173228	0.004514921264177955
151.49606299212596	0.005616121572514038
154.72125984251971	0.004184561171677127
157.94645669291342	0.0027530007708402165
161.17165354330712	0.002092280585838567
164.3968503937008	0.004294681202510739
167.6220472440945	0.010020922805858389
170.8472440944882	0.00902984252835591
174.0724409448819	0.0031934808941746495
177.2976377952756	0.0002202400616672165
180.52283464566926	0.0035238409866754777
183.74803149606302	0.006276841757515694
186.97322834645672	0.0036339610175090825
190.1984251968504	0.0019821605550049554
193.4236220472441	0.002973240832507433
196.6488188976378	0.0036339610175090825
199.8740157480315	0.0016518004625041272
203.0992125984252	0.0006607201850016495
206.32440944881893	0.002202400616672172
209.54960629921263	0.004735161325845172
212.77480314960633	0.004735161325845172
216.0	0.002973240832507433
