# Supplementary material for: Light-wave-controlled Haldane model in monolayer hexagonal boron nitride
Source: Nature. 2024 Apr 15;628(8009):752–7. doi: 10.1038/s41586-024-07244-z (PMC11041748; doi:10.1038/s41586-024-07244-z)
Supplement: Supplementary file 1 — This zipped file contains source data files for Supplementary Figs. 1–4 and Extended Data Figs 2–5, 7, 8, 11 and 10. [file 41586_2024_7244_MOESM1_ESM.zip › Data source/Extended data fig 10/Fig10b_4.csv]

size (µm)	$TPR_Y$ (norm)
-204.8	0.0030833608633410448
-201.54920634920637	0.003964321110009911
-198.2984126984127	0.004845281356678784
-195.04761904761904	0.002973240832507433
-191.7968253968254	0.0014315604008369107
-188.54603174603176	0.0031934808941746495
-185.29523809523812	0.004845281356678784
-182.04444444444445	0.005506001541680433
-178.7936507936508	0.006386961788349299
-175.54285714285717	0.004955401387512388
-172.2920634920635	0.0030833608633410448
-169.04126984126984	0.00462504129501156
-165.7904761904762	0.0066072018500165156
-162.53968253968256	0.006386961788349299
-159.2888888888889	0.006827441911683739
-156.03809523809525	0.007708402158352605
-152.78730158730158	0.005506001541680433
-149.53650793650795	0.003413720955841866
-146.2857142857143	0.0035238409866754777
-143.03492063492064	0.0035238409866754777
-139.784126984127	0.004845281356678784
-136.53333333333336	0.007708402158352605
-133.2825396825397	0.006937561942517344
-130.03174603174602	0.002642880740006605
-126.78095238095239	0.002202400616672172
-123.53015873015875	0.005946481665014866
-120.27936507936509	0.007267922035018172
-117.02857142857142	0.006166721726682083
-113.77777777777779	0.005616121572514038
-110.52698412698415	0.0030833608633410448
-107.2761904761905	0.0040744411408435224
-104.02539682539683	0.008479242374187866
-100.77460317460319	0.008589362405021471
-97.52380952380955	0.006276841757515694
-94.27301587301588	0.005065521418346
-91.02222222222223	0.004735161325845172
-87.77142857142859	0.003854201079176306
-84.52063492063495	0.0027530007708402165
-81.26984126984128	0.0036339610175090825
-78.01904761904763	0.005836361634181261
-74.76825396825397	0.005616121572514038
-71.51746031746033	0.005946481665014866
-68.26666666666668	0.006056601695848478
-65.01587301587301	0.003413720955841866
-61.76507936507937	0.0011012003083360894
-58.514285714285734	0.0
-55.26349206349207	0.0008809602466688729
-52.01269841269841	0.0040744411408435224
-48.76190476190477	0.00715780200418456
-45.511111111111134	0.008038762250853433
-42.260317460317474	0.00715780200418456
-39.00952380952381	0.007267922035018172
-35.75873015873017	0.006827441911683739
-32.50793650793653	0.0040744411408435224
-29.257142857142867	0.003854201079176306
-26.006349206349206	0.006276841757515694
-22.755555555555567	0.006276841757515694
-19.504761904761928	0.005395881510846821
-16.253968253968264	0.005506001541680433
-13.003174603174603	0.007928642220019821
-9.752380952380964	0.0203722057042176
-6.501587301587325	0.11155159123444555
-3.2507936507936623	0.5638145578680762
0.0	0.9613478691774033
3.2507936507936392	0.6226186543332232
6.5015873015872785	0.15273648276621518
9.752380952380918	0.028851448078405457
13.003174603174603	0.006717321880850127
16.253968253968242	0.004845281356678784
19.50476190476188	0.006166721726682083
22.755555555555567	0.004845281356678784
26.006349206349206	0.0024226406783393883
29.257142857142846	0.004294681202510739
32.507936507936485	0.007598282127518993
35.758730158730124	0.00825900231252065
39.00952380952381	0.006937561942517344
42.26031746031745	0.004514921264177955
45.51111111111109	0.003964321110009911
48.76190476190477	0.004514921264177955
52.01269841269841	0.004955401387512388
55.26349206349205	0.0033036009250082612
58.51428571428569	0.0011012003083360894
61.76507936507933	0.0005506001541680447
65.01587301587301	0.0017619204933377389
68.26666666666665	0.0036339610175090825
71.51746031746029	0.0024226406783393883
74.76825396825397	0.0009910802775024777
78.01904761904763	0.0017619204933377389
81.26984126984127	0.0037440810483426942
84.5206349206349	0.00572624160334765
87.77142857142854	0.006386961788349299
91.02222222222223	0.004404801233344344
94.27301587301586	0.0037440810483426942
97.5238095238095	0.006827441911683739
100.77460317460319	0.008479242374187866
104.02539682539683	0.006497081819182911
107.27619047619046	0.005285761480013217
110.5269841269841	0.00572624160334765
113.77777777777774	0.007378042065851777
117.02857142857142	0.009800682744191172
120.27936507936506	0.008699482435855083
123.5301587301587	0.005065521418346
126.78095238095239	0.003413720955841866
130.03174603174602	0.0040744411408435224
133.28253968253966	0.004514921264177955
136.5333333333333	0.0037440810483426942
139.78412698412694	0.002973240832507433
143.03492063492064	0.0027530007708402165
146.28571428571428	0.0031934808941746495
149.53650793650792	0.0037440810483426942
152.78730158730158	0.003964321110009911
156.03809523809525	0.004735161325845172
159.2888888888889	0.004955401387512388
162.53968253968253	0.004294681202510739
165.79047619047617	0.003964321110009911
169.04126984126984	0.004514921264177955
172.29206349206348	0.0040744411408435224
175.54285714285712	0.0040744411408435224
178.7936507936508	0.00715780200418456
182.04444444444445	0.006937561942517344
185.2952380952381	0.004514921264177955
188.54603174603173	0.004955401387512388
191.79682539682537	0.005506001541680433
195.04761904761904	0.00462504129501156
198.29841269841268	0.004514921264177955
201.54920634920632	0.005946481665014866
204.8	0.003964321110009911
