# Supplementary material for: Light-wave-controlled Haldane model in monolayer hexagonal boron nitride
Source: Nature. 2024 Apr 15;628(8009):752–7. doi: 10.1038/s41586-024-07244-z (PMC11041748; doi:10.1038/s41586-024-07244-z)
Supplement: Supplementary file 1 — This zipped file contains source data files for Supplementary Figs. 1–4 and Extended Data Figs 2–5, 7, 8, 11 and 10. [file 41586_2024_7244_MOESM1_ESM.zip › Data source/Extended data fig 10/Fig10c_1.csv]

size (µm)	$Fit_X$ TPR (norm)	$Fit_X$ (norm)
-196.8	0.0	0.0
-196.34234636871508	0.0	0.0
-195.88469273743019	0.0	0.0
-195.42703910614526	0.0	0.0
-194.96938547486036	0.0	0.0
-194.51173184357543	0.0	0.0
-194.0540782122905	0.0	0.0
-193.5964245810056	0.0	0.0
-193.13877094972068	0.0	0.0
-192.68111731843578	0.0	0.0
-192.22346368715085	0.0	0.0
-191.76581005586593	0.0	0.0
-191.30815642458103	0.0	0.0
-190.8505027932961	0.0	0.0
-190.3928491620112	0.0	0.0
-189.93519553072628	0.0	0.0
-189.47754189944135	0.0	0.0
-189.01988826815645	0.0	0.0
-188.56223463687152	0.0	0.0
-188.10458100558662	0.0	0.0
-187.6469273743017	0.0	0.0
-187.18927374301677	0.0	0.0
-186.73162011173187	0.0	0.0
-186.27396648044694	0.0	0.0
-185.81631284916205	0.0	0.0
-185.3586592178771	0.0	0.0
-184.9010055865922	0.0	0.0
-184.44335195530726	0.0	0.0
-183.98569832402237	0.0	0.0
-183.52804469273744	0.0	9e-323
-183.0703910614525	0.0	3.66e-321
-182.6127374301676	0.0	1.45937e-319
-182.15508379888269	0.0	5.76531e-318
-181.69743016759776	0.0	2.25673095e-316
-181.23977653631286	0.0	8.752431794e-315
-180.78212290502793	0.0	3.36333038193e-313
-180.32446927374303	0.0	1.2805665931385e-311
-179.8668156424581	0.0	4.83088442808197e-310
-179.40916201117318	0.0	1.805689072340926e-308
-178.95150837988828	0.0	6.687305042953348e-307
-178.49385474860335	0.0	2.4538676806071604e-305
-178.03620111731846	0.0	8.921604965573712e-304
-177.57854748603353	0.0	3.213857973361585e-302
-177.1208938547486	0.0	1.1471024672195598e-300
-176.6632402234637	0.0	4.056669150617645e-299
-176.20558659217878	0.0	1.4214408992067285e-297
-175.74793296089388	0.0	4.934917166537622e-296
-175.29027932960895	0.0	1.6975507612578096e-294
-174.83262569832402	0.0	5.785721361071994e-293
-174.37497206703912	0.0	1.953817976738429e-291
-173.9173184357542	0.0	6.537361939793606e-290
-173.4596648044693	0.0	2.167268913250647e-288
-173.00201117318437	0.0	7.118933158384644e-287
-172.54435754189944	0.0	2.3169084374300303e-285
-172.08670391061455	0.0	7.471274091533306e-284
-171.62905027932962	0.0	2.3871093267800343e-282
-171.17139664804472	0.0	7.556867235314042e-281
-170.7137430167598	0.0	2.3702989120066237e-279
-170.25608938547487	0.0	7.366416736304195e-278
-169.79843575418997	0.0	2.268304183296358e-276
-169.34078212290504	0.0	6.9205107147919e-275
-168.88312849162014	0.0	2.092024851604796e-273
-168.4254748603352	0.0	6.265956498679824e-272
-167.9678212290503	0.0	1.8595152907308016e-270
-167.5101675977654	0.0	5.467691146316453e-269
-167.05251396648046	0.0	1.592942272729969e-267
-166.59486033519556	0.0	4.5982009063336825e-266
-166.13720670391064	0.0	1.3151269881390922e-264
-165.6795530726257	0.0	3.7268274004323835e-263
-165.2218994413408	0.0	1.0464120010077828e-261
-164.76424581005588	0.0	2.9111057764189356e-260
-164.30659217877098	0.0	8.02426203892029e-259
-163.84893854748603	0.0	2.1915130504130292e-257
-163.39128491620113	0.0	5.930275398177027e-256
-162.9336312849162	0.0	1.5900013952534138e-254
-162.4759776536313	0.0	4.223884079698851e-253
-162.01832402234638	0.0	1.1117786213968647e-251
-161.56067039106148	0.0	2.8994557733194064e-250
-161.10301675977655	0.0	7.49215064039071e-249
-160.64536312849165	0.0	1.91817556964675e-247
-160.1877094972067	0.0	4.865887370159462e-246
-159.73005586592183	0.0	1.2230031938539177e-244
-159.27240223463687	0.0	3.045684916215265e-243
-158.81474860335197	0.0	7.515090172516907e-242
-158.35709497206705	0.0	1.8372796374293035e-240
-157.89944134078212	0.0	4.450493487034995e-239
-157.44178770949722	0.0	1.0681516608659554e-237
-156.9841340782123	0.0	2.540092385855146e-236
-156.5264804469274	0.0	5.984914458260109e-235
-156.06882681564247	0.0	1.397198866127795e-233
-155.61117318435754	0.0	3.23184366120727e-232
-155.15351955307264	0.0	7.406862889936808e-231
-154.6958659217877	0.0	1.681938490065516e-229
-154.23821229050282	0.0	3.7842320127402344e-228
-153.7805586592179	0.0	8.436013064564967e-227
-153.32290502793296	0.0	1.8633248427788693e-225
-152.86525139664806	0.0	4.07785469922777e-224
-152.40759776536314	0.0	8.842330880167163e-223
-151.9499441340782	0.0	1.89973760471984e-221
-151.4922905027933	0.0	4.044010915392999e-220
-151.03463687150838	0.0	8.529486006137912e-219
-150.57698324022348	0.0	1.7824823784747488e-217
-150.11932960893856	0.0	3.6907911580399555e-216
-149.66167597765363	0.0	7.571911688716169e-215
-149.20402234636873	0.0	1.5391588755400217e-213
-148.7463687150838	0.0	3.0999394012367125e-212
-148.2887150837989	0.0	6.1860695656040274e-211
-147.83106145251398	0.0	1.2231176612180482e-209
-147.37340782122905	0.0	2.3961473270543184e-208
-146.91575418994415	0.0	4.651046047888596e-207
-146.45810055865923	0.0	8.944984733761224e-206
-146.00044692737433	0.0	1.7045133630977435e-204
-145.5427932960894	0.0	3.218200213408635e-203
-145.08513966480447	0.0	6.020291920847068e-202
-144.62748603351957	0.0	1.1158707248890225e-200
-144.16983240223465	0.0	2.0492835769536674e-199
-143.71217877094975	0.0	3.728911511951721e-198
-143.2545251396648	0.0	6.722857993309019e-197
-142.7968715083799	0.0	1.200929851529514e-195
-142.33921787709497	0.0	2.1255591007149397e-194
-141.88156424581007	0.0	3.7275250602164616e-193
-141.42391061452514	0.0	6.4767897789732044e-192
-140.96625698324024	0.0	1.1150410922825627e-190
-140.50860335195532	0.0	1.9020143374479522e-189
-140.05094972067042	0.0	3.214611857541653e-188
-139.59329608938546	0.0	5.383133379254997e-187
-139.1356424581006	0.0	8.931688762969787e-186
-138.67798882681564	0.0	1.4683306481686598e-184
-138.22033519553074	0.0	2.391696064121546e-183
-137.7626815642458	0.0	3.8599346866080184e-182
-137.3050279329609	0.0	6.172282080645078e-181
-136.84737430167598	0.0	9.779202007907177e-180
-136.38972067039109	0.0	1.535157403630517e-178
-135.93206703910616	0.0	2.387779656232922e-177
-135.47441340782126	0.0	3.6798272085868126e-176
-135.0167597765363	0.0	5.618914801787756e-175
-134.55910614525143	0.0	8.500986178969858e-174
-134.10145251396648	0.0	1.27431858025387e-172
-133.64379888268158	0.0	1.8926859706057054e-171
-133.18614525139665	0.0	2.7852934174143085e-170
-132.72849162011175	0.0	4.061207549620868e-169
-132.27083798882683	0.0	5.867204952105439e-168
-131.8131843575419	0.0	8.398450672214668e-167
-131.355530726257	0.0	1.19112937356426e-165
-130.89787709497207	0.0	1.6738268713926533e-164
-130.44022346368715	0.0	2.3305261428722207e-163
-129.98256983240225	0.0	3.2150613504356685e-162
-129.52491620111732	0.0	4.394570059280873e-161
-129.06726256983242	0.0	5.95162230342698e-160
-128.6096089385475	0.0	7.986310202721226e-159
-128.15195530726257	0.0	1.0618149348935387e-157
-127.69430167597767	0.0	1.398760393149649e-156
-127.23664804469274	0.0	1.825701051131313e-155
-126.77899441340783	0.0	2.3610644761338217e-154
-126.32134078212292	0.0	3.025365643180699e-153
-125.863687150838	0.0	3.840959576459708e-152
-125.40603351955309	0.0	4.8316275024695656e-151
-124.94837988826816	0.0	6.021975649862844e-150
-124.49072625698325	0.0	7.436633655767508e-149
-124.03307262569834	0.0	9.099250530657073e-148
-123.57541899441343	0.0	1.1031300109446827e-146
-123.11776536312851	0.0	1.3250724340014813e-145
-122.66011173184359	0.0	1.5770460716977407e-144
-122.20245810055867	5.1e-322	1.859691837557881e-143
-121.74480446927376	1.27706e-319	2.172848422581611e-142
-121.28715083798885	3.161912e-317	2.5154154237063474e-141
-120.82949720670393	7.667896294e-315	2.885239373997876e-140
-120.371843575419	1.82131131146e-312	3.2790332702890323e-139
-119.91418994413408	4.23714814914693e-310	3.6923396028803106e-138
-119.45653631284918	9.654829821962641e-308	4.1195454234181516e-137
-118.99888268156424	2.1547510807649123e-305	4.5539556375797255e-136
-118.54122905027936	4.710110556487303e-303	4.987927560335069e-135
-118.08357541899441	1.0084319683574124e-300	5.413065993455163e-134
-117.62592178770952	2.114674938635339e-298	5.8204739294340816e-133
-117.16826815642457	4.343323141485629e-296	6.201049770435133e-132
-116.71061452513969	8.737399134598365e-294	6.545818030968709e-131
-116.25296089385475	1.72156616439425e-291	6.846277230671178e-130
-115.79530726256985	3.3223606285273e-289	7.0947464083783e-129
-115.33765363128492	6.279879847677053e-287	7.284690662586161e-128
-114.88000000000002	1.1626189765257454e-284	7.41100650757689e-127
-114.42234636871508	2.1081668988664067e-282	7.470249668060643e-126
-113.9646927374302	3.7441572699077075e-280	7.460791123833088e-125
-113.50703910614526	6.513054091280437e-278	7.3828915373339886e-124
-113.04938547486036	1.1096775435301029e-275	7.238689317883474e-123
-112.59173184357542	1.8517843930322118e-273	7.032103085487741e-122
-112.13407821229053	3.0266733414393733e-271	6.768654743435934e-121
-111.67642458100559	4.845316976342203e-269	6.455224308830758e-120
-111.21877094972069	7.597318704424791e-267	6.099751689370169e-119
-110.76111731843577	1.166755903320799e-264	5.710903428399089e-118
-110.30346368715087	1.7550163971703155e-262	5.297723879457801e-117
-109.84581005586593	2.5856150074886766e-260	4.869290259272896e-116
-109.38815642458104	3.731024072511038e-258	4.43438963819313e-115
-108.9305027932961	5.2731940363744596e-256	4.001233351365432e-114
-108.47284916201119	7.299631947703874e-254	3.5772208360803584e-113
-108.01519553072626	9.897139327999274e-252	3.168760863316062e-112
-107.55754189944135	1.3143163631871313e-249	2.781153897972225e-111
-107.09988826815643	1.7095100389551818e-247	2.41853524124368e-110
-106.64223463687152	2.1778346635642886e-245	2.0838749813514465e-109
-106.18458100558661	2.7174381386872526e-243	1.779027836253458e-108
-105.72692737430168	3.321053994886159e-241	1.504823859962994e-107
-105.26927374301677	3.975334856288932e-239	1.261189760239239e-106
-104.81162011173186	4.660719933855441e-237	1.0472902144256401e-105
-104.35396648044694	5.3519716773039156e-235	8.616789774762772e-105
-103.89631284916203	6.019440364391901e-233	7.024506062651961e-104
-103.4386592178771	6.631013861445073e-231	5.673851018104431e-103
-102.98100558659219	7.1545984680376e-229	4.5407951166380876e-102
-102.52335195530728	7.560875807263018e-227	3.600623632509248e-101
-102.06569832402236	7.826010994930821e-225	2.828885637973473e-100
-101.60804469273745	7.933965593422118e-223	2.2021398511038355e-99
-101.15039106145252	7.878103492180375e-221	1.698502709042123e-98
-100.69273743016761	7.661866145626597e-219	1.2980141708258582e-97
-100.2350837988827	7.29842163355662e-217	9.828437176754253e-97
-99.77743016759779	6.809337303944664e-215	7.373629983175786e-96
-99.31977653631287	6.222462043306818e-213	5.4811294252917225e-95
-98.86212290502795	5.569307205032483e-211	4.036924397142112e-94
-98.40446927374303	4.882267857091851e-209	2.945934030595852e-93
-97.94681564245812	4.1920218781300724e-207	2.1300375556985762e-92
-97.4891620111732	3.525388540294409e-205	1.525960691731994e-91
-97.03150837988828	2.9038350715748785e-203	1.0831566601044372e-90
-96.57385474860337	2.342709366024745e-201	7.617825930252601e-90
-96.11620111731844	1.8511703743910732e-199	5.308387980501286e-89
-95.65854748603353	1.432702038123688e-197	3.665102390764601e-88
-95.20089385474861	1.0860426379241556e-195	2.5072717585250326e-87
-94.7432402234637	8.063421885158879e-194	1.699450612490303e-86
-94.28558659217879	5.863722376471621e-192	1.141320267812254e-85
-93.82793296089388	4.1764657754929194e-190	7.594485432387383e-85
-93.37027932960896	2.913573400696191e-188	5.007039521721959e-84
-92.91262569832405	1.990785689393522e-186	3.2708115875710397e-83
-92.45497206703914	1.3323077882560658e-184	2.1170049728978836e-82
-91.99731843575421	8.733053746542854e-183	1.3576257635789691e-81
-91.5396648044693	5.606724405364276e-181	8.626410205592262e-81
-91.08201117318436	3.525606151399583e-179	5.430902215315767e-80
-90.62435754189944	2.1714002884795226e-177	3.3877059182403297e-79
-90.16670391061453	1.3098678929872703e-175	2.0937810489079017e-78
-89.70905027932962	7.739209669851389e-174	1.282179026899755e-77
-89.2513966480447	4.4786511750258366e-172	7.779611595938035e-77
-88.79374301675978	2.5385128938165704e-170	4.6769099020067073e-76
-88.33608938547486	1.4092661450106395e-168	2.7858128311863253e-75
-87.87843575418995	7.662812060435579e-167	1.6441320957147827e-74
-87.42078212290504	4.080983502514047e-165	9.614203773363566e-74
-86.96312849162013	2.128741927324333e-163	5.570340976057469e-73
-86.5054748603352	1.0875837219382132e-161	3.197732126820064e-72
-86.04782122905029	5.442317736855913e-160	1.81883885094821e-71
-85.59016759776537	2.667390486896116e-158	1.0250338480594188e-70
-85.13251396648046	1.280474140870637e-156	5.7236627095631175e-70
-84.67486033519555	6.020555116348264e-155	3.166661938400035e-69
-84.21720670391062	2.772577986272835e-153	1.7358860505887813e-68
-83.7595530726257	1.2505829826078328e-151	9.428282060659116e-68
-83.3018994413408	5.52487896879198e-150	5.0738282503462695e-67
-82.84424581005588	2.3906419292427575e-148	2.705395729166084e-66
-82.38659217877097	1.0131827938815797e-146	1.4292811965851418e-65
-81.92893854748604	4.2057416306107706e-145	7.48163303251146e-65
-81.47128491620113	1.7099321686683935e-143	3.8803148629670836e-64
-81.01363128491622	6.809209335679981e-142	1.9940193765058553e-63
-80.5559776536313	2.6558038674000657e-140	1.015274838745611e-62
-80.09832402234639	1.0145578650266313e-138	5.12188372118664e-62
-79.64067039106146	3.796113201430139e-137	2.5601631864487686e-61
-79.18301675977655	1.39117894917191e-135	1.267936267309028e-60
-78.72536312849164	4.9935378951483e-134	6.221842920331733e-60
-78.26770949720672	1.7555581221511695e-132	3.0250496209614228e-59
-77.81005586592181	6.045101325847314e-131	1.4572625548720959e-58
-77.35240223463688	2.0387945637783667e-129	6.955605633662487e-58
-76.89474860335197	6.734802415094768e-128	3.289454910376486e-57
-76.43709497206706	2.1790026623327644e-126	1.5413624234704307e-56
-75.97944134078215	6.905134982669276e-125	7.1561171055005975e-56
-75.52178770949722	2.1432266175693352e-123	3.29186451848078e-55
-75.0641340782123	6.515466645150085e-122	1.5003697833208798e-54
-74.60648044692739	1.9400122275551543e-120	6.775580470568926e-54
-74.14882681564248	5.657765179405437e-119	3.0317022656348007e-53
-73.69117318435757	1.6160949739543903e-117	1.3440593032034773e-52
-73.23351955307264	4.521373146632242e-116	5.903943008275267e-52
-72.77586592178773	1.2389544260356758e-114	2.569553852429316e-51
-72.31821229050281	3.3252310122684946e-113	1.108064736060756e-50
-71.8605586592179	8.74117515823076e-112	4.734393872875056e-50
-71.40290502793299	2.2506052795851602e-110	2.0042665573952977e-49
-70.94525139664806	5.6755813596109485e-109	8.406949072016354e-49
-70.48759776536315	1.4018543186788453e-107	3.493921919149143e-48
-70.02994413407824	3.391383664900912e-106	1.438731712195373e-47
-69.57229050279332	8.035862073320205e-105	5.870002410763674e-47
-69.11463687150841	1.8649600531231445e-103	2.3729499878148524e-46
-68.65698324022348	4.2392409674690296e-102	9.504531906349101e-46
-68.19932960893857	9.438178420995835e-101	3.7719395409904947e-45
-67.74167597765363	2.058115637880241e-99	1.483168711947517e-44
-67.28402234636872	4.395748856735504e-98	5.778408355432568e-44
-66.8263687150838	9.195545147679095e-97	2.2305797060330324e-43
-66.36871508379889	1.884098483708595e-95	8.531376448626132e-43
-65.91106145251398	3.781039626922146e-94	3.233049150452261e-42
-65.45340782122905	7.431908734288221e-93	1.2139403597432233e-41
-64.99575418994414	1.4307739238283057e-91	4.516211127024273e-41
-64.53810055865922	2.6978833939712994e-90	1.664726774451497e-40
-64.08044692737431	4.982609404204138e-89	6.079999378214919e-40
-63.62279329608939	9.013055008175727e-88	2.2001685248075763e-39
-63.16513966480448	1.5968668665356038e-86	7.888604850896936e-39
-62.70748603351956	2.77106624289563e-85	2.802439846760999e-38
-62.249832402234645	4.709845009349009e-84	9.864253821883148e-38
-61.79217877094973	7.840573555155275e-83	3.4402026051146e-37
-61.33452513966481	1.2784111831573953e-81	1.1887639989754908e-36
-60.8768715083799	2.041619469189619e-80	4.0700440572775315e-36
-60.41921787709498	3.193453126169193e-79	1.3806844027743214e-35
-59.96156424581007	4.892465852738743e-78	4.640679432693648e-35
-59.503910614525154	7.341360829409628e-77	1.5454699400543492e-34
-59.046256983240234	1.0789637334039864e-75	5.099544635473291e-34
-58.58860335195532	1.553168714915629e-74	1.6672244661713746e-33
-58.1309497206704	2.1898377127601638e-73	5.4006818552553586e-33
-57.67329608938549	3.0240344709451245e-72	1.733384690192316e-32
-57.215642458100575	4.090185961964695e-71	5.512303999555186e-32
-56.757988826815655	5.418522488438856e-70	1.7368535754132063e-31
-56.30033519553074	7.030726701293685e-69	5.422319396368871e-31
-55.84268156424582	8.935133844041086e-68	1.6772539627005573e-30
-55.38502793296091	1.112201351171167e-66	5.1404885934872735e-30
-54.927374301676	1.3559612671767262e-65	1.5609960900424223e-29
-54.46972067039108	1.6191707874392058e-64	4.696681099241085e-29
-54.012067039106164	1.893736480371347e-63	1.4001422888293626e-28
-53.554413407821244	2.169341581430383e-62	4.135662739521241e-28
-53.09675977653633	2.433984711996081e-61	1.2103470041958404e-27
-52.63910614525142	2.6747873538485567e-60	3.509671962567413e-27
-52.1814525139665	2.8790034562702562e-59	1.0083585736442273e-26
-51.723798882681585	3.0351252738316793e-58	2.8704851634912594e-26
-51.266145251396665	3.1339536268053326e-57	8.09631617894874e-26
-50.80849162011175	3.1694946318585513e-56	2.2626191354264253e-25
-50.35083798882684	3.139561429890244e-55	6.265089705175681e-25
-49.89318435754192	3.0459969169936824e-54	1.7188381087699943e-24
-49.43553072625701	2.89448593571512e-53	4.672340625938297e-24
-48.97787709497209	2.693983539351715e-52	1.2584207224975415e-23
-48.520223463687174	2.4558392820014914e-51	3.358219416118842e-23
-48.06256983240226	2.192736549272965e-50	8.879410160437175e-23
-47.60491620111734	1.9175843620470362e-49	2.326221198353176e-22
-47.14726256983243	1.6424948365266674e-48	6.038231268947313e-22
-46.68960893854751	1.3779550679271188e-47	1.5529601760094583e-21
-46.231955307262595	1.1322637666223459e-46	3.957334280379219e-21
-45.77430167597768	9.112586691621178e-46	9.991645055216114e-21
-45.31664804469276	7.183188215046732e-45	2.4995573201435146e-20
-44.85899441340785	5.545929301653079e-44	6.195566824126482e-20
-44.40134078212291	4.1938502766960704e-43	1.5215661318891834e-19
-43.943687150837995	3.1062258135701664e-42	3.7024777936159477e-19
-43.486033519553075	2.2533810462666003e-41	8.926597116867908e-19
-43.02837988826816	1.6010974264986611e-40	2.1324126407912548e-18
-42.57072625698325	1.1142493560330686e-39	5.047175481506363e-18
-42.11307262569833	7.595013216330325e-39	1.1836339221294534e-17
-41.65541899441342	5.070563034102e-38	2.7502884443267608e-17
-41.1977653631285	3.315624559420487e-37	6.331854508096707e-17
-40.740111731843584	2.1235183569866687e-36	1.4443599997885098e-16
-40.28245810055867	1.3320735388764105e-35	3.264463522769209e-16
-39.82480446927375	8.18430664315371e-35	7.310381303757936e-16
-39.36715083798884	4.9251231492604384e-34	1.6220344809131481e-15
-38.90949720670392	2.902911564164639e-33	3.5659231264800825e-15
-38.451843575419005	1.6758379716866035e-32	7.767400758518575e-15
-37.994189944134085	9.475709928442764e-32	1.6763754496537843e-14
-37.53653631284917	5.24774832213894e-31	3.584748677097288e-14
-37.07888268156426	2.846529894597378e-30	7.595178352085456e-14
-36.62122905027934	1.512307165107069e-29	1.5944433083840335e-13
-36.16357541899443	7.869475366675074e-29	3.3164391257061855e-13
-35.70592178770951	4.010818972362062e-28	6.834815887137628e-13
-35.248268156424594	2.0021741542380632e-27	1.3956401431164283e-12
-34.79061452513968	9.789311562223151e-27	2.8236569161308143e-12
-34.33296089385476	4.6879606851021196e-26	5.660336422259517e-12
-33.87530726256985	2.1988584897624732e-25	1.1242539016669513e-11
-33.41765363128493	1.0101645192567122e-24	2.2124751671707072e-11
-32.960000000000015	4.545361718658311e-24	4.3140408043916875e-11
-32.5023463687151	2.0032091691857915e-23	8.334545743248711e-11
-32.04469273743018	8.647003976929684e-23	1.5954068878862977e-10
-31.58703910614527	3.6558345079366115e-22	3.0258878893835367e-10
-31.129385474860353	1.5138711300552256e-21	5.686251257404414e-10
-30.671731843575436	6.140062556430941e-21	1.0587443380816134e-09
-30.21407821229052	2.439148235219716e-20	1.953205767699535e-09
-29.756424581005604	9.490412803634483e-20	3.5702344603202393e-09
-29.29877094972069	3.6167086248532584e-19	6.4660241044057435e-09
-28.841117318435774	1.34996792616701e-18	1.1602985332636133e-08
-28.383463687150858	4.935315130181296e-18	2.0629752111498554e-08
-27.92581005586594	1.7672086826295693e-17	3.634210827790833e-08
-27.468156424581025	6.197867601781836e-17	6.343341150101794e-08
-27.010502793296112	2.1290127511008195e-16	1.0970283771633902e-07
-26.552849162011196	7.163013015233544e-16	1.8797907015054384e-07
-26.09519553072628	2.3604495783901013e-15	3.1914862267899027e-07
-25.637541899441363	7.618600929933394e-15	5.368689588719131e-07
-25.179888268156446	2.408447770947074e-14	8.948195342116822e-07
-24.722234636871534	7.457285151824582e-14	1.4777278577382343e-06
-24.264581005586617	2.2615478294510016e-13	2.4179388157286445e-06
-23.8069273743017	6.717571753601578e-13	3.920017410671816e-06
-23.349273743016784	1.9543410797315375e-12	6.296838097376412e-06
-22.891620111731868	5.568906388280426e-12	1.002187312334013e-05
-22.433966480446955	1.5542503869546005e-11	1.580400345095533e-05
-21.97631284916204	4.248675482937517e-11	2.469318861183373e-05
-21.518659217877122	1.137542540650477e-10	3.822777962444047e-05
-21.061005586592184	2.9830686165691907e-10	5.863714491636761e-05
-20.603351955307268	7.661968270806335e-10	8.911655727674152e-05
-20.14569832402235	1.9275203200589417e-09	0.00013419484327543364
-19.688044692737435	4.749403751025627e-09	0.00020021891176001886
-19.230391061452522	1.146200851039808e-08	0.00029598261843757776
-18.772737430167606	2.7093422662109696e-08	0.00043353000572388757
-18.31508379888269	6.27261348724111e-08	0.0006291641339793838
-17.857430167597773	1.4223769073724196e-07	0.0009046916781379054
-17.399776536312856	3.1590926853552464e-07	0.0012889292394879172
-16.94212290502794	6.872132951658795e-07	0.0018194888495860022
-16.484469273743027	1.4642062215137834e-06	0.0025448463336498685
-16.02681564245811	3.0555855856439637e-06	0.003526676065760933
-15.569162011173194	6.245513727416537e-06	0.004842408461970387
-15.111508379888278	1.2503263728771425e-05	0.006587932055930607
-14.653854748603363	2.451659349323016e-05	0.008880320605431162
-14.196201117318447	4.7084544174321474e-05	0.011860418716828757
-13.738547486033532	8.85682624081497e-05	0.015695069382696162
-13.280893854748616	0.00016317716685110363	0.020578717275360276
-12.8232402234637	0.00029445718932516034	0.026734077548292094
-12.365586592178785	0.000520434940361389	0.034411527311990805
-11.907932960893868	0.0009009324705347853	0.043886862714325264
-11.450279329608954	0.0015275644510982498	0.05545707578253283
-10.992625698324037	0.0025368124265580812	0.06943384853180787
-10.53497206703912	0.004126279854995167	0.08613454261296485
-10.077318435754206	0.006573709568138768	0.10587058390498702
-9.61966480446929	0.010257555031548468	0.12893330256117486
-9.162011173184373	0.015676846589232938	0.15557748550423514
-8.704357541899459	0.02346686479367065	0.18600312090411006
-8.246703910614542	0.03440590165812568	0.22033604856711933
-7.789050279329627	0.04940743706222003	0.25860845780057606
-7.331396648044711	0.06949174516647759	0.300740373234913
-6.8737430167597955	0.09573166679760681	0.3465234156944158
-6.41608938547488	0.12916936737739795	0.3956081965394779
-5.9584357541899635	0.17070449395575701	0.447496680229982
-5.500782122905048	0.2209590969245063	0.5015407174065949
-5.043128491620132	0.28013045578368906	0.5569477042119723
-4.585474860335217	0.3478486157177659	0.612793967856652
-4.1278212290503005	0.4230597815216633	0.6680460298472227
-3.670167597765385	0.5039584273796036	0.7215893841984172
-3.2125139664804694	0.5879889887768448	0.7722638852841017
-2.754860335195554	0.6719317830559584	0.8189043124649318
-2.297206703910638	0.7520776540881853	0.8603842128884709
-1.839553072625722	0.8244829817308811	0.8956607648292148
-1.3818994413408063	0.885283187036968	0.9238181900606937
-0.9242458100558907	0.9310312253963071	0.9441072025104404
-0.4665921787709749	0.959020271265604	0.9559781248248392
-0.008938547486059179	0.9675487080561384	0.9591056308231939
0.44871508379885655	0.9560913685166214	0.9534035594982502
0.9063687150837723	0.925353064166784	0.9390288590503996
1.364022346368688	0.8771968172006785	0.9163744089735154
1.8216759776536038	0.8144569561931689	0.886051178376654
2.2793296089385193	0.7406631476445431	0.8488608514034114
2.736983240223458	0.6597127018737504	0.8057606314127662
3.194636871508374	0.5755333112812523	0.7578223792203278
3.6522905027932895	0.4917762991846939	0.7061885152674718
4.109944134078205	0.41157239062174544	0.6520272053372236
4.567597765363121	0.3373699387884002	0.5964892557077858
5.025251396648037	0.2708619751943043	0.540668883938214
5.4829050279329525	0.21299588336421008	0.48557013691592993
5.940558659217868	0.16404986914372682	0.43208023918904326
6.398212290502784	0.12375480685450915	0.38095061788758755
6.8558659217877	0.0914386435671023	0.33278581193502926
7.313519553072616	0.06617271948210822	0.28803997486156363
7.771173184357531	0.04690398055107906	0.2470202567275297
8.228826815642424	0.03256281403340964	0.20989602566696366
8.686480446927362	0.022141939853438056	0.1767126763054965
9.144134078212256	0.014746566523814933	0.1474086726099578
9.601787709497195	0.009619393080267363	0.12183447855432139
10.059441340782087	0.006145906362415034	0.0997721255510199
10.517094972067026	0.0038459684425437334	0.08095432994062196
10.97474860335192	0.0023572573767300323	0.06508228354775736
11.432402234636857	0.001415108698221692	0.051841472070643484
11.89005586592175	0.000832058970788834	0.0409151087450126
12.347709497206688	0.0004791813690321011	0.03199498690368767
12.805363128491582	0.00027028830236702024	0.024789741947635363
13.26301675977652	0.000149326225283196	0.019030662941903538
13.720670391061413	8.08028042774775e-05	0.014475303262522483
14.178324022346352	4.282509050857844e-05	0.010909209125049519
14.63597765363129	2.223062411778731e-05	0.008146118160683707
15.093631284916183	1.1302812714335574e-05	0.006026983267894847
15.551284916201121	5.628632801702118e-06	0.004418156633495102
16.008938547486014	2.7453695531395144e-06	0.0032090321896439105
16.466592178770952	1.3115360076885458e-06	0.0023093985071908087
16.924245810055847	6.136788188821688e-07	0.0016467039613313906
17.381899441340785	2.81244189792738e-07	0.001163386505587713
17.839553072625677	1.2624305460912832e-07	0.0008143748555246318
18.297206703910614	5.5502550328709485e-08	0.0005648284091376922
18.75486033519551	2.390010969201324e-08	0.0003881508582625496
19.212513966480447	1.0080181662981216e-08	0.0002642873714556273
19.670167597765342	4.1640729912536794e-09	0.00017829703232568648
20.12782122905028	1.684805680317962e-09	0.00011918007650734304
20.58547486033517	6.676714599514797e-10	7.893235262925798e-05
21.04312849162011	2.59153642069865e-10	5.179624509207724e-05
21.500782122905004	9.852202525406449e-11	3.367699630515232e-05
21.958435754189942	3.6685196929280915e-11	2.169503042779167e-05
22.416089385474834	1.3379192074104872e-11	1.384774380528332e-05
22.873743016759775	4.779147476263864e-12	8.757691023277414e-06
23.331396648044667	1.6720624191467373e-12	5.487721462853429e-06
23.789050279329604	5.729754961586848e-13	3.4071114762239806e-06
24.2467039106145	1.9230967002097266e-13	2.0959092237725345e-06
24.704357541899437	6.32190122268534e-14	1.2774691963085746e-06
25.16201117318433	2.035521992140199e-14	7.714721395596203e-07
25.619664804469267	6.419266437863279e-15	4.61617111571677e-07
26.07731843575416	1.9827890629602283e-15	2.7367516828245785e-07
26.5349720670391	5.998589422178022e-16	1.6076101171213502e-07
26.99262569832399	1.7774740535849708e-16	9.356596687248302e-08
27.450279329608932	5.158683842492711e-17	5.3956892676994183e-08
27.907932960893824	1.4664121981900065e-17	3.082959323989927e-08
28.36558659217876	4.082768230945021e-18	1.74534184303442e-08
28.823240223463657	1.1133581658755543e-18	9.79005313163417e-09
29.280893854748594	2.973696082241876e-19	5.441033992723157e-09
29.738547486033486	7.779286611358247e-20	2.9961922187608513e-09
30.196201117318424	1.993262398074022e-20	1.6347439798683526e-09
30.65385474860332	5.002310962185941e-21	8.837342032329953e-10
31.111508379888257	1.2295845767380692e-21	4.733533153633376e-10
31.569162011173148	2.9602448770896283e-22	2.512123723988574e-10
32.02681564245809	6.98036897091295e-23	1.3209563558427823e-10
32.48446927374298	1.6121692389090234e-23	6.882207380553216e-11
32.94212290502792	3.646904503363734e-24	3.5527028423228656e-11
33.399776536312814	8.080154442937936e-25	1.817112659838865e-11
33.85743016759775	1.7534623389489255e-25	9.208664849704924e-12
34.31508379888265	3.7269600111126234e-26	4.62384558528295e-12
34.77273743016758	7.758799574340125e-27	2.300391846986548e-12
35.23039106145247	1.5820341117656214e-27	1.1339454413437084e-12
35.688044692737414	3.1595022107512353e-28	5.538272765450531e-13
36.145698324022305	6.180206600516655e-29	2.680083750415601e-13
36.60335195530725	1.1840467043848938e-29	1.2850328563285513e-13
37.06100558659214	2.221857404030254e-30	6.104807031712478e-14
37.51865921787708	4.083617371288973e-31	2.8735680862942316e-14
37.976312849162014	7.351152156670311e-32	1.3401792361964564e-14
38.43396648044691	1.2961262052087664e-32	6.192929278046433e-15
38.89162011173185	2.238312296020783e-33	2.83544480851756e-15
39.34927374301674	3.7859561498640327e-34	1.2862877043604212e-15
39.80692737430168	6.272085766947018e-35	5.781584541096079e-16
40.26458100558657	1.0177237446221655e-35	2.5748236232405524e-16
40.72223463687151	1.6174443077257487e-36	1.136161141823057e-16
41.179888268156404	2.5177364906998773e-37	4.9673438153476676e-17
41.637541899441345	3.838598796108329e-38	2.1517923146883933e-17
42.09519553072624	5.732138575731353e-39	9.235668274452209e-18
42.55284916201117	8.383823931880968e-40	3.927608049045141e-18
43.01050279329607	1.2010169236814516e-40	1.6549306502713292e-18
43.468156424581004	1.6851463149620377e-41	6.909128972416038e-19
43.925810055865895	2.3158349971566748e-42	2.8579764264828115e-19
44.38346368715084	3.1171601845129955e-43	1.171347694466296e-19
44.84111731843573	4.1095298357986335e-44	4.756690058712415e-20
45.29877094972067	5.3064816307335025e-45	1.9138844921970158e-20
45.75642458100556	6.711238957647336e-46	7.629892780079372e-21
46.2140782122905	8.313430098843461e-47	3.013790009244611e-21
46.671731843575394	1.0086472445689644e-47	1.1795039101252746e-21
47.12938547486033	1.1986154551976892e-48	4.573804772063143e-22
47.58703910614523	1.3950891142829916e-49	1.7573072625101587e-22
48.04469273743016	1.590396958665666e-50	6.689745971779993e-23
48.50234636871505	1.7757860213680584e-51	2.5232680685302746e-23
48.959999999999994	1.942035834658912e-52	9.429941513854084e-24
49.417653631284885	2.0802012618087021e-53	3.491776588312515e-24
49.87530726256983	2.182403158553169e-54	1.2810784942581626e-24
50.33296089385472	2.242570564732369e-55	4.6568995987033e-25
50.79061452513966	2.2570374398274543e-56	1.6772965402377024e-25
51.24826815642455	2.2249124124287033e-57	5.985696186976508e-26
51.705921787709485	2.1481696894469754e-58	2.1164661683559303e-26
52.163575418994384	2.031448233271433e-59	7.414806702329692e-27
52.62122905027932	1.881587611967206e-60	2.5738319000956406e-27
53.07888268156421	1.7069650939206973e-61	8.852223427948e-28
53.53653631284915	1.5167232537646707e-62	3.016590762403677e-28
53.99418994413404	1.3199867145278446e-63	1.0185263499194065e-28
54.451843575418984	1.1251600012578988e-64	3.4073753979750946e-29
54.909497206703875	9.393782911178864e-66	1.1294305740414482e-29
55.36715083798882	7.681539426644873e-67	3.7092912835126646e-30
55.82480446927371	6.1523001962064204e-68	1.207019204748446e-30
56.28245810055864	4.826232974414843e-69	3.891609577996467e-31
56.74011173184354	3.7081778607004605e-70	1.243186224920059e-31
57.197765363128475	2.790579121662605e-71	3.9349113926475707e-32
57.65541899441337	2.0568832164362311e-72	1.234029572854421e-32
58.11307262569831	1.4849315619154833e-73	3.834493623604742e-33
58.5707262569832	1.0499890059786939e-74	1.1805443706310838e-33
59.02837988826814	7.271844362539081e-76	3.6012100345014177e-34
59.48603351955303	4.932713691622345e-77	1.0884448550060605e-34
59.943687150837974	3.27724380908982e-78	3.2595395300368156e-35
60.401340782122865	2.132618168497086e-79	9.671590857464517e-36
60.8589944134078	1.359248829602212e-80	2.84335720117826e-36
61.31664804469274	8.485283177687177e-82	8.282410856749423e-37
61.77430167597763	5.1881822458557135e-83	2.3904186075165747e-37
62.231955307262574	3.1070312098877113e-84	6.835699985251239e-38
62.689608938547465	1.8224579567774096e-85	1.9367959511917162e-38
63.14726256983241	1.0470102429504478e-86	5.437215995042857e-39
63.6049162011173	5.891499600580898e-88	1.5123807654629937e-39
64.06256983240223	3.2469999698615604e-89	4.168094406862829e-40
64.52022346368713	1.7527510117977981e-90	1.138166480126678e-40
64.97787709497207	9.267010993926719e-92	3.07939838339083e-41
65.43553072625696	4.798888284132367e-93	8.25501384509125e-42
65.8931843575419	2.434014221358714e-94	2.1926109405087855e-42
66.3508379888268	1.2091692458514256e-95	5.77028401579209e-43
66.80849162011172	5.883457003898366e-97	1.5046124294002267e-43
67.26614525139662	2.803881047681234e-98	3.887263161867535e-44
67.72379888268156	1.3087843586583747e-99	9.95073321094144e-45
68.18145251396645	5.983538874374102e-101	2.5238181811002056e-45
68.63910614525139	2.6793512278526586e-102	6.342389199849562e-46
69.09675977653629	1.1751212728911047e-103	1.579208800418157e-46
69.55441340782123	5.047975503355765e-105	3.895992071076101e-47
70.01206703910611	2.1238962545218073e-106	9.523320829498184e-48
70.46972067039106	8.752474804452694e-108	2.3064848631673058e-48
70.92737430167595	3.5327259566766674e-109	5.534834564494839e-49
71.38502793296088	1.396595181321143e-110	1.3159837369556687e-49
71.84268156424578	5.407700604975082e-112	3.1001895096487652e-50
72.30033519553072	2.0508611053510583e-113	7.23632068374197e-51
72.7579888268156	7.618007016103587e-115	1.6735519931674577e-51
73.21564245810055	2.7715836948588786e-116	3.834885983090414e-52
73.67329608938545	9.876342378899347e-118	8.706779486678204e-53
74.13094972067039	3.447035738756033e-119	1.9586393560218748e-53
74.58860335195527	1.1783571604710707e-120	4.365593060462973e-54
75.04625698324021	3.945387044226908e-122	9.641039591542894e-55
75.50391061452511	1.2938495910476706e-123	2.109581578822761e-55
75.96156424581004	4.155846341305651e-125	4.573625755814583e-56
76.41921787709494	1.307424683751578e-126	9.824642757174104e-57
76.87687150837988	4.0286115027871317e-128	2.0910516126371267e-57
77.33452513966478	1.2158377029924373e-129	4.409654664248785e-58
77.7921787709497	3.593993892948363e-131	9.213746284679796e-59
78.2498324022346	1.0405442958258416e-132	1.907478979769981e-59
78.70748603351954	2.950701793532276e-134	3.912687065952305e-60
79.16513966480443	8.195426852565163e-136	7.95210875429033e-61
79.62279329608937	2.2294582605726135e-137	1.601331878178974e-61
80.08044692737427	5.9403033508093855e-139	3.195010060929882e-62
80.53810055865921	1.550241685726959e-140	6.316186615725624e-63
80.9957541899441	3.962522196913251e-142	1.2371703929731756e-63
81.45340782122904	9.92031620088843e-144	2.4010208185871376e-64
81.91106145251393	2.4325447141836358e-145	4.616939413033456e-65
82.36871508379886	5.842216660474534e-147	8.79638577238664e-66
82.82636871508376	1.3742824345564076e-148	1.660527994467291e-66
83.2840223463687	3.166327567730737e-150	3.10584643091657e-67
83.74167597765359	7.145246215384087e-152	5.755798701933515e-68
84.19932960893853	1.5792833796210676e-153	1.0568736201118137e-68
84.65698324022347	3.4188845925637813e-155	1.9227922419309548e-69
85.11463687150837	7.249204094878481e-157	3.466039491478428e-70
85.5722905027933	1.5054894727157344e-158	6.190510926115272e-71
86.02994413407819	3.062292204467551e-160	1.0954973326830654e-71
86.48759776536313	6.100944081315234e-162	1.920825872293355e-72
86.94525139664802	1.1904988219131876e-163	3.3370023407406124e-73
87.40290502793296	2.2753195866120316e-165	5.74403222993079e-74
87.86055865921786	4.259291372801843e-167	9.796457689588678e-75
88.3182122905028	7.809330548531251e-169	1.655438718021242e-75
88.77586592178768	1.4023995727387305e-170	2.771717679358404e-76
89.23351955307263	2.4666711004493212e-172	4.598082061250902e-77
89.69117318435752	4.249445174105832e-174	7.557815501034928e-78
90.14882681564245	7.170257047128631e-176	1.2308572729370217e-78
90.60648044692735	1.1850010345180263e-177	1.9861449882838073e-79
91.06413407821229	1.9181574099250193e-179	3.1754555917585616e-80
91.52178770949718	3.0411039693437843e-181	5.030289507536199e-81
91.97944134078212	4.722367726352104e-183	7.89535678115259e-82
92.43709497206702	7.182404268008885e-185	1.227841707864503e-82
92.89474860335196	1.0699448679501537e-186	1.891929048838096e-83
93.35240223463684	1.5611134435251824e-188	2.888412072759084e-84
93.81005586592178	2.2309458917208094e-190	4.3692339535229845e-85
94.26770949720668	3.1226630237113794e-192	6.548521994764471e-86
94.72536312849161	4.280975220327058e-194	9.724630828672041e-87
95.1830167597765	5.748331655082947e-196	1.430852275581179e-87
95.64067039106145	7.56001104933535e-198	2.085971237829194e-88
96.09832402234633	9.73833147766186e-200	3.013100902579492e-89
96.55597765363127	1.2286500027650868e-201	4.312318975402503e-90
97.01363128491617	1.518285095172921e-203	6.115048721104448e-91
97.47128491620111	1.8376380771511085e-205	8.591733706810892e-92
97.928938547486	2.17845274457416e-207	1.1960615703307536e-92
98.38659217877094	2.5294017567173706e-209	1.6497498880376065e-93
98.84424581005584	2.8765305977715726e-211	2.2546260509608994e-94
99.30189944134077	3.204067745170011e-213	3.052971683085322e-95
99.75955307262566	3.495553004467064e-215	4.09602759501873e-96
100.2172067039106	3.7351805861279854e-217	5.444961505630321e-97
100.67486033519549	3.909208417807725e-219	7.171641900780479e-98
101.13251396648043	4.0072603269010765e-221	9.35910286070584e-99
101.59016759776533	4.023349848996407e-223	1.210156915912483e-99
102.04782122905027	3.9564852352755294e-225	1.5503901339539907e-100
102.50547486033516	3.8107706394420984e-227	1.9680319615523728e-101
102.9631284916201	3.594989129118941e-229	2.4752276099030266e-102
103.420782122905	3.3217264318695673e-231	3.0845369454782736e-103
103.87843575418992	3.0061569629708536e-233	3.8085236290278545e-104
104.33608938547482	2.6646547906062193e-235	4.659240996307119e-105
104.79374301675976	2.3134055016250883e-237	5.647620904968007e-106
105.25139664804465	1.967179927706717e-239	6.782780170913775e-107
105.70905027932959	1.638392361695478e-241	8.071268388541337e-108
106.16670391061449	1.3365132069401767e-243	9.516290215222308e-109
106.62435754189943	1.0678496375678104e-245	1.1116943785986728e-109
107.08201117318431	8.356577868682047e-248	1.2867523893871806e-110
107.53966480446925	6.405135683487504e-250	1.475694298653131e-111
107.9973184357542	4.808501032353507e-252	1.676832402969206e-112
108.45497206703908	3.535677159901606e-254	1.887881619513521e-113
108.91262569832402	2.546343576384196e-256	2.1059676757253415e-114
109.37027932960892	1.7961512773648554e-258	2.327665051669639e-115
109.82793296089386	1.2409387051424692e-260	2.5490661936343087e-116
110.28558659217875	8.397292080978825e-263	2.765881585018457e-117
110.74324022346369	5.565570625256836e-265	2.973568138123265e-118
111.20089385474859	3.6129474664219545e-267	3.167481220429904e-119
111.65854748603351	2.2971804168348694e-269	3.3430436330940016e-120
112.11620111731841	1.4305731633635614e-271	3.4959232022115224e-121
112.57385474860335	8.725826068125138e-274	3.6222094926763424e-122
113.03150837988824	5.21296177102992e-276	3.718579643020578e-123
113.48916201117318	3.050310418195192e-278	3.782443528724766e-124
113.94681564245808	1.7481755661563944e-280	3.8120594099364246e-125
114.40446927374302	9.813130257894627e-283	3.806612857953251e-126
114.8621229050279	5.395250221409363e-285	3.766253968717216e-127
115.31977653631284	2.905341105852583e-287	3.6920904900151726e-128
115.77743016759774	1.5323718878951408e-289	3.586137301652933e-129
116.23508379888267	7.916126638847911e-292	3.451225464330489e-130
116.69273743016757	4.005371472624543e-294	3.2908765671641716e-131
117.15039106145251	1.984971964753022e-296	3.109150155213015e-132
117.6080446927374	9.634905603838791e-299	2.9104734523913413e-133
118.06569832402234	4.580596751790408e-301	2.6994633165341225e-134
118.52335195530723	2.1329376843582524e-303	2.480750344193551e-135
118.98100558659218	9.727825774316532e-306	2.258814321801448e-136
119.43865921787706	4.345451529859123e-308	2.0378388960582067e-137
119.896312849162	1.90123388619355e-310	1.8215915551294122e-138
120.3539664804469	8.14737474096e-313	1.6133329487107677e-139
120.81162011173183	3.419647557e-315	1.4157574146375388e-140
121.26927374301673	1.4058094e-317	1.2309645001503487e-141
121.72692737430167	5.6605e-320	1.060459420305313e-142
122.18458100558655	2.2e-322	9.051789014836418e-144
122.64223463687149	0.0	7.655377881247027e-145
123.09988826815639	0.0	6.414911743187421e-146
123.55754189944133	0.0	5.32606645104019e-147
124.01519553072622	0.0	4.3814142645260406e-148
124.47284916201116	0.0	3.571197733540921e-149
124.93050279329606	0.0	2.884066825419851e-150
125.38815642458098	0.0	2.3077490612269912e-151
125.84581005586588	0.0	1.829631754722279e-152
126.30346368715082	0.0	1.4372444413912374e-153
126.76111731843571	0.0	1.1186376399687791e-154
127.21877094972065	0.0	8.626607952081733e-156
127.67642458100555	0.0	6.591473897961488e-157
128.1340782122905	0.0	4.990187386510333e-158
128.5917318435754	0.0	3.743199842161114e-159
129.04938547486032	0.0	2.782024920059907e-160
129.5070391061452	0.0	2.0486645860776405e-161
129.96469273743014	0.0	1.4947637140883564e-162
130.42234636871504	0.0	1.0806027674088739e-163
130.87999999999997	0.0	7.74018687974941e-165
131.33765363128492	0.0	5.493241087103356e-166
131.79530726256982	0.0	3.862759908930386e-167
132.25296089385475	0.0	2.691278321113706e-168
132.71061452513965	0.0	1.8578530215313358e-169
133.16826815642457	0.0	1.2707377606733278e-170
133.62592178770947	0.0	8.611768763502582e-172
134.0835754189944	0.0	5.782566378695295e-173
134.5412290502793	0.0	3.8471643162096833e-174
134.99888268156425	0.0	2.5360200755790395e-175
135.45653631284912	0.0	1.6563666618479145e-176
135.91418994413408	0.0	1.0718946828070896e-177
136.37184357541898	0.0	6.872893189679485e-179
136.8294972067039	0.0	4.366353718546449e-180
137.2871508379888	0.0	2.748464156719007e-181
137.74480446927373	0.0	1.7141668120051663e-182
138.20245810055863	0.0	1.0592730657685716e-183
138.66011173184356	0.0	6.485666588468577e-185
139.11776536312846	0.0	3.934532622702935e-186
139.5754189944134	0.0	2.3649585013107283e-187
140.03307262569828	0.0	1.4084639661528035e-188
140.49072625698324	0.0	8.31112470844987e-190
140.94837988826814	0.0	4.859210349742216e-191
141.40603351955306	0.0	2.814903055649566e-192
141.86368715083796	0.0	1.6156713639232996e-193
142.3213407821229	0.0	9.188284946373833e-195
142.7789944134078	0.0	5.177352378092091e-196
143.2366480446927	0.0	2.8904990875313773e-197
143.6943016759776	0.0	1.5989312507393619e-198
144.15195530726257	0.0	8.763520102284212e-200
144.60960893854744	0.0	4.75903858428552e-201
145.0672625698324	0.0	2.5606587582658395e-202
145.5249162011173	0.0	1.3651363471179184e-203
145.98256983240222	0.0	7.210945205574078e-205
146.44022346368712	0.0	3.773985290845431e-206
146.89787709497205	0.0	1.9570415808543932e-207
147.35553072625694	0.0	1.0055223896339078e-208
147.81318435754187	0.0	5.118883902949532e-210
148.27083798882677	0.0	2.5819668171953487e-211
148.72849162011173	0.0	1.2903807497213634e-212
149.1861452513966	0.0	6.389648041290614e-214
149.64379888268155	0.0	3.1349299445824306e-215
150.10145251396645	0.0	1.5239495357378752e-216
150.55910614525138	0.0	7.340154037762573e-218
151.01675977653628	0.0	3.5029311729913874e-219
151.4744134078212	0.0	1.6563414747358615e-220
151.9320670391061	0.0	7.759969092248463e-222
152.38972067039103	0.0	3.602151284226658e-223
152.84737430167593	0.0	1.6567453020936962e-224
153.30502793296088	0.0	7.549903302160319e-226
153.76268156424578	0.0	3.408936198593425e-227
154.2203351955307	0.0	1.5250644554159464e-228
154.67798882681564	0.0	6.760041582838268e-230
155.13564245810053	0.0	2.968946542522634e-231
155.5932960893855	0.0	1.2919545351069364e-232
156.05094972067036	0.0	5.570368494237278e-234
156.50860335195532	0.0	2.3796465897298406e-235
156.9662569832402	0.0	1.0072397178694889e-236
157.42391061452514	0.0	4.2242057611205466e-238
157.88156424581004	0.0	1.7552910103327371e-239
158.33921787709497	0.0	7.226783344040313e-241
158.79687150837987	0.0	2.9480360062442605e-242
159.2545251396648	0.0	1.1915502836508137e-243
159.7121787709497	0.0	4.771817301386814e-245
160.16983240223465	0.0	1.8934205346000512e-246
160.62748603351952	0.0	7.443928627302229e-248
161.08513966480447	0.0	2.8996739054954886e-249
161.54279329608937	0.0	1.1191491325659941e-250
162.0004469273743	0.0	4.2797520320215094e-252
162.4581005586592	0.0	1.621590134215638e-253
162.91575418994412	0.0	6.087730557172614e-255
163.37340782122902	0.0	2.264444044176426e-256
163.83106145251395	0.0	8.345639230110231e-258
164.28871508379885	0.0	3.0475403362719476e-259
164.7463687150838	0.0	1.1026334426777048e-260
165.20402234636867	0.0	3.9527987230224053e-262
165.66167597765363	0.0	1.404009618355115e-263
166.11932960893853	0.0	4.941141689580148e-265
166.57698324022346	0.0	1.7229646795914807e-266
167.03463687150835	0.0	5.952745066679176e-268
167.49229050279328	0.0	2.0377459338586266e-269
167.94994413407818	0.0	6.911536866414833e-271
168.4075977653631	0.0	2.3226890090159606e-272
168.865251396648	0.0	7.733914081639841e-274
169.32290502793296	0.0	2.5515228590019974e-275
169.78055865921783	0.0	8.340487315886608e-277
170.2382122905028	0.0	2.7013150064087368e-278
170.69586592178769	0.0	8.668638221749625e-280
171.1535195530726	0.0	2.7562484837246617e-281
171.6111731843575	0.0	8.683157921030096e-283
172.06882681564244	0.0	2.710371822162862e-284
172.52648044692734	0.0	8.382467723484315e-286
172.98413407821226	0.0	2.5686607426587154e-287
173.44178770949716	0.0	7.7989017490975725e-289
173.89944134078212	0.0	2.3461295637594925e-290
174.357094972067	0.0	6.992981469031631e-292
174.81474860335194	0.0	2.0652118337481268e-293
175.27240223463684	0.0	6.04308460691598e-295
175.73005586592177	0.0	1.7520422978673662e-296
176.18770949720667	0.0	5.032946814123614e-298
176.6453631284916	0.0	1.4324911169520907e-299
177.1030167597765	0.0	4.039739644341371e-301
177.56067039106142	0.0	1.1287731162792375e-302
178.01832402234632	0.0	3.125012657093524e-304
178.47597765363128	0.0	8.572129951961447e-306
178.9336312849162	0.0	2.3297941694376957e-307
179.3912849162011	0.0	6.273908840451397e-309
179.84893854748603	0.0	1.67398166334723e-310
180.30659217877093	0.0	4.42542546985e-312
180.76424581005585	0.0	1.15918087677e-313
181.22189944134075	0.0	3.00842526e-315
181.6795530726257	0.0	7.736047e-317
182.13720670391058	0.0	1.97102e-318
182.59486033519553	0.0	4.9757e-320
183.05251396648043	0.0	1.245e-321
183.51016759776536	0.0	3.5e-323
183.96782122905026	0.0	0.0
184.42547486033519	0.0	0.0
184.88312849162008	0.0	0.0
185.340782122905	0.0	0.0
185.7984357541899	0.0	0.0
186.25608938547487	0.0	0.0
186.71374301675974	0.0	0.0
187.1713966480447	0.0	0.0
187.6290502793296	0.0	0.0
188.08670391061452	0.0	0.0
188.54435754189942	0.0	0.0
189.00201117318434	0.0	0.0
189.45966480446924	0.0	0.0
189.91731843575417	0.0	0.0
190.37497206703907	0.0	0.0
190.83262569832402	0.0	0.0
191.2902793296089	0.0	0.0
191.74793296089385	0.0	0.0
192.20558659217875	0.0	0.0
192.66324022346367	0.0	0.0
193.12089385474857	0.0	0.0
193.5785474860335	0.0	0.0
194.0362011173184	0.0	0.0
194.49385474860333	0.0	0.0
194.95150837988822	0.0	0.0
195.40916201117318	0.0	0.0
195.86681564245805	0.0	0.0
196.324469273743	0.0	0.0
196.7821229050279	0.0	0.0
197.23977653631283	0.0	0.0
197.69743016759773	0.0	0.0
198.15508379888266	0.0	0.0
198.61273743016756	0.0	0.0
199.07039106145248	0.0	0.0
199.52804469273738	0.0	0.0
199.98569832402234	0.0	0.0
200.4433519553072	0.0	0.0
200.90100558659216	0.0	0.0
201.35865921787706	0.0	0.0
201.816312849162	0.0	0.0
202.27396648044692	0.0	0.0
202.73162011173181	0.0	0.0
203.18927374301677	0.0	0.0
203.64692737430164	0.0	0.0
204.1045810055866	0.0	0.0
204.5622346368715	0.0	0.0
205.01988826815642	0.0	0.0
205.47754189944132	0.0	0.0
205.93519553072625	0.0	0.0
206.39284916201115	0.0	0.0
206.85050279329607	0.0	0.0
207.30815642458097	0.0	0.0
207.76581005586593	0.0	0.0
208.2234636871508	0.0	0.0
208.68111731843575	0.0	0.0
209.13877094972065	0.0	0.0
209.59642458100558	0.0	0.0
210.05407821229048	0.0	0.0
210.5117318435754	0.0	0.0
210.9693854748603	0.0	0.0
211.42703910614523	0.0	0.0
211.88469273743013	0.0	0.0
212.34234636871508	0.0	0.0
212.8	0.0	0.0
