# Supplementary material for: Light-wave-controlled Haldane model in monolayer hexagonal boron nitride
Source: Nature. 2024 Apr 15;628(8009):752–7. doi: 10.1038/s41586-024-07244-z (PMC11041748; doi:10.1038/s41586-024-07244-z)
Supplement: Supplementary file 1 — This zipped file contains source data files for Supplementary Figs. 1–4 and Extended Data Figs 2–5, 7, 8, 11 and 10. [file 41586_2024_7244_MOESM1_ESM.zip › Data source/Extended data fig 10/Fig10c_2.csv]

size (µm)	$Fit_Y$ TPR (norm)	$Fit_Y$ (norm)
-204.8	0.0	0.0
-204.33873873873875	0.0	0.0
-203.8774774774775	0.0	0.0
-203.4162162162162	0.0	0.0
-202.95495495495496	0.0	0.0
-202.4936936936937	0.0	0.0
-202.03243243243244	0.0	0.0
-201.5711711711712	0.0	0.0
-201.1099099099099	0.0	0.0
-200.64864864864865	0.0	0.0
-200.1873873873874	0.0	0.0
-199.72612612612613	0.0	0.0
-199.26486486486488	0.0	0.0
-198.80360360360362	0.0	0.0
-198.34234234234236	0.0	0.0
-197.8810810810811	0.0	0.0
-197.41981981981985	0.0	0.0
-196.9585585585586	0.0	0.0
-196.4972972972973	0.0	0.0
-196.03603603603605	0.0	0.0
-195.5747747747748	0.0	0.0
-195.11351351351354	0.0	0.0
-194.65225225225225	0.0	0.0
-194.190990990991	0.0	0.0
-193.72972972972974	0.0	0.0
-193.26846846846848	0.0	0.0
-192.80720720720723	0.0	0.0
-192.34594594594594	0.0	0.0
-191.8846846846847	0.0	0.0
-191.42342342342343	0.0	0.0
-190.96216216216217	0.0	0.0
-190.50090090090092	0.0	0.0
-190.03963963963963	0.0	0.0
-189.57837837837837	0.0	0.0
-189.11711711711712	0.0	0.0
-188.65585585585586	0.0	1e-323
-188.1945945945946	0.0	2.96e-322
-187.73333333333335	0.0	1.1023e-320
-187.2720720720721	0.0	4.079e-319
-186.81081081081084	0.0	1.495834e-317
-186.34954954954958	0.0	5.4370368e-316
-185.8882882882883	0.0	1.9587928297e-314
-185.42702702702704	0.0	6.994586104e-313
-184.96576576576578	0.0	2.4756133497433e-311
-184.50450450450452	0.0	8.68462141573386e-310
-184.04324324324327	0.0	3.019717018105266e-308
-183.58198198198198	0.0	1.0407079732647488e-306
-183.12072072072073	0.0	3.554993387615579e-305
-182.65945945945947	0.0	1.2036382836115593e-303
-182.1981981981982	0.0	4.0392475310678024e-302
-181.73693693693696	0.0	1.3435450206628543e-300
-181.27567567567567	0.0	4.429464846039132e-299
-180.81441441441441	0.0	1.4474300172863953e-297
-180.35315315315316	0.0	4.688038510533389e-296
-179.8918918918919	0.0	1.5049845665489083e-294
-179.43063063063065	0.0	4.788728355897543e-293
-178.96936936936936	0.0	1.5102736243522186e-291
-178.5081081081081	0.0	4.7210473227652226e-290
-178.04684684684685	0.0	1.4627440817168458e-288
-177.5855855855856	0.0	4.4920607975836577e-287
-177.12432432432433	0.0	1.3673200479083334e-285
-176.66306306306308	0.0	4.125171585073465e-284
-176.20180180180182	0.0	1.2335624295801637e-282
-175.74054054054056	0.0	3.65617967288989e-281
-175.2792792792793	0.0	1.074091317547506e-279
-174.81801801801805	0.0	3.1275348821276695e-278
-174.35675675675677	0.0	9.026313191831247e-277
-173.8954954954955	0.0	2.5820575319901698e-275
-173.43423423423425	0.0	7.320971414404574e-274
-172.972972972973	0.0	2.057400246355072e-272
-172.51171171171174	0.0	5.730811766948178e-271
-172.05045045045046	0.0	1.582197815053795e-269
-171.5891891891892	0.0	4.329649069572057e-268
-171.12792792792794	0.0	1.1743346991007654e-266
-170.66666666666669	0.0	3.157027538166626e-265
-170.20540540540543	0.0	8.412249148430713e-264
-169.74414414414414	0.0	2.2217396392076224e-262
-169.2828828828829	0.0	5.815960929212606e-261
-168.82162162162163	0.0	1.509027231967031e-259
-168.36036036036037	0.0	3.880788315283299e-258
-167.89909909909912	0.0	9.892136737047856e-257
-167.43783783783783	0.0	2.4992376104486265e-255
-166.97657657657658	0.0	6.2585289406653334e-254
-166.51531531531532	0.0	1.5534034375357117e-252
-166.05405405405406	0.0	3.8215851347575974e-251
-165.5927927927928	0.0	9.318587683734672e-250
-165.13153153153155	0.0	2.2521843341337583e-248
-164.6702702702703	0.0	5.395168966038809e-247
-164.20900900900904	0.0	1.281012736480339e-245
-163.74774774774775	0.0	3.0147348755734434e-244
-163.2864864864865	0.0	7.032214064149109e-243
-162.82522522522524	0.0	1.6258569050763958e-241
-162.36396396396398	0.0	3.725802564188118e-240
-161.90270270270273	0.0	8.462615999907538e-239
-161.44144144144144	0.0	1.905183064299972e-237
-160.98018018018018	0.0	4.251244370785809e-236
-160.51891891891893	0.0	9.402486261168644e-235
-160.05765765765767	0.0	2.0611833479146843e-233
-159.59639639639641	0.0	4.478554080776678e-232
-159.13513513513513	0.0	9.645090359700075e-231
-158.67387387387387	0.0	2.0588374455979533e-229
-158.21261261261262	0.0	4.35597216927047e-228
-157.75135135135136	0.0	9.134723669721102e-227
-157.2900900900901	0.0	1.898685405727581e-225
-156.82882882882882	0.0	3.911631098189977e-224
-156.36756756756756	0.0	7.987484864691621e-223
-155.9063063063063	0.0	1.6166257286147113e-221
-155.44504504504505	0.0	3.2430691162512125e-220
-154.9837837837838	0.0	6.448373768431338e-219
-154.52252252252254	0.0	1.2708417702337152e-217
-154.06126126126128	0.0	2.482447308656704e-216
-153.60000000000002	0.0	4.806355360285005e-215
-153.13873873873874	0.0	9.223568889490616e-214
-152.67747747747748	0.0	1.7544031328796278e-212
-152.21621621621622	0.0	3.307554984949612e-211
-151.75495495495497	0.0	6.180619832757095e-210
-151.2936936936937	0.0	1.1447331765686138e-208
-150.83243243243246	0.0	2.1014728730963974e-207
-150.3711711711712	0.0	3.8237596578534265e-206
-149.9099099099099	0.0	6.896117705697072e-205
-149.44864864864866	0.0	1.2327244908813006e-203
-148.9873873873874	0.0	2.1841107835296548e-202
-148.52612612612612	0.0	3.835575906477869e-201
-148.0648648648649	0.0	6.676268290201856e-200
-147.6036036036036	0.0	1.15181905689188e-198
-147.14234234234235	0.0	1.969618063845875e-197
-146.6810810810811	0.0	3.3383130303700123e-196
-146.2198198198198	0.0	5.608146843644801e-195
-145.75855855855858	0.0	9.338109791023457e-194
-145.2972972972973	0.0	1.5411533508775465e-192
-144.83603603603603	0.0	2.5210416115848117e-191
-144.37477477477478	0.0	4.0875347074749256e-190
-143.9135135135135	0.0	6.5688625196751225e-189
-143.45225225225226	0.0	1.046323963504737e-187
-142.99099099099098	0.0	1.6519216735846306e-186
-142.52972972972972	0.0	2.5849968050754562e-185
-142.06846846846847	0.0	4.0093858204251083e-184
-141.6072072072072	0.0	6.163720963232243e-183
-141.14594594594595	0.0	9.391941291585255e-182
-140.6846846846847	0.0	1.4184533220370356e-180
-140.22342342342344	0.0	2.123352062688363e-179
-139.76216216216218	0.0	3.1504765261036303e-178
-139.3009009009009	0.0	4.633165009412778e-177
-138.83963963963967	0.0	6.753463664458582e-176
-138.3783783783784	0.0	9.757142491650429e-175
-137.91711711711713	0.0	1.39722390475259e-173
-137.45585585585587	0.0	1.9831549448837702e-172
-136.9945945945946	0.0	2.789938096064366e-171
-136.53333333333336	0.0	3.890270206215829e-170
-136.07207207207207	0.0	5.376655951736642e-169
-135.61081081081082	0.0	7.365326562500282e-168
-135.14954954954956	0.0	1.0000438592525681e-166
-134.68828828828828	0.0	1.3458398006785535e-165
-134.22702702702705	0.0	1.795208797366724e-164
-133.76576576576576	0.0	2.3734705540342074e-163
-133.3045045045045	0.0	3.11028372902641e-162
-132.84324324324325	0.0	4.039833337896157e-161
-132.38198198198197	0.0	5.2008480950459855e-160
-131.92072072072074	0.0	6.636394117045959e-159
-131.45945945945945	0.0	8.393390908992875e-158
-130.9981981981982	0.0	1.052179923232373e-156
-130.53693693693694	0.0	1.3073439195078906e-155
-130.07567567567568	0.0	1.6100411349002367e-154
-129.61441441441443	0.0	1.965311396867906e-153
-129.15315315315317	0.0	2.3777875751585254e-152
-128.6918918918919	0.0	2.8514254016026732e-151
-128.23063063063066	0.0	3.3892082505985333e-150
-127.76936936936937	0.0	3.992838788501985e-149
-127.30810810810812	0.0	4.662432707800465e-148
-126.84684684684686	0.0	5.396232555490688e-147
-126.3855855855856	0.0	6.1903616049331436e-146
-125.92432432432435	0.0	7.0386384851445e-145
-125.46306306306306	0.0	7.932472603902426e-144
-125.0018018018018	0.0	8.860858106080815e-143
-124.54054054054055	0.0	9.810480145817231e-142
-124.07927927927929	0.0	1.076594171854597e-140
-123.61801801801803	5.53e-322	1.1710112454600365e-139
-123.15675675675675	1.35646e-319	1.2624593031771486e-138
-122.69549549549549	3.2620205e-317	1.3490280762940943e-137
-122.23423423423424	7.68500217e-315	1.4288014090065925e-136
-121.77297297297297	1.773688580487e-312	1.49992668366625e-135
-121.31171171171172	4.0103918443654e-310	1.5606857779178345e-134
-120.85045045045045	8.883258703154107e-308	1.6095637940224639e-133
-120.3891891891892	1.9276752654637414e-305	1.645311737537061e-132
-119.92792792792794	4.097995741795362e-303	1.666999530788958e-131
-119.46666666666665	8.534639745358998e-301	1.6740562216149386e-130
-119.00540540540543	1.7413054052401419e-298	1.6662949611154078e-129
-118.54414414414414	3.480493007078389e-296	1.643921225119689e-128
-118.08288288288288	6.815263411363982e-294	1.6075237743903504e-127
-117.62162162162163	1.3073762455513722e-291	1.558048908725153e-126
-117.16036036036036	2.4569402587598315e-289	1.4967595864934842e-125
-116.69909909909912	4.523396593159353e-287	1.4251818745903399e-124
-116.23783783783784	8.158509052382914e-285	1.345041896692335e-123
-115.77657657657659	1.4415609059164175e-282	1.2581969104878647e-122
-115.31531531531533	2.4953487746022455e-280	1.166564339800391e-121
-114.85405405405405	4.231609447689552e-278	1.0720525117525754e-120
-114.39279279279282	7.030010340587907e-276	9.764965221799075e-120
-113.93153153153153	1.1441485452270806e-273	8.816021144158952e-119
-113.47027027027028	1.8242523936618463e-271	7.888997626440754e-118
-113.00900900900902	2.849466135565333e-269	6.997103657099107e-117
-112.54774774774774	4.360317745007431e-267	6.151231474581129e-116
-112.0864864864865	6.536553796536024e-265	5.359855883904738e-115
-111.62522522522522	9.599654539521625e-263	4.6290453443059e-114
-111.16396396396397	1.3811423182457592e-260	3.9625708235005785e-113
-110.70270270270271	1.9466923544827506e-258	3.3620945298097993e-112
-110.24144144144144	2.6880186481621507e-256	2.8274184177037954e-111
-109.7801801801802	3.636162591872765e-254	2.3567717583659317e-110
-109.31891891891892	4.818705391191682e-252	1.9471178941527972e-109
-108.85765765765767	6.255953594018684e-250	1.5944622839706328e-108
-108.39639639639641	7.956695264324041e-248	1.2941467723192803e-107
-107.93513513513513	9.913979009753584e-246	1.0411183385874601e-106
-107.4738738738739	1.2101503425349823e-243	8.301640820378948e-106
-107.01261261261261	1.4471272589132176e-241	6.5610759051275216e-105
-106.55135135135136	1.6953141368525174e-239	5.139649049713342e-104
-106.0900900900901	1.9456723446183183e-237	3.990608728384309e-103
-105.62882882882883	2.1875867869805478e-235	3.071086940247915e-102
-105.16756756756759	2.4095555351761836e-233	2.3425687975083853e-101
-104.70630630630632	2.600067676314766e-231	1.7710869271738933e-100
-104.24504504504506	2.7485802863565886e-229	1.3271948280853704e-99
-103.7837837837838	2.8464808440225933e-227	9.85772648336602e-99
-103.32252252252252	2.8879134063436714e-225	7.257150458356617e-98
-102.86126126126126	2.870358427397101e-223	5.29544876521034e-97
-102.4	2.7948863909838075e-221	3.829893468232582e-96
-101.93873873873875	2.6660497528495836e-219	2.74547755309193e-95
-101.47747747747749	2.4914283601518605e-217	1.950726486490251e-94
-101.01621621621621	2.280891468994871e-215	1.3737956733491672e-93
-100.55495495495495	2.0456762406495657e-213	9.589482872944702e-93
-100.0936936936937	1.7974020989848606e-211	6.634611718138803e-92
-99.63243243243244	1.547140129976547e-209	4.549703710353718e-91
-99.17117117117118	1.304638290725029e-207	3.0924166206365646e-90
-98.70990990990991	1.0777713969383428e-205	2.0833400487410605e-89
-98.24864864864865	8.722465284824823e-204	1.3911360538861637e-88
-97.7873873873874	6.915568840001592e-202	9.207173565121809e-88
-97.32612612612614	5.371463526391371e-200	6.039908146535838e-87
-96.86486486486488	4.0872708371257514e-198	3.927187329903292e-86
-96.4036036036036	3.0468443261149706e-196	2.5309302810932214e-85
-95.94234234234234	2.225067431281352e-194	1.6166872971654328e-84
-95.48108108108109	1.5918866910372717e-192	1.0235737743088315e-83
-95.01981981981983	1.1157250654911811e-190	6.423319935876125e-83
-94.55855855855857	7.660873499729584e-189	3.995280156512656e-82
-94.0972972972973	5.153181695377718e-187	2.4631008974129913e-81
-93.63603603603605	3.3958514422143924e-185	1.5050968495938238e-80
-93.17477477477479	2.192289852494388e-183	9.115782846391739e-80
-92.71351351351353	1.386511025556413e-181	5.47231105389868e-79
-92.25225225225225	8.590624661366185e-180	3.2560784480004507e-78
-91.79099099099099	5.21437456280202e-178	1.920287363918708e-77
-91.32972972972973	3.1006715738221103e-176	1.1224961719573987e-76
-90.86846846846848	1.8062812516863454e-174	6.503554636658583e-76
-90.40720720720722	1.0308394813223106e-172	3.7347711700819947e-75
-89.94594594594594	5.763320565806223e-171	2.125810179221489e-74
-89.48468468468468	3.1566800991460004e-169	1.1993121872635022e-73
-89.02342342342342	1.693808981228816e-167	6.70636662207743e-73
-88.56216216216217	8.903778623278566e-166	3.7169747972618675e-72
-88.10090090090091	4.5852216971259764e-164	2.0419223425998288e-71
-87.63963963963964	2.31324902223569e-162	1.1118241573808348e-70
-87.17837837837838	1.1433007776368292e-160	6.000400946750442e-70
-86.71711711711713	5.535727119122842e-159	3.209753756750116e-69
-86.25585585585587	2.6258197562309767e-157	1.7018075294465053e-68
-85.79459459459461	1.2202005393632405e-155	8.943272129247692e-68
-85.33333333333333	5.5548658710899046e-154	4.658324420457573e-67
-84.87207207207207	2.477376446246394e-152	2.404973503803943e-66
-84.41081081081082	1.0823967877348123e-150	1.2306601591348508e-65
-83.94954954954956	4.6329439746060055e-149	6.241849117327338e-65
-83.4882882882883	1.942690718183535e-147	3.137875234939204e-64
-83.02702702702703	7.980430966829396e-146	1.5635268976873206e-63
-82.56576576576578	3.2116269107542585e-144	7.721867090637301e-63
-82.10450450450452	1.266192960071496e-142	3.77995446031248e-62
-81.64324324324326	4.8904718562652e-141	1.8339947708372593e-61
-81.181981981982	1.85045145625866e-139	8.819762662384127e-61
-80.72072072072072	6.85931412895583e-138	4.204002678454325e-60
-80.25945945945946	2.4909198362022015e-136	1.9861696880750312e-59
-79.79819819819821	8.86165571354381e-135	9.300729105579014e-59
-79.33693693693695	3.0884889958564035e-133	4.3168297489233666e-58
-78.87567567567567	1.054516322984428e-131	1.985912578564481e-57
-78.41441441441441	3.527253053428145e-130	9.055295191434991e-57
-77.95315315315315	1.1558354030719101e-128	4.0925347727544065e-56
-77.4918918918919	3.710491409754755e-127	1.8332826315930513e-55
-77.03063063063064	1.1669249656294686e-125	8.139800294893273e-55
-76.56936936936937	3.5952615940083397e-124	3.58216309924043e-54
-76.10810810810811	1.0851608640454633e-122	1.5625151674854277e-53
-75.64684684684686	3.2087347162127124e-121	6.755389707054779e-53
-75.1855855855856	9.295003691370556e-120	2.8948352602499535e-52
-74.72432432432434	2.6377970805364485e-118	1.2295454300854098e-51
-74.26306306306306	7.333465666677516e-117	5.176218327553428e-51
-73.8018018018018	1.9973455487327304e-115	2.1598712934295815e-50
-73.34054054054054	5.329337349697376e-114	8.932858169862476e-50
-72.87927927927929	1.3930582655238663e-112	3.661847761594439e-49
-72.41801801801803	3.5673146212213166e-111	1.4878440455163073e-48
-71.95675675675675	8.949311181376919e-110	5.991862209114655e-48
-71.49549549549549	2.1994488581233717e-108	2.3917374514334564e-47
-71.03423423423423	5.295588008074466e-107	9.46264332455517e-47
-70.57297297297298	1.2490809217092029e-105	3.710724546040192e-46
-70.11171171171172	2.8863103268977515e-104	1.442288841812562e-45
-69.65045045045045	6.53388572469714e-103	5.556394212034074e-45
-69.1891891891892	1.4490257694528088e-101	2.1216861280986009e-44
-68.72792792792794	3.1481596383371057e-100	8.030017719445086e-44
-68.26666666666668	6.7005962110735116e-99	3.0123064406515906e-43
-67.80540540540542	1.3971602182596423e-97	1.1200285087531688e-42
-67.34414414414414	2.8540070292855314e-96	4.127682499031422e-42
-66.88288288288288	5.711365169052807e-95	1.5077549776176387e-41
-66.42162162162163	1.1196979472875706e-93	5.458867308769652e-41
-65.96036036036037	2.150492333109118e-92	1.958942032224464e-40
-65.4990990990991	4.0462338429745244e-91	6.967675426578129e-40
-65.03783783783784	7.458304684480291e-90	2.4564137454493422e-39
-64.57657657657658	1.346806882398553e-88	8.583460363992486e-39
-64.11531531531533	2.3825750860135646e-87	2.9728334104400637e-38
-63.654054054054065	4.129181077291744e-86	1.0205305743805296e-37
-63.19279279279279	7.010634470062262e-85	3.4723920053978854e-37
-62.73153153153153	1.166075800205093e-83	1.1710589428913936e-36
-62.270270270270274	1.9000818267128886e-82	3.9144977007083896e-36
-61.80900900900902	3.0331500056897047e-81	1.2969421644871327e-35
-61.34774774774776	4.743419526917182e-80	4.2590472397733235e-35
-60.88648648648648	7.267168804496563e-79	1.386282001220131e-34
-60.425225225225226	1.0907243848929542e-77	4.472372744595391e-34
-59.96396396396397	1.603765475335532e-76	1.4301173639454553e-33
-59.50270270270271	2.310163728065814e-75	4.532654823146836e-33
-59.04144144144146	3.2600234532923177e-74	1.423904606449573e-32
-58.58018018018018	4.506867097679598e-73	4.4335991248597195e-32
-58.11891891891892	6.103863900827663e-72	1.3682933947550281e-31
-57.657657657657666	8.098619497723817e-71	4.18551900519969e-31
-57.19639639639641	1.052672338883339e-69	1.269014797066797e-30
-56.73513513513515	1.3404526901929699e-68	3.8135665887329695e-30
-56.27387387387387	1.6721908138880514e-67	1.1359082713252407e-29
-55.81261261261261	2.043601624110965e-66	3.35353211678025e-29
-55.351351351351354	2.4467111895545455e-65	9.81316176357679e-29
-54.8900900900901	2.869757768962536e-64	2.846182382124192e-28
-54.42882882882884	3.2974926451776805e-63	8.182080992482025e-28
-53.96756756756756	3.711919028540644e-62	2.331374824099291e-27
-53.50630630630631	4.0934474133114444e-61	6.584271196711028e-27
-53.04504504504505	4.4223794197983234e-60	1.843107213271252e-26
-52.583783783783794	4.680571115454741e-59	5.113765008193783e-26
-52.122522522522516	4.853083450502989e-58	1.4063007729061997e-25
-51.66126126126126	4.9296119460805066e-57	3.833212924949592e-25
-51.2	4.9055055426184555e-56	1.0356069403346188e-24
-50.738738738738746	4.782234533236105e-55	2.77315561611674e-24
-50.27747747747749	4.567242116895146e-54	7.360389706632509e-24
-49.81621621621621	4.273200412614998e-53	1.9363089724074508e-23
-49.354954954954955	3.916774345880971e-52	5.0488885778064794e-23
-48.8936936936937	3.5170610314448423e-51	1.304860832193086e-22
-48.43243243243244	3.093907469119245e-50	3.342565173314467e-22
-47.971171171171186	2.666310974964668e-49	8.48677820994593e-22
-47.50990990990991	2.2510769594483068e-48	2.1357632111610864e-21
-47.04864864864865	1.8618553992422675e-47	5.327342639951765e-21
-46.587387387387395	1.5086122065217961e-46	1.3170899600108716e-20
-46.12612612612614	1.197527097488821e-45	3.227509491674357e-20
-45.66486486486488	9.312561299655997e-45	7.839112500518156e-20
-45.2036036036036	7.09461777708871e-44	1.8871809596273304e-19
-44.74234234234234	5.294987317472648e-43	4.5030573205578485e-19
-44.28108108108108	3.8714790084235615e-42	1.0649977355735165e-18
-43.81981981981983	2.7730963330514385e-41	2.4965322093551096e-18
-43.35855855855857	1.9459383067172103e-40	5.800600327213987e-18
-42.89729729729729	1.3377323865604954e-39	1.3358447624177266e-17
-42.436036036036036	9.009184452407354e-39	3.049202880201064e-17
-41.97477477477478	5.943986015968362e-38	6.89864712343996e-17
-41.51351351351352	3.841900760735131e-37	1.5469946795637125e-16
-41.052252252252266	2.4327112815128602e-36	3.438436351022047e-16
-40.59099099099099	1.5090758148005784e-35	7.5749616594714e-16
-40.12972972972973	9.170808226603566e-35	1.65404442008689e-15
-39.668468468468475	5.459843922850604e-34	3.579819901603584e-15
-39.20720720720722	3.1844094732126e-33	7.679314740880387e-15
-38.74594594594594	1.81950666010634e-32	1.632792652558747e-14
-38.284684684684684	1.0184845730816797e-31	3.441017546098112e-14
-37.82342342342343	5.58510476315761e-31	7.18770123557702e-14
-37.36216216216217	3.0004352268794922e-30	1.4881284743775174e-13
-36.900900900900915	1.579113152057203e-29	3.053782602398236e-13
-36.43963963963963	8.141760235911336e-29	6.211308305118749e-13
-35.97837837837837	4.112438631002473e-28	1.2522047198547629e-12
-35.51711711711712	2.0349634561334645e-27	2.5021587860862025e-12
-35.05585585585586	9.864835830498673e-27	4.955661985147813e-12
-34.594594594594604	4.684887569518172e-26	9.728273381193141e-12
-34.133333333333326	2.1796388832255177e-25	1.8928540849201424e-11
-33.67207207207207	9.934499308100908e-25	3.650444809721685e-11
-33.21081081081081	4.435917740925951e-24	6.97785140878684e-11
-32.749549549549556	1.9404258312983742e-23	1.3220410101195563e-10
-32.2882882882883	8.315467564862581e-23	2.482649542020027e-10
-31.82702702702702	3.4910202142678016e-22	4.620970414415777e-10
-31.365765765765765	1.4358005532476722e-21	8.52507558801753e-10
-30.90450450450451	5.785114144117792e-21	1.5588724033609895e-09
-30.443243243243252	2.2835252143589612e-20	2.825336495023463e-09
-29.981981981981995	8.8303060004678e-20	5.075479404954411e-09
-29.520720720720718	3.3451974652390187e-19	9.037144789730829e-09
-29.05945945945946	1.2414917204718003e-18	1.594897183363306e-08
-28.598198198198205	4.513796331958368e-18	2.7898536504558553e-08
-28.136936936936948	1.607741248086826e-17	4.837014980958386e-08
-27.675675675675667	5.610045868637549e-17	8.312290702614013e-08
-27.21441441441441	1.917753275914546e-16	1.4158305988587458e-07
-26.753153153153153	6.422366974887029e-16	2.39028202125872e-07
-26.291891891891897	2.1070438071357337e-15	3.999763158301066e-07
-25.83063063063064	6.772173494205835e-15	6.63386587724297e-07
-25.369369369369362	2.1323507801099543e-14	1.0905519979725484e-06
-24.908108108108106	6.57756708669384e-14	1.7769423939161197e-06
-24.44684684684685	1.98768694971015e-13	2.8697733609347224e-06
-23.985585585585593	5.884461822286933e-13	4.593768770653256e-06
-23.524324324324336	1.7066386463901468e-12	7.28849637611642e-06
-23.063063063063055	4.849003140572484e-12	1.1461831863883207e-05
-22.6018018018018	1.3497067444523488e-11	1.7865591711125107e-05
-22.14054054054054	3.6804628115419756e-11	2.7601205844864458e-05
-21.679279279279285	9.831991916250549e-11	4.2265497694784795e-05
-21.21801801801803	2.5730999414229693e-10	6.414919321503255e-05
-20.75675675675675	6.597020902964464e-10	9.650363899858866e-05
-20.295495495495494	1.6569718432804968e-09	0.0001438942572175898
-19.834234234234238	4.077166621534654e-09	0.0002126623032644314
-19.37297297297298	9.828287561625802e-09	0.00031151921861340967
-18.911711711711725	2.3209902318596616e-08	0.00045229986327703967
-18.450450450450443	5.3696358417227805e-08	0.0006509016135632629
-17.989189189189187	1.21700515506611e-07	0.0009284350337988037
-17.52792792792793	2.702191136745954e-07	0.0013126077727160397
-17.066666666666674	5.877813142609613e-07	0.0018393556193380982
-16.605405405405417	1.2525398419896382e-06	0.002554722396337421
-16.14414414414414	2.614829560353237e-06	0.0035169727813267773
-15.682882882882883	5.3477523332857225e-06	0.0047988986632429695
-15.221621621621626	1.071458239560593e-05	0.0064902500795766815
-14.76036036036037	2.1030774907137054e-05	0.008700186516497
-14.29909909909909	4.0440020260634146e-05	0.011559604497574606
-13.837837837837833	7.618044706869922e-05	0.01522315493397641
-13.376576576576577	0.00014058912652041068	0.0198707216429203
-12.91531531531532	0.00025417686069298845	0.02570809474814129
-12.454054054054064	0.0004501905282329119	0.03296654424493154
-11.992792792792784	0.0007811469808523226	0.0419009853902518
-11.531531531531527	0.0013278384087859712	0.05278643456842337
-11.07027027027027	0.002211229187197656	0.06591248738367744
-10.609009009009014	0.003607433656090441	0.08157561444391195
-10.147747747747758	0.005765527002723133	0.10006916735441443
-9.68648648648648	0.009027255433536259	0.12167111801011571
-9.225225225225222	0.013846771176164207	0.14662971528872837
-8.763963963963965	0.020807378268803564	0.1751474279007371
-8.302702702702708	0.030631077409369233	0.2073637397379088
-7.841441441441453	0.04417568029841542	0.24333756021213154
-7.380180180180173	0.06241375084291664	0.2830301894850401
-6.918918918918917	0.086387992651906	0.3262899181274472
-6.45765765765766	0.11713927872890474	0.37283942352456007
-5.9963963963964035	0.15560651334680495	0.4222671340904723
-5.535135135135147	0.20250188063417426	0.4740236539598422
-5.073873873873868	0.258170379542669	0.5274241682623547
-4.612612612612611	0.32244810482862485	0.5816574831028422
-4.151351351351354	0.3945384257850486	0.6358020045438978
-3.690090090090098	0.4729278059071276	0.6888485458505846
-3.2288288288288416	0.555362375762525	0.7397293989430883
-2.7675675675675624	0.6389018156099653	0.787352647884693
-2.3063063063063054	0.7200586196053953	0.8306402766375923
-1.845045045045049	0.7950192564328334	0.8685682680536285
-1.3837837837837925	0.8599308025013689	0.9002066406725486
-0.9225225225225131	0.9112245801539456	0.9247572519581532
-0.46126126126125655	0.9459396072962926	0.9415872285200819
0.0	0.9620052832334077	0.9502560705591501
0.4612612612612793	0.958445819214442	0.9505348105488521
0.9225225225225131	0.9354783492642943	0.9424160630329017
1.3837837837837925	0.894491003838986	0.9261143498051272
1.8450450450450262	0.8379040251727861	0.9020566804860146
2.3063063063063054	0.7689332473991232	0.8708639658327346
2.767567567567585	0.6912880753361158	0.8333243930788217
3.228828828828819	0.6088433325998444	0.7903603566011975
3.690090090090098	0.5253250453601934	0.7429908790104416
4.151351351351332	0.4440447319570046	0.6922916545286766
4.612612612612611	0.36770657921273836	0.6393548886650974
5.07387387387389	0.29829923682081	0.5852509997557528
5.535135135135125	0.2370712813698358	0.5309940055419891
5.9963963963964035	0.184578798662823	0.4775120686217769
6.457657657657638	0.1407864137059794	0.4256242525119176
6.918918918918917	0.10520000014885178	0.3760240829141656
7.380180180180196	0.07700994227504383	0.32927005405526116
7.84144144144143	0.055227313587246946	0.28578280148768925
8.302702702702708	0.03880048034585511	0.24584830792763104
8.763963963963944	0.026705231618294873	0.2096262367841135
9.225225225225222	0.018006597587591117	0.1771623091779319
9.686486486486501	0.011894413496734002	0.14840355576647946
10.147747747747736	0.0076971591892327175	0.1232152780243361
10.609009009009014	0.004879709497296629	0.10139863200853318
11.07027027027025	0.0030306342753640913	0.08270788409560177
11.531531531531527	0.001843950066796272	0.06686656368657062
11.992792792792807	0.0010991092056344576	0.053581933347814616
12.45405405405404	0.0006418131298602369	0.04255739482711267
12.91531531531532	0.00036715750725188195	0.03350263526607225
13.376576576576554	0.00020576537262249374	0.026141480759767795
13.837837837837833	0.00011297132761804375	0.02021755713099539
14.299099099099113	6.076314403066081e-05	0.015497957083971187
14.760360360360346	3.2017565380554076e-05	0.011775178759626413
15.221621621621626	1.6527700562995926e-05	0.008867635715812084
15.68288288288286	8.358197520190672e-06	0.0066190469094580965
16.14414414414414	4.140844171512292e-06	0.004897002819433021
16.605405405405417	2.0097461614273794e-06	0.0035909762203062555
17.066666666666652	9.555855885654144e-07	0.0026100088767736307
17.52792792792793	4.451168533171065e-07	0.0018802635177819912
17.989189189189165	2.031208700003634e-07	0.0013425879188772886
18.450450450450443	9.080528400146941e-08	0.000950197821193115
18.911711711711725	3.9768916352803433e-08	0.0006665498048671871
19.37297297297296	1.7062884717944896e-08	0.00046344527747325574
19.834234234234238	7.171949436348011e-09	0.00031938285332413645
20.295495495495516	2.9532352576265603e-09	0.00021815843628637786
20.75675675675675	1.1913378320981014e-09	0.0001476997320955123
21.21801801801803	4.708123922438835e-10	9.911392688138908e-05
21.679279279279264	1.8227911043607101e-10	6.592299635146244e-05
22.14054054054054	6.913563859194635e-11	4.345967502544557e-05
22.601801801801823	2.5688758743196643e-11	2.839770806649394e-05
23.063063063063055	9.351048824995354e-12	1.8391933417638546e-05
23.524324324324336	3.334675603849708e-12	1.180643449438938e-05
23.985585585585568	1.1649919464628555e-12	7.512031800306639e-06
24.44684684684685	3.9872027216962114e-13	4.737435975014532e-06
24.908108108108127	1.3368718365060508e-13	2.9612601998266166e-06
25.369369369369362	4.391241220538133e-14	1.834666223649192e-06
25.83063063063064	1.4130608951139714e-14	1.126639157978156e-06
26.291891891891876	4.454618583815924e-15	6.857406548021875e-07
26.753153153153153	1.375739586834407e-15	4.1369686893385835e-07
27.214414414414435	4.162344356489931e-16	2.4737274605467686e-07
27.675675675675667	1.2337178352979317e-16	1.4661173944738636e-07
28.136936936936948	3.582364251006758e-17	8.61257313220566e-08
28.59819819819818	1.0190598818266344e-17	5.014693327715182e-08
29.05945945945946	2.839917540973619e-18	2.8940305770949997e-08
29.52072072072074	7.753321963719861e-19	1.6554235600439216e-08
29.981981981981974	2.073700204986478e-19	9.385608362832156e-09
30.443243243243252	5.43350643246105e-20	5.274277850042025e-09
30.904504504504487	1.394731031353163e-20	2.937723121044197e-09
31.365765765765765	3.507331412209633e-21	1.6218324959827473e-09
31.827027027027043	8.640506659242184e-22	8.874592380947864e-10
32.28828828828828	2.085343855951802e-22	4.813246584183246e-10
32.749549549549556	4.9305141267890846e-23	2.5874685992987957e-10
33.21081081081079	1.1420439075195805e-23	1.378666887160078e-10
33.67207207207207	2.591489528380883e-24	7.280997495384e-11
34.13333333333335	5.760924431416095e-25	3.811269843397269e-11
34.59459459459458	1.254616404344172e-25	1.9774057626350875e-11
35.05585585585586	2.6767376534844536e-26	1.0168787513456107e-11
35.517117117117095	5.5946988930850874e-27	5.183102881912323e-12
35.97837837837837	1.1455754301480922e-27	2.618531281920516e-12
36.43963963963966	2.2979825493477596e-28	1.311212206634473e-12
36.900900900900886	4.5159156916434717e-29	6.50781922828995e-13
37.36216216216217	8.694027060287049e-30	3.2014391971384725e-13
37.8234234234234	1.6397295110007908e-30	1.5609978870568684e-13
38.284684684684684	3.0296991246033993e-31	7.544086380972178e-14
38.74594594594596	5.484068276128646e-32	3.613751374240122e-14
39.2072072072072	9.724835591702912e-33	1.7157624827511374e-14
39.668468468468475	1.689420445748132e-33	8.074271426126516e-15
40.12972972972971	2.8752081241278693e-34	3.76614296537947e-15
40.59099099099099	4.793766665765927e-35	1.7411554221693065e-15
41.052252252252266	7.829978301405293e-36	7.978579140018854e-16
41.5135135135135	1.2529111930320863e-36	3.6237719150371645e-16
41.97477477477478	1.9640660232720358e-37	1.631336045966385e-16
42.436036036036015	3.0162541997154643e-38	7.279026327032793e-17
42.89729729729729	4.537909804585381e-39	3.2192183004297e-17
43.35855855855857	6.688363108621106e-40	1.4111554120107788e-17
43.819819819819806	9.657392644341812e-41	6.131214971246063e-18
44.28108108108108	1.3660795764970107e-41	2.6403744489583825e-18
44.74234234234237	1.8930765293971444e-42	1.1270204055308427e-18
45.2036036036036	2.5700194306242506e-43	4.76809958443551e-19
45.66486486486488	3.4180680572516415e-44	1.9994296834132636e-19
46.12612612612611	4.453496012149408e-45	8.310252762902041e-20
46.587387387387395	5.684568353261687e-46	3.4234943188120254e-20
47.04864864864867	7.108369279614862e-47	1.3978876552980555e-20
47.50990990990991	8.708002254412453e-48	5.6574693248638835e-21
47.971171171171186	1.0450646253563707e-48	2.26944376691872e-21
48.43243243243242	1.2286942482004266e-49	9.02326941006014e-22
48.8936936936937	1.415208949145224e-50	3.555950466615093e-22
49.35495495495498	1.5968840029254314e-51	1.3889760622391849e-22
49.81621621621621	1.7652338121291728e-52	5.377508425999712e-23
50.27747747747749	1.9116446597588256e-53	2.0635486776342285e-23
50.738738738738725	2.0280943795144137e-54	7.848661815863607e-24
51.2	2.107876772335683e-55	2.9588557646146573e-24
51.66126126126128	2.146240263751428e-56	1.1056031152217456e-24
52.122522522522516	2.1408563185559712e-57	4.0946990939458672e-25
52.583783783783794	2.0920534067720598e-58	1.5031143158305515e-25
53.04504504504503	2.002783830590132e-59	5.469017459550757e-26
53.50630630630631	1.8783280709388812e-60	1.9723041504396372e-26
53.967567567567585	1.725777825835434e-61	7.049945302075149e-27
54.42882882882882	1.553368103753435e-62	2.497726527496144e-27
54.8900900900901	1.3697456982265405e-63	8.771044315784517e-28
55.35135135135133	1.1832637782940056e-64	3.052846754158362e-28
55.81261261261261	1.001380795953502e-65	1.0531881968410013e-28
56.273873873873896	8.302196529593189e-67	3.6012580523026426e-29
56.735135135135124	6.743150057578183e-68	1.2205337177176837e-29
57.19639639639641	5.365481502006229e-69	4.100082548598977e-30
57.65765765765764	4.182448891928236e-70	1.3651573128088747e-30
58.11891891891892	3.1939539238466263e-71	4.505262279895294e-31
58.5801801801802	2.3894762255171505e-72	1.4736852556394256e-31
59.041441441441435	1.751268935271054e-73	4.7778958399838e-32
59.50270270270271	1.2574161598740934e-74	1.5353800635131412e-32
59.96396396396395	8.84466308073763e-76	4.8903776339255375e-33
60.425225225225226	6.0948021728933465e-77	1.543889366498463e-33
60.886486486486504	4.1144709140471607e-78	4.83100220321103e-34
61.34774774774774	2.721099625573712e-79	1.4983234447573724e-34
61.80900900900902	1.7629944768063223e-80	4.605970952192802e-35
62.27027027027025	1.1190088570718738e-81	1.4034084735393232e-35
62.73153153153153	6.958123927684816e-83	4.2383251777483535e-36
63.19279279279281	4.238643180199935e-84	1.2686789493282318e-36
63.65405405405404	2.5295171010502574e-85	3.764059446061691e-37
64.11531531531533	1.4788510865307504e-86	1.1069002702951897e-37
64.57657657657656	8.470076500013746e-88	3.2263226227060163e-38
65.03783783783784	4.7525455065849925e-89	9.320825412481796e-39
65.49909909909911	2.6124097645111342e-90	2.6689979075102975e-39
65.96036036036035	1.40680005258847e-91	7.575117493449666e-40
66.42162162162163	7.4216337155159886e-93	2.130972245724794e-40
66.88288288288287	3.835683111535371e-94	5.941737942175203e-41
67.34414414414414	1.94205706645556e-95	1.6420881750543689e-41
67.80540540540542	9.632905890107216e-97	4.4980754286740966e-42
68.26666666666665	4.6808929667833085e-98	1.2212491491226289e-42
68.72792792792794	2.228312862062876e-99	3.2864656275201985e-43
69.18918918918916	1.039201312655459e-100	8.765994519302756e-44
69.65045045045045	4.74787492165201e-102	2.3175044416870743e-44
70.11171171171172	2.1250781954977545e-103	6.072775630194916e-45
70.57297297297296	9.318084065280774e-105	1.5772523243923917e-45
71.03423423423423	4.0027124900205794e-106	4.0603399540186085e-46
71.49549549549552	1.6844504168191496e-107	1.0360265788353615e-46
71.95675675675675	6.944454394291814e-109	2.6201531554522025e-47
72.41801801801803	2.8047495806651953e-110	6.567948495578084e-48
72.87927927927926	1.1097524603101134e-111	1.6318494115091433e-48
73.34054054054054	4.301641411849634e-113	4.018627019720165e-49
73.80180180180183	1.6334970537510478e-114	9.808951806341672e-50
74.26306306306306	6.076850745631482e-116	2.373093127439116e-50
74.72432432432434	2.214699701280051e-117	5.690549985159319e-51
75.18558558558557	7.907281274023284e-119	1.3525115528107567e-51
75.64684684684686	2.7657670048067554e-120	3.1862144611694813e-52
76.10810810810813	9.477200268525754e-122	7.439715111255796e-53
76.56936936936937	3.181416931278857e-123	1.7218086548611261e-53
77.03063063063064	1.0462541198751143e-124	3.9496694211980277e-54
77.49189189189188	3.37077556794456e-126	8.980156158497746e-55
77.95315315315315	1.063894483077306e-127	2.0237381092654095e-55
78.41441441441444	3.289601866438255e-129	4.520349466734222e-56
78.87567567567567	9.964699010135256e-131	1.0007762552133336e-56
79.33693693693695	2.9570665183792446e-132	2.1960855478863472e-57
79.79819819819818	8.596745420975588e-134	4.776489147310284e-58
80.25945945945946	2.4484041173095266e-135	1.0297116273544905e-58
80.72072072072075	6.831376154751524e-137	2.200238289777313e-59
81.18198198198198	1.867279635941083e-138	4.659841016544093e-60
81.64324324324326	5.000190901932234e-140	9.781822127515267e-61
82.10450450450449	1.3117161731292447e-141	2.0352403441152577e-61
82.56576576576578	3.3710812825793826e-143	4.197192852728908e-62
83.02702702702705	8.48739937299874e-145	8.579252034176681e-63
83.48828828828829	2.093418778212556e-146	1.7381498213387754e-63
83.94954954954956	5.058405673275877e-148	3.4903764513837156e-64
84.4108108108108	1.197422072564714e-149	6.947116978541082e-65
84.87207207207207	2.7768788075801882e-151	1.370516390115784e-65
85.33333333333336	6.308740385768287e-153	2.679854009582518e-66
85.79459459459459	1.4041207225118989e-154	5.1938011427793654e-67
86.25585585585587	3.061556685979164e-156	9.977156387189109e-68
86.7171171171171	6.539675879117787e-158	1.8996584409139732e-68
87.17837837837838	1.3685044270692164e-159	3.5850196780212594e-69
87.63963963963965	2.8055127855248563e-161	6.705865615775682e-70
88.1009009009009	5.634486737345272e-163	1.2432699253777262e-70
88.56216216216217	1.1085940232108001e-164	2.2846690082135176e-71
89.02342342342341	2.1368142333384084e-166	4.1612943116713114e-72
89.48468468468468	4.0349398600305114e-168	7.512437210136467e-73
89.94594594594597	7.46420274526771e-170	1.3442515859718718e-73
90.4072072072072	1.3527135858045948e-171	2.3841168654337854e-74
90.86846846846848	2.401620264650201e-173	4.191039967539936e-75
91.3297297297297	4.17713864390966e-175	7.302361774303664e-76
91.79099099099099	7.117533241646888e-177	1.261107671534197e-76
92.25225225225228	1.1881087141709946e-178	2.1586800117914935e-77
92.7135135135135	1.9429379067259346e-180	3.6624495656659765e-78
93.17477477477479	3.112703290771479e-182	6.158888129439459e-79
93.63603603603602	4.885315219717711e-184	1.0265503569985618e-79
94.0972972972973	7.51144550848071e-186	1.6959204659565927e-80
94.55855855855857	1.131437356931453e-187	2.7770134553574874e-81
95.01981981981982	1.669604358633655e-189	4.5071059461962837e-82
95.48108108108109	2.4136410802959e-191	7.25044779507361e-83
95.94234234234233	3.418281867083794e-193	1.1560568007045027e-83
96.4036036036036	4.742628607635047e-195	1.8270094592582893e-84
96.86486486486488	6.446239325013193e-197	2.861868661420838e-85
97.32612612612611	8.58360644040234e-199	4.4433025112111625e-86
97.7873873873874	1.1197194749411712e-200	6.837689023238135e-87
98.24864864864867	1.4309508924828645e-202	1.0429418351381202e-87
98.70990990990991	1.7914978488916374e-204	1.576732834973511e-88
99.17117117117118	2.1972724748570954e-206	2.3626718942864392e-89
99.63243243243242	2.640143925977543e-208	3.509102050734989e-90
100.0936936936937	3.107759147627742e-210	5.165779468483277e-91
100.55495495495498	3.583795066241287e-212	7.537425025874497e-92
101.01621621621621	4.048694840048253e-214	1.0900776335144721e-92
101.47747747747749	4.480876603310939e-216	1.562568741931251e-93
101.93873873873872	4.858329739831254e-218	2.2200774004557006e-94
102.4	5.160443813650137e-220	3.126398830086967e-95
102.86126126126129	5.369862723030864e-222	4.363831000702771e-96
103.32252252252252	5.474133393448062e-224	6.037244255167856e-97
103.7837837837838	5.466931495409675e-226	8.278599076317539e-98
104.24504504504503	5.348696443021268e-228	1.1251805971631873e-98
104.70630630630632	5.126587013118111e-230	1.515775553119431e-99
105.16756756756759	4.8137638181503045e-232	2.023926991408051e-100
105.62882882882883	4.428098641041211e-234	2.6785642380873003e-101
106.0900900900901	3.990486613953875e-236	3.513634398511594e-102
106.55135135135134	3.522982558105955e-238	4.56833931953677e-103
107.01261261261261	3.0469911367499956e-240	5.887181407047823e-104
107.4738738738739	2.5817129425902473e-242	7.519756234880606e-105
107.93513513513513	2.1429931169609664e-244	9.52022881557528e-106
108.39639639639641	1.742647965009032e-246	1.1946434075605694e-106
108.85765765765764	1.3882721581639291e-248	1.485855154268443e-107
109.31891891891892	1.0834668487713269e-250	1.8317320291749765e-108
109.7801801801802	8.283859119067437e-253	2.2381783155973724e-109
110.24144144144144	6.204772239029908e-255	2.710657884566454e-110
110.70270270270271	4.5529727120200374e-257	3.253883597262776e-111
111.16396396396395	3.2729571057582496e-259	3.8714762301222867e-112
111.62522522522522	2.304950711708923e-261	4.565606330227445e-113
112.0864864864865	1.590226680009414e-263	5.3366363037646846e-114
112.54774774774774	1.07481196204829e-265	6.182783381259291e-115
113.00900900900902	7.11675491687767e-268	7.099826494940596e-116
113.47027027027025	4.616444216469296e-270	8.080881166969856e-117
113.93153153153153	2.9336563377712236e-272	9.116265921932145e-118
114.39279279279282	1.8263623490891803e-274	1.0193481284987625e-118
114.85405405405405	1.1138859267037705e-276	1.1297318031053255e-119
115.31531531531533	6.655344665089284e-279	1.2410105104426291e-120
115.77657657657656	3.8956187659735886e-281	1.3512099811145165e-121
116.23783783783784	2.2338726457950796e-283	1.45820139582995e-122
116.69909909909912	1.2549211366160556e-285	1.5597660192704275e-123
117.16036036036036	6.906380812975883e-288	1.653669360371316e-124
117.62162162162163	3.7235798520013237e-290	1.7377415480525262e-125
118.08288288288287	1.9667397035690663e-292	1.809959970704311e-126
118.54414414414414	1.0176751311693264e-294	1.868529829095795e-127
119.00540540540543	5.1587858699694234e-297	1.9119581438245701e-128
119.46666666666665	2.5618984124134606e-299	1.9391169647147603e-129
119.92792792792794	1.2463854504152879e-301	1.9492920485508414e-130
120.38918918918917	5.9404439139917e-304	1.9422140730861234e-131
120.85045045045045	2.7737128102390534e-306	1.9180704831510727e-132
121.31171171171172	1.2687619561131035e-308	1.8774972415537545e-133
121.77297297297297	5.6855812016483e-311	1.821550991501626e-134
122.23423423423424	2.49600613434e-313	1.7516633314685124e-135
122.69549549549548	1.07347638e-315	1.6695799643583252e-136
123.15675675675675	4.52288e-318	1.5772883299125253e-137
123.61801801801803	1.867e-320	1.476937902155359e-138
124.07927927927926	7.4e-323	1.3707575971749109e-139
124.54054054054055	0.0	1.260974683553511e-140
125.00180180180183	0.0	1.1497392383744551e-141
125.46306306306306	0.0	1.0390575901449104e-142
125.92432432432435	0.0	9.307373989442528e-144
126.38558558558557	0.0	8.263461178119993e-145
126.84684684684686	0.0	7.271836357893911e-146
127.30810810810813	0.0	6.342689964180115e-147
127.76936936936937	0.0	5.483402798910853e-148
128.23063063063066	0.0	4.698660815972762e-149
128.69189189189188	0.0	3.99066545698583e-150
129.15315315315317	0.0	3.359416323065071e-151
129.61441441441443	0.0	2.8030420596434923e-152
130.07567567567568	0.0	2.3181561193696328e-153
130.53693693693694	0.0	1.9002162476641596e-154
130.9981981981982	0.0	1.5438697348692572e-155
131.45945945945945	0.0	1.2432703030194646e-156
131.92072072072074	0.0	9.923565639547318e-158
132.38198198198197	0.0	7.850859645349638e-159
132.84324324324325	0.0	6.156217568119823e-160
133.30450450450448	0.0	4.784736068611711e-161
133.76576576576576	0.0	3.685948757707807e-162
134.22702702702705	0.0	2.8144133366794384e-163
134.68828828828828	0.0	2.129971276934036e-164
135.14954954954956	0.0	1.5977428907371962e-165
135.6108108108108	0.0	1.1879203459473689e-166
136.07207207207207	0.0	8.754171040406065e-168
136.53333333333336	0.0	6.394255926563099e-169
136.9945945945946	0.0	4.62926755036357e-170
137.45585585585587	0.0	3.321863852691954e-171
137.9171171171171	0.0	2.362646003684272e-172
138.3783783783784	0.0	1.6655695143470056e-173
138.83963963963967	0.0	1.163788738495093e-174
139.3009009009009	0.0	8.059958722697131e-176
139.76216216216218	0.0	5.532720930045241e-177
140.2234234234234	0.0	3.76436730167609e-178
140.6846846846847	0.0	2.5385896190520335e-179
141.14594594594595	0.0	1.6968376318359704e-180
141.6072072072072	0.0	1.1241787061051053e-181
142.06846846846847	0.0	7.382062236199749e-183
142.52972972972972	0.0	4.804711659508816e-184
142.99099099099098	0.0	3.0995899032884294e-185
143.45225225225226	0.0	1.9819305188768628e-186
143.9135135135135	0.0	1.2560874977608145e-187
144.37477477477478	0.0	7.890393107408394e-189
144.836036036036	0.0	4.912750048026658e-190
145.2972972972973	0.0	3.0317820436989493e-191
145.75855855855858	0.0	1.8544646721147664e-192
146.2198198198198	0.0	1.1243109290565024e-193
146.6810810810811	0.0	6.7561857354506246e-195
147.14234234234232	0.0	4.024055930646975e-196
147.6036036036036	0.0	2.3756021873256472e-197
148.0648648648649	0.0	1.3900509043549539e-198
148.52612612612612	0.0	8.061854816613959e-200
148.9873873873874	0.0	4.6343253622430384e-201
149.44864864864869	0.0	2.6404949992829217e-202
149.9099099099099	0.0	1.4911847639332763e-203
150.3711711711712	0.0	8.346892995777928e-205
150.83243243243243	0.0	4.630901189421154e-206
151.2936936936937	0.0	2.5465573601059766e-207
151.75495495495497	0.0	1.3879975241002937e-208
152.21621621621622	0.0	7.498444821309927e-210
152.67747747747748	0.0	4.015142733953427e-211
153.13873873873874	0.0	2.1309735402855432e-212
153.60000000000002	0.0	1.1209917229795935e-213
154.06126126126128	0.0	5.844858944229844e-215
154.52252252252254	0.0	3.0205980900182986e-216
154.9837837837838	0.0	1.5472451580150057e-217
155.44504504504505	0.0	7.855477719168266e-219
155.9063063063063	0.0	3.9530594894233e-220
156.3675675675676	0.0	1.9717024634023414e-221
156.82882882882882	0.0	9.747577303232385e-223
157.2900900900901	0.0	4.776384464552536e-224
157.75135135135133	0.0	2.3197925331421092e-225
158.21261261261262	0.0	1.116725145560192e-226
158.6738738738739	0.0	5.328325219451187e-228
159.13513513513513	0.0	2.519894936123632e-229
159.59639639639641	0.0	1.1811945190028096e-230
160.05765765765764	0.0	5.4879189964124966e-232
160.51891891891893	0.0	2.5272094786707385e-233
160.9801801801802	0.0	1.1535118787669843e-234
161.44144144144144	0.0	5.218553986815293e-236
161.90270270270273	0.0	2.3400523335155734e-237
162.36396396396395	0.0	1.0400356825473848e-238
162.82522522522524	0.0	4.5816107525917464e-240
163.28648648648652	0.0	2.0004855513498902e-241
163.74774774774775	0.0	8.657648085228057e-243
164.20900900900904	0.0	3.713741907378626e-244
164.67027027027027	0.0	1.578958764300175e-245
165.13153153153155	0.0	6.653913304847483e-247
165.5927927927928	0.0	2.7792701814498758e-248
166.05405405405406	0.0	1.150619362105826e-249
166.51531531531532	0.0	4.721498628115922e-251
166.97657657657658	0.0	1.9203276617709402e-252
167.43783783783783	0.0	7.741374684156448e-254
167.89909909909912	0.0	3.093200829823514e-255
168.36036036036035	0.0	1.2250263438081717e-256
168.82162162162163	0.0	4.808725851376838e-258
169.28288288288286	0.0	1.8709487386528124e-259
169.74414414414414	0.0	7.215078139854248e-261
170.20540540540543	0.0	2.757829857998757e-262
170.66666666666666	0.0	1.0448192838309546e-263
171.12792792792794	0.0	3.923396226442287e-265
171.58918918918917	0.0	1.460260845629452e-266
172.05045045045046	0.0	5.386987788011243e-268
172.51171171171174	0.0	1.969739624750752e-269
172.97297297297297	0.0	7.138696726410559e-271
173.43423423423425	0.0	2.564344228122232e-272
173.89549549549548	0.0	9.130214769775945e-274
174.35675675675677	0.0	3.222054961473672e-275
174.81801801801805	0.0	1.1270214325241916e-276
175.27927927927928	0.0	3.907317351125188e-278
175.74054054054056	0.0	1.3426798667771864e-279
176.20180180180182	0.0	4.573130005492808e-281
176.66306306306308	0.0	1.543838612365435e-282
177.12432432432433	0.0	5.1657993075038924e-284
177.5855855855856	0.0	1.713248817709004e-285
178.04684684684685	0.0	5.631844199634968e-287
178.50810810810813	0.0	1.8349663439860562e-288
178.96936936936936	0.0	5.925880021198832e-290
179.43063063063065	0.0	1.8968146074444464e-291
179.89189189189187	0.0	6.017889330911417e-293
180.35315315315316	0.0	1.8923906261664763e-294
180.81441441441444	0.0	5.898270142910947e-296
181.27567567567567	0.0	1.8221570720812167e-297
181.73693693693696	0.0	5.57948664530626e-299
182.19819819819818	0.0	1.6933625622881668e-300
182.65945945945947	0.0	5.09392968150454e-302
183.12072072072075	0.0	1.5188091928562362e-303
183.58198198198198	0.0	4.4884952381466643e-305
184.04324324324327	0.0	1.31475732915058e-306
184.5045045045045	0.0	3.8171366909125936e-308
184.96576576576578	0.0	1.098441933740165e-309
185.42702702702707	0.0	3.133024390477e-311
185.8882882882883	0.0	8.85722603097e-313
186.34954954954958	0.0	2.481869601e-314
186.8108108108108	0.0	6.8929872e-316
187.2720720720721	0.0	1.8975065e-317
187.73333333333335	0.0	5.1773e-319
188.1945945945946	0.0	1.4e-320
188.65585585585586	0.0	3.75e-322
189.11711711711712	0.0	1e-323
189.57837837837837	0.0	0.0
190.03963963963966	0.0	0.0
190.5009009009009	0.0	0.0
190.96216216216217	0.0	0.0
191.4234234234234	0.0	0.0
191.8846846846847	0.0	0.0
192.34594594594597	0.0	0.0
192.8072072072072	0.0	0.0
193.26846846846848	0.0	0.0
193.7297297297297	0.0	0.0
194.190990990991	0.0	0.0
194.65225225225228	0.0	0.0
195.1135135135135	0.0	0.0
195.5747747747748	0.0	0.0
196.03603603603602	0.0	0.0
196.4972972972973	0.0	0.0
196.9585585585586	0.0	0.0
197.41981981981982	0.0	0.0
197.8810810810811	0.0	0.0
198.34234234234233	0.0	0.0
198.80360360360362	0.0	0.0
199.26486486486488	0.0	0.0
199.72612612612613	0.0	0.0
200.1873873873874	0.0	0.0
200.64864864864865	0.0	0.0
201.1099099099099	0.0	0.0
201.5711711711712	0.0	0.0
202.03243243243242	0.0	0.0
202.4936936936937	0.0	0.0
202.95495495495499	0.0	0.0
203.4162162162162	0.0	0.0
203.8774774774775	0.0	0.0
204.33873873873873	0.0	0.0
204.8	0.0	0.0
