# Supplementary material for: Light-wave-controlled Haldane model in monolayer hexagonal boron nitride
Source: Nature. 2024 Apr 15;628(8009):752–7. doi: 10.1038/s41586-024-07244-z (PMC11041748; doi:10.1038/s41586-024-07244-z)
Supplement: Supplementary file 1 — This zipped file contains source data files for Supplementary Figs. 1–4 and Extended Data Figs 2–5, 7, 8, 11 and 10. [file 41586_2024_7244_MOESM1_ESM.zip › Data source/Extended data fig 10/Fig10c_3.csv]

size (µm)	$TPR_X$ (norm)
-196.8	0.0018581265712099698
-193.5748031496063	0.0037162531424199327
-190.3496062992126	0.006995300032790468
-187.1244094488189	0.006995300032790468
-183.8992125984252	0.005792982839654605
-180.6740157480315	0.0068859984697781165
-177.4488188976378	0.007432506284839872
-174.2236220472441	0.007651109410864575
-170.9984251968504	0.008416220351951033
-167.7732283464567	0.007760410973876926
-164.548031496063	0.006120887528691658
-161.3228346456693	0.006120887528691658
-158.0976377952756	0.006667395343753414
-154.8724409448819	0.006011585965679307
-151.64724409448817	0.005027871898568147
-148.4220472440945	0.005027871898568147
-145.1968503937008	0.006558093780741063
-141.9716535433071	0.006995300032790468
-138.7464566929134	0.0042627609574816885
-135.5212598425197	0.003279046890370528
-132.296062992126	0.0049185703355557955
-129.0708661417323	0.005465078150617551
-125.84566929133858	0.006011585965679307
-122.62047244094488	0.005902284402666956
-119.3952755905512	0.0042627609574816885
-116.17007874015749	0.004809268772543444
-112.94488188976379	0.0068859984697781165
-109.71968503937008	0.007104601595802819
-106.49448818897639	0.0062301890917040095
-103.26929133858269	0.005792982839654605
-100.04409448818899	0.006339490654716361
-96.81889763779527	0.0053557765876052
-93.59370078740159	0.003388348453382879
-90.36850393700789	0.004153459394469337
-87.14330708661419	0.005465078150617551
-83.91811023622047	0.004153459394469337
-80.69291338582678	0.0062301890917040095
-77.46771653543308	0.009181331293037491
-74.24251968503937	0.0042627609574816885
-71.01732283464567	0.0
-67.79212598425197	0.001967428134222321
-64.56692913385828	0.003169745327358177
-61.34173228346458	0.004590665646518742
-58.116535433070865	0.005465078150617551
-54.89133858267717	0.003388348453382879
-51.66614173228348	0.0042627609574816885
-48.440944881889756	0.004590665646518742
-45.21574803149606	0.003279046890370528
-41.99055118110237	0.003934856268444635
-38.765354330708675	0.005683681276642254
-35.540157480314974	0.006776696906765765
-32.31496062992126	0.005246475024592849
-29.089763779527562	0.007104601595802819
-25.86456692913387	0.008634823477975735
-22.63937007874015	0.0037162531424199327
-19.414173228346456	0.0029511422013334815
-16.18897637795276	0.007104601595802819
-12.963779527559064	0.00994644223412395
-9.738582677165368	0.025904470433927206
-6.513385826771651	0.11662476773417861
-3.2881889763779557	0.5765657448901519
-0.06299212598426039	0.9649141982730353
3.1622047244094578	0.5856377746201771
6.387401574803153	0.11706197398622802
9.612598425196849	0.018581265712099684
12.837795275590544	0.007651109410864575
16.062992125984238	0.011148759427259812
19.288188976377935	0.009618537545086896
22.51338582677163	0.006011585965679307
25.73858267716537	0.0034976500163952304
28.963779527559065	0.0014209203191605652
32.18897637795276	0.0030604437643458257
35.414173228346456	0.0036069515794075815
38.63937007874015	0.004044157831456986
41.864566929133844	0.007104601595802819
45.089763779527544	0.006448792217728712
48.31496062992128	0.0062301890917040095
51.540157480314974	0.007651109410864575
54.765354330708675	0.0068859984697781165
57.99055118110237	0.0068859984697781165
61.21574803149606	0.006776696906765765
64.44094488188976	0.005027871898568147
67.66614173228345	0.004590665646518742
70.89133858267715	0.0037162531424199327
74.11653543307084	0.003934856268444635
77.34173228346458	0.006667395343753414
80.56692913385828	0.006995300032790468
83.79212598425198	0.006776696906765765
87.01732283464567	0.008306918788938682
90.24251968503937	0.008634823477975735
93.46771653543306	0.005683681276642254
96.69291338582676	0.0030604437643458257
99.9181102362205	0.003825554705432284
103.14330708661419	0.005902284402666956
106.36850393700789	0.007323204721827521
109.59370078740159	0.006011585965679307
112.81889763779527	0.004699967209531093
116.04409448818897	0.0062301890917040095
119.26929133858266	0.006995300032790468
122.49448818897636	0.00437206252049404
125.71968503937006	0.004044157831456986
128.9448818897638	0.005246475024592849
132.1700787401575	0.0053557765876052
135.3952755905512	0.0068859984697781165
138.6204724409449	0.006776696906765765
141.84566929133857	0.0037162531424199327
145.07086614173227	0.004699967209531093
148.29606299212597	0.00721390315881517
151.5212598425197	0.005902284402666956
154.7464566929134	0.005246475024592849
157.9716535433071	0.006558093780741063
161.1968503937008	0.0053557765876052
164.4220472440945	0.006995300032790468
167.6472440944882	0.010602251612198056
170.87244094488187	0.008306918788938682
174.09763779527557	0.0028418406383211303
177.32283464566927	0.0018581265712099698
180.548031496063	0.003825554705432284
183.7732283464567	0.00437206252049404
186.9984251968504	0.004481364083506391
190.2236220472441	0.005902284402666956
193.4488188976378	0.0068859984697781165
196.67401574803148	0.007979014099901628
199.89921259842518	0.009837140671111598
203.12440944881894	0.006120887528691658
206.3496062992126	0.0022953328232593745
209.5748031496063	0.004809268772543444
212.8	0.006776696906765765
