# Supplementary material for: Light-wave-controlled Haldane model in monolayer hexagonal boron nitride
Source: Nature. 2024 Apr 15;628(8009):752–7. doi: 10.1038/s41586-024-07244-z (PMC11041748; doi:10.1038/s41586-024-07244-z)
Supplement: Supplementary file 1 — This zipped file contains source data files for Supplementary Figs. 1–4 and Extended Data Figs 2–5, 7, 8, 11 and 10. [file 41586_2024_7244_MOESM1_ESM.zip › Data source/Extended data fig 10/Fig10c_4.csv]

size (µm)	$TPR_Y$ (norm)
-204.8	0.00010930156301235117
-201.54920634920637	0.001311618756148214
-198.2984126984127	0.002732539075308779
-195.04761904761904	0.0022953328232593745
-191.7968253968254	0.002732539075308779
-188.54603174603176	0.004809268772543451
-185.29523809523812	0.004372062520494047
-182.04444444444445	0.0008744125040988093
-178.7936507936508	0.0014209203191605652
-175.54285714285717	0.004809268772543451
-172.2920634920635	0.004481364083506398
-169.04126984126984	0.0037162531424199396
-165.7904761904762	0.004809268772543451
-162.53968253968256	0.005355776587605207
-159.2888888888889	0.003279046890370535
-156.03809523809525	0.0037162531424199396
-152.78730158730158	0.005355776587605207
-149.53650793650795	0.0030604437643458327
-146.2857142857143	0.0024046343862717257
-143.03492063492064	0.005355776587605207
-139.784126984127	0.005902284402666963
-136.53333333333336	0.004153459394469344
-133.2825396825397	0.004153459394469344
-130.03174603174602	0.003934856268444642
-126.78095238095239	0.0046999672095311
-123.53015873015875	0.005246475024592856
-120.27936507936509	0.004153459394469344
-117.02857142857142	0.004153459394469344
-113.77777777777779	0.004481364083506398
-110.52698412698415	0.005027871898568154
-107.2761904761905	0.006995300032790475
-104.02539682539683	0.007979014099901628
-100.77460317460319	0.004590665646518749
-97.52380952380955	0.0
-94.27301587301588	0.0
-91.02222222222223	0.0017488250081976187
-87.77142857142859	0.0017488250081976187
-84.52063492063495	0.002513935949284077
-81.26984126984128	0.005246475024592856
-78.01904761904763	0.004809268772543451
-74.76825396825397	0.002076729697234672
-71.51746031746033	0.002732539075308779
-68.26666666666668	0.0046999672095311
-65.01587301587301	0.005027871898568154
-61.76507936507937	0.006120887528691665
-58.514285714285734	0.007213903158815177
-55.26349206349207	0.007760410973876933
-52.01269841269841	0.0062301890917040165
-48.76190476190477	0.0036069515794075885
-45.511111111111134	0.002513935949284077
-42.260317460317474	0.0029511422013334815
-39.00952380952381	0.004809268772543451
-35.75873015873017	0.005465078150617558
-32.50793650793653	0.006339490654716368
-29.257142857142867	0.0042627609574816955
-26.006349206349206	0.0017488250081976187
-22.755555555555567	0.006011585965679314
-19.504761904761928	0.010165045360148652
-16.253968253968264	0.009290632856049842
-13.003174603174603	0.007869712536889284
-9.752380952380964	0.018581265712099684
-6.501587301587325	0.09957372390425182
-3.2507936507936623	0.5570007651109411
0.0	0.9613072466936278
3.2507936507936392	0.6022516121980545
6.5015873015872785	0.14012460378183408
9.752380952380918	0.03563230954202646
13.003174603174603	0.012023171931358621
16.253968253968242	0.005246475024592856
19.50476190476188	0.0034976500163952373
22.755555555555567	0.004372062520494047
26.006349206349206	0.005137173461580505
29.257142857142846	0.005465078150617558
32.507936507936485	0.006448792217728719
35.758730158730124	0.003169745327358184
39.00952380952381	0.0
42.26031746031745	0.003388348453382886
45.51111111111109	0.004481364083506398
48.76190476190477	0.0018581265712099698
52.01269841269841	0.0018581265712099698
55.26349206349205	0.002513935949284077
58.51428571428569	0.0022953328232593745
61.76507936507933	0.004153459394469344
65.01587301587301	0.0046999672095311
68.26666666666665	0.0034976500163952373
71.51746031746029	0.0049185703355558025
74.76825396825397	0.0046999672095311
78.01904761904763	0.003279046890370535
81.26984126984127	0.0042627609574816955
84.5206349206349	0.005902284402666963
87.77142857142854	0.0049185703355558025
91.02222222222223	0.0034976500163952373
94.27301587301586	0.005027871898568154
97.5238095238095	0.005792982839654612
100.77460317460319	0.0034976500163952373
104.02539682539683	0.0024046343862717257
107.27619047619046	0.005027871898568154
110.5269841269841	0.005792982839654612
113.77777777777774	0.0042627609574816955
117.02857142857142	0.005683681276642261
120.27936507936506	0.007104601595802826
123.5301587301587	0.006120887528691665
126.78095238095239	0.004481364083506398
130.03174603174602	0.003169745327358184
133.28253968253966	0.003934856268444642
136.5333333333333	0.006667395343753421
139.78412698412694	0.006776696906765772
143.03492063492064	0.004481364083506398
146.28571428571428	0.003169745327358184
149.53650793650792	0.0036069515794075885
152.78730158730158	0.004044157831456993
156.03809523809525	0.004153459394469344
159.2888888888889	0.005902284402666963
162.53968253968253	0.007104601595802826
165.79047619047617	0.005792982839654612
169.04126984126984	0.005465078150617558
172.29206349206348	0.004372062520494047
175.54285714285712	0.002623237512296428
178.7936507936508	0.0029511422013334815
182.04444444444445	0.002732539075308779
185.2952380952381	0.001311618756148214
188.54603174603173	0.0029511422013334815
191.79682539682537	0.007869712536889284
195.04761904761904	0.008525521914963384
198.29841269841268	0.005683681276642261
201.54920634920632	0.005137173461580505
204.8	0.0037162531424199396
