# Supplementary material for: Light-wave-controlled Haldane model in monolayer hexagonal boron nitride
Source: Nature. 2024 Apr 15;628(8009):752–7. doi: 10.1038/s41586-024-07244-z (PMC11041748; doi:10.1038/s41586-024-07244-z)
Supplement: Supplementary file 1 — This zipped file contains source data files for Supplementary Figs. 1–4 and Extended Data Figs 2–5, 7, 8, 11 and 10. [file 41586_2024_7244_MOESM1_ESM.zip › Data source/Extended data fig 11/Fig11a.csv]

Angle (rad)	Exp. (arb. u.)	Fit (arb. u.)
1.570796151949758	0.704661970200336	0.8282848530979651
1.570796151949758	0.704661970200336	0.8282848530979651
1.5707961519495952	0.7029661962268129	0.8282848530982106
1.5707961519495952	0.7029661962268129	0.8282848530982106
1.5707961519495952	0.7029661962268129	0.8282848530982106
1.5707961519495952	0.7029661962268129	0.8282848530982106
1.5707961519497724	0.7051695488046559	0.8282848530979433
1.5707961519497724	0.7051695488046559	0.8282848530979433
1.5707961519497724	0.7051695488046559	0.8282848530979433
1.5707961519497724	0.7051695488046559	0.8282848530979433
1.5707961519499147	0.7086720186494996	0.8282848530977285
1.5707961519499147	0.7086720186494996	0.8282848530977285
1.5707961519499147	0.7086720186494996	0.8282848530977285
1.5707961519489664	0.7082824609444358	0.8282848530991591
1.5707961519489664	0.7082824609444358	0.8282848530991591
1.5707961519489664	0.7082824609444358	0.8282848530991591
1.57079615194902	0.7050142581477399	0.8282848530990784
1.57079615194902	0.7050142581477399	0.8282848530990784
1.57079615194902	0.7050142581477399	0.8282848530990784
1.5707961519490568	0.6891595257642031	0.8282848530990228
1.5707961519490568	0.6891595257642031	0.8282848530990228
1.5707961519490568	0.6891595257642031	0.8282848530990228
1.5707961519490568	0.6891595257642031	0.8282848530990228
1.5707961519497404	0.6649128862809234	0.8282848530979916
1.5707961519497404	0.6649128862809234	0.8282848530979916
1.5707961519497404	0.6649128862809234	0.8282848530979916
1.5707961519497404	0.6649128862809234	0.8282848530979916
1.5707961519490572	0.6369206361528288	0.8282848530990222
1.5707961519490572	0.6369206361528288	0.8282848530990222
1.5707961519490572	0.6369206361528288	0.8282848530990222
1.5707961519490572	0.6369206361528288	0.8282848530990222
1.5707961519490468	0.6104839547194416	0.828284853099038
1.5707961519490468	0.6104839547194416	0.828284853099038
1.5707961519490468	0.6104839547194416	0.828284853099038
1.5707961519490468	0.6104839547194416	0.828284853099038
1.5707961519495943	0.5882463326490643	0.828284853098212
1.5707961519495943	0.5882463326490643	0.828284853098212
1.5707961519495943	0.5882463326490643	0.828284853098212
1.5707961519495943	0.5882463326490643	0.828284853098212
1.5707961519498295	0.5693115210074956	0.8282848530978574
1.5707961519498295	0.5693115210074956	0.8282848530978574
1.5707961519498295	0.5693115210074956	0.8282848530978574
1.5707961519500828	0.5558021212309823	0.8282848530974752
1.5707961519500828	0.5558021212309823	0.8282848530974752
1.5707961519500828	0.5558021212309823	0.8282848530974752
1.5707961519488693	0.5502409409630231	0.8282848530993056
1.5707961519488693	0.5502409409630231	0.8282848530993056
1.5707961519488693	0.5502409409630231	0.8282848530993056
1.5707961519497402	0.5391239046781993	0.8282848530979918
1.5707961519497402	0.5391239046781993	0.8282848530979918
1.5707961519497402	0.5391239046781993	0.8282848530979918
1.5707961519500744	0.5312431256835057	0.8282848530974878
1.5707961519500744	0.5312431256835057	0.8282848530974878
1.5707961519500744	0.5312431256835057	0.8282848530974878
1.5707961519500744	0.5312431256835057	0.8282848530974878
1.5708290536661813	0.5265080919922897	0.8282352169923369
1.5709206064555594	0.526508095776405	0.828097068933834
1.571071764485544	0.5265081116823433	0.8278688835998643
1.5712815727910714	0.5265081536971036	0.8275519622792954
1.5715505085969026	0.529259992669823	0.8271453898622974
1.5718790481527982	0.5292601523728654	0.8266481958583451
1.572266239372813	0.5292604139221819	0.8260615174841272
1.5727106583620571	0.5292599245556587	0.8253871627026002
1.5732165785530974	0.5441542535599768	0.8246182354719124
1.5737797250681995	0.5441541941269102	0.823760768983884
1.5744029474482326	0.5548695492014496	0.822809914038007
1.5750862505331782	0.5548692714086186	0.8217650882252424
1.5758263106817028	0.5548694102007952	0.820630764994351
1.5766254866240843	0.5548691557390575	0.8194026773317462
1.577484738322905	0.5786081820920335	0.8180786308531984
1.5783883474966456	0.5786083657243627	0.8166821794844417
1.5792967224928385	0.578608157828862	0.8152741930062627
1.5802046219858839	0.57860842478106	0.8138627844788827
1.5811110984343586	0.6025926377071747	0.8124494585396641
1.5820185262458095	0.6025923142547693	0.811030534999247
1.58292641075534	0.6025924903290505	0.8096067964787236
1.5838347991005932	0.6025922796104081	0.8081781813397174
1.58474269739278	0.621566488610368	0.8067462714096769
1.5856481685987325	0.6271372743250708	0.8053141600896084
1.586555671621578	0.627137998554556	0.8038748166092878
1.5874640678235374	0.6271374736392747	0.8024300464470369
1.5883718988994953	0.6271374599899767	0.8009821858576054
1.5892803194850016	0.6274060031344301	0.7995294123207831
1.5901882114564825	0.6274061413824802	0.7980735327312889
1.5910937270790715	0.6274058789692942	0.7966175481430116
1.5920020325831552	0.6116845567887828	0.7951531682822702
1.5929099673523193	0.6116841616243529	0.7936854924006093
1.5938183376431618	0.6116842768275949	0.7922132361456323
1.59472624355217	0.6034006455580823	0.7907378776513042
1.5956316811116689	0.603400654861162	0.7892627114143788
1.596540096026087	0.6034003174421027	0.7877788813907054
1.5974480701763312	0.603400470865709	0.7862919744065715
1.5983563604338042	0.5872287844413744	0.7848007714131986
1.599264304777557	0.5872286333049613	0.7833063791498059
1.6001698320864	0.5872289245578528	0.7818122432408962
1.6010776691487618	0.5872288506561074	0.780310584776371
1.601985511296688	0.5797423847280683	0.7788052215046171
1.6028939509516376	0.5797421870622518	0.7772951872795815
1.6038008606730987	0.5797424385533141	0.7757840439297403
1.6047087775555742	0.5788544131345541	0.7742675871034643
1.605615749665348	0.5788547045378232	0.7727490966170273
1.6065236940760583	0.5788546043142692	0.7712253826933845
1.6074320401046163	0.5796142050309715	0.7696974149965335
1.6083385443420333	0.5796141656666592	0.7681689958626182
1.6092464248163119	0.5796146332996661	0.7666347224084707
1.6101537514023423	0.5796146780228706	0.7650978718501961
1.611061741636232	0.5838381072507584	0.763556401534118
1.6119681836975153	0.5838383534299245	0.7620140917786291
1.612876510449947	0.5838382375169614	0.7604651200039492
1.6137844732858861	0.5884110258456573	0.7589133325054972
1.614691380085166	0.5884111288115942	0.7573599406619016
1.615598353363822	0.5884108292487276	0.7558030478075535
1.616506230727143	0.5884110380415665	0.7542412312147125
1.61741460392461	0.5886187287670331	0.752675206003831
1.61832260215058	0.5886181434078191	0.7511064934200506
1.619230902591669	0.5886180519344506	0.7495339446245125
1.620136341695431	0.5886183629200374	0.7479630713322837
1.6210443047719842	0.5822611494813512	0.7463845529738697
1.621952702505148	0.5822613346126579	0.7448020267278816
1.6228601128571867	0.5822610817190562	0.7432179937530573
1.6237679798136042	0.5822613223507225	0.7416299570633944
1.6246735239127819	0.5683250421821463	0.7400428092009733
1.6255818232160553	0.5683255668847075	0.7384476685268473
1.6264897393180917	0.5683256596411123	0.7368500552789687
1.6273982103703277	0.5683253499805122	0.7352483388453177
1.6283403892050319	0.5431749259526331	0.7335839113175753
1.6292473791709747	0.5431741980524846	0.7319785131215666
1.6301552523895697	0.5431748343828747	0.7303684937696499
1.6310630214707844	0.5047191342712611	0.7287556215805336
1.6319700425384096	0.5047185171889247	0.7271410660664295
1.6328784688955051	0.5047183593761962	0.7255210122532002
1.6337849571459628	0.480245909474163	0.7239014465608976
1.6346927186707858	0.4802460402436689	0.7222766560456634
1.635601151773651	0.4802456984775686	0.7206477296321725
1.636508176044826	0.4235860880553002	0.7190184227495621
1.6374144479884252	0.42358662390107216	0.7173875879137467
1.6383230897336096	0.42358579681896624	0.7157496206845004
1.6392309640207434	0.4235861865571261	0.7141101904553908
1.6401391411985098	0.3688240724749503	0.7124673882260631
1.6410471410542589	0.36882435685605763	0.7108221037367296
1.6419893190371013	0.3688240648624928	0.7091119491612953
1.6428962886364145	0.36882405182049527	0.70746289566633
1.6438043601989267	0.31822455228644064	0.7058091030910194
1.6447108719240313	0.3182244275787037	0.7041554429537277
1.6456190520447578	0.31822460417616205	0.702496047648542
1.646526952356228	0.3182250365282958	0.7008344925661969
1.6474338791147012	0.2800585938980579	0.6991720747336821
1.6483421250075865	0.2800586616272786	0.6975046120337799
1.6492487227653556	0.2800580340062807	0.6958375754736977
1.6501569677908348	0.2800585633624972	0.6941649275355316
1.6510643035217751	0.2626639837971715	0.6924913953269507
1.6519714669855399	0.2626645642133167	0.6908156460583051
1.6528799127814693	0.2626644982265506	0.6891350102032509
1.6537866749188774	0.2626646122300016	0.6874549986547014
1.6546931335140198	0.26479859111641	0.685773084675044
1.6556015502618107	0.2647984473406879	0.6840850871875925
1.6565096333633327	0.26479851448564307	0.6823952804387812
1.6574181562738168	0.2838797017572224	0.6807022470356882
1.6583258442870459	0.2838799270511152	0.679008386283211
1.6591983810251199	0.2838803925182613	0.6773778975453236
1.6601051483200648	0.2989590825756271	0.6756811537820444
1.6610118955372597	0.2989585339401028	0.6739821364716025
1.6619201487810196	0.29895916324894006	0.6722780028112474
1.6628638847476942	0.33675020884837764	0.6705048852428432
1.663769554920694	0.3367499889492018	0.6688010017374312
1.6646778490448146	0.33675012845019947	0.6670899567336975
1.6655856170106724	0.33675052897149016	0.6653776992393313
1.6664930211594378	0.37542336009668736	0.6636639488451274
1.6674013432922763	0.37542326422528016	0.661946305328628
1.6683068422160867	0.3754233744253872	0.6602318726379652
1.6692149243432277	0.375422996556467	0.6585104379836884
1.6701233333373275	0.41635699482481936	0.6567862912133589
1.6710312076328382	0.4163573816297422	0.6550610910207142
1.6719395067288	0.4163572377302057	0.6533330372560346
1.6728465335868825	0.41635738308830983	0.6516053841733922
1.6737528957259793	0.45774499865550233	0.6498770037935749
1.674661245870347	0.45774532725905903	0.6481428559706678
1.6755692183163629	0.4577451231975463	0.6464074747151002
1.6764775763759807	0.4577453152285162	0.6446694240171762
1.677383903576885	0.49636968982134405	0.6429333556455448
1.6782909792174505	0.49636898283347436	0.6411939727666123
1.6791992850715247	0.4963696432228246	0.6394503683353203
1.6801072669949744	0.49636891024502894	0.6377055459246498
1.6810136515891352	0.5336595466225204	0.635961981339652
1.6819220531428836	0.533659847539585	0.6342127437287967
1.6828284907219995	0.5336595780465488	0.6324655216948443
1.683736923896315	0.5717151497629523	0.6307127058751958
1.6846448184772636	0.5717153162632873	0.6289592048681282
1.6855518101632012	0.5717150013479219	0.6272057494764358
1.686460278630168	0.6118621417959602	0.6254477606988673
1.6873680913671918	0.6118626074859462	0.6236893860799116
1.6882744876439888	0.6118625817577722	0.6219321278922678
1.6891814275226094	0.6410490540742172	0.6201722115903147
1.6900894351091051	0.6410488481969462	0.618408639076271
1.6909977173834734	0.6410491921316783	0.6166429703424258
1.6919056155249463	0.6410491411580782	0.6148765096812898
1.6928126005538198	0.688247651183785	0.6131103128609179
1.693719452701596	0.6882484776889581	0.6113428863795876
1.6946273880952853	0.6882481747962214	0.6095718810111856
1.6955357073314854	0.6882484723798972	0.6077986808106871
1.6964434245985631	0.7252490116472544	0.6060252341537599
1.6973486870627958	0.725249056482506	0.6042551914449246
1.6982577450621463	0.7252491538775242	0.6024763518287796
1.6991657452240023	0.7252488569346992	0.6006982295791922
1.7000742061143477	0.746756738978248	0.5989178757336711
1.7009812592500986	0.7467574089093355	0.5971389775633477
1.7018897987841617	0.7467570497033915	0.5953558824319025
1.7027948045401173	0.7467569565222941	0.5935784706100817
1.7037028973379325	0.7495125310029428	0.5917937633461225
1.7046107566346553	0.7495124950725658	0.5900083043192593
1.7055197884774964	0.7495131960849433	0.588219350023703
1.706426791919123	0.7495125180217812	0.5864332250764297
1.7073326865342346	0.7367860772042325	0.5846481480978073
1.7082408754358054	0.7367860568489594	0.5828574345366822
1.7091492297376294	0.7367857653039107	0.5810653010911839
1.7100571133001312	0.7149000130105132	0.5792730270166894
1.71096588782065	0.7148999759127441	0.5774779470953577
1.7118703492369067	0.7035307894683589	0.5756903701951941
1.7127788240874111	0.7035304282630903	0.5738938638824265
1.7136872991209817	0.7035306477004827	0.5720963814239473
1.714595953590305	0.703530569563719	0.5702975916108981
1.7155024924190614	0.6824832901309347	0.5685020645219344
1.7164092013239902	0.6824831755901171	0.5667052995890627
1.717316099614086	0.6824827442658772	0.5649072816551672
1.718224284416114	0.682483004609864	0.5631058571321763
1.719133151494415	0.6687311819429433	0.5613022455579595
1.7200401285523683	0.6687314725353669	0.559501576957508
1.7209473025712008	0.6687314358395973	0.5576997339254834
1.721854675628744	0.668731072215897	0.5558967355553104
1.7227623475433627	0.6602361551135623	0.5540924066408336
1.723669439356302	0.6602356801810133	0.5522885185294174
1.7245778598946544	0.6602358844252842	0.550481298167058
1.725485158221305	0.6602356200138495	0.5486756450321474
1.7263918182314297	0.6477154569689892	0.5468706218012844
1.7272988472443331	0.6477153628212943	0.5450642471030005
1.7282074436083712	0.6477150642517131	0.5432541562649618
1.7291160400599697	0.6477153004018239	0.5414434939199761
1.7300228817012744	0.6237526748255229	0.5396357827363714
1.7309322200230328	0.6237523454733632	0.5378225709821629
1.731837117742573	0.6237529809269927	0.5360177169619662
1.7327452796963845	0.6237526617664712	0.5342058778878099
1.733687742677657	0.5938724194845578	0.5323251291889507
1.7345949217550123	0.5938721771769823	0.530514357674351
1.7355035748224399	0.5938725691073979	0.5287002412410898
1.7364121824522611	0.5658248497610797	0.5268858364107554
1.7373184352886193	0.5658253216756112	0.5250757801061572
1.7382267549267048	0.5658246562447306	0.5232612651616784
1.7391332670772883	0.5658251838027535	0.5214500548007057
1.7400412667148373	0.5396222051801979	0.5196355897314847
1.7409488189499425	0.5396223911193263	0.5178217598783882
1.7418566497398877	0.5396221470946818	0.5160071383394198
1.7427644806027052	0.539622347803457	0.5141923055773505
1.7436710020225337	0.5168100536654578	0.5123799037526366
1.7445791142748266	0.5168102456156602	0.5105641581967975
1.7454858326369866	0.5168098356639031	0.5087510606046208
1.7463942423127388	0.5168100056226641	0.506934465597873
1.747302110118866	0.5046500388322135	0.5051188627163634
1.7482089024666565	0.5046498413988628	0.503305343200013
1.7491146564694542	0.5046499644861746	0.5014938568789615
1.7500233761664554	0.49981881728209276	0.49967641956207126
1.7509326420691673	0.4998192947812816	0.49785789411954073
1.7518404787812873	0.49981915286179507	0.49604225530569557
1.7527478752360182	0.4974274660887532	0.49422754913808276
1.7536533830926682	0.4974266307963919	0.49241669577848257
1.754562075056946	0.4974274001047618	0.49059957481459143
1.755469665016671	0.4974266726299835	0.4887847814999221
1.7563782174081428	0.48979170429185165	0.4869682117869492
1.7572868227028364	0.48979239215650144	0.48515170843167926
1.7581904221736733	0.48979211657652	0.4833454072978992
1.7590997002042048	0.4897918675409951	0.4815279743658916
1.7600076150167756	0.4792272694720628	0.4797135099838321
1.760916235944434	0.47922773224415444	0.47789790230961077
1.7618233879479017	0.4792275509441542	0.47608552107869306
1.762728569171365	0.46647250127942536	0.47427739106531863
1.763637391031065	0.46647281421402575	0.47246232804202487
1.7645455364285074	0.45824979004304367	0.47064897952941576
1.7654533789783893	0.4582502196257235	0.46883662284031075
1.7663625451337743	0.45825024264530256	0.46702203565063477
1.767268671748569	0.45825036728414936	0.4652139489546026
1.7681751353459823	0.45711428744433796	0.4634056470868389
1.7690838934087172	0.45711429520905245	0.4615932509439678
1.7699907478229715	0.4571145048829952	0.45978515724873226
1.770899889039	0.45711439719509855	0.4579730352861549
1.7718059169364677	0.4633350067418399	0.45616767177550477
1.7727126161889235	0.46333567130100506	0.4543615468615521
1.77362195960167	0.4633351571478174	0.4525507578028359
1.7745290412055879	0.46333571561182674	0.4507450981341313
1.775436247438857	0.46858949853791004	0.4489398389383004
1.7763450496031215	0.46859016665614533	0.44713207815088896
1.7772505296307475	0.46858998945101576	0.4453316204342852
1.7781601057675547	0.46858969345837564	0.44352374007440815
1.7790676830814247	0.47150823299962547	0.44172057770078854
1.7799738603798365	0.47150802654581947	0.4399209631432487
1.780882270819656	0.47150752446551764	0.43811770598776845
1.7817902882943781	0.4715082791743894	0.43631604541494035
1.7826972230896083	0.47183244630600574	0.4345173716643982
1.7836035662794285	0.47183205579395554	0.4327207321472859
1.7845117481397388	0.4718322410771694	0.43092133482474454
1.7854203290889863	0.47183194850866317	0.42912205899508254
1.7863273094528083	0.4697816377699042	0.42732688651869477
1.7872339150819292	0.4697824193455171	0.42553341166261704
1.7881413315868275	0.46978185405300116	0.4237393133338572
1.7890507696416684	0.4732322147633376	0.4219422261696468
1.7899574696787575	0.4732321351824291	0.42015157771453443
1.790865999187296	0.4732326383590435	0.4183583697198796
1.7917712779342976	0.4732322773611301	0.41657265032535984
1.792680003949217	0.48230578275686126	0.4147812312022349
1.793587415182082	0.48230555950386717	0.41299352747861645
1.7944948265078469	0.4823057333791064	0.41120696982281557
1.795404439856983	0.4823056369354093	0.40941725077940416
1.7963115957275775	0.4894661848080774	0.4076335612613294
1.7972175477321508	0.4894661490493134	0.4058534525867078
1.7981252654254685	0.48946671501158245	0.4040711144655117
1.7990333904685512	0.4894668199067774	0.40228924200360455
1.7999419259826304	0.4938028318276194	0.4005078543144098
1.8008498923707055	0.49380282383292246	0.39872889527589006
1.8017547707843848	0.49380195285588463	0.3969573154162655
1.8026990570053845	0.49561870522423573	0.3951100223381219
1.8036062605057275	0.4956184105144732	0.39333668275968026
1.8045134643383267	0.4956185237079677	0.39156474710521444
1.8054199001938354	0.49651764081104066	0.3897957375388564
1.8063280303386304	0.4965170504213646	0.38802487420499165
1.807235743255657	0.49651773219699835	0.386256300981807
1.8081789790063463	0.4965176126372621	0.38442010462641535
1.809086424339255	0.5002001211068615	0.38265513396998974
1.8099938768011454	0.5002000889435764	0.3808916955202505
1.8109017505078895	0.5001996067608836	0.3791290088810163
1.8118081000316217	0.5067347494755525	0.37737087151771553
1.8127170058798379	0.5067348535024111	0.37560939401793636
1.813624631883767	0.506734301437546	0.3738520375633155
1.8145318365100207	0.506735027960707	0.37209715852344943
1.8154740349987428	0.5113136822852998	0.3702763713180361
1.8163811091267585	0.5113135378326835	0.3685252020265314
1.8172902895112995	0.511313170050369	0.3667717033156417
1.8181977878115818	0.5113130076185887	0.36502320591204596
1.8191041863719324	0.507538713473223	0.3632786027288662
1.8200116543661298	0.5075385188101239	0.361533741521368
1.820955165789309	0.5075388365387024	0.3597215116167717
1.8218613727467163	0.5075384143793708	0.35798281427526635
1.8227703923730774	0.48998227111085313	0.35624059513218875
1.8236774480290858	0.48998235339271584	0.3545040345971786
1.8245845026341752	0.489982838807213	0.35276939137812824
1.8254924672787036	0.4899820098562049	0.3510349488707135
1.8263989408375767	0.45885253808026877	0.3493053147711738
1.8273445867032208	0.45885240293344853	0.3475030481627002
1.8282522371746386	0.45885267547770764	0.3457752472249394
1.8291564947883927	0.42183191917658003	0.3440559263856421
1.8300662843149196	0.42183163336472423	0.34232814638575776
1.8309740414964677	0.4218314684302107	0.34060630712176304
1.8318808458802436	0.4036957081713732	0.33888837331852634
1.8327883194222552	0.4036963939845642	0.3371712938494304
1.8336969316396514	0.40369569847316394	0.33545420933140385
1.8346033055451816	0.36971228426330566	0.3337435202244994
1.8355110235481737	0.36971208299165764	0.33203248445379757
1.8364187417915747	0.3697121863451951	0.3303236625836389
1.8373590880517852	0.36971220873533395	0.3285557761708043
1.8382681638831495	0.33727063829354975	0.32684898502272514
1.8391771247277984	0.33727013980221326	0.3251446988493778
1.8401186221994605	0.337270186963756	0.32338184439889195
1.8410275846748094	0.337270255760061	0.3216822845852234
1.8419331725679857	0.3101581366152952	0.31999137861112054
1.8428409726007782	0.31015824666139785	0.3182987127973137
1.8437498180220766	0.3101577817067076	0.3166064977626586
1.8446559635506663	0.31015825925535934	0.3149217226793727
1.8455632975624132	0.29404693487996175	0.31323717415417873
1.8464719018789428	0.29404677062911017	0.31155273242390263
1.8473796355281509	0.29404677643731153	0.3098723904166758
1.8482873683935448	0.294047024534161	0.3081945564377132
1.849194352535788	0.2916940315242027	0.3065206319449782
1.85010092285548	0.2916940555133094	0.30485001601323813
1.8510089540245318	0.2916944419427043	0.30317928046899906
1.8519169492111032	0.291694142482023	0.30151120749781074
1.8528249461703692	0.2987349338232182	0.29984574959748844
1.8537300289886798	0.29873486988756287	0.29818826442531504
1.8546387948989096	0.29873444730406656	0.2965266956791313
1.8555820786169468	0.3149957555976496	0.2948048593364257
1.856524883819665	0.31499592033036844	0.29308681549922594
1.8574329622284413	0.32595211080924874	0.29143483505504303
1.8583417126514705	0.3259516675763043	0.2897843868844397
1.8592470804171448	0.3259520918065749	0.2881428443153865
1.8601532218836674	0.3259519327310082	0.2865026810161263
1.86106257278517	0.3527458380172518	0.2848595282305861
1.8619707248428992	0.35274628205167996	0.2832213825189422
1.8628795982309037	0.352746167217803	0.2815847996437988
1.863783654627448	0.3527458311942252	0.27995975439394166
1.864693013687481	0.3857001969407861	0.27832808047452706
1.865599159491303	0.38570044307772927	0.2767050895128648
1.8665081746815007	0.3857004156522887	0.2750799067434695
1.8674171892498437	0.38570070693431635	0.27345769873471004
1.8683236630564992	0.42531835484998304	0.271843007444528
1.869264733013431	0.4253178280928228	0.27016986422911426
1.8702077980274294	0.42531793974074195	0.26849644099471254
1.8711158877476766	0.425318467553062	0.2668881927326923
1.872022989345676	0.47027090547148115	0.26528476511409405
1.8729319581114279	0.4702710261633899	0.26368113668150595
1.873837323738394	0.47027100577304914	0.26208697046473206
1.8747450538946968	0.47027078973919806	0.26049177326563955
1.8756543387816607	0.5149185858252114	0.25889700956775724
1.8765618076890227	0.5149179199985163	0.257308610788473
1.877468757942057	0.5149185241807305	0.2557243147950985
1.878410598939628	0.5579970855880336	0.25408247336526635
1.8793188902011495	0.5579963247833125	0.25250242246699134
1.8802266989214165	0.5579968695538675	0.2509264753215545
1.8811319621230076	0.5579964872195807	0.24935821759912435
1.8820401483981273	0.5982944683004504	0.2477881983844168
1.8829486858904092	0.5982943357797257	0.24622090233470553
1.8838569204586428	0.6153240410331946	0.24465747884270253
1.884764930018358	0.615324209911675	0.24309781149245882
1.8856733849564147	0.6153240423660098	0.2415407705971191
1.8865777271840531	0.6153235558882587	0.23999416834505352
1.8874860704570624	0.6374902808092164	0.23844414843042006
1.888394616013972	0.6374898576605307	0.23689723738868482
1.88930184005458	0.6374896828515423	0.23535604367276125
1.8902108225191363	0.6374894688850478	0.23381535795857375
1.891116212692903	0.6356930201411245	0.23228425911541753
1.8920242297717318	0.6356921757806684	0.2307522445242362
1.8929318065755736	0.6356926972762583	0.22922452207442046
1.8938398242820857	0.6356929009134927	0.22769962864006693
1.89478095145867	0.6088128786245821	0.2261229235966151
1.8957253775848018	0.6088124703873724	0.22454459341110442
1.8966310835833942	0.6088130696691422	0.2230346648169127
1.897539103116159	0.6088127723179616	0.22152452834641348
1.898447255946266	0.5550578783269506	0.22001784464034418
1.8993557564611836	0.5550579960177101	0.21851428083069402
1.900297135523907	0.5550573098786492	0.21696022495656508
1.9012050168116799	0.48123397305688154	0.2154652695143091
1.9021129400898147	0.4812348675928595	0.21397399762297267
1.903020318917364	0.48123419170098625	0.2124873890490534
1.9039270965663082	0.48123475061768334	0.21100554916122127
1.9048339946964032	0.4005879905024952	0.20952731513144685
1.90574329660671	0.4005887031182253	0.20804900064492945
1.906651233190637	0.4005886166964899	0.2065767594565466
1.9075591694178582	0.4005888604994996	0.2051083889703714
1.9084648758851552	0.32811819009221654	0.20364749974764798
1.909371566836787	0.3281174480190999	0.20218891850300666
1.9102808258637096	0.29833565531247247	0.2007301399366622
1.911189597337605	0.2983355351921971	0.1992760991412425
1.9120983687927833	0.29833566145705476	0.1978260320922389
1.9130043367815814	0.2983357363309446	0.1963844127511737
1.913910198614086	0.2506292651846467	0.19494694884167837
1.9148190413984025	0.25062876241967863	0.19350877958152968
1.9157263566867007	0.2506292717764116	0.19207706780275025
1.916667114598035	0.25062923518979163	0.19059686778759447
1.917575712838715	0.2178233197028303	0.18917142713593674
1.9184843696805272	0.2178232277104407	0.18775000061872757
1.919392260779114	0.21782325494371915	0.18633389172758152
1.9203001509023405	0.21782346172122324	0.184921921057345
1.9212419188664531	0.19466476596941013	0.18346165386340174
1.9221823442005896	0.19466468856841118	0.18200795082321816
1.9230913854439164	0.1946644281213767	0.18060703784539986
1.9239990864200427	0.17794135569622763	0.1792124039067209
1.9249074109076074	0.17794143275011998	0.1778210451930647
1.9258129283133263	0.1779414715401677	0.17643821964748013
1.9267563781345947	0.17794132555618955	0.17500198274884293
1.9276644640212799	0.1589772935958653	0.17362395248570003
1.92857020062926	0.1589780092055645	0.1722537767421852
1.9294784103993265	0.15897805548013597	0.1708841792209778
1.930388060588334	0.15897737104145318	0.1695167633773481
1.9313278734478307	0.13614153436562174	0.16810860166180264
1.932235849607119	0.13614172506517336	0.16675259665738487
1.9331432129961919	0.13614199654762651	0.1654018981063786
1.934054001664686	0.10958616748914818	0.16405053334035774
1.9349615764506893	0.1095860461143745	0.16270837242546643
1.9358647487991774	0.10958678053947978	0.16137713489234382
1.9367741922659705	0.09441131981347003	0.1600411197159442
1.937682218667796	0.09441133265895954	0.1587116745630923
1.9385905820233351	0.09441134054466337	0.15738624092000947
1.9394984064861194	0.09441131157592177	0.15606611274863233
1.940405005599035	0.06009258493213175	0.15475229247376165
1.9413124285286023	0.06009260865262657	0.15344182480281846
1.942220385944048	0.06009259916765328	0.1521351550670826
1.9431283428976087	0.06009263922220941	0.15083307439036828
1.9440359298462024	0.020096789917402807	0.1495361270800733
1.9449432138468556	0.020096790925062922	0.14824422927785172
1.9458496752950993	0.02009680197436259	0.14695812925910218
-1.1948341565346452	0.015356954467804372	0.14567333990750533
-1.1939253148106999	0.015356936934083267	0.14439320502039446
-1.1930207514798425	0.015357001472909493	0.14312376289415538
-1.1921129864959108	0.015357002687723633	0.141854524632631
-1.1912034140071301	0.035699533698929316	0.14058749523807942
-1.1902964117777275	0.03569956823995592	0.13932878363182238
-1.1893884868147	0.03569954978827985	0.13807354604671074
-1.1884805616615601	0.03569956076474919	0.13682308173186933
-1.187573891377939	0.04172841571940637	0.13557912581243087
-1.1866656382519278	0.041728404043869065	0.13433780395030154
-1.1857593562190754	0.04172839346177832	0.13310398658659153
-1.1848530744709387	0.04172841715318447	0.13187499118730894
-1.1839429507829227	0.038281376830099016	0.13064565434534015
-1.1830364009875127	0.03828134917377649	0.12942601119499253
-1.1821277054842079	0.038281386605929155	0.1282083713955536
-1.1812233011922406	0.03828138824378748	0.12700135896962594
-1.1803136741222453	0.030071949633460455	0.12579230013865
-1.1794073049670912	0.03007195376846819	0.12459249909785146
-1.1784657005447006	0.02643839286787488	0.12335128163497215
-1.1775568939754464	0.02643835831869218	0.1221583650900934
-1.1766493747065119	0.026438427539274598	0.12097212079164901
-1.1757405692047014	0.026438436631646977	0.11978920047199133
-1.174832995955782	0.02067452147784858	0.11861289827680517
-1.1739258349479247	0.020674483710039982	0.11744215326534296
-1.173017088565347	0.02067447670591109	0.11627441261138709
-1.1721095289681194	0.020674476440570293	0.11511325725123811
-1.171203479572276	0.016709695987835706	0.11395909369533351
-1.1702950253653024	0.0167096597308622	0.11280695757740071
-1.1693860791229314	0.01670964073136365	0.11165931433252
-1.1684810303348634	0.010331336160839012	0.1105216924990618
-1.1675723582614743	0.010331284778556117	0.10938465143242915
-1.1666662656194446	0.010331327005285463	0.10825597649605112
-1.1657567965387858	0.010331296156458229	0.10712827048315951
1.9767769974822982	0.005183411944136818	0.10596676747868732
1.977684927836713	0.005183408718424248	0.10485154242009478
1.9785944301388683	0.005183413284818861	0.10373961183102745
1.9795007881934477	0.0051834150856413025	0.10263674266910357
1.980408235642973	0.029812657098206206	0.10153778018379554
1.9813146033911841	0.029812598805044183	0.10044536578065051
1.9822227568938255	0.04364837948892179	0.09935606636536577
1.9832005986850576	0.043648434574290414	0.09818908956471747
1.9841082439655089	0.04364844722799743	0.09711138748165311
1.9850503500339018	0.04364838172196383	0.09599838499609892
1.9859919294226327	0.06834371303542236	0.09489173714538972
1.9868662459011752	0.0683437023377677	0.09386928915790761
1.987771937777757	0.0683437231528434	0.09281538804582491
1.9886798688821044	0.0683436738373147	0.09176424518750989
1.9896238674763327	0.08579590164437582	0.09067705543634755
1.9905299454174878	0.08579586662575873	0.08963902739024572
1.991438333950347	0.08579589351271406	0.0886037632611337
1.9923827442485704	0.09578379050557834	0.08753320524997339
1.9933240615858934	0.09578381171914681	0.08647201056618246
1.994231331446683	0.09578381065597139	0.08545474759473495
1.9951389820141932	0.09578380756875486	0.08444252084607706
1.9960443896038151	0.10226178481835253	0.08343825277576136
1.9969544314683285	0.10226111127289912	0.08243435016616901
1.9978608903013448	0.10226133009412815	0.08143990056770777
1.9987673445102447	0.10226163293978062	0.08045095867114485
1.9996760377634994	0.11134242071201624	0.07946511005619271
2.0005845674503595	0.11134188665447618	0.07848499331760607
2.0015268487586613	0.1113421942574448	0.0774743466070492
2.0024361107350552	0.11134188454911055	0.07650480542154062
2.003341364643221	0.1278710987176558	0.07554510305110142
2.004249855544273	0.12787103108356893	0.07458756423590952
2.00515771713759	0.12787103164508964	0.07363630072477856
2.006099746581943	0.12787121215369243	0.07265518009605833
2.0070065842711244	0.1519257558257255	0.07171644336476633
2.007914842844538	0.15192552508606572	0.07078188423536748
2.0088560921479512	0.1519258073917958	0.06981935683823409
2.009800348392341	0.15192545878158226	0.0688598816827579
2.010740811995781	0.1774220146026846	0.0679103738736383
2.011650455948955	0.1774215565821696	0.06699779939890707
2.012590152176036	0.1774218035641303	0.06606109579860923
2.013534456911418	0.19897398561557558	0.06512597444674964
2.014477202784192	0.19897364424271596	0.06419858594258036
2.015418626517927	0.2081422526461105	0.06327868223026663
2.0163263007200807	0.20814191894117517	0.06239762028457461
2.017270262916477	0.20814242067304667	0.061487453429128786
2.018174093303572	0.20814205290670135	0.06062184027004188
2.0190861300695224	0.2172715597920597	0.059754189121926884
2.0199921901628946	0.21727180052552034	0.058898025505144024
2.0209000243561803	0.21727142063194987	0.05804599644401467
2.021842607783819	0.21727191829179432	0.0571675211041993
2.0227513833657134	0.22047982848664227	0.056326514502675465
2.023691004007218	0.22047988462997392	0.05546312768260195
2.024632387852943	0.2204793378836733	0.054604418011927856
2.0255773912062423	0.2204793763197995	0.053748758562476
2.026519032261646	0.2197351105862795	0.05290248577832837
2.0274275315748413	0.2215464574767507	0.05209201007676936
2.028369747213415	0.22154628172718593	0.05125770444296773
2.02931196351041	0.22154630266004247	0.05042977230733299
2.030218354018698	0.22154655367112205	0.04963934665359464
2.0311958645846744	0.23067444675373447	0.04879353526966532
2.0321059479418793	0.2306746540985767	0.04801226731456311
2.033046993120611	0.2306746455645363	0.04721071895063918
2.033989756343458	0.23067404743504513	0.0464141403953967
2.0349290799601674	0.2560329257312565	0.04562688319534242
2.03587456772361	0.2560331576131548	0.0448409375586331
2.0368169566618888	0.25603321964481773	0.04406404606973107
2.0377609045582674	0.2560327166864513	0.043292364127807056
2.038666660762463	0.29321444720017187	0.04255802520675788
2.039574816678274	0.29321489886886637	0.04182776913806112
2.040484338801141	0.29321480108366615	0.04110247415920752
2.041424808518814	0.3324477880359333	0.04035888758961262
2.04236547935261	0.3324477371063644	0.03962164880518193
2.04327393128793	0.3324474887328211	0.03891584794565504
2.0441823838309374	0.3324475147234544	0.03821613502677217
2.045089745168548	0.368119563715295	0.037523349250103054
2.0460309452056786	0.36811904984108956	0.03681116434418053
2.046974289436333	0.3681192688278853	0.036103944536156646
2.0479176317051575	0.36811981540284655	0.03540333129637077
2.0488599632618905	0.39482208362191407	0.0347100731400634
2.04976869152944	0.39482225973272767	0.0340477976179034
2.050743780441816	0.3948223943299798	0.03334400631866649
2.0516867258840232	0.39482228837534583	0.032670167097054024
2.0525942795986185	0.4090396538926579	0.03202789784754723
2.0535364775626004	0.40904008380550666	0.03136763599304676
2.0544457317495284	0.409039813220081	0.030736771280173502
2.055423274166123	0.4029792899556926	0.030065450765338068
2.056363945679354	0.4029794834058616	0.02942623459412086
2.0572711866523723	0.40297893175007304	0.028816046771786123
2.05821483260156	0.40297945725114537	0.028187957661247723
2.0591581709157425	0.37928217440085377	0.027566792150893714
2.0600991103799924	0.37928203389743653	0.02695390717044189
2.0610432153514098	0.3792818641538925	0.026345695290342197
2.061949609894636	0.37928243269066036	0.025768132747799957
2.0628937622184944	0.34529794426211097	0.02517313933749463
2.0638331344263783	0.3452977990099548	0.024587879282759417
2.064775987723752	0.34529759789578146	0.02400719996524853
2.06568437948757	0.3452973316676913	0.02345414817498381
2.066628528417297	0.30564735373564395	0.022885994728147195
2.067570412295642	0.30564683163814704	0.02232598474431526
2.0685122985561994	0.30564658069456807	0.021772753622135363
2.0694186372600707	0.26278561579855464	0.02124681049078712
2.0703599941672857	0.2627860487731584	0.02070720830491883
2.0712682020520035	0.26278599646799194	0.02019304851250844
2.072212798345749	0.2627853306927757	0.019665006276964575
2.07311838493354	0.21819723374936953	0.019165209309894148
2.074097617589401	0.21819726588772076	0.018631866689594365
2.075002194189387	0.21819763995605557	0.018145747772501632
2.0759122938820465	0.21819784541296178	0.017663027153809116
2.0768538060857016	0.17173736300935136	0.017170372203028292
2.0777989240533365	0.17173709836145382	0.01668271792636474
2.0787397250482207	0.1717375898161651	0.016204151368208165
2.079684190482724	0.1286129058189614	0.015730612239579896
2.080625469486485	0.12861343798606656	0.015265547389306676
2.0815305013460663	0.12861350683943737	0.014824871168692216
2.0824747050056	0.1108867949841592	0.01437189871769275
2.0834185718720746	0.11088659110218477	0.01392601128456047
2.08435711581285	0.11088717172024616	0.013489508482501723
2.0853029246532726	0.08408333325356504	0.013056563510258362
2.0862112493931937	0.0840833217811009	0.012647337547689607
2.0871512510007206	0.08408336119865853	0.012230614247737323
2.0880932119737	0.08408336454179767	0.011819939802807653
2.089002029540494	0.06736797879275867	0.011430284118327113
2.089944238215021	0.06736793799709774	0.011033128781433841
2.0908875902316555	0.06736800110674347	0.010642449491790497
2.0918304528983964	0.06736800303389427	0.010258935202535246
2.0927709475483254	0.0592955315053901	0.00988332388209707
2.093714834075799	0.05929560616064273	0.00951333186161726
2.0946567615802487	0.057935849638269935	0.0091510777552492
2.095599633041359	0.05793586875789616	0.00879543900036294
2.096543271714048	0.05793586262935759	0.008446506332727416
2.0974846577167514	0.0595468032770584	0.008105384865817142
2.0984282943838113	0.059546758289558875	0.007770447607061347
2.099333851378509	0.05954677800724051	0.007455620500980857
2.1002782400929063	0.0595467603403065	0.007134177232063639
2.101219903046045	0.06643806021476463	0.006820664459483767
2.102162291427908	0.0664379812970909	0.006513915310818313
2.103105832052956	0.06643800641925685	0.006213816171978036
2.104047070723408	0.06643800047201419	0.005921457094277545
2.104989190060955	0.08040320722393951	0.005635837803529251
2.1059317991332454	0.08040322758771418	0.0053570961835696235
2.106874021769255	0.08040319777705801	0.00508549644331775
2.1078162442674606	0.08040323934704983	0.004820926764429704
2.108758355730754	0.1038515203809324	0.004563420799177216
2.10970206706305	0.10385114315836477	0.004312531256605018
2.1106450514572495	0.103850812813657	0.004068890083162345
2.1115880533646223	0.13369295675154436	0.0038323004400292004
2.112528295221841	0.13369294089081862	0.0036034317861769914
2.113437808861962	0.13369263835245127	0.0033887238036080618
2.114379186893021	0.13369294680378183	0.0031734159722693563
2.1152869596683788	0.16870156245130213	0.00297246596561269
2.1161940061716638	0.1687019656686679	0.0027782220811175358
2.117102432023217	0.16870161115802199	0.002590243036897758
2.1180442263516333	0.16870170814596638	0.002402293132682701
2.1189861032963404	0.20680380349168612	0.0022213893827078886
2.119931748876007	0.20680374149756411	0.0020468697860120395
2.1208369153680415	0.20680393591569857	0.0018864943348374302
2.121778902562409	0.20680377130759506	0.0017265288138084804
2.1226867731264503	0.24763162117841414	0.0015790513760843246
2.123629567406309	0.2476316699384338	0.0014328579791733477
2.1245723604768734	0.24763193880839987	0.0012937552590369193
2.125515682552515	0.29084313794712086	0.0011616729216695283
2.1264241460248035	0.29084307935582493	0.0010411848817708257
2.127365594882536	0.290842958979793	0.0009232739408552168
2.1283070436851435	0.2908430963855037	0.0008124405129798646
2.129250824134973	0.3325520901274257	0.0007084379878661866
2.130191858372487	0.3325520979910679	0.0006118227284767291
2.131135152047853	0.3325528719598495	0.0005220766860716174
2.132076814001679	0.3655927192272907	0.00043957842962655014
2.1330202828834284	0.3655927720657254	0.000364029857200071
2.13396169826912	0.36559267659059697	0.000295738379191088
2.1349053718723834	0.3771032119540468	0.00023439450629871982
2.1358467439198416	0.37710326560188273	0.00018029502814510947
2.136789376743037	0.3771029044362435	0.00013322422515322607
2.1376980806476804	0.3771031481579648	9.457513884434804e-05
2.138639875698046	0.3905791860162466	6.148845967223182e-05
2.139582743697895	0.3905795658223532	3.5471158376873085e-05
2.140523695942727	0.39057981419975696	1.6596548621776076e-05
2.14146747085386	0.3891955462044025	4.780107954352866e-06
2.1424098479342795	0.3891960078025481	9.095851184313154e-08
2.1433515408152304	0.3891955884151876	2.5020656017326977e-06
2.144296387212162	0.3891952502260041	1.2051162725609087e-05
2.145202078853221	0.36866991040042324	2.7908443150918638e-05
2.146145442763628	0.3686700218976177	5.1402236232073366e-05
2.1470867870521824	0.36866997794014866	8.19416322535814e-05
2.148028130731062	0.3686702606717731	0.00011956886467305309
2.1489730152447324	0.3240433860661653	0.00016446498862266771
2.149881439050852	0.3240438268645588	0.0002143608282719705
2.150820980191066	0.3240437160979092	0.00027290777338941346
2.151764313242321	0.3240436366105281	0.0003387918322203787
2.1527073819806026	0.2595874687843639	0.0004117686277960972
2.1536479141158993	0.2595878191533727	0.0004916296412733001
2.1545903270764324	0.2595876587469226	0.0005787414161946137
2.155535668942909	0.19111339161539131	0.0006732539470988451
2.1564770457879576	0.1911133814321962	0.000774464947906121
2.157418421899088	0.19111354061176877	0.0008827543955612133
2.1583622071733317	0.1295592288989066	0.0009984251532266734
2.1592664265006207	0.12955947681505472	0.0011159173644563866
2.1602120606758066	0.12955914901353155	0.0012457724163898389
2.1611196726715476	0.10516939648798712	0.001377117607260733
2.1620622933283227	0.1051694271638958	0.0015204861055051193
2.162970519376142	0.10516936385384079	0.0016653268518593573
2.1639110384105265	0.10516942921410483	0.0018222494949100949
2.1648536124721156	0.0690743752410177	0.0019865889469702974
2.165796407824416	0.069074381842932	0.002158048794045006
2.166738138943848	0.06907440003508578	0.0023363833189557867
2.167682973417672	0.050827145561582576	0.0025224021640201776
2.168625309179979	0.05082710140511121	0.0027150065641740532
2.169567645742818	0.05082710238299264	0.0029146765280837735
2.1704746416686898	0.050827102877355694	0.003113528493387423
2.171416696487099	0.04682962009829354	0.0033269910517830675
2.172324403867498	0.046829609663310554	0.0035393422486025413
2.1732673419417887	0.04682958781437427	0.0037668661162680605
2.174210280057562	0.04682960760315024	0.004001449456519802
2.1751534122045757	0.04924754174679081	0.004243139371080038
2.1760950646470527	0.04924755901837152	0.004491489088044125
2.177036261497738	0.04924749647300984	0.004746743492193624
2.1779789397062794	0.0492475281833684	0.005009435748245416
2.1789226375786197	0.05489331383777803	0.005279461475973884
2.1798294042179513	0.05489327970290512	0.005545560786444385
2.1807361712394444	0.054893290702734125	0.005818165057312082
2.1816811052444205	0.06426763294107826	0.006109161028171267
2.182621093268838	0.06426771454589017	0.006405634488058393
2.183563460413079	0.06426763515809428	0.006709862890832546
2.184471325646749	0.06426767896296783	0.00700958181707809
2.185414073988994	0.07565782247951129	0.007327697665832917
2.1863574549152665	0.07565783586175812	0.007653040007478187
2.1872999852089556	0.08068310945489034	0.007985090272375758
2.18824021516833	0.08068306726794337	0.00832329796045449
2.1891487360029322	0.08068301869604319	0.008656706359994899
2.1900920335301337	0.08068307525793485	0.009009743310246784
2.1910346412394466	0.08864406712982457	0.009369504628569126
2.191976076243911	0.08864406421803094	0.009735780225110369
2.192920304225739	0.08864409907311548	0.01011012575414885
2.1938631240888826	0.091764114858442	0.010490885705755602
2.194769405756927	0.09176413926979395	0.010863452265328005
2.195677601891195	0.09176414702455157	0.011243254231373031
2.1965842295856266	0.09176412651454394	0.011628833765805167
2.1974917099865046	0.0853795014556424	0.012021207856353916
2.1984361775787127	0.0853795332256032	0.012436402501798892
2.1993766698046135	0.0853795042218711	0.01285676433201885
2.200284304761421	0.08537948351086881	0.013268977526031876
2.2012265315148207	0.0709423175108083	0.01370368784985603
2.202168979015105	0.07094225601157546	0.014145410112043021
2.2031124363171095	0.07094230996898596	0.014594521389925424
2.204055623254726	0.0709423030285973	0.01505041403018063
2.2049958997137926	0.052242303147487734	0.015511770553634936
2.2059386475464646	0.052242311943938746	0.015981220243454348
2.206882403264168	0.05224229578905033	0.016458065779213885
2.2078237829687346	0.052242344716282654	0.016940575657277558
2.2087669858075794	0.03142641124971446	0.017430889255462326
2.2097095346524807	0.03142640337283844	0.01792772467341218
2.210649818040197	0.03142637043183255	0.018430193594189036
2.2115946754810376	0.012893871157266897	0.018941968915737083
2.2125033963064205	0.012893869659452571	0.01944065347401117
2.2134440262574686	0.00638437392828854	0.019963536593465295
2.214386390204413	0.0063843805024064015	0.020494198070535898
2.2153304215659384	0.006384378559153036	0.021032629779838097
2.216271395950176	0.006384378717568005	0.02157611444875924
-0.9243792844213722	0.00013285386924542789	0.022126964601390513
-0.9234364269147313	0.00013285395635136805	0.02268512578901895
-0.9225285649801319	0.0001328539795904596	0.023228985939729236
-0.9215873080534525	0.00013285413758054089	0.023799490005023342
2.220949519049025	0.003844027512731616	0.024378543578969257
2.221857221815896	0.003844029235088947	0.02494162602863361
2.222797713568238	0.003844029869589702	0.02553165464396823
2.223705946527306	0.015996266815151015	0.026107818743422734
2.224651297484241	0.01599622101187086	0.026714172773248186
2.225593274643747	0.015996259888291075	0.027325094167226196
2.2265308495392455	0.015996258851341632	0.027939824129815827
2.227477794065641	0.03197384020796179	0.02856743660853077
2.2284198072194576	0.03197387867752071	0.029198491721677773
2.229359622357104	0.031973891214484976	0.029834735548473747
2.2303033297454373	0.03197391623532668	0.030480300091492694
2.2312105017933073	0.05188168739730388	0.03110717874508914
2.2321551176339565	0.05188168750119392	0.03176649347538499
2.233063130505812	0.051881715975025416	0.0324065618325621
2.2340050477472584	0.05188169761047553	0.03307704781970959
2.234945806260514	0.07804829367465704	0.03375332488430292
2.235854440224153	0.07804828156918432	0.03441277680147041
2.236796982241901	0.07804826914792173	0.03510333666499568
2.23773844709709	0.11346231761554895	0.03579970412994747
2.2386832223407525	0.11346205887116467	0.03650513806083104
2.2396221528866325	0.1322686798053744	0.03721276610505979
2.2405698430645047	0.1322682749113621	0.03793361529204562
2.2414725131199726	0.1322689275502809	0.03862639479438745
2.2424175788316485	0.13226847851103857	0.03935815719746596
2.243361353120401	0.16833357643982177	0.04009548891563887
2.2442653088264692	0.16833345269965733	0.04080785746223772
2.2451766742997497	0.1683333274718519	0.041532142872361094
2.2461143847093084	0.16833348314528943	0.042283724663060136
2.2470612683541775	0.19460075184224554	0.043049193152763565
2.2480048735194824	0.19460028681392136	0.04381853244328841
2.2489100119690475	0.19460080117608794	0.04456261610006244
2.249818008693835	0.19460078442394796	0.04531504780005237
2.2507613404381495	0.20914853911035103	0.046103113063007184
2.2516996125667053	0.20914868623907015	0.0468933621858212
2.252610716122752	0.20914897722445933	0.04766683676035294
2.253550202530795	0.21624331455111281	0.04847069805329398
2.2544955055781646	0.21624380187210582	0.049285972167498616
2.2554023974134503	0.2162434301937689	0.0500741754365964
2.2563445168675003	0.21624373433466057	0.050899265924169296
2.2572864935424066	0.22252199685345223	0.051730607782789276
2.258193331004902	0.22252224184338987	0.05253695010378029
2.259136923829978	0.22252250372492124	0.05338222477528374
2.2600799723817584	0.2225217145867184	0.054233368838593775
2.261022052563924	0.22463839401293412	0.05508997214870301
2.2619314578781484	0.22463915568771262	0.0559228583172279
2.2628347733724596	0.22463897065520652	0.056755984358060646
2.263743597832644	0.21949359670882002	0.05760003116797032
2.264653593837463	0.2194934434738058	0.058451023806487534
2.2655951658847964	0.2194934723102017	0.05933770329756273
2.2665397476864433	0.21521909127077	0.060233497822826956
2.267479430506862	0.21521927595202234	0.06113087565618194
2.2683895570508317	0.2152189507158514	0.062005938874501426
2.26929641726056	0.20571071613262765	0.06288363525290551
2.2702027664079383	0.2057109339155792	0.06376658385967136
2.271145583477786	0.2057106809314948	0.06469114299485436
2.272054711620484	0.20571056549998645	0.06558852902302721
2.272959805882782	0.20017607586488176	0.06648763985946689
2.2738656954710312	0.2001761410543201	0.067393230349536
2.2747744529866836	0.20017569409202143	0.06830739500707939
2.2756803414755704	0.20017608834457765	0.06922435073567257
2.276589091819986	0.20486294876718258	0.07014988624198128
2.2774986750774042	0.20486327551341565	0.07108195755783173
2.278404963065169	0.2048631949396603	0.07201629911403919
2.2793511859225153	0.2048632818843624	0.07299781315937733
2.2802910396894345	0.2211060204340898	0.07397877594804154
2.2811960472859245	0.22110599601038777	0.07492905888457388
2.282138055413605	0.22110617474531338	0.07592410987289935
2.283048720822717	0.22110642819875806	0.07689177732183239
2.2839559649623435	0.24876824718290122	0.07786139197918406
2.2848636634907202	0.2487677370776455	0.07883705577496081
2.2857713649937543	0.24876743193700462	0.07981827484029518
2.286714645371792	0.24876797365511838	0.0808438233196711
2.2876206823062595	0.28123436935953516	0.08183449888436962
2.2885286701377727	0.28123455747513115	0.08283281770159491
2.289470197095219	0.28123497582090723	0.08387382363297269
2.2903804877719165	0.31280665257066625	0.08488590478540234
2.29131931907449	0.3128069284248587	0.08593548302853296
2.292229281238782	0.32519201397044933	0.08695835954772946
2.293135960330542	0.32519149598532815	0.08798298822134008
2.2940446872217546	0.32519183261503304	0.08901536873924022
2.294951367470581	0.325191849893266	0.09005083595113711
2.2958582635577285	0.3391787668679742	0.09109194368317848
2.2967662230302106	0.33917790412614146	0.09213966259997182
2.2976744027708462	0.33917857379039834	0.09319301741990345
2.2986175627400782	0.33917821052004843	0.09429262659716121
2.2995243289675824	0.33877222383469774	0.09535524973976908
2.3004649211624426	0.3387725224346276	0.0964631376603905
2.3014092096704917	0.33877305203049696	0.0975811252505237
2.302351345855416	0.33877203779142917	0.0987022862626387
2.3032592515158723	0.32887543923199614	0.09978810480029764
2.304168575386304	0.3288748102996584	0.10088091008893921
2.305076094034118	0.3288751120149869	0.10197681050479962
2.305979976809798	0.31943863733679145	0.10307353378170513
2.30692401209191	0.3194387024438923	0.10422451524637862
2.3078325404572304	0.3194383445715991	0.10533753541275562
2.3087745185936943	0.31943837131873243	0.1064970376418032
2.3096844160298478	0.31669477843383603	0.10762235565538851
2.310586869556094	0.3166947962303524	0.10874360149466221
2.3114972395440088	0.3166949597929096	0.10987984867617619
2.3124055417035514	0.31669478642268806	0.11101867050251743
2.3133136152986307	0.31739577715074696	0.11216233844817332
2.314221802890991	0.31739547273505736	0.11331126788539216
2.3151280973743034	0.31739608280908616	0.11446288953290157
2.316034228884484	0.3173956996553635	0.11561936941700371
2.3169427360323263	0.31877390366806163	0.11678395082456451
2.31785092723185	0.3187745966875811	0.11795318540084837
2.318790070247989	0.31907281168674545	0.11916757068958947
2.3196991542957015	0.31907213535005535	0.12034820653128597
2.320608381379939	0.31907297684984515	0.12153404942818784
2.3215489122917274	0.3190724800276307	0.12276598708090643
2.322457639166564	0.31970168971830815	0.1239613384088382
2.3233668323143344	0.31970142922696354	0.1251622753259844
2.3242721028482807	0.319701473062765	0.12636295655996435
2.325181295844004	0.3197017399825801	0.12757377132279693
2.3260880963507997	0.3252007869534962	0.12878630623040196
2.3270300709102165	0.3252004944845478	0.1300510459011906
2.3279720463281324	0.32520049057159406	0.13132103891269312
2.3289148878527697	0.3379324584498222	0.1325974410051015
2.329823178198412	0.3379323826813569	0.13383201043385934
2.3307314682020213	0.33793258570417567	0.1350714127570792
2.331673168444937	0.3379327904022517	0.13636149067097222
2.3325806563548737	0.356763515032304	0.1376095815824505
2.3334884328881165	0.35676354472304	0.13886284677177027
2.334427859055492	0.3567636224062832	0.1401648203324903
2.3353373545667226	0.3567636099148559	0.14143015320109814
2.3362801534478796	0.3777792499722624	0.14274682854276666
2.337187179175185	0.37777885665411937	0.14401834004766306
2.338095896775019	0.3777793901435227	0.14529692223635315
2.3390045539579667	0.3777789808372939	0.1465801053832288
2.3399456645428836	0.39861466060071765	0.14791404017036278
2.340888671503594	0.3986143773962901	0.14925566738216747
2.3417939038804505	0.3986146652350726	0.15054824708371994
2.34270383490863	0.3986146269058343	0.15185215338868724
2.3436477222816063	0.4179479629571835	0.15320959147676833
2.344589101689515	0.41794760402767217	0.15456834651667856
2.3454963753526004	0.42752474779326	0.15588250965805336
2.3464034437193595	0.42752453987827416	0.1572009060318388
2.3473457351395255	0.4275245501999836	0.1585752767948085
2.3482537682446933	0.44788518501032737	0.15990426979120972
2.3491966400666904	0.4478851681174565	0.16128900051609504
2.35010447928004	0.44788501719711593	0.16262683417154888
2.3510123183569895	0.4478852354111537	0.16396911647718565
2.351954278151384	0.47057963335135017	0.1653665317101811
2.3528623292520465	0.4705798978870769	0.16671814019163547
2.3537703721184537	0.47057929550770555	0.16807413330984253
2.354675749768789	0.47057908304571344	0.1694305061647222
2.3555836958418954	0.4941313092248136	0.17079508082544595
2.3564916330407426	0.4941318663355139	0.17216398424691629
2.357399570504339	0.49413157584557615	0.17353721209098438
2.3583062411297506	0.4941310639004385	0.17491282079312528
2.3592128113242796	0.5126495352203242	0.17629255222190998
2.360121001764529	0.5126498969812266	0.17767901767042427
2.361064690841355	0.5126501424161619	0.17912418223821958
2.3619704428214683	0.5126501042125697	0.18051555030955063
2.362878230078251	0.5193476198748656	0.181914252604975
2.363821842842831	0.5193479891792898	0.18337259951551665
2.3647292298439075	0.5193474050232565	0.18477921440048226
2.3656722844886375	0.5099117484269046	0.18624552101080022
2.3665816972854157	0.5099119619813685	0.18766374844381395
2.3675218840902237	0.5099121472642836	0.18913431279827056
2.3684288622923413	0.509911948315473	0.190557101605418
2.36937182248077	0.4851867297148443	0.19204065395007316
2.3702797780399645	0.4851864597854128	0.19347327433825565
2.371187733860922	0.48518658983584767	0.19490993826557884
2.3721306224140624	0.4851867621535938	0.1964061356011024
2.3730706250884204	0.4497980704659511	0.19790205227632757
2.3739789005022014	0.4497982480990299	0.19935153569694872
2.37492206943983	0.44979846292348946	0.20086090414713284
2.3758289736693037	0.44979875727757895	0.20231625311487
2.3767741894574583	0.4101460047009165	0.20383725115628815
2.377680056466205	0.4101462889787502	0.20529890414819293
2.3785874852117277	0.4101462965575059	0.20676695634669293
2.3795301261894792	0.41014635105350666	0.20829606624116848
2.3804373068517055	0.37574975325698967	0.2097715703762278
2.381344328334929	0.3757500122177858	0.21125063622284526
2.3822883648837667	0.3544630846981843	0.21279409831508436
2.383193226551186	0.3544634411942733	0.21427735527873504
2.3841371135636495	0.3544632188759021	0.21582857132958222
2.3850465286061526	0.350601790642355	0.21732696681000452
2.3859507214894546	0.3506016669746135	0.21882046638085498
2.3868584919711067	0.35060186841965635	0.22032357519451018
2.387768105955619	0.3506017514280348	0.22183343521464305
2.388673962459377	0.3550479621557871	0.22334071793383933
2.3896182258426335	0.3550477128897642	0.22491577333979365
2.3905253380281675	0.3550479547670987	0.2264325556980471
2.3914342766766334	0.3550478838232618	0.22795600464411944
2.3923426276267628	0.369776888596726	0.22948206114908612
2.3932476412289905	0.3697772126926439	0.23100606245029437
2.394190085859885	0.369777109739524	0.23259684240744924
2.3950986181908	0.36977684691097007	0.23413397852762152
2.396041118065127	0.38664648003710894	0.23573229433325815
2.3969490584974484	0.38664619178520915	0.23727555554486732
2.3978894283361134	0.38664674515840514	0.23887759112504844
2.398799057705022	0.38664650558391006	0.24043077213201164
2.399740124463124	0.4010410950547739	0.24204124842846866
2.4006483649631423	0.401042058126997	0.2435990145677132
2.4015567422499386	0.4010420983703101	0.24516040016287532
2.4024620474669875	0.41485272527545786	0.2467198527219928
2.4033705412579005	0.41485275880740846	0.2482881366900744
2.4042790341521147	0.41485313474241353	0.2498597431526252
2.4051860880290414	0.41485319563455914	0.2514321557050804
2.406094753907325	0.433910998025417	0.25301064357023734
2.4070011805889986	0.4339107147338568	0.2545884925023512
2.407908977104768	0.43391144701219986	0.2561719593746427
2.408816855709646	0.4614928411944739	0.2577587848648832
2.4097235594647484	0.4614937069211767	0.2593467453669322
2.4106685687586995	0.4614934021430012	0.26100516109022903
2.411573498009427	0.47796998157763404	0.2625964405950913
2.4124808353182625	0.4779690823291763	0.2641950775178411
2.4134248730370005	0.47796958119283783	0.2658616736185462
2.414366439477155	0.47796918024757024	0.26752723251653054
2.415274696718072	0.5136469064697896	0.2691369949034959
2.416180274294306	0.5136469731993962	0.27074504163322444
2.417125018154441	0.513647430820037	0.27242584219962057
2.418067472048619	0.5136470167557595	0.2741058067888226
2.419009769874479	0.5507723184352554	0.2757887026777964
2.4199173378036276	0.5507719214961722	0.2774125844053371
2.4208238429961595	0.5507713115330787	0.2790374929193638
2.421765932522717	0.5850903122742166	0.2807292644959586
2.4226740534331164	0.5850908587130403	0.2823629840604176
2.423582316326185	0.5850906355758687	0.28399983142990987
2.4244895824176287	0.5850902262780789	0.28563772870357773
2.42539884167012	0.6126407232368447	0.2872820567184496
2.426304418749974	0.6126404335222215	0.28892252259515616
2.4272480140089003	0.6126404163318024	0.2906348050479247
2.4281895653800527	0.6126408543464067	0.292346351524704
2.429096701089876	0.6283851561290335	0.29399812359274685
2.430005768720315	0.6283856114846501	0.2956561343683306
2.4309460754359815	0.6283849099288993	0.29737396334747374
2.431855290720263	0.6283851703800085	0.2990377181267614
2.4327968910022926	0.6286373498320232	0.30076353506601966
2.433703902378832	0.6286373192734543	0.30242862832956274
2.434649038689345	0.6286371720008225	0.304166477932272
2.435553943654251	0.6199246147939734	0.30583297609596577
2.436497308876802	0.619924190146602	0.30757301179570773
2.4374031013511184	0.6199243096633126	0.30924632337615815
2.438312228700976	0.6147668723620736	0.31092831353262007
2.4392206162262884	0.6147671276318063	0.31261143220316856
2.440128070747815	0.6147672123227036	0.3142952923721304
2.441069068352753	0.6041333187225693	0.31604397843742155
2.442013545173637	0.6041330139508405	0.3178017507000252
2.442955952664674	0.6041331393430508	0.3195582636342621
2.443897415267322	0.6041331212666736	0.32131557567944086
2.444841082979064	0.5891071086802746	0.3230795466538276
2.4457832177927923	0.5891069344168073	0.3248431668857531
2.446724387864344	0.5891066014283801	0.32660746492224774
2.447667679498767	0.5891069049033897	0.328378205752038
2.448610351571051	0.5676394731245771	0.33015022448317366
2.4495174658878573	0.5676389065887399	0.33185768267459914
2.450460005178352	0.5676394473724244	0.33363416593699513
2.4514039574843247	0.5676386782031942	0.3354156824724213
2.4523465258490904	0.5421501534081846	0.3371969283900601
2.4532860288525473	0.5421503496792643	0.3389746844398571
2.4541943180689905	0.5421499910578028	0.3406955391073845
2.455136666547804	0.5123059515562598	0.34248314506966593
2.456080805334155	0.5123056411962905	0.3442763916053787
2.4570225072760814	0.5123056611847383	0.3460672221458455
2.4579642083094213	0.512306135486881	0.34786023508104913
2.4589079873808033	0.4740426070301453	0.34965937044454126
2.4598502403382865	0.47404217955943867	0.35145773395977803
2.4607924941585635	0.4740421729631833	0.35325820923253154
2.4617353894517766	0.4265916650290675	0.35506199690167534
2.4626437178707254	0.42659124436142476	0.35680160710143594
2.4635504273033266	0.426591732280734	0.3585400019734755
2.464456760939204	0.4009496125876919	0.36027953594975165
2.46536510780281	0.4009495986781973	0.3620247763892462
2.466308018448384	0.40095018498482377	0.36383835195485775
2.467213565177268	0.35158058934793196	0.3655818861556078
2.46812411322232	0.3515804351815732	0.3673368280514817
2.4690634369804894	0.3515804561552436	0.3691490746229808
2.4699724133113707	0.3515801995392936	0.3709045305657213
2.470913735521765	0.30988699947769566	0.37272425282565597
2.4718229278171724	0.30988674758193197	0.3744835763440366
2.47276654489224	0.3098873691108726	0.3763112684438504
2.4736699399884077	0.30988679546020964	0.37806270600837694
2.474579979063531	0.2778978259226899	0.3798286342454993
2.4754876506236285	0.27789697944229524	0.3815915544962788
2.4763947854652644	0.277897607796665	0.38335499177403387
2.4773024610234384	0.27789721908393333	0.38512101733581355
2.4782135364285223	0.2584440631002548	0.3868951806576948
2.4791187645698236	0.2584437781485173	0.3886594451912469
2.480060433032566	0.25844424499432356	0.39049627968581435
2.481002701720728	0.25844369583529714	0.3923358400896711
2.481910292608301	0.24981674994799904	0.3941091465299158
2.4828545706403387	0.24981694885011146	0.3959556155685421
2.4837611572585243	0.2498167952886482	0.3977297787029378
2.484667744246137	0.24981684705158722	0.39950528745341024
2.4855775414692567	0.2538523050053319	0.40128841184662406
2.4865200151585065	0.2538519084777801	0.4031369575865806
2.4874275365073277	0.2538518319093528	0.40491824992843584
2.4883358828183435	0.26780873095979857	0.4067024161573888
2.4892411627042326	0.26780878272796876	0.4084817848025199
2.4901850762638875	0.2759191247233669	0.4103383672748318
2.491091396701862	0.2759193905903177	0.41212221104249447
2.4919983304145994	0.27591863971789604	0.41390841798886946
2.492943877340975	0.2759189481406868	0.4157718797351746
2.493849008735665	0.28835090113887507	0.4175568205819827
2.4947543852625955	0.28835044416291633	0.4193433259539539
2.495663803338125	0.29138860229871616	0.4211388710779265
2.4965731377765787	0.29138790201835807	0.4229352944684935
2.497480040675948	0.2913879755427808	0.4247279297829968
2.498421658996726	0.29138846936456225	0.4265902333836056
2.499329899179715	0.2913599259349062	0.4283875097259515
2.5002375021562995	0.29135948603071876	0.43018446930994353
2.501146903315636	0.28050007198769505	0.4319859119902954
2.5020510456211844	0.28050042908972084	0.43377782957732625
2.502960264966599	0.2804999575640328	0.43558068276054773
2.5038669448561612	0.28050024623805564	0.43737934908425524
2.504776097666822	0.2720866681545116	0.43918374818077477
2.5056834440843647	0.27208630069132417	0.44098536403326394
2.5065881665731338	0.2720866836044421	0.4427825438656478
2.507498140536896	0.2720862377744017	0.4445909112862596
2.508405740603876	0.2535133249636709	0.44639529238064246
2.509312381727866	0.2535131376447484	0.44819847240866206
2.510221848965384	0.2535126349375018	0.45000795762991047
2.511161363243954	0.23414932594662918	0.45187791921825954
2.51210285490026	0.23414893880408597	0.45375249823519237
2.513049642613932	0.23414895524730336	0.4556382834909589
2.5139554687412353	0.23414956171687934	0.45744307853462535
2.514862029221551	0.218022003510353	0.45924989609989736
2.515768126183555	0.21802256632235115	0.46105632529341173
2.5166772751765283	0.21215267472308205	0.46286935326364453
2.5175850791629557	0.21215279192370384	0.4646801889865305
2.5184928813982523	0.21215308396087793	0.46649148693259
2.5193982426245953	0.21215282975087596	0.46829835451408974
2.5203070933783143	0.20520059554222966	0.4701126044316031
2.52124916199808	0.20520089893373392	0.4719935805353447
2.52215754797993	0.20520086291796016	0.4738076813018801
2.5230659335310817	0.2052009962267532	0.4756221270160656
2.523973463794947	0.2077386173433978	0.4774351857504996
2.524883673652187	0.20773827234820785	0.4792538964101952
2.5257903988230073	0.20773861201963048	0.48106591769809637
2.5266946561121206	0.20773839764548724	0.4828732551847166
2.527604469250796	0.21658244760473827	0.4846919232265325
2.528545641749308	0.21658216934053603	0.486573490014023
2.529452122604114	0.22339864303934318	0.48838588240956626
2.5303590461238135	0.22339852101086136	0.4901993126598346
2.5312692249262625	0.2233980741453052	0.49201938162526654
2.5322101634915164	0.2314324031781161	0.4939010712808054
2.533116391470212	0.2314321984039147	0.4957134286640505
2.5340609382807506	0.23143250263820167	0.49760247913454436
2.534967165195521	0.23143268602782968	0.4994149240768379
2.535909720086092	0.24312882605928046	0.501300032433806
2.5368199004117633	0.24312895229134535	0.5031203744635032
2.5377614716419896	0.2431294051415171	0.5050034538444904
2.538703975348143	0.24312883944343539	0.5068883270278011
2.5396112539666746	0.26006977092955885	0.5087026628848543
2.5405538735024193	0.26006941304541514	0.5105875502229981
2.541496494794913	0.2600692862416765	0.5124722905564164
2.5424391161690543	0.260069390518681	0.5143568537408812
2.543381009023901	0.279313368079323	0.516239756551231
2.544288632076159	0.27931360231785884	0.5180539340986444
2.5451944684564753	0.2793133324660269	0.5198643031649344
2.546138237992569	0.29903238128631104	0.5217502061955627
2.5470806341023176	0.29903238302558965	0.5236330554778189
2.548023029364152	0.2990326503385052	0.5255155672473026
2.548931666695438	0.2990324917271917	0.527330301766725
2.5498402758105274	0.31918007270391646	0.5291446189188193
2.5507439854375478	0.31917985977358354	0.5309487709152283
2.551687791676894	0.31917988291333815	0.5328325390783565
2.5525976686518796	0.31917995481815054	0.5346481442101607
2.553537881521787	0.33495420279353866	0.5365238003703726
2.554447525224656	0.33495383325024075	0.5383379818729469
2.555354963285105	0.33495423178802675	0.5401472587709757
2.55626093479891	0.33495416648783305	0.5419530839762138
2.557168786523917	0.3393172619839311	0.5437621042246792
2.558076900919154	0.33931678184109837	0.5455710705324548
2.55898501713551	0.33931658152388877	0.5473794391685542
2.5599250425761175	0.33931697556987456	0.5492506911450861
2.5608352479800565	0.3305571988073328	0.5510619188993787
2.5617406352625984	0.33055728760767883	0.5528628875736292
2.5626519841437694	0.33055741910670816	0.5546750146340552
2.563594615564328	0.3305574362009588	0.5565485792307087
2.5645343432285803	0.3149935651763227	0.5584155721472887
2.5654790240758234	0.3149937628689089	0.5602915737823436
2.5663830772003524	0.31499407768888416	0.562086088758366
2.567327723356502	0.30094952004879605	0.5639603117596108
2.5682339175916846	0.3009496983227293	0.5657573864549745
2.569178281707423	0.2958238719511802	0.5676292361863768
2.5700852142993518	0.29582423786293965	0.5694259838161871
2.571025489653266	0.2958237881871734	0.5712878226714604
2.5719699108446203	0.2958238687410056	0.5731568555521362
2.572911924252222	0.2896702108309847	0.5750200833685357
2.5738211902292196	0.2896704971581746	0.5768175294029242
2.574724579386305	0.28967000232681955	0.5786023518037219
2.57567214114864	0.2896700261983203	0.5804733425614177
2.5765773727312595	0.2901929114058873	0.5822596716484008
2.5775190054421047	0.29019316810843476	0.5841166877411917
2.578427569909268	0.29019344358126814	0.5859073582473512
2.579370153950841	0.29019298204337424	0.5877638777312675
2.5802775571580527	0.30014888472055584	0.5895499265107945
2.581186373519551	0.30014939660311984	0.5913375743064716
2.5821280883904696	0.30014920706873044	0.5931886600172703
2.5830362177140764	0.3202696197219803	0.5949724760771227
2.5839772161299264	0.3202697744406195	0.5968195337510291
2.5849205651846194	0.32026974389298796	0.5986698285548914
2.5858263283052634	0.3202691174698199	0.6004450801785085
2.586771540946728	0.3497626790104395	0.6022962447020457
2.587678382311749	0.34976251620249715	0.6040708863491486
2.588621791587953	0.3497630890332477	0.6059156358942052
2.5895625359712002	0.3497624620262217	0.6077536726250978
2.59047127620848	0.3874102264967101	0.6095277307720115
2.591412138105286	0.387410301797987	0.6113629722615368
2.592354952447016	0.38741025679913677	0.6132004399601204
2.5932978620174882	0.42989026942890696	0.6150364830295383
2.5942391970327185	0.42989077325627834	0.6168678277994633
2.595182983668634	0.4298899776418328	0.6187022787132174
2.5961250146617454	0.46543341179602	0.6205316301834951
2.597066050429712	0.46543353742461213	0.622357340326789
2.5979753656648956	0.46543366563913274	0.6241198625377207
2.5989186579258896	0.493779625596377	0.6259465067368813
2.5998247711019147	0.49377942833085897	0.6276994671288534
2.600768793154946	0.4937797807383955	0.6295239811510175
2.6017109654719643	0.49377905086299084	0.6313430787656835
2.602652021540534	0.5276992999431425	0.6331581590442465
2.603559299082824	0.527699616434922	0.6349063022258576
2.6045026300802965	0.5276993650173847	0.6367220288300567
2.6054451021332947	0.5276988203241154	0.6385341581591704
2.606353840790783	0.5502581931531395	0.6402795627997416
2.607295286490845	0.5502586858557545	0.6420858324536125
2.6082372984200024	0.550258450974184	0.6438911717252735
2.6091806997536313	0.5502582539410462	0.6456971262264316
2.6100886195274846	0.5604712099832695	0.6474331994735603
2.611030323785058	0.560470989738857	0.6492318188260805
2.6119720279476306	0.5604712665241238	0.6510283205637066
2.612915668665791	0.5656673502407514	0.6528263671386239
2.613821844775764	0.5656672097596739	0.6545509782253511
2.614765961799208	0.5656673685273576	0.6563456372780955
2.615672705244419	0.5656669635672564	0.6580671546277135
2.616615366856948	0.576059671566146	0.6598546603282669
2.6175575323923663	0.576060394590994	0.661638954375244
2.618465670934204	0.5760596154023023	0.6633566347791687
2.619406295157211	0.5760598044340247	0.6651334866849116
2.6203143831897893	0.5934425418935649	0.6668466597639222
2.6212574960221495	0.5934427131376979	0.6686235789618048
2.622201484958144	0.603203897140519	0.6703997457298551
2.623108167611571	0.6032042311864285	0.6721034315979519
2.6240509802627217	0.6032038849642095	0.6738726057697687
2.624958373118557	0.6209119398117716	0.675572980246922
2.6258998272497625	0.6209118121835882	0.6773347374433015
2.6268079587234556	0.6209117040424038	0.6790317548284296
2.6277160897645397	0.6209121079687557	0.680726409042287
2.6286588941745195	0.6304518243562821	0.6824832435421675
2.6296016612760966	0.6304513943102369	0.6842374133874325
2.630543201139487	0.6304519586244581	0.685986684854548
2.6314512375162598	0.6304516805182327	0.6876712121344349
2.632359197351431	0.628935587066529	0.6893531218876475
2.63326558309728	0.6289356626404548	0.691029624680243
2.634209790483373	0.62893521341855	0.6927734138593568
2.6351508463598647	0.6289354097947932	0.6945086467186814
2.6360924030908404	0.6191933766652417	0.696242044846423
2.6370360158499273	0.6191938104525333	0.6979764353782134
2.6379769880393034	0.6191936694097487	0.6997031638455896
2.6389192156579813	0.6191936491075357	0.7014293612472825
2.639863633656737	0.6037404447985891	0.7031567002691123
2.6408055744102517	0.6037404909746201	0.704876620626197
2.6417468097258725	0.6037402940097724	0.7065923477415287
2.642691382101469	0.5884064184106947	0.7083112137852716
2.64363211215478	0.5884062171405816	0.710020132259123
2.6445748867215984	0.5884068934971768	0.7117297812612889
2.645483844577154	0.5884067533122713	0.7133752555649487
2.646426823467197	0.582128416893585	0.7150793364105961
2.6473325737474838	0.5821283105680245	0.7167132596238255
2.6482758014763226	0.5821280339200618	0.718411766167126
2.649216965376229	0.5821279126925958	0.720103457452482
2.650159493947893	0.5903418073689094	0.721794475421127
2.651103652451846	0.5903416654886212	0.7234852569731597
2.6520457771428627	0.5903416839759577	0.7251692191621631
2.6529535942754667	0.5903419384108675	0.7267888347800842
2.653862087067048	0.60908043666402	0.728406662022046
2.6547686327610944	0.6090800895163595	0.7300180153370903
2.655710397205391	0.6090809563505568	0.7316887653761047
2.6566534908174266	0.6337813050875754	0.7333585786415091
2.657596695029497	0.6337815592607587	0.7350252662701294
2.658539247307886	0.6337815914243887	0.7366874599938256
2.6594473454136205	0.6615876171031224	0.7382857117959281
2.6603874542478376	0.6615879137451196	0.7399369899920687
2.6613299404980104	0.6615879751425803	0.7415890382462196
2.662273874865653	0.6764392286820999	0.743240183344847
2.6632155933924553	0.6764394674062176	0.7448839970039633
2.6641238410737893	0.6764390310356625	0.7464660943187353
2.6650643533256755	0.6764388711842119	0.7481009653625418
2.6659725750270837	0.70434819589564	0.7496763741209309
2.666914679838807	0.7043481041439109	0.751307074640195
2.667823526695756	0.704347683657435	0.7528768267754233
2.6687667516256135	0.7043484160257322	0.7545024220927834
2.6697087848314536	0.7275688527759318	0.7561223476341575
2.670649706205875	0.7275694891899711	0.7577367310772785
2.671594974679487	0.727569162224116	0.7593548967487267
2.672535850862452	0.7489149839480048	0.7609618614126809
2.673443043367618	0.7489151886974094	0.7625077963396016
2.674351756536978	0.7588415912391517	0.7640528572121267
2.67525753131745	0.7588410201040359	0.765589450242563
2.6762025289274503	0.7588410190969668	0.7671888660893347
2.677143341572917	0.7588413014425812	0.7687774065301664
2.6780509663340166	0.7717992823743323	0.7703063028531594
2.6789595282758185	0.771799278357575	0.7718332095585103
2.6798675772722818	0.7717991169950164	0.7733556669619246
2.680772543721614	0.7717987915962089	0.7748693681208759
2.6817157657826125	0.7788083572656443	0.7764432242852118
2.682657940777715	0.7788086918641035	0.7780114048012311
2.6836006323190085	0.7788085295297813	0.7795764931999133
2.6845443458665463	0.778808667696861	0.7811392966904604
2.6854864636470896	0.7776586032598553	0.7826954616395463
2.6863948461851037	0.7776582986859694	0.7841921022688073
2.687334871243563	0.7776584696141137	0.7857369261322936
2.688243728151759	0.7698396014623392	0.7872266877853068
2.6891855945710006	0.7698390764058543	0.7887665516566862
2.6900939569086013	0.7698389204780509	0.7902477571363309
2.6910012812378334	0.769839786210999	0.7917234447456674
2.6919420434676624	0.75688771209583	0.7932494585281299
2.6928507650521394	0.756888127133814	0.7947195564679126
2.693794110079115	0.7568883914461133	0.7962415474190976
2.6947364403454306	0.7568877288242775	0.797757689969549
2.695679143335712	0.7403787245903234	0.7992701992228366
2.696586215042874	0.7403786360572038	0.8007215234119089
2.6974932862206487	0.7403791566919922	0.8021688879243123
2.6984020069066594	0.740378723792656	0.8036148957169367
2.6993087770705113	0.7250646517624865	0.8050538011801743
2.7002525830159616	0.7250649098969058	0.8065472140739267
2.7011942369136657	0.7250645867755898	0.8080328676633907
2.7021016561655307	0.7174831249482817	0.8094603745233097
2.703043320138122	0.7174834916758598	0.8109374425348692
2.7039512829134313	0.7174830713076238	0.8123574705366781
2.7048935411978325	0.7174835082793164	0.8138267790201803
2.7058376012252534	0.7234999724959289	0.8152944261444341
2.706745201371672	0.7234999318099855	0.8167011535689153
2.707651172364384	0.7235000550650146	0.8181011930876343
2.708559368889479	0.7235000274231737	0.8195004789354551
2.709502601868924	0.7416391572910864	0.8209492826380951
2.7104448254437212	0.7416397085218207	0.8223919745241929
2.711387136237728	0.7416389350462604	0.8238302198886176
2.7122947223297054	0.7645284331335823	0.8252111157816622
2.7132010401663456	0.764528732762146	0.8265858049252396
2.71410898781761	0.7645281170801013	0.8279586623725287
2.715018056442169	0.7774925140952473	0.8293288810222529
2.715959416007601	0.7774926035415975	0.8307431815475855
2.7168676225112334	0.7774923777866952	0.8321032284466534
2.7177732787275226	0.7774927143278717	0.833455091827452
2.7187174587883196	0.8047014886220861	0.8348597998348699
2.719659213556791	0.8047013842805677	0.8362561417023048
2.7206029806383363	0.8047012683521092	0.8376506802981348
2.721510005101623	0.8308759952761203	0.838986392596442
2.722453749992078	0.8308759893069292	0.8403714435511185
2.723393698713043	0.8308761826789396	0.8417461020095665
2.7243355989022677	0.8308763909054032	0.8431187684513237
2.7252796747369494	0.8558575060538556	0.8444897181383733
2.7261876623840915	0.8558577223938337	0.845803627732349
2.727094282237868	0.8558581894794607	0.8471110068499426
2.728001433059292	0.8558581908535596	0.8484145826542341
2.7289436844122483	0.8774261074690874	0.8497637405146524
2.7298521623138736	0.8774262286064809	0.8510598356583825
2.730760235314224	0.8774262603757482	0.8523507203947747
2.7316679044411063	0.8774262018103596	0.8536363853527912
2.7325757040343315	0.8904195566072661	0.8549175725409246
2.733482684950116	0.8904199704209351	0.856192930858637
2.734424993263654	0.8904201124093571	0.8575129992330963
2.7353678267380364	0.8885873979226118	0.8588287198255473
2.736275490424661	0.8885876209516093	0.8600905397428491
2.7372178177371302	0.8817454842813253	0.861395526317386
2.738161068295433	0.8817451413053577	0.8626966493093081
2.7391020726109483	0.8817454615610268	0.8639895290916149
2.74004453473643	0.8817450521499274	0.865279242878709
2.740953123405611	0.8563533345690802	0.8665176879536632
2.7418957812698963	0.8563529530046388	0.8677974537272115
2.7428384391365705	0.8563533323990109	0.8690719902911056
2.7437468160010554	0.856353333241292	0.8702952122872258
2.7446864549398806	0.82021513896367	0.8715553876183387
2.7456296073480053	0.8202155058018366	0.8728149966001304
2.7465733403009396	0.8202154417277295	0.8740700698998972
2.7475156582113747	0.8202156295165995	0.8753179427895311
2.7484231350196557	0.7835795962429424	0.8765146370445175
2.7493644758151974	0.783579501302126	0.8777507455200081
2.750308956618877	0.7835790854354686	0.8789855946784714
2.7512497581854154	0.7550251828712783	0.8802102559127839
2.752192624531368	0.7550252721211528	0.881432202737812
2.7531007793470423	0.7550252526935459	0.8826040343780004
2.754043198782544	0.755025838095467	0.8838147408043974
2.7549857972280707	0.7383294797672874	0.8850202214651617
2.755894162529109	0.7383298125098859	0.8861767430343956
2.7568344361192265	0.7383298300032847	0.8873685196347195
2.7577430120672153	0.7383294246586547	0.8885149146641041
2.758684988737896	0.7269833460121328	0.8896980348386415
2.759593009871963	0.7269837083984492	0.8908332701136197
2.76053457478056	0.7269835028500663	0.892004997529102
2.7614428201150045	0.7269831088577539	0.8931299918970715
2.762384603374464	0.7187384997790031	0.8942910480082736
2.7633278016491447	0.7187380518185745	0.8954482404717402
2.7642366092550996	0.7187384945333715	0.8965579151721041
2.765178558878756	0.7128781384771865	0.8977025262280901
2.766119118904327	0.7128777372707046	0.8988398153086574
2.7670643052803463	0.7104243470180375	0.8999770112968393
2.7680048749663455	0.71042420667235	0.9011029773066735
2.7689129761272486	0.710424184335858	0.9021846881691997
2.7698210765963918	0.7104247478488038	0.9032610916492588
2.7707281015977303	0.7045745586965083	0.904330909034523
2.7716344153681356	0.7045740840486335	0.9053945715539179
2.7725774426883234	0.7045746497152169	0.9064956654186257
2.773485652219805	0.7045738894173359	0.9075506380970509
2.774393534072851	0.6979289666497744	0.9085998544094251
2.7753019025954617	0.6979287925926096	0.909644240212732
2.776241672160568	0.6979293614450766	0.9107190369886626
2.777186191160941	0.6979292816528256	0.9117934177805828
2.778128145953535	0.6900476477663876	0.9128590278671429
2.779035729222655	0.6900470695208691	0.9138802102488098
2.779977932707683	0.6900475106167004	0.9149345752342799
2.7808867185997435	0.6900477776613093	0.9159459608465056
2.7817935974051182	0.6787716591913279	0.9169497449500505
2.782734767131628	0.6787715105649241	0.9179856822949684
2.783677160914746	0.6787716523265083	0.919017031357236
2.7846206506279225	0.6618440141580907	0.920043615304448
2.785563766144557	0.6618444964879013	0.9210638130848401
2.786471580961294	0.6618438200685514	0.9220401650483276
2.7874112478778073	0.6618444086653217	0.9230449123407637
2.788356564869401	0.643361044724673	0.9240496703913198
2.78926205461642	0.6433612091639249	0.9250064118028106
2.790206780873377	0.6433611522721895	0.925998667254763
2.791114385357569	0.6243107155172564	0.9269462040622554
2.7920190813751407	0.6243104616076075	0.927885104354624
2.7929642156151564	0.6243100394471139	0.9288599868470391
2.7939054174784164	0.6148234620613755	0.9298247219542657
2.7948126063056877	0.6148235614058882	0.9307488277704802
2.795721151920646	0.6148238659090309	0.9316686309027324
2.796664352640522	0.614823622219694	0.9326174868750168
2.797572051416475	0.5965169101221457	0.933524813623286
2.798512175650853	0.5965170326442933	0.9344585275018137
2.799420278487913	0.5965169495204852	0.9353546049812201
2.8003286856516434	0.6038755780389687	0.9362452356269444
2.8012363980928434	0.6038760752438981	0.9371294319027207
2.8021450046234713	0.6038759377998509	0.9380087278827944
2.803050350673849	0.6038760513011003	0.9388791140069649
2.8039589470223647	0.6748845196086469	0.9397468382334798
2.804900832000414	0.6748845444625883	0.940640221879837
2.805809022635473	0.6748846448560971	0.9414957234015885
2.8067172122512503	0.6748853019009314	0.9423453975769978
2.8076238514686502	0.7945293395921583	0.9431877985976583
2.8085658489233247	0.7945292466163459	0.9440568782936146
2.8095099574360205	0.7945292800803453	0.9449215798180871
2.8104526457348795	0.7945294710779871	0.9457786496759673
2.8113947072464804	0.9380119087401473	0.9466288176654077
2.8123370697729237	0.9380104704784171	0.9474729122885399
2.8132782338209843	0.9380093113699506	0.9483095875130322
2.8142202951387016	0.9380086978009189	0.9491406975782692
2.8151638131098924	1.0692419489947473	0.9499667002913311
2.8161073155136394	1.0692475268013595	0.9507862803887669
2.8170129777350206	1.0692395781922681	0.9515669509742926
2.817957180176524	1.178773427065474	0.9523745328235999
2.8188632159662896	1.17877133655368	0.9531434038458093
2.81977185774172	1.2224616065465572	0.9539085088552667
2.820714378836028	1.2224615073736853	0.9546958055030818
2.82162132563422	1.2224582068249712	0.9554472852088732
2.8225645363311433	1.2224599602804787	0.9562224540276185
2.823471598555842	1.2897621397975862	0.956961789233883
2.8243780048534033	1.2897607391683337	0.957694580803202
2.825320732843366	1.289763740755199	0.9584503538754093
2.8262290999638378	1.289763676159986	0.9591724134264626
2.8271717668471297	1.3351839414490594	0.9599153279743876
2.8281160724967593	1.3351850790998916	0.9606529779271988
2.8290570673882445	1.3351795091488627	0.96138150388079
2.829998841623865	1.3351841120125136	0.9621040884497902
2.830906787115641	1.3673209551868115	0.9627945091147856
2.8318499025337167	1.3673175912573239	0.9635052101681744
2.8327917851680824	1.367315982891419	0.9642083988175283
2.8337008803301686	1.3970153372402712	0.9648808601422585
2.834608710780874	1.3970130037614765	0.9655462515458325
2.8355141208244876	1.3970128911804933	0.9662037545392055
2.8364225594999373	1.3970125907348971	0.966857311329704
2.837329727379539	1.4280699172269433	0.967503802348818
2.8382386473919903	1.4280721592599377	0.9681453684348564
2.8391796666244953	1.4280705730122785	0.9688030721456095
2.84012246718512	1.4280694608955056	0.9694553598743607
2.8410643614561657	1.4524752000370484	0.9701003536330537
2.842007132472239	1.452478807843274	0.9707392655542795
2.8429498521323233	1.4524744424008553	0.9713714488091033
2.84385742107736	1.4649158143984673	0.9719737278182546
2.8447648809228516	1.4649169108625861	0.9725697154606677
2.8456729180835483	1.464918954882677	0.9731598498732651
2.846614118924299	1.466409883786007	0.973764949014705
2.8475583256367525	1.4664164556866977	0.9743652334084405
2.848464256471378	1.466413463265552	0.9749348231713185
2.8494072482018447	1.462836992724549	0.9755210898280604
2.8503485153631325	1.462840462291126	0.9760995372784476
2.8512932645902995	1.4628437038862014	0.976673338039422
2.8522351151344125	1.4628402526857498	0.9772386022919306
2.853177464828084	1.4533781849063638	0.9777973871375946
2.854085102267497	1.4533761662169105	0.9783291705427386
2.8550278189066165	1.453378823186523	0.9788748316866901
2.8559699826274896	1.4533737575007186	0.9794133694621071
2.8569116206076655	1.4370512175956494	0.9799448034412963
2.8578212681793786	1.4370576097716274	0.9804517171394763
2.858762824002389	1.4207139548963041	0.980969712616137
2.8597063189434975	1.4207131466815657	0.9814819315242996
2.8606486138976064	1.420714095233111	0.9819866543443249
2.861589227395603	1.4000712222909837	0.9824836474060105
2.8624968323514453	1.4000757284660212	0.9829567250447274
2.8634390808727566	1.40007676235396	0.9834411256976412
2.864383155986389	1.4000783107192003	0.9839195779716944
2.8652901430834756	1.3676103219459026	0.9843727347465842
2.8661970095399907	1.3676097045387898	0.9848194572072416
2.8671411197090886	1.3676143074397702	0.9852777479697507
2.8680815958765464	1.3676123045134638	0.9857273938457843
2.8689896571725355	1.3265018496323937	0.9861550194242036
2.869932354298772	1.3265029805619986	0.9865921701171206
2.870876338166722	1.3265048157149089	0.9870229845570064
2.8718172461935727	1.3264997531158913	0.987445485342215
2.8727601180916733	1.2765615114197777	0.987861941717685
2.8736671290409928	1.2765651970990777	0.9882560102482892
2.8746093182733063	1.2414608446910715	0.9886585571115484
2.8755529999055067	1.2414629534060557	0.9890547844277118
2.876494114926356	1.2414578364127622	0.9894429941807398
2.8774363253465243	1.1914915913533535	0.989824707703406
2.878345444619078	1.1914932642506963	0.9901864199127923
2.8792531220353763	1.191496382175273	0.9905410916641677
2.8801245687297437	1.1914936590200227	0.9908755221279648
2.881069031834924	1.1284136915427612	0.9912312385454901
2.8820109776183553	1.1284155334067936	0.9915790239385212
2.88291848733099	1.1284102983437225	0.9919074943784819
2.8838586474695447	1.0607628004397893	0.9922409465352878
2.884802196508481	1.0607655719502171	0.9925686014945901
2.885745739776907	1.0607692878386727	0.9928892381020639
2.8866869570092164	1.0264877220824566	0.9932020893222305
2.887630042359192	1.0264835185770151	0.9935085499017413
2.8885736247200464	1.0264892635340659	0.9938081435403229
2.8895158767049587	1.0264871077761244	0.9941002950821011
2.890458403427278	0.9605898160091092	0.9943855098438859
2.891401254821339	0.9605960746793857	0.9946637921804033
2.8923082025201885	0.9605936501150941	0.9949248385409895
2.8932162247644784	0.9054073244407917	0.9951796689739
2.894123074201983	0.9054072743607304	0.995427650481084
2.8950660526546037	0.9054070567568608	0.9956785979859928
2.896006891087066	0.9054072149822444	0.9959219477992335
2.8969148609908237	0.8662581217079414	0.9961501362611019
2.8978574736438074	0.8662576761248567	0.996380107205595
2.898801366611075	0.8532552343173653	0.996603319447125
2.899743209917811	0.8532558640723152	0.9968189909848071
2.9006855647045513	0.8532553155100805	0.9970277225069228
2.901628930054575	0.8532553137663376	0.997229604484211
2.902569555151901	0.8381454018506697	0.9974238508151203
2.903478321786537	0.8381455492985337	0.9976048301403502
2.9044194528009766	0.8381453088780858	0.9977853241314366
2.905362642185731	0.8381453954635023	0.9979591352971197
2.9062708056754682	0.8363720169286144	0.9981197940457173
2.907214467416561	0.8363720477068173	0.998279768894541
2.9081197922398507	0.8363722384938032	0.9984265719925963
2.90906290852365	0.8396950415725196	0.9985725519159258
2.909971847843268	0.8396952046855464	0.9987065274004724
2.9109130994457706	0.8396951576487823	0.9988383176652658
2.9118553793358726	0.8396956524684501	0.99896316915389
2.9127993955012172	0.8433300923214521	0.9990811427002623
2.913704720270857	0.8433303119600629	0.9991875963089845
2.914648609930211	0.8433300867560103	0.9992916141274184
2.915590212528601	0.8433301457788245	0.9993882884427131
2.916532495961337	0.8519899099140961	0.9994779407366549
2.917475695609834	0.8519892916751047	0.9995605740908667
2.9184178800853298	0.8519896277877299	0.9996360192417278
2.9193596038566607	0.8519889891151711	0.9997043361922978
2.9203028459015523	0.8715424182048801	0.9997656555833853
2.921244973456781	0.871541807989631	0.9998198008272503
2.9221527562563265	0.8715422826705955	0.9998652574054719
2.9230951297796035	0.9028532024682951	0.9999054738168284
2.924002985527873	0.9028524638008579	0.9999374994788073
2.9249446419932132	0.9224718459585496	0.9999637519540915
2.9258880749779026	0.9224715128015526	0.999982940659363
2.9268305679496534	0.9224721898176059	0.9999950006093925
2.9278069005967238	0.9224669081393794	1.0
2.928714903877715	0.9666711698864004	0.9999978055808618
2.9296575087406516	0.9666743737578588	0.9999885500095377
2.9306008768480014	0.9666692020237521	0.9999721704489172
2.931507444712928	0.966672477224156	0.9999497218536166
2.9324500305758203	1.0176414900941548	0.9999194101439957
2.933393276966697	1.0176468521513602	0.9998819631312554
2.9343347182374186	1.0176444357680074	0.999837492175217
2.935277922009973	1.0714040418253905	0.9997858298669382
2.936186791273141	1.071409199616207	0.9997293178846836
2.937128090036477	1.0714080348553647	0.9996638270362145
2.938036081521002	1.0714061243355884	0.999593941495212
2.9389425805643223	1.1247546547241196	0.9995175968379697
2.9398856451843645	1.1247546281866816	0.9994312023785893
2.9407946653429637	1.1247543393664412	0.999341200068583
2.9417354080957407	1.1247568058706838	0.9992411054874721
2.942675812596233	1.1742761586080086	0.9991339814877968
2.943585025972552	1.174278674355404	0.9990236954063741
2.944563888143268	1.174283928276501	0.9988975828656186
2.9454708753218184	1.174279929128888	0.9987739036861202
2.946412258217557	1.2090760012431765	0.9986385912178165
2.9473564739879627	1.2090769807682251	0.9984957693118709
2.9482618241322913	1.209079194384948	0.9983521483264658
2.9492046301824177	1.2090735753856932	0.9981956386876482
2.9501121825464356	1.2283393012064179	0.9980382883374299
2.9510196407037776	1.2283406573542965	0.9978743919922175
2.9519285150336496	1.2283426904205312	0.9977036646806086
2.9528690789498837	1.2323856046758888	0.9975200585784139
2.9538138004751557	1.232389638034448	0.9973285519450811
2.95475505494855	1.2323865464623456	0.9971306853364017
2.9556970209522038	1.2323843827292893	0.9969256141635319
2.956605223108823	1.2207994308529624	0.9967212135612887
2.957549699083107	1.2208008816357687	0.9965016958540946
2.9584556826399893	1.2208030985740304	0.9962844656033845
2.9593624894158608	1.220797108291372	0.9960605114357916
2.960339738955784	1.1944966230432017	0.9958118533613645
2.9612817417873454	1.194498435667937	0.9955649924774097
2.9622259338197283	1.194500833306845	0.9953104973710216
2.9631682876612815	1.1583829930412166	0.9950494532532638
2.9640743606746076	1.158383539882555	0.9947918264446365
2.965017410083031	1.1399439506885278	0.9945167834718401
2.965961129738576	1.1399417941863519	0.9942345008118573
2.9669033189394196	1.1399409613815836	0.9939456503688971
2.9678111939683065	1.1399389974370724	0.9936606825535341
2.968753965840886	1.1071690569606984	0.9933578707553332
2.969696611310532	1.1071675043054037	0.993048084884582
2.970637678987787	1.1071672373851191	0.9927318253205141
2.9715795362120474	1.1071678008413415	0.9924083097598682
2.972558240487881	1.0844051954045493	0.9920647333073576
2.973465492283205	1.0843997764094848	0.9917395047823505
2.9744085589099005	1.0844066950981992	0.9913945729682929
2.9753158163823823	1.0844030965058513	0.9910561391859775
2.9762569478462355	1.0701708982446385	0.9906982356342513
2.977165643775742	1.0701710123187116	0.9903460683296813
2.9781078822132665	1.0701660879552077	0.9899740602217971
2.9790509058746695	1.0646946724359325	0.989594773317219
2.980028951429758	1.0646952704069312	0.9891940414140866
2.980936042657114	1.0646911470630982	0.9888156891669972
2.981841494468408	1.0646881820815435	0.9884316028944563
2.982818903168304	1.06932897725373	0.9880098021973511
2.983726986957113	1.0693267094474148	0.9876112340293266
2.9846355513644345	1.0693342268082955	0.987206016338921
2.9856137816951276	1.069330906930964	0.986762533999659
2.9865219019645237	1.079489451313244	0.9863441653117628
2.9874628653232915	1.0794838264621485	0.9859038963763197
2.9884412797434994	1.079490875425791	0.9854388044848682
2.9893827347437627	1.0870462139464834	0.9849842619445327
2.9902905357630054	1.0870479050762163	0.9845394544054821
2.9912322315877793	1.0870449086126448	0.9840712878190526
2.992140548321028	1.0888341228603833	0.9836132082130622
2.9930815079758246	1.0888328881070195	0.9831319340493964
2.994059136446157	1.0888356545352689	0.9826246553765529
2.994967550708411	1.0864645675707234	0.9821466758195948
2.9958746266182334	1.086462990387151	0.9816630485223022
2.9967836912306045	1.086470959954278	0.9811719991537255
2.997725519612442	1.086465701289509	0.9806565415502889
2.998703633111426	1.0812828622828334	0.9801140043268676
2.99961180379242	1.0812854714349518	0.9796036828740851
3.0005171903997585	1.0812804363441382	0.979088625894569
3.0014606329176847	1.0812884068694346	0.9785452344946911
3.002403281905835	1.0760466576224648	0.9779954936182654
3.0033803817964517	1.0760432414635657	0.9774184885855648
3.004289022565272	1.0733098632704547	0.976875366113794
3.005228996080924	1.0733053085438014	0.9763068860591974
3.006206956924759	1.0733051042152786	0.9757082849011438
3.0071156653711952	1.0669850794640232	0.9751455477774394
3.008091715705853	1.0669790086033035	0.9745341152692444
3.009001001866952	1.0669834542998988	0.973957998030576
3.0099083632291634	1.0669801017618574	0.9733768503216629
3.0108851522300184	1.058608497371777	0.9727442660702251
3.0118282098700826	1.0586119818612771	0.9721266793665881
3.0127693523036916	1.0586077216038976	0.9715036491097643
3.0137124019210098	1.0586130871365873	0.9708726538560555
3.0146545124547686	1.043751720231404	0.9702355966806995
3.0155635151557556	1.0437563045587257	0.96961459700106
3.0165054067003414	1.0437574330612382	0.9689645793075039
3.0174462426235507	1.0437506820831979	0.9683086445669885
3.0184243185339668	1.0186055175913313	0.9676197153546514
3.019365914766752	1.0186034751221753	0.9669497192967784
3.0203102974673453	1.0186109295989527	0.9662710871156965
3.0212518361701135	0.9847341806935002	0.9655878750853802
3.0221603276610765	0.984733665546859	0.9649223828740261
3.0231029927012973	0.9847388928540135	0.964225367435197
3.024045484993879	0.9847360786225368	0.9635218812499996
3.024950958179719	0.94913458377303	0.9628398215732628
3.0259298875649785	0.9491423155256824	0.9620955999290307
3.026872295224576	0.9491370836934286	0.9613724497812263
3.0277803437280504	0.9491364229927582	0.9606694628210733
3.0287573437413977	0.9158807170242196	0.9599063084192689
3.0296655080668384	0.9158761472298054	0.9591906237018916
3.030571754865316	0.9158725294509826	0.9584704097116746
3.0315137413246322	0.9158749738975596	0.9577154071628987
3.0324223614199695	0.8867352670685194	0.9569809904748552
3.0333655771343295	0.8867350432632618	0.9562122254850101
3.034272545021507	0.8867355005029147	0.9554668796457583
3.0352160636095338	0.8574627510609799	0.9546851347576231
3.0361215425316255	0.8574631923019727	0.9539288172274323
3.0370997141022626	0.8574631506083834	0.9531050911333578
3.0380426612192637	0.8574626067945907	0.9523044612506593
3.038950559720986	0.8249356879633202	0.9515275096885268
3.0398927925536263	0.8249353852805563	0.9507148789900464
3.040835025241192	0.8249358149778219	0.9498958460921353
3.0417791471374014	0.7887701979447815	0.9490687610901892
3.0426842044395532	0.7887703734397488	0.9482698854037174
3.043661690139337	0.7887700384233325	0.9474004798636267
3.0446057702635088	0.7693912858260958	0.9465542930468579
3.045548087293273	0.769391523236057	0.9457033362041318
3.0464559800224236	0.7693914050508249	0.9448774764894314
3.047398185906118	0.7299223825402085	0.9440142001623852
3.048339085938978	0.7299228891726842	0.9431458266100284
3.0492469721785675	0.7299227084208413	0.942301971433157
3.0502250245062195	0.7299228904206465	0.9413863723735117
3.0511667482263323	0.6958118621624557	0.9404983981573244
3.0521102854184945	0.695811449807475	0.9396024454734347
3.053052552575069	0.6958117353728142	0.9387014496295045
3.053993436130819	0.69581183238654	0.9377955583669415
3.0549370690174187	0.6641402507565153	0.9368807918185766
3.0558792293709787	0.6641405204325034	0.9359612430413315
3.05682247318872	0.6641404278339985	0.9350344343225218
3.057764672553649	0.6641400938773275	0.934102469279167
3.058706898063241	0.6334391401236489	0.9331643122070284
3.059651021581751	0.6334387130214452	0.9322180937987087
3.060556520812196	0.6334390564950207	0.9313047940731372
3.0615335866065787	0.6051413185259559	0.9303129649297122
3.062441930985999	0.6051410884334786	0.9293849996238945
3.063384160015009	0.6051406404394334	0.9284164282780588
3.0643278516224397	0.6051406611917524	0.9274402537629802
3.0652700698922843	0.5837518458777353	0.9264595270188377
3.0662108551724505	0.5837519358061507	0.925474248040095
3.0671554676539525	0.5837514858962551	0.9244788988266285
3.0680623652814	0.5739549265537714	0.9235175879819382
3.069004638675933	0.5739553827506725	0.9225128754513368
3.0699820697274203	0.573954900596348	0.9214643334076471
3.0709244099347224	0.5741894661721068	0.9204473353029431
3.0718665847002633	0.5741887897315409	0.9194245435774325
3.0728104088521717	0.5741894472840507	0.9183939885747355
3.073751121152788	0.5850265556781564	0.9173608975192429
3.07469475906017	0.5850266621341847	0.9163186565596877
3.075636933653374	0.5850264567183501	0.9152721142175136
3.076579259432532	0.5850267648614099	0.9142195043845742
3.0775229245647417	0.6080675932308989	0.9131595008266865
3.0784650768785102	0.6080675649376226	0.9120953240184567
3.0794073740951067	0.6080680708812704	0.9110251294490161
3.080350599208117	0.6080681930126247	0.9099480330795052
3.081291832806463	0.6407597938463936	0.9088673938250423
3.0822340728295603	0.6407591871798399	0.9077797942136209
3.0831771433116284	0.6407591183060752	0.9066854358434258
3.0840836918282677	0.6407591884706059	0.9056280027879677
3.085027871813566	0.6737425532768679	0.904521004729847
3.086004797552338	0.6737420449829379	0.9033695407460691
3.086946143705103	0.6737426018524538	0.902254185725933
3.0878883725425106	0.7019043558259827	0.9011320736354639
3.088831587310031	0.7019046253436743	0.900003080485065
3.089773724999655	0.7019046698982282	0.898869692477374
3.090716049961404	0.7019044422269874	0.8977304127640301
3.091660225546375	0.7269617579419113	0.8965832281875598
3.0926023771532876	0.7269616153548875	0.8954328642828278
3.093542762708682	0.7269612913735019	0.8942790564056323
3.0944868002654635	0.7510262859164795	0.8931151564539849
3.095429037915845	0.7510261297454414	0.891947886066219
3.0963712751215615	0.7510266403441876	0.8907750486252337
3.0973144918192754	0.7621788224152638	0.8895954323789073
3.0982566786885957	0.7621784317342833	0.8884115674428671
3.0991971208647078	0.762178774064761	0.8872243932507208
3.100142633111165	0.7821627358337477	0.8860252948885602
3.101083483138487	0.7821627582538327	0.884826628238364
3.1020256477523422	0.7821625442397575	0.8836208249894171
3.1029688323468565	0.7821629936920051	0.8824082590242177
3.103911043754453	0.7953794661723755	0.8811915095897946
3.104854747521209	0.795379051227728	0.8799674055842148
3.105797001999571	0.7953793859133527	0.878739779711906
3.106703386080868	0.7953796461986956	0.8775538108899789
3.107610872133554	0.8061932274939372	0.8763614283777499
3.108554049931508	0.806193485685359	0.8751168937415972
3.1094962008475626	0.8061935997635329	0.8738683836356076
3.11040417702414	0.8061935129127307	0.8726601362651237
3.1113454999423187	0.8175870615565907	0.8714023246938264
3.1122886328689714	0.8175862892427717	0.870136813852948
3.1132307903076204	0.8175862668201485	0.8688673523226188
3.114173101204486	0.831587023193432	0.8675924438862551
3.1151167530746133	0.8315871761585015	0.8663104875714184
3.1160246135319087	0.8315870549108753	0.8650722279840315
3.1170011992797	0.8315870990237225	0.8637348574601457
3.1179448470880944	0.8482670265271451	0.8624373203151102
3.11888565528632	0.8482671662203584	0.8611385471319122
3.1198279037719776	0.8482671425285677	0.8598326595011341
3.1207715491188592	0.8668313228639899	0.8585197130299723
3.121713738108203	0.8668306763989395	0.857203696689441
3.12265603001818	0.8668307977573526	0.8558824622186221
3.1235992324284516	0.8770452415087888	0.8545548878837615
3.1245404266132253	0.8770449756502992	0.8532251094950719
3.125482733346051	0.8770454709941348	0.8518887439105222
3.126425911875061	0.9019875067381586	0.8505461357213021
3.127368043387755	0.9019838923232508	0.8492000368037185
3.1283117878491984	0.9019899338168226	0.8478466613463777
3.1292540202439407	0.9019879209106446	0.8464905091950339
3.130196222393751	0.9285830704865792	0.84512947897954
3.13113985285647	0.9285823718134536	0.8437614722096084
3.132080206258908	0.9285825289341725	0.8423933441752618
3.1330224410185568	0.9285834921834757	0.8410176201498418
3.1339665904120286	0.9535212339726619	0.8396342417575686
3.134908838442939	0.9535236794540257	0.8382488197817923
3.135851036677699	0.9535180978423184	0.836858666483506
3.1367942390016488	0.9535222320199259	0.8354622394047744
3.137736477710247	0.9709642699607652	0.83406247128981
3.1386777384775995	0.9709611758001074	0.8326594180021394
3.139620914491367	0.9709589382301556	0.8312487798150884
3.1405631437038766	0.9778790954504294	0.8298348500228018
3.1415053808132454	0.9778874547039241	0.8284162231112907
-3.140736269951599	0.9778878095678496	0.826990783628509
-3.1397940275926146	0.977880158975898	0.8255628317104051
-3.138853237558251	0.9736139557929017	0.8241324667850057
-3.1379095826917927	0.9736169061554798	0.8226931350840457
-3.136967332253502	0.9736118433603477	0.8212513581230322
-3.136025602299446	0.9566940090418569	0.819805817863826
-3.135081925525624	0.9566905871536499	0.8183527372627106
-3.134139675228785	0.9308646720076631	0.816897327415603
-3.1331989347258977	0.9308716106722534	0.8154397587773605
-3.132253840082077	0.9308705369731854	0.8139709462914562
-3.1313130240798595	0.9308702537677009	0.8125043267856313
-3.130370746103842	0.9144533351829239	0.8110309921980142
-3.1294270917687976	0.9144545521401547	0.8095510773122688
-3.128484896238522	0.914456565953772	0.8080690500567195
-3.1275427056944465	0.9144593915561311	0.806582654958631
-3.126598973424321	0.8881316687798956	0.8050894623968903
-3.1256581761498015	0.8881268411876296	0.803596586337269
-3.1247145410635184	0.8881317170980239	0.8020948883242939
-3.1237722376116026	0.8881284877712377	0.8005910145795033
-3.1228301199864514	0.8699538384833855	0.7990831681849493
-3.121886927488089	0.8699536469754842	0.797569346822046
-3.120944632180472	0.8699533257133105	0.796052735947572
-3.1200024754987785	0.8605383040058884	0.7945321431817718
-3.119058817970902	0.8605384706193164	0.7930049350365183
-3.118118023966328	0.8605384580774329	0.7914782054768069
-3.1171757623624132	0.860538350411156	0.7899449568690773
-3.1162326079756633	0.8542446249050746	0.7884061308070996
-3.1152903091512996	0.8542441183286004	0.78686460145937
-3.114348113885867	0.8542443678417954	0.7853191667651384
-3.113403917826435	0.8542445361900612	0.7837663847831268
-3.1124636743788536	0.8471708737825043	0.7822160807711568
-3.1115213762766234	0.8471705404631933	0.7806583839796767
-3.110577298449022	0.8471710061475843	0.7790937466101768
-3.109635040114421	0.8353312088535814	0.7775281561851404
-3.1086928042750803	0.8353309943564757	0.7759586608255876
-3.107749581201259	0.8265033227265242	0.7743835948914324
-3.1068074395507073	0.8265034161302867	0.7728064357390394
-3.1058661189706243	0.826503330997385	0.771226781710184
-3.1049229356928105	0.8265031467411801	0.7696401451624741
-3.1039806622766477	0.8041570684090408	0.768051206819761
-3.103038507393886	0.8041575190386775	0.7664586611270439
-3.1020948338470458	0.8041569556675029	0.7648597548871446
-3.101153034208878	0.8041570474251399	0.7632602611083246
-3.100211783042528	0.7832502367790011	0.7616579659505506
-3.09926721162062	0.783250133978104	0.7600462900236886
-3.098326326990094	0.7832497167957105	0.7584372140936008
-3.097384083990624	0.7832500400558373	0.7568221466398308
-3.0964404969195978	0.7668374591535815	0.7552011193667328
-3.0955320741981542	0.7668372724050406	0.7536370672992563
-3.0945897904791906	0.7668371627046279	0.7520111777357795
-3.093649568804216	0.7529262651678247	0.7503852777487399
-3.092705476447049	0.7529260588656916	0.7487491209159085
-3.0917632090792657	0.7529255666608028	0.7471125897427082
-3.090820941316128	0.7529257429548029	0.7454725474325089
-3.0898777442865017	0.7420328401815164	0.7438273954036536
-3.0889355567814634	0.7420329263717227	0.7421805391616321
-3.087993306264578	0.7420327851760733	0.7405301326352763
-3.0870496775311964	0.7420324699412058	0.738873887777462
-3.0861087997152015	0.7350800670590198	0.7372190829158243
-3.0851665446052596	0.7350797581007812	0.7355584883454376
-3.0842234459029014	0.7350801373952169	0.7338930563467707
-3.083281216431085	0.7302927046062494	0.7322258354095114
-3.0823389518122597	0.7302923113545423	0.730555253393832
-3.081395277529736	0.7262059625874433	0.7288788895646748
-3.0804545418393086	0.726206565287155	0.7272044999682532
-3.079512315390826	0.7262060998925312	0.7255242322220873
-3.0785686251631335	0.7262063462833612	0.7238381431806448
-3.0776263604129266	0.7122886239648286	0.7221514188223014
-3.0766826771995435	0.7122884258848119	0.72045899235571
-3.07574048603102	0.7122887920519166	0.7187661079656944
-3.074798254668385	0.7122880138184576	0.7170700438991604
-3.0738545870163456	0.695924481634785	0.7153683039654345
-3.0729138213197342	0.6959247350531885	0.7136687427243213
-3.0719715692259166	0.6959247870690327	0.7119634633550904
-3.0710278788465244	0.6837559493018645	0.7102525630775406
-3.070085688443863	0.6837564192060144	0.7085413935197162
-3.0691439594842786	0.6837556938838668	0.7068281021616526
-3.0682002879085846	0.6837556725546574	0.7051083327084173
-3.067258073321005	0.6790810060506072	0.703388302824903
-3.066317191666357	0.6790808382864706	0.7016678233677792
-3.0653735742158252	0.6790814135775696	0.6999394723903706
-3.0644314218817024	0.6790816267116425	0.6982109631129386
-3.0634890452051597	0.6813539608668837	0.6964792261739525
-3.062545937769072	0.6813538197109477	0.6947433513247259
-3.0616037395249176	0.6813542349527797	0.69300638249148
-3.060662476463864	0.6813543131965912	0.6912684003462053
-3.0597192459888363	0.6869234019829784	0.6895240656631428
-3.0587770351177253	0.6869233948035758	0.6877789230578296
-3.057834716990515	0.6869231131835304	0.686030914098539
-3.056890675624384	0.6949849629299415	0.6842770582610009
-3.0559483852874396	0.694984768133754	0.6825238351244114
-3.0550081201256463	0.7017544785396553	0.6807717953242522
-3.054062985609766	0.7017544670277082	0.6790081052575133
-3.0531222603774584	0.7017548079571332	0.6772501026091652
-3.0521804164151436	0.7017549494716664	0.6754874950830168
-3.051236333912568	0.7231828626641622	0.6737181986773212
-3.0502940922715966	0.7231825510394669	0.6719498821042825
-3.0493518506551283	0.7231828814704258	0.6701791230140602
-3.0484086493565057	0.7231821364469277	0.668404139293397
-3.0474674658488605	0.7492958084319539	0.6666305633938941
-3.0465241474508407	0.7492951285393332	0.6648505947738675
-3.045581889123525	0.7492950388470618	0.6630702832980495
-3.0446397580747635	0.7729951111257627	0.6612878962619073
-3.043696124173043	0.772995072520614	0.6595003699860699
-3.042753862814312	0.7729947253460585	0.6577131762450603
-3.04181160144578	0.7729950644801309	0.6559237420621166
-3.0408679639748932	0.7914691414211651	0.6541294746987605
-3.03992716796593	0.7914689359042854	0.6523384241653223
-3.038985033968163	0.7914695399837063	0.6505426644833087
-3.038041332261916	0.7914691914081549	0.6487417733535814
-3.0370989741925736	0.8033103786146649	0.6469413313910224
-3.0361567583505447	0.8033107052116896	0.6451390738048247
-3.0352132185792766	0.803310966246452	0.6433322178892965
-3.034272307663835	0.8033108225424823	0.6415283630094479
-3.033330064184673	0.8091562582097545	0.6397199444258268
-3.0323869923760993	0.8091565448071703	0.6379079487031603
-3.0314445645365122	0.8091566007756269	0.6360952298429646
-3.030502385028867	0.8110225774206444	0.6342810553917593
-3.0295588391554955	0.811022583863157	0.6324623386311257
-3.0286168766795196	0.8097594748271377	0.6306447918035621
-3.0276760919723915	0.8097596395879453	0.6288276662639926
-3.0267319170030684	0.8097599446158976	0.6270021582378588
-3.0257897939851954	0.8097598850210205	0.6251788119364502
-3.024847145107585	0.8047974407472722	0.6233526686955885
-3.0239045606376753	0.8047974190355104	0.6215248966571388
-3.0229618464579158	0.8047972312197701	0.6196951452138989
-3.022021322143285	0.8047975469294756	0.6178679480869693
-3.021076290278585	0.7998086013575751	0.6160303137512668
-3.0201351406253947	0.7998080472669571	0.6141985806276622
-3.0191928893174635	0.7998083099600922	0.6123630821088863
-3.0182500009771855	0.7907460568035398	0.6105247448826558
-3.017308090027649	0.7907466441603515	0.6086867435278177
-3.016363674164928	0.7907463938779928	0.6068423052438183
-3.015421485103573	0.7907466255486315	0.6050006965403145
-3.014481643601575	0.7709732491078459	0.6031621905613263
-3.013537129925356	0.7709736187410072	0.6013130761165055
-3.0125947527655437	0.7709735678547429	0.5994667031937411
-3.0116522271800363	0.7709733217560668	0.597618625792676
-3.0107091280003386	0.7387554093820655	0.5957680349260903
-3.0097678074922225	0.73875598408666	0.5939195752136044
-3.0088261712679456	0.7387554542583192	0.5920691633377304
-3.0078818170338253	0.7007063243326117	0.5902120984878292
-3.0069400969850912	0.7007067549948092	0.5883589318748887
-3.0059980365469228	0.7007060486081562	0.5865038409920172
-3.0050547204299636	0.7007060848672609	0.584645046678822
-3.004112831037827	0.6611325200507371	0.5827878612971342
-3.003169812835026	0.6611330719113503	0.580927272932852
-3.002226424139973	0.6611324541624479	0.5790648014324931
-3.0012858802552134	0.6611330552695694	0.5772068254603604
-3.0003440171258418	0.6234646076686521	0.575345148347877
-2.9994002338676493	0.6234643030076322	0.573478603249361
-2.9984587045149755	0.6234643511532486	0.5716154722986321
-2.9975152815275905	0.623464226694179	0.569747575342896
-2.996572230840075	0.5978684769276361	0.5678794228374706
-2.995630037715688	0.5978685063611697	0.5660120045561782
-2.9946890965086266	0.5978680588309256	0.564146131810538
-2.9937453720080627	0.5888169129914048	0.5622738271370824
-2.992803306186123	0.5888172496844882	0.5604039281346359
-2.9918610174675866	0.5888172314984684	0.5585327286816332
-2.990916904038303	0.5949481281102643	0.5566570717681867
-2.9899754732695905	0.5949481634096055	0.5547859398552907
-2.9890338167847434	0.5949478489376077	0.5529135821453247
-2.9880912544637854	0.6019960237259472	0.5510386715182509
-2.987148518316241	0.6019961001494712	0.5491626894206424
-2.986205555117688	0.601995834913653	0.5472855561631312
-2.985262591926671	0.6019961049604408	0.5454077501964583
-2.984320243587642	0.6161009376633272	0.5435305232559193
-2.9833780518307984	0.616100723845247	0.541652989896747
-2.9824358602563863	0.6161010569554672	0.5397748652800253
-2.981493617761222	0.6195751774152942	0.5378960741697943
-2.9805505992118864	0.6195754202289944	0.5360151966653924
-2.9796087647358007	0.619575195148536	0.5341361693400257
-2.9786666980942806	0.6195746440401195	0.5322561941632162
-2.977722184733416	0.6055807468875318	0.5303708765529833
-2.976780511520114	0.605580870010674	0.5284907965078544
-2.97584004299779	0.6055805085053708	0.5266127182044014
-2.9748952391328523	0.6055811243362724	0.5247256032128107
-2.9739531586123364	0.5717468091188291	0.522843576082902
-2.9730116328787513	0.5717463610048577	0.5209623331679656
-2.972068576708937	0.5717465694391165	0.5190777342906139
-2.971125195844203	0.5239049654362533	0.5171922149383138
-2.9701834538839886	0.5239054878103315	0.5153097270515372
-2.9692394649997826	0.5239048785524641	0.5134225296916167
-2.96829910362021	0.5239053042199926	0.5115423940340832
-2.967356838946429	0.46829738863215753	0.5096582891918989
-2.9664134447572126	0.46829697243706164	0.5077717883886829
-2.9654715010911943	0.46829775338366253	0.5058880777625131
-2.964529099572707	0.4166033178324069	0.50400336787354
-2.963585455390307	0.4166035335639005	0.5021161157919413
-2.9626434898306737	0.41660399390570935	0.5002321908073125
-2.9617025748502908	0.3946878628965873	0.4983503636742233
-2.9607590637130863	0.39468811569200024	0.49646336772466354
-2.9598166960602525	0.3946877347965206	0.49457870898387274
-2.958874327425422	0.39468770440665996	0.49269412531049156
-2.9579306140409574	0.36154450524652076	0.49080695640134936
-2.956988524950738	0.36154475648920875	0.48892316628043375
-2.9560447790735465	0.36154453832331995	0.4870362209960878
-2.955104099697024	0.3475293677846957	0.4851555907498005
-2.954161629369746	0.3475290126405932	0.48327159077472187
-2.953218154667277	0.3475290326583443	0.4813858211860397
-2.9522759347936995	0.34752927853006693	0.47950282425472196
-2.9513339940149605	0.34766265562043935	0.47762067610518794
-2.9503904021224834	0.34766273151128985	0.475735547316145
-2.949448314738741	0.34766301527426896	0.47385376909547783
-2.9485417778457808	0.3476629997582745	0.4720433516399697
-2.947599313685018	0.35460833083441334	0.4701615749982569
-2.946691152284726	0.3546084429871019	0.4683486900469704
-2.945748885576002	0.354608532781911	0.4664681653982635
-2.9448055365348935	0.36653840788990655	0.46458595786954543
-2.9438628413515358	0.36653778622447003	0.4627055586570574
-2.9429567058441064	0.3665384131798821	0.46089858473578377
-2.9420144845524026	0.36653839516310444	0.4590201953107143
-2.9410723341094274	0.38083231474234686	0.4571425291590376
-2.9401280005006276	0.3808322334855265	0.45526112286491066
-2.939185949856679	0.38083231345410706	0.4533849009580116
-2.9382452887888264	0.3979976114431578	0.4515121070079342
-2.9373005801854823	0.39799830399086367	0.4496319456245601
-2.9363602234912403	0.3979980851310281	0.4477611596531608
-2.9354178222405163	0.4087685041949392	0.4458870476769696
-2.934473711161291	0.40876871570078266	0.4440103064905853
-2.9335312775109093	0.4087682400230924	0.442137696119202
-2.9325885463310897	0.43293190393203107	0.44026531722576656
-2.931645858660296	0.4329324831827908	0.43839387410660774
-2.9307047495644505	0.43293239369314834	0.4365264385434305
-2.929761206097081	0.43293200667567305	0.4346550754736957
-2.9288184151067505	0.4613693722052241	0.4327861344960278
-2.927877544561978	0.4613689425825717	0.43092195346884565
-2.9269329146783463	0.46136929942667454	0.42905130824102233
-2.9259916332654403	0.46136882144786306	0.4271883015087184
-2.9250826906649503	0.4919503546932909	0.4253902798486485
-2.9241425977652056	0.4919505360896254	0.4235316761487124
-2.923200354638443	0.491950478219356	0.42166990638273805
-2.9222559590811406	0.4919501840739928	0.4198050001746684
-2.9213143788217453	0.5173917581965098	0.41794679261381373
-2.9203723321762487	0.5173920021803039	0.41608882944812303
-2.9194282364117545	0.5173920352822932	0.4142280202648721
[truncated: 4,944 more rows]
