# Supplementary material for: Light-wave-controlled Haldane model in monolayer hexagonal boron nitride
Source: Nature. 2024 Apr 15;628(8009):752–7. doi: 10.1038/s41586-024-07244-z (PMC11041748; doi:10.1038/s41586-024-07244-z)
Supplement: Supplementary file 1 — This zipped file contains source data files for Supplementary Figs. 1–4 and Extended Data Figs 2–5, 7, 8, 11 and 10. [file 41586_2024_7244_MOESM1_ESM.zip › Data source/Extended data fig 11/Fig11b.csv]

Angle (rad)	Exp. (arb. u.)	Fit (arb. u.)
1.5707961519494285	0.3548712766951938	0.07484798064986596
1.5707961519494285	0.3548712766951938	0.07484798064986596
1.5707961519494285	0.3548712766951938	0.07484798064986596
1.5707961519494285	0.3548712766951938	0.07484798064986596
1.570796151949479	0.3665176485552503	0.07484798064981266
1.570796151949479	0.3665176485552503	0.07484798064981266
1.570796151949479	0.3665176485552503	0.07484798064981266
1.570796151949479	0.3665176485552503	0.07484798064981266
1.5707961519493325	0.3794162077986344	0.07484798064996692
1.5707961519493325	0.3794162077986344	0.07484798064996692
1.5707961519493325	0.3794162077986344	0.07484798064996692
1.5707961519493325	0.3794162077986344	0.07484798064996692
1.5707961519494444	0.392016300460239	0.07484798064984914
1.5707961519494444	0.392016300460239	0.07484798064984914
1.5707961519494444	0.392016300460239	0.07484798064984914
1.57079615195022	0.40275903901408044	0.07484798064903299
1.57079615195022	0.40275903901408044	0.07484798064903299
1.57079615195022	0.40275903901408044	0.07484798064903299
1.570796151948848	0.4084655828316891	0.0748479806504769
1.570796151948848	0.4084655828316891	0.0748479806504769
1.570796151948848	0.4084655828316891	0.0748479806504769
1.570796151948703	0.40907349407641697	0.07484798065062974
1.570796151948703	0.40907349407641697	0.07484798065062974
1.570796151948703	0.40907349407641697	0.07484798065062974
1.570796151948703	0.40907349407641697	0.07484798065062974
1.5707961519499092	0.4085465461803097	0.07484798064936019
1.5707961519499092	0.4085465461803097	0.07484798064936019
1.5707961519499092	0.4085465461803097	0.07484798064936019
1.5707961519499092	0.4085465461803097	0.07484798064936019
1.5707961519499336	0.4075969421591999	0.074847980649334
1.5707961519499336	0.4075969421591999	0.074847980649334
1.5707961519499336	0.4075969421591999	0.074847980649334
1.5707961519499336	0.4075969421591999	0.074847980649334
1.5707961519500342	0.407000695125714	0.07484798064922836
1.5707961519500342	0.407000695125714	0.07484798064922836
1.5707961519500342	0.407000695125714	0.07484798064922836
1.5707961519500342	0.407000695125714	0.07484798064922836
1.5707961519495561	0.40282422137102075	0.07484798064973135
1.5707961519495561	0.40282422137102075	0.07484798064973135
1.5707961519495561	0.40282422137102075	0.07484798064973135
1.570796151949332	0.3910797329105173	0.07484798064996738
1.570796151949332	0.3910797329105173	0.07484798064996738
1.570796151949332	0.3910797329105173	0.07484798064996738
1.5707961519493334	0.37908069019290985	0.07484798064996599
1.5707961519493334	0.37908069019290985	0.07484798064996599
1.5707961519493334	0.37908069019290985	0.07484798064996599
1.5708319147049108	0.37908069043295683	0.0748103417113037
1.5709258516762856	0.3746784827871087	0.07471151807007402
1.5710784400502424	0.3746784945541105	0.07455111992793036
1.5712911084422099	0.3763760115150102	0.07432783115536336
1.571562905382463	0.3763760760322437	0.07404290946123099
1.5718923998152179	0.3763761915295681	0.0736981792948451
1.572281498404002	0.3763763805380632	0.07329204250257658
1.5727244861439014	0.38519413905063155	0.07283091515709823
1.5731784248579956	0.38519382975340766	0.07235977979928596
1.5736323820200768	0.3851935998489383	0.07189003529533877
1.57408633377015	0.3851941354504959	0.07142170794457092
1.5745407631818975	0.3948040701587491	0.07095430312605243
1.5749947060257938	0.3948040957767052	0.07048881410031266
1.5754472236549646	0.39480420013248385	0.07002619598540329
1.5759016526160328	0.3948043891856078	0.06956304156303854
1.576355588073551	0.4005380501725103	0.06910181000594481
1.5768095510363997	0.40053773000997667	0.06864197126635967
1.5772634975015543	0.40053749234695746	0.06818357148463064
1.577716490416918	0.40053802072375316	0.06772755385550952
1.578169951853745	0.39978729982426686	0.0672724860340198
1.578624390258336	0.3997873084626018	0.06681786607805927
1.579078330857674	0.39978739801474	0.06636517310689209
1.5795327666816332	0.3997868855223037	0.06591341830379659
1.5799852787115345	0.39060289590853997	0.06546500115231464
1.5804392301036838	0.39060319322017856	0.06501658812046221
1.5808936551377348	0.3906028867301447	0.064569143676319
1.5813471185568486	0.3719388801387853	0.06412408018883267
1.5818015664603817	0.3719386434729319	0.06367948918777595
1.582254557598878	0.3719384774099029	0.06323775819051493
1.5827080066741648	0.3719390758753476	0.06279701679941034
1.5831624607412669	0.34660452376620765	0.06235674170213256
1.5836163966217847	0.346604446668438	0.061918412323415196
1.5840708216022699	0.33388384320077935	0.061481057317392666
1.5845233327053896	0.3338838245231611	0.06104698403427962
1.5849772864435026	0.3222727065966021	0.060612971907378785
1.585430752091359	0.3222727536730007	0.06018087283280824
1.585885175469981	0.322272871677157	0.059749312790152484
1.5863381721419338	0.3222730490860626	0.0593205554200665
1.58679163463809	0.3039423574561452	0.058892806265044555
1.58724609819813	0.303941853600552	0.058465568886312234
1.587700028447502	0.3039420960009741	0.05804028939220986
1.5881544710520452	0.30394171750358384	0.05761598942093492
1.5886069881534748	0.2913791017777069	0.057194939721579664
1.5890609229423576	0.2913794290977378	0.05677402852795931
1.5895153341857666	0.2815609497563906	0.05635413911880677
1.5899688191575387	0.2815606240941844	0.055936566864033345
1.5904217943442607	0.28156103977426056	0.05552092269575516
1.5908762301317472	0.2815608352250051	0.05510540458340121
1.591329741821207	0.277874701835796	0.05469219696386064
1.5917841065790355	0.27787526454097505	0.05427968163040993
1.592238077989549	0.277875195992219	0.05386899378712266
1.5926906322506729	0.2738987854188241	0.05346105218366526
1.5931445827083985	0.27389879115777316	0.053053322056831304
1.593599008889147	0.2738988563116924	0.05264664060561343
1.5940524580553448	0.2738989718038606	0.052242306831293675
1.5944892724357043	0.2715717153335499	0.051854199020400366
1.5949431968256098	0.27157191927090685	0.051452338634533176
1.5953961606565714	0.27157217275146905	0.05105280269494713
1.5958496667257578	0.27157179930301273	0.050654264935415486
1.5963040467316942	0.2716977767711834	0.05025644209900809
1.5967580257291834	0.27169751993378594	0.04986045406357142
1.5972125534658566	0.27453614744089516	0.049465474435059234
1.5976658367739696	0.2745360318657696	0.04907305934353074
1.59811887054032	0.27453597082398135	0.048682341460733906
1.5985729037237826	0.274535973750083	0.04829224859346973
1.5990267922559829	0.2857676538103021	0.04790376917902799
1.599481220190157	0.285767918307083	0.047516320968772466
1.5999352371454443	0.28576755197929926	0.04713071617390492
1.6003877441567953	0.2857679182063279	0.04674787996632813
1.6008420655870221	0.2979657089527535	0.046365002588913296
1.6012961409502044	0.29796568740966367	0.0459838295078745
1.6017499861242552	0.29796572517897	0.04560434629658685
1.602204061247602	0.2979658264764923	0.04522616946054101
1.602656856610555	0.3040907379109545	0.044850552410809846
1.6031104276405608	0.30409035974266707	0.04447578880675013
1.6035648278326655	0.30409073888742716	0.04410184363666316
1.6040188507280366	0.30409049051090525	0.04372971322217392
1.6044731740177642	0.30633934523871575	0.04335884295485486
1.6049267747376068	0.3063392524783508	0.04299006701650914
1.6053797041089426	0.3063392156311657	0.042623338046023765
1.6058342003744768	0.30633925845250937	0.04225684944574086
1.606287674486799	0.3108438895866258	0.041892692843038516
1.6067420603033098	0.31084344418137755	0.041529315930858485
1.6071959258288064	0.31084374363672873	0.041167867040622544
1.6076484804769535	0.32136206001972145	0.04080896782443031
1.6081029306849532	0.321361984871771	0.04045007951884802
1.608556954302183	0.32136197091258656	0.040093044498833406
1.6090114045672863	0.32136202844093265	0.039737192974974064
1.609464827291485	0.3394455791438698	0.03938366179108207
1.609917767358556	0.33944538235842686	0.0390320196987699
1.6103711485729095	0.3511213590610681	0.03868155044700163
1.610825623975524	0.35112153380775285	0.03833175808917583
1.6112795921667455	0.35112108717906193	0.03798387926420406
1.611734067187805	0.35112140689147675	0.0376371380535389
1.6121865064704632	0.3785074051815296	0.037293467752469334
1.6126404875612756	0.378507006632614	0.036950149525003216
1.6130949361938067	0.37850738031413395	0.03660800702836792
1.6135483746688704	0.3785071290681349	0.03626815117179305
1.614001491754974	0.4091087778666088	0.035930060116821795
1.6144559376001082	0.4091086164667252	0.03559250881696976
1.6149093044487446	0.4091092068643283	0.035257288065754185
1.6153637498944857	0.40910921424294505	0.03492280363836256
1.6158176693456694	0.43595183119139574	0.03459024045844159
1.6162701466925806	0.4359518339201377	0.03426026083753277
1.6167241961479137	0.43595195740466947	0.03393066833848033
1.6171785596869876	0.43595217712793627	0.03360238680722675
1.6176320812480387	0.4557065466214932	0.03327624990801338
1.618085016764626	0.45570665124190923	0.03295206741431117
1.6185394559038184	0.4557068820957941	0.0326283494086021
1.6189929143045585	0.45570649858688206	0.03230686933900225
1.6194473608400994	0.4677655130070256	0.03198623246995804
1.6199012898788672	0.4677655954035122	0.03166750456142584
1.6203539001433378	0.4677657435932606	0.03135123992186098
1.6208082089382052	0.4708451122546391	0.03103533316917492
1.6212622980219409	0.4708448707131381	0.030721126752786914
1.6217166043760027	0.4708454184837728	0.030408319329094588
1.6221690925109933	0.4708453324055512	0.030098305256854845
1.6226231137982883	0.46829504098428437	0.029788787970455963
1.6230775574108727	0.46829444876737775	0.029480535773399173
1.6235309897475068	0.46635428664985923	0.029174519084048892
1.623984896507574	0.4663545146378816	0.028869733477076987
1.6244394692737774	0.4663541682816428	0.028566057167325635
1.6248919063135805	0.4663545514787078	0.028265355302075995
1.625345786920092	0.46343948022094084	0.02796524642618209
1.6258002628448533	0.4634393472222338	0.027666302868318043
1.6262541476399943	0.4634392947334184	0.027369306052648142
1.6267081802648435	0.46343934155267136	0.027073771143376953
1.627161158181394	0.4630985945015667	0.026780477190013155
1.6276146369351938	0.4630988088274786	0.026488415123233355
1.6280690026815545	0.46309914195114305	0.026197344354295587
1.6285230094202563	0.4630988738176512	0.025908066765323465
1.6289774521741738	0.4670953217025212	0.02562007714864218
1.6294299212020302	0.46709530849265946	0.02533489561300424
1.6298838565285594	0.46709543142802556	0.02505035230500202
1.6303383188314593	0.4670949779463223	0.024767047265940662
1.6307917076015932	0.4719102823967381	0.024485976333187387
1.63124574239737	0.47191014134261355	0.024206072208789096
1.6316987614982368	0.4719100683386177	0.023928358318856254
1.6321526385914968	0.47376547336166336	0.02365168613738859
1.6326066298845174	0.47376567457392293	0.023376515012550513
1.6330611444470247	0.4737653014407412	0.02310260121973321
1.6335149906979392	0.4737656937587265	0.022830663015976065
1.6339689374767916	0.47218080835548826	0.0225602376695805
1.634421932767082	0.4721806371203081	0.0222919483559322
1.6348759433819886	0.47218059353445296	0.022024631434480933
1.635329953987129	0.4721806472771305	0.021758890885943957
1.6357838518769414	0.46725289813263765	0.02149479296788491
1.6362382542621081	0.4672530124079281	0.021231981474169947
1.6366907793186543	0.4638851908277734	0.020971827683849257
1.6371447409412572	0.46388469511445257	0.020712425020961652
1.6375990474457733	0.4638849933392515	0.020454407441076475
1.638053157526602	0.4638846935059319	0.020198083998473466
1.638506509886484	0.45753831522537647	0.01994376737722225
1.638959486225424	0.4575386627513913	0.019691238370641042
1.6394139051542806	0.4560254150388231	0.019439489532355792
1.6398674364462433	0.45602523313960724	0.01918981554181096
1.6403218685786902	0.4560251736394746	0.018941232716814423
1.6407758504642407	0.45602519391964935	0.018694483307123044
1.6412302027120405	0.45720358235215264	0.018449121689335306
1.641682714784557	0.45720378084165664	0.01820633471178941
1.64213666288237	0.4604233973187996	0.017964363272141137
1.642590724460795	0.4604232512266129	0.017723921259357598
1.6430446376009045	0.46042319510795193	0.01748514797799532
1.6434989966419433	0.46042324880540114	0.01724773313816567
1.6439516253521	0.4614312154527881	0.017012807910686135
1.6444054363174379	0.46143147392376105	0.016778858487462814
1.6448599498627137	0.46143116348298246	0.01654614283548369
1.6453138447474314	0.46099608608293774	0.0163153386524019
1.6457674521229388	0.46099591995188854	0.01608627353552893
1.6462203539265807	0.46099651217386	0.01585915412491746
1.6466748157963222	0.4609958774543359	0.015632849509970764
1.647128302699625	0.4548406345559363	0.015408625867814973
1.6475826339313273	0.4548406590024685	0.015185583711213924
1.6480366642187336	0.45484076674689566	0.01496428888623932
1.6484891902425203	0.4548409149994238	0.014745319089304893
1.648943511500901	0.44277585128412317	0.014527080008221147
1.6493975537424863	0.4427758103074909	0.014310576765611925
1.6498518830749511	0.4359453824230597	0.014095540179346147
1.6503044100819453	0.4359452250384599	0.01388295187438638
1.6507585061848065	0.4359452117325502	0.013671227491214301
1.6512129159825575	0.4359452993433001	0.013460963030436904
1.651666263901533	0.42229004877007636	0.013252791724692533
1.6521207922811607	0.4222898159769932	0.013045685238813554
1.6525728920346388	0.42228958635589103	0.012841282125596694
1.6530271257448275	0.42229020575949905	0.012637518665675406
1.6534811626215162	0.4104992702329601	0.012435451363056705
1.653935615392857	0.4104996263407859	0.012234809357129166
1.654388208103151	0.41049931474710893	0.012036590478759181
1.6548419935375545	0.4104998170269187	0.011839454830933377
1.655296533227625	0.40003321966208594	0.011643603889707648
1.6557498848722212	0.4000334730411392	0.011449872886202417
1.6562044075185327	0.4000331601265771	0.011257254277439248
1.6566572457165736	0.4000335605018077	0.011066956053521815
1.6571108503935459	0.38960173377116636	0.010877943992639088
1.6575652850421057	0.3896019426644829	0.01069020076002873
1.6580191927867454	0.38960221408356466	0.010504289163339236
1.6584717265448625	0.3780359087722243	0.01032054663421847
1.6589255995282572	0.3780358766783598	0.01013787194655808
1.659380014856198	0.3780359406702351	0.009956596462062092
1.6598336874264938	0.37803536880642413	0.009777232361244064
1.6602880004554705	0.36258178780382905	0.009599232821481864
1.660741051548932	0.3625814094850091	0.009423340466858483
1.661194309587678	0.36258180130467255	0.009248979966879865
1.6616488689646516	0.3625816216639631	0.009075738959207841
1.6621028590330487	0.33743437110315166	0.00890433486667103
1.662557294010836	0.337433977088672	0.008734384671547147
1.6630107328195824	0.33743431070036695	0.008566424919884392
1.6634637514021053	0.3374340114571808	0.00840023525127564
1.6639180803621227	0.30132553284705804	0.008235186105481056
1.6643716843160825	0.3013252356626448	0.008072020575063224
1.6648261958651884	0.30132502624653906	0.007910152916392674
1.6652800397509284	0.30132554920180354	0.007750145954042558
1.6657323013087033	0.25843852080879054	0.00759231063412833
1.666186675162427	0.2584380122181973	0.007435360926199782
1.66664079664107	0.2584382399648075	0.007280124121352447
1.6670946529650894	0.2584385144109644	0.007126602321623757
1.6675488128065903	0.21679290086802366	0.006974603880206785
1.6680016687585093	0.21679280065437828	0.006824661895876745
1.6684558409466512	0.1865557173845487	0.006675909398387439
1.6689096361536828	0.1865557576665645	0.0065289064903905816
1.6693637970741586	0.18655584311805537	0.006383413007246938
1.6698183634844204	0.17622025341757644	0.006239420835394424
1.6702720410226926	0.17622062949256262	0.006097337861038341
1.6707245553011536	0.17622033175050444	0.005957239452691657
1.6711786178224617	0.17622078714873654	0.0058182886606431995
1.6716322560344936	0.15996661781110338	0.005681095618485603
1.6720867922578742	0.15996640515554222	0.005545263423658185
1.6725409028921858	0.15996621858065507	0.0054111906097955575
1.672993307754802	0.15996603699390577	0.0052792441059681845
1.6734475820450132	0.14610862073999833	0.005148382501632031
1.6739012907150652	0.1461092567901608	0.005019314704941864
1.6743554807850294	0.14610924046269905	0.0048917428390581495
1.6748092038000546	0.1461092471521229	0.004765933801275355
1.6752625522659128	0.13204653784041454	0.004641857817619406
1.6757170541018866	0.1320459450280808	0.004519101326372296
1.6761708154678303	0.12496709924002748	0.004398178467330552
1.6766242481900173	0.12496758560994271	0.004278974120377293
1.6770788056753987	0.12496742269323549	0.004161110887148197
1.6775328183288898	0.12496727828804223	0.004045025201616346
1.677985499299695	0.11509401431133519	0.0039309085006226
1.6784398874470619	0.11509413275153088	0.0038179971206444346
1.6788936818988853	0.11509426755252909	0.003706869192938407
1.6793474751942725	0.11509442605476292	0.0035973767633097316
1.67980097345562	0.11022781641174477	0.003489589499038502
1.6802543812585542	0.11022777545751823	0.003383457048250148
1.6807077893051974	0.11022775716378155	0.003278958041306796
1.6811624347662846	0.11022777664483517	0.0031758143817899676
1.6816165295896068	0.11139038675682106	0.0030744357756771327
1.6820707143975768	0.11139050499290669	0.002974677040621132
1.6825237485407345	0.11138994140484282	0.0028768052647492113
1.6829769251309896	0.11921311939366327	0.002780535957273566
1.6834316903915925	0.11921302488311711	0.0026855715819261924
1.6838853125322943	0.11921293954145323	0.0025924853184214475
1.684339507073392	0.11921288650442233	0.0025009223441918643
1.6847923013984567	0.13411625667015734	0.0024112761456326335
1.6852459090300975	0.1341163296212798	0.00232310559700526
1.6857005325135235	0.13411644590123203	0.002236381529716138
1.6861541387306027	0.13411657410558098	0.002151492059521573
1.6866066179996542	0.1562520243598069	0.0020684463726476417
1.6870610959890306	0.1562520124241936	0.0019866757986779014
1.6875151378241497	0.15625202477220004	0.0019066271658105926
1.6879692567376583	0.15625137988562224	0.0018282083047544402
1.6884236177153404	0.18625674548114332	0.001751392716889032
1.688876351608346	0.18625705681761587	0.0016764891443192143
1.6893298853164873	0.18625673312896093	0.001603091823258026
1.6897840805387117	0.18625715346529398	0.001531231303290011
1.6902380965954795	0.2238315755393853	0.001461043448391414
1.6906905513435557	0.22383131362905107	0.001392732714951249
1.6911451373115425	0.2238311552030292	0.0013257449318198186
1.6916164605847577	0.22383149783241088	0.0012580317237443303
1.6920536071263363	0.2646272806476075	0.0011968130910227372
1.6925070010829513	0.2646274127649053	0.0011349303457023705
1.692959879795585	0.2646275825581761	0.0010747559242859348
1.69341430184083	0.2646278569786712	0.0010160220834926914
1.6938678711549744	0.3004184485312811	0.0009590424578203715
1.6943223157806822	0.3004180830609053	0.0009036002731272432
1.6947742125979057	0.30041837564854423	0.0008501042504852951
1.6952286438846293	0.3246875711057467	0.0007979528489089945
1.6956827765577331	0.3246873776971422	0.0007474835166925836
1.6961370435812249	0.33141193981830674	0.0006986474096932517
1.6965906431341662	0.3314115518976994	0.0006515279886029319
1.6970435722058823	0.33141189555695477	0.0006061184484087253
1.6974979940929467	0.3314116785938422	0.0005622065231979108
1.69795151317381	0.33210804831152785	0.0005200270600870631
1.6984058025053579	0.33210800294098625	0.00047942387457238216
1.6988598869606346	0.33210801734767026	0.0004404873315357272
1.699314176177473	0.33210810902632143	0.0004031824335702905
1.699766715287227	0.3209309336253482	0.000367661426147621
1.7002209250973992	0.3209304991148686	0.00033365548629752235
1.7006923074836178	0.3209308506557396	0.00030010793176492046
1.7011286461215716	0.32093049120121064	0.0002706377276353919
1.7015831422964063	0.3072105666428501	0.00024155981624945488
1.7020351339595818	0.30721086986617985	0.00021428024674409655
1.7024896319899072	0.3072106457594397	0.00018849669216430462
1.7029436877999624	0.3072104670314613	0.0001643877386538561
1.7033979153599474	0.29800677758260424	0.0001419193920993726
1.70385131249012	0.298006833112756	0.00012113771272856703
1.7043042529766579	0.29800693163741754	0.00010201863354250865
1.704758869643774	0.29800646630124106	8.447882638714887e-05
1.7052122282513162	0.2995084665395192	6.863383202054918e-05
1.7056666099505007	0.2995082070924345	5.440269579680887e-05
1.7061374177922253	0.29950798689300495	4.139925280561079e-05
1.7065751482640747	0.2995078644229296	3.090003439194528e-05
1.7070277022397748	0.3095877314403231	2.1656773064845524e-05
1.7074816450497108	0.3095876366441116	1.403106434621489e-05
1.7079360271366495	0.30958762440299187	8.048835761788867e-06
1.7083893370196532	0.3233282549374358	3.72655942576532e-06
1.7088439099130592	0.3233278595197711	1.0430232345688898e-06
1.7092964435109266	0.3303402874566889	1.3506640086430214e-08
1.7097504190252506	0.3303404427895421	6.268409445035453e-07
1.7102041883303378	0.3303406566691824	2.887521080505636e-06
1.7106588635340476	0.33034028783317704	6.804893172168967e-06
1.711112740955057	0.34661296319573104	1.2364854955098791e-05
1.7115651646242231	0.3466129739767763	1.9547095667181358e-05
1.7120195479930718	0.3466131522801068	2.8408533901025214e-05
1.7124733428930732	0.3466133730813226	3.8906908309992626e-05
1.7129450362105947	0.3656469620647015	5.156540541387969e-05
1.7133814183907279	0.36564695940740755	6.486119173721236e-05
1.7138359800090843	0.3656465972640113	8.033061731651042e-05
1.7142884168957142	0.3656468916338787	9.736890926966646e-05
1.7147422759575586	0.3837591165141286	0.00011610576042624255
1.7151967769506864	0.3837587857646206	0.0001365201309266034
1.7156501359526695	0.3837591637120561	0.0001585291038360312
1.716104637391283	0.3837589913105773	0.00018224350968090597
1.7165752879862597	0.39156360419263303	0.00020854158303180143
1.717011114006131	0.39156373134352723	0.00023447340533543445
1.7174651331981443	0.39156359806747537	0.000263102996408658
1.717919499276181	0.39156356562216366	0.00029340455004569425
1.7183734074427948	0.3886619653650332	0.00032532368995865334
1.7188259272999744	0.3886617912190179	0.00035878484183933583
1.7192803680046496	0.38866180831621866	0.000394035484529639
1.7197342848292185	0.38866187513434214	0.000430893465120017
1.7201883426101856	0.37875442561384104	0.0004694105614566273
1.7206422189322204	0.37875466628734683	0.0005095590760976844
1.7210951990249046	0.37875493361708346	0.0005512697897092139
1.7215490558668176	0.3646802904316525	0.0005947057159242217
1.7220030518874605	0.3646804939297559	0.0006398016470655303
1.7224577532567553	0.3567778199035038	0.0006866182696760196
1.7229277984622622	0.35677780840847656	0.000736751013667685
1.7233640831039685	0.35677810604825255	0.0007848623635173993
1.723836028319046	0.35677835114130196	0.0008386180306279808
1.7242725636381229	0.3406400090418102	0.00088992410611675
1.724725932729503	0.34064032825087104	0.0009448196036021459
1.725179013523704	0.34064000785461246	0.0010013198685324114
1.7256331775432172	0.3406405093772656	0.0010596000648139935
1.7260866780829311	0.3275992731905962	0.0011194381364759687
1.7265413322314163	0.32759901182868323	0.0011810763103141
1.7269935922728767	0.3275993892247855	0.0012440266799750826
1.7274653305093055	0.3275994523226522	0.0013114274318378435
1.727919664181683	0.31936663714391345	0.0013780200348662522
1.7283560839298098	0.3193665190822801	0.0014435376441944302
1.7288100273057738	0.31936665875227904	0.0015132980188984932
1.7292629094468583	0.31936681009509227	0.0015845330750156878
1.7297341943548112	0.3201462440799792	0.0016603994110155125
1.7301885121729148	0.3201466596907637	0.0017352109128417298
1.730625055532767	0.32014622407579146	0.0018086457364745237
1.7310969816886908	0.3201462906772699	0.001889741324892117
1.7315313728857296	0.3354364566144199	0.001965955761718686
1.7319856227773904	0.33543686774479936	0.0020472627369940467
1.7324395950174154	0.3354366377764549	0.00213016249225157
1.732911258451865	0.3354367521625032	0.0022180317416962843
1.733365730451589	0.365616091731748	0.002304374431972592
1.7338181425725734	0.36561614242974166	0.002391959354818721
1.7342550657621651	0.3656160293286195	0.002478092543240901
1.734708549437796	0.40406641996041837	0.0025690975268009455
1.7351805535754532	0.4040667141892593	0.0026655575450496493
1.7356171801462297	0.4228795216568049	0.0027563661862618693
1.7360695720558106	0.42287938941551856	0.0028520535347857164
1.736523564444743	0.4228794569102072	0.0029497159842467985
1.7369775565951824	0.4228796115641572	0.0030490175259628425
1.7374496522124918	0.45639984410451684	0.003154016971014989
1.7379024310808233	0.4563998634228837	0.0032563846435250264
1.738338653797602	0.45639939416071285	0.003356550287584138
1.7388097218180298	0.4563996210254658	0.003466415221301864
1.7392460891028538	0.480606261842531	0.0035697599965756038
1.7397166670346427	0.4806064976429506	0.003682901828013671
1.7401554498340108	0.4893262221699559	0.003789983402086009
1.7406247882753474	0.4893265662391431	0.003906213779044024
1.7410607657279398	0.49877996008041464	0.004015748862118133
1.7415157850863898	0.49878004476469917	0.0041316766913427165
1.7419861834734651	0.49878016619925003	0.004253249588122779
1.7424398467948854	0.49878034371836266	0.004372159954784736
1.7428942017124458	0.4999645941176127	0.004492887415980132
1.7433483772994518	0.49996441884477744	0.004615202924749302
1.7437842700740223	0.4999648389724568	0.00473413220721542
1.7442567289603605	0.4999643776905085	0.004864738582342793
1.7446923188213672	0.4955204275049108	0.004986719660782362
1.7451633209262867	0.4955203808018254	0.005120308441722134
1.7456174786204073	0.4955203632200004	0.005250783165260376
1.7460534284759013	0.49552024375221443	0.005377562842343151
1.7465076200616318	0.48422014753070725	0.005511247222878611
1.7469609671836517	0.4842201471666062	0.005646310628504039
1.7474315513733456	0.4842203421268558	0.005788228889989081
1.7478856820554076	0.4726352567549439	0.005926845445733146
1.7483398820756861	0.47263538718887366	0.006067113859130036
1.748794670774845	0.4681544177362288	0.006209197596887243
1.7492638341739817	0.46815424589985516	0.006357484635408321
1.7497194962561091	0.46815442842622307	0.006503168557229019
1.7501722737081145	0.4681544633199191	0.006649554092586229
1.7506249910042246	0.46455264355147236	0.006797538104333861
1.7510798255634865	0.4645527477252386	0.00694784290119508
1.7515332069137588	0.4645528246675983	0.007099291655577272
1.7519700750269007	0.4645529869097268	0.007246757885984419
1.7524422534205277	0.4696104154625414	0.007407835244596656
1.7528938895104933	0.4696103525630085	0.007563549063583112
1.7533483991988896	0.46961063457026764	0.007721876119841736
1.7538029082475164	0.4696110135891206	0.007881830058963946
1.7542566307690919	0.4833937814370686	0.008043129554549824
1.7547098621581478	0.4833940076045029	0.008205872241294472
1.7551647485871993	0.4833937843529084	0.008370834449147229
1.7556168448846736	0.48339340894375826	0.008536397545780108
1.7560711775892572	0.504520641559644	0.00870439879788534
1.7565248936171134	0.5045210139455448	0.008873791313267449
1.7569607314191997	0.5045211877058493	0.009038032374435272
1.7574341642375673	0.5045208491817804	0.009218131508664962
1.7578699558902162	0.5283239414152862	0.009385467247185088
1.7583233352010281	0.5283239454331282	0.009561138563769386
1.7587934294943448	0.5396438957873096	0.00974498971590487
1.7592477660053774	0.5396438001779559	0.009924325364522911
1.7597021025836155	0.5396438159628	0.010105279635371797
1.7601384072405621	0.5597559181936507	0.010280575065199776
1.7605927617183257	0.5597558116226957	0.010464707834895205
1.7610468844767557	0.5597564943567699	0.010650362399304773
1.7615175814816193	0.5597562885749539	0.010844496992248709
1.7619708989846674	0.5780058073587193	0.011033102727367822
1.7624255694267932	0.5780057123947612	0.011223886262931176
1.7628776828444963	0.578006148461029	0.011415199915336535
1.763332580029888	0.5780056183499291	0.01160930423604948
1.7637678513268753	0.5957588952584713	0.011796548085355955
1.7642408164368732	0.5957587918105258	0.012001684657354926
1.7646770898450443	0.6041641794114584	0.012192455774599069
1.7651470370020312	0.6041640555550409	0.012399613500417139
1.7656007261072433	0.6041642250622237	0.0126012391179513
1.7660557492948301	0.6041639789580742	0.012805069876015563
1.766508440673483	0.6194731763654912	0.013009457648899261
1.766963514390728	0.6194731696197113	0.013216530439963447
1.76741641550048	0.6194730230816567	0.013424216038953026
1.7678699756238707	0.6274290681084006	0.013633804224608623
1.7683237821801743	0.6274293101790692	0.01384510844926536
1.7687600029658037	0.6274288677301025	0.014049734277342995
1.769232626421585	0.6261698820864697	0.014273106016985202
1.7696862703074345	0.6261703767093232	0.01448914042626394
1.7701390563144703	0.6261701917794759	0.014706360398449183
1.7705929164548282	0.6261702713999308	0.014925693225293572
1.7710292003024768	0.6121224742614202	0.015138039176797888
1.771501611508404	0.6121224211118464	0.015369633963199474
1.771954679688338	0.6121221907795408	0.015593371702619596
1.7724072345662691	0.5882552948066565	0.0158184442087119
1.7728619856647394	0.5882554067863399	0.016046207156206537
1.7733158285561437	0.5882548303016991	0.016275111727857786
1.7737694371213732	0.5882550470270023	0.016505491028907648
1.7742044114882558	0.5597979410215302	0.016727901385537338
1.7746774773786618	0.5597979811611296	0.01697144937863114
1.775130412765273	0.543114771818141	0.017206254347554992
1.7755845650968662	0.5431147899529969	0.01744328130664749
1.77603871730446	0.5431149201076144	0.017681900670616115
1.7764931272336515	0.5431144906161979	0.01792224848282499
1.776946200783443	0.5095038026674887	0.0181634751299399
1.7774002100591386	0.5095038617781158	0.01840678743261662
1.7778362559215253	0.5095042066913776	0.018641968075547872
1.778306910054757	0.509504153702657	0.018897457938503146
1.7787607079609902	0.4750869681955532	0.019145412213515678
1.7792153253405598	0.47508701239120055	0.019395402918118556
1.7796685297117545	0.4750870125021838	0.019646198496907075
1.780123446794587	0.47508658161909645	0.019899529409613485
1.7805762915197423	0.4418625526100043	0.020153285142671458
1.7810288666191012	0.44186238314130183	0.020408462804254495
1.7814829604506162	0.4418624476676092	0.020666076410418475
1.7819547319871496	0.44186217245306986	0.020935393779534704
1.7824094181214527	0.4145286739102895	0.021196572156724675
1.7828632823062731	0.41452843102101966	0.021458857903290354
1.783298301921854	0.41452869373709794	0.021711733827938656
1.7837702128829551	0.3973251534407473	0.02198769220641034
1.784224066964059	0.39732558139991464	0.022254698254402835
1.7846782865105395	0.3973254207052647	0.022523495732908527
1.7851325063307175	0.3973253419850229	0.02279386954644165
1.785585371510806	0.3917007697701393	0.023065005253918334
1.7860392686322248	0.3917002691459552	0.023338329158716947
1.7864927919136229	0.3917005194518174	0.023612997256093095
1.7869466902045161	0.39170018015977465	0.023889462173624466
1.7873993941581876	0.39777754732846415	0.024166762884162998
1.7878534677470477	0.397777289617472	0.02444646992484243
1.788307921192211	0.4041448983115433	0.024727981739059053
1.7887618384786297	0.40414472763249193	0.025010729161890583
1.789215756054921	0.4041446402238454	0.025295042641847038
1.789669305105692	0.40414530584654657	0.02558068832879078
1.790122691755918	0.4220176531252611	0.025867792356831364
1.7905774892094575	0.4220175996867811	0.026157356448950213
1.7910307001213097	0.4220174836473693	0.026447470372801048
1.7914839111893053	0.42201745429044113	0.02673914068100523
1.7919380689795754	0.4467152492063068	0.02703298046781751
1.792391547470086	0.4467151262742712	0.027327938109518685
1.7928450261169284	0.4467150952059982	0.027624451078538288
1.7933003417557951	0.4467146381953059	0.027923728894776866
1.7937521518064945	0.4736061883012588	0.02822225033691939
1.794206594843717	0.4736064900665422	0.028524065829468533
1.7946613588265672	0.4736062206312923	0.028827654021985456
1.7951143885344496	0.4736065654580078	0.02913163464539728
1.7955680682395423	0.4978605295281384	0.029437600967651783
1.796021751488029	0.4978608428878543	0.029745119355497365
1.7964757424598847	0.4978605899899582	0.03005439657127683
1.7969300080865684	0.5187089455550283	0.030365412050447675
1.7973834001801992	0.5187088938637542	0.030677375590972784
1.7978204332079868	0.5187091011025811	0.030979544108133247
1.7982901841725474	0.5187091103654304	0.031305932352773666
1.7987282628648142	0.5372022918419582	0.031611805570141475
1.7991988826833143	0.5372025349426015	0.03194200192663436
1.7996516807855096	0.5460843951399456	0.032261259863385246
1.8001070182554324	0.5460846031129095	0.032583855560069305
1.8005599084165131	0.5460846117764904	0.03290625548689367
1.8010130851786574	0.546084064419299	0.0332303937776104
1.8014673439042135	0.562001628780827	0.03355684520862302
1.8019213181889135	0.562001697488986	0.033884630796972265
1.8023764805458358	0.5620020394988052	0.03421481726049982
1.8028280778080161	0.5620020245986792	0.034543943390750426
1.8032820834096503	0.5701562163861085	0.034876355700849127
1.8037371446637656	0.5701563623708253	0.03521108023668813
1.8041898640335998	0.5701563090454639	0.03554561029318921
1.8046452035571412	0.5701560231043583	0.03588361279226566
1.8050982602024166	0.5657164367795764	0.03622144876740541
1.8055509934708462	0.5657162564507833	0.036560565101273146
1.8060049063922432	0.5657163519748041	0.03690209082869794
1.8064599983944314	0.5657167242602329	0.03724603629735078
1.8069135605075277	0.5496006830646885	0.037590351242937546
1.807368060775599	0.5496008560882001	0.037936905119431936
1.8078201336430237	0.5496008204199782	0.03828312308316746
1.8082734198545727	0.5496010584861813	0.03863178613963199
1.8087289670210183	0.5277659067934793	0.03898371640914195
1.809182398875439	0.5277661054310913	0.039335532608168626
1.8096374010189744	0.5277659082465699	0.03969009047355063
1.810089573651071	0.5100582488233818	0.04004395401158328
1.8105437333394518	0.5100583157063301	0.04040088720342083
1.8109978928150516	0.5100584877943878	0.04075933698467368
1.8114507454580724	0.5100586015559813	0.041118264374823896
1.8119057001667465	0.5037126853066994	0.04148037402965397
1.81235764440301	0.5037121887261905	0.04184159103684265
1.8128122343396182	0.5037121239053712	0.04220643308211532
1.813265501997574	0.5037119984372106	0.042571720967253736
1.8137198958180833	0.5090893912527077	0.042939425702350695
1.8141739327213946	0.509089467934779	0.043308349770242796
1.814628426617235	0.5161141944619784	0.043679153786098206
1.81508176455461	0.5161144784635471	0.044050517108298035
1.815535424021054	0.5161142028505821	0.04442364468734906
1.815989083878654	0.5161140334575879	0.04479827276184979
1.8164429686605437	0.5363686880571057	0.04517458663222854
1.816897801649259	0.5363690729072889	0.04555319054409006
1.8173501528369551	0.5363692337973996	0.045931220517126434
1.817804056817983	0.536369006895877	0.046312042417823655
1.818258320251426	0.5636319204906798	0.046694663237297214
1.8187115260188949	0.5636321134863927	0.04707788464564771
1.8191662106149746	0.5636319258404664	0.047463852262675715
1.819618235941076	0.5636321817802968	0.047849046306857365
1.8200729352844391	0.5949151182864026	0.048238010343935905
1.8205263692270433	0.5949151739549181	0.04862738012525494
1.82098092040869	0.594915521812988	0.04901919963787514
1.821434639728416	0.5949151577231481	0.0494117888855478
1.8218881284800261	0.6207438806273251	0.049805661636719206
1.8223422691949684	0.6207440038451676	0.05020158517277978
1.8227964096359528	0.6207442550875392	0.05059899275832049
1.823249705509755	0.6333935500254223	0.05099714012604219
1.823702659358487	0.6333939289517092	0.05139646156674601
1.8241569327768443	0.6333939455876589	0.051798425391613244
1.8246112060775928	0.6333940929335089	0.05220186899657716
1.825065225888499	0.6332504177841878	0.05260656479004093
1.825519601658853	0.6332508264914901	0.05301305517495971
1.8259718799117324	0.633251019557067	0.05341913542689632
1.8264254800591495	0.633250851814031	0.0538278705707466
1.8268792323550538	0.6240403979814062	0.05423821237355581
1.8273336519149062	0.6240409487033628	0.05465062929730418
1.8277862232656328	0.6240406159015155	0.055062831295236196
1.828240921528311	0.6240407603063198	0.05547843889547512
1.828694268569653	0.6056217834033252	0.055894275373312124
1.8291490721803343	0.6056214105101431	0.05631291533263691
1.829602491103441	0.6056216505674406	0.056731742410128
1.8300548145016642	0.6056218392342656	0.057151010357350936
1.8305088332231967	0.580353577058199	0.057573307578546555
1.8309639427487736	0.5803535347130914	0.05799808383238102
1.83141790990941	0.5803534357703319	0.05842325314279689
1.8318704297681727	0.5803539422063967	0.05884851605362135
1.8323249755997906	0.5565625453936642	0.05927713800734299
1.8327780189211054	0.5565626150756781	0.05970579286536841
1.8332325724551244	0.5565623143585625	0.060137329787354955
1.8336867395063774	0.5422844344468771	0.06056995208550401
1.8341400570396666	0.54228456645024	0.06100321134277232
1.8345931813562446	0.5396195969075663	0.06143772840871072
1.8350475096620587	0.5396197728055617	0.06187484650977728
1.8355009430154938	0.5396192183481827	0.06231254625180012
1.8359552710632552	0.539619616796978	0.0627525537355543
1.8364085525459457	0.5429705149050184	0.06319298672088615
1.83686162692704	0.5429706539444781	0.06363465346144706
1.837316252843715	0.5429704232472655	0.06407927324893978
1.8377696601590494	0.5429701237632489	0.06452413703649947
1.8382249488366813	0.5548373869701818	0.06497228805061704
1.838678853669653	0.5548374395507365	0.06542051315942025
1.8391315659454446	0.5548374245324488	0.06586898757339096
1.83958547038183	0.5548377054384247	0.06632007220593428
1.8400391721329061	0.5696443807187505	0.06677238406664224
1.840494170534672	0.5696440714825268	0.06722742157232979
1.8409476870820394	0.5696443583074655	0.06768240360788642
1.8414015250566267	0.569644101133817	0.06813913230778242
1.8418539004042607	0.5824777584801691	0.06859580539168249
1.8423085843617824	0.5824780683807345	0.06905623239126218
1.8427623850812183	0.5870549557074756	0.06951718632225186
1.843216403438311	0.5870545533118294	0.06997978076570936
1.8436701073413353	0.5870549326709553	0.0704434716015976
1.8441230006778127	0.5870545870023556	0.07090774500853886
1.8445774224467932	0.5943445483482876	0.07137500058224953
1.8450309430454856	0.5943440512334741	0.07184274149667204
1.8454852623254423	0.5943445228817958	0.07231271887883975
1.8459387834226397	0.5943442704730882	0.07278327928498023
1.8463918743881484	0.6007671121037176	0.07325479732792947
1.846846352690195	0.6007673783028803	0.07372916728660493
1.8473000435714528	0.6007669212133069	0.07420412044550115
1.8477543177486198	0.6065067190346665	0.074681089242933
1.8482083777257035	0.6065066005684616	0.07515923648121758
1.8486624377865526	0.606506607146037	0.07563878524158307
1.8491143222461324	0.6065063617529042	0.07611742608284325
1.8495693973814553	0.610581208359877	0.0766008461263675
1.8500232066278166	0.6105806484307034	0.07708431851677508
1.8504777864767434	0.6105810631215407	0.07757000897350377
1.8509305164547636	0.6105805651909532	0.07805511111958553
1.8513832936626238	0.6124631624826041	0.07854164782787224
1.8518381725614947	0.6124628263612172	0.07903183500063488
1.8522916644722582	0.6124630854900087	0.07952191483180086
1.8527465436451818	0.6124630024376897	0.08001488377727943
1.853200354935277	0.6088335526549188	0.08050808094807195
1.853652220279128	0.6088334245015815	0.08100053668361912
1.8541065648115003	0.6088331454770193	0.08149707442838468
1.8545609096665296	0.6088329921333465	0.08199499478480234
1.855015175488183	0.5993831959988262	0.08249420878271337
1.8554683499784501	0.5993832631347629	0.08299359698961278
1.8559215242741318	0.5993834533642711	0.08349435521128076
1.856376119036845	0.5993833016381832	0.08399805807414859
1.856829282459813	0.5927668206446399	0.08450154399839528
1.8572841830860882	0.5927667995507294	0.08500833310407595
1.857737973472365	0.5927667069316952	0.08551525432255917
1.8581906538768656	0.5927665418916479	0.08602229624355995
1.8586444659139256	0.5945914024687347	0.08653196809877332
1.859099404172263	0.5945914079223866	0.08704427230538654
1.8595532361513574	0.5945913410545766	0.08755669325556342
1.8600055496472379	0.6012658061821914	0.08806875204845703
1.8604604635555366	0.6012656479481645	0.08858511480043374
1.8609129080110665	0.6036882961281123	0.08910002571648583
1.8613684998550875	0.6036881216125743	0.08961987845352924
1.8618215882052949	0.6036883359287042	0.09013822625228575
1.8622746761407858	0.6036886741753382	0.09065791981654414
1.862728192247466	0.6041126319622105	0.09117945093305369
1.863182376103219	0.6041127589011024	0.09170309827311897
1.8636368875389584	0.6041123535381021	0.0922284723463752
1.8640888966026947	0.6041123330733513	0.09275229059988344
1.8645433366156705	0.5981050843189789	0.09328026804579481
1.8649976895656444	0.5981049140694288	0.09380948785806875
1.8654517095297019	0.5981055238500784	0.09433965998300546
1.8659049645426307	0.5981054008945267	0.09487027340085445
1.8663582832602874	0.584360413389688	0.0954022933547343
1.866812529747212	0.584360248975203	0.09593673653763486
1.8672667763960191	0.5843602051375894	0.09647251390112996
1.8677210230192502	0.5843602818768745	0.09700962345587932
1.868173036381928	0.5626999168950712	0.09754541301789521
1.868627017464099	0.5627000413206781	0.09808485924433934
1.8690813565969941	0.5626996258861325	0.09862605784239592
1.8695353374322192	0.5626999823467012	0.0991681537284141
1.8699887432437894	0.5392344619960869	0.09971088224628905
1.8704439560553208	0.5392348394291511	0.10025709827153399
1.8708955214993275	0.5392347201070428	0.10080024723638352
1.8713498944995	0.5392344616224249	0.10134808775675494
1.8718042408081916	0.516721521228169	0.10189721283643395
1.8722586877824836	0.5167219115254449	0.10244777490691141
1.8727122610229479	0.5167215494206178	0.10299858831725202
1.8731655241912948	0.49347083599369196	0.1035503306336539
1.873618488527301	0.49347089414612016	0.10410301109634003
1.8740725552228779	0.48235425111611463	0.1046583410011345
1.874527388873078	0.4823539366280618	0.10521591636981004
1.8749817969718048	0.48235437655709046	0.10577427495347642
1.8754339168850682	0.48235384994076796	0.10633111452549739
1.875888355611852	0.46250474512698275	0.10689210744433432
1.8763425323943415	0.46250476528915563	0.10745407479685457
1.8767963368387306	0.4545450956974179	0.10801687541933655
1.8772503599346728	0.4545455807772078	0.1085812397332575
1.877704838002749	0.4545455054867311	0.10914746250539908
1.8781578773834342	0.45454531649717084	0.10971317841926126
1.8786107564443	0.44438857951139493	0.11027997512809515
1.8790643864309513	0.44438863662498546	0.11084899373432203
1.879518920662484	0.4401060128960303	0.11142043170064615
1.8799735198661072	0.4401064895791714	0.11199323612163611
1.8804256232870271	0.4401059855757585	0.11256416823205784
1.8808802212562585	0.44010664366432184	0.1131395281027597
1.8813352039868851	0.43849691315223577	0.11371665574166125
1.881788489121334	0.43849733347017633	0.11429290232499742
1.882242252781743	0.4384971907634234	0.11487102725419539
1.882696016644072	0.43849713834393006	0.11545042121903185
1.8831487367934934	0.4342697014515344	0.11602974500998299
1.883602407861647	0.4342691964060465	0.1166115487625726
1.8840570960808878	0.4342696449188781	0.11719592372134921
1.884510767983857	0.4342693188345045	0.1177802545106696
1.8849655736978346	0.428323836927828	0.11836730905697045
1.8854174316470675	0.4283232812488584	0.11895180947651306
1.885871840352029	0.428323890623134	0.11954086479200283
1.8863265816586525	0.419557391540172	0.1201316096019627
1.8867790937995519	0.41955733841501003	0.1207207061718027
1.887234361723208	0.41397542910953694	0.12131464431230117
1.8876861592359695	0.41397534563989863	0.12190529650493023
1.888141623344728	0.41397512300654116	0.12250199207909972
1.888594995519963	0.4139754236236652	0.12309719140787284
1.8890494741866313	0.4025677115732575	0.12369508744406046
1.8895032944570558	0.40256798197094834	0.1242933582346169
1.8899560304968146	0.40256746851198183	0.12489143329860292
1.8904098501524893	0.4025679045313847	0.12549217443875404
1.8908630874128982	0.3967596042851795	0.12609337635431833
1.8913186251243272	0.39675955809818664	0.12669886804930117
1.8917708808179372	0.3967591613060685	0.1273012234400911
1.8922247780935904	0.3967590624284938	0.1279069915660071
1.8926790182789537	0.40229794180837414	0.12851444528020195
1.89313205965813	0.4022980071764943	0.1291215173885197
1.8935872592572036	0.40229772207030645	0.12973270815314536
1.8940403004561934	0.40229795297221066	0.13034221969657217
1.894493571931229	0.416740042175382	0.1309532559077264
1.894947055684825	0.41673980200003496	0.13156579229455476
1.8954021003097041	0.41673986635678656	0.1321816555496021
1.8958555844976466	0.41673979787959836	0.13279661923061162
1.8963094473475428	0.4330174908742845	0.1334133061564633
1.8967624175694044	0.4330178393571257	0.1340299848812137
1.8972173959163248	0.4330178467978827	0.13465060693526917
1.8976708735231642	0.43301772356929874	0.13527038596522029
1.8981239911547292	0.4475959227076793	0.13589087163903046
1.8985772414202917	0.4475960152568219	0.13651273557903532
1.8990319424886188	0.44759642094773633	0.13713779054794467
1.899468037479934	0.4584557713336849	0.13773839638696045
1.899921915551079	0.4584557399037604	0.13836466435525097
1.9003766804201763	0.46186781709247315	0.13899335141577523
1.9008286106359387	0.4618681967429909	0.13961930314723406
1.9012824272436408	0.4618682443761293	0.14024905270237115
1.9017367263688618	0.46186773823199206	0.1408806591733324
1.9021908859894172	0.4643264004586769	0.14151325703139347
1.9026441778224437	0.46432630821523313	0.14214582583171678
1.903097469742433	0.46432631137856106	0.14277957122612678
1.9035507615631067	0.46432640994865865	0.1434144908706549
1.9040063109791074	0.4636292177046909	0.1440537537684514
1.9044588855838953	0.463629282923049	0.14469001251440644
1.9049147414274865	0.4636292449283822	0.14533206134217322
1.905365917746306	0.4636292754597749	0.14596868044400943
1.9058204172630204	0.4657201435124359	0.14661115447833778
1.9062742260827943	0.4657203930585492	0.1472538174844231
1.9067285199837123	0.4657200907383391	0.14789833162973312
1.9071823280876983	0.4657205322099131	0.1485433173876608
1.9076369821428971	0.4709576733602699	0.14919066678670367
1.9080894561095643	0.4709574654851161	0.14983606403927746
1.9085433049580431	0.47095758138755095	0.15048457465895398
1.9089976368698416	0.4709571470342891	0.1511349292569752
1.9094506505170663	0.4764233567950251	0.15178454400326563
1.9099056823289835	0.47642338192301076	0.15243820379577483
1.9103588763796637	0.47642392411533857	0.1530903680788125
1.9108125496042825	0.4764239173090165	0.15374436371953099
1.9112670331395387	0.4839143814181328	0.15440067078207934
1.911719976981962	0.4839141945031272	0.15505589078737325
1.9121742571375213	0.48391433657330585	0.1557141811807398
1.9126272321596638	0.4956488991513376	0.15637171223952684
1.9130812784110243	0.49564891252329984	0.15703193040535726
1.9135355844504804	0.5029107764902409	0.15769365858320777
1.9139891313165702	0.5029106248191805	0.15835540854103738
1.9144439629121537	0.5029108077723417	0.15902016221678078
1.9148975097434353	0.5029108632966032	0.1596841620105403
1.9153502472435708	0.5184110646198736	0.16034809400853095
1.915804478682706	0.5184110629911776	0.16101533626195835
1.9162587100309756	0.5184111683242543	0.16168369744394706
1.9167116959749375	0.5184111479807688	0.16235133839231047
1.9171665994990847	0.5316445697843218	0.16302292119194492
1.9176193356677251	0.5316446912478432	0.1636924120547907
1.918072510769786	0.5316442765121677	0.16436365652859006
1.9185268998244047	0.5316442047679812	0.1650378064077948
1.9189806481982088	0.5405558401145881	0.16571210995984514
1.9194360045778125	0.5405554586471116	0.16638991019647728
1.9198881076943315	0.540556009377299	0.167063962888882
1.9203422717424867	0.5405556162968127	0.16774218455170797
1.9207966428707883	0.5460436996321816	0.1684218127356191
1.9212502149032862	0.5460435913036489	0.16910133806640926
1.9217042189615143	0.5460429509933273	0.16978260139804704
1.9221573590416199	0.5460437116553684	0.1704636541962908
1.922610797296307	0.5499586050633694	0.17114623885841082
1.923065083416638	0.5499590118485469	0.1718311847223854
1.9235186289662654	0.5499586512164351	0.1725160949681229
1.9239717200970576	0.5538749632599003	0.17320139519969174
1.924425974727943	0.5538748975248581	0.17388953278487976
1.924880229372918	0.5538749460804022	0.17457874706323823
1.9253337521576808	0.5538742272740675	0.17526792273496264
1.9257878936932202	0.5574278854281356	0.1759591095198358
1.9262408345925595	0.5574278718144478	0.17664953405196565
1.9266951163290693	0.5597574805385616	0.17734306855105814
1.927148897053285	0.5597575314420776	0.1780369018097755
1.9276031057407033	0.5597570546935676	0.1787324516892184
1.9280557380798335	0.559757096287302	0.17942664259321967
1.9285095304485476	0.5659910462898443	0.18012366749131617
1.9289637036271452	0.5659912343613694	0.18082233258074415
1.9294183018950715	0.565990896702195	0.18152270647844632
1.9298713396632712	0.5659910772682921	0.18222172385073132
1.9303244606198229	0.5749405357434536	0.18292191341539382
1.9307784082991253	0.5749404714527511	0.1836244249646379
1.9312323559864053	0.574940525639179	0.18432797964658929
1.9316863034945748	0.5749406983027034	0.1850325748510136
1.932140056839469	0.5868441434049516	0.18573790649556624
1.9325936918698687	0.5868443266305575	0.18644408908786797
1.9330477408600115	0.5868439890184821	0.1871519499124071
1.933501375446088	0.5868444138813035	0.18786019522100314
1.9339561372279297	0.596263196104466	0.18857123195190806
1.934407725233038	0.5962635553859603	0.18927832610570464
1.9348622826745359	0.5962632425737128	0.18999109366020991
1.9353164302673005	0.5962636940107758	0.19070424204414466
1.9357708164250023	0.5992185227843432	0.1914187865266929
1.9362246110427423	0.5992181834772746	0.19213341818298027
1.936677996415937	0.5992186082812373	0.1928484183745594
1.9371311893432692	0.594913375154875	0.19356412463200104
1.9375857012694457	0.5949135545788813	0.19428292531171001
1.9380395504987082	0.5949129701703846	0.19500168622855543
1.9384940621789943	0.5949133952108092	0.19572250364189706
1.9389472349767105	0.5785868783067791	0.19644219898877185
1.939400693193442	0.5785873911881652	0.1971633460038615
1.9398549209326	0.5645252368342735	0.19788671567697702
1.9403081558831152	0.5645256785350821	0.19860949836800076
1.940763402150907	0.5645252048826652	0.1993364857415764
1.9412170761234482	0.5645252394361348	0.200061954140553
1.9416683890157682	0.5266166588033779	0.20078462698352775
1.9421230138801036	0.5266163178306521	0.20151358905797429
1.9425771659265973	0.5266167249560018	0.20224277853703032
1.94303179104059	0.526616601556381	0.20297371172935447
1.943485465982949	0.48316487381092854	0.20370409643649626
1.9439395782180722	0.48316524704555247	0.2044361623068515
1.944391045423213	0.4831652190893579	0.2051649308832397
1.9448456752315488	0.48316515232995466	0.20589977623120534
1.9453005907352028	0.448141010714921	0.2066360568748279
1.9457549228405822	0.44814072678795325	0.20737236279929616
1.9462072696247514	0.44814092213736145	0.20810641137920954
1.9466616021140504	0.4481408228146872	0.20884464419756749
1.9471155311007984	0.43190938507591026	0.2095831816904921
1.9475683509586637	0.4319092474980617	0.21032086859153348
1.948022647915601	0.4319094512123416	0.2110619168405786
1.9484775301705508	0.431909106293244	0.21180487579301066
1.9489296397333264	0.4308134967929333	0.2125442515310299
1.949383611103721	0.43081371412586034	0.21328761797259438
1.9498381712465458	0.4308133828167209	0.21403289576945975
1.950292906570148	0.4387104701541785	0.21477940673830823
1.9507462548765906	0.4387100595775086	0.21552458008151862
1.9512010561096804	0.43870999392383686	0.2162730815819756
1.9516523722163421	0.4387101458886464	0.2170167755772503
1.9521069580658574	0.44817449208881993	0.21776678984262643
1.952560969320724	0.448174064869551	0.2185167874934855
1.9530158471374988	0.452037734492084	0.21926914764420502
1.9534687950102876	0.4520380042170122	0.22001923919081703
1.9539223096578022	0.4520377302966046	0.22077119011479812
1.9543766642717266	0.45203844239808816	0.22152545518806455
1.9548294426524075	0.4598278102948583	0.22227801861369936
1.9552846932951933	0.45982808657753027	0.22303560962348104
1.9557385603478794	0.4598282005147713	0.22379181242288915
1.9561910443869928	0.4598281512405628	0.22454661714484547
1.9566456548681814	0.4688977116924562	0.22530587777631594
1.9570991733493093	0.4688974945798762	0.2260642196919822
1.9575540473585047	0.46889763270907847	0.22682573375539594
1.958007566056101	0.4688976087696381	0.22758587918919362
1.958459587021668	0.4800691176822693	0.2283444063105026
1.9589134350247892	0.48006919750823474	0.22910689282169974
1.9593678242716914	0.48006874123787246	0.22987118301331125
1.9598216721989472	0.4800690189490777	0.23063545347728084
1.9602740482286647	0.49183653781716363	0.2313981287154757
1.9607289499114273	0.49183719440788026	0.2321659488916565
1.9611830910865498	0.49183705716565523	0.2329333699897373
1.9616372324214553	0.49183702136201857	0.23370167265317135
1.9620903884804346	0.5016142909001458	0.2344691843607198
1.9625430432928161	0.5016144982827404	0.2352367180889862
1.9629974844417508	0.5016144366661828	0.23600815390362515
1.9634512106172606	0.5093527248073726	0.23677924625974794
1.963906001183197	0.5093529159780922	0.237553017579932
1.9643583031592595	0.5093526862638702	0.2383234162823156
1.964811849295147	0.5093528241560973	0.23909679420546703
1.9652666504963032	0.514143310359828	0.23987317450791612
1.9657206923516737	0.5141431829102595	0.24064911728692065
1.9661747343385438	0.5141431614534081	0.2414259157503677
1.9666275449474633	0.5141429814341105	0.24220145694227388
1.96708106360288	0.5113903615703985	0.2429790585417317
1.967535074236397	0.5113901277072891	0.2437583508825553
1.9679896570042688	0.5057754869283229	0.24453947195513
1.9684426543333025	0.5057756669710239	0.24531870895346428
1.9688961771523024	0.5057753183278535	0.24609968753997777
1.9693509507688756	0.505775339991703	0.2468836590585122
1.969804815961664	0.4869996117935226	0.24766689965266225
1.9702588071136762	0.486999802724105	0.24845118962604149
1.970711500095014	0.48699982689069843	0.24923406293863679
1.9711647420648766	0.48699931898935994	0.2500187093853121
1.9716198510658511	0.4642574604726858	0.2508074147430568
1.972072785804777	0.4642571931865189	0.2515931720141026
1.9725270812193993	0.46425728942734296	0.2523821088487924
1.9729813763519108	0.4642574814835424	0.25317186286379517
1.9734336394234802	0.4428993003792699	0.25395889391660625
1.9738882777573792	0.4428993426602824	0.2547508699770401
1.9743429159105028	0.4428994764867955	0.2555436567941422
1.9747966199088418	0.4190911888578361	0.256335620616487
1.9752506430563135	0.4190912426088046	0.257128944898857
1.975703161193096	0.419091112460118	0.25792043650366114
1.9761571840270664	0.4190913387050722	0.2587153570458473
1.9766106290451146	0.3917159817414717	0.2595100602102304
1.9770648738716443	0.3917155556488312	0.26030695836695994
1.977520035365444	0.39171611197372613	0.2611062583871697
1.977971978687916	0.39171620600996315	0.2619006905418295
1.9784267684319576	0.3633467998837799	0.2627009116551626
1.9788792861493605	0.363346836910546	0.26349791447729715
1.9793351179952714	0.3499486396526378	0.26430153774381104
1.9797882296932783	0.34994853311821006	0.2651011420288846
1.9802431401684422	0.3499487715809635	0.26590469683975115
1.9806944534517914	0.34994853559350264	0.26670266351286737
1.9811497669016658	0.3270600164113051	0.26750847330927824
1.981602635006973	0.32706013815396495	0.2683107203255481
1.9820582642836682	0.32705997234510903	0.2691186259374527
1.9825111318317667	0.3270602286498213	0.26992239448554467
1.982963045668529	0.3132083395013531	0.2707252229469045
1.9834172504457683	0.31320841571232133	0.27153287616610317
1.9838723342973068	0.3132079281187253	0.2723428488490083
1.9843265391683056	0.3132081336857275	0.27315200928132666
1.9847802505211734	0.3118083849272512	0.27396103808526784
1.9852335929177263	0.3118090715555552	0.2747701525791133
1.9856858064221152	0.3118089177754237	0.2755779901169361
1.9861409215787864	0.3118084768216656	0.27639175256272075
1.986594224025308	0.3233179266059432	0.27720301045362056
1.9870493004034784	0.32331767273880213	0.2780181798794814
1.9875035184560577	0.3233181132445881	0.2788325452647731
1.9879565153102956	0.344552049303822	0.2796454483091176
1.9884102353341844	0.3445515700816958	0.28046037430323045
1.9888631480400223	0.3445517888271415	0.28127457146426343
1.9893186888856236	0.3445517301893406	0.28209421733808904
1.9897715722771057	0.369892531221415	0.2829097989003057
1.9902241553210895	0.36989276447895947	0.2837255512841666
1.9906791876903183	0.36989272667371664	0.2845464329782714
1.9911325265846045	0.36989248546856546	0.28536496942473266
1.991586437773195	0.39565856766539076	0.2861852463014523
1.9920405392870908	0.39565858178891394	0.2870065724181164
1.9924946406749275	0.39565867750045947	0.2878286010421051
1.9929471598447834	0.3956585736759196	0.28864846185715803
1.9934016415496212	0.42281676335017715	0.28947257530951037
1.993856392830873	0.42281751010318325	0.2902978739674863
1.9943088505367053	0.4228171548305518	0.2911196987859525
1.9947627879976768	0.42281716837534616	0.29194489891012454
1.9952169568658071	0.44931299452555795	0.29277120617355423
1.9956700306331963	0.4493124210325331	0.29359620247854257
1.996125257387131	0.44931313099222725	0.29442580188024015
1.996578331896125	0.4493127424038654	0.2952521558590165
1.9970314241292675	0.4711835200890135	0.29607921468253995
1.997485643947378	0.47118354149891056	0.2969090040752778
1.997939863630498	0.47118366012132246	0.2977394636345168
1.9983943846810264	0.48537155410189786	0.29857114252587846
1.9988466761645962	0.4853713625385706	0.2993994026962155
1.999300253724147	0.4853715553603769	0.3002306773795742
1.999755230381748	0.49048758173219265	0.3010651768271466
2.000209056507688	0.4904875833590691	0.3018982224060269
2.0006616109307847	0.49048740006187935	0.30272958371242203
2.0011147827799993	0.4987746225002042	0.3035627270114537
2.0015697167235498	0.49877539806450566	0.30439975909619504
2.002022724762861	0.49877507995457354	0.3052338913280398
2.00247698272279	0.49877515127650096	0.3060709672155596
2.0029306701102003	0.5021164059395791	0.3069076307627387
2.0033837182679664	0.5021163473473667	0.3077437500522263
2.003838580199834	0.5021160569429853	0.30858385190793625
2.0042916284985366	0.5021162048848079	0.30942123397618737
2.0047448472213296	0.504144683886795	0.3102595572659018
2.0051991138942187	0.5041449929170082	0.3111004447066478
2.0056527189576685	0.5041444946561155	0.3119407297851794
2.006107558877902	0.504144389462563	0.3127839240276632
2.0065610681190686	0.5093263005805871	0.3136252684061528
2.0070137224431344	0.5093269829432657	0.3144656383310434
2.0074675149313985	0.5093265261708942	0.3153087318382488
2.0079225286048725	0.5093264647474026	0.31615470514957544
2.0083763087591078	0.5225582610878062	0.3169989916035773
2.008830351942761	0.5225579607130364	0.31784437089055895
2.009283838084134	0.5225583892849829	0.318689312758122
2.009736692847573	0.5225580126420324	0.3195336735728301
2.010190871379482	0.5461083857947512	0.3203810973414096
2.0106449949072323	0.5461082579544029	0.32122901119662417
2.0110991185539437	0.5461082427370051	0.3220775151558729
2.011554022429545	0.5762111265379737	0.3229280655224838
2.012005716784252	0.5762110583068097	0.32377319503239244
2.0124600731343216	0.5762110739110253	0.32462388556338595
2.012914188187873	0.5913275282768502	0.32547470312779325
2.013368850629253	0.5913273246566284	0.32632712315446116
2.013821967585528	0.5913275690371899	0.3271772171397418
2.014274853928017	0.6220093352787813	0.3280274457665171
2.0147282878907276	0.6220089274184774	0.32887926785558214
2.0151827183047324	0.6220089424145484	0.32973352666030853
2.0156371486029827	0.6220090858597991	0.3305883478265677
2.0160904000806967	0.6521148752048647	0.3314415091143017
2.016545021352974	0.6521150249670579	0.33229780534589143
2.0169977440292537	0.652114717319596	0.33315107660761306
2.0174514159815433	0.6521148397026649	0.3340066858937773
2.017905490950475	0.6778102661893484	0.3348636026139532
2.0183600697002895	0.6778104570678389	0.3357220157360523
2.0188141742268124	0.677809872378249	0.33658007564733683
2.0192845954836587	0.6778101803538283	0.33746953563360765
2.019738853068611	0.6932170897723793	0.33832897997101136
2.0201926092344364	0.6932171384955199	0.3391880085259386
2.020645473936929	0.6932170315983237	0.34004587761373606
2.021099229797292	0.6932173655003521	0.34090596125565187
2.0215532112346604	0.7015853242029857	0.3417669969688906
2.0220072339523654	0.7015855863404263	0.34262863283366307
2.022461683086396	0.701585375774199	0.34349159771386767
2.022916132399359	0.7015853101022703	0.34435508009791327
2.023368123054289	0.7138136924917531	0.3452144010262172
2.023822519668431	0.7138135490692004	0.34607880613840475
2.0242769163713494	0.7138135530322572	0.34694371991669887
2.024730267369699	0.7339858446151637	0.3478071471641853
2.02518471663207	0.7339860556935706	0.3486731683984355
2.0256372883087996	0.7465476871345956	0.34953610856301465
2.0260914848985605	0.7465478464943296	0.3504026427735167
2.02654526045345	0.7465472417749415	0.3512688668093094
2.0269994568394702	0.7465477090092333	0.3521363848705128
2.0274533991781363	0.7749212978178223	0.35300390534548076
2.0279079621016662	0.7749186085719203	0.3538730974499305
2.028359410947401	0.774922538040199	0.3547368131277888
2.028814770167889	0.7749204713253028	0.3556084900192702
2.0292677062155153	0.8028914015023839	0.35647600354872894
2.029723249026386	0.802888364183621	0.3573489850160501
2.0301757720332474	0.8028919476765088	0.3582166484209144
2.0306305518793315	0.802888937980741	0.3590891070880573
2.0310849609084953	0.8261826417023946	0.3599613201048364
2.0315380814416395	0.8261845375275592	0.36083152062126556
2.031990456090835	0.8261862976423422	0.3617007447507187
2.032447271427077	0.8261823893936736	0.36257896103646237
2.032898541862736	0.8422734027944182	0.36344696791091424
2.0333531972361962	0.8422725912016591	0.3643219355694887
2.0338078533918638	0.8422719537166523	0.36519735347390525
2.034258868404869	0.8422776278359155	0.3660662010501135
2.034715068445732	0.8555815970998379	0.36694548064483434
2.0351669547909887	0.8555833235160228	0.3678168828283996
2.0356195560772936	0.8555855322104178	0.3686900965750412
2.03607575301816	0.8555817842446757	0.3695706830095582
2.036529278033775	0.8693304947291628	0.37044654239589586
2.0369839060067996	0.8693295676576955	0.37132495975170565
2.037437125096206	0.869328202900053	0.37220107846185574
2.037888865438644	0.8807454593174147	0.3730747565667718
2.0383452856970616	0.8807407989103903	0.37395790663336387
2.038799590431397	0.885955518822039	0.3748373804684591
2.039251907431036	0.8859582754700936	0.3757134169302901
2.039703530668061	0.8859609033053665	0.37658851564152285
2.0401586540849332	0.8859575925394388	0.3774708039907209
2.040613867944351	0.8944960130019761	0.3783536738757396
2.0410680706966313	0.8944946229497697	0.3792349847365452
2.0415181122868917	0.8944992213180588	0.38010861466879015
2.0419729980097396	0.8944985101029707	0.38099204293507455
2.0424268653299475	0.8982253622965678	0.38187388605732087
2.04288122511686	0.898225644491176	0.38275707598748954
2.0433371998411447	0.897648923558166	0.38364379437892693
2.0437898095058307	0.8976486396275128	0.38452435165866167
2.0442447467892113	0.8906726790630157	0.3854098187599618
2.0446953296252715	0.8906779303519717	0.3862871846257983
2.0451494256907665	0.8906772587295929	0.3871717650898859
2.0456028372154247	0.8906764570921987	0.3880553834752252
2.046058222599164	0.8840251219501145	0.3889432191851245
2.046512286652305	0.8840234310883267	0.3898288456698069
2.0469641742884024	0.8840286495359866	0.3907105880018853
2.047418237982734	0.8840273223270885	0.3915969360043764
2.0478737461479564	0.8656520915863289	0.3924864629668968
2.0483274717690114	0.8656543870852927	0.39337286377071856
2.0487802336949095	0.8554408724974613	0.3942577319943572
2.049234388511264	0.8554413138609024	0.39514567087574215
2.0496871190685324	0.8554412993330325	0.3960311695302069
2.0501405612295014	0.8554417765818368	0.396918401777155
2.0505962212570297	0.8330593699130625	0.3978103152359554
2.051047813733058	0.8330618493080478	0.3986946017814829
2.051504672474175	0.8330590494316739	0.3995895368224791
2.051959048506068	0.8099432966530361	0.4004799411139876
2.052409090056899	0.8099479224030933	0.4013621755371069
2.052863804327067	0.8099469509099937	0.40225389470944867
2.053318519594033	0.8099461468860115	0.4031459392052184
2.0537716437754505	0.7869270701934187	0.4040351811065801
2.054225572674796	0.7869285318974258	0.40492631833824916
2.0546779561771116	0.7869295173465902	0.40581473354638503
2.055134398248786	0.7869245916977095	0.406711431747955
2.0555876583900745	0.7658632390517255	0.4076021866570311
2.0560413013980043	0.7658632989159162	0.40849399808882336
2.0564957365214838	0.7658638366923871	0.40938766881825783
2.0569477946440355	0.7658635708910564	0.41027696210905545
2.057402119278903	0.7522073725986534	0.41117100967856873
2.0578570734719532	0.7522076353867011	0.41206659010377467
2.0583099881940043	0.7522080172548685	0.41295844507750157
2.0587645633517386	0.7522076630035831	0.41385385693965593
2.059218835112295	0.7453792514509895	0.4147489557102712
2.0596709696764135	0.7453796983201039	0.41564012284462903
2.060125593921342	0.7453797313472154	0.41653647539739524
2.060579405741367	0.7453795956522753	0.41743150141613056
2.061033067483207	0.7378355726250824	0.41832650338323685
2.0614873620631293	0.7378356617007186	0.41922302334632067
2.061940397855879	0.7378361844751712	0.4201173248088141
2.0623943108247467	0.7378356489269999	0.42101362091816225
2.062848087223318	0.7178616117077908	0.4219099076245016
2.063302202997144	0.7178620456122667	0.4228071222196978
2.0637567704452473	0.7178620231183002	0.4237054842856435
2.0642088054705567	0.6853418854532644	0.4245990916612429
2.0646625661602123	0.6853416985926786	0.4254963583469145
2.065117662485881	0.6664221260453753	0.4263965126452077
2.065571405055965	0.6664222630729901	0.42729423211606826
2.0660256366331273	0.6664219336067744	0.42819315896393256
2.0664793788670366	0.6664223451912117	0.42909135406708726
2.0669318717354233	0.6257147411737786	0.42998730863701
2.067385724561287	0.6257148246061817	0.43088618637228787
2.0678401000413125	0.6257144338190822	0.4317863274217814
2.0682939526882826	0.6257147751722689	0.43268565765570327
2.0687483581273103	0.5843451663222803	0.43358630552606947
2.069200790490222	0.5843444740907547	0.43448326068021575
2.069655286011034	0.5843445579926819	0.43538452212200246
2.0701087504745197	0.5843444340658839	0.43628395181830054
2.0705630878193864	0.5474097698049518	0.4371853230765896
2.071017438899637	0.5474096022228674	0.4380869290558983
2.07147008893725	0.5474098202046116	0.43898536287024426
2.071923340678317	0.5474095485814019	0.4398851913845207
2.0723780559413214	0.5163516810197911	0.44078812394146016
2.072832374032026	0.5163520395784299	0.441690463461727
2.0732861668175757	0.5163515729530685	0.44259195188545003
2.0737393198376406	0.5163518138240604	0.4434923581262937
2.074192700181449	0.4946744274496534	0.44439340185356996
2.0746471161289195	0.4946745126878333	0.44529668723665905
2.0751015318259536	0.4946747000732118	0.44620015285609976
2.075554733027736	0.4946746577955569	0.4471013808657382
2.076008037610275	0.4860482520162465	0.4480029883544437
2.0764617395758806	0.4860479526066749	0.4489055574023119
2.0769159923326277	0.4860486859863502	0.4498093907492156
2.0773697893834284	0.48892915746042	0.4507124828287753
2.077822726500622	0.48892889141160073	0.451614025510693
2.078277514239882	0.49370481906148467	0.45251941153308667
2.0787303891064575	0.4937051551812443	0.45342114557346785
2.0791839397539835	0.49370499320197	0.45432437837422585
2.0796393813372687	0.49370466783772204	0.4552315281888913
2.0800917464891318	0.5110193604751346	0.45613269744256163
2.080545580677555	0.5110192561762723	0.4570369375301662
2.081000159249893	0.5264129631319411	0.45794280269185733
2.081454141430528	0.5264130930674892	0.4588476181691727
2.0819250913615965	0.526412834273106	0.45978639482407274
2.0823779366029664	0.5264128493506681	0.4606892167874723
2.082832013096596	0.5523332259392649	0.46159462296253834
2.083286411000513	0.5523334558027844	0.4625007968457936
2.083740335687475	0.552332865168429	0.4634061507170421
2.0841944396431367	0.5828053007391413	0.4643119828524015
2.0846472690088578	0.5828052903043276	0.46521538973158005
2.0851011232863907	0.5828057369037676	0.4661209558469374
2.085555881822036	0.5966819548259736	0.46702843819832474
2.0860090175129327	0.5966820215155149	0.4679327906406243
2.086463720426351	0.5966819521552515	0.46884037678556545
2.0869158556154748	0.5966819256926172	0.4697429399702122
2.087370541627419	0.6218265765027499	0.4706506949678225
2.0878236902488587	0.6218265113655761	0.4715554772459544
2.088278343660586	0.6218263170464852	0.4724633579909859
2.088730759575971	0.6438558550764962	0.473366861168658
2.089184661052678	0.6438558226036981	0.47427341875337553
2.089639487891846	0.6438562630173686	0.4751819095872953
2.0900924636758678	0.6438561556122149	0.4760867846915936
2.0905468962814786	0.6622972765677814	0.4769946488598744
2.091000237309891	0.6622976112145217	0.477900408020028
2.091453196808391	0.6712529008506646	0.4788054774760211
2.0919083521077404	0.6712525809132857	0.47971500449376586
2.0923621122081184	0.6712526530822933	0.4806218104475995
2.0928149860916094	0.6712525213350293	0.48152690901660045
2.093268762030914	0.6888521258756045	0.48243387120311276
2.0937230397736006	0.6888518761929514	0.4833418943125971
2.0941949714496517	0.6973993139347735	0.48428526280978457
2.094648073598756	0.6973995378360147	0.4851910447320181
2.0951025195690396	0.6973996544357954	0.4860995619023993
2.095556113834602	0.6973995713083445	0.4870064221702786
2.096009914593056	0.7132116439156034	0.48791373807764304
2.096463355434726	0.7132119773678551	0.4888203741551505
2.096917278872763	0.7132118641234689	0.48972801199969496
2.097370270521846	0.7260994562026337	0.49063382045736337
2.097824230677608	0.7260990858118027	0.4915415964023872
2.0982790077159583	0.7260992104255185	0.49245103381602595
2.0987317127209915	0.7309087124043551	0.49335635250932786
2.0991868753859686	0.7309089887966391	0.4942666079840536
2.0996391325014674	0.7309089704802009	0.4951710716353793
2.100092673820074	0.7309088558638906	0.49607811941692814
2.100546913042383	0.7402104319536427	0.4969865758881923
2.10100142813082	0.7402103314944367	0.49789559403513484
2.101453875201326	0.7402102812172876	0.4988004831138603
2.101908026098169	0.7528364741073574	0.4997087837734922
2.1023622653305676	0.7528368989756266	0.5006172620651288
2.1028169662835907	0.75283688788314	0.5015266617559259
2.1032700967284423	0.7528363357908994	0.5024329154173437
2.1037229854393993	0.7667572019493033	0.5033386776290562
2.104194748714403	0.7667571656740676	0.5042821766399543
2.10464844641209	0.773266465942196	0.5051895312072681
2.105103147827575	0.7732663548326449	0.5060988759693436
2.1055566336368514	0.7732666442622097	0.507005769582344
2.106010571565591	0.7732665025321452	0.5079135442693132
2.106464046576847	0.7842604678529783	0.5088203671748143
2.1069179213830678	0.784260386926766	0.5097279604978481
2.1073717961894576	0.7842604675600424	0.5106355217575083
2.107826118382945	0.7842601202077731	0.5115439424978013
2.1082791115435264	0.7889535924268135	0.5124496678722519
2.1087326705820972	0.7889536817458564	0.5133564837235453
2.1091862294246675	0.7889539333650822	0.5142632552207751
2.1096409805910312	0.7889541104608914	0.5151723633208373
2.1100950627755077	0.7864889031878411	0.5160800839473069
2.1105473485642987	0.7864891733069169	0.5169841608072199
2.111002027655677	0.7864891332258882	0.5178929656180786
2.111455958733814	0.7864889025856722	0.5188002162753808
2.1119097592775593	0.7786671670953903	0.5197071440851978
2.112381699860985	0.7786671558092042	0.5206502561392382
2.1128342978145915	0.7786670580908066	0.5215546453712688
2.113288151707179	0.7705864471875797	0.5224614732999595
2.1137427485451368	0.7705861937251519	0.5233697114685754
2.114196583445162	0.7705857447474347	0.5242763502859725
2.114649958053722	0.7705860416202854	0.5251819896871007
2.115103187359869	0.7666195640860197	0.5260872560612997
2.1155573760012194	0.766619466978206	0.5269943525676637
2.116011564663941	0.7666195280142903	0.5279013600192455
2.11646498812612	0.7666193910995248	0.5288067475207979
2.1169177624993094	0.7693482284274121	0.5297107443790264
2.1173720285452706	0.7693479471460762	0.5306176215312642
2.11782583094029	0.7693484106310253	0.5315234721356297
2.118280561164992	0.769347860866253	0.5324310706226326
2.1187345391560126	0.7790964934515986	0.5333370606928588
2.1191870453950865	0.7790971058343634	0.5342400042395562
2.1196590475601194	0.7790967114327337	0.5351817309239476
2.120112472263595	0.7790964793709005	0.5360862742709959
2.1205666633712705	0.7938189102194096	0.5369922275199082
2.121021021436364	0.793818716956478	0.5378983916253535
2.12147345421831	0.7938185542139532	0.5388005915964793
2.1219278124275354	0.7938186880105789	0.5397065031847535
2.122381951730848	0.8068704967629521	0.5406118472547842
2.1228355338266955	0.8068701947817367	0.5415159467439931
2.123289010911871	0.810190956708314	0.5424197003074279
2.1237421754695576	0.8101917070595044	0.5433226915946643
2.124194618623409	0.8101922631724411	0.5442241033824763
2.1246508715461245	0.806766274812693	0.545132958761869
2.12510495933508	0.8067662198337019	0.5460373519471569
2.1255590470922945	0.8067663312064552	0.5469415931860062
2.126011240890711	0.8067664686400481	0.5478419090220155
2.126465306433414	0.7896602449246501	0.5487457939925058
2.126919557070702	0.7896601480297647	0.5496498865195594
2.127391398705027	0.7896599679239326	0.550588816706179
2.127862043542431	0.789660183261831	0.5515251858376845
2.1283154459494145	0.7601561914462538	0.5524270777164589
2.128768764733504	0.7601560427826732	0.5533286308614017
2.1292228491024177	0.7601564138770665	0.5542315308003672
2.1296766462524563	0.7601559961632706	0.5551336808903536
2.130130060384753	0.7274764794431164	0.5560348881102376
2.1305843485622975	0.7274762153866722	0.5569376477314175
2.1310386369758785	0.727476101465222	0.5578402198109359
2.1314916251333518	0.7274763538849491	0.5587400183958506
2.131963887423411	0.6961619952123606	0.5596778970092516
2.132417820651052	0.6961621512333716	0.5605791747531047
2.132870085665952	0.6961617193661404	0.561476941665776
2.133324018590618	0.6961621617557057	0.5623778171428443
2.1337776051715096	0.6729312938891411	0.5632777998497478
2.1342321894572245	0.6729313220108184	0.5641795531591607
2.1346859118513515	0.6729311224701868	0.565079385149719
2.135138227556801	0.6729312742170835	0.5659762140040042
2.1355932999253713	0.6666473224306501	0.5668782906784523
2.1360467199756608	0.6666472278869696	0.5677768716215673
2.136501560620518	0.6666470589335376	0.5686780438777691
2.1369546204059477	0.6760890508304006	0.5695754617384144
2.137409024511069	0.6760892609756327	0.5704753128973569
2.137862627386683	0.6834721476428604	0.5713733451767223
2.1383154342385984	0.6834716379219149	0.5722695671596648
2.1387699342173025	0.6834720065080669	0.5731689018602696
2.1392241279875535	0.6834715686948719	0.5740673890685034
2.139678977250732	0.6967527023091036	0.5749669279714374
2.1401310830707567	0.6967530308715127	0.575860795356959
2.1405850800069115	0.6967527165207956	0.5767581520481111
2.141038545653361	0.6967531233439144	0.577654205919486
2.1414931553341137	0.7032108750410828	0.5785522639571712
2.1419473214207914	0.7032113201157779	0.5794491863283825
2.1423998456291464	0.7032111678713396	0.5803426054111402
2.1428713061540567	0.7032107570680987	0.5812731304505898
2.143341951870482	0.7000338639859844	0.5822017590077182
2.143795706215635	0.7000337838788351	0.5830967834908982
2.144267951740849	0.7000340403120654	0.5840279908359999
2.1447222379370987	0.7000336781469736	0.5849235017914193
2.1451760944158673	0.6891291246112613	0.5858178856469938
2.1456298490916828	0.6891296933851684	0.5867117861458003
2.1460833092486626	0.689129455051386	0.5876048210647916
2.14653602041827	0.672249592916819	0.5884960934377306
2.146991239653992	0.6722495256137071	0.5893920109365699
2.147463445610137	0.6722496583816443	0.5903210467967458
2.1479149848240198	0.6722499018104697	0.5912091207832932
2.148369269879047	0.6503676294020906	0.5921022949410467
2.1488237063161058	0.650367849196055	0.5929954624585283
2.1492772590176026	0.6503678281552897	0.5938865866690213
2.149731144803014	0.6270548748161859	0.5947780559551819
2.1501842645937024	0.6270554075745417	0.5956677091492457
2.1506379830289086	0.6270554950963158	0.596558222818606
2.1510920730516654	0.6182214225089709	0.5974491473714759
2.151546417143296	0.6182210342692912	0.5983402486363849
2.1520001523722954	0.6182213471172215	0.5992298315943532
2.1524529597140316	0.6182214102755029	0.6001172694976252
2.1529069191577235	0.6134332284845725	0.6010066356598108
2.1533607770893344	0.6134333639549696	0.6018954700126831
2.153815250517523	0.6134330530000885	0.6027851732416731
2.1542697243125954	0.6134328687475236	0.6036745375105568
2.154721990387476	0.6286906760550204	0.6045592413495504
2.155176329169358	0.6286903376055932	0.605447655177868
2.1556306683466313	0.6286901289328936	0.6063357215086035
2.156084404818766	0.6286906219627002	0.6072222592678577
2.15653764035809	0.6553975785521363	0.6081074656669586
2.1569914662127174	0.655397354050959	0.6089934689816787
2.1574452922847853	0.6553972645341247	0.6098791135516802
2.1578991183873546	0.655397310001689	0.610764396093366
2.158352885157966	0.6843216845069725	0.6116491979622399
2.158806160503805	0.6843214261515597	0.6125326743734311
2.1592594360987696	0.6843213083959165	0.6134157813372059
2.1597136660247083	0.7096119789233684	0.6143003735867308
2.1601687553960334	0.7096115866143905	0.6151862611658979
2.1606225038270273	0.7096115298327882	0.6160691584348138
2.1610749107683898	0.7096118072829721	0.6169490647938444
2.1615291043653224	0.7328464034162089	0.6178320608440071
2.16198326825761	0.7328466264934521	0.6187146102591546
2.1624371768353363	0.7328460485537859	0.6195962720814089
2.162889264110027	0.7328463773415276	0.620474004366814
2.163343638941393	0.7601138385812544	0.6213557810027726
2.163797538028367	0.7601137721835015	0.6222362341470186
2.164252244540644	0.7759488179955167	0.623117849483025
2.1647057121942015	0.7759487233278037	0.6239966572131713
2.165157952101041	0.7759489724640047	0.6248726792975808
2.165612647367022	0.7759490126741856	0.6257530456296951
2.1660665369397987	0.8108346524847037	0.6266314371247852
2.1665204493161596	0.81083455634032	0.6275094553100898
2.166973886578	0.8108351950216619	0.6283861347805232
2.167427573917938	0.810834479727474	0.6292628750541868
2.1678802467045153	0.8491887842157619	0.6301372304527478
2.168335653723155	0.8491862945517175	0.6310164365812582
2.168791731091793	0.8491843672881819	0.6318965011662241
2.169243258549922	0.849188285538448	0.6327673536586035
2.169697601958782	0.888137729036722	0.6336432000648691
2.170150795259857	0.8881384009217377	0.6345163896606759
2.170604625477031	0.8881396425254579	0.6353903634596232
2.17105717933955	0.8881402919190491	0.6362614350089512
2.171532419573362	0.9265070932839354	0.6371756923790762
2.171982634817916	0.9265102152136309	0.6380413500054934
2.1724176661389647	0.9265121913754841	0.6388773872729685
2.172875709568087	0.9569992550927829	0.6397571943669245
2.1733256802581726	0.9570038916350078	0.6406210385931096
2.1737808933911165	0.9570038488554561	0.6414944835944794
2.1742337451322453	0.9570024469327828	0.6423629321739996
2.174687343534904	0.9751983450240339	0.6432323443728026
2.175143271712002	0.9751967564525902	0.6441057468828622
2.1755980437254303	0.975194590330054	0.6449764571173923
2.1760499716734176	0.9751990491118455	0.64584124683897
2.176504565188619	0.9799794652285382	0.6467106564608941
2.176957695581692	0.9799782932383213	0.6475767851094438
2.1774102219995046	0.9780561082401033	0.648441275445354
2.17786539664216	0.9780561214352318	0.6493103342072024
2.1783188431881038	0.9780551622651438	0.6501756014010662
2.1787734421616767	0.9780551880426838	0.6510425717205309
2.179225331560112	0.9729862815251638	0.6519038796119606
2.1796799847131143	0.9729851411378052	0.6527699543823318
2.180134638837889	0.9729842018761556	0.6536355257383735
2.1805892937464755	0.9729834637407976	0.6545005904565526
2.1810413943009097	0.9701512943625616	0.6553602883573346
2.1814950596212705	0.9701493838238977	0.6562224510382848
2.181949885080093	0.9701484603740955	0.6570863020729735
2.1824047113106926	0.9701477376155749	0.657949634638782
2.182855287040008	0.9698676776344923	0.65880438359851
2.1833102453402415	0.9698673544128888	0.6596669229583111
2.183764625197196	0.969866837212035	0.6605278378935535
2.1842370092574552	0.9710955467162278	0.66142230319149
2.1846913921845	0.9710958330517369	0.6622821393418004
2.185160239928417	0.971097832353255	0.663168785510649
2.1855984252460847	0.9710958199360713	0.6639969266808957
2.186052918814839	0.9738022333252586	0.6648553570397222
2.1865060373164793	0.973803320649731	0.6657106478446946
2.186959487376421	0.9762261707915867	0.6665660195197124
2.1874114795131687	0.9762276578886762	0.6674180956838593
2.187864043399402	0.9762297414517709	0.6682707013978069
2.1883201017710068	0.9762260335523433	0.6691293326942049
2.188775104002875	0.9857428286540273	0.6699854146953609
2.189226131638748	0.9857475026443986	0.6708334628346384
2.1896811928643367	0.9857467884443762	0.671688531640943
2.1901345543488415	0.985745083484178	0.6725398409337278
2.190588010388931	1.0000562953892504	0.6733907601905987
2.191044456913105	1.0000533989577285	0.6742467150403502
2.1914963575044157	1.0000558932877817	0.6750935729021206
2.191952806560012	1.0000534114926063	0.6759483737661378
2.1924042054791775	1.0162187009707335	0.6767931403223073
2.192857786347199	1.01621983044741	0.6776414097007235
2.19331081758907	1.0162207689274505	0.6784880674987103
2.1937643962467592	1.0162223162947288	0.6793351611649717
2.19422166778047	1.0308894150300438	0.6801885540057561
2.1946714917327714	1.030893384882526	0.6810274594693276
2.195126282739152	1.030892798522569	0.6818750324866545
2.195579994496485	1.030891622721891	0.6827199944109389
2.1960339815570467	1.0420270300329617	0.6835648666736519
2.196490438416057	1.0420235290239088	0.6844137249543937
2.1969430394869334	1.0420258047717939	0.6852548057544599
2.197413043372072	1.0487755291298122	0.6861275839840826
2.197868686136331	1.0487742937807163	0.6869730662068806
2.198319429508754	1.048778024560016	0.6878088461204565
2.1987734837584534	1.0487760130188701	0.688650147885113
2.1992297490051964	1.0502941334307365	0.6894949194846502
2.1996803630281208	1.0502989110755423	0.6903286083976617
2.2001348180623324	1.0502983551844238	0.6911687773481165
2.2006080555437966	1.0502954129008781	0.692042998695746
2.201044393984769	1.0470371084303038	0.6928484460093616
2.201494812820018	1.0470415313758907	0.6936792684157949
2.201949623587738	1.0470410321453119	0.6945175540607073
2.202404434695087	1.0470407494983187	0.6953551965469466
2.2028607479100604	1.0399067789868135	0.6961949557536314
2.203312117842114	1.0399104367585557	0.6970249747319358
2.2037656639328045	1.0354908310746493	0.6978583485134409
2.2042212751403354	1.03548816542387	0.6986948612063483
2.204657827842922	1.035488237749156	0.699495762984846
2.2051095153871265	1.0354915196308123	0.7003237908773244
2.2055651589173473	1.026252589733001	0.7011584082833711
2.20601714103006	1.026253447098535	0.7019856587861245
2.206470198265196	1.0262553288523386	0.7028142144851726
2.206942491466799	1.0262549429499375	0.7036772399773147
2.2074116546081393	1.0145881246418182	0.7045338261815692
2.207866112460553	1.014587799002701	0.7053628770518728
2.208304589870782	1.0145842120062054	0.706162132166451
2.208758506236051	1.014583889457282	0.706988861240653
2.2092115411848994	0.9984346770182474	0.7078133045896001
2.209663736849653	0.9984365996889619	0.7086355400593876
2.210120582379411	0.998433629703224	0.7094655372963842
2.2105910715460517	0.975373806957828	0.7103195911525021
2.211042983234488	0.9753769385578651	0.7111392209790799
2.2114826090125064	0.9627388552290937	0.7119359059026408
2.211936450297944	0.9627395084349816	0.7127576644753532
2.212390290874053	0.9627403599378742	0.7135787206118905
2.212842418248362	0.9627401770990037	0.7143959774721766
2.2132933568910813	0.9386399984725509	0.7152103871430547
2.2137512426413393	0.9386360974500936	0.7160366270422273
2.2142190741379646	0.9386393909722066	0.7168800652071715
2.214675794492394	0.9386350640432402	0.7177027388374956
2.21511171385856	0.9181227565740023	0.7184872667512265
2.2155636883019882	0.9181256583214237	0.7192999876570566
2.216018959806959	0.9181224404280844	0.7201179125470977
2.2164912657488838	0.9181226032145826	0.7209656694064389
2.216924919660906	0.9027996182926222	0.7217433540971777
2.217394596689308	0.9028015181243042	0.7225848874212376
2.2178533569042376	0.9027961717648717	0.7234061023662682
2.2183224273045146	0.9027980513916959	0.7242449954469662
2.2187765565996798	0.8940466083185732	0.7250564155226625
2.2192112320009034	0.8940482962443175	0.7258323806049666
2.2196824427437325	0.8940490933526852	0.7266727958424983
2.220121755279213	0.8940456683431445	0.7274555945909973
2.220590888110914	0.8911585842183669	0.7282907537340682
2.2210460948989015	0.8911567010391414	0.7291003530433652
2.2214809490369323	0.8911584399999921	0.7298730451944041
2.2219341120371467	0.891215912869232	0.7306775302832624
2.222405591570381	0.8912170251664243	0.7315137275508428
2.222860159478703	0.8912154617757013	0.7323191514215518
2.2233147288879263	0.8912140825392205	0.7331238098749587
2.223769636203454	0.8949189823087316	0.7339282948764947
2.224222934308438	0.8949183882438838	0.7347291636148716
2.2246565604919777	0.8949217752800308	0.7354945546320899
2.225131356870027	0.8949190045765387	0.7363318022532552
2.225584056279191	0.9021156846785647	0.7371292906682404
2.2260206609434774	0.9021154130694393	0.7378976895734831
2.2264727545233463	0.9021174047528977	0.7386925833931657
2.226945576264292	0.9021166607209575	0.7395230873923272
2.227382786093027	0.9078431782166002	0.7402902772892436
2.2278532246150458	0.9078432407950451	0.7411149540441059
2.2282882705434055	0.9078447010293538	0.7418768279420134
2.228743920222611	0.9078434466261458	0.7426739987899766
2.229214729536043	0.9077662797481125	0.7434968449707478
2.2296492119844857	0.9077678576632134	0.7442554355695673
2.230119687924926	0.9077688882038593	0.7450760374732514
2.230574780021915	0.9077679708345937	0.7458689811356419
2.2310274738894433	0.9004164882280203	0.7466569378570622
2.2314832743864215	0.9004138413948634	0.7474494848470175
2.2319182920217493	0.9004142083048885	0.7482051274489957
2.232390201281829	0.9004145225797446	0.7490240023404513
2.232861892576941	0.8857740630032441	0.7498416123104233
2.233295669882392	0.8857778489435603	0.7505927187790999
2.233749356893766	0.8857781642257285	0.7513774926623734
2.23422134296711	0.8646732770128335	0.7521930410411533
2.234658335531735	0.8646734772587604	0.7529473225276658
2.2351302678730978	0.8646730990265783	0.7537610445680889
2.2355666165122066	0.8399421048720122	0.7545126074461171
2.236037900506969	0.8399421089153468	0.7553234716429617
2.236490556918068	0.8399422266002552	0.7561014320577868
2.2369454170725027	0.8279354961984624	0.7568823342089225
2.2374164136565398	0.8279357737774141	0.7576900431274958
2.2378531062886835	0.8279357026690295	0.7584381073409322
2.2383234513144	0.8279359094593894	0.7592429367491502
2.238777332567357	0.80285574872002	0.760018724259806
2.2392476836612127	0.8028557494075445	0.760821758216715
2.2396857320604084	0.8028555432627232	0.7615688113033219
2.2401560829793064	0.8028558869836964	0.7623700593621852
2.240610082482987	0.7738336923890892	0.763142571794985
2.241045586813698	0.7738337126111907	0.7638827979135714
2.241516400948864	0.7738336620960883	0.7646821391845136
2.2419708876157105	0.7421979971349082	0.7654528694838992
2.242424230750354	0.742198052134542	0.7662207865591449
2.2428788727190105	0.7421981499511612	0.7669900245398298
2.2433331509496304	0.7263729939960285	0.7677577651625311
2.243785600793144	0.7263734155229148	0.7685215369939424
2.2442399666437702	0.726373341005087	0.7692876580935819
2.24469359438999	0.7263729882757504	0.7700516473153917
2.245147762354357	0.6971179341239033	0.7708156556387067
2.2456015207128455	0.6971178826810756	0.7715780823544788
2.246055279044876	0.6971179747724867	0.7723396143538501
2.246507641137605	0.6710664413093628	0.7730979100361028
2.2469469199847074	0.6710662563294209	0.7738334185310979
2.247416058402802	0.6710664525012509	0.7746179888710689
2.2478713058679145	0.6710663459238251	0.7753784039761132
2.2483243987832924	0.6537843730217302	0.7761343135850961
2.2487774229443604	0.6537840868890029	0.7768892016799429
2.2492319231089892	0.6537838313406872	0.7776456356146589
2.2497036315784693	0.6537839719341997	0.7784297392225529
2.250140462654414	0.6444447005003731	0.7791549834640658
2.2506098639903365	0.6444447709523912	0.7799333520886931
2.251064133347301	0.6444450365868629	0.7806856889881298
2.2515357015631032	0.6444447518849384	0.7814656949411869
2.251988675014945	0.6418672821534787	0.7822140009160192
2.252443107222019	0.6418670870790291	0.7829637857548588
2.2528793395855256	0.641867260153056	0.7836826624821082
2.2533511425216255	0.6418666617879926	0.7844591843886548
2.253805144970051	0.6499099082070142	0.7852054526990203
2.2542584090418947	0.6499099459205516	0.7859495690182515
2.2547116729680114	0.6499101171569635	0.7866927451332251
2.2551476284078196	0.6499100993900124	0.7874066529941202
2.2556197348091858	0.6718439328688535	0.7881787748495718
2.256092187225378	0.6718436719644716	0.7889504337867248
2.2565441529992443	0.6984939572994255	0.7896876660238057
2.2569985797316745	0.6984939869577996	0.7904279579410372
2.257453006331674	0.6984941608577054	0.7911672900522556
2.2579064621627727	0.7315045376021494	0.7919040838144514
2.258360313196038	0.7315045402636338	0.7926405581098597
2.2588135685147126	0.7315052236408387	0.7933751031719577
2.259266694521016	0.7315050915185753	0.7941084747462098
2.259721504326046	0.7894316173328941	0.7948435999093767
2.2601937919905914	0.7894312071817335	0.7956059423280039
2.2606469391131445	0.7894309589775423	0.7963363973865706
2.261099532981121	0.7894314019195287	0.7970649887979848
2.2615540878953526	0.8522793010314315	0.7977957571681445
2.2620075243607562	0.8522792559620893	0.798523746599327
2.262462094300044	0.8522792953061048	0.7992525700828843
2.2629160442972442	0.852279072891631	0.799979412250735
2.2633699550484083	0.9191459116100982	0.800705202637385
2.2638403940415026	0.9191481520733533	0.8014563750890145
2.2643091084895874	0.9191492801430768	0.8022037322844496
2.2647638659260374	0.9191488629406389	0.8029278199905503
2.265239123524675	0.9870799275385423	0.8036834779049732
2.2656885721689575	0.9870834101467998	0.8043970900120725
2.266143538209618	0.9870827029532756	0.8051184603346412
2.266617553127921	0.9870800240130206	0.8058689586513269
2.2670711460583988	1.0478811959666134	0.8065860937101903
2.267523184455718	1.047883787865339	0.8072997669571496
2.2679794245778755	1.0478813336343322	0.8080190550907673
2.2684272743605294	1.1003006765415617	0.8087241176716443
2.268883173675383	1.1003004849245133	0.8094408352445018
2.269338457195439	1.1231118034513818	0.8101555577664128
2.2697897733026022	1.1231164814597172	0.8108630368563756
2.2702622341609797	1.123114472197122	0.8116025768252941
2.2707174803122876	1.1231143702762385	0.812314117948127
2.27117066893664	1.1623366014071683	0.8130214145805041
2.2716271895796996	1.1623353206591207	0.8137328715418471
2.272058755264706	1.162336728098738	0.8144044759570105
2.272531914448573	1.162334296715807	0.8151397315649784
2.2730033934986262	1.1877653819396996	0.8158712535200712
2.2734545498782044	1.187769505193719	0.8165701920713964
2.27393012821249	1.1877714778345527	0.8173058492661474
2.274385015987287	1.1877708657692798	0.8180084265033573
2.2748388469462246	1.1977251969412155	0.8187083222980808
2.2752899545517384	1.197725074837999	0.8194029773190755
2.2757410621574294	1.1977251964695468	0.8200965923743843
2.276200245148239	1.197724786412583	0.8208015536078309
2.276649814885546	1.1906196361969237	0.8214907075967871
2.2771036139337486	1.1906204932917481	0.8221852904144347
2.2775574122351445	1.1906215955749262	0.8228788105116327
2.2780149538090235	1.190617727269191	0.8235769742209856
2.278463799050013	1.1720497273981882	0.8242608150713812
2.2789203391129518	1.1720471038627316	0.824955307149323
2.2793730715282434	1.1720499343172672	0.8256429368511627
2.2798459037787286	1.146281675884574	0.8263599549157344
2.2803003691601558	1.146285735843386	0.8270480206105748
2.280754193231936	1.1462803568071016	0.8277340368737469
2.281225538158863	1.1462834362333572	0.8284453949113711
2.281674895434984	1.1158423888927698	0.8291224819373598
2.282145764970957	1.1158422075599141	0.8298308424951125
2.2826033062021307	1.1158385051441164	0.8305180315541867
2.283074177222014	1.1158388116136742	0.8312240849091139
2.283546987134285	1.0803088764422133	0.8319318632680281
2.283997509327356	1.0803124818862668	0.8326051731804599
2.2844701037213015	1.0803097287140409	0.8333103093613691
2.2849247819757195	1.08030859859034	0.8339875895140506
2.285376170531418	1.0363410463616205	0.8346588766233668
2.2858304604036346	1.0363408305225705	0.8353333769129765
2.286284750371325	1.0363408285628666	0.8360067700504777
2.286738041216135	1.0363401398289502	0.8366775763316975
2.2871943473532306	0.988843055227814	0.8373517268971779
2.2876632835898634	0.9888466189839803	0.8380433662973651
2.2881357319604643	0.9888443276976625	0.8387389830046824
2.2885890343008146	0.9454495427857758	0.8394052725875254
2.289042210106435	0.945450292712479	0.8400702607778306
2.28949886132087	0.9276869074893102	0.8407392184406982
2.289970037037595	0.9276865029303138	0.8414282616318902
2.290421451300251	0.9276884841200915	0.8420872683224494
2.2908734195489022	0.927691106811884	0.8427459663662112
2.2913119775540762	0.9034824533319249	0.8433840494876298
2.291782275184264	0.9034821722128346	0.8440671381638603
2.292236427386152	0.9034820527337949	0.8447256206439442
2.292690579614486	0.9034821196017702	0.8453829655447493
2.2931625062055296	0.8935929355255227	0.8460648296501235
2.293615113599867	0.8935927790570851	0.8467176219167012
2.294087296610563	0.8935926898684091	0.8473974367057839
2.294558395792325	0.89359285968155	0.8480744560686276
2.295012580733924	0.8896885273433639	0.8487259976798671
2.295464930295306	0.8896882687685523	0.8493737623696694
2.2959189458741434	0.8896885888488271	0.8500227626452914
2.296373472777213	0.8896885790151918	0.8506713374867287
2.296843547632881	0.887655868785369	0.8513408787282708
2.2972974460728897	0.8876558344073644	0.8519862006672989
2.2977699599990196	0.887655988228115	0.85265675617297
2.2982218232424705	0.8883620802011049	0.8532968274319261
2.298676964637702	0.8883620330283778	0.8539403754678454
2.299130439095734	0.8883617685161247	0.8545803998536878
2.2996020000726083	0.8883622341205513	0.8552447137715691
2.3000563529286024	0.8913075366914857	0.8558835901016733
2.300510502580918	0.8913077195527669	0.8565210060134567
2.300962991399315	0.8913076821679026	0.857154920801818
2.3014351050484954	0.8976813319747828	0.857815081755499
2.3018886982734457	0.8976814561565145	0.8584481434988972
2.3023428018719394	0.8976812544548033	0.859080735564262
2.3027971449523714	0.9028303677242357	0.8597124755670806
2.303249731950115	0.9028304844635592	0.8603405926385089
2.303703392026691	0.9028307352230318	0.8609690137981592
2.304157560463499	0.902830662045849	0.8615969485099565
2.304611699007392	0.9174906818412975	0.8622236486302299
2.3050660038957327	0.9174906324600155	0.8628493823544416
2.3055192525009898	0.9174908215926869	0.8634724671592405
2.305973002411388	0.9174906902981348	0.8640950444139639
2.306424866240237	0.935000368030622	0.8647138418907837
2.306880874390261	0.9349976868146246	0.8653371068104841
2.3073374286814428	0.9349956609200857	0.8659599004912681
2.3078071075373776	0.9534628519313764	0.8665993239651191
2.308278348069107	0.9534630579680173	0.8672395731119552
2.308749055884516	0.9534630141267716	0.8678777958663896
2.309220295818888	0.9534636433903113	0.8685154337504237
2.3096741687847406	0.9683930197976292	0.8691283344315877
2.3101270860880994	0.9683935852615303	0.8697387317965787
2.3105800027696155	0.9683943493757066	0.870347914790088
2.311032918643474	0.9683953121396877	0.8709558811685212
2.311489184640606	0.979249203682816	0.8715671134761208
2.311944393690182	0.9792478187004183	0.8721756965157984
2.312394354460131	0.9792512326169993	0.8727760503060462
2.312849047115532	0.9792497874376994	0.873381490841496
2.3133215330925276	0.9871710663419838	0.8740093152685636
2.3137746264144607	0.987171889807895	0.8746101165802316
2.3142463371499615	0.9871711731372844	0.8752342971768291
2.314701200164201	0.9889923109339601	0.8758349192491014
2.3151539676693975	0.9889942161631542	0.8764315387364267
2.3156062232703807	0.9889958590527023	0.8770262510871278
2.316059592944446	0.9853855921251564	0.8776211900287334
2.316512479964168	0.9853867093743534	0.8782142557010858
2.316969581323159	0.9853825247574222	0.878811581572407
2.317422468440058	0.9853840481053664	0.8794021514764601
2.3178788325303517	0.9660210196986628	0.8799959959261706
2.318349269728058	0.9660211842789944	0.8806068275753886
2.318820227309117	0.9660220293502317	0.881216984950008
2.319290239643574	0.9345313078677244	0.8818245688966522
2.3197608876931453	0.9345307081456249	0.882431622299396
2.3202149339952785	0.9345308737772178	0.8830159778615204
2.320685082155548	0.9345311828542028	0.8836197250304646
2.3211392323671998	0.9004117665901685	0.8842016399816088
2.321611002674604	0.9004120190783379	0.8848047893909463
2.322063869463601	0.9004115966082271	0.8853824819797327
2.3225172932503777	0.9004118273581799	0.885959618160573
2.32297193017884	0.870429307992378	0.8865370237658203
2.3234258756060884	0.8704288870191875	0.8871122757327458
2.323880396485136	0.8704291146511292	0.887686978165742
2.324332113748915	0.870429114459667	0.8882568660344352
2.3247865961218817	0.848953370994885	0.8888289631355885
2.3252588795047937	0.8489534892162234	0.8894221064030876
2.325730020204421	0.8489538263535119	0.8900124298307662
2.3261845432922263	0.8489533191444615	0.8905806192374617
2.3266366557176292	0.8372772501837475	0.8911445143356074
2.3270905672442868	0.8372772634395044	0.8917093664720275
2.327545637103754	0.8372774214084917	0.8922743638036515
2.328015738059721	0.8299237098994027	0.8928566582732451
2.328469564088261	0.8299238571978435	0.8934174758861239
2.328923770422256	0.827729424552262	0.8939774653929625
2.329377025575465	0.8277294681134192	0.8945349858137563
2.3298302805878497	0.8277296817234737	0.8950912092085352
2.3302847071634023	0.8277300402433831	0.895647566594754
2.330738010632448	0.8227764011423232	0.8962012465567469
2.3311922100958014	0.8227766772381419	0.8967547144420823
2.331646984179786	0.822776626140668	0.8973075704588047
2.3321170852171016	0.8227764414213581	0.8978776770526715
2.332571520502093	0.8091470185721853	0.8984274479875237
2.3330249489936823	0.8091471685462346	0.8989746888107858
2.3334963606792023	0.8091471544046236	0.8995422418843856
2.3339497619604646	0.8091466735990097	0.9000867712110731
2.3344037714501957	0.7801332526045814	0.9006307123882605
2.3348752789538327	0.7801330871067201	0.9011942189751738
2.335329985847692	0.7801328831709033	0.9017362951692407
2.3357834493376495	0.780132860337704	0.9022755654974108
2.3362540573992607	0.7382462242983654	0.9028338250451318
2.336708255202654	0.7382459217687553	0.9033712642545858
2.337178892543041	0.7382460258862082	0.9039267512963148
2.3376328159133775	0.6877333680594682	0.9044611549233017
2.338086491773582	0.6877329845405296	0.9049939348434791
2.338540885848685	0.6877332190991087	0.9055262213337874
2.3389931513246225	0.6877331355949193	0.9060546840518373
2.339447153106034	0.6397123491437132	0.9065838390448536
2.3399022650863697	0.6397123914588749	0.907112942224745
2.340355860273667	0.6397125816430471	0.9076389395692822
2.340810201754996	0.6397124108734382	0.9081644570777168
2.3412639464596556	0.5996515361063273	0.9086879388826627
2.3417162578724082	0.5996509440987349	0.9092084272054709
2.342188043872788	0.5837876681423771	0.9097498982541967
2.3426410131715865	0.5837874204615758	0.9102684002018409
2.343094824645402	0.5837877713331038	0.9107865155359621
2.3435494559723637	0.5837877511691312	0.9113042096333582
2.3440205484446173	0.562418416063867	0.9118392132481487
2.3444751815095994	0.5624177872490237	0.9123541378670429
2.3449289626235426	0.5624177652830328	0.9128667377051802
2.3453810184893875	0.5624178696202269	0.9133760361576776
2.3458357344765104	0.5573167514657336	0.9138869680145969
2.346307596437351	0.5573170004609768	0.9144157178877954
2.3467611691268635	0.5573169844160223	0.9149225819351118
2.347215078100179	0.5658209501692986	0.9154284544774008
2.34766869302211	0.5658211295549116	0.9159326311625663
2.348122307563078	0.5658214253674692	0.916435438066395
2.348575604432659	0.5761144752656322	0.9169365232764176
2.349046364979483	0.5761139282765189	0.9174554622596324
2.3495002952028936	0.5761145441501094	0.9179544466975607
2.349954101397395	0.5946854163876493	0.9184519174315572
2.350408529983583	0.5946852468836789	0.9189486887883772
2.350862958734982	0.5946852001854426	0.919444076083166
2.351317387463908	0.5946852762929696	0.9199380774738684
2.3517706667729916	0.6163556844874419	0.9204294471001546
2.3522240705291844	0.6163554819046355	0.920919568944889
2.3526940073989437	0.6163558554445356	0.9214261016516974
2.353148195797458	0.616355424253508	0.9219142444398568
2.353601822022345	0.6358700680860235	0.9224003930451972
2.3540733566273144	0.6358703317409704	0.9229042597745235
2.354527340566345	0.6358702701172743	0.9233879509121483
2.3549813244998017	0.6358703395473514	0.9238702458705395
2.355453263500752	0.6506191340642434	0.9243701337962125
2.3559066496013474	0.6506189822862514	0.9248489458272712
2.356360781397288	0.6506194494965832	0.925327144618599
2.3568134219711516	0.6506190799520938	0.9258023765848371
2.3572679951823523	0.6611984077146142	0.9262782328544791
2.357721464222475	0.6611987975696781	0.9267515290320929
2.3581764030772234	0.6611983549794845	0.9272249483790993
2.358647482873349	0.6643633158442446	0.9277136733823248
2.35909952268206	0.664363635234882	0.9281812174066516
2.359554487947124	0.6643631265702398	0.92865037369098
2.3600079877063824	0.6643637220508951	0.9291166059675419
2.360462083413064	0.6623388642378926	0.929582036090658
2.360916245953907	0.66233827559865	0.930046117106485
2.3613865165432544	0.6623388492291493	0.9305251622921825
2.361840679626562	0.6623385386683505	0.9309863534208574
2.36229475914455	0.6621088760167697	0.9314460377318499
2.362747614629656	0.6621088323286861	0.9319030653079136
2.3632019355665546	0.6621089312234183	0.9323601477673621
2.3636555290012833	0.6621086780086347	0.9328150738535419
2.364110556112304	0.6709369480134555	0.933270006258259
2.3645639660957793	0.6709369992600713	0.9337218941820946
2.3650340133890455	0.6709368018347523	0.9341888574264999
2.365505507030732	0.6709367616832379	0.9346557155307439
2.3659778484202976	0.6879879241300875	0.9351218628485243
2.3664306046951125	0.6879881310267537	0.9355672239192181
2.366884073299364	0.687987998999251	0.9360118537322202
2.367338682156497	0.7091198176409056	0.9364561616165046
2.36780943141724	0.7091197349154367	0.936914723158354
2.3682637615040587	0.7091196687074369	0.9373558215857862
2.368717398885487	0.7091202279264393	0.9377948063500692
2.3691714156119486	0.7311964486563797	0.9382327149190173
2.3696252971822345	0.7311969492904687	0.9386690484380114
2.3700791964625747	0.7311966303161819	0.9391039529853998
2.3705317691315457	0.7311964480743471	0.9395361453195005
2.370985565817868	0.7553113927094891	0.9399680602741084
2.371439755629927	0.7553112077093561	0.9403988978618674
2.37189457774808	0.7553116712453478	0.9408288786216741
2.3723481354530502	0.7553113051450693	0.9412562110480119
2.372800811372813	0.7761538302799553	0.9416812645436035
2.3732553041389792	0.7761544313944714	0.9421065671724423
2.373708568012686	0.7761542056541645	0.942529264587401
2.37416341168795	0.7829713763324169	0.9429519729836643
2.3746170774212465	0.7829710468431029	0.9433721261274293
2.3750701122086757	0.782971354422565	0.9437902379540853
2.3755246371021372	0.7808532093390995	0.9442082604804493
2.3759782910597598	0.780853344389342	0.9446240179094785
2.3764325785427958	0.7808531648907786	0.9450388888015225
2.376902408917851	0.7808529125371069	0.9454664081680115
2.3773569262548113	0.769633000831365	0.945878496304451
2.3778109174341675	0.7696327111265752	0.9462886361630398
2.3782649088617345	0.7696325800493374	0.9466973045065946
2.37871890035037	0.7696326075997332	0.9471044998174742
2.379171153321636	0.7582030876049606	0.9475086698421219
2.3796255910114623	0.7582033193135661	0.9479133171953977
2.3800794039041366	0.7582032109852987	0.9483159312559359
2.3805336186971773	0.7545624633431232	0.9487174226487832
2.3809870500184167	0.7545626197162013	0.9491167441373783
2.3814578888836784	0.7561750177033942	0.9495298322571928
2.3819122934597288	0.7561750425627509	0.9499269898681859
2.382366073314866	0.756174725862391	0.9503221180869238
2.382819194996031	0.7561750369499404	0.9507151927713076
2.383272476578336	0.7672811742625404	0.9511069247352405
2.383727273099645	0.7672814834182076	0.9514984755046093
2.3841979240607802	0.7672808358649906	0.9519021026717723
2.3846691897737107	0.7672808570577337	0.9523046522763228
2.3851233411012447	0.7901105465203934	0.9526910622372977
2.385577306888792	0.7901108143490783	0.9530758213441008
2.3860300813586646	0.7901102461581931	0.95345808267204
2.3864846790961116	0.7901103689678942	0.9538403869454045
2.386938080164843	0.82161383612943	0.9542201901308132
2.3873918095448072	0.8216137357076304	0.9545987727085523
2.387846147839061	0.8216133348611695	0.9549763629216333
2.3882992681704316	0.8216140423017748	0.9553514442686122
2.3887708895741144	0.8610246241447839	0.9557402515776119
2.3892241614864145	0.8610248099143863	0.9561124030079591
2.389679141455415	0.8610247364174509	0.9564844489509456
2.3901329951039525	0.8610248082325507	0.9568540675649313
2.3905854494995085	0.9003851636699368	0.9572210479165095
2.3910399637417723	0.9003852581335583	0.9575881911412527
2.3914934388117155	0.9003845346264321	0.9579529876571266
2.3919483477871615	0.935012181312561	0.9583174237458398
2.3924016230036496	0.9350123871493252	0.9586790416435215
2.3928720668081667	0.9350119175269227	0.9590527618525369
2.3933263787225303	0.9350125508736938	0.9594121240290949
2.393780722647844	0.9590660358645414	0.9597699942088864
2.394233826323759	0.9590654824810716	0.960125375149737
2.3946899857404715	0.9667671526184992	0.9604816260193166
2.3951415643243084	0.9667651299419115	0.9608327892927367
2.395593144705656	0.9667633044119813	0.9611824503633124
2.396069599085277	0.9667674905949173	0.9615497401252973
2.396521749071106	0.9760908251822812	0.9618967437850704
2.396990950184193	0.9760885326283743	0.9622552359414839
2.3974466008790225	0.9760893079233034	0.9626018165509352
2.397915287239252	0.9760879034459558	0.9629567091572883
2.3983712473194227	0.9819502834465599	0.9633004038788859
2.3988257204266343	0.9819502798808138	0.9636414441591449
2.399279678535401	0.9819509429525525	0.9639805683735573
2.399748659544044	0.9819475949316158	0.9643293086228742
2.400203931130202	0.9850733175555361	0.9646662913169601
2.4006574763771673	0.9850736684164542	0.9650004639672571
2.4011115353444814	0.9850737590170328	0.9653334820920678
2.4015661084850315	0.9850735900469648	0.9656653397145057
2.4020181945235737	0.9836548496046621	0.9659938546847486
2.4024910691667483	0.9836578335370296	0.9663358454131385
2.4029462963029813	0.9836582824521009	0.9666634969843236
2.4033976047479424	0.9771599769102488	0.966986800667414
2.403849576624012	0.9771571396488937	0.9673090544061618
2.404324549448589	0.9771618986919055	0.9676460617395445
2.4047760028048413	0.977159931849282	0.9679648166306483
2.4052282904641658	0.9657483974524699	0.9682826303444091
2.405682447742024	0.9657491333286368	0.9686002155837118
2.406136604234097	0.9657500683987655	0.9689162538310282
2.4066108291355452	0.9657521804675628	0.969244605693096
2.4070611954241268	0.9484682442853285	0.969554874778512
2.4075150188164023	0.9484679091709697	0.9698659841243725
2.4079698406222754	0.9389059437568521	0.9701762244536081
2.408440778725796	0.9389046707375145	0.9704958180401471
2.4089111747536127	0.9389040648800553	0.9708133770740158
2.409381027806547	0.9389041254652423	0.9711289055892776
2.409837802483998	0.9209995672018052	0.9714340560876046
2.4102914836757647	0.9209997480027847	0.9717355821388135
2.4107436153189266	0.9209995545662837	0.9720345327472082
2.411198405953508	0.92099919832982	0.9723336839240911
2.41165233406496	0.9060896809829979	0.9726307090788242
2.4121226575817953	0.906089629309181	0.9729368188471784
2.412576882677978	0.9060899265293835	0.9732308620900422
2.4130304294406786	0.895442197552448	0.9735229075162177
2.413484645707539	0.8954425916801754	0.9738138220994145
2.4139552140269527	0.8954420732373475	0.9741135602340332
2.4144100020849475	0.8954423873801088	0.9744016506079424
2.414881019022489	0.8889006697753021	0.9746983663502501
2.415335371536603	0.8889006765599257	0.9749829877275479
2.41580555671973	0.8889012206510286	0.975275875383355
2.4162599741843036	0.8889006322478936	0.9755573435081215
2.416714046095146	0.888945412067318	0.9758370281826468
2.4171678632679736	0.8889456453294465	0.9761149875339636
2.417622258362656	0.8889456072015309	0.9763917289653048
2.4180744744680105	0.8889456326045185	0.9766655808183573
2.418546816071685	0.8981194015954881	0.9769499548988304
2.4190171921675194	0.8981191399621974	0.977231453685314
2.4194707531555437	0.8981195784513104	0.9775012894872843
2.419924887117767	0.8981197484157316	0.9777698915013415
2.4203960635807418	0.916288244698349	0.9780469070573482
2.420849714861028	0.9162883234370678	0.9783120146505611
2.4213033659699867	0.9162885907473959	0.9785755471631226
2.421775369037052	0.9399900888980065	0.9788480678208631
2.4222490308102005	0.9399922075042706	0.9791198302607161
2.4227173341648878	0.9399898253814313	0.9793868275078967
2.423171493392065	0.939990161158391	0.9796441539754215
2.42362508319194	0.9632130756463534	0.979899577875072
2.424079952805022	0.9632131013355205	0.9801541359848448
2.4245486311683595	0.9632108326970046	0.9804147591937042
2.4250035015264944	0.9632112630262265	0.9806660894815528
2.4254579613692946	0.9799300600042747	0.980915603849653
2.425914419839505	0.979932013159246	0.9811646158296833
2.426365227499103	0.979929890485488	0.981408970744097
2.4268361351313255	0.9905582290562799	0.9816625489801639
2.427290309495951	0.9905585501775497	0.9819054975999518
2.427762977849176	0.9905613616424627	0.9821566501402019
2.4282146215689715	0.9950467871184618	0.9823950209970276
2.4286677893991766	0.9950468304141926	0.9826326138790961
2.429122000722521	0.9950461809993261	0.982869162552595
2.4295756905270647	0.9950461851618201	0.9831038484534463
2.430028163254289	1.0017516329121632	0.9833363201482577
2.4304853619778473	1.0017554525665573	0.9835696118068844
2.4309380891481056	1.0017542811866593	0.9837990281546454
2.431409495960016	1.004307128718994	0.9840362241610506
2.431881896512086	1.0043065021391986	0.9842721937036741
2.4323532606632887	1.0043069933761506	0.9845059220987802
2.432806394766319	1.004305329035925	0.9847289872787749
2.433258694379451	1.004629835777877	0.9849500535856309
2.4337150871434328	1.0046346885535873	0.9851715115119668
2.4341683191031995	1.0041820557191699	0.9853898355291807
2.434622031174598	1.0041807717365439	0.9856067929485076
2.4350752245958374	1.004180139897502	0.9858219056696992
2.435528418494305	1.0041797143015072	0.9860354221324334
2.435980440160543	1.0033602584982826	0.9862467953177866
2.436453283920156	1.0033618006389995	0.9864662041136594
2.436907368407576	1.0033615577947346	0.9866752702052657
2.437379688662045	1.003363983923477	0.9868910286634132
2.4378327867330554	0.9986582978019061	0.9870963730862291
2.438287961594132	0.9986595714588027	0.9873010476966676
2.4387381699011867	0.998656260348991	0.9875019000076012
2.4392127100976833	0.9986595546317167	0.9877118960947259
2.43966557688374	0.9874405468096117	0.9879106624784845
2.4401187812037195	0.9874396273932511	0.9881079741816234
2.4405910388730883	0.9874409890688113	0.9883118744919726
2.441041227847767	0.971090469961106	0.988504624240372
2.4415131000207833	0.9710901105683931	0.9887049573370363
2.441983891273256	0.971090851024981	0.9889030964414084
2.442440941117972	0.9710940617871221	0.9890937936568657
2.4429102133778082	0.9524577195782861	0.9892878896250401
2.4433655003644796	0.9524609397111419	0.9894745534573599
2.443817259679385	0.9524582179391562	0.989658166413312
2.4442736475113613	0.9524609501857476	0.9898420370026799
2.4447258358860964	0.930197389592137	0.9900226057038573
2.4451816207722348	0.9302005370269378	0.9902029882399531
2.4456326734794445	0.9301986120627747	0.9903798938919591
2.446105072982201	0.9301981790072044	0.9905634604993652
2.446577352756969	0.9088649092216684	0.9907452296524892
2.4470478884861486	0.9088657698637965	0.9909245858975283
2.4475201640428716	0.9088655150343345	0.9911028565812234
2.44799185925621	0.9088659015719085	0.9912791588292844
2.4484425588809344	0.897206560002322	0.9914459798225469
2.4488970802410486	0.8972068610892601	0.9916125977704454
2.449351601202205	0.897207347529718	0.9917775905813576
2.449805678629643	0.9035341208729927	0.9919407992312369
2.450258185963123	0.903534102283183	0.9921018290490836
2.4507112784687037	0.9035338314899197	0.9922614517514623
2.451164956618803	0.9035333092120077	0.9924196607141765
2.451621998422397	0.9283240868462672	0.9925774029598698
2.452090643618056	0.9283209919162176	0.9927374404521045
2.45254432383731	0.9283206572473451	0.99289071811408
2.452997773888738	0.9686812997357956	0.9930422960549583
2.453453038047821	0.9686827916609846	0.9931928486176098
2.4539083007101885	0.9686844843600098	0.9933417651443869
2.4543599928371305	0.9948738429737534	0.9934878969136567
2.454833986157276	0.9948774941871792	0.9936395113570449
2.4553041392431094	0.9948756262059594	0.9937881444548763
2.4557737602580767	0.9948744126675626	0.9939348659273165
2.4562284849436145	1.0486547486781415	0.994075272518952
2.4566975030448748	1.0486515678387878	0.9942183800501377
2.4571522484807855	1.0486519775952796	0.9943554718096425
2.457624897533247	1.0486550026399593	0.994496227417911
[truncated: 11,323 more rows]
