# Supplementary material for: Light-wave-controlled Haldane model in monolayer hexagonal boron nitride
Source: Nature. 2024 Apr 15;628(8009):752–7. doi: 10.1038/s41586-024-07244-z (PMC11041748; doi:10.1038/s41586-024-07244-z)
Supplement: Supplementary file 1 — This zipped file contains source data files for Supplementary Figs. 1–4 and Extended Data Figs 2–5, 7, 8, 11 and 10. [file 41586_2024_7244_MOESM1_ESM.zip › Data source/Extended data fig 2/efield_panel_a.csv]

# Electric field of laser 2 x y z direction
-4.960964799951146233070176094770e+03	-5.978430084175562910468867613978e-07	1.929453349232669767579061853580e-06	0.000000000000000000000000000000e+00
-4.960864799951145869272295385599e+03	-5.930653406281892132728607996972e-07	1.926545169503924836296041359085e-06	0.000000000000000000000000000000e+00
-4.960764799951145505474414676428e+03	-5.882703032236426385939405750425e-07	1.923626201725987449681542704183e-06	0.000000000000000000000000000000e+00
-4.960664799951145141676533967257e+03	-5.834579129002472702738538341827e-07	1.920696505672304887598397099557e-06	0.000000000000000000000000000000e+00
-4.960564799951144777878653258085e+03	-5.786281866918538888049463632390e-07	1.917756141217412306450079348408e-06	0.000000000000000000000000000000e+00
-4.960464799951144414080772548914e+03	-5.737811419700024408602776274102e-07	1.914805168335572404267417440105e-06	0.000000000000000000000000000000e+00
-4.960364799951144050282891839743e+03	-5.689167964442578878572071010566e-07	1.911843647099548917000968323299e-06	0.000000000000000000000000000000e+00
-4.960264799951143686485011130571e+03	-5.640351681622468401323630161903e-07	1.908871637679153957016476780839e-06	0.000000000000000000000000000000e+00
-4.960164799951143322687130421400e+03	-5.591362755099824999560327934423e-07	1.905889200339998851255912150349e-06	0.000000000000000000000000000000e+00
-4.960064799951142958889249712229e+03	-5.542201372120320564183641731670e-07	1.902896395442143758961308155908e-06	0.000000000000000000000000000000e+00
-4.959964799951142595091369003057e+03	-5.492867723316822803705534311591e-07	1.899893283438752795112759892693e-06	0.000000000000000000000000000000e+00
-4.959864799951142231293488293886e+03	-5.443362002712425504617256045992e-07	1.896879924874826657381094580090e-06	0.000000000000000000000000000000e+00
-4.959764799951141867495607584715e+03	-5.393684407720524764354597807570e-07	1.893856380385753352755119453821e-06	0.000000000000000000000000000000e+00
-4.959664799951141503697726875544e+03	-5.343835139147643846176984061547e-07	1.890822710696056282845579910035e-06	0.000000000000000000000000000000e+00
-4.959564799951141139899846166372e+03	-5.293814401194860429683596361738e-07	1.887778976617995792489242655454e-06	0.000000000000000000000000000000e+00
-4.959464799951140776101965457201e+03	-5.243622401459154451990691755969e-07	1.884725239050336948568877513954e-06	0.000000000000000000000000000000e+00
-4.959364799951140412304084748030e+03	-5.193259350936047674153483999504e-07	1.881661558976843091916565653410e-06	0.000000000000000000000000000000e+00
-4.959264799951140048506204038858e+03	-5.142725464019304043261052346303e-07	1.878587997465053145254338003156e-06	0.000000000000000000000000000000e+00
-4.959164799951139684708323329687e+03	-5.092020958503598905011376662966e-07	1.875504615664882526523547963404e-06	0.000000000000000000000000000000e+00
-4.959064799951139320910442620516e+03	-5.041146055585121455895072049846e-07	1.872411474807272978366948050499e-06	0.000000000000000000000000000000e+00
-4.958964799951138957112561911345e+03	-4.990100979864251367308712430126e-07	1.869308636202904866290626546832e-06	0.000000000000000000000000000000e+00
-4.958864799951138593314681202173e+03	-4.938885959344718105354680656727e-07	1.866196161240739011445309222803e-06	0.000000000000000000000000000000e+00
-4.958764799951138229516800493002e+03	-4.887501225436121912650434123693e-07	1.863074111386733435711269071811e-06	0.000000000000000000000000000000e+00
-4.958664799951137865718919783831e+03	-4.835947012954601905565651595587e-07	1.859942548182440675137673188888e-06	0.000000000000000000000000000000e+00
-4.958564799951137501921039074659e+03	-4.784223560123672519257646829072e-07	1.856801533243752477114751897602e-06	0.000000000000000000000000000000e+00
-4.958464799951137138123158365488e+03	-4.732331108576168507076501260067e-07	1.853651128259386364255292128922e-06	0.000000000000000000000000000000e+00
-4.958364799951136774325277656317e+03	-4.680269903353467787835958183185e-07	1.850491394989633719698595565317e-06	0.000000000000000000000000000000e+00
-4.958264799951136410527396947145e+03	-4.628040192907395152362376791744e-07	1.847322395264964088571640367376e-06	0.000000000000000000000000000000e+00
-4.958164799951136046729516237974e+03	-4.575642229100454668159635076424e-07	1.844144190984634138131452799070e-06	0.000000000000000000000000000000e+00
-4.958064799951135682931635528803e+03	-4.523076267207686269750392844824e-07	1.840956844115414567245384014349e-06	0.000000000000000000000000000000e+00
-4.957964799951135319133754819632e+03	-4.470342565915361327937320098935e-07	1.837760416690094457964495776314e-06	0.000000000000000000000000000000e+00
-4.957864799951134955335874110460e+03	-4.417441387322810123386798188128e-07	1.834554970806193150169023479978e-06	0.000000000000000000000000000000e+00
-4.957764799951134591537993401289e+03	-4.364372996942599723547843212218e-07	1.831340568624569625227221404684e-06	0.000000000000000000000000000000e+00
-4.957664799951134227740112692118e+03	-4.311137663700561511222891786232e-07	1.828117272368031042621260712222e-06	0.000000000000000000000000000000e+00
-4.957564799951133863942231982946e+03	-4.257735659937459310078299978136e-07	1.824885144320037838329114435187e-06	0.000000000000000000000000000000e+00
-4.957464799951133500144351273775e+03	-4.204167261407248731937735721637e-07	1.821644246823215064419758044134e-06	0.000000000000000000000000000000e+00
-4.957364799951133136346470564604e+03	-4.150432747278664304767096561444e-07	1.818394642278042664358477485675e-06	0.000000000000000000000000000000e+00
-4.957264799951132772548589855433e+03	-4.096532400134614902908406896404e-07	1.815136393141453209962689688273e-06	0.000000000000000000000000000000e+00
-4.957164799951132408750709146261e+03	-4.042466505973643820122647579707e-07	1.811869561925523870773145108937e-06	0.000000000000000000000000000000e+00
-4.957064799951132044952828437090e+03	-3.988235354207827598484973220111e-07	1.808594211195979495077892570953e-06	0.000000000000000000000000000000e+00
-4.956964799951131681154947727919e+03	-3.933839237664151398132816352116e-07	1.805310403570888814448218082087e-06	0.000000000000000000000000000000e+00
-4.956864799951131317357067018747e+03	-3.879278452583949955520699597739e-07	1.802018201719267898166859306897e-06	0.000000000000000000000000000000e+00
-4.956764799951130953559186309576e+03	-3.824553298622403069421027323876e-07	1.798717668359668572821406275219e-06	0.000000000000000000000000000000e+00
-4.956664799951130589761305600405e+03	-3.769664078849604450624402162545e-07	1.795408866258880556070870980478e-06	0.000000000000000000000000000000e+00
-4.956564799951130225963424891233e+03	-3.714611099748165148094487374858e-07	1.792091858230418020527180758550e-06	0.000000000000000000000000000000e+00
-4.956464799951129862165544182062e+03	-3.659394671214198754164782009107e-07	1.788766707133227021477668225447e-06	0.000000000000000000000000000000e+00
-4.956364799951129498367663472891e+03	-3.604015106556390727087825238267e-07	1.785433475870240246918818627364e-06	0.000000000000000000000000000000e+00
-4.956264799951129134569782763720e+03	-3.548472722495411291323630723071e-07	1.782092227387078727806365811837e-06	0.000000000000000000000000000000e+00
-4.956164799951128770771902054548e+03	-3.492767839164127725172092221034e-07	1.778743024670541578310337810231e-06	0.000000000000000000000000000000e+00
-4.956064799951128406974021345377e+03	-3.436900780105413721813147152201e-07	1.775385930747290130131497282173e-06	0.000000000000000000000000000000e+00
-4.955964799951128043176140636206e+03	-3.380871872272440556882395264887e-07	1.772021008682438681435347173354e-06	0.000000000000000000000000000000e+00
-4.955864799951127679378259927034e+03	-3.324681446027280013503721074059e-07	1.768648321578144610511425932620e-06	0.000000000000000000000000000000e+00
-4.955764799951127315580379217863e+03	-3.268329835141400425959029660966e-07	1.765267932572292298331511142817e-06	0.000000000000000000000000000000e+00
-4.955664799951126951782498508692e+03	-3.211817376792550127837942881837e-07	1.761879904836977574848744763913e-06	0.000000000000000000000000000000e+00
-4.955564799951126587984617799520e+03	-3.155144411565193674005635332547e-07	1.758484301577199053094125238972e-06	0.000000000000000000000000000000e+00
-4.955464799951126224186737090349e+03	-3.098311283449041709043756103598e-07	1.755081186029430666902147184505e-06	0.000000000000000000000000000000e+00
-4.955364799951125860388856381178e+03	-3.041318339837566012614773584832e-07	1.751670621460210725778912539685e-06	0.000000000000000000000000000000e+00
-4.955264799951125496590975672007e+03	-2.984165931528080496987556657906e-07	1.748252671164836848888648503098e-06	0.000000000000000000000000000000e+00
-4.955164799951125132793094962835e+03	-2.926854412718416602719401567456e-07	1.744827398465829447287388231924e-06	0.000000000000000000000000000000e+00
-4.955064799951124768995214253664e+03	-2.869384141006931768985504464103e-07	1.741394866711618611096489862844e-06	0.000000000000000000000000000000e+00
-4.954964799951124405197333544493e+03	-2.811755477390355322914975311904e-07	1.737955139275105847558198710057e-06	0.000000000000000000000000000000e+00
-4.954864799951124041399452835321e+03	-2.753968786263693188384271779562e-07	1.734508279552353509308008049083e-06	0.000000000000000000000000000000e+00
-4.954764799951123677601572126150e+03	-2.696024435416554939399667780581e-07	1.731054350961048911883050256677e-06	0.000000000000000000000000000000e+00
-4.954664799951123313803691416979e+03	-2.637922796032863161917226841463e-07	1.727593416939189950346194950270e-06	0.000000000000000000000000000000e+00
-4.954564799951122950005810707808e+03	-2.579664242688851279713729749282e-07	1.724125540943670554264134306410e-06	0.000000000000000000000000000000e+00
-4.954464799951122586207929998636e+03	-2.521249153350848563229604556296e-07	1.720650786448842849279418885933e-06	0.000000000000000000000000000000e+00
-4.954364799951122222410049289465e+03	-2.462677909374950316115089436753e-07	1.717169216945212938129922825015e-06	0.000000000000000000000000000000e+00
-4.954264799951121858612168580294e+03	-2.403950895502861061041582207976e-07	1.713680895937906923981366297260e-06	0.000000000000000000000000000000e+00
-4.954164799951121494814287871122e+03	-2.345068499861359320758094019338e-07	1.710185886945344456831915279371e-06	0.000000000000000000000000000000e+00
-4.954064799951121131016407161951e+03	-2.286031113959816870346978320144e-07	1.706684253497813388820189377248e-06	0.000000000000000000000000000000e+00
-4.953964799951120767218526452780e+03	-2.226839132688097036723556126914e-07	1.703176059136116215575549454053e-06	0.000000000000000000000000000000e+00
-4.953864799951120403420645743608e+03	-2.167492954315003040155864551947e-07	1.699661367410081415813298197359e-06	0.000000000000000000000000000000e+00
-4.953764799951120039622765034437e+03	-2.107992980484623047097254497362e-07	1.696140241877213069058519950838e-06	0.000000000000000000000000000000e+00
-4.953664799951119675824884325266e+03	-2.048339616215063326534653442151e-07	1.692612746101272922492377015491e-06	0.000000000000000000000000000000e+00
-4.953564799951119312027003616095e+03	-1.988533269895360814895823517445e-07	1.689078943650855681534827916479e-06	0.000000000000000000000000000000e+00
-4.953464799951118948229122906923e+03	-1.928574353284562497114814488830e-07	1.685538898098069544271042016770e-06	0.000000000000000000000000000000e+00
-4.953364799951118584431242197752e+03	-1.868463281506827968010057798576e-07	1.681992673017008154014552759326e-06	0.000000000000000000000000000000e+00
-4.953264799951118220633361488581e+03	-1.808200473050410345769701235541e-07	1.678440331982419910547121161271e-06	0.000000000000000000000000000000e+00
-4.953164799951117856835480779409e+03	-1.747786349764546072848409551115e-07	1.674881938568287284107953538648e-06	0.000000000000000000000000000000e+00
-4.953064799951117493037600070238e+03	-1.687221336856357951753965923603e-07	1.671317556346403164767603841123e-06	0.000000000000000000000000000000e+00
-4.952964799951117129239719361067e+03	-1.626505862889513656617057960063e-07	1.667747248885042926524915722630e-06	0.000000000000000000000000000000e+00
-4.952864799951116765441838651896e+03	-1.565640359779081066827891889626e-07	1.664171079747440826793148868634e-06	0.000000000000000000000000000000e+00
-4.952764799951116401643957942724e+03	-1.504625262790108428058357542545e-07	1.660589112490457623573947981699e-06	0.000000000000000000000000000000e+00
-4.952664799951116037846077233553e+03	-1.443461010533750235319523994026e-07	1.657001410663146760435878064588e-06	0.000000000000000000000000000000e+00
-4.952564799951115674048196524382e+03	-1.382148044965805042336441828266e-07	1.653408037805427489402550558784e-06	0.000000000000000000000000000000e+00
-4.952464799951115310250315815210e+03	-1.320686811381149396293498317345e-07	1.649809057446547717911593602946e-06	0.000000000000000000000000000000e+00
-4.952364799951114946452435106039e+03	-1.259077758412158121387788151102e-07	1.646204533103769837196986985939e-06	0.000000000000000000000000000000e+00
-4.952264799951114582654554396868e+03	-1.197321338024860906830947049340e-07	1.642594528280946436388254040806e-06	0.000000000000000000000000000000e+00
-4.952164799951114218856673687696e+03	-1.135418005515301123967142338245e-07	1.638979106467089240346075504351e-06	0.000000000000000000000000000000e+00
-4.952064799951113855058792978525e+03	-1.073368219507573886208995177227e-07	1.635358331135062137824676131714e-06	0.000000000000000000000000000000e+00
-4.951964799951113491260912269354e+03	-1.011172441948035520051913348227e-07	1.631732265740025817222428987374e-06	0.000000000000000000000000000000e+00
-4.951864799951113127463031560183e+03	-9.488311381032463338034473737670e-08	1.628100973718142229689029992779e-06	0.000000000000000000000000000000e+00
-4.951764799951112763665150851011e+03	-8.863447765558095682299037665342e-08	1.624464518485123621686851309864e-06	0.000000000000000000000000000000e+00
-4.951664799951112399867270141840e+03	-8.237138292007672713657779814400e-08	1.620822963434899516890199885899e-06	0.000000000000000000000000000000e+00
-4.951564799951112036069389432669e+03	-7.609387712424408656204958753544e-08	1.617176371938117256110440528305e-06	0.000000000000000000000000000000e+00
-4.951464799951111672271508723497e+03	-6.980200811891181336167611082288e-08	1.613524807340793097327493431370e-06	0.000000000000000000000000000000e+00
-4.951364799951111308473628014326e+03	-6.349582408502675385852725628566e-08	1.609868332962909740887417868460e-06	0.000000000000000000000000000000e+00
-4.951264799951110944675747305155e+03	-5.717537353318244860132541634856e-08	1.606207012096979338107395271495e-06	0.000000000000000000000000000000e+00
-4.951164799951110580877866595984e+03	-5.084070530336777533734777395624e-08	1.602540908006752824822350490808e-06	0.000000000000000000000000000000e+00
-4.951064799951110217079985886812e+03	-4.449186856432415688457869540340e-08	1.598870083925658839663162119615e-06	0.000000000000000000000000000000e+00
-4.950964799951109853282105177641e+03	-3.812891281327514586329879495152e-08	1.595194603055515598702125516783e-06	0.000000000000000000000000000000e+00
-4.950864799951109489484224468470e+03	-3.175188787546457998159452756903e-08	1.591514528565100045046803479976e-06	0.000000000000000000000000000000e+00
-4.950764799951109125686343759298e+03	-2.536084390367599671690978027638e-08	1.587829923588730127444559360461e-06	0.000000000000000000000000000000e+00
-4.950664799951108761888463050127e+03	-1.895583137796285332234537748808e-08	1.584140851224955710862575541942e-06	0.000000000000000000000000000000e+00
-4.950564799951108398090582340956e+03	-1.253690110494421893101713028074e-08	1.580447374535032011358664377765e-06	0.000000000000000000000000000000e+00
-4.950464799951108034292701631784e+03	-6.104104217527688903185273394669e-09	1.576749556541604577430655889647e-06	0.000000000000000000000000000000e+00
-4.950364799951107670494820922613e+03	3.425078256463746662627625760855e-10	1.573047460227273145654328101450e-06	0.000000000000000000000000000000e+00
-4.950264799951107306696940213442e+03	6.802883240506492556153288892018e-09	1.569341148533293986208213451061e-06	0.000000000000000000000000000000e+00
-4.950164799951106942899059504271e+03	1.327696991827121109449498861932e-08	1.565630684358049102579673456104e-06	0.000000000000000000000000000000e+00
-4.950064799951106579101178795099e+03	1.976471542576398665662070278093e-08	1.561916130555729730606628717637e-06	0.000000000000000000000000000000e+00
-4.949964799951106215303298085928e+03	2.626606700594893400432577532100e-08	1.558197549934941698729904714649e-06	0.000000000000000000000000000000e+00
-4.949864799951105851505417376757e+03	3.278097157846202182291490620503e-08	1.554475005257273942312372036478e-06	0.000000000000000000000000000000e+00
-4.949764799951105487707536667585e+03	3.930937573996185024048383854778e-08	1.550748559236025624877459982986e-06	0.000000000000000000000000000000e+00
-4.949664799951105123909655958414e+03	4.585122576487281636001660037327e-08	1.547018274534651832650944923431e-06	0.000000000000000000000000000000e+00
-4.949564799951104760111775249243e+03	5.240646760574224452577159899525e-08	1.543284213765479684371149590727e-06	0.000000000000000000000000000000e+00
-4.949464799951104396313894540071e+03	5.897504689381795691419064706085e-08	1.539546439488280869014582771803e-06	0.000000000000000000000000000000e+00
-4.949364799951104032516013830900e+03	6.555690893956231665376391606892e-08	1.535805014208957050661800633473e-06	0.000000000000000000000000000000e+00
-4.949264799951103668718133121729e+03	7.215199873314255402237176947877e-08	1.532060000378064125345052917671e-06	0.000000000000000000000000000000e+00
-4.949164799951103304920252412558e+03	7.876026094509759313501071065211e-08	1.528311460389459721189754637383e-06	0.000000000000000000000000000000e+00
-4.949064799951102941122371703386e+03	8.538163992679470858148185752334e-08	1.524559456578944134050616551757e-06	0.000000000000000000000000000000e+00
-4.948964799951102577324490994215e+03	9.201607971104425958786075107065e-08	1.520804051222829688863732652826e-06	0.000000000000000000000000000000e+00
-4.948864799951102213526610285044e+03	9.866352401251537143536240320740e-08	1.517045306536674637148671800080e-06	0.000000000000000000000000000000e+00
-4.948764799951101849728729575872e+03	1.053239162285429461008378314302e-07	1.513283284673749392099236996123e-06	0.000000000000000000000000000000e+00
-4.948664799951101485930848866701e+03	1.119971994395413319723893777469e-07	1.509518047723754120701322375964e-06	0.000000000000000000000000000000e+00
-4.948564799951101122132968157530e+03	1.186833164096515629001914009233e-07	1.505749657711410974974576559848e-06	0.000000000000000000000000000000e+00
-4.948464799951100758335087448359e+03	1.253822095873035763152303183332e-07	1.501978176595145685190001334786e-06	0.000000000000000000000000000000e+00
-4.948364799951100394537206739187e+03	1.320938211057829841501361396727e-07	1.498203666265641674628988563867e-06	0.000000000000000000000000000000e+00
-4.948264799951100030739326030016e+03	1.388180927839484038663884525600e-07	1.494426188544485230384186932873e-06	0.000000000000000000000000000000e+00
-4.948164799951099666941445320845e+03	1.455549661267512190465753425805e-07	1.490645805182823803171051138539e-06	0.000000000000000000000000000000e+00
-4.948064799951099303143564611673e+03	1.523043823259187114663539865111e-07	1.486862577859947438899427749059e-06	0.000000000000000000000000000000e+00
-4.947964799951098939345683902502e+03	1.590662822604190821824932632056e-07	1.483076568182036228702802907464e-06	0.000000000000000000000000000000e+00
-4.947864799951098575547803193331e+03	1.658406064973415187650709716471e-07	1.479287837680639461281507235357e-06	0.000000000000000000000000000000e+00
-4.947764799951098211749922484159e+03	1.726272952923616399019900689848e-07	1.475496447811398297218256348007e-06	0.000000000000000000000000000000e+00
-4.947664799951097847952041774988e+03	1.794262885904397681848714343755e-07	1.471702459952678657801282413597e-06	0.000000000000000000000000000000e+00
-4.947564799951097484154161065817e+03	1.862375260265159206422760224120e-07	1.467905935404181032199653032799e-06	0.000000000000000000000000000000e+00
-4.947464799951097120356280356646e+03	1.930609469259907116955084921406e-07	1.464106935385665904635890330332e-06	0.000000000000000000000000000000e+00
-4.947364799951096756558399647474e+03	1.998964903056535953896895134452e-07	1.460305521035462976398803386369e-06	0.000000000000000000000000000000e+00
-4.947264799951096392760518938303e+03	2.067440948741830383491094313975e-07	1.456501753409206545653237566129e-06	0.000000000000000000000000000000e+00
-4.947164799951096028962638229132e+03	2.136036990328865089357733043907e-07	1.452695693478446161648340653749e-06	0.000000000000000000000000000000e+00
-4.947064799951095665164757519960e+03	2.204752408763541749264444104262e-07	1.448887402129344946835869806234e-06	0.000000000000000000000000000000e+00
-4.946964799951095301366876810789e+03	2.273586581931277419036199240188e-07	1.445076940161272251628328533446e-06	0.000000000000000000000000000000e+00
-4.946864799951094937568996101618e+03	2.342538884665068286213170101195e-07	1.441264368285455813221648292688e-06	0.000000000000000000000000000000e+00
-4.946764799951094573771115392447e+03	2.411608688751658187489107683377e-07	1.437449747123667795735760255305e-06	0.000000000000000000000000000000e+00
-4.946664799951094209973234683275e+03	2.480795362939336605782002231901e-07	1.433633137206844338268807610703e-06	0.000000000000000000000000000000e+00
-4.946564799951093846175353974104e+03	2.550098272943411561864530089083e-07	1.429814598973834063717577337604e-06	0.000000000000000000000000000000e+00
-4.946464799951093482377473264933e+03	2.619516781456011903146154085054e-07	1.425994192769903912658543618242e-06	0.000000000000000000000000000000e+00
-4.946364799951093118579592555761e+03	2.689050248151830187055507694061e-07	1.422171978845521321727952968050e-06	0.000000000000000000000000000000e+00
-4.946264799951092754781711846590e+03	2.758698029695957735802497312605e-07	1.418348017354955772225907385808e-06	0.000000000000000000000000000000e+00
-4.946164799951092390983831137419e+03	2.828459479751142649945087545471e-07	1.414522368355007605420772462401e-06	0.000000000000000000000000000000e+00
-4.946064799951092027185950428247e+03	2.898333948984976882946753944104e-07	1.410695091803608088845602835937e-06	0.000000000000000000000000000000e+00
-4.945964799951091663388069719076e+03	2.968320785078710677783848069511e-07	1.406866247558512444460528806323e-06	0.000000000000000000000000000000e+00
-4.945864799951091299590189009905e+03	3.038419332733837189319315609526e-07	1.403035895375975300881487423110e-06	0.000000000000000000000000000000e+00
-4.945764799951090935792308300734e+03	3.108628933680615753334442775968e-07	1.399204094909404758027035402257e-06	0.000000000000000000000000000000e+00
-4.945664799951090571994427591562e+03	3.178948926684037116059894714781e-07	1.395370905708122119125332016853e-06	0.000000000000000000000000000000e+00
-4.945564799951090208196546882391e+03	3.249378647554394405357449174265e-07	1.391536387215907111627229836293e-06	0.000000000000000000000000000000e+00
-4.945464799951089844398666173220e+03	3.319917429153379650357859331766e-07	1.387700598769763760202125210674e-06	0.000000000000000000000000000000e+00
-4.945364799951089480600785464048e+03	3.390564601402572110383525950950e-07	1.383863599598588215670164069948e-06	0.000000000000000000000000000000e+00
-4.945264799951089116802904754877e+03	3.461319491291914957168144792443e-07	1.380025448821824513714949349275e-06	0.000000000000000000000000000000e+00
-4.945164799951088753005024045706e+03	3.532181422886051081302168780374e-07	1.376186205448246329747152491563e-06	0.000000000000000000000000000000e+00
-4.945064799951088389207143336535e+03	3.603149717335188407363712539966e-07	1.372345928374507493773524526015e-06	0.000000000000000000000000000000e+00
-4.944964799951088025409262627363e+03	3.674223692881576519591495591510e-07	1.368504676383926498117586147141e-06	0.000000000000000000000000000000e+00
-4.944864799951087661611381918192e+03	3.745402664868408978160485046927e-07	1.364662508145142679648808767268e-06	0.000000000000000000000000000000e+00
-4.944764799951087297813501209021e+03	3.816685945747910366245806042251e-07	1.360819482210868540251308932143e-06	0.000000000000000000000000000000e+00
-4.944664799951086934015620499849e+03	3.888072845089500628843089125031e-07	1.356975657016524541471111202362e-06	0.000000000000000000000000000000e+00
-4.944564799951086570217739790678e+03	3.959562669589458659905457753314e-07	1.353131090878956908392241956229e-06	0.000000000000000000000000000000e+00
-4.944464799951086206419859081507e+03	4.031154723078493718100797672810e-07	1.349285841995159245161085836973e-06	0.000000000000000000000000000000e+00
-4.944364799951085842621978372335e+03	4.102848306531126316702598293140e-07	1.345439968440951375346905857788e-06	0.000000000000000000000000000000e+00
-4.944264799951085478824097663164e+03	4.174642718072565072330473538720e-07	1.341593528169770202409637888108e-06	0.000000000000000000000000000000e+00
-4.944164799951085115026216953993e+03	4.246537252990215765120979654612e-07	1.337746579011260035117422684259e-06	0.000000000000000000000000000000e+00
-4.944064799951084751228336244822e+03	4.318531203740692653948512677586e-07	1.333899178670067471420899833656e-06	0.000000000000000000000000000000e+00
-4.943964799951084387430455535650e+03	4.390623859959317950928765414420e-07	1.330051384724525744527885012802e-06	0.000000000000000000000000000000e+00
-4.943864799951084023632574826479e+03	4.462814508468766322041049610797e-07	1.326203254625427372162798506094e-06	0.000000000000000000000000000000e+00
-4.943764799951083659834694117308e+03	4.535102433287813678682248805935e-07	1.322354845694685420993529784139e-06	0.000000000000000000000000000000e+00
-4.943664799951083296036813408136e+03	4.607486915641622275228853674450e-07	1.318506215124076086221238494900e-06	0.000000000000000000000000000000e+00
-4.943564799951082932238932698965e+03	4.679967233969836755825937035791e-07	1.314657419973987623917259862094e-06	0.000000000000000000000000000000e+00
-4.943464799951082568441051989794e+03	4.752542663936510321737790186331e-07	1.310808517172104061823071502468e-06	0.000000000000000000000000000000e+00
-4.943364799951082204643171280622e+03	4.825212478437686205621440921343e-07	1.306959563512264245970341883241e-06	0.000000000000000000000000000000e+00
-4.943264799951081840845290571451e+03	4.897975947613310131138601201395e-07	1.303110615653023790494729333700e-06	0.000000000000000000000000000000e+00
-4.943164799951081477047409862280e+03	4.970832338854906019644567215232e-07	1.299261730116509677332957417573e-06	0.000000000000000000000000000000e+00
-4.943064799951081113249529153109e+03	5.043780916815512216055104356693e-07	1.295412963287141236472460939511e-06	0.000000000000000000000000000000e+00
-4.942964799951080749451648443937e+03	5.116820943419600774054387115619e-07	1.291564371410341808838612154275e-06	0.000000000000000000000000000000e+00
-4.942864799951080385653767734766e+03	5.189951677870890276242235930604e-07	1.287716010591391228409428003354e-06	0.000000000000000000000000000000e+00
-4.942764799951080021855887025595e+03	5.263172376664712515164029973946e-07	1.283867936794031605984389536601e-06	0.000000000000000000000000000000e+00
-4.942664799951079658058006316423e+03	5.336482293595934368949902995571e-07	1.280020205839323622947411793205e-06	0.000000000000000000000000000000e+00
-4.942564799951079294260125607252e+03	5.409880679769343484039265113061e-07	1.276172873404362852835279909525e-06	0.000000000000000000000000000000e+00
-4.942464799951078930462244898081e+03	5.483366783609067281554270631427e-07	1.272325995021082268508468351986e-06	0.000000000000000000000000000000e+00
-4.942364799951078566664364188910e+03	5.556939850868373128499550298032e-07	1.268479626074982751521443534448e-06	0.000000000000000000000000000000e+00
-4.942264799951078202866483479738e+03	5.630599124640714706185591446885e-07	1.264633821803897694569093421157e-06	0.000000000000000000000000000000e+00
-4.942164799951077839068602770567e+03	5.704343845368701030348976971363e-07	1.260788637296782167888627504415e-06	0.000000000000000000000000000000e+00
-4.942064799951077475270722061396e+03	5.778173250854986118480523422936e-07	1.256944127492459310497640440074e-06	0.000000000000000000000000000000e+00
-4.941964799951077111472841352224e+03	5.852086576270545560511139593363e-07	1.253100347178491870550132505913e-06	0.000000000000000000000000000000e+00
-4.941864799951076747674960643053e+03	5.926083054167643534443105785003e-07	1.249257350989818694049666991663e-06	0.000000000000000000000000000000e+00
-4.941764799951076383877079933882e+03	6.000161914488299959449064610584e-07	1.245415193407639182457836285467e-06	0.000000000000000000000000000000e+00
-4.941664799951076020079199224710e+03	6.074322384575192868694367906435e-07	1.241573928758158625141141441495e-06	0.000000000000000000000000000000e+00
-4.941564799951075656281318515539e+03	6.148563689181707396465064938140e-07	1.237733611211427128958543347759e-06	0.000000000000000000000000000000e+00
-4.941464799951075292483437806368e+03	6.222885050482260051003748253795e-07	1.233894294780099985543156057566e-06	0.000000000000000000000000000000e+00
-4.941364799951074928685557097197e+03	6.297285688083760129077088435468e-07	1.230056033318207144188123104700e-06	0.000000000000000000000000000000e+00
-4.941264799951074564887676388025e+03	6.371764819035354830033994824601e-07	1.226218880520009717367824197964e-06	0.000000000000000000000000000000e+00
-4.941164799951074201089795678854e+03	6.446321657839661971477391612384e-07	1.222382889918749971865964687456e-06	0.000000000000000000000000000000e+00
-4.941064799951073837291914969683e+03	6.520955416461708304440118844081e-07	1.218548114885567550119563687283e-06	0.000000000000000000000000000000e+00
-4.940964799951073473494034260511e+03	6.595665304342426983399429694932e-07	1.214714608628163911019370857503e-06	0.000000000000000000000000000000e+00
-4.940864799951073109696153551340e+03	6.670450528407599057826443678110e-07	1.210882424189714104330881441762e-06	0.000000000000000000000000000000e+00
-4.940764799951072745898272842169e+03	6.745310293079196302141065794133e-07	1.207051614447659748744498889317e-06	0.000000000000000000000000000000e+00
-4.940664799951072382100392132998e+03	6.820243800286798161049790431565e-07	1.203222232112516409485800800150e-06	0.000000000000000000000000000000e+00
-4.940564799951072018302511423826e+03	6.895250249476656060872506448511e-07	1.199394329726781349330054504687e-06	0.000000000000000000000000000000e+00
-4.940464799951071654504630714655e+03	6.970328837625634513063118888332e-07	1.195567959663641803357654255779e-06	0.000000000000000000000000000000e+00
-4.940364799951071290706750005484e+03	7.045478759250346364545686608793e-07	1.191743174125883365243347249141e-06	0.000000000000000000000000000000e+00
-4.940264799951070926908869296312e+03	7.120699206419009141393614351068e-07	1.187920025144702023547709467122e-06	0.000000000000000000000000000000e+00
-4.940164799951070563110988587141e+03	7.195989368762233072204120322424e-07	1.184098564578583537127928239363e-06	0.000000000000000000000000000000e+00
-4.940064799951070199313107877970e+03	7.271348433484266509264221101105e-07	1.180278844112124365275224256722e-06	0.000000000000000000000000000000e+00
-4.939964799951069835515227168798e+03	7.346775585375263083209342040991e-07	1.176460915254851750819326330899e-06	0.000000000000000000000000000000e+00
-4.939864799951069471717346459627e+03	7.422270006821753147833748559536e-07	1.172644829340117706857594091774e-06	0.000000000000000000000000000000e+00
-4.939764799951069107919465750456e+03	7.497830877818834701783903655403e-07	1.168830637523915711727703729828e-06	0.000000000000000000000000000000e+00
-4.939664799951068744121585041285e+03	7.573457375979846504816112018332e-07	1.165018390783847964086708190456e-06	0.000000000000000000000000000000e+00
-4.939564799951068380323704332113e+03	7.649148676550693522516958383628e-07	1.161208139917830904809395789479e-06	0.000000000000000000000000000000e+00
-4.939464799951068016525823622942e+03	7.724903952419606863438045207815e-07	1.157399935543070307122112509723e-06	0.000000000000000000000000000000e+00
-4.939364799951067652727942913771e+03	7.800722374129555988146820372231e-07	1.153593828094904653113286253918e-06	0.000000000000000000000000000000e+00
-4.939264799951067288930062204599e+03	7.876603109889394604021259707616e-07	1.149789867825695520572523711245e-06	0.000000000000000000000000000000e+00
-4.939164799951066925132181495428e+03	7.952545325585733949588004149112e-07	1.145988104803707805434340172290e-06	0.000000000000000000000000000000e+00
-4.939064799951066561334300786257e+03	8.028548184795732992025899671384e-07	1.142188588911960721585209070639e-06	0.000000000000000000000000000000e+00
-4.938964799951066197536420077085e+03	8.104610848798018799438473355745e-07	1.138391369847150798471128139988e-06	0.000000000000000000000000000000e+00
-4.938864799951065833738539367914e+03	8.180732476585442857039583153256e-07	1.134596497118513045300036007346e-06	0.000000000000000000000000000000e+00
-4.938764799951065469940658658743e+03	8.256912224875213698784947452536e-07	1.130804020046816158208131779250e-06	0.000000000000000000000000000000e+00
-4.938664799951065106142777949572e+03	8.333149248123768688343562457965e-07	1.127013987763114840728569457373e-06	0.000000000000000000000000000000e+00
-4.938564799951064742344897240400e+03	8.409442698537034764462503970417e-07	1.123226449207754963594907762769e-06	0.000000000000000000000000000000e+00
-4.938464799951064378547016531229e+03	8.485791726083088407154826973700e-07	1.119441453129257598833102595182e-06	0.000000000000000000000000000000e+00
-4.938364799951064014749135822058e+03	8.562195478504852661578907596640e-07	1.115659048083211100666498408196e-06	0.000000000000000000000000000000e+00
-4.938264799951063650951255112886e+03	8.638653101330529407575063889635e-07	1.111879282431288759055250034424e-06	0.000000000000000000000000000000e+00
-4.938164799951063287153374403715e+03	8.715163737888727368103517628706e-07	1.108102204340016366758067678511e-06	0.000000000000000000000000000000e+00
-4.938064799951062923355493694544e+03	8.791726529319015080975998829849e-07	1.104327861779807660563531082620e-06	0.000000000000000000000000000000e+00
-4.937964799951062559557612985373e+03	8.868340614585066850197132490297e-07	1.100556302523858308019212223772e-06	0.000000000000000000000000000000e+00
-4.937864799951062195759732276201e+03	8.945005130486626027553221512933e-07	1.096787574147107445038341541621e-06	0.000000000000000000000000000000e+00
-4.937764799951061831961851567030e+03	9.021719211672120509570415441969e-07	1.093021724025167873287425757134e-06	0.000000000000000000000000000000e+00
-4.937664799951061468163970857859e+03	9.098481990652217382253147404114e-07	1.089258799333238046365499723800e-06	0.000000000000000000000000000000e+00
-4.937564799951061104366090148687e+03	9.175292597811522563668084132016e-07	1.085498847045086053783894894376e-06	0.000000000000000000000000000000e+00
-4.937464799951060740568209439516e+03	9.252150161422129095935458498179e-07	1.081741913931981512419751648157e-06	0.000000000000000000000000000000e+00
-4.937364799951060376770328730345e+03	9.329053807654397757065248622532e-07	1.077988046561726560824360371393e-06	0.000000000000000000000000000000e+00
-4.937264799951060012972448021173e+03	9.406002660592697050699530908480e-07	1.074237291297494153536002184368e-06	0.000000000000000000000000000000e+00
-4.937164799951059649174567312002e+03	9.482995842246393458603104589799e-07	1.070489694296883195827286769375e-06	0.000000000000000000000000000000e+00
-4.937064799951059285376686602831e+03	9.560032472563446319466923251085e-07	1.066745301510863140652873512493e-06	0.000000000000000000000000000000e+00
-4.936964799951058921578805893660e+03	9.637111669442833802244315413721e-07	1.063004158682761360761028987532e-06	0.000000000000000000000000000000e+00
-4.936864799951058557780925184488e+03	9.714232548747703092657107548646e-07	1.059266311347254755969920711478e-06	0.000000000000000000000000000000e+00
-4.936764799951058193983044475317e+03	9.791394224319384553307946475464e-07	1.055531804829310961983549269072e-06	0.000000000000000000000000000000e+00
-4.936664799951057830185163766146e+03	9.868595807989523353067349079049e-07	1.051800684243214474260642680992e-06	0.000000000000000000000000000000e+00
-4.936564799951057466387283056974e+03	9.945836409594127508503914880666e-07	1.048072994491540679357294632568e-06	0.000000000000000000000000000000e+00
-4.936464799951057102589402347803e+03	1.002311513698477412977650043147e-06	1.044348780264226659783826506311e-06	0.000000000000000000000000000000e+00
-4.936364799951056738791521638632e+03	1.010043109604490421695702391525e-06	1.040628086037460310294463367020e-06	0.000000000000000000000000000000e+00
-4.936264799951056374993640929461e+03	1.017778339070113266745867819374e-06	1.036910956072763636480167995235e-06	0.000000000000000000000000000000e+00
-4.936164799951056011195760220289e+03	1.025517112293723914274220371246e-06	1.033197434415997279297380270768e-06	0.000000000000000000000000000000e+00
-4.936064799951055647397879511118e+03	1.033259339280800223392691936097e-06	1.029487564896348098937811470222e-06	0.000000000000000000000000000000e+00
-4.935964799951055283599998801947e+03	1.041004929845076781426784807982e-06	1.025781391125446778255642099609e-06	0.000000000000000000000000000000e+00
-4.935864799951054919802118092775e+03	1.048753793610198312228612080310e-06	1.022078956496267103452564931065e-06	0.000000000000000000000000000000e+00
-4.935764799951054556004237383604e+03	1.056505840010872276259873935034e-06	1.018380304182234461900799851741e-06	0.000000000000000000000000000000e+00
-4.935664799951054192206356674433e+03	1.064260978294313061766926224727e-06	1.014685477136254083594356367737e-06	0.000000000000000000000000000000e+00
-4.935564799951053828408475965261e+03	1.072019117521550650684288366610e-06	1.010994518089756223259241194046e-06	0.000000000000000000000000000000e+00
-4.935464799951053464610595256090e+03	1.079780166568817211569298632201e-06	1.007307469551758918397321371230e-06	0.000000000000000000000000000000e+00
-4.935364799951053100812714546919e+03	1.087544034129012466600864086907e-06	1.003624373807873572606247716821e-06	0.000000000000000000000000000000e+00
-4.935264799951052737014833837748e+03	1.095310628712996263856970652339e-06	9.999452729194043477982866904852e-07	0.000000000000000000000000000000e+00
-4.935164799951052373216953128576e+03	1.103079858651050344423407215122e-06	9.962702087223789467504246608609e-07	0.000000000000000000000000000000e+00
-4.935064799951052009419072419405e+03	1.110851632094081129178866733376e-06	9.925992228267066623547971310204e-07	0.000000000000000000000000000000e+00
-4.934964799951051645621191710234e+03	1.118625857015308702491771311593e-06	9.889323566151208569840417444974e-07	0.000000000000000000000000000000e+00
-4.934864799951051281823311001062e+03	1.126402441211469599005373307121e-06	9.852696512423401881152797143759e-07	0.000000000000000000000000000000e+00
-4.934764799951050918025430291891e+03	1.134181292304302075910765745803e-06	9.816111476341294605498476177896e-07	0.000000000000000000000000000000e+00
-4.934664799951050554227549582720e+03	1.141962317741894801157147981696e-06	9.779568864864013479727342104120e-07	0.000000000000000000000000000000e+00
-4.934564799951050190429668873549e+03	1.149745424800123421330368990445e-06	9.743069082643248907755952753496e-07	0.000000000000000000000000000000e+00
-4.934464799951049826631788164377e+03	1.157530520584150657002514735183e-06	9.706612532013664430022249415830e-07	0.000000000000000000000000000000e+00
-4.934364799951049462833907455206e+03	1.165317512029764826546806774643e-06	9.670199612984489921484057908807e-07	0.000000000000000000000000000000e+00
-4.934264799951049099036026746035e+03	1.173106305904883541377215459833e-06	9.633830723230157642387192287736e-07	0.000000000000000000000000000000e+00
-4.934164799951048735238146036863e+03	1.180896808810797362073266060511e-06	9.597506258082490476909402060679e-07	0.000000000000000000000000000000e+00
-4.934064799951048371440265327692e+03	1.188688927183900710207752927927e-06	9.561226610520454952080963290095e-07	0.000000000000000000000000000000e+00
-4.933964799951048007642384618521e+03	1.196482567296937642053913757045e-06	9.524992171162347358846257672216e-07	0.000000000000000000000000000000e+00
-4.933864799951047643844503909349e+03	1.204277635260507661407410918974e-06	9.488803328256942257764965098499e-07	0.000000000000000000000000000000e+00
-4.933764799951047280046623200178e+03	1.212074037024553956474657266662e-06	9.452660467674501224276959257531e-07	0.000000000000000000000000000000e+00
-4.933664799951046916248742491007e+03	1.219871678379636278634302534729e-06	9.416563972899182374703725036114e-07	0.000000000000000000000000000000e+00
-4.933564799951046552450861781836e+03	1.227670464958685359429233809048e-06	9.380514225019223254389681178333e-07	0.000000000000000000000000000000e+00
-4.933464799951046188652981072664e+03	1.235470302238266048449168502121e-06	9.344511602719214838432036998594e-07	0.000000000000000000000000000000e+00
-4.933364799951045824855100363493e+03	1.243271095540126536591182468405e-06	9.308556482271538028584051405190e-07	0.000000000000000000000000000000e+00
-4.933264799951045461057219654322e+03	1.251072750032610571741019736547e-06	9.272649237528014025977473634710e-07	0.000000000000000000000000000000e+00
-4.933164799951045097259338945150e+03	1.258875170732150354342628213733e-06	9.236790239911828930761657566184e-07	0.000000000000000000000000000000e+00
-4.933064799951044733461458235979e+03	1.266678262504844559778894447222e-06	9.200979858408725658243301065431e-07	0.000000000000000000000000000000e+00
-4.932964799951044369663577526808e+03	1.274481930067839213833904947470e-06	9.165218459559184765992104725052e-07	0.000000000000000000000000000000e+00
-4.932864799951044005865696817636e+03	1.282286077990906985623101831118e-06	9.129506407450030357333481748072e-07	0.000000000000000000000000000000e+00
-4.932764799951043642067816108465e+03	1.290090610697745689101423663403e-06	9.093844063707219713385055716304e-07	0.000000000000000000000000000000e+00
-4.932664799951043278269935399294e+03	1.297895432467767851922616981208e-06	9.058231787486394640530038870063e-07	0.000000000000000000000000000000e+00
-4.932564799951042914472054690123e+03	1.305700447437417216397506289360e-06	9.022669935465909330470145148506e-07	0.000000000000000000000000000000e+00
-4.932464799951042550674173980951e+03	1.313505559601737232754072211283e-06	8.987158861838549554374995335937e-07	0.000000000000000000000000000000e+00
-4.932364799951042186876293271780e+03	1.321310672815836002619727801433e-06	8.951698918303788664161844620959e-07	0.000000000000000000000000000000e+00
-4.932264799951041823078412562609e+03	1.329115690796413479425218048813e-06	8.916290454060262763550412205837e-07	0.000000000000000000000000000000e+00
-4.932164799951041459280531853437e+03	1.336920517123365960564956335388e-06	8.880933815797271791228368470472e-07	0.000000000000000000000000000000e+00
-4.932064799951041095482651144266e+03	1.344725055241218631869068271534e-06	8.845629347687683502335712071307e-07	0.000000000000000000000000000000e+00
-4.931964799951040731684770435095e+03	1.352529208460733447895517171655e-06	8.810377391379930065904400871002e-07	0.000000000000000000000000000000e+00
-4.931864799951040367886889725924e+03	1.360332879960244691129687272246e-06	8.775178285991301681498466015496e-07	0.000000000000000000000000000000e+00
-4.931764799951040004089009016752e+03	1.368135972787489833699873902073e-06	8.740032368099118378321253988728e-07	0.000000000000000000000000000000e+00
-4.931664799951039640291128307581e+03	1.375938389860955472730470565412e-06	8.704939971734165509874205785001e-07	0.000000000000000000000000000000e+00
-4.931564799951039276493247598410e+03	1.383740033971464034810413060161e-06	8.669901428372958225566057011147e-07	0.000000000000000000000000000000e+00
-4.931464799951038912695366889238e+03	1.391540807783777844637042309106e-06	8.634917066930346873083307844554e-07	0.000000000000000000000000000000e+00
-4.931364799951038548897486180067e+03	1.399340613837955648281132121913e-06	8.599987213753016020520046278075e-07	0.000000000000000000000000000000e+00
-4.931264799951038185099605470896e+03	1.407139354551194909847167298367e-06	8.565112192610925188445943415094e-07	0.000000000000000000000000000000e+00
-4.931164799951037821301724761724e+03	1.414936932219203793089658781346e-06	8.530292324691057746755516733028e-07	0.000000000000000000000000000000e+00
-4.931064799951037457503844052553e+03	1.422733249017853087418526356056e-06	8.495527928589848440119676638294e-07	0.000000000000000000000000000000e+00
-4.930964799951037093705963343382e+03	1.430528207004560683251385803938e-06	8.460819320307041340326948720973e-07	0.000000000000000000000000000000e+00
-4.930864799951036729908082634211e+03	1.438321708120137680322089650253e-06	8.426166813237303161314472113586e-07	0.000000000000000000000000000000e+00
-4.930764799951036366110201925039e+03	1.446113654190184509736039064620e-06	8.391570718164305675240244135338e-07	0.000000000000000000000000000000e+00
-4.930664799951036002312321215868e+03	1.453903946926706225800597811759e-06	8.357031343253502639025409245987e-07	0.000000000000000000000000000000e+00
-4.930564799951035638514440506697e+03	1.461692487929748761920950746174e-06	8.322548994045185182977957850936e-07	0.000000000000000000000000000000e+00
-4.930464799951035274716559797525e+03	1.469479178688781923644733271028e-06	8.288123973448496464229190601458e-07	0.000000000000000000000000000000e+00
-4.930364799951034910918679088354e+03	1.477263920584591660266197445106e-06	8.253756581733599788345168320192e-07	0.000000000000000000000000000000e+00
-4.930264799951034547120798379183e+03	1.485046614890664540178499136713e-06	8.219447116525755731443036306016e-07	0.000000000000000000000000000000e+00
-4.930164799951034183322917670012e+03	1.492827162774864029076314284050e-06	8.185195872798614698039954343245e-07	0.000000000000000000000000000000e+00
-4.930064799951033819525036960840e+03	1.500605465300962137282711483799e-06	8.151003142867577241537807054839e-07	0.000000000000000000000000000000e+00
-4.929964799951033455727156251669e+03	1.508381423430268264106722010676e-06	8.116869216383916714360443125931e-07	0.000000000000000000000000000000e+00
-4.929864799951033091929275542498e+03	1.516154938023309287694218722153e-06	8.082794380327459844498214081021e-07	0.000000000000000000000000000000e+00
-4.929764799951032728131394833326e+03	1.523925909841352318508842476896e-06	8.048778919000850204872694534930e-07	0.000000000000000000000000000000e+00
-4.929664799951032364333514124155e+03	1.531694239548088389072906870259e-06	8.014823114023021824478087808685e-07	0.000000000000000000000000000000e+00
-4.929564799951032000535633414984e+03	1.539459827711066904263573391909e-06	7.980927244323785589057086882481e-07	0.000000000000000000000000000000e+00
-4.929464799951031636737752705812e+03	1.547222574803583677752281261286e-06	7.947091586136302294573335869288e-07	0.000000000000000000000000000000e+00
-4.929364799951031272939871996641e+03	1.554982381206135499333419874857e-06	7.913316412992121151722887950619e-07	0.000000000000000000000000000000e+00
-4.929264799951030909141991287470e+03	1.562739147208074813786790081827e-06	7.879601995714723277293759472195e-07	0.000000000000000000000000000000e+00
-4.929164799951030545344110578299e+03	1.570492773009289387212009461714e-06	7.845948602413371176177679655606e-07	0.000000000000000000000000000000e+00
-4.929064799951030181546229869127e+03	1.578243158721652850950685313680e-06	7.812356498478202303023120063596e-07	0.000000000000000000000000000000e+00
-4.928964799951029817748349159956e+03	1.585990204370933702091289035918e-06	7.778825946572987989327454400046e-07	0.000000000000000000000000000000e+00
-4.928864799951029453950468450785e+03	1.593733809898249870797828572910e-06	7.745357206630289473769847979900e-07	0.000000000000000000000000000000e+00
-4.928764799951029090152587741613e+03	1.601473875161804926093482917548e-06	7.711950535845322207299584391094e-07	0.000000000000000000000000000000e+00
-4.928664799951028726354707032442e+03	1.609210299938331208244486625336e-06	7.678606188671073766986328520967e-07	0.000000000000000000000000000000e+00
-4.928564799951028362556826323271e+03	1.616942983925045627835339993872e-06	7.645324416811674764416677588241e-07	0.000000000000000000000000000000e+00
-4.928464799951027998758945614100e+03	1.624671826741081998482616084722e-06	7.612105469217475466688245522295e-07	0.000000000000000000000000000000e+00
-4.928364799951027634961064904928e+03	1.632396727929211784267307834562e-06	7.578949592079529494340669332209e-07	0.000000000000000000000000000000e+00
-4.928264799951027271163184195757e+03	1.640117586957538589145810282999e-06	7.545857028823992815991890045768e-07	0.000000000000000000000000000000e+00
-4.928164799951026907365303486586e+03	1.647834303220967547355169970091e-06	7.512828020107596357235078474157e-07	0.000000000000000000000000000000e+00
-4.928064799951026543567422777414e+03	1.655546776043152652158822572825e-06	7.479862803811153493097930999856e-07	0.000000000000000000000000000000e+00
-4.927964799951026179769542068243e+03	1.663254904677975887130735727082e-06	7.446961615035210533858518744399e-07	0.000000000000000000000000000000e+00
-4.927864799951025815971661359072e+03	1.670958588311275596884281427479e-06	7.414124686094651125171277675219e-07	0.000000000000000000000000000000e+00
-4.927764799951025452173780649900e+03	1.678657726062459237803808215217e-06	7.381352246513566404780199749214e-07	0.000000000000000000000000000000e+00
-4.927664799951025088375899940729e+03	1.686352216986203373169780558860e-06	7.348644523020864195478503433367e-07	0.000000000000000000000000000000e+00
-4.927564799951024724578019231558e+03	1.694041960074203643227806238836e-06	7.316001739544347186016142077503e-07	0.000000000000000000000000000000e+00
-4.927464799951024360780138522387e+03	1.701726854256754693393502431142e-06	7.283424117206425885595513086690e-07	0.000000000000000000000000000000e+00
-4.927364799951023996982257813215e+03	1.709406798404520684870494008634e-06	7.250911874319051249264509069470e-07	0.000000000000000000000000000000e+00
-4.927264799951023633184377104044e+03	1.717081691330018237582819007336e-06	7.218465226379789738997178223656e-07	0.000000000000000000000000000000e+00
-4.927164799951023269386496394873e+03	1.724751431789597004963845994219e-06	7.186084386065879269986367283707e-07	0.000000000000000000000000000000e+00
-4.927064799951022905588615685701e+03	1.732415918484924734471047669260e-06	7.153769563230363564030689707551e-07	0.000000000000000000000000000000e+00
-4.926964799951022541790734976530e+03	1.740075050064744225676843097927e-06	7.121520964897563699640267373403e-07	0.000000000000000000000000000000e+00
-4.926864799951022177992854267359e+03	1.747728725126591536602103059417e-06	7.089338795258137792371869873032e-07	0.000000000000000000000000000000e+00
-4.926764799951021814194973558187e+03	1.755376842218322125328865482286e-06	7.057223255665675922380952224400e-07	0.000000000000000000000000000000e+00
-4.926664799951021450397092849016e+03	1.763019299840082954459780269219e-06	7.025174544631052542245836824153e-07	0.000000000000000000000000000000e+00
-4.926564799951021086599212139845e+03	1.770655996445826350753089545309e-06	6.993192857818933524851473526596e-07	0.000000000000000000000000000000e+00
-4.926464799951020722801331430674e+03	1.778286830445105079696096334052e-06	6.961278388043218067342027439992e-07	0.000000000000000000000000000000e+00
-4.926364799951020359003450721502e+03	1.785911700204596157777275043654e-06	6.929431325263727851088298680116e-07	0.000000000000000000000000000000e+00
-4.926264799951019995205570012331e+03	1.793530504050084603648741038429e-06	6.897651856580760619836877219069e-07	0.000000000000000000000000000000e+00
-4.926164799951019631407689303160e+03	1.801143140267984709299519362202e-06	6.865940166232070507253181304574e-07	0.000000000000000000000000000000e+00
-4.926064799951019267609808593988e+03	1.808749507107103139135254564474e-06	6.834296435588602167240847989893e-07	0.000000000000000000000000000000e+00
-4.925964799951018903811927884817e+03	1.816349502780399487959078763666e-06	6.802720843150466308651091139337e-07	0.000000000000000000000000000000e+00
-4.925864799951018540014047175646e+03	1.823943025466513481375511150639e-06	6.771213564543889317881401879173e-07	0.000000000000000000000000000000e+00
-4.925764799951018176216166466475e+03	1.831529973311760161897715493140e-06	6.739774772516241175475165854636e-07	0.000000000000000000000000000000e+00
-4.925664799951017812418285757303e+03	1.839110244431675935834476047492e-06	6.708404636933304833657952179204e-07	0.000000000000000000000000000000e+00
-4.925564799951017448620405048132e+03	1.846683736912799460061799725064e-06	6.677103324775320572473835852023e-07	0.000000000000000000000000000000e+00
-4.925464799951017084822524338961e+03	1.854250348814336061764270792429e-06	6.645871000133198703719986967509e-07	0.000000000000000000000000000000e+00
-4.925364799951016721024643629789e+03	1.861809978169916178833550798877e-06	6.614707824206040940784767818983e-07	0.000000000000000000000000000000e+00
-4.925264799951016357226762920618e+03	1.869362522989388528617715930225e-06	6.583613955296372661945875255640e-07	0.000000000000000000000000000000e+00
-4.925164799951015993428882211447e+03	1.876907881260472669201350148782e-06	6.552589548807687573614487279439e-07	0.000000000000000000000000000000e+00
-4.925064799951015629631001502275e+03	1.884445950950553015187829801469e-06	6.521634757240651943940379711706e-07	0.000000000000000000000000000000e+00
-4.924964799951015265833120793104e+03	1.891976630008247542717638584042e-06	6.490749730190901258357880944383e-07	0.000000000000000000000000000000e+00
-4.924864799951014902035240083933e+03	1.899499816365400434476783282645e-06	6.459934614344477888373723464821e-07	0.000000000000000000000000000000e+00
-4.924764799951014538237359374762e+03	1.907015407938651208231582365182e-06	6.429189553475765389966927430832e-07	0.000000000000000000000000000000e+00
-4.924664799951014174439478665590e+03	1.914523302631236144149239064571e-06	6.398514688444222132785951275002e-07	0.000000000000000000000000000000e+00
-4.924564799951013810641597956419e+03	1.922023398334662233659852689782e-06	6.367910157191088459566240612131e-07	0.000000000000000000000000000000e+00
-4.924464799951013446843717247248e+03	1.929515592930495477766309267431e-06	6.337376094737635445511779973271e-07	0.000000000000000000000000000000e+00
-4.924364799951013083045836538076e+03	1.936999784292153844035382082023e-06	6.306912633180907498943955878656e-07	0.000000000000000000000000000000e+00
-4.924264799951012719247955828905e+03	1.944475870286583544800347936321e-06	6.276519901691917122332721110101e-07	0.000000000000000000000000000000e+00
-4.924164799951012355450075119734e+03	1.951943748776075922832847625576e-06	6.246198026512586064565822618899e-07	0.000000000000000000000000000000e+00
-4.924064799951011991652194410563e+03	1.959403317619831497679991003102e-06	6.215947130953878672091289861457e-07	0.000000000000000000000000000000e+00
-4.923964799951011627854313701391e+03	1.966854474675996232869556318290e-06	6.185767335392240115374230466361e-07	0.000000000000000000000000000000e+00
-4.923864799951011264056432992220e+03	1.974297117803214994335254603430e-06	6.155658757267772091686681285028e-07	0.000000000000000000000000000000e+00
-4.923764799951010900258552283049e+03	1.981731144862444624440327503589e-06	6.125621511081805016922540753355e-07	0.000000000000000000000000000000e+00
-4.923664799951010536460671573877e+03	1.989156453718750922375147274779e-06	6.095655708394274341043448696420e-07	0.000000000000000000000000000000e+00
-4.923564799951010172662790864706e+03	1.996572942242881160823794392534e-06	6.065761457822326120089368936550e-07	0.000000000000000000000000000000e+00
-4.923464799951009808864910155535e+03	2.003980508313297812070415127028e-06	6.035938865036995588234168368114e-07	0.000000000000000000000000000000e+00
-4.923364799951009445067029446363e+03	2.011379049817758687962324440357e-06	6.006188032761806377049095158338e-07	0.000000000000000000000000000000e+00
-4.923264799951009081269148737192e+03	2.018768464655136790197181850814e-06	5.976509060770663521046483675214e-07	0.000000000000000000000000000000e+00
-4.923164799951008717471268028021e+03	2.026148650737133434458813255330e-06	5.946902045885471177515601767793e-07	0.000000000000000000000000000000e+00
-4.923064799951008353673387318850e+03	2.033519505990063795870022994583e-06	5.917367081975410530935116475149e-07	0.000000000000000000000000000000e+00
-4.922964799951007989875506609678e+03	2.040880928356679723895085107332e-06	5.887904259953509309536714110000e-07	0.000000000000000000000000000000e+00
-4.922864799951007626077625900507e+03	2.048232815797872702080198101249e-06	5.858513667776041450703733773353e-07	0.000000000000000000000000000000e+00
-4.922764799951007262279745191336e+03	2.055575066294497086472449834393e-06	5.829195390440150114762934974166e-07	0.000000000000000000000000000000e+00
-4.922664799951006898481864482164e+03	2.062907577848962104044181972706e-06	5.799949509983249467965499279742e-07	0.000000000000000000000000000000e+00
-4.922564799951006534683983772993e+03	2.070230248487274472645293735273e-06	5.770776105480206180355041631347e-07	0.000000000000000000000000000000e+00
-4.922464799951006170886103063822e+03	2.077542976260625740746396453162e-06	5.741675253042631094465468935550e-07	0.000000000000000000000000000000e+00
-4.922364799951005807088222354650e+03	2.084845659247226537286092756807e-06	5.712647025817407505575125717390e-07	0.000000000000000000000000000000e+00
-4.922264799951005443290341645479e+03	2.092138195554026895586850059994e-06	5.683691493984906039770455682403e-07	0.000000000000000000000000000000e+00
-4.922164799951005079492460936308e+03	2.099420483318511539686706049435e-06	5.654808724758912656145485101100e-07	0.000000000000000000000000000000e+00
-4.922064799951004715694580227137e+03	2.106692420710536675285389635048e-06	5.625998782383883201261534807991e-07	0.000000000000000000000000000000e+00
-4.921964799951004351896699517965e+03	2.113953905934032525968302093644e-06	5.597261728134842823984733753417e-07	0.000000000000000000000000000000e+00
-4.921864799951003988098818808794e+03	2.121204837228841818218532527807e-06	5.568597620315826376071887023056e-07	0.000000000000000000000000000000e+00
-4.921764799951003624300938099623e+03	2.128445112872322791269536629288e-06	5.540006514259694182504448027593e-07	0.000000000000000000000000000000e+00
-4.921664799951003260503057390451e+03	2.135674631181388428925651407075e-06	5.511488462326138337688918693302e-07	0.000000000000000000000000000000e+00
-4.921564799951002896705176681280e+03	2.142893290514115822161878358032e-06	5.483043513901616001612253185893e-07	0.000000000000000000000000000000e+00
-4.921464799951002532907295972109e+03	2.150100989271554584466271398124e-06	5.454671715398265197669372406075e-07	0.000000000000000000000000000000e+00
-4.921364799951002169109415262938e+03	2.157297625899571266082583101409e-06	5.426373110253216598393519870536e-07	0.000000000000000000000000000000e+00
-4.921264799951001805311534553766e+03	2.164483098890426952874525834414e-06	5.398147738928519410073376960657e-07	0.000000000000000000000000000000e+00
-4.921164799951001441513653844595e+03	2.171657306784840638585283231765e-06	5.369995638909627301359845860662e-07	0.000000000000000000000000000000e+00
-4.921064799951001077715773135424e+03	2.178820148173595199305504349629e-06	5.341916844705650395567857711965e-07	0.000000000000000000000000000000e+00
-4.920964799951000713917892426252e+03	2.185971521699365290573478445846e-06	5.313911387848704114098170869784e-07	0.000000000000000000000000000000e+00
-4.920864799951000350120011717081e+03	2.193111326058457153048795312822e-06	5.285979296893213550629438308992e-07	0.000000000000000000000000000000e+00
-4.920764799950999986322131007910e+03	2.200239460002620839502995853110e-06	5.258120597416950027687410074151e-07	0.000000000000000000000000000000e+00
-4.920664799950999622524250298738e+03	2.207355822340881923568009503889e-06	5.230335312019131625260715511005e-07	0.000000000000000000000000000000e+00
-4.920564799950999258726369589567e+03	2.214460311941252082773134296501e-06	5.202623460321285036824694517077e-07	0.000000000000000000000000000000e+00
-4.920464799950998894928488880396e+03	2.221552827732589182897207299994e-06	5.174985058966894050668287007022e-07	0.000000000000000000000000000000e+00
-4.920364799950998531130608171225e+03	2.228633268706196052656547113013e-06	5.147420121621967061968693293861e-07	0.000000000000000000000000000000e+00
-4.920264799950998167332727462053e+03	2.235701533917877079700887305025e-06	5.119928658974272625556477082920e-07	0.000000000000000000000000000000e+00
-4.920164799950997803534846752882e+03	2.242757522489535714751898026753e-06	5.092510678734006494361528233350e-07	0.000000000000000000000000000000e+00
-4.920064799950997439736966043711e+03	2.249801133611032861889461945126e-06	5.065166185634041494132502776726e-07	0.000000000000000000000000000000e+00
-4.919964799950997075939085334539e+03	2.256832266541905084885179591514e-06	5.037895181429710471244089002585e-07	0.000000000000000000000000000000e+00
-4.919864799950996712141204625368e+03	2.263850820613186998588386988907e-06	5.010697664900519416832829280861e-07	0.000000000000000000000000000000e+00
-4.919764799950996348343323916197e+03	2.270856695229253142069960128002e-06	4.983573631848918210232417258521e-07	0.000000000000000000000000000000e+00
-4.919664799950995984545443207026e+03	2.277849789869520514846296110889e-06	4.956523075101867629926118315187e-07	0.000000000000000000000000000000e+00
-4.919564799950995620747562497854e+03	2.284830004090311202330325357490e-06	4.929545984510947350247544486435e-07	0.000000000000000000000000000000e+00
-4.919464799950995256949681788683e+03	2.291797237526458773815979386157e-06	4.902642346953785309479146095613e-07	0.000000000000000000000000000000e+00
-4.919364799950994893151801079512e+03	2.298751389893350902430494558937e-06	4.875812146333737954914623255465e-07	0.000000000000000000000000000000e+00
-4.919264799950994529353920370340e+03	2.305692360988551009711930439572e-06	4.849055363581381020846093436727e-07	0.000000000000000000000000000000e+00
-4.919164799950994165556039661169e+03	2.312620050693613457215135759126e-06	4.822371976655245388437018641548e-07	0.000000000000000000000000000000e+00
-4.919064799950993801758158951998e+03	2.319534358975921184490816620571e-06	4.795761960542611179110256310054e-07	0.000000000000000000000000000000e+00
-4.918964799950993437960278242826e+03	2.326435185890287448388794380727e-06	4.769225287261144645718628255759e-07	0.000000000000000000000000000000e+00
-4.918864799950993074162397533655e+03	2.333322431581010724988044582884e-06	4.742761925859037932981217625117e-07	0.000000000000000000000000000000e+00
-4.918764799950992710364516824484e+03	2.340195996283474754834060330144e-06	4.716371842416864079637855815264e-07	0.000000000000000000000000000000e+00
-4.918664799950992346566636115313e+03	2.347055780326009474323969983267e-06	4.690055000048716277763179507976e-07	0.000000000000000000000000000000e+00
-4.918564799950991982768755406141e+03	2.353901684131591010831676541448e-06	4.663811358902889734289170381443e-07	0.000000000000000000000000000000e+00
-4.918464799950991618970874696970e+03	2.360733608219689061565819271360e-06	4.637640876164910872582773301853e-07	0.000000000000000000000000000000e+00
-4.918364799950991255172993987799e+03	2.367551453208077002978056146976e-06	4.611543506056998407733205774806e-07	0.000000000000000000000000000000e+00
-4.918264799950990891375113278627e+03	2.374355119814558143909568113661e-06	4.585519199840761146488962891887e-07	0.000000000000000000000000000000e+00
-4.918164799950990527577232569456e+03	2.381144508858797857855970139807e-06	4.559567905818391244922261826278e-07	0.000000000000000000000000000000e+00
-4.918064799950990163779351860285e+03	2.387919521263952427324881236381e-06	4.533689569334958608924916918792e-07	0.000000000000000000000000000000e+00
-4.917964799950989799981471151114e+03	2.394680058058698111261072133393e-06	4.507884132779244162870201095838e-07	0.000000000000000000000000000000e+00
-4.917864799950989436183590441942e+03	2.401426020378834578415617670433e-06	4.482151535586086130876740281359e-07	0.000000000000000000000000000000e+00
-4.917764799950989072385709732771e+03	2.408157309469130592137963917110e-06	4.456491714238368446652192866875e-07	0.000000000000000000000000000000e+00
-4.917664799950988708587829023600e+03	2.414873826685044334291801657044e-06	4.430904602268216128740062342839e-07	0.000000000000000000000000000000e+00
-4.917564799950988344789948314428e+03	2.421575473494544526091663133593e-06	4.405390130260685167796173844490e-07	0.000000000000000000000000000000e+00
-4.917464799950987980992067605257e+03	2.428262151479917149379415472477e-06	4.379948225853923462848652468915e-07	0.000000000000000000000000000000e+00
-4.917364799950987617194186896086e+03	2.434933762339491276254291318715e-06	4.354578813742529306933786575895e-07	0.000000000000000000000000000000e+00
-4.917264799950987253396306186914e+03	2.441590207889475436502536159766e-06	4.329281815679297333758555714478e-07	0.000000000000000000000000000000e+00
-4.917164799950986889598425477743e+03	2.448231390065559780417139834618e-06	4.304057150478275247849034579328e-07	0.000000000000000000000000000000e+00
-4.917064799950986525800544768572e+03	2.454857210924945146222984210249e-06	4.278904734016091548695214126508e-07	0.000000000000000000000000000000e+00
-4.916964799950986162002664059401e+03	2.461467572647953269709573606572e-06	4.253824479235236724630427919414e-07	0.000000000000000000000000000000e+00
-4.916864799950985798204783350229e+03	2.468062377539830117375739201857e-06	4.228816296146223186846850594645e-07	0.000000000000000000000000000000e+00
-4.916764799950985434406902641058e+03	2.474641528032561925068552252660e-06	4.203880091830208953949618057300e-07	0.000000000000000000000000000000e+00
-4.916664799950985070609021931887e+03	2.481204926686487101681949027365e-06	4.179015770442229082650602636773e-07	0.000000000000000000000000000000e+00
-4.916564799950984706811141222715e+03	2.487752476192310473505301532393e-06	4.154223233213065492999476954750e-07	0.000000000000000000000000000000e+00
-4.916464799950984343013260513544e+03	2.494284079372700788361939122639e-06	4.129502378452647805666939941072e-07	0.000000000000000000000000000000e+00
-4.916364799950983979215379804373e+03	2.500799639184115224577534264405e-06	4.104853101552906784185779758001e-07	0.000000000000000000000000000000e+00
-4.916264799950983615417499095201e+03	2.507299058718522679511291409438e-06	4.080275294990082499732141768645e-07	0.000000000000000000000000000000e+00
-4.916164799950983251619618386030e+03	2.513782241205194820722916212996e-06	4.055768848329507949695147198121e-07	0.000000000000000000000000000000e+00
-4.916064799950982887821737676859e+03	2.520249090012508148567899057824e-06	4.031333648226589498313339986202e-07	0.000000000000000000000000000000e+00
-4.915964799950982524023856967688e+03	2.526699508649655002750968740832e-06	4.006969578431279210636189493100e-07	0.000000000000000000000000000000e+00
-4.915864799950982160225976258516e+03	2.533133400768458330415584811579e-06	3.982676519790829827185035111325e-07	0.000000000000000000000000000000e+00
-4.915764799950981796428095549345e+03	2.539550670164973848963669081358e-06	3.958454350253801229793599106288e-07	0.000000000000000000000000000000e+00
-4.915664799950981432630214840174e+03	2.545951220781483114580494991896e-06	3.934302944872523189902128494533e-07	0.000000000000000000000000000000e+00
-4.915564799950981068832334131002e+03	2.552334956708098226153260887350e-06	3.910222175807128304177509581230e-07	0.000000000000000000000000000000e+00
-4.915464799950980705034453421831e+03	2.558701782184573205228793335575e-06	3.886211912329201647724749926760e-07	0.000000000000000000000000000000e+00
-4.915364799950980341236572712660e+03	2.565051601601995097292740338757e-06	3.862272020824463750947406343039e-07	0.000000000000000000000000000000e+00
-4.915264799950979977438692003489e+03	2.571384319504579681617750450129e-06	3.838402364798426662052875484032e-07	0.000000000000000000000000000000e+00
-4.915164799950979613640811294317e+03	2.577699840591461675397494737738e-06	3.814602804877952487675341758377e-07	0.000000000000000000000000000000e+00
-4.915064799950979249842930585146e+03	2.583998069718390070190596266575e-06	3.790873198816346178471143810174e-07	0.000000000000000000000000000000e+00
-4.914964799950978886045049875975e+03	2.590278911899515794955810299438e-06	3.767213401496766954313841213597e-07	0.000000000000000000000000000000e+00
-4.914864799950978522247169166803e+03	2.596542272309009125464806383432e-06	3.743623264936894397042401599895e-07	0.000000000000000000000000000000e+00
-4.914764799950978158449288457632e+03	2.602788056283013365795010393700e-06	3.720102638292005297642101903366e-07	0.000000000000000000000000000000e+00
-4.914664799950977794651407748461e+03	2.609016169321243199501073398161e-06	3.696651367859707511628495832379e-07	0.000000000000000000000000000000e+00
-4.914564799950977430853527039289e+03	2.615226517088767693968841959729e-06	3.673269297084017363897259257632e-07	0.000000000000000000000000000000e+00
-4.914464799950977067055646330118e+03	2.621419005417773823011541589612e-06	3.649956266559403172256145428398e-07	0.000000000000000000000000000000e+00
-4.914364799950976703257765620947e+03	2.627593540309171594304823646460e-06	3.626712114035791212143257887524e-07	0.000000000000000000000000000000e+00
-4.914264799950976339459884911776e+03	2.633750027934538837033661209941e-06	3.603536674422023728634216152567e-07	0.000000000000000000000000000000e+00
-4.914164799950975975662004202604e+03	2.639888374637710235701398148178e-06	3.580429779790895606104766599187e-07	0.000000000000000000000000000000e+00
-4.914064799950975611864123493433e+03	2.646008486936566263714350200065e-06	3.557391259383774932958054669496e-07	0.000000000000000000000000000000e+00
-4.913964799950975248066242784262e+03	2.652110271524708191035000354185e-06	3.534420939614357475163329558310e-07	0.000000000000000000000000000000e+00
-4.913864799950974884268362075090e+03	2.658193635273216948096972403470e-06	3.511518644075241769509005719530e-07	0.000000000000000000000000000000e+00
-4.913764799950974520470481365919e+03	2.664258485232427659829528704405e-06	3.488684193540532691124285771811e-07	0.000000000000000000000000000000e+00
-4.913664799950974156672600656748e+03	2.670304728633577124739979791190e-06	3.465917405971887151140188067233e-07	0.000000000000000000000000000000e+00
-4.913564799950973792874719947577e+03	2.676332272890599524761863492461e-06	3.443218096522988548233417532840e-07	0.000000000000000000000000000000e+00
-4.913464799950973429076839238405e+03	2.682341025601698941921522539866e-06	3.420586077545132950913507781376e-07	0.000000000000000000000000000000e+00
-4.913364799950973065278958529234e+03	2.688330894551265770381267422584e-06	3.398021158591328736987531924929e-07	0.000000000000000000000000000000e+00
-4.913264799950972701481077820063e+03	2.694301787711465750248425454760e-06	3.375523146422053241227879613606e-07	0.000000000000000000000000000000e+00
-4.913164799950972337683197110891e+03	2.700253613244005607753892364564e-06	3.353091845010424950306428606983e-07	0.000000000000000000000000000000e+00
-4.913064799950971973885316401720e+03	2.706186279501771640488595738194e-06	3.330727055546545605440407131215e-07	0.000000000000000000000000000000e+00
-4.912964799950971610087435692549e+03	2.712099695030597898680888371836e-06	3.308428576444883153318899174367e-07	0.000000000000000000000000000000e+00
-4.912864799950971246289554983377e+03	2.717993768570990744277158027153e-06	3.286196203347345416910193528770e-07	0.000000000000000000000000000000e+00
-4.912764799950970882491674274206e+03	2.723868409059783106287815079849e-06	3.264029729130045771127977514980e-07	0.000000000000000000000000000000e+00
-4.912664799950970518693793565035e+03	2.729723525631892074152845192869e-06	3.241928943908372635020653969307e-07	0.000000000000000000000000000000e+00
-4.912564799950970154895912855864e+03	2.735559027621867697485863804574e-06	3.219893635043210928768924079801e-07	0.000000000000000000000000000000e+00
-4.912464799950969791098032146692e+03	2.741374824565813633282015254755e-06	3.197923587145697104893436214790e-07	0.000000000000000000000000000000e+00
-4.912364799950969427300151437521e+03	2.747170826202921546101923949701e-06	3.176018582083617423380108094055e-07	0.000000000000000000000000000000e+00
-4.912264799950969063502270728350e+03	2.752946942477220231107774492396e-06	3.154178398986989898802532628075e-07	0.000000000000000000000000000000e+00
-4.912164799950968699704390019178e+03	2.758703083539272644573135673252e-06	3.132402814253864358428301739590e-07	0.000000000000000000000000000000e+00
-4.912064799950968335906509310007e+03	2.764439159747744608901275434332e-06	3.110691601556795891518397353948e-07	0.000000000000000000000000000000e+00
-4.911964799950967972108628600836e+03	2.770155081671283108185697280357e-06	3.089044531848050925579253142561e-07	0.000000000000000000000000000000e+00
-4.911864799950967608310747891665e+03	2.775850760090063393888300258272e-06	3.067461373366236317966203490937e-07	0.000000000000000000000000000000e+00
-4.911764799950967244512867182493e+03	2.781526105997519896667093119991e-06	3.045941891642496460683832773531e-07	0.000000000000000000000000000000e+00
-4.911664799950966880714986473322e+03	2.787181030601954318426556611588e-06	3.024485849505830529712364224126e-07	0.000000000000000000000000000000e+00
-4.911564799950966516917105764151e+03	2.792815445328268238211252144643e-06	3.003093007091429406791010386923e-07	0.000000000000000000000000000000e+00
-4.911464799950966153119225054979e+03	2.798429261819641084474332565213e-06	2.981763121844734026026505283036e-07	0.000000000000000000000000000000e+00
-4.911364799950965789321344345808e+03	2.804022391939163638116322072036e-06	2.960495948529195254481137869473e-07	0.000000000000000000000000000000e+00
-4.911264799950965425523463636637e+03	2.809594747771536333544361088710e-06	2.939291239232307943130754861183e-07	0.000000000000000000000000000000e+00
-4.911164799950965061725582927465e+03	2.815146241624608741053840954560e-06	2.918148743372712239336303971515e-07	0.000000000000000000000000000000e+00
-4.911064799950964697927702218294e+03	2.820676786031229486785207316579e-06	2.897068207706148228463031643609e-07	0.000000000000000000000000000000e+00
-4.910964799950964334129821509123e+03	2.826186293750771759061965124338e-06	2.876049376332512777122295440091e-07	0.000000000000000000000000000000e+00
-4.910864799950963970331940799952e+03	2.831674677770836268131133400816e-06	2.855091990702820026415626256111e-07	0.000000000000000000000000000000e+00
-4.910764799950963606534060090780e+03	2.837141851308834350741663529738e-06	2.834195789625034272567758245054e-07	0.000000000000000000000000000000e+00
-4.910664799950963242736179381609e+03	2.842587727813689235818999517802e-06	2.813360509273139572209354239418e-07	0.000000000000000000000000000000e+00
-4.910564799950962878938298672438e+03	2.848012220967488605745171134642e-06	2.792585883191730660951124058655e-07	0.000000000000000000000000000000e+00
-4.910464799950962515140417963266e+03	2.853415244687099888189207863576e-06	2.771871642304404932308746489777e-07	0.000000000000000000000000000000e+00
-4.910364799950962151342537254095e+03	2.858796713125824934969600177315e-06	2.751217514920394705679870459014e-07	0.000000000000000000000000000000e+00
-4.910264799950961787544656544924e+03	2.864156540674922987293462769975e-06	2.730623226742329224514516626543e-07	0.000000000000000000000000000000e+00
-4.910164799950961423746775835752e+03	2.869494641965430949560184048508e-06	2.710088500872755751217751431226e-07	0.000000000000000000000000000000e+00
-4.910064799950961059948895126581e+03	2.874810931869652896799172819842e-06	2.689613057821828508728388001936e-07	0.000000000000000000000000000000e+00
-4.909964799950960696151014417410e+03	2.880105325502821953312371228151e-06	2.669196615514719160016277217651e-07	0.000000000000000000000000000000e+00
-4.909864799950960332353133708239e+03	2.885377738224748195273137996164e-06	2.648838889298876939231461129232e-07	0.000000000000000000000000000000e+00
-4.909764799950959968555252999067e+03	2.890628085641301381900417077908e-06	2.628539591952044759758750844258e-07	0.000000000000000000000000000000e+00
-4.909664799950959604757372289896e+03	2.895856283606218523768178335631e-06	2.608298433689119122299302291901e-07	0.000000000000000000000000000000e+00
-4.909564799950959240959491580725e+03	2.901062248222597201891426871301e-06	2.588115122170295395449650388553e-07	0.000000000000000000000000000000e+00
-4.909464799950958877161610871553e+03	2.906245895844525259116720300456e-06	2.567989362508861577607632668829e-07	0.000000000000000000000000000000e+00
-4.909364799950958513363730162382e+03	2.911407143078646117008694699235e-06	2.547920857277951267144374195017e-07	0.000000000000000000000000000000e+00
-4.909264799950958149565849453211e+03	2.916545906785799478668896184130e-06	2.527909306520682646782921532136e-07	0.000000000000000000000000000000e+00
-4.909164799950957785767968744040e+03	2.921662104082620950456670658180e-06	2.507954407755571024131197727103e-07	0.000000000000000000000000000000e+00
-4.909064799950957421970088034868e+03	2.926755652343113711622794165246e-06	2.488055855985841958937063340962e-07	0.000000000000000000000000000000e+00
-4.908964799950957058172207325697e+03	2.931826469200263382623413213612e-06	2.468213343707172085435036686107e-07	0.000000000000000000000000000000e+00
-4.908864799950956694374326616526e+03	2.936874472547495345305795799717e-06	2.448426560916202852257383612566e-07	0.000000000000000000000000000000e+00
-4.908764799950956330576445907354e+03	2.941899580540458594295248964667e-06	2.428695195117994412369955350983e-07	0.000000000000000000000000000000e+00
-4.908664799950955966778565198183e+03	2.946901711598463998939556596213e-06	2.409018931334867588250339340283e-07	0.000000000000000000000000000000e+00
-4.908564799950955602980684489012e+03	2.951880784406095359974657107993e-06	2.389397452114632796970434755468e-07	0.000000000000000000000000000000e+00
-4.908464799950955239182803779840e+03	2.956836717914748891906278130404e-06	2.369830437538043940132290350598e-07	0.000000000000000000000000000000e+00
-4.908364799950954875384923070669e+03	2.961769431344219715720143815130e-06	2.350317565229541958012841190717e-07	0.000000000000000000000000000000e+00
-4.908264799950954511587042361498e+03	2.966678844184292163240444784034e-06	2.330858510363201000853633840237e-07	0.000000000000000000000000000000e+00
-4.908164799950954147789161652327e+03	2.971564876196240719512372749356e-06	2.311452945672632361596597269648e-07	0.000000000000000000000000000000e+00
-4.908064799950953783991280943155e+03	2.976427447414444891116060837311e-06	2.292100541459333044370418053237e-07	0.000000000000000000000000000000e+00
-4.907964799950953420193400233984e+03	2.981266478147808833386181795455e-06	2.272800965601813603288389523116e-07	0.000000000000000000000000000000e+00
-4.907864799950953056395519524813e+03	2.986081888981489721140820392531e-06	2.253553883563605780173517111054e-07	0.000000000000000000000000000000e+00
-4.907764799950952692597638815641e+03	2.990873600778295776560916641174e-06	2.234358958402623277416862435096e-07	0.000000000000000000000000000000e+00
-4.907664799950952328799758106470e+03	2.995641534680290549592365442755e-06	2.215215850779953959970042937089e-07	0.000000000000000000000000000000e+00
-4.907564799950951965001877397299e+03	3.000385612110328588679388633897e-06	2.196124218968667939205492538324e-07	0.000000000000000000000000000000e+00
-4.907464799950951601203996688128e+03	3.005105754773455586226346344936e-06	2.177083718863332929287679635977e-07	0.000000000000000000000000000000e+00
-4.907364799950951237406115978956e+03	3.009801884658638443392503908358e-06	2.158094003988395638186188404961e-07	0.000000000000000000000000000000e+00
-4.907264799950950873608235269785e+03	3.014473924040144663246635486908e-06	2.139154725507799826791791378278e-07	0.000000000000000000000000000000e+00
-4.907164799950950509810354560614e+03	3.019121795479116561499496190768e-06	2.120265532234000327662011304436e-07	0.000000000000000000000000000000e+00
-4.907064799950950146012473851442e+03	3.023745421824980305811579606168e-06	2.101426070637674277761391700842e-07	0.000000000000000000000000000000e+00
-4.906964799950949782214593142271e+03	3.028344726217108641468577986955e-06	2.082635984856366677875003090570e-07	0.000000000000000000000000000000e+00
-4.906864799950949418416712433100e+03	3.032919632086212142997247442899e-06	2.063894916704381619850005094574e-07	0.000000000000000000000000000000e+00
-4.906764799950949054618831723928e+03	3.037470063155876578964674494809e-06	2.045202505682112354509652549922e-07	0.000000000000000000000000000000e+00
-4.906664799950948690820951014757e+03	3.041995943444058348646653541780e-06	2.026558388985498943904981807018e-07	0.000000000000000000000000000000e+00
-4.906564799950948327023070305586e+03	3.046497197264491827269549881207e-06	2.007962201516023250092411473605e-07	0.000000000000000000000000000000e+00
-4.906464799950947963225189596415e+03	3.050973749228313128170186202537e-06	1.989413575889725600857264441873e-07	0.000000000000000000000000000000e+00
-4.906364799950947599427308887243e+03	3.055425524245453471994075911322e-06	1.970912142447349068048322202895e-07	0.000000000000000000000000000000e+00
-4.906264799950947235629428178072e+03	3.059852447526127423583748934921e-06	1.952457529264224342072282531585e-07	0.000000000000000000000000000000e+00
-4.906164799950946871831547468901e+03	3.064254444582285553483292847576e-06	1.934049362158965583888508947552e-07	0.000000000000000000000000000000e+00
-4.906064799950946508033666759729e+03	3.068631441229088698783048980157e-06	1.915687264705885810433410622322e-07	0.000000000000000000000000000000e+00
-4.905964799950946144235786050558e+03	3.072983363586418646381040464810e-06	1.897370858242214144726641052163e-07	0.000000000000000000000000000000e+00
-4.905864799950945780437905341387e+03	3.077310138080260490752891253119e-06	1.879099761879613346371388406947e-07	0.000000000000000000000000000000e+00
-4.905764799950945416640024632215e+03	3.081611691444231104905146501061e-06	1.860873592513831751988338282511e-07	0.000000000000000000000000000000e+00
-4.905664799950945052842143923044e+03	3.085887950720892041443516734534e-06	1.842691964835291187056352454898e-07	0.000000000000000000000000000000e+00
-4.905564799950944689044263213873e+03	3.090138843263361012755029155752e-06	1.824554491338628262667696539739e-07	0.000000000000000000000000000000e+00
-4.905464799950944325246382504702e+03	3.094364296736636227021059741826e-06	1.806460782333384990113573330406e-07	0.000000000000000000000000000000e+00
-4.905364799950943961448501795530e+03	3.098564239119066837413766710152e-06	1.788410445954271114435700680556e-07	0.000000000000000000000000000000e+00
-4.905264799950943597650621086359e+03	3.102738598703797980304106354787e-06	1.770403088171410036714536334612e-07	0.000000000000000000000000000000e+00
-4.905164799950943233852740377188e+03	3.106887304100084946879498093431e-06	1.752438312801218422881167381677e-07	0.000000000000000000000000000000e+00
-4.905064799950942870054859668016e+03	3.111010284234869511458664720349e-06	1.734515721516263549640982175731e-07	0.000000000000000000000000000000e+00
-4.904964799950942506256978958845e+03	3.115107468354102996955243623511e-06	1.716634913856277379765936409728e-07	0.000000000000000000000000000000e+00
-4.904864799950942142459098249674e+03	3.119178786024173948910383907807e-06	1.698795487238534303885194396561e-07	0.000000000000000000000000000000e+00
-4.904764799950941778661217540503e+03	3.123224167133233318538725747926e-06	1.680997036969015564125532781470e-07	0.000000000000000000000000000000e+00
-4.904664799950941414863336831331e+03	3.127243541892741991923033995082e-06	1.663239156252441300580383661684e-07	0.000000000000000000000000000000e+00
-4.904564799950941051065456122160e+03	3.131236840838749386248078543371e-06	1.645521436203569970826206952941e-07	0.000000000000000000000000000000e+00
-4.904464799950940687267575412989e+03	3.135203994833312229987285282840e-06	1.627843465857868318079934404075e-07	0.000000000000000000000000000000e+00
-4.904364799950940323469694703817e+03	3.139144935065899790562230983748e-06	1.610204832182411097043356340563e-07	0.000000000000000000000000000000e+00
-4.904264799950939959671813994646e+03	3.143059593054678823323628070185e-06	1.592605120087226550836000983635e-07	0.000000000000000000000000000000e+00
-4.904164799950939595873933285475e+03	3.146947900648017055032701003170e-06	1.575043912435674152785775731234e-07	0.000000000000000000000000000000e+00
-4.904064799950939232076052576303e+03	3.150809790025759662512698511261e-06	1.557520790056035193520958190283e-07	0.000000000000000000000000000000e+00
-4.903964799950938868278171867132e+03	3.154645193700638735473124746322e-06	1.540035331752679851588560058784e-07	0.000000000000000000000000000000e+00
-4.903864799950938504480291157961e+03	3.158454044519562460655460328640e-06	1.522587114316154297064941774975e-07	0.000000000000000000000000000000e+00
-4.903764799950938140682410448790e+03	3.162236275665024584657393502685e-06	1.505175712537010622002107106121e-07	0.000000000000000000000000000000e+00
-4.903664799950937776884529739618e+03	3.165991820656434679176483015794e-06	1.487800699214289345998862932469e-07	0.000000000000000000000000000000e+00
-4.903564799950937413086649030447e+03	3.169720613351457723616240794162e-06	1.470461645168431904086119021979e-07	0.000000000000000000000000000000e+00
-4.903464799950937049288768321276e+03	3.173422587947363852087581670425e-06	1.453158119252304251139810715304e-07	0.000000000000000000000000000000e+00
-4.903364799950936685490887612104e+03	3.177097678982259092281183882056e-06	1.435889688363064322867523707472e-07	0.000000000000000000000000000000e+00
-4.903264799950936321693006902933e+03	3.180745821336561320378079689708e-06	1.418655917453072878960313504132e-07	0.000000000000000000000000000000e+00
-4.903164799950935957895126193762e+03	3.184366950234220412010175196849e-06	1.401456369541963193195487167447e-07	0.000000000000000000000000000000e+00
-4.903064799950935594097245484591e+03	3.187961001244037496075598922540e-06	1.384290605728122585036635357192e-07	0.000000000000000000000000000000e+00
-4.902964799950935230299364775419e+03	3.191527910281019783937835054832e-06	1.367158185200337534471602858599e-07	0.000000000000000000000000000000e+00
-4.902864799950934866501484066248e+03	3.195067613607577003463720149989e-06	1.350058665249976133376373556988e-07	0.000000000000000000000000000000e+00
-4.902764799950934502703603357077e+03	3.198580047834943143825409475611e-06	1.332991601282140333056857369604e-07	0.000000000000000000000000000000e+00
-4.902664799950934138905722647905e+03	3.202065149924390677230266050168e-06	1.315956546828019390389002182123e-07	0.000000000000000000000000000000e+00
-4.902564799950933775107841938734e+03	3.205522857188548965703261961480e-06	1.298953053556545570568605055262e-07	0.000000000000000000000000000000e+00
-4.902464799950933411309961229563e+03	3.208953107292599424575554184491e-06	1.281980671286826473194637217995e-07	0.000000000000000000000000000000e+00
-4.902364799950933047512080520391e+03	3.212355838255676938495716821187e-06	1.265038947999551919090799323442e-07	0.000000000000000000000000000000e+00
-4.902264799950932683714199811220e+03	3.215730988452042578545214679409e-06	1.248127429849477098365681700110e-07	0.000000000000000000000000000000e+00
-4.902164799950932319916319102049e+03	3.219078496612381256713596860974e-06	1.231245661177499672053834572916e-07	0.000000000000000000000000000000e+00
-4.902064799950931956118438392878e+03	3.222398301825049828946275973229e-06	1.214393184522687110571187094066e-07	0.000000000000000000000000000000e+00
-4.901964799950931592320557683706e+03	3.225690343537275223248419336874e-06	1.197569540635017128032936088028e-07	0.000000000000000000000000000000e+00
-4.901864799950931228522676974535e+03	3.228954561556497410422820679154e-06	1.180774268486993680333954712808e-07	0.000000000000000000000000000000e+00
-4.901764799950930864724796265364e+03	3.232190896051535768438269305425e-06	1.164006905286428692322859852065e-07	0.000000000000000000000000000000e+00
-4.901664799950930500926915556192e+03	3.235399287553842691191486463653e-06	1.147266986488991380311176608575e-07	0.000000000000000000000000000000e+00
-4.901564799950930137129034847021e+03	3.238579676958698751995701162198e-06	1.130554045809390675163871170517e-07	0.000000000000000000000000000000e+00
-4.901464799950929773331154137850e+03	3.241732005526465888826112907162e-06	1.113867615236603815899799063693e-07	0.000000000000000000000000000000e+00
-4.901364799950929409533273428679e+03	3.244856214883793155720308198919e-06	1.097207225043512937653498919705e-07	0.000000000000000000000000000000e+00
-4.901264799950929045735392719507e+03	3.247952247024819509563361638604e-06	1.080572403801078579860717090305e-07	0.000000000000000000000000000000e+00
-4.901164799950928681937512010336e+03	3.251020044312388878850672221943e-06	1.063962678390560783500511099486e-07	0.000000000000000000000000000000e+00
-4.901064799950928318139631301165e+03	3.254059549479176293991337931555e-06	1.047377574016650748755651468419e-07	0.000000000000000000000000000000e+00
-4.900964799950927954341750591993e+03	3.257070705628974530355035019169e-06	1.030816614219607758355591771438e-07	0.000000000000000000000000000000e+00
-4.900864799950927590543869882822e+03	3.260053456237818968025971716473e-06	1.014279320888483479465476400083e-07	0.000000000000000000000000000000e+00
-4.900764799950927226745989173651e+03	3.263007745155188684522094832996e-06	9.977652142741080375587330551779e-08	0.000000000000000000000000000000e+00
-4.900664799950926862948108464479e+03	3.265933516605137243779674247057e-06	9.812738130007605422434609036830e-08	0.000000000000000000000000000000e+00
-4.900564799950926499150227755308e+03	3.268830715187482777444195197747e-06	9.648046340818161680783816586821e-08	0.000000000000000000000000000000e+00
-4.900464799950926135352347046137e+03	3.271699285878980278469358236593e-06	9.483571929298856683470655883766e-08	0.000000000000000000000000000000e+00
-4.900364799950925771554466336966e+03	3.274539174034445190321612056961e-06	9.319310033713626365314320904726e-08	0.000000000000000000000000000000e+00
-4.900264799950925407756585627794e+03	3.277350325387932476842731480127e-06	9.155255776591708227723348783450e-08	0.000000000000000000000000000000e+00
-4.900164799950925043958704918623e+03	3.280132686053789484203254550598e-06	8.991404264862835738011286653565e-08	0.000000000000000000000000000000e+00
-4.900064799950924680160824209452e+03	3.282886202527906585049103510565e-06	8.827750589983155070961963733350e-08	0.000000000000000000000000000000e+00
-4.899964799950924316362943500280e+03	3.285610821688759029026707589316e-06	8.664289828072042105634742188008e-08	0.000000000000000000000000000000e+00
-4.899864799950923952565062791109e+03	3.288306490798561025173636987451e-06	8.501017040043898104979326092734e-08	0.000000000000000000000000000000e+00
-4.899764799950923588767182081938e+03	3.290973157504373661013611501724e-06	8.337927271740668020433696720761e-08	0.000000000000000000000000000000e+00
-4.899664799950923224969301372766e+03	3.293610769839160305608779383268e-06	8.175015554069740102715072808254e-08	0.000000000000000000000000000000e+00
-4.899564799950922861171420663595e+03	3.296219276222980502498872273920e-06	8.012276903132369331513463334149e-08	0.000000000000000000000000000000e+00
-4.899464799950922497373539954424e+03	3.298798625464014032534435655331e-06	7.849706320362540526260129551683e-08	0.000000000000000000000000000000e+00
-4.899364799950922133575659245253e+03	3.301348766759673491653047372463e-06	7.687298792663623877277265499658e-08	0.000000000000000000000000000000e+00
-4.899264799950921769777778536081e+03	3.303869649697663505579859136163e-06	7.525049292531332365983800375409e-08	0.000000000000000000000000000000e+00
-4.899164799950921405979897826910e+03	3.306361224257056885187083111743e-06	7.362952778217797340734476849861e-08	0.000000000000000000000000000000e+00
-4.899064799950921042182017117739e+03	3.308823440809400851523106035224e-06	7.201004193838241728614689516480e-08	0.000000000000000000000000000000e+00
-4.898964799950920678384136408567e+03	3.311256250119721616887932813533e-06	7.039198469524232118400429349808e-08	0.000000000000000000000000000000e+00
-4.898864799950920314586255699396e+03	3.313659603347628915796406132155e-06	6.877530521556874691514022433780e-08	0.000000000000000000000000000000e+00
-4.898764799950919950788374990225e+03	3.316033452048279081439234594608e-06	6.715995252508777943983950698553e-08	0.000000000000000000000000000000e+00
-4.898664799950919586990494281054e+03	3.318377748173525316425364062312e-06	6.554587551376504816593782966339e-08	0.000000000000000000000000000000e+00
-4.898564799950919223192613571882e+03	3.320692444072873569462954132514e-06	6.393302293723625971761585599917e-08	0.000000000000000000000000000000e+00
-4.898464799950918859394732862711e+03	3.322977492494541750059919640869e-06	6.232134341821480787505826200862e-08	0.000000000000000000000000000000e+00
-4.898364799950918495596852153540e+03	3.325232846586447792456902802782e-06	6.071078544775626141580639801715e-08	0.000000000000000000000000000000e+00
-4.898264799950918131798971444368e+03	3.327458459897247270987659731323e-06	5.910129738694676547643212620453e-08	0.000000000000000000000000000000e+00
-4.898164799950917768001090735197e+03	3.329654286377340522253345800330e-06	5.749282746800339029058036013908e-08	0.000000000000000000000000000000e+00
-4.898064799950917404203210026026e+03	3.331820280379863673670803175808e-06	5.588532379584836839122078365472e-08	0.000000000000000000000000000000e+00
-4.897964799950917040405329316854e+03	3.333956396661685601251479127427e-06	5.427873434948009684511774104038e-08	0.000000000000000000000000000000e+00
-4.897864799950916676607448607683e+03	3.336062590384348983205825556198e-06	5.267300698343040449902205737964e-08	0.000000000000000000000000000000e+00
-4.897764799950916312809567898512e+03	3.338138817115132902775629514247e-06	5.106808942913015437910218257550e-08	0.000000000000000000000000000000e+00
-4.897664799950915949011687189341e+03	3.340185032827949432608681881729e-06	4.946392929637466362925333433070e-08	0.000000000000000000000000000000e+00
-4.897564799950915585213806480169e+03	3.342201193904345251218905576973e-06	4.786047407474727472785635835201e-08	0.000000000000000000000000000000e+00
-4.897464799950915221415925770998e+03	3.344187257134456249117911152968e-06	4.625767113504401196550025812670e-08	0.000000000000000000000000000000e+00
-4.897364799950914857618045061827e+03	3.346143179717914277585032525875e-06	4.465546773075352005740286864474e-08	0.000000000000000000000000000000e+00
-4.897264799950914493820164352655e+03	3.348068919264850882709823320926e-06	4.305381099944082481164876448701e-08	0.000000000000000000000000000000e+00
-4.897164799950914130022283643484e+03	3.349964433796804054162092600944e-06	4.145264796423513326615163752248e-08	0.000000000000000000000000000000e+00
-4.897064799950913766224402934313e+03	3.351829681747645726269148325205e-06	3.985192553529684181373954170169e-08	0.000000000000000000000000000000e+00
-4.896964799950913402426522225142e+03	3.353664621964496150082358366662e-06	3.825159051113872231141438970750e-08	0.000000000000000000000000000000e+00
-4.896864799950913038628641515970e+03	3.355469213708653935553235733713e-06	3.665158958037386721123980764386e-08	0.000000000000000000000000000000e+00
-4.896764799950912674830760806799e+03	3.357243416656489247776318229910e-06	3.505186932287092338638779306231e-08	0.000000000000000000000000000000e+00
-4.896664799950912311032880097628e+03	3.358987190900357755539255844024e-06	3.345237621138547758755049741503e-08	0.000000000000000000000000000000e+00
-4.896564799950911947234999388456e+03	3.360700496949499333279847562705e-06	3.185305661298690991236969667286e-08	0.000000000000000000000000000000e+00
-4.896464799950911583437118679285e+03	3.362383295730862647660193431864e-06	3.025385679057257107777225996897e-08	0.000000000000000000000000000000e+00
-4.896364799950911219639237970114e+03	3.364035548590071622159511713357e-06	2.865472290428707876732333575606e-08	0.000000000000000000000000000000e+00
-4.896264799950910855841357260942e+03	3.365657217292238165187029386161e-06	2.705560101304450201189133375784e-08	0.000000000000000000000000000000e+00
-4.896164799950910492043476551771e+03	3.367248264022845201929494754478e-06	2.545643707602959473975816383565e-08	0.000000000000000000000000000000e+00
-4.896064799950910128245595842600e+03	3.368808651388591589716063612325e-06	2.385717695405213528482985798837e-08	0.000000000000000000000000000000e+00
-4.895964799950909764447715133429e+03	3.370338342418245927229131578273e-06	2.225776641133157848438707819734e-08	0.000000000000000000000000000000e+00
-4.895864799950909400649834424257e+03	3.371837300563493587451588395787e-06	2.065815111668261725511041865949e-08	0.000000000000000000000000000000e+00
-4.895764799950909036851953715086e+03	3.373305489699767233471600774708e-06	1.905827664518192505759515485535e-08	0.000000000000000000000000000000e+00
-4.895664799950908673054073005915e+03	3.374742874127076063737974351286e-06	1.745808847962638267205362540072e-08	0.000000000000000000000000000000e+00
-4.895564799950908309256192296743e+03	3.376149418570796093799941950397e-06	1.585753201208160000968390239938e-08	0.000000000000000000000000000000e+00
-4.895464799950907945458311587572e+03	3.377525088182529894748626700385e-06	1.425655254533259900118568968240e-08	0.000000000000000000000000000000e+00
-4.895364799950907581660430878401e+03	3.378869848540871887484886293418e-06	1.265509529443850948422108895937e-08	0.000000000000000000000000000000e+00
-4.895264799950907217862550169230e+03	3.380183665652237587974674945523e-06	1.105310538824056247349062202714e-08	0.000000000000000000000000000000e+00
-4.895164799950906854064669460058e+03	3.381466505951623395802730503990e-06	9.450527870873590676606477815891e-09	0.000000000000000000000000000000e+00
-4.895064799950906490266788750887e+03	3.382718336303373582506313216323e-06	7.847307703330438790667101297410e-09	0.000000000000000000000000000000e+00
-4.894964799950906126468908041716e+03	3.383939124002020124742408369034e-06	6.243389764930675619404297515581e-09	0.000000000000000000000000000000e+00
-4.894864799950905762671027332544e+03	3.385128836772984047568052848320e-06	4.638718854891319066554050307930e-09	0.000000000000000000000000000000e+00
-4.894764799950905398873146623373e+03	3.386287442773361047498913503628e-06	3.033239693877318365276943333900e-09	0.000000000000000000000000000000e+00
-4.894664799950905035075265914202e+03	3.387414910592677469414711610707e-06	1.426896925402199570649806840560e-09	0.000000000000000000000000000000e+00
-4.894564799950904671277385205030e+03	3.388511209253608166982020891145e-06	-1.803648823368650121644197564075e-10	0.000000000000000000000000000000e+00
-4.894464799950904307479504495859e+03	3.389576308212744761537427162779e-06	-1.788601235228801494323015009282e-09	0.000000000000000000000000000000e+00
-4.894364799950903943681623786688e+03	3.390610177361298679433749408973e-06	-3.397867711534285109596885399424e-09	0.000000000000000000000000000000e+00
-4.894264799950903579883743077517e+03	3.391612787025842729385360918570e-06	-5.008219960380788177214170903920e-09	0.000000000000000000000000000000e+00
-4.894164799950903216085862368345e+03	3.392584107968993811023676251959e-06	-6.619713700168793261312659577909e-09	0.000000000000000000000000000000e+00
-4.894064799950902852287981659174e+03	3.393524111390151527627156990974e-06	-8.232404717075610644143738897811e-09	0.000000000000000000000000000000e+00
-4.893964799950902488490100950003e+03	3.394432768926171153797905280514e-06	-9.846348863455674714302006821261e-09	0.000000000000000000000000000000e+00
-4.893864799950902124692220240831e+03	3.395310052652065402258464016372e-06	-1.146160205626232637136594774089e-08	0.000000000000000000000000000000e+00
-4.893764799950901760894339531660e+03	3.396155935081685438341409302709e-06	-1.307822027562040203673560112563e-08	0.000000000000000000000000000000e+00
-4.893664799950901397096458822489e+03	3.396970389168376483490525280518e-06	-1.469625956296216559963206259483e-08	0.000000000000000000000000000000e+00
-4.893564799950901033298578113317e+03	3.397753388305669841178710890994e-06	-1.631577601977158207279298366560e-08	0.000000000000000000000000000000e+00
-4.893464799950900669500697404146e+03	3.398504906327932994694997551055e-06	-1.793682580584275167846872601346e-08	0.000000000000000000000000000000e+00
-4.893364799950900305702816694975e+03	3.399224917511009117019726150088e-06	-1.955946513774815333370891588458e-08	0.000000000000000000000000000000e+00
-4.893264799950899941904935985804e+03	3.399913396572866321578617471166e-06	-2.118375028721966028569405663361e-08	0.000000000000000000000000000000e+00
-4.893164799950899578107055276632e+03	3.400570318674231666403792034847e-06	-2.280973757962530355733137932099e-08	0.000000000000000000000000000000e+00
-4.893064799950899214309174567461e+03	3.401195659419230664008947095933e-06	-2.443748339234526494190703326675e-08	0.000000000000000000000000000000e+00
-4.892964799950898850511293858290e+03	3.401789394855975545771224755054e-06	-2.606704415319292818006526512783e-08	0.000000000000000000000000000000e+00
-4.892864799950898486713413149118e+03	3.402351501477212395102914244127e-06	-2.769847633883584411000389246052e-08	0.000000000000000000000000000000e+00
-4.892764799950898122915532439947e+03	3.402881956220886118427270544684e-06	-2.933183647316108942817151255048e-08	0.000000000000000000000000000000e+00
-4.892664799950897759117651730776e+03	3.403380736470768943625377078721e-06	-3.096718112574156133703088189177e-08	0.000000000000000000000000000000e+00
-4.892564799950897395319771021605e+03	3.403847820057030473209647852828e-06	-3.260456691019621440340319666953e-08	0.000000000000000000000000000000e+00
-4.892464799950897031521890312433e+03	3.404283185256821713540959298272e-06	-3.424405048257537753298498104174e-08	0.000000000000000000000000000000e+00
-4.892364799950896667724009603262e+03	3.404686810794832846024417227770e-06	-3.588568853989465905265910088823e-08	0.000000000000000000000000000000e+00
-4.892264799950896303926128894091e+03	3.405058675843876409293541421275e-06	-3.752953781823317245545164767134e-08	0.000000000000000000000000000000e+00
-4.892164799950895940128248184919e+03	3.405398760025423047549403970935e-06	-3.917565509144271112847558811293e-08	0.000000000000000000000000000000e+00
-4.892064799950895576330367475748e+03	3.405707043410161822855238000773e-06	-4.082409716936932327083155554182e-08	0.000000000000000000000000000000e+00
-4.891964799950895212532486766577e+03	3.405983506518539351607365028851e-06	-4.247492089628591712938316966169e-08	0.000000000000000000000000000000e+00
-4.891864799950894848734606057405e+03	3.406228130321270988918862937522e-06	-4.412818314923627188220547684291e-08	0.000000000000000000000000000000e+00
-4.891764799950894484936725348234e+03	3.406440896239889282452913132904e-06	-4.578394083648028219412008015324e-08	0.000000000000000000000000000000e+00
-4.891664799950894121138844639063e+03	3.406621786147237369114576174822e-06	-4.744225089583333688871328269465e-08	0.000000000000000000000000000000e+00
-4.891564799950893757340963929892e+03	3.406770782367983547566248764271e-06	-4.910317029302858074481989789778e-08	0.000000000000000000000000000000e+00
-4.891464799950893393543083220720e+03	3.406887867679133309644278967965e-06	-5.076675602023308482650112635759e-08	0.000000000000000000000000000000e+00
-4.891364799950893029745202511549e+03	3.406973025310477844304537370368e-06	-5.243306509412214354724150570941e-08	0.000000000000000000000000000000e+00
-4.891264799950892665947321802378e+03	3.407026238945123433214451011408e-06	-5.410215455457268664413974981059e-08	0.000000000000000000000000000000e+00
-4.891164799950892302149441093206e+03	3.407047492719937413599732775604e-06	-5.577408146286023720077996198435e-08	0.000000000000000000000000000000e+00
-4.891064799950891938351560384035e+03	3.407036771226017010980686647303e-06	-5.744890290007678645065861047087e-08	0.000000000000000000000000000000e+00
-4.890964799950891574553679674864e+03	3.406994059509152666194355812967e-06	-5.912667596545268915977575097109e-08	0.000000000000000000000000000000e+00
-4.890864799950891210755798965693e+03	3.406919343070267645494147643048e-06	-6.080745777478454400675144352062e-08	0.000000000000000000000000000000e+00
-4.890764799950890846957918256521e+03	3.406812607865867815044825725468e-06	-6.249130545875396553142397480102e-08	0.000000000000000000000000000000e+00
-4.890664799950890483160037547350e+03	3.406673840308468969044399660140e-06	-6.417827616130122793656239809507e-08	0.000000000000000000000000000000e+00
-4.890564799950890119362156838179e+03	3.406503027267016534549489564787e-06	-6.586842703799046502988613193547e-08	0.000000000000000000000000000000e+00
-4.890464799950889755564276129007e+03	3.406300156067315864212531259514e-06	-6.756181525432762160949552981276e-08	0.000000000000000000000000000000e+00
-4.890364799950889391766395419836e+03	3.406065214492413824624514329109e-06	-6.925849798417623715471032157243e-08	0.000000000000000000000000000000e+00
-4.890264799950889027968514710665e+03	3.405798190783026124436871917567e-06	-7.095853240806909740395497926402e-08	0.000000000000000000000000000000e+00
-4.890164799950888664170634001493e+03	3.405499073637910008858272620236e-06	-7.266197571154492634414728824410e-08	0.000000000000000000000000000000e+00
-4.890064799950888300372753292322e+03	3.405167852214250930195042071924e-06	-7.436888508363540007844495489248e-08	0.000000000000000000000000000000e+00
-4.889964799950887936574872583151e+03	3.404804516128042442128006500601e-06	-7.607931771491702398711991922609e-08	0.000000000000000000000000000000e+00
-4.889864799950887572776991873980e+03	3.404409055454438565418550516339e-06	-7.779333079617525589061991647677e-08	0.000000000000000000000000000000e+00
-4.889764799950887208979111164808e+03	3.403981460728123094273619986261e-06	-7.951098151657983826250510397959e-08	0.000000000000000000000000000000e+00
-4.889664799950886845181230455637e+03	3.403521722943647138975202873223e-06	-8.123232706207493270385245828780e-08	0.000000000000000000000000000000e+00
-4.889564799950886481383349746466e+03	3.403029833555789538399385940615e-06	-8.295742461367835719450794518259e-08	0.000000000000000000000000000000e+00
-4.889464799950886117585469037294e+03	3.402505784479871109239786097778e-06	-8.468633134588717891877830776931e-08	0.000000000000000000000000000000e+00
-4.889364799950885753787588328123e+03	3.401949568092072283362770762638e-06	-8.641910442497186931899971068516e-08	0.000000000000000000000000000000e+00
-4.889264799950885389989707618952e+03	3.401361177229764721206307920287e-06	-8.815580100729984060446426785002e-08	0.000000000000000000000000000000e+00
-4.889164799950885026191826909781e+03	3.400740605191826831552818349858e-06	-8.989647823781306284740804778827e-08	0.000000000000000000000000000000e+00
-4.889064799950884662393946200609e+03	3.400087845738903387127509067578e-06	-9.164119324805873885042442703736e-08	0.000000000000000000000000000000e+00
-4.888964799950884298596065491438e+03	3.399402893093732479316013486703e-06	-9.339000315485011858707543961483e-08	0.000000000000000000000000000000e+00
-4.888864799950883934798184782267e+03	3.398685741941408521894513877770e-06	-9.514296505842134380541669051723e-08	0.000000000000000000000000000000e+00
-4.888764799950883571000304073095e+03	3.397936387429663042451756169160e-06	-9.690013604081337380744508303021e-08	0.000000000000000000000000000000e+00
-4.888664799950883207202423363924e+03	3.397154825169123450954436135851e-06	-9.866157316415175570909401256414e-08	0.000000000000000000000000000000e+00
-4.888564799950882843404542654753e+03	3.396341051233579855125584504028e-06	-1.004273334690495967577445867586e-07	0.000000000000000000000000000000e+00
-4.888464799950882479606661945581e+03	3.395495062160206136043800323465e-06	-1.021974739728852551828820142271e-07	0.000000000000000000000000000000e+00
-4.888364799950882115808781236410e+03	3.394616854949833116268740479393e-06	-1.039720516681452261139109727317e-07	0.000000000000000000000000000000e+00
-4.888264799950881752010900527239e+03	3.393706427067147612583724453073e-06	-1.057511235207573924981959596903e-07	0.000000000000000000000000000000e+00
-4.888164799950881388213019818068e+03	3.392763776440946545879910611898e-06	-1.075347464683730305257927575141e-07	0.000000000000000000000000000000e+00
-4.888064799950881024415139108896e+03	3.391788901464319476756429511122e-06	-1.093229774187578705461388901138e-07	0.000000000000000000000000000000e+00
-4.887964799950880660617258399725e+03	3.390781800994861210790144723237e-06	-1.111158732480688614764239522531e-07	0.000000000000000000000000000000e+00
-4.887864799950880296819377690554e+03	3.389742474354880168640677395864e-06	-1.129134907991650282860869244916e-07	0.000000000000000000000000000000e+00
-4.887764799950879933021496981382e+03	3.388670921331585156815275824971e-06	-1.147158868800641779669188379670e-07	0.000000000000000000000000000000e+00
-4.887664799950879569223616272211e+03	3.387567142177243762829952009041e-06	-1.165231182619652364199015932844e-07	0.000000000000000000000000000000e+00
-4.887564799950879205425735563040e+03	3.386431137609378443336771019601e-06	-1.183352416778905075803185204669e-07	0.000000000000000000000000000000e+00
-4.887464799950878841627854853868e+03	3.385262908810897814230675417768e-06	-1.201523138208313065379779019382e-07	0.000000000000000000000000000000e+00
-4.887364799950878477829974144697e+03	3.384062457430280033282565810282e-06	-1.219743913421155682291763255876e-07	0.000000000000000000000000000000e+00
-4.887264799950878114032093435526e+03	3.382829785581715525190913199105e-06	-1.238015308496793708287078781410e-07	0.000000000000000000000000000000e+00
-4.887164799950877750234212726355e+03	3.381564895845205237403640480265e-06	-1.256337889064531262271078894399e-07	0.000000000000000000000000000000e+00
-4.887064799950877386436332017183e+03	3.380267791266742752201782118426e-06	-1.274712220286299799886691255790e-07	0.000000000000000000000000000000e+00
-4.886964799950877022638451308012e+03	3.378938475358377390654054592267e-06	-1.293138866839728042481172561040e-07	0.000000000000000000000000000000e+00
-4.886864799950876658840570598841e+03	3.377576952098381501623939118795e-06	-1.311618392902618510160897384587e-07	0.000000000000000000000000000000e+00
-4.886764799950876295042689889669e+03	3.376183225931300860230043284216e-06	-1.330151362133150244231657045174e-07	0.000000000000000000000000000000e+00
-4.886664799950875931244809180498e+03	3.374757301768077911139926544637e-06	-1.348738337656237341583129098893e-07	0.000000000000000000000000000000e+00
-4.886564799950875567446928471327e+03	3.373299184986118260656459688640e-06	-1.367379882044925464189212734045e-07	0.000000000000000000000000000000e+00
-4.886464799950875203649047762156e+03	3.371808881429369027265445860064e-06	-1.386076557304030868336219926157e-07	0.000000000000000000000000000000e+00
-4.886364799950874839851167052984e+03	3.370286397408416673941028429695e-06	-1.404828924852819110247117029983e-07	0.000000000000000000000000000000e+00
-4.886264799950874476053286343813e+03	3.368731739700500560672847064070e-06	-1.423637545508815070085942896400e-07	0.000000000000000000000000000000e+00
-4.886164799950874112255405634642e+03	3.367144915549577742486502679453e-06	-1.442502979470484304560010634100e-07	0.000000000000000000000000000000e+00
-4.886064799950873748457524925470e+03	3.365525932666370403288603682657e-06	-1.461425786300477676432033481008e-07	0.000000000000000000000000000000e+00
-4.885964799950873384659644216299e+03	3.363874799228378561360974785543e-06	-1.480406524908835749967256096432e-07	0.000000000000000000000000000000e+00
-4.885864799950873020861763507128e+03	3.362191523879957149358857146360e-06	-1.499445753535722024303675648654e-07	0.000000000000000000000000000000e+00
-4.885764799950872657063882797956e+03	3.360476115732259263103442331611e-06	-1.518544029735189017622321114992e-07	0.000000000000000000000000000000e+00
-4.885664799950872293266002088785e+03	3.358728584363278513229235031079e-06	-1.537701910357837385134589618108e-07	0.000000000000000000000000000000e+00
-4.885564799950871929468121379614e+03	3.356948939817840131338106887671e-06	-1.556919951533836084863349907836e-07	0.000000000000000000000000000000e+00
-4.885464799950871565670240670443e+03	3.355137192607607322746400904667e-06	-1.576198708657402087071283409286e-07	0.000000000000000000000000000000e+00
-4.885364799950871201872359961271e+03	3.353293353711032985606937950607e-06	-1.595538736366946980768427490766e-07	0.000000000000000000000000000000e+00
-4.885264799950870838074479252100e+03	3.351417434573340229151229910376e-06	-1.614940588531407979525859192060e-07	0.000000000000000000000000000000e+00
-4.885164799950870474276598542929e+03	3.349509447106487221822168631746e-06	-1.634404818231661901030567739246e-07	0.000000000000000000000000000000e+00
-4.885064799950870110478717833757e+03	3.347569403689108322484191751500e-06	-1.653931977744139844116412138564e-07	0.000000000000000000000000000000e+00
-4.884964799950869746680837124586e+03	3.345597317166510692291493678230e-06	-1.673522618523476777630800901853e-07	0.000000000000000000000000000000e+00
-4.884864799950869382882956415415e+03	3.343593200850529875570518734129e-06	-1.693177291186381386141009998403e-07	0.000000000000000000000000000000e+00
-4.884764799950869019085075706244e+03	3.341557068519508623996279797486e-06	-1.712896545494236425010803424179e-07	0.000000000000000000000000000000e+00
-4.884664799950868655287194997072e+03	3.339488934418193558572793278039e-06	-1.732680930336186119421724993739e-07	0.000000000000000000000000000000e+00
-4.884564799950868291489314287901e+03	3.337388813257688159304506503311e-06	-1.752530993713595756768942098697e-07	0.000000000000000000000000000000e+00
-4.884464799950867927691433578730e+03	3.335256720215285052672741367141e-06	-1.772447282720231645091087113730e-07	0.000000000000000000000000000000e+00
-4.884364799950867563893552869558e+03	3.333092670934416036691806325964e-06	-1.792430343528649293607880790130e-07	0.000000000000000000000000000000e+00
-4.884264799950867200095672160387e+03	3.330896681524497073879648861849e-06	-1.812480721371601039527900363357e-07	0.000000000000000000000000000000e+00
-4.884164799950866836297791451216e+03	3.328668768560813094777028897653e-06	-1.832598960525680371232691047434e-07	0.000000000000000000000000000000e+00
-4.884064799950866472499910742044e+03	3.326408949084432024103372485535e-06	-1.852785604294026574285017289895e-07	0.000000000000000000000000000000e+00
-4.883964799950866108702030032873e+03	3.324117240601980740542223044520e-06	-1.873041194990224752683926658092e-07	0.000000000000000000000000000000e+00
-4.883864799950865744904149323702e+03	3.321793661085534538941624674302e-06	-1.893366273920968123225638379131e-07	0.000000000000000000000000000000e+00
-4.883764799950865381106268614531e+03	3.319438228972472711196615297036e-06	-1.913761381369407994738483964892e-07	0.000000000000000000000000000000e+00
-4.883664799950865017308387905359e+03	3.317050963165260435265308675001e-06	-1.934227056578463513252853257784e-07	0.000000000000000000000000000000e+00
-4.883564799950864653510507196188e+03	3.314631883031356448577643691866e-06	-1.954763837733481838779714834936e-07	0.000000000000000000000000000000e+00
-4.883464799950864289712626487017e+03	3.312181008402918280569739856167e-06	-1.975372261946228693211917697842e-07	0.000000000000000000000000000000e+00
-4.883364799950863925914745777845e+03	3.309698359576687903236017970765e-06	-1.996052865237640122540133547774e-07	0.000000000000000000000000000000e+00
-4.883264799950863562116865068674e+03	3.307183957313734656629708452691e-06	-2.016806182521203710427727413129e-07	0.000000000000000000000000000000e+00
-4.883164799950863198318984359503e+03	3.304637822839320570624237899393e-06	-2.037632747585781279436032472491e-07	0.000000000000000000000000000000e+00
-4.883064799950862834521103650331e+03	3.302059977842568327997905403004e-06	-2.058533093079545440575264282634e-07	0.000000000000000000000000000000e+00
-4.882964799950862470723222941160e+03	3.299450444476315998283428437832e-06	-2.079507750492800176947427465840e-07	0.000000000000000000000000000000e+00
-4.882864799950862106925342231989e+03	3.296809245356840905027137958450e-06	-2.100557250141272589466132601765e-07	0.000000000000000000000000000000e+00
-4.882764799950861743127461522818e+03	3.294136403563613562717801025448e-06	-2.121682121149593107407177201146e-07	0.000000000000000000000000000000e+00
-4.882664799950861379329580813646e+03	3.291431942639088883165122620400e-06	-2.142882891434036133317055268510e-07	0.000000000000000000000000000000e+00
-4.882564799950861015531700104475e+03	3.288695886588344915947741686768e-06	-2.164160087686592117835432218242e-07	0.000000000000000000000000000000e+00
-4.882464799950860651733819395304e+03	3.285928259878899042263676946729e-06	-2.185514235357742615317136643249e-07	0.000000000000000000000000000000e+00
-4.882364799950860287935938686132e+03	3.283129087440359844389005383736e-06	-2.206945858639727677354743645699e-07	0.000000000000000000000000000000e+00
-4.882264799950859924138057976961e+03	3.280298394664197983265629954275e-06	-2.228455480451099677589800636401e-07	0.000000000000000000000000000000e+00
-4.882164799950859560340177267790e+03	3.277436207403393409278748171776e-06	-2.250043622417255318211371309389e-07	0.000000000000000000000000000000e+00
-4.882064799950859196542296558619e+03	3.274542551972142712373575745843e-06	-2.271710804856927572029697687261e-07	0.000000000000000000000000000000e+00
-4.881964799950858832744415849447e+03	3.271617455145546566897809745433e-06	-2.293457546763838948838671975838e-07	0.000000000000000000000000000000e+00
-4.881864799950858468946535140276e+03	3.268660944159258636444991691361e-06	-2.315284365790580340847219092959e-07	0.000000000000000000000000000000e+00
-4.881764799950858105148654431105e+03	3.265673046709222993640858723197e-06	-2.337191778231477663738710308372e-07	0.000000000000000000000000000000e+00
-4.881664799950857741350773721933e+03	3.262653790951226039714246074386e-06	-2.359180299006852925719794275561e-07	0.000000000000000000000000000000e+00
-4.881564799950857377552893012762e+03	3.259603205500610630877388745885e-06	-2.381250441645828399899950666985e-07	0.000000000000000000000000000000e+00
-4.881464799950857013755012303591e+03	3.256521319431901689763235105413e-06	-2.403402718270027592803949299805e-07	0.000000000000000000000000000000e+00
-4.881364799950856649957131594419e+03	3.253408162278400900160185704735e-06	-2.425637639577022103000132971506e-07	0.000000000000000000000000000000e+00
-4.881264799950856286159250885248e+03	3.250263764031905068557131224805e-06	-2.447955714823410020396644674878e-07	0.000000000000000000000000000000e+00
-4.881164799950855922361370176077e+03	3.247088155142197480858626268407e-06	-2.470357451809035702434079982692e-07	0.000000000000000000000000000000e+00
-4.881064799950855558563489466906e+03	3.243881366516704007008304114223e-06	-2.492843356859965470636859678766e-07	0.000000000000000000000000000000e+00
-4.880964799950855194765608757734e+03	3.240643429520083560558879262614e-06	-2.515413934812308222529488553609e-07	0.000000000000000000000000000000e+00
-4.880864799950854830967728048563e+03	3.237374375973879544614352291032e-06	-2.538069688995247244120683632884e-07	0.000000000000000000000000000000e+00
-4.880764799950854467169847339392e+03	3.234074238155962504150716524398e-06	-2.560811121215323513567070634611e-07	0.000000000000000000000000000000e+00
-4.880664799950854103371966630220e+03	3.230743048800200206683002485120e-06	-2.583638731739560687281510170665e-07	0.000000000000000000000000000000e+00
-4.880564799950853739574085921049e+03	3.227380841095982456781868230600e-06	-2.606553019279168186027925008252e-07	0.000000000000000000000000000000e+00
-4.880464799950853375776205211878e+03	3.223987648687763698282082031055e-06	-2.629554480973325807937300557793e-07	0.000000000000000000000000000000e+00
-4.880364799950853011978324502707e+03	3.220563505674669567478522747006e-06	-2.652643612372189071212211404494e-07	0.000000000000000000000000000000e+00
-4.880264799950852648180443793535e+03	3.217108446609926839952677685153e-06	-2.675820907421494390310474399686e-07	0.000000000000000000000000000000e+00
-4.880164799950852284382563084364e+03	3.213622506500458125307381415658e-06	-2.699086858445607829088221975289e-07	0.000000000000000000000000000000e+00
-4.880064799950851920584682375193e+03	3.210105720806361788937201631744e-06	-2.722441956131174188544341943641e-07	0.000000000000000000000000000000e+00
-4.879964799950851556786801666021e+03	3.206558125440481235774760337964e-06	-2.745886689512047231897639426590e-07	0.000000000000000000000000000000e+00
-4.879864799950851192988920956850e+03	3.202979756767832739534863570330e-06	-2.769421545950315087777156460025e-07	0.000000000000000000000000000000e+00
-4.879764799950850829191040247679e+03	3.199370651605115857670988410710e-06	-2.793047011123055831300666940198e-07	0.000000000000000000000000000000e+00
-4.879664799950850465393159538507e+03	3.195730847220211987870508441034e-06	-2.816763569004552968555888520230e-07	0.000000000000000000000000000000e+00
-4.879564799950850101595278829336e+03	3.192060381331618973562401497812e-06	-2.840571701850479213892876687031e-07	0.000000000000000000000000000000e+00
-4.879464799950849737797398120165e+03	3.188359292108014458432940080312e-06	-2.864471890181281938663631660147e-07	0.000000000000000000000000000000e+00
-4.879364799950849373999517410994e+03	3.184627618167573177870204384488e-06	-2.888464612766825405097193858739e-07	0.000000000000000000000000000000e+00
-4.879264799950849010201636701822e+03	3.180865398577494314579514403385e-06	-2.912550346609701040865181981276e-07	0.000000000000000000000000000000e+00
-4.879164799950848646403755992651e+03	3.177072672853433139475822291620e-06	-2.936729566929311690002884702166e-07	0.000000000000000000000000000000e+00
-4.879064799950848282605875283480e+03	3.173249480958891571478162896280e-06	-2.961002747145920923721278128493e-07	0.000000000000000000000000000000e+00
-4.878964799950847918807994574308e+03	3.169395863304752309388663891743e-06	-2.985370358864025783652423884362e-07	0.000000000000000000000000000000e+00
-4.878864799950847555010113865137e+03	3.165511860748524549053015825217e-06	-3.009832871857247831652820528603e-07	0.000000000000000000000000000000e+00
-4.878764799950847191212233155966e+03	3.161597514593857786448748148356e-06	-3.034390754051642365577757566586e-07	0.000000000000000000000000000000e+00
-4.878664799950846827414352446795e+03	3.157652866589899343194736830442e-06	-3.059044471510210421840770568525e-07	0.000000000000000000000000000000e+00
-4.878564799950846463616471737623e+03	3.153677958930741254036647300274e-06	-3.083794488416137052178662633639e-07	0.000000000000000000000000000000e+00
-4.878464799950846099818591028452e+03	3.149672834254698594775873782270e-06	-3.108641267057982011359947016604e-07	0.000000000000000000000000000000e+00
-4.878364799950845736020710319281e+03	3.145637535643739429096037152345e-06	-3.133585267813069441089190297900e-07	0.000000000000000000000000000000e+00
-4.878264799950845372222829610109e+03	3.141572106622837675391282652448e-06	-3.158626949131773291253076976770e-07	0.000000000000000000000000000000e+00
-4.878164799950845008424948900938e+03	3.137476591159305221287369874750e-06	-3.183766767521919208196721530479e-07	0.000000000000000000000000000000e+00
-4.878064799950844644627068191767e+03	3.133351033662212553105750820204e-06	-3.209005177532272686208129897079e-07	0.000000000000000000000000000000e+00
-4.877964799950844280829187482595e+03	3.129195478981603979837938789288e-06	-3.234342631737745637094403119982e-07	0.000000000000000000000000000000e+00
-4.877864799950843917031306773424e+03	3.125009972407900898434167727413e-06	-3.259779580723047595508545283549e-07	0.000000000000000000000000000000e+00
-4.877764799950843553233426064253e+03	3.120794559671187321512383222588e-06	-3.285316473066848320418176232494e-07	0.000000000000000000000000000000e+00
-4.877664799950843189435545355082e+03	3.116549286940579261329011678816e-06	-3.310953755327324236651821004473e-07	0.000000000000000000000000000000e+00
-4.877564799950842825637664645910e+03	3.112274200823458588478168801439e-06	-3.336691872023820171590854227750e-07	0.000000000000000000000000000000e+00
-4.877464799950842461839783936739e+03	3.107969348364770418061912155006e-06	-3.362531265624160801619630702108e-07	0.000000000000000000000000000000e+00
-4.877364799950842098041903227568e+03	3.103634777046343789266543214400e-06	-3.388472376527509881646610563621e-07	0.000000000000000000000000000000e+00
-4.877264799950841734244022518396e+03	3.099270534786119171314711442933e-06	-3.414515643049212590513243580082e-07	0.000000000000000000000000000000e+00
-4.877164799950841370446141809225e+03	3.094876669937515306337341702836e-06	-3.440661501404704022578505580310e-07	0.000000000000000000000000000000e+00
-4.877064799950841006648261100054e+03	3.090453231288559306536804088816e-06	-3.466910385694924339158363470192e-07	0.000000000000000000000000000000e+00
-4.876964799950840642850380390882e+03	3.086000268061200981016111571931e-06	-3.493262727890208201868998440232e-07	0.000000000000000000000000000000e+00
-4.876864799950840279052499681711e+03	3.081517829910554741291127400782e-06	-3.519718957815046649905701102445e-07	0.000000000000000000000000000000e+00
-4.876764799950839915254618972540e+03	3.077005966924107201968408703552e-06	-3.546279503132816154795060523131e-07	0.000000000000000000000000000000e+00
-4.876664799950839551456738263369e+03	3.072464729621035319222666776229e-06	-3.572944789329770756483042014329e-07	0.000000000000000000000000000000e+00
-4.876564799950839187658857554197e+03	3.067894168951272113455945589333e-06	-3.599715239700656267517056910443e-07	0.000000000000000000000000000000e+00
-4.876464799950838823860976845026e+03	3.063294336294814643379715024540e-06	-3.626591275332808288252447147249e-07	0.000000000000000000000000000000e+00
-4.876364799950838460063096135855e+03	3.058665283460877396584090201492e-06	-3.653573315091184075883317707023e-07	0.000000000000000000000000000000e+00
-4.876264799950838096265215426683e+03	3.054007062687195604938714815768e-06	-3.680661775602444677781260179428e-07	0.000000000000000000000000000000e+00
-4.876164799950837732467334717512e+03	3.049319726639031674945631844587e-06	-3.707857071240837009846991710604e-07	0.000000000000000000000000000000e+00
-4.876064799950837368669454008341e+03	3.044603328408461562481221798770e-06	-3.735159614112246343695924663542e-07	0.000000000000000000000000000000e+00
-4.875964799950837004871573299170e+03	3.039857921513531975013684693909e-06	-3.762569814039357348213455344010e-07	0.000000000000000000000000000000e+00
-4.875864799950836641073692589998e+03	3.035083559897365057777792254901e-06	-3.790088078546661606388562884562e-07	0.000000000000000000000000000000e+00
-4.875764799950836277275811880827e+03	3.030280297927439686319142642112e-06	-3.817714812844747271724610108989e-07	0.000000000000000000000000000000e+00
-4.875664799950835913477931171656e+03	3.025448190394556815749089323520e-06	-3.845450419816325142192015712483e-07	0.000000000000000000000000000000e+00
-4.875564799950835549680050462484e+03	3.020587292512085197905211120251e-06	-3.873295300000554315539313433858e-07	0.000000000000000000000000000000e+00
-4.875464799950835185882169753313e+03	3.015697659915035150823489629168e-06	-3.901249851578070881950432297058e-07	0.000000000000000000000000000000e+00
-4.875364799950834822084289044142e+03	3.010779348659251336339575874645e-06	-3.929314470357247990849047791784e-07	0.000000000000000000000000000000e+00
-4.875264799950834458286408334970e+03	3.005832415220449260111288541930e-06	-3.957489549756696150208308028484e-07	0.000000000000000000000000000000e+00
-4.875164799950834094488527625799e+03	3.000856916493306405266210112881e-06	-3.985775480793402647706905397862e-07	0.000000000000000000000000000000e+00
-4.875064799950833730690646916628e+03	2.995852909790612234839117175578e-06	-4.014172652066367932979307556196e-07	0.000000000000000000000000000000e+00
-4.874964799950833366892766207457e+03	2.990820452842280127839008282975e-06	-4.042681449742245232786244830969e-07	0.000000000000000000000000000000e+00
-4.874864799950833003094885498285e+03	2.985759603794567685421156369441e-06	-4.071302257540123604117286715276e-07	0.000000000000000000000000000000e+00
-4.874764799950832639297004789114e+03	2.980670421208948059484892395554e-06	-4.100035456717773177918616098192e-07	0.000000000000000000000000000000e+00
-4.874664799950832275499124079943e+03	2.975552964061296377527767592630e-06	-4.128881426056396448460083722920e-07	0.000000000000000000000000000000e+00
-4.874564799950831911701243370771e+03	2.970407291740888549701898879718e-06	-4.157840541846012719830335234439e-07	0.000000000000000000000000000000e+00
-4.874464799950831547903362661600e+03	2.965233464049519083999403509799e-06	-4.186913177872008281525596957995e-07	0.000000000000000000000000000000e+00
-4.874364799950831184105481952429e+03	2.960031541200446106716593838715e-06	-4.216099705398138574780650227047e-07	0.000000000000000000000000000000e+00
-4.874264799950830820307601243258e+03	2.954801583817456661596682204740e-06	-4.245400493154912194488422721994e-07	0.000000000000000000000000000000e+00
-4.874164799950830456509720534086e+03	2.949543652933887116226281330245e-06	-4.274815907323595730782275076143e-07	0.000000000000000000000000000000e+00
-4.874064799950830092711839824915e+03	2.944257809991597405136279363980e-06	-4.304346311522358427601288657915e-07	0.000000000000000000000000000000e+00
-4.873964799950829728913959115744e+03	2.938944116840114679492165783437e-06	-4.333992066791258523700183097338e-07	0.000000000000000000000000000000e+00
-4.873864799950829365116078406572e+03	2.933602635735417814814721473859e-06	-4.363753531579006245266099707492e-07	0.000000000000000000000000000000e+00
-4.873764799950829001318197697401e+03	2.928233429339062849461978663146e-06	-4.393631061728050732091005459168e-07	0.000000000000000000000000000000e+00
-4.873664799950828637520316988230e+03	2.922836560717131393225204707975e-06	-4.423625010460480115373461083850e-07	0.000000000000000000000000000000e+00
-4.873564799950828273722436279058e+03	2.917412093339159130650625403880e-06	-4.453735728364162999910356652289e-07	0.000000000000000000000000000000e+00
-4.873464799950827909924555569887e+03	2.911960091077239660181229935487e-06	-4.483963563377837507851683684912e-07	0.000000000000000000000000000000e+00
-4.873364799950827546126674860716e+03	2.906480618204783590889043326522e-06	-4.514308860778185555925434528646e-07	0.000000000000000000000000000000e+00
-4.873264799950827182328794151545e+03	2.900973739395589770848462099484e-06	-4.544771963165060600837487359005e-07	0.000000000000000000000000000000e+00
-4.873164799950826818530913442373e+03	2.895439519722733979909456633606e-06	-4.575353210447603710474924129659e-07	0.000000000000000000000000000000e+00
-4.873064799950826454733032733202e+03	2.889878024657570701369231971900e-06	-4.606052939831238431792124858599e-07	0.000000000000000000000000000000e+00
-4.872964799950826090935152024031e+03	2.884289320068587509911066379953e-06	-4.636871485801453286244399980276e-07	0.000000000000000000000000000000e+00
-4.872864799950825727137271314859e+03	2.878673472220318328332984078588e-06	-4.667809180112757518946978337049e-07	0.000000000000000000000000000000e+00
-4.872764799950825363339390605688e+03	2.873030547772296071308475301498e-06	-4.698866351773337096835495528546e-07	0.000000000000000000000000000000e+00
-4.872664799950824999541509896517e+03	2.867360613777887551567548005127e-06	-4.730043327031802878206200382860e-07	0.000000000000000000000000000000e+00
-4.872564799950824635743629187346e+03	2.861663737683334215083962373538e-06	-4.761340429362833404259994565799e-07	0.000000000000000000000000000000e+00
-4.872464799950824271945748478174e+03	2.855939987326437545941092144286e-06	-4.792757979454605988956362831732e-07	0.000000000000000000000000000000e+00
-4.872364799950823908147867769003e+03	2.850189430935552367674112872464e-06	-4.824296295194485038578327551484e-07	0.000000000000000000000000000000e+00
-4.872264799950823544349987059832e+03	2.844412137128420902418106386289e-06	-4.855955691655537287212160250938e-07	0.000000000000000000000000000000e+00
-4.872164799950823180552106350660e+03	2.838608174911096192032100571367e-06	-4.887736481084025355281171866528e-07	0.000000000000000000000000000000e+00
-4.872064799950822816754225641489e+03	2.832777613676724488237391313961e-06	-4.919638972883522705411142410259e-07	0.000000000000000000000000000000e+00
-4.871964799950822452956344932318e+03	2.826920523204394134842223906823e-06	-4.951663473604463373443571039267e-07	0.000000000000000000000000000000e+00
-4.871864799950822089158464223146e+03	2.821036973658004778757208558249e-06	-4.983810286929023489118370862649e-07	0.000000000000000000000000000000e+00
-4.871764799950821725360583513975e+03	2.815127035585057383430167624039e-06	-5.016079713658550248345431056551e-07	0.000000000000000000000000000000e+00
-4.871664799950821361562702804804e+03	2.809190779915609413705697428032e-06	-5.048472051699464108588753102902e-07	0.000000000000000000000000000000e+00
-4.871564799950820997764822095633e+03	2.803228277960884854758723955248e-06	-5.080987596051256332003857353607e-07	0.000000000000000000000000000000e+00
-4.871464799950820633966941386461e+03	2.797239601412220079591644875117e-06	-5.113626638792648467079647763012e-07	0.000000000000000000000000000000e+00
-4.871364799950820270169060677290e+03	2.791224822339824216316022872930e-06	-5.146389469068590392898058377691e-07	0.000000000000000000000000000000e+00
-4.871264799950819906371179968119e+03	2.785184013191553914994382304404e-06	-5.179276373077509296904323912725e-07	0.000000000000000000000000000000e+00
-4.871164799950819542573299258947e+03	2.779117246791824063270040165441e-06	-5.212287634057570800502515000197e-07	0.000000000000000000000000000000e+00
-4.871064799950819178775418549776e+03	2.773024596340178841785088087457e-06	-5.245423532274900965923967142979e-07	0.000000000000000000000000000000e+00
-4.870964799950818814977537840605e+03	2.766906135410197781129013408496e-06	-5.278684345009921537205700714512e-07	0.000000000000000000000000000000e+00
-4.870864799950818451179657131433e+03	2.760761937948214624505977043967e-06	-5.312070346544611623454900349584e-07	0.000000000000000000000000000000e+00
-4.870764799950818087381776422262e+03	2.754592078272139528421656382018e-06	-5.345581808150726529343791694482e-07	0.000000000000000000000000000000e+00
-4.870664799950817723583895713091e+03	2.748396631070123291725425251908e-06	-5.379218998074707863154306046460e-07	0.000000000000000000000000000000e+00
-4.870564799950817359786015003920e+03	2.742175671399321534540309899808e-06	-5.412982181527906658984397592072e-07	0.000000000000000000000000000000e+00
-4.870464799950816995988134294748e+03	2.735929274684636430819842725648e-06	-5.446871620672188051809456572905e-07	0.000000000000000000000000000000e+00
-4.870364799950816632190253585577e+03	2.729657516717420747938763203599e-06	-5.480887574608206223909941633143e-07	0.000000000000000000000000000000e+00
-4.870264799950816268392372876406e+03	2.723360473654319952654121253510e-06	-5.515030299361939757383588647799e-07	0.000000000000000000000000000000e+00
-4.870164799950815904594492167234e+03	2.717038222015781856634583299459e-06	-5.549300047873573267921513962886e-07	0.000000000000000000000000000000e+00
-4.870064799950815540796611458063e+03	2.710690838684884322861432318086e-06	-5.583697069984265691380918156250e-07	0.000000000000000000000000000000e+00
-4.869964799950815176998730748892e+03	2.704318400906001188736642315558e-06	-5.618221612423967832421201062942e-07	0.000000000000000000000000000000e+00
-4.869864799950814813200850039721e+03	2.697920986283551198419783725968e-06	-5.652873918799993772463133127892e-07	0.000000000000000000000000000000e+00
-4.869764799950814449402969330549e+03	2.691498672780599974948580188627e-06	-5.687654229582643544200397725530e-07	0.000000000000000000000000000000e+00
-4.869664799950814085605088621378e+03	2.685051538717552624884821535489e-06	-5.722562782095761890611257914629e-07	0.000000000000000000000000000000e+00
-4.869564799950813721807207912207e+03	2.678579662770844225377908642827e-06	-5.757599810502953862533176768168e-07	0.000000000000000000000000000000e+00
-4.869464799950813358009327203035e+03	2.672083123971557889911408040229e-06	-5.792765545796426218373926034233e-07	0.000000000000000000000000000000e+00
-4.869364799950812994211446493864e+03	2.665562001704224522616792567020e-06	-5.828060215783770533760866847106e-07	0.000000000000000000000000000000e+00
-4.869264799950812630413565784693e+03	2.659016375705246489958601119330e-06	-5.863484045077714102879172693161e-07	0.000000000000000000000000000000e+00
-4.869164799950812266615685075521e+03	2.652446326061685940103391373457e-06	-5.899037255083237626135275570582e-07	0.000000000000000000000000000000e+00
-4.869064799950811902817804366350e+03	2.645851933209861269326139410207e-06	-5.934720063986012151635660721860e-07	0.000000000000000000000000000000e+00
-4.868964799950811539019923657179e+03	2.639233277933932153471851406179e-06	-5.970532686740957777651829171961e-07	0.000000000000000000000000000000e+00
-4.868864799950811175222042948008e+03	2.632590441364682361610359204174e-06	-6.006475335059610156211999838771e-07	0.000000000000000000000000000000e+00
-4.868764799950810811424162238836e+03	2.625923504977883711898698632092e-06	-6.042548217399876688395252838371e-07	0.000000000000000000000000000000e+00
-4.868664799950810447626281529665e+03	2.619232550593076344137063310447e-06	-6.078751538953768310881735012496e-07	0.000000000000000000000000000000e+00
-4.868564799950810083828400820494e+03	2.612517660372073283100427185111e-06	-6.115085501635663854468451597346e-07	0.000000000000000000000000000000e+00
-4.868464799950809720030520111322e+03	2.605778916817672101425770736505e-06	-6.151550304072150942658134958885e-07	0.000000000000000000000000000000e+00
-4.868364799950809356232639402151e+03	2.599016402772123907559918831733e-06	-6.188146141588187590883477461057e-07	0.000000000000000000000000000000e+00
-4.868264799950808992434758692980e+03	2.592230201415729812165940348923e-06	-6.224873206198586349013673543751e-07	0.000000000000000000000000000000e+00
-4.868164799950808628636877983809e+03	2.585420396265449676507282988913e-06	-6.261731686595235750553904534310e-07	0.000000000000000000000000000000e+00
-4.868064799950808264838997274637e+03	2.578587071173400323032291400760e-06	-6.298721768136463696410192771025e-07	0.000000000000000000000000000000e+00
-4.867964799950807901041116565466e+03	2.571730310325582021338010341172e-06	-6.335843632834990528797077316558e-07	0.000000000000000000000000000000e+00
-4.867864799950807537243235856295e+03	2.564850198240195010187516752587e-06	-6.373097459348418968822316300893e-07	0.000000000000000000000000000000e+00
-4.867764799950807173445355147123e+03	2.557946819766321090727518444696e-06	-6.410483422967148015120752123364e-07	0.000000000000000000000000000000e+00
-4.867664799950806809647474437952e+03	2.551020260082420143006977711342e-06	-6.448001695603678094104041843004e-07	0.000000000000000000000000000000e+00
-4.867564799950806445849593728781e+03	2.544070604694922357218774683352e-06	-6.485652445782498545361624900374e-07	0.000000000000000000000000000000e+00
-4.867464799950806082051713019609e+03	2.537097939436696798131071553528e-06	-6.523435838627384245034276748221e-07	0.000000000000000000000000000000e+00
-4.867364799950805718253832310438e+03	2.530102350465530557430517480388e-06	-6.561352035852981392274321445490e-07	0.000000000000000000000000000000e+00
-4.867264799950805354455951601267e+03	2.523083924262716749799175669500e-06	-6.599401195752820934250799239651e-07	0.000000000000000000000000000000e+00
-4.867164799950804990658070892096e+03	2.516042747631479455149104001999e-06	-6.637583473189304519130552600936e-07	0.000000000000000000000000000000e+00
-4.867064799950804626860190182924e+03	2.508978907695649382609322936011e-06	-6.675899019582111791403867054329e-07	0.000000000000000000000000000000e+00
-4.866964799950804263062309473753e+03	2.501892491897887218918949611690e-06	-6.714347982899238783302520681973e-07	0.000000000000000000000000000000e+00
-4.866864799950803899264428764582e+03	2.494783587998364374611849278440e-06	-6.752930507645784257369321254560e-07	0.000000000000000000000000000000e+00
-4.866764799950803535466548055410e+03	2.487652284073165479878113684475e-06	-6.791646734853598963842658681189e-07	0.000000000000000000000000000000e+00
-4.866664799950803171668667346239e+03	2.480498668512744243501216487302e-06	-6.830496802071474881544932075683e-07	0.000000000000000000000000000000e+00
-4.866564799950802807870786637068e+03	2.473322830020548718384619524269e-06	-6.869480843353894502760644512340e-07	0.000000000000000000000000000000e+00
-4.866464799950802444072905927896e+03	2.466124857611225168187120068697e-06	-6.908598989252470506513214253130e-07	0.000000000000000000000000000000e+00
-4.866364799950802080275025218725e+03	2.458904840609238250651773574629e-06	-6.947851366804710925310830521573e-07	0.000000000000000000000000000000e+00
-4.866264799950801716477144509554e+03	2.451662868647256996324900607531e-06	-6.987238099524407438777485329640e-07	0.000000000000000000000000000000e+00
-4.866164799950801352679263800383e+03	2.444399031664670383316023682951e-06	-7.026759307392272483212261255381e-07	0.000000000000000000000000000000e+00
-4.866064799950800988881383091211e+03	2.437113419905950022610824703961e-06	-7.066415106844292548564584813264e-07	0.000000000000000000000000000000e+00
-4.865964799950800625083502382040e+03	2.429806123919063241844464029473e-06	-7.106205610764212878609712674416e-07	0.000000000000000000000000000000e+00
-4.865864799950800261285621672869e+03	2.422477234553945037864733716426e-06	-7.146130928472517572304953219209e-07	0.000000000000000000000000000000e+00
-4.865764799950799897487740963697e+03	2.415126842960848903583753397029e-06	-7.186191165717317626859578401366e-07	0.000000000000000000000000000000e+00
-4.865664799950799533689860254526e+03	2.407755040588938212186686377292e-06	-7.226386424663703733587837192698e-07	0.000000000000000000000000000000e+00
-4.865564799950799169891979545355e+03	2.400361919184422744647780176286e-06	-7.266716803885932398970534662475e-07	0.000000000000000000000000000000e+00
-4.865464799950798806094098836184e+03	2.392947570789123815917717741364e-06	-7.307182398356740624025418978649e-07	0.000000000000000000000000000000e+00
-4.865364799950798442296218127012e+03	2.385512087738803078918684713594e-06	-7.347783299438388530889967181770e-07	0.000000000000000000000000000000e+00
-4.865264799950798078498337417841e+03	2.378055562661643794469942467251e-06	-7.388519594873939158629402162992e-07	0.000000000000000000000000000000e+00
-4.865164799950797714700456708670e+03	2.370578088476521613526008455675e-06	-7.429391368776089275035960646232e-07	0.000000000000000000000000000000e+00
-4.865064799950797350902575999498e+03	2.363079758391398179192188430675e-06	-7.470398701620604871287672360536e-07	0.000000000000000000000000000000e+00
-4.864964799950796987104695290327e+03	2.355560665901711340608319644740e-06	-7.511541670235553255606389747023e-07	0.000000000000000000000000000000e+00
-4.864864799950796623306814581156e+03	2.348020904788695910130839200614e-06	-7.552820347793135538063888367866e-07	0.000000000000000000000000000000e+00
-4.864764799950796259508933871984e+03	2.340460569117907284905719805801e-06	-7.594234803799532823126655980972e-07	0.000000000000000000000000000000e+00
-4.864664799950795895711053162813e+03	2.332879753237300376144097019404e-06	-7.635785104087723370263176073114e-07	0.000000000000000000000000000000e+00
-4.864564799950795531913172453642e+03	2.325278551775758312892888532430e-06	-7.677471310807601954614206446470e-07	0.000000000000000000000000000000e+00
-4.864464799950795168115291744471e+03	2.317657059641384400096655871160e-06	-7.719293482417488361696554857727e-07	0.000000000000000000000000000000e+00
-4.864364799950794804317411035299e+03	2.310015372019784335780572676056e-06	-7.761251673675839170014195689262e-07	0.000000000000000000000000000000e+00
-4.864264799950794440519530326128e+03	2.302353584372588562073939574826e-06	-7.803345935631580987547730246523e-07	0.000000000000000000000000000000e+00
-4.864164799950794076721649616957e+03	2.294671792435478678443081662630e-06	-7.845576315617171134334005902500e-07	0.000000000000000000000000000000e+00
-4.864064799950793712923768907785e+03	2.286970092216710639747810629441e-06	-7.887942857239187106422120820959e-07	0.000000000000000000000000000000e+00
-4.863964799950793349125888198614e+03	2.279248579995326246173297304876e-06	-7.930445600370068004637694528136e-07	0.000000000000000000000000000000e+00
-4.863864799950792985328007489443e+03	2.271507352319568344585758862264e-06	-7.973084581140609822670194811733e-07	0.000000000000000000000000000000e+00
-4.863764799950792621530126780272e+03	2.263746506005082154068964311877e-06	-8.015859831929862461594562053624e-07	0.000000000000000000000000000000e+00
-4.863664799950792257732246071100e+03	2.255966138133205106403728068543e-06	-8.058771381359393199235929480806e-07	0.000000000000000000000000000000e+00
-4.863564799950791893934365361929e+03	2.248166346049303696875976132930e-06	-8.101819254283789333248534322851e-07	0.000000000000000000000000000000e+00
-4.863464799950791530136484652758e+03	2.240347227360986668274513144983e-06	-8.145003471783301699968814213459e-07	0.000000000000000000000000000000e+00
-4.863364799950791166338603943586e+03	2.232508879936581622135385524763e-06	-8.188324051154874595503984149869e-07	0.000000000000000000000000000000e+00
-4.863264799950790802540723234415e+03	2.224651401903105527800260168836e-06	-8.231781005905894672581299756353e-07	0.000000000000000000000000000000e+00
-4.863164799950790438742842525244e+03	2.216774891644744721792576608310e-06	-8.275374345745546969321327149260e-07	0.000000000000000000000000000000e+00
-4.863064799950790074944961816072e+03	2.208879447801007528959585379802e-06	-8.319104076577030676452675916899e-07	0.000000000000000000000000000000e+00
-4.862964799950789711147081106901e+03	2.200965169265106429543092311785e-06	-8.362970200490928986917366083631e-07	0.000000000000000000000000000000e+00
-4.862864799950789347349200397730e+03	2.193032155182099245376708962496e-06	-8.406972715755660916972904009303e-07	0.000000000000000000000000000000e+00
-4.862764799950788983551319688559e+03	2.185080504947128581904984556683e-06	-8.451111616812509222791899646254e-07	0.000000000000000000000000000000e+00
-4.862664799950788619753438979387e+03	2.177110318203721833058266604821e-06	-8.495386894266785846822204186779e-07	0.000000000000000000000000000000e+00
-4.862564799950788255955558270216e+03	2.169121694841952696240685444229e-06	-8.539798534881208120139381434477e-07	0.000000000000000000000000000000e+00
-4.862464799950787892157677561045e+03	2.161114734996866114564734867587e-06	-8.584346521567479254951000058882e-07	0.000000000000000000000000000000e+00
-4.862364799950787528359796851873e+03	2.153089539046405163712867222858e-06	-8.629030833380890627140255566552e-07	0.000000000000000000000000000000e+00
-4.862264799950787164561916142702e+03	2.145046207609842770435652076211e-06	-8.673851445512243199531532411584e-07	0.000000000000000000000000000000e+00
-4.862164799950786800764035433531e+03	2.136984841545929251496131057175e-06	-8.718808329281090316553682814660e-07	0.000000000000000000000000000000e+00
-4.862064799950786436966154724360e+03	2.128905541951056369756644162661e-06	-8.763901452129031320880140840113e-07	0.000000000000000000000000000000e+00
-4.861964799950786073168274015188e+03	2.120808410157670841468622452419e-06	-8.809130777611950614049704869069e-07	0.000000000000000000000000000000e+00
-4.861864799950785709370393306017e+03	2.112693547732165647750398468352e-06	-8.854496265394842285158813824375e-07	0.000000000000000000000000000000e+00
-4.861764799950785345572512596846e+03	2.104561056473278718800421979718e-06	-8.899997871244140227524159481032e-07	0.000000000000000000000000000000e+00
-4.861664799950784981774631887674e+03	2.096411038410208285589619164879e-06	-8.945635547021316687183812091377e-07	0.000000000000000000000000000000e+00
-4.861564799950784617976751178503e+03	2.088243595800875191770100414157e-06	-8.991409240676836565236192816419e-07	0.000000000000000000000000000000e+00
-4.861464799950784254178870469332e+03	2.080058831130042057015782155927e-06	-9.037318896242339303736916533705e-07	0.000000000000000000000000000000e+00
-4.861364799950783890380989760160e+03	2.071856847107456157285531803125e-06	-9.083364453826261842943855240318e-07	0.000000000000000000000000000000e+00
-4.861264799950783526583109050989e+03	2.063637746666086749259931554246e-06	-9.129545849606391084128404617148e-07	0.000000000000000000000000000000e+00
-4.861164799950783162785228341818e+03	2.055401632960209928847536420271e-06	-9.175863015824186651246512080871e-07	0.000000000000000000000000000000e+00
-4.861064799950782798987347632647e+03	2.047148609363787410123829493824e-06	-9.222315880777572640557542688056e-07	0.000000000000000000000000000000e+00
-4.860964799950782435189466923475e+03	2.038878779468312944062827890557e-06	-9.268904368816772336106156113256e-07	0.000000000000000000000000000000e+00
-4.860864799950782071391586214304e+03	2.030592247081159757256989609187e-06	-9.315628400336991962640397629825e-07	0.000000000000000000000000000000e+00
-4.860764799950781707593705505133e+03	2.022289116223670069104681457084e-06	-9.362487891773101318702941103789e-07	0.000000000000000000000000000000e+00
-4.860664799950781343795824795961e+03	2.013969491129364040643209832204e-06	-9.409482755594098416320782141131e-07	0.000000000000000000000000000000e+00
-4.860564799950780979997944086790e+03	2.005633476242022091956236987120e-06	-9.456612900296083342707763666479e-07	0.000000000000000000000000000000e+00
-4.860464799950780616200063377619e+03	1.997281176213784583756616006212e-06	-9.503878230398647782326904467909e-07	0.000000000000000000000000000000e+00
-4.860364799950780252402182668447e+03	1.988912695903347637208739145942e-06	-9.551278646438052166500265807714e-07	0.000000000000000000000000000000e+00
-4.860264799950779888604301959276e+03	1.980528140374015805182800198381e-06	-9.598814044962480171321959204755e-07	0.000000000000000000000000000000e+00
-4.860164799950779524806421250105e+03	1.972127614892031299766335383783e-06	-9.646484318525340804627733054533e-07	0.000000000000000000000000000000e+00
-4.860064799950779161008540540934e+03	1.963711224924383141546150102763e-06	-9.694289355681964977500680857858e-07	0.000000000000000000000000000000e+00
-4.859964799950778797210659831762e+03	1.955279076137117328878546607118e-06	-9.742229040983062174753701750740e-07	0.000000000000000000000000000000e+00
-4.859864799950778433412779122591e+03	1.946831274393411955516688602308e-06	-9.790303254970093537455123888780e-07	0.000000000000000000000000000000e+00
-4.859764799950778069614898413420e+03	1.938367925751614211755339406418e-06	-9.838511874170382365240678998464e-07	0.000000000000000000000000000000e+00
-4.859664799950777705817017704248e+03	1.929889136463558176997614909687e-06	-9.886854771091083241729051758750e-07	0.000000000000000000000000000000e+00
-4.859564799950777342019136995077e+03	1.921395012972346016949650934769e-06	-9.935331814216062835693615840071e-07	0.000000000000000000000000000000e+00
-4.859464799950776978221256285906e+03	1.912885661910649682561358364552e-06	-9.983942868000010904496648381223e-07	0.000000000000000000000000000000e+00
-4.859364799950776614423375576735e+03	1.904361190098718265018007400613e-06	-1.003268779286395525463361846907e-06	0.000000000000000000000000000000e+00
-4.859264799950776250625494867563e+03	1.895821704542558357211288512512e-06	-1.008156644519109010446795970939e-06	0.000000000000000000000000000000e+00
-4.859164799950775886827614158392e+03	1.887267312431931879610240085365e-06	-1.013057867732093155689501555450e-06	0.000000000000000000000000000000e+00
-4.859064799950775523029733449221e+03	1.878698121138407904482563529069e-06	-1.017972433754674685434712250176e-06	0.000000000000000000000000000000e+00
-4.858964799950775159231852740049e+03	1.870114238213505747916005038378e-06	-1.022900327011011219210750121389e-06	0.000000000000000000000000000000e+00
-4.858864799950774795433972030878e+03	1.861515771386680937228021680274e-06	-1.027841531519702271949999114464e-06	0.000000000000000000000000000000e+00
-4.858764799950774431636091321707e+03	1.852902828563603192984013401379e-06	-1.032796030893267058176922777724e-06	0.000000000000000000000000000000e+00
-4.858664799950774067838210612535e+03	1.844275517823910732895915064178e-06	-1.037763808337922145859410008595e-06	0.000000000000000000000000000000e+00
-4.858564799950773704040329903364e+03	1.835633947419461995819063571123e-06	-1.042744846653037873014874606370e-06	0.000000000000000000000000000000e+00
-4.858464799950773340242449194193e+03	1.826978225772327961908968359250e-06	-1.047739128230804404970800264296e-06	0.000000000000000000000000000000e+00
-4.858364799950772976444568485022e+03	1.818308461472919574533168955710e-06	-1.052746635055855016461449219500e-06	0.000000000000000000000000000000e+00
-4.858264799950772612646687775850e+03	1.809624763277969048999691166479e-06	-1.057767348704786459221479505421e-06	0.000000000000000000000000000000e+00
-4.858164799950772248848807066679e+03	1.800927240108534898208026385491e-06	-1.062801250345968591331049547810e-06	0.000000000000000000000000000000e+00
-4.858064799950771885050926357508e+03	1.792216001048113684451464945602e-06	-1.067848320739063474260014535711e-06	0.000000000000000000000000000000e+00
-4.857964799950771521253045648336e+03	1.783491155340603328695423153427e-06	-1.072908540234747546061227010950e-06	0.000000000000000000000000000000e+00
-4.857864799950771157455164939165e+03	1.774752812388539164464786208886e-06	-1.077981888774226483249996967617e-06	0.000000000000000000000000000000e+00
-4.857764799950770793657284229994e+03	1.766001081750817960314635900188e-06	-1.083068345889121486630922962247e-06	0.000000000000000000000000000000e+00
-4.857664799950770429859403520823e+03	1.757236073140922538772805590324e-06	-1.088167890700992401748587942723e-06	0.000000000000000000000000000000e+00
-4.857564799950770066061522811651e+03	1.748457896424902026277152337908e-06	-1.093280501921077468014515364503e-06	0.000000000000000000000000000000e+00
-4.857464799950769702263642102480e+03	1.739666661619339609376857017087e-06	-1.098406157850009562669839000004e-06	0.000000000000000000000000000000e+00
-4.857364799950769338465761393309e+03	1.730862478889572918510243032530e-06	-1.103544836377388872663413144082e-06	0.000000000000000000000000000000e+00
-4.857264799950768974667880684137e+03	1.722045458547393698278270453284e-06	-1.108696514981694167950587726068e-06	0.000000000000000000000000000000e+00
-4.857164799950768610869999974966e+03	1.713215711049271155837670117805e-06	-1.113861170729872202272026787684e-06	0.000000000000000000000000000000e+00
-4.857064799950768247072119265795e+03	1.704373346994247084027016697627e-06	-1.119038780277135695795788332407e-06	0.000000000000000000000000000000e+00
-4.856964799950767883274238556623e+03	1.695518477122170221188177108296e-06	-1.124229319866573276445113720168e-06	0.000000000000000000000000000000e+00
-4.856864799950767519476357847452e+03	1.686651212311347217045337520958e-06	-1.129432765329079176163805560418e-06	0.000000000000000000000000000000e+00
-4.856764799950767155678477138281e+03	1.677771663576786309888871570606e-06	-1.134649092082999806418985855316e-06	0.000000000000000000000000000000e+00
-4.856664799950766791880596429110e+03	1.668879942068117648931594235173e-06	-1.139878275133920094140151102469e-06	0.000000000000000000000000000000e+00
-4.856564799950766428082715719938e+03	1.659976159067530133807487173481e-06	-1.145120289074459770295357635694e-06	0.000000000000000000000000000000e+00
-4.856464799950766064284835010767e+03	1.651060425988000692195463610379e-06	-1.150375108083954673744817194525e-06	0.000000000000000000000000000000e+00
-4.856364799950765700486954301596e+03	1.642132854370924493391187617974e-06	-1.155642705928416093659428717788e-06	0.000000000000000000000000000000e+00
-4.856264799950765336689073592424e+03	1.633193555884339567249629102119e-06	-1.160923055960216943813820625331e-06	0.000000000000000000000000000000e+00
-4.856164799950764972891192883253e+03	1.624242642320809433575164865138e-06	-1.166216131117934849732871958883e-06	0.000000000000000000000000000000e+00
-4.856064799950764609093312174082e+03	1.615280225595492925793022868930e-06	-1.171521903926178083421051623336e-06	0.000000000000000000000000000000e+00
-4.855964799950764245295431464911e+03	1.606306417744061125173747096861e-06	-1.176840346495326371280558570842e-06	0.000000000000000000000000000000e+00
-4.855864799950763881497550755739e+03	1.597321330920620224288293195758e-06	-1.182171430521537458616663021638e-06	0.000000000000000000000000000000e+00
-4.855764799950763517699670046568e+03	1.588325077395751492768082024920e-06	-1.187515127286451071622641086079e-06	0.000000000000000000000000000000e+00
-4.855664799950763153901789337397e+03	1.579317769554407459222256787656e-06	-1.192871407657133013205255980815e-06	0.000000000000000000000000000000e+00
-4.855564799950762790103908628225e+03	1.570299519894094178532875302756e-06	-1.198240242085792253980375092481e-06	0.000000000000000000000000000000e+00
-4.855464799950762426306027919054e+03	1.561270441022504198283807862191e-06	-1.203621600609862035677669576950e-06	0.000000000000000000000000000000e+00
-4.855364799950762062508147209883e+03	1.552230645655688661660562450983e-06	-1.209015452851733055762229254726e-06	0.000000000000000000000000000000e+00
-4.855264799950761698710266500711e+03	1.543180246615976359257117744850e-06	-1.214421768018699680842411962878e-06	0.000000000000000000000000000000e+00
-4.855164799950761334912385791540e+03	1.534119356829851276268340647124e-06	-1.219840514902869525902724158473e-06	0.000000000000000000000000000000e+00
-4.855064799950760971114505082369e+03	1.525048089326149682861755510488e-06	-1.225271661880955507715269987845e-06	0.000000000000000000000000000000e+00
-4.854964799950760607316624373198e+03	1.515966557233662395662104026284e-06	-1.230715176914387653188788854242e-06	0.000000000000000000000000000000e+00
-4.854864799950760243518743664026e+03	1.506874873779307727684117698685e-06	-1.236171027549101764648315469886e-06	0.000000000000000000000000000000e+00
-4.854764799950759879720862954855e+03	1.497773152285973460141150701008e-06	-1.241639180915555936977651314834e-06	0.000000000000000000000000000000e+00
-4.854664799950759515922982245684e+03	1.488661506170676239850796281072e-06	-1.247119603728522822789050519821e-06	0.000000000000000000000000000000e+00
-4.854564799950759152125101536512e+03	1.479540048942174005114813702122e-06	-1.252612262287264121210354252123e-06	0.000000000000000000000000000000e+00
-4.854464799950758788327220827341e+03	1.470408894199120512685297935962e-06	-1.258117122475339783713621684413e-06	0.000000000000000000000000000000e+00
-4.854364799950758424529340118170e+03	1.461268155627956437484253268688e-06	-1.263634149760631307521179488018e-06	0.000000000000000000000000000000e+00
-4.854264799950758060731459408998e+03	1.452117947000788402103668532639e-06	-1.269163309195353594066883393121e-06	0.000000000000000000000000000000e+00
-4.854164799950757696933578699827e+03	1.442958382173537574541056019428e-06	-1.274704565415892953944955803824e-06	0.000000000000000000000000000000e+00
-4.854064799950757333135697990656e+03	1.433789575083545953090510827188e-06	-1.280257882643035805805744459240e-06	0.000000000000000000000000000000e+00
-4.853964799950756969337817281485e+03	1.424611639747721575946460756401e-06	-1.285823224681821080864663371657e-06	0.000000000000000000000000000000e+00
-4.853864799950756605539936572313e+03	1.415424690260390869165903031390e-06	-1.291400554921614761801551204967e-06	0.000000000000000000000000000000e+00
-4.853764799950756241742055863142e+03	1.406228840791303884077620423021e-06	-1.296989836336127035177853174253e-06	0.000000000000000000000000000000e+00
-4.853664799950755877944175153971e+03	1.397024205583502103595705361172e-06	-1.302591031483378198360494060193e-06	0.000000000000000000000000000000e+00
-4.853564799950755514146294444799e+03	1.387810898951186883807794487933e-06	-1.308204102505887759627352731617e-06	0.000000000000000000000000000000e+00
-4.853464799950755150348413735628e+03	1.378589035277729350065494678956e-06	-1.313829011130632510036373057638e-06	0.000000000000000000000000000000e+00
-4.853364799950754786550533026457e+03	1.369358729013489922419913660812e-06	-1.319465718669150496719839373017e-06	0.000000000000000000000000000000e+00
-4.853264799950754422752652317286e+03	1.360120094673987665664406654376e-06	-1.325114186017504388709407729674e-06	0.000000000000000000000000000000e+00
-4.853164799950754058954771608114e+03	1.350873246837447705435801548202e-06	-1.330774373656540245501492085445e-06	0.000000000000000000000000000000e+00
-4.853064799950753695156890898943e+03	1.341618300142966343092409270410e-06	-1.336446241651868035299477455169e-06	0.000000000000000000000000000000e+00
-4.852964799950753331359010189772e+03	1.332355369288357897962103357226e-06	-1.342129749653985301824019038541e-06	0.000000000000000000000000000000e+00
-4.852864799950752967561129480600e+03	1.323084569028007055304556674469e-06	-1.347824856898419042331707315419e-06	0.000000000000000000000000000000e+00
-4.852764799950752603763248771429e+03	1.313806014171016828772069889864e-06	-1.353531522205711943329675163439e-06	0.000000000000000000000000000000e+00
-4.852664799950752239965368062258e+03	1.304519819578763176290848307959e-06	-1.359249703981753358699737475879e-06	0.000000000000000000000000000000e+00
-4.852564799950751876167487353086e+03	1.295226100163044233071251223888e-06	-1.364979360217788203544337331807e-06	0.000000000000000000000000000000e+00
-4.852464799950751512369606643915e+03	1.285924970883856850121249384977e-06	-1.370720448490615795170913943091e-06	0.000000000000000000000000000000e+00
-4.852364799950751148571725934744e+03	1.276616546747552180003778751760e-06	-1.376472925962628181332765911482e-06	0.000000000000000000000000000000e+00
-4.852264799950750784773845225573e+03	1.267300942804379916564413467717e-06	-1.382236749382172882088712882742e-06	0.000000000000000000000000000000e+00
-4.852164799950750420975964516401e+03	1.257978274146622704865038262778e-06	-1.388011875083585077055091210052e-06	0.000000000000000000000000000000e+00
-4.852064799950750057178083807230e+03	1.248648655906447006838427479791e-06	-1.393798258987413551444434038629e-06	0.000000000000000000000000000000e+00
-4.851964799950749693380203098059e+03	1.239312203253742955514509795079e-06	-1.399595856600651089027124475417e-06	0.000000000000000000000000000000e+00
-4.851864799950749329582322388887e+03	1.229969031394256435613435672616e-06	-1.405404623016785505866467660685e-06	0.000000000000000000000000000000e+00
-4.851764799950748965784441679716e+03	1.220619255567139464262117927451e-06	-1.411224512916233966462395410524e-06	0.000000000000000000000000000000e+00
-4.851664799950748601986560970545e+03	1.211262991043081424554351925582e-06	-1.417055480566416675617877340976e-06	0.000000000000000000000000000000e+00
-4.851564799950748238188680261374e+03	1.201900353122122873513952234781e-06	-1.422897479822038940410356550048e-06	0.000000000000000000000000000000e+00
-4.851464799950747874390799552202e+03	1.192531457131626262911368134556e-06	-1.428750464125309492933904413625e-06	0.000000000000000000000000000000e+00
-4.851364799950747510592918843031e+03	1.183156418424133369423603863446e-06	-1.434614386506145895788929753301e-06	0.000000000000000000000000000000e+00
-4.851264799950747146795038133860e+03	1.173775352375191808091564084349e-06	-1.440489199582566718336757577434e-06	0.000000000000000000000000000000e+00
-4.851164799950746782997157424688e+03	1.164388374381328082477274343809e-06	-1.446374855560834897025951871485e-06	0.000000000000000000000000000000e+00
-4.851064799950746419199276715517e+03	1.154995599857868168890595757248e-06	-1.452271306235821536043161320007e-06	0.000000000000000000000000000000e+00
-4.850964799950746055401396006346e+03	1.145597144237057738521030902934e-06	-1.458178502991136562145233282473e-06	0.000000000000000000000000000000e+00
-4.850864799950745691603515297174e+03	1.136193122965604067824791842400e-06	-1.464096396799645414757038916487e-06	0.000000000000000000000000000000e+00
-4.850764799950745327805634588003e+03	1.126783651502802189887236794519e-06	-1.470024938223627652890846545519e-06	0.000000000000000000000000000000e+00
-4.850664799950744964007753878832e+03	1.117368845318345102495980955548e-06	-1.475964077415144355687193211679e-06	0.000000000000000000000000000000e+00
-4.850564799950744600209873169661e+03	1.107948819890280936430355940292e-06	-1.481913764116330772298161036482e-06	0.000000000000000000000000000000e+00
-4.850464799950744236411992460489e+03	1.098523690702879067709039385969e-06	-1.487873947659705488913125040473e-06	0.000000000000000000000000000000e+00
-4.850364799950743872614111751318e+03	1.089093573244431643575456415685e-06	-1.493844576968614697539588023756e-06	0.000000000000000000000000000000e+00
-4.850264799950743508816231042147e+03	1.079658583005251196610470472426e-06	-1.499825600557503246546301942099e-06	0.000000000000000000000000000000e+00
-4.850164799950743145018350332975e+03	1.070218835475452900718234747202e-06	-1.505816966532316557796740072450e-06	0.000000000000000000000000000000e+00
-4.850064799950742781220469623804e+03	1.060774446143103592378204719227e-06	-1.511818622590753465983852421584e-06	0.000000000000000000000000000000e+00
-4.849964799950742417422588914633e+03	1.051325530491736787736130852300e-06	-1.517830516022840506968304141733e-06	0.000000000000000000000000000000e+00
-4.849864799950742053624708205462e+03	1.041872203998490057153046388361e-06	-1.523852593711189415794440837892e-06	0.000000000000000000000000000000e+00
-4.849764799950741689826827496290e+03	1.032414582131925609431982032715e-06	-1.529884802131422760746283853739e-06	0.000000000000000000000000000000e+00
-4.849664799950741326028946787119e+03	1.022952780349873745934256505374e-06	-1.535927087352634517512599797440e-06	0.000000000000000000000000000000e+00
-4.849564799950740962231066077948e+03	1.013486914097543765348862637721e-06	-1.541979395037635073466893848027e-06	0.000000000000000000000000000000e+00
-4.849464799950740598433185368776e+03	1.004017098805063756497167257176e-06	-1.548041670443619113146319771213e-06	0.000000000000000000000000000000e+00
-4.849364799950740234635304659605e+03	9.945434498856160670577676585769e-07	-1.554113858422454456486693635808e-06	0.000000000000000000000000000000e+00
-4.849264799950739870837423950434e+03	9.850660827332193477941062187409e-07	-1.560195903421153856174114459010e-06	0.000000000000000000000000000000e+00
-4.849164799950739507039543241262e+03	9.755851127207134611729524159562e-07	-1.566287749482333877744139223609e-06	0.000000000000000000000000000000e+00
-4.849064799950739143241662532091e+03	9.661006551976092882277977885730e-07	-1.572389340244636933747752333135e-06	0.000000000000000000000000000000e+00
-4.848964799950738779443781822920e+03	9.566128254878894075113101441721e-07	-1.578500618943308960221393044687e-06	0.000000000000000000000000000000e+00
-4.848864799950738415645901113749e+03	9.471217388880024269553537831501e-07	-1.584621528410586087227377057041e-06	0.000000000000000000000000000000e+00
-4.848764799950738051848020404577e+03	9.376275106646682156255351997531e-07	-1.590752011076270409499792621300e-06	0.000000000000000000000000000000e+00
-4.848664799950737688050139695406e+03	9.281302560529915613476677552218e-07	-1.596892008968050800173273107152e-06	0.000000000000000000000000000000e+00
-4.848564799950737324252258986235e+03	9.186300902540153042813908176867e-07	-1.603041463712267358017894008926e-06	0.000000000000000000000000000000e+00
-4.848464799950736960454378277063e+03	9.091271284328377003157786728771e-07	-1.609200316534266949518782938156e-06	0.000000000000000000000000000000e+00
-4.848364799950736596656497567892e+03	8.996214857164246408457010731330e-07	-1.615368508258988085126198717967e-06	0.000000000000000000000000000000e+00
-4.848264799950736232858616858721e+03	8.901132771915632211712568477857e-07	-1.621545979311453045397886131573e-06	0.000000000000000000000000000000e+00
-4.848164799950735869060736149549e+03	8.806026179027519931844002545884e-07	-1.627732669717334757799025862779e-06	0.000000000000000000000000000000e+00
-4.848064799950735505262855440378e+03	8.710896228499775038823984413261e-07	-1.633928519103569201523099355122e-06	0.000000000000000000000000000000e+00
-4.847964799950735141464974731207e+03	8.615744069867306500844802812089e-07	-1.640133466698858333304321052704e-06	0.000000000000000000000000000000e+00
-4.847864799950734777667094022036e+03	8.520570852178087338128298702800e-07	-1.646347451334312985424604414142e-06	0.000000000000000000000000000000e+00
-4.847764799950734413869213312864e+03	8.425377723974366373364580824756e-07	-1.652570411443859229770007163163e-06	0.000000000000000000000000000000e+00
-4.847664799950734050071332603693e+03	8.330165833268252507007420488983e-07	-1.658802285065095151656879013391e-06	0.000000000000000000000000000000e+00
-4.847564799950733686273451894522e+03	8.234936327522956113866121029277e-07	-1.665043009839720295536119598623e-06	0.000000000000000000000000000000e+00
-4.847464799950733322475571185350e+03	8.139690353631217231521318908327e-07	-1.671292523014192962560247809889e-06	0.000000000000000000000000000000e+00
-4.847364799950732958677690476179e+03	8.044429057893674456434477022804e-07	-1.677550761440387931666944759668e-06	0.000000000000000000000000000000e+00
-4.847264799950732594879809767008e+03	7.949153586000329745479592476187e-07	-1.683817661576082656490777750280e-06	0.000000000000000000000000000000e+00
-4.847164799950732231081929057837e+03	7.853865083005921991792961864287e-07	-1.690093159485821238969399660235e-06	0.000000000000000000000000000000e+00
-4.847064799950731867284048348665e+03	7.758564693311362180151735147560e-07	-1.696377190841411214167113591378e-06	0.000000000000000000000000000000e+00
-4.846964799950731503486167639494e+03	7.663253560641948758361719114263e-07	-1.702669690922643951796512651331e-06	0.000000000000000000000000000000e+00
-4.846864799950731139688286930323e+03	7.567932828027055787182219258324e-07	-1.708970594617917225434711864240e-06	0.000000000000000000000000000000e+00
-4.846764799950730775890406221151e+03	7.472603637779053466642432447531e-07	-1.715279836424914532947046119649e-06	0.000000000000000000000000000000e+00
-4.846664799950730412092525511980e+03	7.377267131471393276113610038003e-07	-1.721597350451379284600860603005e-06	0.000000000000000000000000000000e+00
-4.846564799950730048294644802809e+03	7.281924449918696347301477408975e-07	-1.727923070415713655359219586005e-06	0.000000000000000000000000000000e+00
-4.846464799950729684496764093637e+03	7.186576733155042951016922177232e-07	-1.734256929647767172554800180206e-06	0.000000000000000000000000000000e+00
-4.846364799950729320698883384466e+03	7.091225120415454239366647055942e-07	-1.740598861089393216536238412351e-06	0.000000000000000000000000000000e+00
-4.846264799950728956901002675295e+03	6.995870750111352642480028705962e-07	-1.746948797295392615371370514943e-06	0.000000000000000000000000000000e+00
-4.846164799950728593103121966124e+03	6.900514759812196076630276368735e-07	-1.753306670434105720877363682186e-06	0.000000000000000000000000000000e+00
-4.846064799950728229305241256952e+03	6.805158286223719785401837026328e-07	-1.759672412288201419811083450750e-06	0.000000000000000000000000000000e+00
-4.845964799950727865507360547781e+03	6.709802465167845776972707465269e-07	-1.766045954255398382423680736508e-06	0.000000000000000000000000000000e+00
-4.845864799950727501709479838610e+03	6.614448431561665819110686949378e-07	-1.772427227349217862992464093963e-06	0.000000000000000000000000000000e+00
-4.845764799950727137911599129438e+03	6.519097319395685397923150515564e-07	-1.778816162199844920570020526118e-06	0.000000000000000000000000000000e+00
-4.845664799950726774113718420267e+03	6.423750261714049733703397332407e-07	-1.785212689054808798199097501225e-06	0.000000000000000000000000000000e+00
-4.845564799950726410315837711096e+03	6.328408390592925382534352819752e-07	-1.791616737779849861134117729178e-06	0.000000000000000000000000000000e+00
-4.845464799950726046517957001925e+03	6.233072837122182090013010336005e-07	-1.798028237859564400672276497650e-06	0.000000000000000000000000000000e+00
-4.845364799950725682720076292753e+03	6.137744731381042711599238179132e-07	-1.804447118398440978964507308557e-06	0.000000000000000000000000000000e+00
-4.845264799950725318922195583582e+03	6.042425202419725891066410762564e-07	-1.810873308121512009110157248593e-06	0.000000000000000000000000000000e+00
-4.845164799950724955124314874411e+03	5.947115378238205650557822966318e-07	-1.817306735375224716785001223551e-06	0.000000000000000000000000000000e+00
-4.845064799950724591326434165239e+03	5.851816385765027096575860085514e-07	-1.823747328128329466044674905811e-06	0.000000000000000000000000000000e+00
-4.844964799950724227528553456068e+03	5.756529350838941686894340531155e-07	-1.830195013972546162495927055125e-06	0.000000000000000000000000000000e+00
-4.844864799950723863730672746897e+03	5.661255398184703264090724197932e-07	-1.836649720123654596457972616730e-06	0.000000000000000000000000000000e+00
-4.844764799950723499932792037725e+03	5.565995651394922492233557215213e-07	-1.843111373422210185802922605136e-06	0.000000000000000000000000000000e+00
-4.844664799950723136134911328554e+03	5.470751232908634805734570012714e-07	-1.849579900334473806373632512323e-06	0.000000000000000000000000000000e+00
-4.844564799950722772337030619383e+03	5.375523263991294549925714814365e-07	-1.856055226953227908228381826117e-06	0.000000000000000000000000000000e+00
-4.844464799950722408539149910212e+03	5.280312864714241843626537330214e-07	-1.862537278998691946498619115280e-06	0.000000000000000000000000000000e+00
-4.844364799950722044741269201040e+03	5.185121153933041829100516161011e-07	-1.869025981819489057740015999776e-06	0.000000000000000000000000000000e+00
-4.844264799950721680943388491869e+03	5.089949249268157497781087800215e-07	-1.875521260393479116836091755149e-06	0.000000000000000000000000000000e+00
-4.844164799950721317145507782698e+03	4.994798267083489051761774867033e-07	-1.882023039328723931041609587766e-06	0.000000000000000000000000000000e+00
-4.844064799950720953347627073526e+03	4.899669322468378688831768495715e-07	-1.888531242864274557107049506977e-06	0.000000000000000000000000000000e+00
-4.843964799950720589549746364355e+03	4.804563529213580277762323834934e-07	-1.895045794871334277515188479479e-06	0.000000000000000000000000000000e+00
-4.843864799950720225751865655184e+03	4.709481999793247202683397351075e-07	-1.901566618854045494089099674340e-06	0.000000000000000000000000000000e+00
-4.843764799950719861953984946012e+03	4.614425845343716305337294740496e-07	-1.908093637950494732584069690340e-06	0.000000000000000000000000000000e+00
-4.843664799950719498156104236841e+03	4.519396175643769899825277595873e-07	-1.914626774933629555853001336096e-06	0.000000000000000000000000000000e+00
-4.843564799950719134358223527670e+03	4.424394099094323922532405284069e-07	-1.921165952212252557010016551509e-06	0.000000000000000000000000000000e+00
-4.843464799950718770560342818499e+03	4.329420722696911177684907581775e-07	-1.927711091832049657428423128369e-06	0.000000000000000000000000000000e+00
-4.843364799950718406762462109327e+03	4.234477152034667565266693768644e-07	-1.934262115476525654630957085089e-06	0.000000000000000000000000000000e+00
-4.843264799950718042964581400156e+03	4.139564491251070495252085620908e-07	-1.940818944468049460946694473318e-06	0.000000000000000000000000000000e+00
-4.843164799950717679166700690985e+03	4.044683843032120490769139135867e-07	-1.947381499768702830524200186879e-06	0.000000000000000000000000000000e+00
-4.843064799950717315368819981813e+03	3.949836308582661323267966498041e-07	-1.953949701981548367653567649382e-06	0.000000000000000000000000000000e+00
-4.842964799950716951570939272642e+03	3.855022987608464206895123559116e-07	-1.960523471351471053999515961608e-06	0.000000000000000000000000000000e+00
-4.842864799950716587773058563471e+03	3.760244978295650191831250679086e-07	-1.967102727766276426817505101896e-06	0.000000000000000000000000000000e+00
-4.842764799950716223975177854300e+03	3.665503377289915622468476942564e-07	-1.973687390757756993434329090276e-06	0.000000000000000000000000000000e+00
-4.842664799950715860177297145128e+03	3.570799279678860912548327317950e-07	-1.980277379502589239139258292521e-06	0.000000000000000000000000000000e+00
-4.842564799950715496379416435957e+03	3.476133778968379501757009035490e-07	-1.986872612823630434626285753974e-06	0.000000000000000000000000000000e+00
-4.842464799950715132581535726786e+03	3.381507967065058628663835361972e-07	-1.993473009190830466961846453855e-06	0.000000000000000000000000000000e+00
-4.842364799950714768783655017614e+03	3.286922934255340202636401676639e-07	-2.000078486722371945931821593523e-06	0.000000000000000000000000000000e+00
-4.842264799950714404985774308443e+03	3.192379769186129043304382332802e-07	-2.006688963185684949512349248280e-06	0.000000000000000000000000000000e+00
-4.842164799950714041187893599272e+03	3.097879558845015720032326812794e-07	-2.013304355998597294612195707231e-06	0.000000000000000000000000000000e+00
-4.842064799950713677390012890100e+03	3.003423388539081669996988997740e-07	-2.019924582230470831771497117191e-06	0.000000000000000000000000000000e+00
-4.841964799950713313592132180929e+03	2.909012341876295178292070528481e-07	-2.026549558603258542279932849506e-06	0.000000000000000000000000000000e+00
-4.841864799950712949794251471758e+03	2.814647500744714601490759596503e-07	-2.033179201492676408259251824573e-06	0.000000000000000000000000000000e+00
-4.841764799950712585996370762587e+03	2.720329945295097722447416090097e-07	-2.039813426929183429783245737332e-06	0.000000000000000000000000000000e+00
-4.841664799950712222198490053415e+03	2.626060753917618932159919013791e-07	-2.046452150599359747482931803919e-06	0.000000000000000000000000000000e+00
-4.841564799950711858400609344244e+03	2.531841003224531524130555028285e-07	-2.053095287846897671094840293060e-06	0.000000000000000000000000000000e+00
-4.841464799950711494602728635073e+03	2.437671768029599616824315902464e-07	-2.059742753673802772180221123954e-06	0.000000000000000000000000000000e+00
-4.841364799950711130804847925901e+03	2.343554121329053676641069638154e-07	-2.066394462741519167395471204274e-06	0.000000000000000000000000000000e+00
-4.841264799950710767006967216730e+03	2.249489134282126759578840716203e-07	-2.073050329372128917145446519443e-06	0.000000000000000000000000000000e+00
-4.841164799950710403209086507559e+03	2.155477876190086210624529891589e-07	-2.079710267549578529291086359532e-06	0.000000000000000000000000000000e+00
-4.841064799950710039411205798388e+03	2.061521414478045748793996229387e-07	-2.086374190920819489012891234658e-06	0.000000000000000000000000000000e+00
-4.840964799950709675613325089216e+03	1.967620814674443976402453543306e-07	-2.093042012797052126693965815041e-06	0.000000000000000000000000000000e+00
-4.840864799950709311815444380045e+03	1.873777140393992547045057261990e-07	-2.099713646154788644268823077921e-06	0.000000000000000000000000000000e+00
-4.840764799950708948017563670874e+03	1.779991453314668633167109496052e-07	-2.106389003637300694530241906843e-06	0.000000000000000000000000000000e+00
-4.840664799950708584219682961702e+03	1.686264813160693798988983872766e-07	-2.113067997555682407478071238582e-06	0.000000000000000000000000000000e+00
-4.840564799950708220421802252531e+03	1.592598277682676371848932532493e-07	-2.119750539890146350728529142660e-06	0.000000000000000000000000000000e+00
-4.840464799950707856623921543360e+03	1.498992902637606641571307690419e-07	-2.126436542291275020693771050095e-06	0.000000000000000000000000000000e+00
-4.840364799950707492826040834188e+03	1.405449741772003022398569195561e-07	-2.133125916081125797061582988201e-06	0.000000000000000000000000000000e+00
-4.840264799950707129028160125017e+03	1.311969846799180865060531313293e-07	-2.139818572254747555287440405336e-06	0.000000000000000000000000000000e+00
-4.840164799950706765230279415846e+03	1.218554267382345679147166890577e-07	-2.146514421481258939536362895240e-06	0.000000000000000000000000000000e+00
-4.840064799950706401432398706675e+03	1.125204051114748209945623166894e-07	-2.153213374105210815178572739126e-06	0.000000000000000000000000000000e+00
-4.839964799950706037634517997503e+03	1.031920243500897247670121392726e-07	-2.159915340147783973376912486364e-06	0.000000000000000000000000000000e+00
-4.839864799950705673836637288332e+03	9.387038879379249026223622220932e-08	-2.166620229308155395230766140924e-06	0.000000000000000000000000000000e+00
-4.839764799950705310038756579161e+03	8.455560256949899402878533319350e-08	-2.173327950964813693943145089804e-06	0.000000000000000000000000000000e+00
-4.839664799950704946240875869989e+03	7.524776958956912597685420113214e-08	-2.180038414176823735010938773438e-06	0.000000000000000000000000000000e+00
-4.839564799950704582442995160818e+03	6.594699354981403849074736781000e-08	-2.186751527685202641247729296592e-06	0.000000000000000000000000000000e+00
-4.839464799950704218645114451647e+03	5.665337792783755003903686103817e-08	-2.193467199914078533855635311234e-06	0.000000000000000000000000000000e+00
-4.839364799950703854847233742476e+03	4.736702598080442511678392683572e-08	-2.200185338972272366454309422412e-06	0.000000000000000000000000000000e+00
-4.839264799950703491049353033304e+03	3.808804074379585977844480532140e-08	-2.206905852654490123954198615985e-06	0.000000000000000000000000000000e+00
-4.839164799950703127251472324133e+03	2.881652502784711805731933040309e-08	-2.213628648442724238567776498532e-06	0.000000000000000000000000000000e+00
-4.839064799950702763453591614962e+03	1.955258141812312887628357363501e-08	-2.220353633507538962307001698115e-06	0.000000000000000000000000000000e+00
-4.838964799950702399655710905790e+03	1.029631227208391856315543647082e-08	-2.227080714709519216839596345014e-06	0.000000000000000000000000000000e+00
-4.838864799950702035857830196619e+03	1.047819717476507490991517734802e-09	-2.233809798600656339390754107077e-06	0.000000000000000000000000000000e+00
-4.838764799950701672059949487448e+03	-8.192794349403836804389151399208e-09	-2.240540791425666913042015135349e-06	0.000000000000000000000000000000e+00
-4.838664799950701308262068778276e+03	-1.742542826564314067825040358017e-08	-2.247273599123482274169012751219e-06	0.000000000000000000000000000000e+00
-4.838564799950700944464188069105e+03	-2.664998060334593318486309104776e-08	-2.254008127328444946479470145650e-06	0.000000000000000000000000000000e+00
-4.838464799950700580666307359934e+03	-3.586635017180957965310687460270e-08	-2.260744281371998471742972708354e-06	0.000000000000000000000000000000e+00
-4.838364799950700216868426650763e+03	-4.507443601914486747280451373054e-08	-2.267481966283909678333855983179e-06	0.000000000000000000000000000000e+00
-4.838264799950699853070545941591e+03	-5.427413743416044264412587128099e-08	-2.274221086793756494603057846660e-06	0.000000000000000000000000000000e+00
-4.838164799950699489272665232420e+03	-6.346535394825010506318890141086e-08	-2.280961547332403903788709126355e-06	0.000000000000000000000000000000e+00
-4.838064799950699125474784523249e+03	-7.264798533699253612206780256200e-08	-2.287703252033265599591068881202e-06	0.000000000000000000000000000000e+00
-4.837964799950698761676903814077e+03	-8.182193162231133860340989011339e-08	-2.294446104734012451627136325305e-06	0.000000000000000000000000000000e+00
-4.837864799950698397879023104906e+03	-9.098709307405920005003795159038e-08	-2.301190008977869312872897161748e-06	0.000000000000000000000000000000e+00
-4.837764799950698034081142395735e+03	-1.001433702119132348635501504608e-07	-2.307934868015120620727068101452e-06	0.000000000000000000000000000000e+00
-4.837664799950697670283261686563e+03	-1.092906638071302483292677500126e-07	-2.314680584804540612142535749296e-06	0.000000000000000000000000000000e+00
-4.837564799950697306485380977392e+03	-1.184288748843124826739051091984e-07	-2.321427062014923488645571497679e-06	0.000000000000000000000000000000e+00
-4.837464799950696942687500268221e+03	-1.275579047233546281739520987519e-07	-2.328174202026597064212574961228e-06	0.000000000000000000000000000000e+00
-4.837364799950696578889619559050e+03	-1.366776548611040077322925298531e-07	-2.334921906932863144796879914522e-06	0.000000000000000000000000000000e+00
-4.837264799950696215091738849878e+03	-1.457880270932318844169257171517e-07	-2.341670078541567927412963764922e-06	0.000000000000000000000000000000e+00
-4.837164799950695851293858140707e+03	-1.548889234757944373036377475050e-07	-2.348418618376440735709582974255e-06	0.000000000000000000000000000000e+00
-4.837064799950695487495977431536e+03	-1.639802463273370030752179755951e-07	-2.355167427678878718389637869635e-06	0.000000000000000000000000000000e+00
-4.836964799950695123698096722364e+03	-1.730618982304423463699214781608e-07	-2.361916407409302948958726778295e-06	0.000000000000000000000000000000e+00
-4.836864799950694759900216013193e+03	-1.821337820335675566067084110711e-07	-2.368665458248752118215404993684e-06	0.000000000000000000000000000000e+00
-4.836764799950694396102335304022e+03	-1.911958008527691364614457987525e-07	-2.375414480600358489161775393805e-06	0.000000000000000000000000000000e+00
-4.836664799950694032304454594851e+03	-2.002478580734020440799812538823e-07	-2.382163374590969118064533172063e-06	0.000000000000000000000000000000e+00
-4.836564799950693668506573885679e+03	-2.092898573520366345168978658431e-07	-2.388912040072718371121543445845e-06	0.000000000000000000000000000000e+00
-4.836464799950693304708693176508e+03	-2.183217026180554227202069636493e-07	-2.395660376624544536953900081278e-06	0.000000000000000000000000000000e+00
-4.836364799950692940910812467337e+03	-2.273432980754853216753775743686e-07	-2.402408283553828835358862764382e-06	0.000000000000000000000000000000e+00
-4.836264799950692577112931758165e+03	-2.363545482045088550623565017139e-07	-2.409155659897800221452878258188e-06	0.000000000000000000000000000000e+00
-4.836164799950692213315051048994e+03	-2.453553577635156710538182414649e-07	-2.415902404425389964309593693326e-06	0.000000000000000000000000000000e+00
-4.836064799950691849517170339823e+03	-2.543456317906061316756597713573e-07	-2.422648415638662285607769081297e-06	0.000000000000000000000000000000e+00
-4.835964799950691485719289630651e+03	-2.633252756053546236449471908136e-07	-2.429393591774442356955900079729e-06	0.000000000000000000000000000000e+00
-4.835864799950691121921408921480e+03	-2.722941948105774220099538525386e-07	-2.436137830805993425127781507045e-06	0.000000000000000000000000000000e+00
-4.835764799950690758123528212309e+03	-2.812522952938055745663171840210e-07	-2.442881030444458885655207788790e-06	0.000000000000000000000000000000e+00
-4.835664799950690394325647503138e+03	-2.901994832293202161501723644610e-07	-2.449623088140740578388509368635e-06	0.000000000000000000000000000000e+00
-4.835564799950690030527766793966e+03	-2.991356650796203708566256204704e-07	-2.456363901086967966143565292314e-06	0.000000000000000000000000000000e+00
-4.835464799950689666729886084795e+03	-3.080607475971716515593607291223e-07	-2.463103366218211682354098657211e-06	0.000000000000000000000000000000e+00
-4.835364799950689302932005375624e+03	-3.169746378260713149267041588431e-07	-2.469841380214041224661677270680e-06	0.000000000000000000000000000000e+00
-4.835264799950688939134124666452e+03	-3.258772431036492595710541038401e-07	-2.476577839500266878171742118697e-06	0.000000000000000000000000000000e+00
-4.835164799950688575336243957281e+03	-3.347684710623075698520800108637e-07	-2.483312640250627005084537932134e-06	0.000000000000000000000000000000e+00
-4.835064799950688211538363248110e+03	-3.436482296310469751267932352057e-07	-2.490045678388378349053583135642e-06	0.000000000000000000000000000000e+00
-4.834964799950687847740482538939e+03	-3.525164270372095141594043568589e-07	-2.496776849588062098880695063863e-06	0.000000000000000000000000000000e+00
-4.834864799950687483942601829767e+03	-3.613729718079040915715521679885e-07	-2.503506049277020501008048786185e-06	0.000000000000000000000000000000e+00
-4.834764799950687120144721120596e+03	-3.702177727719846174114976845859e-07	-2.510233172637330212220285047264e-06	0.000000000000000000000000000000e+00
-4.834664799950686756346840411425e+03	-3.790507390614631757474995397972e-07	-2.516958114607345593674407602247e-06	0.000000000000000000000000000000e+00
-4.834564799950686392548959702253e+03	-3.878717801132092786391245171906e-07	-2.523680769883464774594808432973e-06	0.000000000000000000000000000000e+00
-4.834464799950686028751078993082e+03	-3.966808056705548876931760431119e-07	-2.530401032921772896190941090633e-06	0.000000000000000000000000000000e+00
-4.834364799950685664953198283911e+03	-4.054777257848398256759596576526e-07	-2.537118797939831468758395405239e-06	0.000000000000000000000000000000e+00
-4.834264799950685301155317574739e+03	-4.142624508171998630649368426659e-07	-2.543833958918434270978555650222e-06	0.000000000000000000000000000000e+00
-4.834164799950684937357436865568e+03	-4.230348914400348379045535378296e-07	-2.550546409603267534495218971102e-06	0.000000000000000000000000000000e+00
-4.834064799950684573559556156397e+03	-4.317949586386932984592105372323e-07	-2.557256043506736146948875657015e-06	0.000000000000000000000000000000e+00
-4.833964799950684209761675447226e+03	-4.405425637128477670822492527625e-07	-2.563962753909539556775075766493e-06	0.000000000000000000000000000000e+00
-4.833864799950683845963794738054e+03	-4.492776182784086111602728057235e-07	-2.570666433862682629421210836473e-06	0.000000000000000000000000000000e+00
-4.833764799950683482165914028883e+03	-4.580000342688838486308443992412e-07	-2.577366976189064257639089322582e-06	0.000000000000000000000000000000e+00
-4.833664799950683118368033319712e+03	-4.667097239370061923950444224274e-07	-2.584064273485295941222691581962e-06	0.000000000000000000000000000000e+00
-4.833564799950682754570152610540e+03	-4.754065998563538478620415540787e-07	-2.590758218123525872460082009052e-06	0.000000000000000000000000000000e+00
-4.833464799950682390772271901369e+03	-4.840905749226867074233864214616e-07	-2.597448702253045757634350443332e-06	0.000000000000000000000000000000e+00
-4.833364799950682026974391192198e+03	-4.927615623558334339803757746801e-07	-2.604135617802343601371282966195e-06	0.000000000000000000000000000000e+00
-4.833264799950681663176510483027e+03	-5.014194757010142087703084834427e-07	-2.610818856480726621766301140393e-06	0.000000000000000000000000000000e+00
-4.833164799950681299378629773855e+03	-5.100642288304858811082902018963e-07	-2.617498309780215639570996252750e-06	0.000000000000000000000000000000e+00
-4.833064799950680935580749064684e+03	-5.186957359448665161585022807811e-07	-2.624173868977183663429592758165e-06	0.000000000000000000000000000000e+00
-4.832964799950680571782868355513e+03	-5.273139115749751504956381077671e-07	-2.630845425134437896863299349848e-06	0.000000000000000000000000000000e+00
-4.832864799950680207984987646341e+03	-5.359186705831437402610816118920e-07	-2.637512869102851547243194368919e-06	0.000000000000000000000000000000e+00
-4.832764799950679844187106937170e+03	-5.445099281647740077199606675840e-07	-2.644176091523267108822706217275e-06	0.000000000000000000000000000000e+00
-4.832664799950679480389226227999e+03	-5.530875998499001111697128720002e-07	-2.650834982828361105770993699782e-06	0.000000000000000000000000000000e+00
-4.832564799950679116591345518827e+03	-5.616516015044772996902145562048e-07	-2.657489433244318676309667776048e-06	0.000000000000000000000000000000e+00
-4.832464799950678752793464809656e+03	-5.702018493321868344752612924042e-07	-2.664139332792940143652613005365e-06	0.000000000000000000000000000000e+00
-4.832364799950678388995584100485e+03	-5.787382598757054794622652765801e-07	-2.670784571293339317065232418891e-06	0.000000000000000000000000000000e+00
-4.832264799950678025197703391314e+03	-5.872607500182548304719018505970e-07	-2.677425038363870068302977425767e-06	0.000000000000000000000000000000e+00
-4.832164799950677661399822682142e+03	-5.957692369850608588553470684746e-07	-2.684060623423881807394532350575e-06	0.000000000000000000000000000000e+00
-4.832064799950677297601941972971e+03	-6.042636383447234578908694932475e-07	-2.690691215695741773803384075392e-06	0.000000000000000000000000000000e+00
-4.831964799950676933804061263800e+03	-6.127438720108712275254098794663e-07	-2.697316704206671827373942990080e-06	0.000000000000000000000000000000e+00
-4.831864799950676570006180554628e+03	-6.212098562434603993991956427667e-07	-2.703936977790608956200187062979e-06	0.000000000000000000000000000000e+00
-4.831764799950676206208299845457e+03	-6.296615096503065900517318552454e-07	-2.710551925090153452404346731686e-06	0.000000000000000000000000000000e+00
-4.831664799950675842410419136286e+03	-6.380987511883103517173598112633e-07	-2.717161434558329470117772966309e-06	0.000000000000000000000000000000e+00
-4.831564799950675478612538427114e+03	-6.465215001652001543724695639681e-07	-2.723765394460702184332599393168e-06	0.000000000000000000000000000000e+00
-4.831464799950675114814657717943e+03	-6.549296762407402547182845575779e-07	-2.730363692877167571519290631410e-06	0.000000000000000000000000000000e+00
-4.831364799950674751016777008772e+03	-6.633231994281998748278742113194e-07	-2.736956217703880680131066707728e-06	0.000000000000000000000000000000e+00
-4.831264799950674387218896299601e+03	-6.717019900958045931012741630584e-07	-2.743542856655249969678213306512e-06	0.000000000000000000000000000000e+00
-4.831164799950674023421015590429e+03	-6.800659689679296019299307649031e-07	-2.750123497265683469148846510000e-06	0.000000000000000000000000000000e+00
-4.831064799950673659623134881258e+03	-6.884150571268016086459717861601e-07	-2.756698026891793603770615742055e-06	0.000000000000000000000000000000e+00
-4.830964799950673295825254172087e+03	-6.967491760136718702750352125164e-07	-2.763266332714166223321044374428e-06	0.000000000000000000000000000000e+00
-4.830864799950672932027373462915e+03	-7.050682474303035833916477974348e-07	-2.769828301739391363618571911820e-06	0.000000000000000000000000000000e+00
-4.830764799950672568229492753744e+03	-7.133721935401147433233079268866e-07	-2.776383820801875897029678194605e-06	0.000000000000000000000000000000e+00
-4.830664799950672204431612044573e+03	-7.216609368698725276823494403922e-07	-2.782932776566019560110379696405e-06	0.000000000000000000000000000000e+00
-4.830564799950671840633731335402e+03	-7.299344003108215442516843590726e-07	-2.789475055528044544772298812818e-06	0.000000000000000000000000000000e+00
-4.830464799950671476835850626230e+03	-7.381925071200877880948768884617e-07	-2.796010544018008895598287333328e-06	0.000000000000000000000000000000e+00
-4.830364799950671113037969917059e+03	-7.464351809220651286116803013737e-07	-2.802539128201818636608629031759e-06	0.000000000000000000000000000000e+00
-4.830264799950670749240089207888e+03	-7.546623457095438750611348863173e-07	-2.809060694083059480009477090756e-06	0.000000000000000000000000000000e+00
-4.830164799950670385442208498716e+03	-7.628739258453391974026643398976e-07	-2.815575127505216899547607622978e-06	0.000000000000000000000000000000e+00
-4.830064799950670021644327789545e+03	-7.710698460633966101713610355461e-07	-2.822082314153531132664906588836e-06	0.000000000000000000000000000000e+00
-4.829964799950669657846447080374e+03	-7.792500314701642717316563968577e-07	-2.828582139557066481988512052226e-06	0.000000000000000000000000000000e+00
-4.829864799950669294048566371202e+03	-7.874144075458991090819870287132e-07	-2.835074489090595116605507744478e-06	0.000000000000000000000000000000e+00
-4.829764799950668930250685662031e+03	-7.955629001458369938714265331980e-07	-2.841559247976766323440841327530e-06	0.000000000000000000000000000000e+00
-4.829664799950668566452804952860e+03	-8.036954355016985552216668420300e-07	-2.848036301288066965013744472057e-06	0.000000000000000000000000000000e+00
-4.829564799950668202654924243689e+03	-8.118119402228034515691312486552e-07	-2.854505533948822171259147514877e-06	0.000000000000000000000000000000e+00
-4.829464799950667838857043534517e+03	-8.199123412974317643694488824679e-07	-2.860966830737294710687449242337e-06	0.000000000000000000000000000000e+00
-4.829364799950667475059162825346e+03	-8.279965660938798246662071941837e-07	-2.867420076287549309901423605362e-06	0.000000000000000000000000000000e+00
-4.829264799950667111261282116175e+03	-8.360645423620180125600710209499e-07	-2.873865155091737101454964567471e-06	0.000000000000000000000000000000e+00
-4.829164799950666747463401407003e+03	-8.441161982343269961406298160234e-07	-2.880301951501981542710147804476e-06	0.000000000000000000000000000000e+00
-4.829064799950666383665520697832e+03	-8.521514622271926331045126604136e-07	-2.886730349732479904579368623629e-06	0.000000000000000000000000000000e+00
-4.828964799950666019867639988661e+03	-8.601702632421765201762697133914e-07	-2.893150233861581890377904016654e-06	0.000000000000000000000000000000e+00
-4.828864799950665656069759279490e+03	-8.681725305670367736889320511851e-07	-2.899561487833718329844810701612e-06	0.000000000000000000000000000000e+00
-4.828764799950665292271878570318e+03	-8.761581938772464420210834071256e-07	-2.905963995461680968320460072274e-06	0.000000000000000000000000000000e+00
-4.828664799950664928473997861147e+03	-8.841271832369835812330820419558e-07	-2.912357640428557089998067020087e-06	0.000000000000000000000000000000e+00
-4.828564799950664564676117151976e+03	-8.920794291004391798167397903407e-07	-2.918742306289888181389767518592e-06	0.000000000000000000000000000000e+00
-4.828464799950664200878236442804e+03	-9.000148623128047991118205750638e-07	-2.925117876475570673260257273385e-06	0.000000000000000000000000000000e+00
-4.828364799950663837080355733633e+03	-9.079334141117374109091983126751e-07	-2.931484234292217892000210338610e-06	0.000000000000000000000000000000e+00
-4.828264799950663473282475024462e+03	-9.158350161283452379223425122989e-07	-2.937841262925051907713971596769e-06	0.000000000000000000000000000000e+00
-4.828164799950663109484594315290e+03	-9.237196003883913876053666364152e-07	-2.944188845440096502519998142300e-06	0.000000000000000000000000000000e+00
-4.828064799950662745686713606119e+03	-9.315870993135042622346544960443e-07	-2.950526864786268494897630149110e-06	0.000000000000000000000000000000e+00
-4.827964799950662381888832896948e+03	-9.394374457221161772935364223103e-07	-2.956855203797353867553035153271e-06	0.000000000000000000000000000000e+00
-4.827864799950662018090952187777e+03	-9.472705728309083996803051028190e-07	-2.963173745194360824946680499359e-06	0.000000000000000000000000000000e+00
-4.827764799950661654293071478605e+03	-9.550864142557347312580779893909e-07	-2.969482371587466275006123722635e-06	0.000000000000000000000000000000e+00
-4.827664799950661290495190769434e+03	-9.628849040127999434426648434071e-07	-2.975780965478218961821820984226e-06	0.000000000000000000000000000000e+00
-4.827564799950660926697310060263e+03	-9.706659765197950131101253118393e-07	-2.982069409261551592413329661579e-06	0.000000000000000000000000000000e+00
-4.827464799950660562899429351091e+03	-9.784295665968557521348239816583e-07	-2.988347585228061896456264179278e-06	0.000000000000000000000000000000e+00
-4.827364799950660199101548641920e+03	-9.861756094678998488966712929193e-07	-2.994615375566070916344123958863e-06	0.000000000000000000000000000000e+00
-4.827264799950659835303667932749e+03	-9.939040407615518282595252347322e-07	-3.000872662363781670654371003248e-06	0.000000000000000000000000000000e+00
-4.827164799950659471505787223577e+03	-1.001614796512295439895930820873e-06	-3.007119327611442476295717379786e-06	0.000000000000000000000000000000e+00
-4.827064799950659107707906514406e+03	-1.009307813161371724969446461717e-06	-3.013355253203381521647430049682e-06	0.000000000000000000000000000000e+00
-4.826964799950658743910025805235e+03	-1.016983027558113304784806300851e-06	-3.019580320940350606724383517032e-06	0.000000000000000000000000000000e+00
-4.826864799950658380112145096064e+03	-1.024640376960813224833566313643e-06	-3.025794412531573268843520727045e-06	0.000000000000000000000000000000e+00
-4.826764799950658016314264386892e+03	-1.032279799037817203779588727530e-06	-3.031997409596941986089030721119e-06	0.000000000000000000000000000000e+00
-4.826664799950657652516383677721e+03	-1.039901231868588989148451118272e-06	-3.038189193669096372648437062725e-06	0.000000000000000000000000000000e+00
-4.826564799950657288718502968550e+03	-1.047504613944582377746644712146e-06	-3.044369646195738966890391094533e-06	0.000000000000000000000000000000e+00
-4.826464799950656924920622259378e+03	-1.055089884170511765082455836462e-06	-3.050538648541738837689177993306e-06	0.000000000000000000000000000000e+00
-4.826364799950656561122741550207e+03	-1.062656981865183719961932828912e-06	-3.056696081991317352945106491924e-06	0.000000000000000000000000000000e+00
-4.826264799950656197324860841036e+03	-1.070205846762590292265554525741e-06	-3.062841827750259782609789857566e-06	0.000000000000000000000000000000e+00
-4.826164799950655833526980131865e+03	-1.077736419012716235346963609965e-06	-3.068975766947989682373971673246e-06	0.000000000000000000000000000000e+00
-4.826064799950655469729099422693e+03	-1.085248639182801932157322773176e-06	-3.075097780639954985479941201865e-06	0.000000000000000000000000000000e+00
-4.825964799950655105931218713522e+03	-1.092742448258124994897393621185e-06	-3.081207749809690104431623980386e-06	0.000000000000000000000000000000e+00
-4.825864799950654742133338004351e+03	-1.100217787643017975103662715874e-06	-3.087305555371066497535436495836e-06	0.000000000000000000000000000000e+00
-4.825764799950654378335457295179e+03	-1.107674599161868921317285717476e-06	-3.093391078170514859837407842247e-06	0.000000000000000000000000000000e+00
-4.825664799950654014537576586008e+03	-1.115112825059885402802510763476e-06	-3.099464198989097812745110993582e-06	0.000000000000000000000000000000e+00
-4.825564799950653650739695876837e+03	-1.122532408004306613694199372400e-06	-3.105524798544948511882807934414e-06	0.000000000000000000000000000000e+00
-4.825464799950653286941815167665e+03	-1.129933291085152573639672872463e-06	-3.111572757495347148361643577208e-06	0.000000000000000000000000000000e+00
-4.825364799950652923143934458494e+03	-1.137315417816188051292687795357e-06	-3.117607956438993114660655422976e-06	0.000000000000000000000000000000e+00
-4.825264799950652559346053749323e+03	-1.144678732135876746928517845581e-06	-3.123630275918117928313699413478e-06	0.000000000000000000000000000000e+00
-4.825164799950652195548173040152e+03	-1.152023178408112070119197548057e-06	-3.129639596420899275809124687187e-06	0.000000000000000000000000000000e+00
-4.825064799950651831750292330980e+03	-1.159348701423374822014182063123e-06	-3.135635798383566312980174142777e-06	0.000000000000000000000000000000e+00
-4.824964799950651467952411621809e+03	-1.166655246399435597411857815087e-06	-3.141618762192678607149572134194e-06	0.000000000000000000000000000000e+00
-4.824864799950651104154530912638e+03	-1.173942758982322731660017343935e-06	-3.147588368187404232241164911410e-06	0.000000000000000000000000000000e+00
-4.824764799950650740356650203466e+03	-1.181211185247015597123186950168e-06	-3.153544496661592881918325520507e-06	0.000000000000000000000000000000e+00
-4.824664799950650376558769494295e+03	-1.188460471698558027991792472589e-06	-3.159487027866270805130091345325e-06	0.000000000000000000000000000000e+00
-4.824564799950650012760888785124e+03	-1.195690565272734676090541847127e-06	-3.165415842011737212655618500801e-06	0.000000000000000000000000000000e+00
-4.824464799950649648963008075953e+03	-1.202901413336959760198331681469e-06	-3.171330819269881335731395971544e-06	0.000000000000000000000000000000e+00
-4.824364799950649285165127366781e+03	-1.210092963691136169214999929178e-06	-3.177231839776322454792483601649e-06	0.000000000000000000000000000000e+00
-4.824264799950648921367246657610e+03	-1.217265164568315724343710616806e-06	-3.183118783632854013041814378315e-06	0.000000000000000000000000000000e+00
-4.824164799950648557569365948439e+03	-1.224417964635762205439757990821e-06	-3.188991530909586609806747811713e-06	0.000000000000000000000000000000e+00
-4.824064799950648193771485239267e+03	-1.231551312995588108028664937887e-06	-3.194849961647252353672075259050e-06	0.000000000000000000000000000000e+00
-4.823964799950647829973604530096e+03	-1.238665159185624757901249964887e-06	-3.200693955859505827481236231447e-06	0.000000000000000000000000000000e+00
-4.823864799950647466175723820925e+03	-1.245759453180036833516860193816e-06	-3.206523393535053105649242077835e-06	0.000000000000000000000000000000e+00
-4.823764799950647102377843111753e+03	-1.252834145390358922572573811827e-06	-3.212338154640151771906497052411e-06	0.000000000000000000000000000000e+00
-4.823664799950646738579962402582e+03	-1.259889186666083786385068182812e-06	-3.218138119120743324743511015740e-06	0.000000000000000000000000000000e+00
-4.823564799950646374782081693411e+03	-1.266924528295462806025775161223e-06	-3.223923166904783365048796014984e-06	0.000000000000000000000000000000e+00
-4.823464799950646010984200984240e+03	-1.273940122006294146478301218539e-06	-3.229693177904544255175977099381e-06	0.000000000000000000000000000000e+00
-4.823364799950645647186320275068e+03	-1.280935919966485186515404298691e-06	-3.235448032018787758453499600608e-06	0.000000000000000000000000000000e+00
-4.823264799950645283388439565897e+03	-1.287911874785045664829649485206e-06	-3.241187609135247692753031487078e-06	0.000000000000000000000000000000e+00
-4.823164799950644919590558856726e+03	-1.294867939512624275405494600477e-06	-3.246911789132803417032117898611e-06	0.000000000000000000000000000000e+00
-4.823064799950644555792678147554e+03	-1.301804067642266338490609177414e-06	-3.252620451883840512158178881474e-06	0.000000000000000000000000000000e+00
-4.822964799950644191994797438383e+03	-1.308720213110156013215906040115e-06	-3.258313477256417067671112261507e-06	0.000000000000000000000000000000e+00
-4.822864799950643828196916729212e+03	-1.315616330296126634946262019821e-06	-3.263990745116762852494167457262e-06	0.000000000000000000000000000000e+00
-4.822764799950643464399036020041e+03	-1.322492374024604733500232872645e-06	-3.269652135331463389388440693439e-06	0.000000000000000000000000000000e+00
-4.822664799950643100601155310869e+03	-1.329348299565112958962485520398e-06	-3.275297527769808777315611175718e-06	0.000000000000000000000000000000e+00
-4.822564799950642736803274601698e+03	-1.336184062633005306282014783281e-06	-3.280926802306117102812259636591e-06	0.000000000000000000000000000000e+00
-4.822464799950642373005393892527e+03	-1.342999619389960088447445382687e-06	-3.286539838821940537300992160596e-06	0.000000000000000000000000000000e+00
-4.822364799950642009207513183355e+03	-1.349794926444866356466333566499e-06	-3.292136517208559849120104098819e-06	0.000000000000000000000000000000e+00
-4.822264799950641645409632474184e+03	-1.356569940854294637925603686512e-06	-3.297716717369199394680650064271e-06	0.000000000000000000000000000000e+00
-4.822164799950641281611751765013e+03	-1.363324620123155293349801603364e-06	-3.303280319221387375773968039794e-06	0.000000000000000000000000000000e+00
-4.822064799950640917813871055841e+03	-1.370058922205369154537083278833e-06	-3.308827202699176336442906526392e-06	0.000000000000000000000000000000e+00
-4.821964799950640554015990346670e+03	-1.376772805504273041582712772124e-06	-3.314357247755638945560909339183e-06	0.000000000000000000000000000000e+00
-4.821864799950640190218109637499e+03	-1.383466228873494324397102304969e-06	-3.319870334365084682054980111388e-06	0.000000000000000000000000000000e+00
-4.821764799950639826420228928328e+03	-1.390139151617356863245783885064e-06	-3.325366342525431950674467962425e-06	0.000000000000000000000000000000e+00
-4.821664799950639462622348219156e+03	-1.396791533491535341701163253081e-06	-3.330845152260548857540804756905e-06	0.000000000000000000000000000000e+00
-4.821564799950639098824467509985e+03	-1.403423334703458454325412929631e-06	-3.336306643622492341743571847568e-06	0.000000000000000000000000000000e+00
-4.821464799950638735026586800814e+03	-1.410034515913113376212126987008e-06	-3.341750696694006075501953006990e-06	0.000000000000000000000000000000e+00
-4.821364799950638371228706091642e+03	-1.416625038233420786823717890668e-06	-3.347177191590764677958484696330e-06	0.000000000000000000000000000000e+00
-4.821264799950638007430825382471e+03	-1.423194863230818263933837898583e-06	-3.352586008463732278420685664622e-06	0.000000000000000000000000000000e+00
-4.821164799950637643632944673300e+03	-1.429743952925819537130803713043e-06	-3.357977027501527432349790955324e-06	0.000000000000000000000000000000e+00
-4.821064799950637279835063964128e+03	-1.436272269793377864951968575502e-06	-3.363350128932675381967501090918e-06	0.000000000000000000000000000000e+00
-4.820964799950636916037183254957e+03	-1.442779776763625071130201643621e-06	-3.368705193028111885648065784715e-06	0.000000000000000000000000000000e+00
-4.820864799950636552239302545786e+03	-1.449266437222210569531026524981e-06	-3.374042100103431666876770481101e-06	0.000000000000000000000000000000e+00
-4.820764799950636188441421836615e+03	-1.455732215010830547986418401218e-06	-3.379360730521297375951927585702e-06	0.000000000000000000000000000000e+00
-4.820664799950635824643541127443e+03	-1.462177074427756516853890711438e-06	-3.384660964693650769493683816425e-06	0.000000000000000000000000000000e+00
-4.820564799950635460845660418272e+03	-1.468600980228100006812512121068e-06	-3.389942683084290231702515039380e-06	0.000000000000000000000000000000e+00
-4.820464799950635097047779709101e+03	-1.475003897624562828295937018386e-06	-3.395205766211073483538561076922e-06	0.000000000000000000000000000000e+00
-4.820364799950634733249898999929e+03	-1.481385792287692240167765872494e-06	-3.400450094648319768160038903404e-06	0.000000000000000000000000000000e+00
-4.820264799950634369452018290758e+03	-1.487746630346406533665316526682e-06	-3.405675549029208648229866823742e-06	0.000000000000000000000000000000e+00
-4.820164799950634005654137581587e+03	-1.494086378388266082942745574536e-06	-3.410882010047996267622155350252e-06	0.000000000000000000000000000000e+00
-4.820064799950633641856256872416e+03	-1.500405003460123442858066035444e-06	-3.416069358462586519933597631327e-06	0.000000000000000000000000000000e+00
-4.819964799950633278058376163244e+03	-1.506702473068379152923218153304e-06	-3.421237475096772297661904330135e-06	0.000000000000000000000000000000e+00
-4.819864799950632914260495454073e+03	-1.512978755179407371360064682442e-06	-3.426386240842645300940742109086e-06	0.000000000000000000000000000000e+00
-4.819764799950632550462614744902e+03	-1.519233818220017719814881294871e-06	-3.431515536662853380344166340232e-06	0.000000000000000000000000000000e+00
-4.819664799950632186664734035730e+03	-1.525467631077609443354756862954e-06	-3.436625243593151376607277430741e-06	0.000000000000000000000000000000e+00
-4.819564799950631822866853326559e+03	-1.531680163100846072210081509624e-06	-3.441715242744665663210705194852e-06	0.000000000000000000000000000000e+00
-4.819464799950631459068972617388e+03	-1.537871384099812758144499094670e-06	-3.446785415306253980171659334619e-06	0.000000000000000000000000000000e+00
-4.819364799950631095271091908216e+03	-1.544041264346462449059873417445e-06	-3.451835642546957170909757012245e-06	0.000000000000000000000000000000e+00
-4.819264799950630731473211199045e+03	-1.550189774574783178003370941178e-06	-3.456865805818220526151197252718e-06	0.000000000000000000000000000000e+00
-4.819164799950630367675330489874e+03	-1.556316885981375951395725039383e-06	-3.461875786556462834857783236742e-06	0.000000000000000000000000000000e+00
-4.819064799950630003877449780703e+03	-1.562422570225604885621136820595e-06	-3.466865466285326527251303349586e-06	0.000000000000000000000000000000e+00
-4.818964799950629640079569071531e+03	-1.568506799429945125810359832230e-06	-3.471834726618092565746153191353e-06	0.000000000000000000000000000000e+00
-4.818864799950629276281688362360e+03	-1.574569546180326529459048492954e-06	-3.476783449260074160058276229734e-06	0.000000000000000000000000000000e+00
-4.818764799950628912483807653189e+03	-1.580610783526263262468688000628e-06	-3.481711516010894862316804240776e-06	0.000000000000000000000000000000e+00
-4.818664799950628548685926944017e+03	-1.586630484981358630783157895316e-06	-3.486618808767025007224610311241e-06	0.000000000000000000000000000000e+00
-4.818564799950628184888046234846e+03	-1.592628624523426206100189424231e-06	-3.491505209524066159917053686623e-06	0.000000000000000000000000000000e+00
-4.818464799950627821090165525675e+03	-1.598605176594771676084564410170e-06	-3.496370600379175324257021578722e-06	0.000000000000000000000000000000e+00
-4.818364799950627457292284816504e+03	-1.604560116102524246008728496526e-06	-3.501214863533330755968834419045e-06	0.000000000000000000000000000000e+00
-4.818264799950627093494404107332e+03	-1.610493418418636003478080706564e-06	-3.506037881293901013567268151738e-06	0.000000000000000000000000000000e+00
-4.818164799950626729696523398161e+03	-1.616405059380424654791926636355e-06	-3.510839536076900607096092435389e-06	0.000000000000000000000000000000e+00
-4.818064799950626365898642688990e+03	-1.622295015290587712745344964316e-06	-3.515619710409397689280640991738e-06	0.000000000000000000000000000000e+00
-4.817964799950626002100761979818e+03	-1.628163262917506793215488558602e-06	-3.520378286931958592613587516462e-06	0.000000000000000000000000000000e+00
-4.817864799950625638302881270647e+03	-1.634009779495287213951868615647e-06	-3.525115148400862820512015674557e-06	0.000000000000000000000000000000e+00
-4.817764799950625274505000561476e+03	-1.639834542724164993907510351479e-06	-3.529830177690715720443224989733e-06	0.000000000000000000000000000000e+00
-4.817664799950624910707119852304e+03	-1.645637530770544334446869004507e-06	-3.534523257796686344971376705915e-06	0.000000000000000000000000000000e+00
-4.817564799950624546909239143133e+03	-1.651418722267184601868936222324e-06	-3.539194271836954529942111460916e-06	0.000000000000000000000000000000e+00
-4.817464799950624183111358433962e+03	-1.657178096313444696412522927353e-06	-3.543843103054988566077716100056e-06	0.000000000000000000000000000000e+00
-4.817364799950623819313477724791e+03	-1.662915632475186914016745953759e-06	-3.548469634822107897159041561830e-06	0.000000000000000000000000000000e+00
-4.817264799950623455515597015619e+03	-1.668631310785224391475415131603e-06	-3.553073750639743003928777351219e-06	0.000000000000000000000000000000e+00
-4.817164799950623091717716306448e+03	-1.674325111743259273031883722915e-06	-3.557655334141850295024073549954e-06	0.000000000000000000000000000000e+00
-4.817064799950622727919835597277e+03	-1.679997016316073504550417452852e-06	-3.562214269097336315271582624087e-06	0.000000000000000000000000000000e+00
-4.816964799950622364121954888105e+03	-1.685647005937499822637751049903e-06	-3.566750439412332029150837220399e-06	0.000000000000000000000000000000e+00
-4.816864799950622000324074178934e+03	-1.691275062508722874855837149666e-06	-3.571263729132727566888908660170e-06	0.000000000000000000000000000000e+00
-4.816764799950621636526193469763e+03	-1.696881168398225856646169273922e-06	-3.575754022446476577593412263245e-06	0.000000000000000000000000000000e+00
-4.816664799950621272728312760592e+03	-1.702465306441900837371161703260e-06	-3.580221203685985285680238102146e-06	0.000000000000000000000000000000e+00
-4.816564799950620908930432051420e+03	-1.708027459943148710201925484509e-06	-3.584665157330543051915697216891e-06	0.000000000000000000000000000000e+00
-4.816464799950620545132551342249e+03	-1.713567612672792582999411678535e-06	-3.589085768008583951385690596902e-06	0.000000000000000000000000000000e+00
-4.816364799950620181334670633078e+03	-1.719085748869332946989771718216e-06	-3.593482920500244389479943540877e-06	0.000000000000000000000000000000e+00
-4.816264799950619817536789923906e+03	-1.724581853238840950613003366598e-06	-3.597856499739639079421277961801e-06	0.000000000000000000000000000000e+00
-4.816164799950619453738909214735e+03	-1.730055910955008586225075534193e-06	-3.602206390817311932098492704979e-06	0.000000000000000000000000000000e+00
-4.816064799950619089941028505564e+03	-1.735507907659248428227467472840e-06	-3.606532478982465870300010493676e-06	0.000000000000000000000000000000e+00
-4.815964799950618726143147796392e+03	-1.740937829460448417028938655760e-06	-3.610834649645574654806736564217e-06	0.000000000000000000000000000000e+00
-4.815864799950618362345267087221e+03	-1.746345662935289496400749140181e-06	-3.615112788380620745438704527475e-06	0.000000000000000000000000000000e+00
-4.815764799950617998547386378050e+03	-1.751731395128024537877426194954e-06	-3.619366780927489439680490648787e-06	0.000000000000000000000000000000e+00
-4.815664799950617634749505668879e+03	-1.757095013550538056579545728719e-06	-3.623596513194418491964673284533e-06	0.000000000000000000000000000000e+00
-4.815564799950617270951624959707e+03	-1.762436506182173416492492412644e-06	-3.627801871260241903949109523730e-06	0.000000000000000000000000000000e+00
-4.815464799950616907153744250536e+03	-1.767755861469882331781650064428e-06	-3.631982741376951775665905819412e-06	0.000000000000000000000000000000e+00
-4.815364799950616543355863541365e+03	-1.773053068328035131412216685032e-06	-3.636139009971951413161114427530e-06	0.000000000000000000000000000000e+00
-4.815264799950616179557982832193e+03	-1.778328116138373748820631845002e-06	-3.640270563650500712613456572031e-06	0.000000000000000000000000000000e+00
-4.815164799950615815760102123022e+03	-1.783580994750028239057048143335e-06	-3.644377289197978161819965053914e-06	0.000000000000000000000000000000e+00
-4.815064799950615451962221413851e+03	-1.788811694479169495276956944330e-06	-3.648459073582435068048429593901e-06	0.000000000000000000000000000000e+00
-4.814964799950615088164340704679e+03	-1.794020206109234983021631648636e-06	-3.652515803956851630292408661393e-06	0.000000000000000000000000000000e+00
-4.814864799950614724366459995508e+03	-1.799206520890623808357116145129e-06	-3.656547367661538701193169043080e-06	0.000000000000000000000000000000e+00
-4.814764799950614360568579286337e+03	-1.804370630540654789743335723040e-06	-3.660553652226545478192256191652e-06	0.000000000000000000000000000000e+00
-4.814664799950613996770698577166e+03	-1.809512527243306418919290001757e-06	-3.664534545373920234467715953408e-06	0.000000000000000000000000000000e+00
-4.814564799950613632972817867994e+03	-1.814632203649270859253440392467e-06	-3.668489935020244217995805807719e-06	0.000000000000000000000000000000e+00
-4.814464799950613269174937158823e+03	-1.819729652875678448277615636974e-06	-3.672419709278900429300215510486e-06	0.000000000000000000000000000000e+00
-4.814364799950612905377056449652e+03	-1.824804868505959419558372543169e-06	-3.676323756462459713264482458195e-06	0.000000000000000000000000000000e+00
-4.814264799950612541579175740480e+03	-1.829857844589714941930776517798e-06	-3.680201965085087179735141155179e-06	0.000000000000000000000000000000e+00
-4.814164799950612177781295031309e+03	-1.834888575642402658516733407468e-06	-3.684054223864800816875576805476e-06	0.000000000000000000000000000000e+00
-4.814064799950611813983414322138e+03	-1.839897056645337321999699939368e-06	-3.687880421725979979239318923279e-06	0.000000000000000000000000000000e+00
-4.813964799950611450185533612967e+03	-1.844883283045360240017017730563e-06	-3.691680447801647294529944418051e-06	0.000000000000000000000000000000e+00
-4.813864799950611086387652903795e+03	-1.849847250754649539779728324718e-06	-3.695454191435875507720700688941e-06	0.000000000000000000000000000000e+00
-4.813764799950610722589772194624e+03	-1.854788956150591207306353724871e-06	-3.699201542186017718804626197571e-06	0.000000000000000000000000000000e+00
-4.813664799950610358791891485453e+03	-1.859708396075289714137620221412e-06	-3.702922389825284057020098049673e-06	0.000000000000000000000000000000e+00
-4.813564799950609994994010776281e+03	-1.864605567835645520851132160567e-06	-3.706616624344928719920642598562e-06	0.000000000000000000000000000000e+00
-4.813464799950609631196130067110e+03	-1.869480469202914196412326081065e-06	-3.710284135956678416834713524208e-06	0.000000000000000000000000000000e+00
-4.813364799950609267398249357939e+03	-1.874333098412506730157155512839e-06	-3.713924815095076109030744482276e-06	0.000000000000000000000000000000e+00
-4.813264799950608903600368648767e+03	-1.879163454163609637515247423323e-06	-3.717538552419774774938313749439e-06	0.000000000000000000000000000000e+00
-4.813164799950608539802487939596e+03	-1.883971535619070822320259700478e-06	-3.721125238818002276024654237374e-06	0.000000000000000000000000000000e+00
-4.813064799950608176004607230425e+03	-1.888757342404988977588699630705e-06	-3.724684765406820393664980711756e-06	0.000000000000000000000000000000e+00
-4.812964799950607812206726521254e+03	-1.893520874610420723878410724506e-06	-3.728217023535535484910375531031e-06	0.000000000000000000000000000000e+00
-4.812864799950607448408845812082e+03	-1.898262132787182403578915210196e-06	-3.731721904787910085513069624596e-06	0.000000000000000000000000000000e+00
-4.812764799950607084610965102911e+03	-1.902981117949234499716996971141e-06	-3.735199300984710361515309801073e-06	0.000000000000000000000000000000e+00
-4.812664799950606720813084393740e+03	-1.907677831572696459033278496009e-06	-3.738649104185895265901537487530e-06	0.000000000000000000000000000000e+00
-4.812564799950606357015203684568e+03	-1.912352275595294214742374261373e-06	-3.742071206692998395246067822040e-06	0.000000000000000000000000000000e+00
-4.812464799950605993217322975397e+03	-1.917004452416080453902059999027e-06	-3.745465501051486129438245625822e-06	0.000000000000000000000000000000e+00
-4.812364799950605629419442266226e+03	-1.921634364894956043798074016293e-06	-3.748831880053009892289194587844e-06	0.000000000000000000000000000000e+00
-4.812264799950605265621561557055e+03	-1.926242016352467591069723418240e-06	-3.752170236737868899825959143057e-06	0.000000000000000000000000000000e+00
-4.812164799950604901823680847883e+03	-1.930827410569301339523899663231e-06	-3.755480464397241668591045926640e-06	0.000000000000000000000000000000e+00
-4.812064799950604538025800138712e+03	-1.935390551785911746187707552225e-06	-3.758762456575533990972212694537e-06	0.000000000000000000000000000000e+00
-4.811964799950604174227919429541e+03	-1.939931444702153021976409608129e-06	-3.762016107072734533828782532705e-06	0.000000000000000000000000000000e+00
-4.811864799950603810430038720369e+03	-1.944450094476748465551971256637e-06	-3.765241309946670063713708431763e-06	0.000000000000000000000000000000e+00
-4.811764799950603446632158011198e+03	-1.948946506727019836296413077270e-06	-3.768437959515405514729618347003e-06	0.000000000000000000000000000000e+00
-4.811664799950603082834277302027e+03	-1.953420687528349064873830695510e-06	-3.771605950359511495728614960399e-06	0.000000000000000000000000000000e+00
-4.811564799950602719036396592855e+03	-1.957872643413734831482507156575e-06	-3.774745177324414806740906364046e-06	0.000000000000000000000000000000e+00
-4.811464799950602355238515883684e+03	-1.962302381373459681906641985383e-06	-3.777855535522607077384771648298e-06	0.000000000000000000000000000000e+00
-4.811364799950601991440635174513e+03	-1.966709908854316686435508010344e-06	-3.780936920336124879336121493156e-06	0.000000000000000000000000000000e+00
-4.811264799950601627642754465342e+03	-1.971095233759495937448519287116e-06	-3.783989227418727871552362601593e-06	0.000000000000000000000000000000e+00
-4.811164799950601263844873756170e+03	-1.975458364447877700420747384968e-06	-3.787012352698228564393820652634e-06	0.000000000000000000000000000000e+00
-4.811064799950600900046993046999e+03	-1.979799309733616944262293152468e-06	-3.790006192378827589459320407395e-06	0.000000000000000000000000000000e+00
-4.810964799950600536249112337828e+03	-1.984118078885529242431527349733e-06	-3.792970642943344360852779909021e-06	0.000000000000000000000000000000e+00
-4.810864799950600172451231628656e+03	-1.988414681626718078438298756283e-06	-3.795905601155586226336680760740e-06	0.000000000000000000000000000000e+00
-4.810764799950599808653350919485e+03	-1.992689128133957782341859413244e-06	-3.798810964062605810136500836260e-06	0.000000000000000000000000000000e+00
-4.810664799950599444855470210314e+03	-1.996941429037148041532832853928e-06	-3.801686628997011718820824011100e-06	0.000000000000000000000000000000e+00
-4.810564799950599081057589501143e+03	-2.001171595418892078325481462264e-06	-3.804532493579140757294573815805e-06	0.000000000000000000000000000000e+00
-4.810464799950598717259708791971e+03	-2.005379638813637335032716985106e-06	-3.807348455719545664565099316046e-06	0.000000000000000000000000000000e+00
-4.810364799950598353461828082800e+03	-2.009565571207462021663392448545e-06	-3.810134413621109731494995473411e-06	0.000000000000000000000000000000e+00
-4.810264799950597989663947373629e+03	-2.013729405037281446050724878494e-06	-3.812890265781367671077579928340e-06	0.000000000000000000000000000000e+00
-4.810164799950597625866066664457e+03	-2.017871153190349111446362517786e-06	-3.815615910994818865415844494349e-06	0.000000000000000000000000000000e+00
-4.810064799950597262068185955286e+03	-2.021990829003534620932850535135e-06	-3.818311248355103816880425082747e-06	0.000000000000000000000000000000e+00
-4.809964799950596898270305246115e+03	-2.026088446262877714576901636012e-06	-3.820976177257382616625491777995e-06	0.000000000000000000000000000000e+00
-4.809864799950596534472424536943e+03	-2.030164019202861091644178245796e-06	-3.823610597400510548713771508123e-06	0.000000000000000000000000000000e+00
-4.809764799950596170674543827772e+03	-2.034217562505816640503267245244e-06	-3.826214408789351337095499538954e-06	0.000000000000000000000000000000e+00
-4.809664799950595806876663118601e+03	-2.038249091301294399079975516731e-06	-3.828787511737010771490329064104e-06	0.000000000000000000000000000000e+00
-4.809564799950595443078782409430e+03	-2.042258621165320130479061550011e-06	-3.831329806867038146017245131558e-06	0.000000000000000000000000000000e+00
-4.809464799950595079280901700258e+03	-2.046246168119893455962987269259e-06	-3.833841195115781857820878852916e-06	0.000000000000000000000000000000e+00
-4.809364799950594715483020991087e+03	-2.050211748632200114310971533760e-06	-3.836321577734545952955216852054e-06	0.000000000000000000000000000000e+00
-4.809264799950594351685140281916e+03	-2.054155379613995321833389007260e-06	-3.838770856291883044571818656143e-06	0.000000000000000000000000000000e+00
-4.809164799950593987887259572744e+03	-2.058077078420812220082561014300e-06	-3.841188932675759329132998687317e-06	0.000000000000000000000000000000e+00
-4.809064799950593624089378863573e+03	-2.061976862851402834107567701993e-06	-3.843575709095878844819092062801e-06	0.000000000000000000000000000000e+00
-4.808964799950593260291498154402e+03	-2.065854751146941437967355370553e-06	-3.845931088085861193235845401084e-06	0.000000000000000000000000000000e+00
-4.808864799950592896493617445230e+03	-2.069710761990311352989148352410e-06	-3.848254972505452295406750545803e-06	0.000000000000000000000000000000e+00
-4.808764799950592532695736736059e+03	-2.073544914505420968663541164689e-06	-3.850547265542807992598842159460e-06	0.000000000000000000000000000000e+00
-4.808664799950592168897856026888e+03	-2.077357228256348662884245293014e-06	-3.852807870716612475723780728565e-06	0.000000000000000000000000000000e+00
-4.808564799950591805099975317717e+03	-2.081147723246751149434432062724e-06	-3.855036691878395767481540329369e-06	0.000000000000000000000000000000e+00
-4.808464799950591441302094608545e+03	-2.084916419918993998666376099571e-06	-3.857233633214674174618120244817e-06	0.000000000000000000000000000000e+00
-4.808364799950591077504213899374e+03	-2.088663339153393966530136358073e-06	-3.859398599249205936664083166354e-06	0.000000000000000000000000000000e+00
-4.808264799950590713706333190203e+03	-2.092388502267570590852432954598e-06	-3.861531494845069844787117246954e-06	0.000000000000000000000000000000e+00
-4.808164799950590349908452481031e+03	-2.096091931015344201472269322628e-06	-3.863632225207072509428132822684e-06	0.000000000000000000000000000000e+00
-4.808064799950589986110571771860e+03	-2.099773647586294616075412722278e-06	-3.865700695883754134320360595911e-06	0.000000000000000000000000000000e+00
-4.807964799950589622312691062689e+03	-2.103433674604740889009426435541e-06	-3.867736812769639083030206311298e-06	0.000000000000000000000000000000e+00
-4.807864799950589258514810353518e+03	-2.107072035129011592399610186543e-06	-3.869740482107459340443793294195e-06	0.000000000000000000000000000000e+00
-4.807764799950588894716929644346e+03	-2.110688752650502915511653359570e-06	-3.871711610490238213817208029477e-06	0.000000000000000000000000000000e+00
-4.807664799950588530919048935175e+03	-2.114283851092988332899622744288e-06	-3.873650104863561228108088940747e-06	0.000000000000000000000000000000e+00
-4.807564799950588167121168226004e+03	-2.117857354811676703768615753765e-06	-3.875555872527696249442603904090e-06	0.000000000000000000000000000000e+00
-4.807464799950587803323287516832e+03	-2.121409288592377944521714938642e-06	-3.877428821139766971658104782739e-06	0.000000000000000000000000000000e+00
-4.807364799950587439525406807661e+03	-2.124939677650651337131523788138e-06	-3.879268858715916238450414910144e-06	0.000000000000000000000000000000e+00
-4.807264799950587075727526098490e+03	-2.128448547630851346525084760719e-06	-3.881075893633436331236173655324e-06	0.000000000000000000000000000000e+00
-4.807164799950586711929645389318e+03	-2.131935924605358514667772379392e-06	-3.882849834632957702288541534941e-06	0.000000000000000000000000000000e+00
-4.807064799950586348131764680147e+03	-2.135401835073602831575109023410e-06	-3.884590590820578415566597524355e-06	0.000000000000000000000000000000e+00
-4.806964799950585984333883970976e+03	-2.138846305961202726321880931981e-06	-3.886298071670013916335470471886e-06	0.000000000000000000000000000000e+00
-4.806864799950585620536003261805e+03	-2.142269364618952439153695688212e-06	-3.887972187024682426282479186241e-06	0.000000000000000000000000000000e+00
-4.806764799950585256738122552633e+03	-2.145671038822034280846035719792e-06	-3.889612847099918240608307923312e-06	0.000000000000000000000000000000e+00
-4.806664799950584892940241843462e+03	-2.149051356768996263936922358484e-06	-3.891219962485044417648937659093e-06	0.000000000000000000000000000000e+00
-4.806564799950584529142361134291e+03	-2.152410347080819095935515228302e-06	-3.892793444145500525639148892143e-06	0.000000000000000000000000000000e+00
-4.806464799950584165344480425119e+03	-2.155748038799991642860184176689e-06	-3.894333203424972930574866208930e-06	0.000000000000000000000000000000e+00
-4.806364799950583801546599715948e+03	-2.159064461389462725966282077850e-06	-3.895839152047475956164562099771e-06	0.000000000000000000000000000000e+00
-4.806264799950583437748719006777e+03	-2.162359644731779265722313582154e-06	-3.897311202119489794988126812880e-06	0.000000000000000000000000000000e+00
-4.806164799950583073950838297606e+03	-2.165633619128042737218917818121e-06	-3.898749266132064538337848036420e-06	0.000000000000000000000000000000e+00
-4.806064799950582710152957588434e+03	-2.168886415296885107335637943304e-06	-3.900153256962892865840342171424e-06	0.000000000000000000000000000000e+00
-4.805964799950582346355076879263e+03	-2.172118064373630272123139386964e-06	-3.901523087878346312661753669815e-06	0.000000000000000000000000000000e+00
-4.805864799950581982557196170092e+03	-2.175328597908943886285286495319e-06	-3.902858672535721600883873438903e-06	0.000000000000000000000000000000e+00
-4.805764799950581618759315460920e+03	-2.178518047868183265392124856041e-06	-3.904159924985154933964933560153e-06	0.000000000000000000000000000000e+00
-4.805664799950581254961434751749e+03	-2.181686446630155212062732866807e-06	-3.905426759671761601964371651841e-06	0.000000000000000000000000000000e+00
-4.805564799950580891163554042578e+03	-2.184833826986152939504193595810e-06	-3.906659091437723917757812719387e-06	0.000000000000000000000000000000e+00
-4.805464799950580527365673333406e+03	-2.187960222138815118131643239208e-06	-3.907856835524298685122061847164e-06	0.000000000000000000000000000000e+00
-4.805364799950580163567792624235e+03	-2.191065665701192868776870509295e-06	-3.909019907573936475169134457941e-06	0.000000000000000000000000000000e+00
-4.805264799950579799769911915064e+03	-2.194150191695588480517630988742e-06	-3.910148223632278083002934698786e-06	0.000000000000000000000000000000e+00
-4.805164799950579435972031205893e+03	-2.197213834552518642350207866976e-06	-3.911241700150245852066026308602e-06	0.000000000000000000000000000000e+00
-4.805064799950579072174150496721e+03	-2.200256629109623888269822028496e-06	-3.912300253986048601125783547028e-06	0.000000000000000000000000000000e+00
-4.804964799950578708376269787550e+03	-2.203278610610507315099946407111e-06	-3.913323802407219585545485041056e-06	0.000000000000000000000000000000e+00
-4.804864799950578344578389078379e+03	-2.206279814703741859878123945937e-06	-3.914312263092673940313194480556e-06	0.000000000000000000000000000000e+00
-4.804764799950577980780508369207e+03	-2.209260277441677253949759915375e-06	-3.915265554134703442632544495572e-06	0.000000000000000000000000000000e+00
-4.804664799950577616982627660036e+03	-2.212220035279346503433216611367e-06	-3.916183594041002614732568942735e-06	0.000000000000000000000000000000e+00
-4.804564799950577253184746950865e+03	-2.215159125073267337599448520424e-06	-3.917066301736658404260803256758e-06	0.000000000000000000000000000000e+00
-4.804464799950576889386866241693e+03	-2.218077584080406287577510310305e-06	-3.917913596566200004015639857258e-06	0.000000000000000000000000000000e+00
-4.804364799950576525588985532522e+03	-2.220975449956949218031617213076e-06	-3.918725398295558886186274599739e-06	0.000000000000000000000000000000e+00
-4.804264799950576161791104823351e+03	-2.223852760757162491363561618307e-06	-3.919501627114071188240015941595e-06	0.000000000000000000000000000000e+00
-4.804164799950575797993224114180e+03	-2.226709554932231685542027427305e-06	-3.920242203636466546282438039306e-06	0.000000000000000000000000000000e+00
-4.804064799950575434195343405008e+03	-2.229545871329022808417230638867e-06	-3.920947048904844222923325031127e-06	0.000000000000000000000000000000e+00
-4.803964799950575070397462695837e+03	-2.232361749188991742801329437595e-06	-3.921616084390656011406193354185e-06	0.000000000000000000000000000000e+00
-4.803864799950574706599581986666e+03	-2.235157228146913273531069116240e-06	-3.922249231996662881716449178260e-06	0.000000000000000000000000000000e+00
-4.803764799950574342801701277494e+03	-2.237932348229670677386155680511e-06	-3.922846414058922966908594248681e-06	0.000000000000000000000000000000e+00
-4.803664799950573979003820568323e+03	-2.240687149855185496960400040600e-06	-3.923407553348643177128923786867e-06	0.000000000000000000000000000000e+00
-4.803564799950573615205939859152e+03	-2.243421673830854764874033827060e-06	-3.923932573074318804840290852987e-06	0.000000000000000000000000000000e+00
-4.803464799950573251408059149981e+03	-2.246135961352695500496982547456e-06	-3.924421396883501282583026070760e-06	0.000000000000000000000000000000e+00
-4.803364799950572887610178440809e+03	-2.248830054003889507345482698386e-06	-3.924873948864806498092877573569e-06	0.000000000000000000000000000000e+00
-4.803264799950572523812297731638e+03	-2.251503993753594985857083982106e-06	-3.925290153549840100190120029122e-06	0.000000000000000000000000000000e+00
-4.803164799950572160014417022467e+03	-2.254157822955616691663460054995e-06	-3.925669935915103322910876815222e-06	0.000000000000000000000000000000e+00
-4.803064799950571796216536313295e+03	-2.256791584347242959353828373192e-06	-3.926013221383930996890437858937e-06	0.000000000000000000000000000000e+00
-4.802964799950571432418655604124e+03	-2.259405321047890026242869684903e-06	-3.926319935828385515033320252165e-06	0.000000000000000000000000000000e+00
-4.802864799950571068620774894953e+03	-2.261999076557834024048688342790e-06	-3.926590005571159268512801410189e-06	0.000000000000000000000000000000e+00
-4.802764799950570704822894185781e+03	-2.264572894756935347274247327665e-06	-3.926823357387478776836346738843e-06	0.000000000000000000000000000000e+00
-4.802664799950570341025013476610e+03	-2.267126819903262224668080010437e-06	-3.927019918506983406922619672663e-06	0.000000000000000000000000000000e+00
-4.802564799950569977227132767439e+03	-2.269660896631874379912032976825e-06	-3.927179616615615103606806018943e-06	0.000000000000000000000000000000e+00
-4.802464799950569613429252058268e+03	-2.272175169953433897587768974802e-06	-3.927302379857482709157520672782e-06	0.000000000000000000000000000000e+00
-4.802364799950569249631371349096e+03	-2.274669685252910956833362343676e-06	-3.927388136836747458617395689640e-06	0.000000000000000000000000000000e+00
-4.802264799950568885833490639925e+03	-2.277144488288176062584962366930e-06	-3.927436816619467817562200151471e-06	0.000000000000000000000000000000e+00
-4.802164799950568522035609930754e+03	-2.279599625188746013298383280565e-06	-3.927448348735466342716588644679e-06	0.000000000000000000000000000000e+00
-4.802064799950568158237729221582e+03	-2.282035142454355379883559895582e-06	-3.927422663180154190922487023041e-06	0.000000000000000000000000000000e+00
-4.801964799950567794439848512411e+03	-2.284451086953620734746727566344e-06	-3.927359690416404756018418920060e-06	0.000000000000000000000000000000e+00
-4.801864799950567430641967803240e+03	-2.286847505922665917317028461131e-06	-3.927259361376356154951262900088e-06	0.000000000000000000000000000000e+00
-4.801764799950567066844087094069e+03	-2.289224446963692242431546303161e-06	-3.927121607463259453667161341661e-06	0.000000000000000000000000000000e+00
-4.801664799950566703046206384897e+03	-2.291581958043655858388168780615e-06	-3.926946360553271835860857791323e-06	0.000000000000000000000000000000e+00
-4.801564799950566339248325675726e+03	-2.293920087492834990715306897613e-06	-3.926733552997303134800711338359e-06	0.000000000000000000000000000000e+00
-4.801464799950565975450444966555e+03	-2.296238884003374739568512086230e-06	-3.926483117622792061419088882612e-06	0.000000000000000000000000000000e+00
-4.801364799950565611652564257383e+03	-2.298538396628055493825168453803e-06	-3.926194987735455327348445264679e-06	0.000000000000000000000000000000e+00
-4.801264799950565247854683548212e+03	-2.300818674778502726950470819167e-06	-3.925869097121234126634113648091e-06	0.000000000000000000000000000000e+00
-4.801164799950564884056802839041e+03	-2.303079768224134982076934871631e-06	-3.925505380047896722070510655556e-06	0.000000000000000000000000000000e+00
-4.801064799950564520258922129869e+03	-2.305321727090515122372566675368e-06	-3.925103771266905305816884846903e-06	0.000000000000000000000000000000e+00
-4.800964799950564156461041420698e+03	-2.307544601857962044040312871163e-06	-3.924664206015167663532238612190e-06	0.000000000000000000000000000000e+00
-4.800864799950563792663160711527e+03	-2.309748443360026440529476562946e-06	-3.924186620016793920707933590597e-06	0.000000000000000000000000000000e+00
-4.800764799950563428865280002356e+03	-2.311933302782115221029376334050e-06	-3.923670949484848206802612563537e-06	0.000000000000000000000000000000e+00
-4.800664799950563065067399293184e+03	-2.314099231659948639955922539135e-06	-3.923117131123083378718176261746e-06	0.000000000000000000000000000000e+00
-4.800564799950562701269518584013e+03	-2.316246281878071636546817871349e-06	-3.922525102127710472626597598689e-06	0.000000000000000000000000000000e+00
-4.800464799950562337471637874842e+03	-2.318374505668515099288421940638e-06	-3.921894800189025854261597181516e-06	0.000000000000000000000000000000e+00
-4.800364799950561973673757165670e+03	-2.320483955608944675409527000354e-06	-3.921226163493320431181754504024e-06	0.000000000000000000000000000000e+00
-4.800264799950561609875876456499e+03	-2.322574684621535487610930609259e-06	-3.920519130724405159108512941568e-06	0.000000000000000000000000000000e+00
-4.800164799950561246077995747328e+03	-2.324646745971240375204774214479e-06	-3.919773641065401669576675341977e-06	0.000000000000000000000000000000e+00
-4.800064799950560882280115038157e+03	-2.326700193264335538544107517822e-06	-3.918989634200430406598281846131e-06	0.000000000000000000000000000000e+00
-4.799964799950560518482234328985e+03	-2.328735080446817529170209712386e-06	-3.918167050316300457392382217137e-06	0.000000000000000000000000000000e+00
-4.799864799950560154684353619814e+03	-2.330751461802960752703415409082e-06	-3.917305830104187524653546609299e-06	0.000000000000000000000000000000e+00
-4.799764799950559790886472910643e+03	-2.332749391953697941847964414386e-06	-3.916405914761301734425009285490e-06	0.000000000000000000000000000000e+00
-4.799664799950559427088592201471e+03	-2.334728925855082368076261548073e-06	-3.915467245992555443971812334514e-06	0.000000000000000000000000000000e+00
-4.799564799950559063290711492300e+03	-2.336690118796736077269506764997e-06	-3.914489766012220038225635082574e-06	0.000000000000000000000000000000e+00
-4.799464799950558699492830783129e+03	-2.338633026400223162942493271288e-06	-3.913473417545588655460254284835e-06	0.000000000000000000000000000000e+00
-4.799364799950558335694950073957e+03	-2.340557704617550517926967412752e-06	-3.912418143830596561319641601973e-06	0.000000000000000000000000000000e+00
-4.799264799950557971897069364786e+03	-2.342464209729516120124482789211e-06	-3.911323888619453381307322636928e-06	0.000000000000000000000000000000e+00
-4.799164799950557608099188655615e+03	-2.344352598344107293203142372562e-06	-3.910190596180302438330048109272e-06	0.000000000000000000000000000000e+00
-4.799064799950557244301307946444e+03	-2.346222927395048892126004635994e-06	-3.909018211298728471343906509805e-06	0.000000000000000000000000000000e+00
-4.798964799950556880503427237272e+03	-2.348075254139853856822977781760e-06	-3.907806679279577909157973591991e-06	0.000000000000000000000000000000e+00
-4.798864799950556516705546528101e+03	-2.349909636158555203868780053567e-06	-3.906555945948317511281708269699e-06	0.000000000000000000000000000000e+00
-4.798764799950556152907665818930e+03	-2.351726131351904810920603466906e-06	-3.905265957652780102829243730200e-06	0.000000000000000000000000000000e+00
-4.798664799950555789109785109758e+03	-2.353524797939771677414855927113e-06	-3.903936661264675681297289105975e-06	0.000000000000000000000000000000e+00
-4.798564799950555425311904400587e+03	-2.355305694459461411199808697492e-06	-3.902568004181218566856804985665e-06	0.000000000000000000000000000000e+00
-4.798464799950555061514023691416e+03	-2.357068879764135241539546247735e-06	-3.901159934326643591328588611677e-06	0.000000000000000000000000000000e+00
-4.798364799950554697716142982244e+03	-2.358814413021101977175827957289e-06	-3.899712400153783273531061387418e-06	0.000000000000000000000000000000e+00
-4.798264799950554333918262273073e+03	-2.360542353710135375378367447730e-06	-3.898225350645639912430372858720e-06	0.000000000000000000000000000000e+00
-4.798164799950553970120381563902e+03	-2.362252761621960494068089148056e-06	-3.896698735316817919854207735719e-06	0.000000000000000000000000000000e+00
-4.798064799950553606322500854731e+03	-2.363945696856233094721453161235e-06	-3.895132504215269555396077005849e-06	0.000000000000000000000000000000e+00
-4.797964799950553242524620145559e+03	-2.365621219820208530093845131215e-06	-3.893526607923585804626933487560e-06	0.000000000000000000000000000000e+00
-4.797864799950552878726739436388e+03	-2.367279391226865989757881594824e-06	-3.891880997560642164111686935879e-06	0.000000000000000000000000000000e+00
-4.797764799950552514928858727217e+03	-2.368920272093237727614950874355e-06	-3.890195624783045373683114387386e-06	0.000000000000000000000000000000e+00
-4.797664799950552151130978018045e+03	-2.370543923738676879518078033371e-06	-3.888470441786700427394280615845e-06	0.000000000000000000000000000000e+00
-4.797564799950551787333097308874e+03	-2.372150407783191772981149295085e-06	-3.886705401308209024914454982058e-06	0.000000000000000000000000000000e+00
-4.797464799950551423535216599703e+03	-2.373739786145677745901518690408e-06	-3.884900456626401854130694463185e-06	0.000000000000000000000000000000e+00
-4.797364799950551059737335890532e+03	-2.375312121042202751874765354057e-06	-3.883055561563795487817121049323e-06	0.000000000000000000000000000000e+00
-4.797264799950550695939455181360e+03	-2.376867474984270942652822208863e-06	-3.881170670488038268875884834186e-06	0.000000000000000000000000000000e+00
-4.797164799950550332141574472189e+03	-2.378405910777042204888847426458e-06	-3.879245738313413793818540398206e-06	0.000000000000000000000000000000e+00
-4.797064799950549968343693763018e+03	-2.379927491517630470946190537895e-06	-3.877280720502197859547548197678e-06	0.000000000000000000000000000000e+00
-4.796964799950549604545813053846e+03	-2.381432280593320714544422131431e-06	-3.875275573066168723101228982264e-06	0.000000000000000000000000000000e+00
-4.796864799950549240747932344675e+03	-2.382920341679748253439210733950e-06	-3.873230252567987765357788304543e-06	0.000000000000000000000000000000e+00
-4.796764799950548876950051635504e+03	-2.384391738739333856052270491088e-06	-3.871144716122588625068813572572e-06	0.000000000000000000000000000000e+00
-4.796664799950548513152170926332e+03	-2.385846536019104325698075852458e-06	-3.869018921398710328493804333494e-06	0.000000000000000000000000000000e+00
-4.796564799950548149354290217161e+03	-2.387284798049308448748048044896e-06	-3.866852826620128028272532771936e-06	0.000000000000000000000000000000e+00
-4.796464799950547785556409507990e+03	-2.388706589641415455776193160764e-06	-3.864646390567141240313369515702e-06	0.000000000000000000000000000000e+00
-4.796364799950547421758528798819e+03	-2.390111975886357851710023111891e-06	-3.862399572577907073652261904506e-06	0.000000000000000000000000000000e+00
-4.796264799950547057960648089647e+03	-2.391501022152692507302066543540e-06	-3.860112332549870022067699248947e-06	0.000000000000000000000000000000e+00
-4.796164799950546694162767380476e+03	-2.392873794084837136533685381101e-06	-3.857784630941037595699277806816e-06	0.000000000000000000000000000000e+00
-4.796064799950546330364886671305e+03	-2.394230357601214870944114285201e-06	-3.855416428771390630904879193164e-06	0.000000000000000000000000000000e+00
-4.795964799950545966567005962133e+03	-2.395570778892386975498238546600e-06	-3.853007687624201273526598071628e-06	0.000000000000000000000000000000e+00
-4.795864799950545602769125252962e+03	-2.396895124419412992800709760743e-06	-3.850558369647319621937621436647e-06	0.000000000000000000000000000000e+00
-4.795764799950545238971244543791e+03	-2.398203460911623893477614272163e-06	-3.848068437554646717337503841749e-06	0.000000000000000000000000000000e+00
-4.795664799950544875173363834620e+03	-2.399495855365163485441301269296e-06	-3.845537854627253474275490330303e-06	0.000000000000000000000000000000e+00
-4.795564799950544511375483125448e+03	-2.400772375040936476575659241917e-06	-3.842966584714797766771272879982e-06	0.000000000000000000000000000000e+00
-4.795464799950544147577602416277e+03	-2.402033087462781848185362082448e-06	-3.840354592236773801912190495766e-06	0.000000000000000000000000000000e+00
-4.795364799950543783779721707106e+03	-2.403278060415592441852964539217e-06	-3.837701842183863137404099818983e-06	0.000000000000000000000000000000e+00
-4.795264799950543419981840997934e+03	-2.404507361943463345416204315907e-06	-3.835008300119097657807955281672e-06	0.000000000000000000000000000000e+00
-4.795164799950543056183960288763e+03	-2.405721060347807244660361253308e-06	-3.832273932179213980222468732828e-06	0.000000000000000000000000000000e+00
-4.795064799950542692386079579592e+03	-2.406919224185440975890409864846e-06	-3.829498705075857088102157799181e-06	0.000000000000000000000000000000e+00
-4.794964799950542328588198870420e+03	-2.408101922266731794325953300295e-06	-3.826682586096843257381702047004e-06	0.000000000000000000000000000000e+00
-4.794864799950541964790318161249e+03	-2.409269223653637339861276894792e-06	-3.823825543107432299962718941222e-06	0.000000000000000000000000000000e+00
-4.794764799950541600992437452078e+03	-2.410421197657868846119227218550e-06	-3.820927544551471058192557150868e-06	0.000000000000000000000000000000e+00
-4.794664799950541237194556742907e+03	-2.411557913838928565112423862971e-06	-3.817988559452662260219283490992e-06	0.000000000000000000000000000000e+00
-4.794564799950540873396676033735e+03	-2.412679442002178108607046008727e-06	-3.815008557415770694908573046344e-06	0.000000000000000000000000000000e+00
-4.794464799950540509598795324564e+03	-2.413785852197076619592543481052e-06	-3.811987508627750612696504645127e-06	0.000000000000000000000000000000e+00
-4.794364799950540145800914615393e+03	-2.414877214714895053873471020278e-06	-3.808925383859095049074536959433e-06	0.000000000000000000000000000000e+00
-4.794264799950539782003033906221e+03	-2.415953600087150016150015080507e-06	-3.805822154464803983248220170532e-06	0.000000000000000000000000000000e+00
-4.794164799950539418205153197050e+03	-2.417015079083470931056807501358e-06	-3.802677792385686227777125828498e-06	0.000000000000000000000000000000e+00
-4.794064799950539054407272487879e+03	-2.418061722709688289800972552102e-06	-3.799492270149447865912068628136e-06	0.000000000000000000000000000000e+00
-4.793964799950538690609391778708e+03	-2.419093602205856675263235394668e-06	-3.796265560871919602335677890181e-06	0.000000000000000000000000000000e+00
-4.793864799950538326811511069536e+03	-2.420110789044338349954759229132e-06	-3.792997638258083367094469773306e-06	0.000000000000000000000000000000e+00
-4.793764799950537963013630360365e+03	-2.421113354927803411228677890610e-06	-3.789688476603272984801580244851e-06	0.000000000000000000000000000000e+00
-4.793664799950537599215749651194e+03	-2.422101371787222323195103157456e-06	-3.786338050794257953292776958110e-06	0.000000000000000000000000000000e+00
-4.793564799950537235417868942022e+03	-2.423074911780082065334207194751e-06	-3.782946336310321716568313976659e-06	0.000000000000000000000000000000e+00
-4.793464799950536871619988232851e+03	-2.424034047288020792991014920603e-06	-3.779513309224484780368766984049e-06	0.000000000000000000000000000000e+00
-4.793364799950536507822107523680e+03	-2.424978850915218898292094462654e-06	-3.776038946204402567099122842165e-06	0.000000000000000000000000000000e+00
-4.793264799950536144024226814508e+03	-2.425909395486218323822850961857e-06	-3.772523224513565661515038934803e-06	0.000000000000000000000000000000e+00
-4.793164799950535780226346105337e+03	-2.426825754043945587728635035485e-06	-3.768966122012294227402919716274e-06	0.000000000000000000000000000000e+00
-4.793064799950535416428465396166e+03	-2.427727999847700503981487440974e-06	-3.765367617158890819421129814160e-06	0.000000000000000000000000000000e+00
-4.792964799950535052630584686995e+03	-2.428616206371177089898879403185e-06	-3.761727689010554755166555046531e-06	0.000000000000000000000000000000e+00
-4.792864799950534688832703977823e+03	-2.429490447300412475861936326127e-06	-3.758046317224493845917873691143e-06	0.000000000000000000000000000000e+00
-4.792764799950534325034823268652e+03	-2.430350796531773507999814321057e-06	-3.754323482058928130678052831337e-06	0.000000000000000000000000000000e+00
-4.792664799950533961236942559481e+03	-2.431197328169941656808182225968e-06	-3.750559164374076669557899615937e-06	0.000000000000000000000000000000e+00
-4.792564799950533597439061850309e+03	-2.432030116525838209944922196915e-06	-3.746753345633245557596809408030e-06	0.000000000000000000000000000000e+00
-4.792464799950533233641181141138e+03	-2.432849236114643062166501899513e-06	-3.742906007903699098149016832870e-06	0.000000000000000000000000000000e+00
-4.792364799950532869843300431967e+03	-2.433654761653700426365888251357e-06	-3.739017133857701229892244940145e-06	0.000000000000000000000000000000e+00
-4.792264799950532506045419722795e+03	-2.434446768060463084609561235094e-06	-3.735086706773490885266468530812e-06	0.000000000000000000000000000000e+00
-4.792164799950532142247539013624e+03	-2.435225330450604775214557690122e-06	-3.731114710536189586276897139916e-06	0.000000000000000000000000000000e+00
-4.792064799950531778449658304453e+03	-2.435990524135590055222798724910e-06	-3.727101129638877599853461625168e-06	0.000000000000000000000000000000e+00
-4.791964799950531414651777595282e+03	-2.436742424620993363517263557982e-06	-3.723045949183358385085711173001e-06	0.000000000000000000000000000000e+00
-4.791864799950531050853896886110e+03	-2.437481107604232784171610637358e-06	-3.718949154881190702869042663536e-06	0.000000000000000000000000000000e+00
-4.791764799950530687056016176939e+03	-2.438206648972533355728504675386e-06	-3.714810733054563600939214362828e-06	0.000000000000000000000000000000e+00
-4.791664799950530323258135467768e+03	-2.438919124800842099599950188460e-06	-3.710630670637289560003001590016e-06	0.000000000000000000000000000000e+00
-4.791564799950529959460254758596e+03	-2.439618611349751942313571206888e-06	-3.706408955175554964929464027423e-06	0.000000000000000000000000000000e+00
-4.791464799950529595662374049425e+03	-2.440305185063410391165840407357e-06	-3.702145574828908592199391489053e-06	0.000000000000000000000000000000e+00
-4.791364799950529231864493340254e+03	-2.440978922567378658447893868821e-06	-3.697840518371096360874823033571e-06	0.000000000000000000000000000000e+00
-4.791264799950528868066612631083e+03	-2.441639900666727531380103405345e-06	-3.693493775190902012799196857396e-06	0.000000000000000000000000000000e+00
-4.791164799950528504268731921911e+03	-2.442288196343547095247148923103e-06	-3.689105335293117812354903722882e-06	0.000000000000000000000000000000e+00
-4.791064799950528140470851212740e+03	-2.442923886755235303328091106545e-06	-3.684675189299208196777460702642e-06	0.000000000000000000000000000000e+00
-4.790964799950527776672970503569e+03	-2.443547049232169906840842973916e-06	-3.680203328448252523825805215818e-06	0.000000000000000000000000000000e+00
-4.790864799950527412875089794397e+03	-2.444157761275651858946236436032e-06	-3.675689744597706130885403016939e-06	0.000000000000000000000000000000e+00
-4.790764799950527049077209085226e+03	-2.444756100555748768864312847615e-06	-3.671134430224324871430176264742e-06	0.000000000000000000000000000000e+00
-4.790664799950526685279328376055e+03	-2.445342144909211624340551055612e-06	-3.666537378424790648854050822969e-06	0.000000000000000000000000000000e+00
-4.790564799950526321481447666883e+03	-2.445915972337305116751475508874e-06	-3.661898582916604612713835920079e-06	0.000000000000000000000000000000e+00
-4.790464799950525957683566957712e+03	-2.446477661003690905769467761610e-06	-3.657218038038839747502859595096e-06	0.000000000000000000000000000000e+00
-4.790364799950525593885686248541e+03	-2.447027289232291825786264755083e-06	-3.652495738752878214831553566055e-06	0.000000000000000000000000000000e+00
-4.790264799950525230087805539370e+03	-2.447564935505112893656147129984e-06	-3.647731680643269397803021836246e-06	0.000000000000000000000000000000e+00
-4.790164799950524866289924830198e+03	-2.448090678460138125887906798694e-06	-3.642925859918307153966594499894e-06	0.000000000000000000000000000000e+00
-4.790064799950524502492044121027e+03	-2.448604596889146887706825359010e-06	-3.638078273410866683869714990895e-06	0.000000000000000000000000000000e+00
-4.789964799950524138694163411856e+03	-2.449106769735524736402495354914e-06	-3.633188918579103756755898507746e-06	0.000000000000000000000000000000e+00
-4.789864799950523774896282702684e+03	-2.449597276092293222693506773990e-06	-3.628257793507120901977747520761e-06	0.000000000000000000000000000000e+00
-4.789764799950523411098401993513e+03	-2.450076195199564556720947874902e-06	-3.623284896905804277548839020806e-06	0.000000000000000000000000000000e+00
-4.789664799950523047300521284342e+03	-2.450543606442753521496751359376e-06	-3.618270228113310290571922114844e-06	0.000000000000000000000000000000e+00
-4.789564799950522683502640575171e+03	-2.450999589350198580871330669706e-06	-3.613213787095857573044600796752e-06	0.000000000000000000000000000000e+00
-4.789464799950522319704759865999e+03	-2.451444223591052343978443153749e-06	-3.608115574448349127559092230921e-06	0.000000000000000000000000000000e+00
-4.789364799950521955906879156828e+03	-2.451877588973061068363962916594e-06	-3.602975591395132115855913859659e-06	0.000000000000000000000000000000e+00
-4.789264799950521592108998447657e+03	-2.452299765440405573003329608994e-06	-3.597793839790453562549506216772e-06	0.000000000000000000000000000000e+00
-4.789164799950521228311117738485e+03	-2.452710833071512505165843315291e-06	-3.592570322119219296648972780672e-06	0.000000000000000000000000000000e+00
-4.789064799950520864513237029314e+03	-2.453110872076800809258494487364e-06	-3.587305041497572051544581034355e-06	0.000000000000000000000000000000e+00
-4.788964799950520500715356320143e+03	-2.453499962796698399179968000383e-06	-3.581998001673485235103787729938e-06	0.000000000000000000000000000000e+00
-4.788864799950520136917475610971e+03	-2.453878185699045578820835095124e-06	-3.576649207027455802622092906340e-06	0.000000000000000000000000000000e+00
-4.788764799950519773119594901800e+03	-2.454245621377276462325798395137e-06	-3.571258662572919726483668123596e-06	0.000000000000000000000000000000e+00
-4.788664799950519409321714192629e+03	-2.454602350548029070633013898339e-06	-3.565826373956950374826367633485e-06	0.000000000000000000000000000000e+00
-4.788564799950519045523833483458e+03	-2.454948454048950245591281457691e-06	-3.560352347460734120541611669175e-06	0.000000000000000000000000000000e+00
-4.788464799950518681725952774286e+03	-2.455284012836497175945446244660e-06	-3.554836590000276343235922904551e-06	0.000000000000000000000000000000e+00
-4.788364799950518317928072065115e+03	-2.455609107983720288596960618088e-06	-3.549279109126727960432092986998e-06	0.000000000000000000000000000000e+00
-4.788264799950517954130191355944e+03	-2.455923820678033010853763551395e-06	-3.543679913027052466015145298917e-06	0.000000000000000000000000000000e+00
-4.788164799950517590332310646772e+03	-2.456228232218989579493158975643e-06	-3.538039010524493492419219331513e-06	0.000000000000000000000000000000e+00
-4.788064799950517226534429937601e+03	-2.456522424016056073561116088189e-06	-3.532356411079055078308663873088e-06	0.000000000000000000000000000000e+00
-4.787964799950516862736549228430e+03	-2.456806477586377212006833389846e-06	-3.526632124788135672739056852842e-06	0.000000000000000000000000000000e+00
-4.787864799950516498938668519258e+03	-2.457080474552542727800829094886e-06	-3.520866162386777586360171732327e-06	0.000000000000000000000000000000e+00
-4.787764799950516135140787810087e+03	-2.457344496640352471503610659598e-06	-3.515058535248307348324101756498e-06	0.000000000000000000000000000000e+00
-4.787664799950515771342907100916e+03	-2.457598625676538739670507968671e-06	-3.509209255384732117704574966277e-06	0.000000000000000000000000000000e+00
-4.787564799950515407545026391745e+03	-2.457842943586683420834375010666e-06	-3.503318335447158541289371450067e-06	0.000000000000000000000000000000e+00
-4.787464799950515043747145682573e+03	-2.458077532392645979961252195034e-06	-3.497385788726373394665666166636e-06	0.000000000000000000000000000000e+00
-4.787364799950514679949264973402e+03	-2.458302474210638152561257327444e-06	-3.491411629153040093863791942796e-06	0.000000000000000000000000000000e+00
-4.787264799950514316151384264231e+03	-2.458517851248812441887752616720e-06	-3.485395871298259854684795447377e-06	0.000000000000000000000000000000e+00
-4.787164799950513952353503555059e+03	-2.458723745805036539868434000700e-06	-3.479338530373900765000445486907e-06	0.000000000000000000000000000000e+00
-4.787064799950513588555622845888e+03	-2.458920240264625819905531384224e-06	-3.473239622233128027378214197629e-06	0.000000000000000000000000000000e+00
-4.786964799950513224757742136717e+03	-2.459107417098094464400848471741e-06	-3.467099163370550495781152039454e-06	0.000000000000000000000000000000e+00
-4.786864799950512860959861427546e+03	-2.459285358858884569424173988095e-06	-3.460917170922747106544606343626e-06	0.000000000000000000000000000000e+00
-4.786764799950512497161980718374e+03	-2.459454148181063909162644490203e-06	-3.454693662668565033973654826438e-06	0.000000000000000000000000000000e+00
-4.786664799950512133364100009203e+03	-2.459613867777235882123394380971e-06	-3.448428657029450456709008393519e-06	0.000000000000000000000000000000e+00
-4.786564799950511769566219300032e+03	-2.459764600435902697568753272339e-06	-3.442122173069880968046584460152e-06	0.000000000000000000000000000000e+00
-4.786464799950511405768338590860e+03	-2.459906429019559551384923809514e-06	-3.435774230497498136593752249279e-06	0.000000000000000000000000000000e+00
-4.786364799950511041970457881689e+03	-2.460039436462235265919628809939e-06	-3.429384849663542457687747874728e-06	0.000000000000000000000000000000e+00
-4.786264799950510678172577172518e+03	-2.460163705767237064760046688638e-06	-3.422954051563074428994907713597e-06	0.000000000000000000000000000000e+00
-4.786164799950510314374696463346e+03	-2.460279320004889418280116103466e-06	-3.416481857835420513357397795384e-06	0.000000000000000000000000000000e+00
-4.786064799950509950576815754175e+03	-2.460386362310226725892215240976e-06	-3.409968290764180338573265463542e-06	0.000000000000000000000000000000e+00
-4.785964799950509586778935045004e+03	-2.460484915880724961814414800121e-06	-3.403413373277674777825536900355e-06	0.000000000000000000000000000000e+00
-4.785864799950509222981054335833e+03	-2.460575063974002404135156193976e-06	-3.396817128949127214732929547214e-06	0.000000000000000000000000000000e+00
-4.785764799950508859183173626661e+03	-2.460656889905531798822717684527e-06	-3.390179581996865560707772255244e-06	0.000000000000000000000000000000e+00
-4.785664799950508495385292917490e+03	-2.460730477046347865053470618801e-06	-3.383500757284710196045847754864e-06	0.000000000000000000000000000000e+00
-4.785564799950508131587412208319e+03	-2.460795908820749294825978512047e-06	-3.376780680321931618279029940766e-06	0.000000000000000000000000000000e+00
-4.785464799950507767789531499147e+03	-2.460853268704002446640990639515e-06	-3.370019377263607890079025186658e-06	0.000000000000000000000000000000e+00
-4.785364799950507403991650789976e+03	-2.460902640220009463797650947625e-06	-3.363216874910777528704351746480e-06	0.000000000000000000000000000000e+00
-4.785264799950507040193770080805e+03	-2.460944106939183492245310641566e-06	-3.356373200710594936546160918511e-06	0.000000000000000000000000000000e+00
-4.785164799950506676395889371634e+03	-2.460977752475783914931466156428e-06	-3.349488382756587052111255098374e-06	0.000000000000000000000000000000e+00
-4.785064799950506312598008662462e+03	-2.461003660485977493385494063727e-06	-3.342562449788633868264300930129e-06	0.000000000000000000000000000000e+00
-4.784964799950505948800127953291e+03	-2.461021914665344702721934411205e-06	-3.335595431193225083210847359272e-06	0.000000000000000000000000000000e+00
-4.784864799950505585002247244120e+03	-2.461032598746617306638374486627e-06	-3.328587357003517698737738925163e-06	0.000000000000000000000000000000e+00
-4.784764799950505221204366534948e+03	-2.461035796497353675491709390499e-06	-3.321538257899621470316340460238e-06	0.000000000000000000000000000000e+00
-4.784664799950504857406485825777e+03	-2.461031591717641632945188373549e-06	-3.314448165208430347546033484241e-06	0.000000000000000000000000000000e+00
-4.784564799950504493608605116606e+03	-2.461020068237774197561149036595e-06	-3.307317110903897759862073851833e-06	0.000000000000000000000000000000e+00
-4.784464799950504129810724407434e+03	-2.461001309915900760438281155706e-06	-3.300145127607055674776904974355e-06	0.000000000000000000000000000000e+00
-4.784364799950503766012843698263e+03	-2.460975400635908232294070049906e-06	-3.292932248586089560295989825400e-06	0.000000000000000000000000000000e+00
-4.784264799950503402214962989092e+03	-2.460942424304706726385320175732e-06	-3.285678507756456546013952915719e-06	0.000000000000000000000000000000e+00
-4.784164799950503038417082279921e+03	-2.460902464850313569981465899872e-06	-3.278383939680782508611488895722e-06	0.000000000000000000000000000000e+00
-4.784064799950502674619201570749e+03	-2.460855606219316864204018496798e-06	-3.271048579568995056028081480637e-06	0.000000000000000000000000000000e+00
-4.783964799950502310821320861578e+03	-2.460801932374617294189186184061e-06	-3.263672463278279481748746226888e-06	0.000000000000000000000000000000e+00
-4.783864799950501947023440152407e+03	-2.460741527293082694856926964655e-06	-3.256255627313255371173533053719e-06	0.000000000000000000000000000000e+00
-4.783764799950501583225559443235e+03	-2.460674474963236921514365268537e-06	-3.248798108825694116129616934030e-06	0.000000000000000000000000000000e+00
-4.783664799950501219427678734064e+03	-2.460600859382939403096788796854e-06	-3.241299945614694250691379534546e-06	0.000000000000000000000000000000e+00
-4.783564799950500855629798024893e+03	-2.460520764557037166837859601398e-06	-3.233761176126589124589158497081e-06	0.000000000000000000000000000000e+00
-4.783464799950500491831917315722e+03	-2.460434274495074037663764829342e-06	-3.226181839454874481892257195859e-06	0.000000000000000000000000000000e+00
-4.783364799950500128034036606550e+03	-2.460341473208921910556220072341e-06	-3.218561975340318998808561423708e-06	0.000000000000000000000000000000e+00
-4.783264799950499764236155897379e+03	-2.460242444710476820935937669610e-06	-3.210901624170630129186847570577e-06	0.000000000000000000000000000000e+00
-4.783164799950499400438275188208e+03	-2.460137273009332992189466399191e-06	-3.203200826980563795283452055429e-06	0.000000000000000000000000000000e+00
-4.783064799950499036640394479036e+03	-2.460026042110420884295772861461e-06	-3.195459625451715594140773141207e-06	0.000000000000000000000000000000e+00
-4.782964799950498672842513769865e+03	-2.459908836011726134099285648316e-06	-3.187678061912643193848149181235e-06	0.000000000000000000000000000000e+00
-4.782864799950498309044633060694e+03	-2.459785738701904310530427233417e-06	-3.179856179338427146958707264490e-06	0.000000000000000000000000000000e+00
-4.782764799950497945246752351522e+03	-2.459656834157988419933870208323e-06	-3.171994021350757711366456781388e-06	0.000000000000000000000000000000e+00
-4.782664799950497581448871642351e+03	-2.459522206343028225244539547445e-06	-3.164091632217730715366001137401e-06	0.000000000000000000000000000000e+00
-4.782564799950497217650990933180e+03	-2.459381939203775304942766605221e-06	-3.156149056853654434140563772582e-06	0.000000000000000000000000000000e+00
-4.782464799950496853853110224009e+03	-2.459236116668341853988078229976e-06	-3.148166340819080082948089316375e-06	0.000000000000000000000000000000e+00
-4.782364799950496490055229514837e+03	-2.459084822643867955082458420790e-06	-3.140143530320329172736675688027e-06	0.000000000000000000000000000000e+00
-4.782264799950496126257348805666e+03	-2.458928141014178262021769305612e-06	-3.132080672209491816078679587987e-06	0.000000000000000000000000000000e+00
-4.782164799950495762459468096495e+03	-2.458766155637419201289385270459e-06	-3.123977813984172617286540207804e-06	0.000000000000000000000000000000e+00
-4.782064799950495398661587387323e+03	-2.458598950343899461557168120707e-06	-3.115835003787287384505438198046e-06	0.000000000000000000000000000000e+00
-4.781964799950495034863706678152e+03	-2.458426608933397699462619287458e-06	-3.107652290406905581585106368436e-06	0.000000000000000000000000000000e+00
-4.781864799950494671065825968981e+03	-2.458249215173185564709988290555e-06	-3.099429723275849681495778403795e-06	0.000000000000000000000000000000e+00
-4.781764799950494307267945259809e+03	-2.458066852795508200568664822216e-06	-3.091167352471561335122522684582e-06	0.000000000000000000000000000000e+00
-4.781664799950493943470064550638e+03	-2.457879605495282008322541558720e-06	-3.082865228715768063800497719718e-06	0.000000000000000000000000000000e+00
-4.781564799950493579672183841467e+03	-2.457687556927768694796853851670e-06	-3.074523403374406602833225632398e-06	0.000000000000000000000000000000e+00
-4.781464799950493215874303132296e+03	-2.457490790706225179446022671703e-06	-3.066141928457018119968252589658e-06	0.000000000000000000000000000000e+00
-4.781364799950492852076422423124e+03	-2.457289390399579759462862435515e-06	-3.057720856616669864849527779582e-06	0.000000000000000000000000000000e+00
-4.781264799950492488278541713953e+03	-2.457083439530090487195896492567e-06	-3.049260241149580356938243383413e-06	0.000000000000000000000000000000e+00
-4.781164799950492124480661004782e+03	-2.456873021571008206247882510453e-06	-3.040760135994744149917200920497e-06	0.000000000000000000000000000000e+00
-4.781064799950491760682780295610e+03	-2.456658219944243399222600504617e-06	-3.032220595733803929715775848930e-06	0.000000000000000000000000000000e+00
-4.780964799950491396884899586439e+03	-2.456439118018027953273957342262e-06	-3.023641675590391946393427347051e-06	0.000000000000000000000000000000e+00
-4.780864799950491033087018877268e+03	-2.456215799104582007852774772072e-06	-3.015023431429972889527982640723e-06	0.000000000000000000000000000000e+00
-4.780764799950490669289138168097e+03	-2.455988346457780378937103826775e-06	-3.006365919759367008666332832245e-06	0.000000000000000000000000000000e+00
-4.780664799950490305491257458925e+03	-2.455756843270827453592011768713e-06	-2.997669197726579859702034785984e-06	0.000000000000000000000000000000e+00
-4.780564799950489941693376749754e+03	-2.455521372673895662112637100494e-06	-2.988933323120073009507725175782e-06	0.000000000000000000000000000000e+00
-4.780464799950489577895496040583e+03	-2.455282017731821124891184240924e-06	-2.980158354368584041433828946133e-06	0.000000000000000000000000000000e+00
-4.780364799950489214097615331411e+03	-2.455038861441763723900133520317e-06	-2.971344350540636970265046326589e-06	0.000000000000000000000000000000e+00
-4.780264799950488850299734622240e+03	-2.454791986730856586263610497056e-06	-2.962491371344052657176839846165e-06	0.000000000000000000000000000000e+00
-4.780164799950488486501853913069e+03	-2.454541476453913589585642193724e-06	-2.953599477125734933916252622499e-06	0.000000000000000000000000000000e+00
-4.780064799950488122703973203897e+03	-2.454287413391060210796686819057e-06	-2.944668728870865074469069522234e-06	0.000000000000000000000000000000e+00
-4.779964799950487758906092494726e+03	-2.454029880245424514339418545217e-06	-2.935699188202658273087481549668e-06	0.000000000000000000000000000000e+00
-4.779864799950487395108211785555e+03	-2.453768959640766730465836348296e-06	-2.926690917381802061446056245630e-06	0.000000000000000000000000000000e+00
-4.779764799950487031310331076384e+03	-2.453504734119328638584185339755e-06	-2.917643979305994252169010466647e-06	0.000000000000000000000000000000e+00
-4.779664799950486667512450367212e+03	-2.453237286139171342705736500456e-06	-2.908558437509493587851691978607e-06	0.000000000000000000000000000000e+00
-4.779564799950486303714569658041e+03	-2.452966698072166109293899480259e-06	-2.899434356162413739099042997438e-06	0.000000000000000000000000000000e+00
-4.779464799950485939916688948870e+03	-2.452693052201522725124134549635e-06	-2.890271800070348068929966534046e-06	0.000000000000000000000000000000e+00
-4.779364799950485576118808239698e+03	-2.452416430719498696678103344393e-06	-2.881070834673723346638571363165e-06	0.000000000000000000000000000000e+00
-4.779264799950485212320927530527e+03	-2.452136915725060168659826115301e-06	-2.871831526047456275934060404564e-06	0.000000000000000000000000000000e+00
-4.779164799950484848523046821356e+03	-2.451854589221579264928570912607e-06	-2.862553940900067074961429097746e-06	0.000000000000000000000000000000e+00
-4.779064799950484484725166112185e+03	-2.451569533114510677124535040217e-06	-2.853238146573302546639937238293e-06	0.000000000000000000000000000000e+00
-4.778964799950484120927285403013e+03	-2.451281829209056818349738576801e-06	-2.843884211041493180656142963914e-06	0.000000000000000000000000000000e+00
-4.778864799950483757129404693842e+03	-2.450991559207877446078648747685e-06	-2.834492202910893314797991654475e-06	0.000000000000000000000000000000e+00
-4.778764799950483393331523984671e+03	-2.450698804708750580674337174458e-06	-2.825062191419280488370764647943e-06	0.000000000000000000000000000000e+00
-4.778664799950483029533643275499e+03	-2.450403647202280434233209738260e-06	-2.815594246434994483318419236650e-06	0.000000000000000000000000000000e+00
-4.778564799950482665735762566328e+03	-2.450106168069560446683531965140e-06	-2.806088438456509149068751618472e-06	0.000000000000000000000000000000e+00
-4.778464799950482301937881857157e+03	-2.449806448579886296827842415147e-06	-2.796544838611670072880868026521e-06	0.000000000000000000000000000000e+00
-4.778364799950481938140001147985e+03	-2.449504569888432490968634136497e-06	-2.786963518657259204910296018776e-06	0.000000000000000000000000000000e+00
-4.778264799950481574342120438814e+03	-2.449200613033944198127086697148e-06	-2.777344550977955972299177078710e-06	0.000000000000000000000000000000e+00
-4.778164799950481210544239729643e+03	-2.448894658936444331854848793784e-06	-2.767688008585893010395431734771e-06	0.000000000000000000000000000000e+00
-4.778064799950480846746359020472e+03	-2.448586788394909291826772451683e-06	-2.757993965119875198375391095462e-06	0.000000000000000000000000000000e+00
-4.777964799950480482948478311300e+03	-2.448277082084993409828114346860e-06	-2.748262494844623258821898759141e-06	0.000000000000000000000000000000e+00
-4.777864799950480119150597602129e+03	-2.447965620556714008709689803234e-06	-2.738493672650269349604220878169e-06	0.000000000000000000000000000000e+00
-4.777764799950479755352716892958e+03	-2.447652484232138578925394925556e-06	-2.728687574051255921046615568470e-06	0.000000000000000000000000000000e+00
-4.777664799950479391554836183786e+03	-2.447337753403123624079511244656e-06	-2.718844275185835542972979245180e-06	0.000000000000000000000000000000e+00
-4.777564799950479027756955474615e+03	-2.447021508228958215267444253893e-06	-2.708963852815210319232436253500e-06	0.000000000000000000000000000000e+00
-4.777464799950478663959074765444e+03	-2.446703828734249373322903048367e-06	-2.699046384322801745298805661810e-06	0.000000000000000000000000000000e+00
-4.777364799950478300161194056273e+03	-2.446384794806303466461463655413e-06	-2.689091947713501931145228460163e-06	0.000000000000000000000000000000e+00
-4.777264799950477936363313347101e+03	-2.446064486193172105271253363723e-06	-2.679100621612710948299613047952e-06	0.000000000000000000000000000000e+00
-4.777164799950477572565432637930e+03	-2.445742982501186429803493455060e-06	-2.669072485265651580190306504936e-06	0.000000000000000000000000000000e+00
-4.777064799950477208767551928759e+03	-2.445420363192721366108221478508e-06	-2.659007618536456220628954455476e-06	0.000000000000000000000000000000e+00
-4.776964799950476844969671219587e+03	-2.445096707583915413540282673965e-06	-2.648906101907570986132107668243e-06	0.000000000000000000000000000000e+00
-4.776864799950476481171790510416e+03	-2.444772094842395090746531294279e-06	-2.638768016478533023861860473680e-06	0.000000000000000000000000000000e+00
-4.776764799950476117373909801245e+03	-2.444446603984975241214035179826e-06	-2.628593443965346248343724344654e-06	0.000000000000000000000000000000e+00
-4.776664799950475753576029092073e+03	-2.444120313875393643652644132258e-06	-2.618382466699539864345754741626e-06	0.000000000000000000000000000000e+00
-4.776564799950475389778148382902e+03	-2.443793303222165054023121144589e-06	-2.608135167627313287118297896461e-06	0.000000000000000000000000000000e+00
-4.776464799950475025980267673731e+03	-2.443465650576027401201170685674e-06	-2.597851630308682756699632104835e-06	0.000000000000000000000000000000e+00
-4.776364799950474662182386964560e+03	-2.443137434327966929660915298972e-06	-2.587531938916395441677587713203e-06	0.000000000000000000000000000000e+00
-4.776264799950474298384506255388e+03	-2.442808732706805849641115355175e-06	-2.577176178235162874372281976987e-06	0.000000000000000000000000000000e+00
-4.776164799950473934586625546217e+03	-2.442479623776992851702256209778e-06	-2.566784433660614441629786372512e-06	0.000000000000000000000000000000e+00
-4.776064799950473570788744837046e+03	-2.442150185436316964801908846461e-06	-2.556356791198601970772430816425e-06	0.000000000000000000000000000000e+00
-4.775964799950473206990864127874e+03	-2.441820495413679436126977440047e-06	-2.545893337463866076223351769814e-06	0.000000000000000000000000000000e+00
-4.775864799950472843192983418703e+03	-2.441490631266831306091583120299e-06	-2.535394159679311099303642557112e-06	0.000000000000000000000000000000e+00
-4.775764799950472479395102709532e+03	-2.441160670380130041576260957470e-06	-2.524859345674965375289598712438e-06	0.000000000000000000000000000000e+00
-4.775664799950472115597222000360e+03	-2.440830689962291934002420676353e-06	-2.514288983886916089481545696915e-06	0.000000000000000000000000000000e+00
-4.775564799950471751799341291189e+03	-2.440500767044155085318648049086e-06	-2.503683163356559653045518842873e-06	0.000000000000000000000000000000e+00
-4.775464799950471388001460582018e+03	-2.440170978476441546954059033658e-06	-2.493041973729196898870242096735e-06	0.000000000000000000000000000000e+00
-4.775364799950471024203579872847e+03	-2.439841400927514376573970386608e-06	-2.482365505253261434552179351409e-06	0.000000000000000000000000000000e+00
-4.775264799950470660405699163675e+03	-2.439512110881136388901464784329e-06	-2.471653848779187582861529073885e-06	0.000000000000000000000000000000e+00
-4.775164799950470296607818454504e+03	-2.439183184634361043678727615225e-06	-2.460907095758397753853781789180e-06	0.000000000000000000000000000000e+00
-4.775064799950469932809937745333e+03	-2.438854698295047250999802862514e-06	-2.450125338242279229069436885524e-06	0.000000000000000000000000000000e+00
-4.774964799950469569012057036161e+03	-2.438526727779904419268330179049e-06	-2.439308668880933093870908012768e-06	0.000000000000000000000000000000e+00
-4.774864799950469205214176326990e+03	-2.438199348812138127120651559521e-06	-2.428457180922234030871070808999e-06	0.000000000000000000000000000000e+00
-4.774764799950468841416295617819e+03	-2.437872636919270284136052398538e-06	-2.417570968210613133588058470957e-06	0.000000000000000000000000000000e+00
-4.774664799950468477618414908648e+03	-2.437546667430923716163217868091e-06	-2.406650125186215108662743725199e-06	0.000000000000000000000000000000e+00
-4.774564799950468113820534199476e+03	-2.437221515476604209547847532114e-06	-2.395694746883368957872471188830e-06	0.000000000000000000000000000000e+00
-4.774464799950467750022653490305e+03	-2.436897255983538459534788744865e-06	-2.384704928929719345843648084515e-06	0.000000000000000000000000000000e+00
-4.774364799950467386224772781134e+03	-2.436573963674387081310450040017e-06	-2.373680767544977226454544147471e-06	0.000000000000000000000000000000e+00
-4.774264799950467022426892071962e+03	-2.436251713065239259500176574602e-06	-2.362622359539817852970913780730e-06	0.000000000000000000000000000000e+00
-4.774164799950466658629011362791e+03	-2.435930578463112306907955434410e-06	-2.351529802314736436534255495379e-06	0.000000000000000000000000000000e+00
-4.774064799950466294831130653620e+03	-2.435610633964060663461670408481e-06	-2.340403193858689928830889639966e-06	0.000000000000000000000000000000e+00
-4.773964799950465931033249944448e+03	-2.435291953450841896926942764523e-06	-2.329242632748057712665677373987e-06	0.000000000000000000000000000000e+00
-4.773864799950465567235369235277e+03	-2.434974610590766086254052580351e-06	-2.318048218145312607267778670650e-06	0.000000000000000000000000000000e+00
-4.773764799950465203437488526106e+03	-2.434658678833533346463598515119e-06	-2.306820049798082355785094552103e-06	0.000000000000000000000000000000e+00
-4.773664799950464839639607816935e+03	-2.434344231409033660566004764192e-06	-2.295558228037496216971226695169e-06	0.000000000000000000000000000000e+00
-4.773564799950464475841727107763e+03	-2.434031341325225485545122663944e-06	-2.284262853777222735757396546163e-06	0.000000000000000000000000000000e+00
-4.773464799950464112043846398592e+03	-2.433720081365916102519950797722e-06	-2.272934028512136513393467052158e-06	0.000000000000000000000000000000e+00
-4.773364799950463748245965689421e+03	-2.433410524088654622288339923752e-06	-2.261571854316989636270174290900e-06	0.000000000000000000000000000000e+00
-4.773264799950463384448084980249e+03	-2.433102741822541981641866981612e-06	-2.250176433845402012646000344809e-06	0.000000000000000000000000000000e+00
-4.773164799950463020650204271078e+03	-2.432796806666101079019964154027e-06	-2.238747870328157565873771275844e-06	0.000000000000000000000000000000e+00
-4.773064799950462656852323561907e+03	-2.432492790485115569944999519558e-06	-2.227286267572176359919164032042e-06	0.000000000000000000000000000000e+00
-4.772964799950462293054442852736e+03	-2.432190764910484332566881909843e-06	-2.215791729959110218734158817555e-06	0.000000000000000000000000000000e+00
-4.772864799950461929256562143564e+03	-2.431890801336191976721439605980e-06	-2.204264362444062012440790590539e-06	0.000000000000000000000000000000e+00
-4.772764799950461565458681434393e+03	-2.431592970916935457612213788980e-06	-2.192704270554294779119533509437e-06	0.000000000000000000000000000000e+00
-4.772664799950461201660800725222e+03	-2.431297344566238156953396840065e-06	-2.181111560387690971878245360660e-06	0.000000000000000000000000000000e+00
-4.772564799950460837862920016050e+03	-2.431003992954214986538501869218e-06	-2.169486338611562801077748893763e-06	0.000000000000000000000000000000e+00
-4.772464799950460474065039306879e+03	-2.430712986505465817300541270241e-06	-2.157828712461155103597559845596e-06	0.000000000000000000000000000000e+00
-4.772364799950460110267158597708e+03	-2.430424395396987543097044870422e-06	-2.146138789738556481982191537217e-06	0.000000000000000000000000000000e+00
-4.772264799950459746469277888536e+03	-2.430138289556024734606402143422e-06	-2.134416678810861242945613042155e-06	0.000000000000000000000000000000e+00
-4.772164799950459382671397179365e+03	-2.429854738657999914321246326399e-06	-2.122662488609058090144451544368e-06	0.000000000000000000000000000000e+00
-4.772064799950459018873516470194e+03	-2.429573812124379033521373583149e-06	-2.110876328626512664652986259184e-06	0.000000000000000000000000000000e+00
-4.771964799950458655075635761023e+03	-2.429295579120708473418481163075e-06	-2.099058308917597892687438229653e-06	0.000000000000000000000000000000e+00
-4.771864799950458291277755051851e+03	-2.429020108554267493342852107796e-06	-2.087208540096279017067582017830e-06	0.000000000000000000000000000000e+00
-4.771764799950457927479874342680e+03	-2.428747469072234404412549690910e-06	-2.075327133334481788243860295173e-06	0.000000000000000000000000000000e+00
-4.771664799950457563681993633509e+03	-2.428477729059489789584713390069e-06	-2.063414200360798621470452898774e-06	0.000000000000000000000000000000e+00
-4.771564799950457199884112924337e+03	-2.428210956636577695351517786060e-06	-2.051469853458888975084387085168e-06	0.000000000000000000000000000000e+00
-4.771464799950456836086232215166e+03	-2.427947219657616424975769831018e-06	-2.039494205466287575148750729759e-06	0.000000000000000000000000000000e+00
-4.771364799950456472288351505995e+03	-2.427686585708249565791500695910e-06	-2.027487369772461745388164588988e-06	0.000000000000000000000000000000e+00
-4.771264799950456108490470796824e+03	-2.427429122103581769911507040605e-06	-2.015449460317601420623629532303e-06	0.000000000000000000000000000000e+00
-4.771164799950455744692590087652e+03	-2.427174895886139945923309912956e-06	-2.003380591591022489666952186016e-06	0.000000000000000000000000000000e+00
-4.771064799950455380894709378481e+03	-2.426923973823816239376747680434e-06	-1.991280878629563361951592542765e-06	0.000000000000000000000000000000e+00
-4.770964799950455017096828669310e+03	-2.426676422407820330633988759050e-06	-1.979150437016338135034305631410e-06	0.000000000000000000000000000000e+00
-4.770864799950454653298947960138e+03	-2.426432307850669002169223531507e-06	-1.966989382878737173323147741089e-06	0.000000000000000000000000000000e+00
-4.770764799950454289501067250967e+03	-2.426191696084130389605678160270e-06	-1.954797832887161217337804869354e-06	0.000000000000000000000000000000e+00
-4.770664799950453925703186541796e+03	-2.425954652757178397147995452254e-06	-1.942575904253334517595135783052e-06	0.000000000000000000000000000000e+00
-4.770564799950453561905305832624e+03	-2.425721243234121178285276482223e-06	-1.930323714728794151347743973668e-06	0.000000000000000000000000000000e+00
-4.770464799950453198107425123453e+03	-2.425491532592318381998230253371e-06	-1.918041382603309459104401132890e-06	0.000000000000000000000000000000e+00
-4.770364799950452834309544414282e+03	-2.425265585620429912140725431380e-06	-1.905729026703093746320156511020e-06	0.000000000000000000000000000000e+00
-4.770264799950452470511663705111e+03	-2.425043466816284369028024897608e-06	-1.893386766389355857056532063398e-06	0.000000000000000000000000000000e+00
-4.770164799950452106713782995939e+03	-2.424825240384921556295681061011e-06	-1.881014721556535592594154929214e-06	0.000000000000000000000000000000e+00
-4.770064799950451742915902286768e+03	-2.424610970236590518528700319290e-06	-1.868613012630972810914384112102e-06	0.000000000000000000000000000000e+00
-4.769964799950451379118021577597e+03	-2.424400719984768754714388877547e-06	-1.856181760568793232462963746499e-06	0.000000000000000000000000000000e+00
-4.769864799950451015320140868425e+03	-2.424194552944203878068300805904e-06	-1.843721086854551916884995335644e-06	0.000000000000000000000000000000e+00
-4.769764799950450651522260159254e+03	-2.423992532128882854543195854435e-06	-1.831231113499449623396257008645e-06	0.000000000000000000000000000000e+00
-4.769664799950450287724379450083e+03	-2.423794720250218081772494368997e-06	-1.818711963039721118842815400507e-06	0.000000000000000000000000000000e+00
-4.769564799950449923926498740911e+03	-2.423601179714833244946154550137e-06	-1.806163758534944499938306068654e-06	0.000000000000000000000000000000e+00
-4.769464799950449560128618031740e+03	-2.423411972622860780586691309413e-06	-1.793586623566176661988789964308e-06	0.000000000000000000000000000000e+00
-4.769364799950449196330737322569e+03	-2.423227160765866645828403233565e-06	-1.780980682234384170357964841114e-06	0.000000000000000000000000000000e+00
-4.769264799950448832532856613398e+03	-2.423046805624930094725947085643e-06	-1.768346059158597999191571761846e-06	0.000000000000000000000000000000e+00
-4.769164799950448468734975904226e+03	-2.422870968368728536760595831945e-06	-1.755682879474476963538851805036e-06	0.000000000000000000000000000000e+00
-4.769064799950448104937095195055e+03	-2.422699709851579196666186699627e-06	-1.742991268832097386876685968238e-06	0.000000000000000000000000000000e+00
-4.768964799950447741139214485884e+03	-2.422533090611573524362793580211e-06	-1.730271353394499592572106788646e-06	0.000000000000000000000000000000e+00
-4.768864799950447377341333776712e+03	-2.422371170868591749728362949590e-06	-1.717523259835836289859600442553e-06	0.000000000000000000000000000000e+00
-4.768764799950447013543453067541e+03	-2.422214010522450421543068713182e-06	-1.704747115339511854214225861082e-06	0.000000000000000000000000000000e+00
-4.768664799950446649745572358370e+03	-2.422061669150979219182571317015e-06	-1.691943047596712089913418078369e-06	0.000000000000000000000000000000e+00
-4.768564799950446285947691649199e+03	-2.421914206008122751783220860666e-06	-1.679111184804111735365244467699e-06	0.000000000000000000000000000000e+00
-4.768464799950445922149810940027e+03	-2.421771680022062262681520686258e-06	-1.666251655662390461384815207313e-06	0.000000000000000000000000000000e+00
-4.768364799950445558351930230856e+03	-2.421634149793315734513435982800e-06	-1.653364589374288507063861033974e-06	0.000000000000000000000000000000e+00
-4.768264799950445194554049521685e+03	-2.421501673592950226179213585320e-06	-1.640450115642852898053443214121e-06	0.000000000000000000000000000000e+00
-4.768164799950444830756168812513e+03	-2.421374309360538405858130975301e-06	-1.627508364669598114518990830679e-06	0.000000000000000000000000000000e+00
-4.768064799950444466958288103342e+03	-2.421252114702461944015145917097e-06	-1.614539467152476600198679479448e-06	0.000000000000000000000000000000e+00
-4.767964799950444103160407394171e+03	-2.421135146890001877621311637823e-06	-1.601543554284187449366001244899e-06	0.000000000000000000000000000000e+00
-4.767864799950443739362526684999e+03	-2.421023462857470055472133840802e-06	-1.588520757750155809734089566720e-06	0.000000000000000000000000000000e+00
-4.767764799950443375564645975828e+03	-2.420917119200403263944024537246e-06	-1.575471209726980482821638920865e-06	0.000000000000000000000000000000e+00
-4.767664799950443011766765266657e+03	-2.420816172173705683740973365614e-06	-1.562395042880044020492226811148e-06	0.000000000000000000000000000000e+00
-4.767564799950442647968884557486e+03	-2.420720677689840051035686033232e-06	-1.549292390361934279057105380561e-06	0.000000000000000000000000000000e+00
-4.767464799950442284171003848314e+03	-2.420630691316977313996307297206e-06	-1.536163385810405822729397123938e-06	0.000000000000000000000000000000e+00
-4.767364799950441920373123139143e+03	-2.420546268277298755243649719393e-06	-1.523008163346535297623211835383e-06	0.000000000000000000000000000000e+00
-4.767264799950441556575242429972e+03	-2.420467463444984712117938330245e-06	-1.509826857572791043666854057803e-06	0.000000000000000000000000000000e+00
-4.767164799950441192777361720800e+03	-2.420394331344611566826131865415e-06	-1.496619603570907041905214789057e-06	0.000000000000000000000000000000e+00
-4.767064799950440828979481011629e+03	-2.420326926149264133518966557457e-06	-1.483386536900095674981064908238e-06	0.000000000000000000000000000000e+00
-4.766964799950440465181600302458e+03	-2.420265301678795852617295802922e-06	-1.470127793594949203008232646583e-06	0.000000000000000000000000000000e+00
-4.766864799950440101383719593287e+03	-2.420209511398025881183859384094e-06	-1.456843510163785719983852752490e-06	0.000000000000000000000000000000e+00
-4.766764799950439737585838884115e+03	-2.420159608414992087469571474534e-06	-1.443533823586168194285858645820e-06	0.000000000000000000000000000000e+00
-4.766664799950439373787958174944e+03	-2.420115645479165505460708573970e-06	-1.430198871311231366843918361154e-06	0.000000000000000000000000000000e+00
-4.766564799950439009990077465773e+03	-2.420077674979735940193666804410e-06	-1.416838791255596567781531273933e-06	0.000000000000000000000000000000e+00
-4.766464799950438646192196756601e+03	-2.420045748943837857246937778077e-06	-1.403453721801266627783864350543e-06	0.000000000000000000000000000000e+00
-4.766364799950438282394316047430e+03	-2.420019919034828788275814231978e-06	-1.390043801793926306489086394680e-06	0.000000000000000000000000000000e+00
-4.766264799950437918596435338259e+03	-2.420000236550545713690467050649e-06	-1.376609170540411569800209011516e-06	0.000000000000000000000000000000e+00
-4.766164799950437554798554629087e+03	-2.419986752421611420277910292631e-06	-1.363149967806991383551581259459e-06	0.000000000000000000000000000000e+00
-4.766064799950437191000673919916e+03	-2.419979517209665896408134211359e-06	-1.349666333817185121362052131755e-06	0.000000000000000000000000000000e+00
-4.765964799950436827202793210745e+03	-2.419978581105785768554528730734e-06	-1.336158409249793636549077935349e-06	0.000000000000000000000000000000e+00
-4.765864799950436463404912501574e+03	-2.419983993928580171228455777954e-06	-1.322626335236807302507240982625e-06	0.000000000000000000000000000000e+00
-4.765764799950436099607031792402e+03	-2.419995805122699121959134460624e-06	-1.309070253361159469573894373329e-06	0.000000000000000000000000000000e+00
-4.765664799950435735809151083231e+03	-2.420014063757057716719722426091e-06	-1.295490305654795018151185376221e-06	0.000000000000000000000000000000e+00
-4.765564799950435372011270374060e+03	-2.420038818523163239856488618273e-06	-1.281886634596424239088173838153e-06	0.000000000000000000000000000000e+00
-4.765464799950435008213389664888e+03	-2.420070117733480814017086105161e-06	-1.268259383109755922952859713559e-06	0.000000000000000000000000000000e+00
-4.765364799950434644415508955717e+03	-2.420108009319751192717305038338e-06	-1.254608694560853770203802393102e-06	0.000000000000000000000000000000e+00
-4.765264799950434280617628246546e+03	-2.420152540831339046093926767322e-06	-1.240934712756341104858415214096e-06	0.000000000000000000000000000000e+00
-4.765164799950433916819747537374e+03	-2.420203759433598610832996667064e-06	-1.227237581941144802237953631563e-06	0.000000000000000000000000000000e+00
-4.765064799950433553021866828203e+03	-2.420261711906302444052667410812e-06	-1.213517446796417517147900419494e-06	0.000000000000000000000000000000e+00
-4.764964799950433189223986119032e+03	-2.420326444641862230597491312256e-06	-1.199774452437381561510729849340e-06	0.000000000000000000000000000000e+00
-4.764864799950432825426105409861e+03	-2.420398003643865533622038521688e-06	-1.186008744410978599695513820145e-06	0.000000000000000000000000000000e+00
-4.764764799950432461628224700689e+03	-2.420476434525400786937701647084e-06	-1.172220468693863027465876421040e-06	0.000000000000000000000000000000e+00
-4.764664799950432097830343991518e+03	-2.420561782507454708676490617858e-06	-1.158409771690073478407991859618e-06	0.000000000000000000000000000000e+00
-4.764564799950431734032463282347e+03	-2.420654092417354607701032026545e-06	-1.144576800229173374853124459105e-06	0.000000000000000000000000000000e+00
-4.764464799950431370234582573175e+03	-2.420753408687124716170422158990e-06	-1.130721701563525599369837947028e-06	0.000000000000000000000000000000e+00
-4.764364799950431006436701864004e+03	-2.420859775351998376168374815798e-06	-1.116844623366421187225273892185e-06	0.000000000000000000000000000000e+00
-4.764264799950430642638821154833e+03	-2.420973236048754466994813866476e-06	-1.102945713729758456109674921719e-06	0.000000000000000000000000000000e+00
-4.764164799950430278840940445662e+03	-2.421093834014242720804703512538e-06	-1.089025121161725523992696955389e-06	0.000000000000000000000000000000e+00
-4.764064799950429915043059736490e+03	-2.421221612083789606601315694268e-06	-1.075082994584897873123876047008e-06	0.000000000000000000000000000000e+00
-4.763964799950429551245179027319e+03	-2.421356612689669435766436078605e-06	-1.061119483333463258339186482959e-06	0.000000000000000000000000000000e+00
-4.763864799950429187447298318148e+03	-2.421498877859575467590570047038e-06	-1.047134737151303600951983419076e-06	0.000000000000000000000000000000e+00
-4.763764799950428823649417608976e+03	-2.421648449215080850407781631883e-06	-1.033128906189600638369351787160e-06	0.000000000000000000000000000000e+00
-4.763664799950428459851536899805e+03	-2.421805367970192312838256798457e-06	-1.019102141004643802824612165703e-06	0.000000000000000000000000000000e+00
-4.763564799950428096053656190634e+03	-2.421969674929719201848365289775e-06	-1.005054592555532856266130303791e-06	0.000000000000000000000000000000e+00
-4.763464799950427732255775481462e+03	-2.422141410487891124980741608397e-06	-9.909864122017104833819653442184e-07	0.000000000000000000000000000000e+00
-4.763364799950427368457894772291e+03	-2.422320614626833291049227275815e-06	-9.768977517008239569245263422825e-07	0.000000000000000000000000000000e+00
-4.763264799950427004660014063120e+03	-2.422507326915069379404598856609e-06	-9.627887632062685304052979812228e-07	0.000000000000000000000000000000e+00
-4.763164799950426640862133353949e+03	-2.422701586506076501726552122062e-06	-9.486595992652153336353957474580e-07	0.000000000000000000000000000000e+00
-4.763064799950426277064252644777e+03	-2.422903432136818564475531229130e-06	-9.345104128157466014188334800517e-07	0.000000000000000000000000000000e+00
-4.762964799950425913266371935606e+03	-2.423112902126282595959873289448e-06	-9.203413571848650402473573581275e-07	0.000000000000000000000000000000e+00
-4.762864799950425549468491226435e+03	-2.423330034374054460435000263319e-06	-9.061525860860171039626743266782e-07	0.000000000000000000000000000000e+00
-4.762764799950425185670610517263e+03	-2.423554866358911936378029566841e-06	-8.919442536168277100181388770961e-07	0.000000000000000000000000000000e+00
-4.762664799950424821872729808092e+03	-2.423787435137302174765084467056e-06	-8.777165142567203945343236835830e-07	0.000000000000000000000000000000e+00
-4.762564799950424458074849098921e+03	-2.424027777342034727233680696523e-06	-8.634695228643725076881124645689e-07	0.000000000000000000000000000000e+00
-4.762464799950424094276968389750e+03	-2.424275929180827614028764446785e-06	-8.492034346755037165665374113144e-07	0.000000000000000000000000000000e+00
-4.762364799950423730479087680578e+03	-2.424531926434931742496371384621e-06	-8.349184053003367062700292022814e-07	0.000000000000000000000000000000e+00
-4.762264799950423366681206971407e+03	-2.424795804457700268435714138771e-06	-8.206145907215558305095341393165e-07	0.000000000000000000000000000000e+00
-4.762164799950423002883326262236e+03	-2.425067598173271883382675490060e-06	-8.062921472913607074994900639209e-07	0.000000000000000000000000000000e+00
-4.762064799950422639085445553064e+03	-2.425347342075159234203209079883e-06	-7.919512317293999889621178983612e-07	0.000000000000000000000000000000e+00
-4.761964799950422275287564843893e+03	-2.425635070224914846201413887172e-06	-7.775920011202609662299967130394e-07	0.000000000000000000000000000000e+00
-4.761864799950421911489684134722e+03	-2.425930816250759776777929516145e-06	-7.632146129109403298655623856805e-07	0.000000000000000000000000000000e+00
-4.761764799950421547691803425550e+03	-2.426234613346270290845218403630e-06	-7.488192249087616332811644971612e-07	0.000000000000000000000000000000e+00
-4.761664799950421183893922716379e+03	-2.426546494269019219980169921325e-06	-7.344059952783845252814298038002e-07	0.000000000000000000000000000000e+00
-4.761564799950420820096042007208e+03	-2.426866491339286778278379330676e-06	-7.199750825397066494529133354185e-07	0.000000000000000000000000000000e+00
-4.761464799950420456298161298037e+03	-2.427194636438726908978695886998e-06	-7.055266455652671705434087444375e-07	0.000000000000000000000000000000e+00
-4.761364799950420092500280588865e+03	-2.427530961009100546690604033317e-06	-6.910608435778666118801637219260e-07	0.000000000000000000000000000000e+00
-4.761264799950419728702399879694e+03	-2.427875496050897494789040653718e-06	-6.765778361480739315269921849150e-07	0.000000000000000000000000000000e+00
-4.761164799950419364904519170523e+03	-2.428228272122175566760183054726e-06	-6.620777831915674741046062140581e-07	0.000000000000000000000000000000e+00
[truncated: 84,862 more rows]
