# Supplementary material for: Light-wave-controlled Haldane model in monolayer hexagonal boron nitride
Source: Nature. 2024 Apr 15;628(8009):752–7. doi: 10.1038/s41586-024-07244-z (PMC11041748; doi:10.1038/s41586-024-07244-z)
Supplement: Supplementary file 1 — This zipped file contains source data files for Supplementary Figs. 1–4 and Extended Data Figs 2–5, 7, 8, 11 and 10. [file 41586_2024_7244_MOESM1_ESM.zip › Data source/Extended data fig 2/efield_panel_g.csv]

# Electric field of laser 2 x y z direction
-4.960964799951146233070176094770e+03	-1.012677859998495251482347918881e-06	2.117373481714983569549172817692e-06	0.000000000000000000000000000000e+00
-4.960864799951145869272295385599e+03	-1.017108457663102331409348336178e-06	2.121866517211335513456950049860e-06	0.000000000000000000000000000000e+00
-4.960764799951145505474414676428e+03	-1.021522565329024328438208349401e-06	2.126349523006719984311550797340e-06	0.000000000000000000000000000000e+00
-4.960664799951145141676533967257e+03	-1.025920152134737146828189283121e-06	2.130822404665216005263585902219e-06	0.000000000000000000000000000000e+00
-4.960564799951144777878653258085e+03	-1.030301187580366089756485348250e-06	2.135285067738537188983174303081e-06	0.000000000000000000000000000000e+00
-4.960464799951144414080772548914e+03	-1.034665641528237489525123005141e-06	2.139737417768002783328203791902e-06	0.000000000000000000000000000000e+00
-4.960364799951144050282891839743e+03	-1.039013484203281048210906756246e-06	2.144179360286282982732148499894e-06	0.000000000000000000000000000000e+00
-4.960264799951143686485011130571e+03	-1.043344686193691582155461568260e-06	2.148610800819287388159972360113e-06	0.000000000000000000000000000000e+00
-4.960164799951143322687130421400e+03	-1.047659218451316751296838528096e-06	2.153031644887899307067632287405e-06	0.000000000000000000000000000000e+00
-4.960064799951142958889249712229e+03	-1.051957052292152149927184981437e-06	2.157441798009970515992862055699e-06	0.000000000000000000000000000000e+00
-4.959964799951142595091369003057e+03	-1.056238159396853549867596570866e-06	2.161841165702072924690094191114e-06	0.000000000000000000000000000000e+00
-4.959864799951142231293488293886e+03	-1.060502511811086936833570075478e-06	2.166229653481352307735526008248e-06	0.000000000000000000000000000000e+00
-4.959764799951141867495607584715e+03	-1.064750081946153620750077084534e-06	2.170607166867417187999496699935e-06	0.000000000000000000000000000000e+00
-4.959664799951141503697726875544e+03	-1.068980842579346624864121244325e-06	2.174973611384086689133146585995e-06	0.000000000000000000000000000000e+00
-4.959564799951141139899846166372e+03	-1.073194766854393895734389070828e-06	2.179328892561379368928570210429e-06	0.000000000000000000000000000000e+00
-4.959464799951140776101965457201e+03	-1.077391828281940053220000833023e-06	2.183672915937295800156313016482e-06	0.000000000000000000000000000000e+00
-4.959364799951140412304084748030e+03	-1.081572000739858945638047389715e-06	2.188005587059658749643281314134e-06	0.000000000000000000000000000000e+00
-4.959264799951140048506204038858e+03	-1.085735258473834714365406639569e-06	2.192326811488035096030062287564e-06	0.000000000000000000000000000000e+00
-4.959164799951139684708323329687e+03	-1.089881576097679854710437510890e-06	2.196636494795468012148059039346e-06	0.000000000000000000000000000000e+00
-4.959064799951139320910442620516e+03	-1.094010928593775037770841757068e-06	2.200934542570505608928164639759e-06	0.000000000000000000000000000000e+00
-4.958964799951138957112561911345e+03	-1.098123291313356042844546350823e-06	2.205220860418946246788579612641e-06	0.000000000000000000000000000000e+00
-4.958864799951138593314681202173e+03	-1.102218639977079363680232543254e-06	2.209495353965770617787498994455e-06	0.000000000000000000000000000000e+00
-4.958764799951138229516800493002e+03	-1.106296950675296858910483070726e-06	2.213757928856897644922770498899e-06	0.000000000000000000000000000000e+00
-4.958664799951137865718919783831e+03	-1.110358199868433105229783945667e-06	2.218008490761196608898097107354e-06	0.000000000000000000000000000000e+00
-4.958564799951137501921039074659e+03	-1.114402364387398114198074114412e-06	2.222246945372277775773532659809e-06	0.000000000000000000000000000000e+00
-4.958464799951137138123158365488e+03	-1.118429421433820478059477203370e-06	2.226473198410357563515335824200e-06	0.000000000000000000000000000000e+00
-4.958364799951136774325277656317e+03	-1.122439348580569353796046981608e-06	2.230687155624182577335658239637e-06	0.000000000000000000000000000000e+00
-4.958264799951136410527396947145e+03	-1.126432123771996079275971650024e-06	2.234888722792789320640465325352e-06	0.000000000000000000000000000000e+00
-4.958164799951136046729516237974e+03	-1.130407725324295009289104173289e-06	2.239077805727527756740526804213e-06	0.000000000000000000000000000000e+00
-4.958064799951135682931635528803e+03	-1.134366131925739414222772602492e-06	2.243254310273845583754807886390e-06	0.000000000000000000000000000000e+00
-4.957964799951135319133754819632e+03	-1.138307322637152853896927093280e-06	2.247418142313211846433683785418e-06	0.000000000000000000000000000000e+00
-4.957864799951134955335874110460e+03	-1.142231276892126229756873820320e-06	2.251569207764891470183437477415e-06	0.000000000000000000000000000000e+00
-4.957764799951134591537993401289e+03	-1.146137974497324199041944220445e-06	2.255707412587981528271459039092e-06	0.000000000000000000000000000000e+00
-4.957664799951134227740112692118e+03	-1.150027395632814670601976915487e-06	2.259832662783189587499006051319e-06	0.000000000000000000000000000000e+00
-4.957564799951133863942231982946e+03	-1.153899520852244564233872979597e-06	2.263944864394739955848999402033e-06	0.000000000000000000000000000000e+00
-4.957464799951133500144351273775e+03	-1.157754331083282385396536311173e-06	2.268043923512289247496238886459e-06	0.000000000000000000000000000000e+00
-4.957364799951133136346470564604e+03	-1.161591807627785937734429984325e-06	2.272129746272694987601270186217e-06	0.000000000000000000000000000000e+00
-4.957264799951132772548589855433e+03	-1.165411932162100055158536135447e-06	2.276202238862070514240423801944e-06	0.000000000000000000000000000000e+00
-4.957164799951132408750709146261e+03	-1.169214686737207797227440855825e-06	2.280261307517559088913839185353e-06	0.000000000000000000000000000000e+00
-4.957064799951132044952828437090e+03	-1.173000053779147612873856934557e-06	2.284306858529250308588627593753e-06	0.000000000000000000000000000000e+00
-4.956964799951131681154947727919e+03	-1.176768016089125148753661426193e-06	2.288338798242092282577298673063e-06	0.000000000000000000000000000000e+00
-4.956864799951131317357067018747e+03	-1.180518556843797428799699468505e-06	2.292357033057684801287097811628e-06	0.000000000000000000000000000000e+00
-4.956764799951130953559186309576e+03	-1.184251659595491812238649519118e-06	2.296361469436314332875784596788e-06	0.000000000000000000000000000000e+00
-4.956664799951130589761305600405e+03	-1.187967308272310813918246075183e-06	2.300352013898748039033917422991e-06	0.000000000000000000000000000000e+00
-4.956564799951130225963424891233e+03	-1.191665487178514116166491362825e-06	2.304328573028170939335224076672e-06	0.000000000000000000000000000000e+00
-4.956464799951129862165544182062e+03	-1.195346180994623600877114870389e-06	2.308291053471994750095463294626e-06	0.000000000000000000000000000000e+00
-4.956364799951129498367663472891e+03	-1.199009374777591273791366513479e-06	2.312239361943877210918679016016e-06	0.000000000000000000000000000000e+00
-4.956264799951129134569782763720e+03	-1.202655053961045327569194009210e-06	2.316173405225533464654903703650e-06	0.000000000000000000000000000000e+00
-4.956164799951128770771902054548e+03	-1.206283204355336305084868235571e-06	2.320093090168651622410373944194e-06	0.000000000000000000000000000000e+00
-4.956064799951128406974021345377e+03	-1.209893812147862783595202509912e-06	2.323998323696808752074219675543e-06	0.000000000000000000000000000000e+00
-4.955964799951128043176140636206e+03	-1.213486863903150148803647238871e-06	2.327889012807269552781958693588e-06	0.000000000000000000000000000000e+00
-4.955864799951127679378259927034e+03	-1.217062346563003696065506133162e-06	2.331765064573034480581957550438e-06	0.000000000000000000000000000000e+00
-4.955764799951127315580379217863e+03	-1.220620247446567922694244008597e-06	2.335626386144635458283610671137e-06	0.000000000000000000000000000000e+00
-4.955664799951126951782498508692e+03	-1.224160554250614095647079621054e-06	2.339472884752080239587762600095e-06	0.000000000000000000000000000000e+00
-4.955564799951126587984617799520e+03	-1.227683255049579638557032991442e-06	2.343304467706657012780833287957e-06	0.000000000000000000000000000000e+00
-4.955464799951126224186737090349e+03	-1.231188338295663634697728328060e-06	2.347121042402970667940017429620e-06	0.000000000000000000000000000000e+00
-4.955364799951125860388856381178e+03	-1.234675792818996445331081700247e-06	2.350922516320749094693304259707e-06	0.000000000000000000000000000000e+00
-4.955264799951125496590975672007e+03	-1.238145607827613663444172968642e-06	2.354708797026773146789796475886e-06	0.000000000000000000000000000000e+00
-4.955164799951125132793094962835e+03	-1.241597772907713611765211092486e-06	2.358479792176789242494610449041e-06	0.000000000000000000000000000000e+00
-4.955064799951124768995214253664e+03	-1.245032278023652260565850603824e-06	2.362235409517308039052370730038e-06	0.000000000000000000000000000000e+00
-4.954964799951124405197333544493e+03	-1.248449113518036189527152766965e-06	2.365975556887659334617248982346e-06	0.000000000000000000000000000000e+00
-4.954864799951124041399452835321e+03	-1.251848270111693576861142118695e-06	2.369700142221795824914142014617e-06	0.000000000000000000000000000000e+00
-4.954764799951123677601572126150e+03	-1.255229738903903745239512383669e-06	2.373409073550206974182992872291e-06	0.000000000000000000000000000000e+00
-4.954664799951123313803691416979e+03	-1.258593511372326222784293926760e-06	2.377102259001846862166741625177e-06	0.000000000000000000000000000000e+00
-4.954564799951122950005810707808e+03	-1.261939579373096669549130302568e-06	2.380779606805941752420766044374e-06	0.000000000000000000000000000000e+00
-4.954464799951122586207929998636e+03	-1.265267935140845088727644222881e-06	2.384441025294022124353344668779e-06	0.000000000000000000000000000000e+00
-4.954364799951122222410049289465e+03	-1.268578571288633993248287992750e-06	2.388086422901745064611674432276e-06	0.000000000000000000000000000000e+00
-4.954264799951121858612168580294e+03	-1.271871480808137976759161422158e-06	2.391715708170826349234557722800e-06	0.000000000000000000000000000000e+00
-4.954164799951121494814287871122e+03	-1.275146657069561339673891345314e-06	2.395328789750837847566476007666e-06	0.000000000000000000000000000000e+00
-4.954064799951121131016407161951e+03	-1.278404093821627713018027755476e-06	2.398925576401277670780679343587e-06	0.000000000000000000000000000000e+00
-4.953964799951120767218526452780e+03	-1.281643785191625162933485096439e-06	2.402505976993338776673053355792e-06	0.000000000000000000000000000000e+00
-4.953864799951120403420645743608e+03	-1.284865725685270665406981574486e-06	2.406069900511862651154961281752e-06	0.000000000000000000000000000000e+00
-4.953764799951120039622765034437e+03	-1.288069910186850713739283372239e-06	2.409617256057242167769250756892e-06	0.000000000000000000000000000000e+00
-4.953664799951119675824884325266e+03	-1.291256333959107180855562131694e-06	2.413147952847226614900852728618e-06	0.000000000000000000000000000000e+00
-4.953564799951119312027003616095e+03	-1.294424992643201743921610273602e-06	2.416661900218962621663190692978e-06	0.000000000000000000000000000000e+00
-4.953464799951118948229122906923e+03	-1.297575882258581206105227563719e-06	2.420159007630805114339410388791e-06	0.000000000000000000000000000000e+00
-4.953364799951118584431242197752e+03	-1.300708999203086763826416917544e-06	2.423639184664255327765697636822e-06	0.000000000000000000000000000000e+00
-4.953264799951118220633361488581e+03	-1.303824340252804505442194016318e-06	2.427102341025755668146510202199e-06	0.000000000000000000000000000000e+00
-4.953164799951117856835480779409e+03	-1.306921902561957414545812383722e-06	2.430548386548733180039828793984e-06	0.000000000000000000000000000000e+00
-4.953064799951117493037600070238e+03	-1.310001683662898381944948537903e-06	2.433977231195403726534808724891e-06	0.000000000000000000000000000000e+00
-4.952964799951117129239719361067e+03	-1.313063681465892729952494449863e-06	2.437388785058687554261995511506e-06	0.000000000000000000000000000000e+00
-4.952864799951116765441838651896e+03	-1.316107894259179410516996666658e-06	2.440782958364123164337645965904e-06	0.000000000000000000000000000000e+00
-4.952764799951116401643957942724e+03	-1.319134320708795881160811484800e-06	2.444159661471665139794275448115e-06	0.000000000000000000000000000000e+00
-4.952664799951116037846077233553e+03	-1.322142959858453802895095381686e-06	2.447518804877725071467067102793e-06	0.000000000000000000000000000000e+00
-4.952564799951115674048196524382e+03	-1.325133811129341681543094763618e-06	2.450860299216972350039734501737e-06	0.000000000000000000000000000000e+00
-4.952464799951115310250315815210e+03	-1.328106874320158749058036137813e-06	2.454184055264230672813424022349e-06	0.000000000000000000000000000000e+00
-4.952364799951114946452435106039e+03	-1.331062149606843065947057482001e-06	2.457489983936405043661718380910e-06	0.000000000000000000000000000000e+00
-4.952264799951114582654554396868e+03	-1.333999637542502276327770205366e-06	2.460777996294274941779973986389e-06	0.000000000000000000000000000000e+00
-4.952164799951114218856673687696e+03	-1.336919339057221543207469235948e-06	2.464048003544522542077521362613e-06	0.000000000000000000000000000000e+00
-4.952064799951113855058792978525e+03	-1.339821255457817485411955646391e-06	2.467299917041538165904737689438e-06	0.000000000000000000000000000000e+00
-4.951964799951113491260912269354e+03	-1.342705388427821872201302008665e-06	2.470533648289322293536106334155e-06	0.000000000000000000000000000000e+00
-4.951864799951113127463031560183e+03	-1.345571740027231536792175561890e-06	2.473749108943305414457392715777e-06	0.000000000000000000000000000000e+00
-4.951764799951112763665150851011e+03	-1.348420312692280524495026805543e-06	2.476946210812366083362477675589e-06	0.000000000000000000000000000000e+00
-4.951664799951112399867270141840e+03	-1.351251109235309226123738710057e-06	2.480124865860609265826117880716e-06	0.000000000000000000000000000000e+00
-4.951564799951112036069389432669e+03	-1.354064132844439540860354692642e-06	2.483284986209297573423685628891e-06	0.000000000000000000000000000000e+00
-4.951464799951111672271508723497e+03	-1.356859387083514948674060375533e-06	2.486426484138718971379864580706e-06	0.000000000000000000000000000000e+00
-4.951364799951111308473628014326e+03	-1.359636875891816119009142954654e-06	2.489549272090002817207562979540e-06	0.000000000000000000000000000000e+00
-4.951264799951110944675747305155e+03	-1.362396603583812730131445689619e-06	2.492653262667115470331644783153e-06	0.000000000000000000000000000000e+00
-4.951164799951110580877866595984e+03	-1.365138574848856843201461847004e-06	2.495738368638677177760790137917e-06	0.000000000000000000000000000000e+00
-4.951064799951110217079985886812e+03	-1.367862794751084858210690015090e-06	2.498804502939840793164505416968e-06	0.000000000000000000000000000000e+00
-4.950964799951109853282105177641e+03	-1.370569268729092888604598893254e-06	2.501851578674101886281405660029e-06	0.000000000000000000000000000000e+00
-4.950864799951109489484224468470e+03	-1.373258002595636064586352015349e-06	2.504879509115307058037154519514e-06	0.000000000000000000000000000000e+00
-4.950764799951109125686343759298e+03	-1.375929002537425245209466717622e-06	2.507888207709418310173594968138e-06	0.000000000000000000000000000000e+00
-4.950664799951108761888463050127e+03	-1.378582275114716630914869430202e-06	2.510877588076431151357806662028e-06	0.000000000000000000000000000000e+00
-4.950564799951108398090582340956e+03	-1.381217827261198261115963600854e-06	2.513847564012241457797854418676e-06	0.000000000000000000000000000000e+00
-4.950464799951108034292701631784e+03	-1.383835666283614566844759226349e-06	2.516798049490429748146179400603e-06	0.000000000000000000000000000000e+00
-4.950364799951107670494820922613e+03	-1.386435799861445557023100286220e-06	2.519728958664254675540962111202e-06	0.000000000000000000000000000000e+00
-4.950264799951107306696940213442e+03	-1.389018236046532429899978342003e-06	2.522640205868455937234353173015e-06	0.000000000000000000000000000000e+00
-4.950164799951106942899059504271e+03	-1.391582983262915578000370152301e-06	2.525531705621102500483382211072e-06	0.000000000000000000000000000000e+00
-4.950064799951106579101178795099e+03	-1.394130050306368720004247807598e-06	2.528403372625482333055282196943e-06	0.000000000000000000000000000000e+00
-4.949964799951106215303298085928e+03	-1.396659446344152837675401356010e-06	2.531255121771884984064986123808e-06	0.000000000000000000000000000000e+00
-4.949864799951105851505417376757e+03	-1.399171180914613623453256197049e-06	2.534086868139573476676335017643e-06	0.000000000000000000000000000000e+00
-4.949764799951105487707536667585e+03	-1.401665263926766222550481660880e-06	2.536898526998586794213835088341e-06	0.000000000000000000000000000000e+00
-4.949664799951105123909655958414e+03	-1.404141705660076274936125771686e-06	2.539690013811583447372356714400e-06	0.000000000000000000000000000000e+00
-4.949564799951104760111775249243e+03	-1.406600516764027928532515554494e-06	2.542461244235634642966471796743e-06	0.000000000000000000000000000000e+00
-4.949464799951104396313894540071e+03	-1.409041708257695028785709545627e-06	2.545212134124201258829345295709e-06	0.000000000000000000000000000000e+00
-4.949364799951104032516013830900e+03	-1.411465291529435763288012617434e-06	2.547942599528892284211235158553e-06	0.000000000000000000000000000000e+00
-4.949264799951103668718133121729e+03	-1.413871278336364748493599735601e-06	2.550652556701341844790607849003e-06	0.000000000000000000000000000000e+00
-4.949164799951103304920252412558e+03	-1.416259680804109931262653974959e-06	2.553341922095040064389628517438e-06	0.000000000000000000000000000000e+00
-4.949064799951102941122371703386e+03	-1.418630511426344603158008518540e-06	2.556010612367121575042288456059e-06	0.000000000000000000000000000000e+00
-4.948964799951102577324490994215e+03	-1.420983783064339531774285946275e-06	2.558658544380309881124827345311e-06	0.000000000000000000000000000000e+00
-4.948864799951102213526610285044e+03	-1.423319508946464905364912706398e-06	2.561285635204693587446125521701e-06	0.000000000000000000000000000000e+00
-4.948764799951101849728729575872e+03	-1.425637702667915894167208722132e-06	2.563891802119572931072718352530e-06	0.000000000000000000000000000000e+00
-4.948664799951101485930848866701e+03	-1.427938378190197442612219963509e-06	2.566476962615216951177875281953e-06	0.000000000000000000000000000000e+00
-4.948564799951101122132968157530e+03	-1.430221549840614990765181799293e-06	2.569041034394823946798019909110e-06	0.000000000000000000000000000000e+00
-4.948464799951100758335087448359e+03	-1.432487232311908979608778766379e-06	2.571583935376262129539337575324e-06	0.000000000000000000000000000000e+00
-4.948364799951100394537206739187e+03	-1.434735440661640963914622015629e-06	2.574105583693923778699315027541e-06	0.000000000000000000000000000000e+00
-4.948264799951100030739326030016e+03	-1.436966190311885504008685560118e-06	2.576605897700539162323285502509e-06	0.000000000000000000000000000000e+00
-4.948164799951099666941445320845e+03	-1.439179497048689758750958031519e-06	2.579084795968943024415927570137e-06	0.000000000000000000000000000000e+00
-4.948064799951099303143564611673e+03	-1.441375377021535619613936199390e-06	2.581542197293986761819691716502e-06	0.000000000000000000000000000000e+00
-4.947964799951098939345683902502e+03	-1.443553846742797821354619032530e-06	2.583978020694319734502876137472e-06	0.000000000000000000000000000000e+00
-4.947864799951098575547803193331e+03	-1.445714923087381200154846044859e-06	2.586392185414162105518229989309e-06	0.000000000000000000000000000000e+00
-4.947764799951098211749922484159e+03	-1.447858623292074407482542264258e-06	2.588784610925161537223334815017e-06	0.000000000000000000000000000000e+00
-4.947664799951097847952041774988e+03	-1.449984964955118135046855352976e-06	2.591155216928120714976529689877e-06	0.000000000000000000000000000000e+00
-4.947564799951097484154161065817e+03	-1.452093966035603721405605054384e-06	2.593503923354915453245968584572e-06	0.000000000000000000000000000000e+00
-4.947464799951097120356280356646e+03	-1.454185644852874934946284843362e-06	2.595830650370232807217386189480e-06	0.000000000000000000000000000000e+00
-4.947364799951096756558399647474e+03	-1.456260020086123939170221625039e-06	2.598135318373375676488223201543e-06	0.000000000000000000000000000000e+00
-4.947264799951096392760518938303e+03	-1.458317110773777829080526807770e-06	2.600417847999994140411814114167e-06	0.000000000000000000000000000000e+00
-4.947164799951096028962638229132e+03	-1.460356936312870768009944053012e-06	2.602678160124013305085338004785e-06	0.000000000000000000000000000000e+00
-4.947064799951095665164757519960e+03	-1.462379516458552496753204967550e-06	2.604916175859309158035961168087e-06	0.000000000000000000000000000000e+00
-4.946964799951095301366876810789e+03	-1.464384871323385084462571220643e-06	2.607131816561566534990639423808e-06	0.000000000000000000000000000000e+00
-4.946864799951094937568996101618e+03	-1.466373021376897389317578782042e-06	2.609325003830016807967410313873e-06	0.000000000000000000000000000000e+00
-4.946764799951094573771115392447e+03	-1.468343987444946395682808179539e-06	2.611495659509180232047895198200e-06	0.000000000000000000000000000000e+00
-4.946664799951094209973234683275e+03	-1.470297790709066904562630009878e-06	2.613643705690753981816729090148e-06	0.000000000000000000000000000000e+00
-4.946564799951093846175353974104e+03	-1.472234452705807248012320753716e-06	2.615769064715327816596224241863e-06	0.000000000000000000000000000000e+00
-4.946464799951093482377473264933e+03	-1.474153995326237586512181654275e-06	2.617871659174137438647186545970e-06	0.000000000000000000000000000000e+00
-4.946364799951093118579592555761e+03	-1.476056440815288799752206735927e-06	2.619951411910810228073206648580e-06	0.000000000000000000000000000000e+00
-4.946264799951092754781711846590e+03	-1.477941811771026367638049055231e-06	2.622008246023222786073988629929e-06	0.000000000000000000000000000000e+00
-4.946164799951092390983831137419e+03	-1.479810131144107210413593880838e-06	2.624042084865177636664439891900e-06	0.000000000000000000000000000000e+00
-4.946064799951092027185950428247e+03	-1.481661422236989195162933617700e-06	2.626052852048213759599427225000e-06	0.000000000000000000000000000000e+00
-4.945964799951091663388069719076e+03	-1.483495708703427786481461939094e-06	2.628040471443338772750911852549e-06	0.000000000000000000000000000000e+00
-4.945864799951091299590189009905e+03	-1.485313014547755856712470817760e-06	2.630004867182718762837721759862e-06	0.000000000000000000000000000000e+00
-4.945764799951090935792308300734e+03	-1.487113364124165825524352506359e-06	2.631945963661548534173089189392e-06	0.000000000000000000000000000000e+00
-4.945664799951090571994427591562e+03	-1.488896782135965117949963007482e-06	2.633863685539729157416687782556e-06	0.000000000000000000000000000000e+00
-4.945564799951090208196546882391e+03	-1.490663293635050368684613966708e-06	2.635757957743594222721136843823e-06	0.000000000000000000000000000000e+00
-4.945464799951089844398666173220e+03	-1.492412924021061659688239253718e-06	2.637628705467689455954182625730e-06	0.000000000000000000000000000000e+00
-4.945364799951089480600785464048e+03	-1.494145699040785150199343866984e-06	2.639475854176432479758843130391e-06	0.000000000000000000000000000000e+00
-4.945264799951089116802904754877e+03	-1.495861644787342254446244754762e-06	2.641299329605934357906478482381e-06	0.000000000000000000000000000000e+00
-4.945164799951088753005024045706e+03	-1.497560787699431547159278216297e-06	2.643099057765699166905456682364e-06	0.000000000000000000000000000000e+00
-4.945064799951088389207143336535e+03	-1.499243154560723135013513077074e-06	2.644874964940321026510977597823e-06	0.000000000000000000000000000000e+00
-4.944964799951088025409262627363e+03	-1.500908772499085739064381139762e-06	2.646626977691168848257161766435e-06	0.000000000000000000000000000000e+00
-4.944864799951087661611381918192e+03	-1.502557668985746861580474545428e-06	2.648355022858207032777173514648e-06	0.000000000000000000000000000000e+00
-4.944764799951087297813501209021e+03	-1.504189871834642688256528098023e-06	2.650059027561618384930160197133e-06	0.000000000000000000000000000000e+00
-4.944664799951086934015620499849e+03	-1.505805409201516845157540688827e-06	2.651738919203567212880962022936e-06	0.000000000000000000000000000000e+00
-4.944564799951086570217739790678e+03	-1.507404309583304394007884606521e-06	2.653394625469869677072097535753e-06	0.000000000000000000000000000000e+00
-4.944464799951086206419859081507e+03	-1.508986601817311057265416120166e-06	2.655026074331652704250961161137e-06	0.000000000000000000000000000000e+00
-4.944364799951085842621978372335e+03	-1.510552315080371055613667891082e-06	2.656633194047150967867423204671e-06	0.000000000000000000000000000000e+00
-4.944264799951085478824097663164e+03	-1.512101478888003463146383689719e-06	2.658215913163344202760872414526e-06	0.000000000000000000000000000000e+00
-4.944164799951085115026216953993e+03	-1.513634123093755121558685872163e-06	2.659774160517647882922935564931e-06	0.000000000000000000000000000000e+00
-4.944064799951084751228336244822e+03	-1.515150277888345560386822163945e-06	2.661307865239548418602151882983e-06	0.000000000000000000000000000000e+00
-4.943964799951084387430455535650e+03	-1.516649973798758765930472236505e-06	2.662816956752383196042627960809e-06	0.000000000000000000000000000000e+00
-4.943864799951084023632574826479e+03	-1.518133241687528073687028264127e-06	2.664301364774941046237874756053e-06	0.000000000000000000000000000000e+00
-4.943764799951083659834694117308e+03	-1.519600112751760174638121156376e-06	2.665761019323178333681944804368e-06	0.000000000000000000000000000000e+00
-4.943664799951083296036813408136e+03	-1.521050618522449653837055015548e-06	2.667195850711854153474106646216e-06	0.000000000000000000000000000000e+00
-4.943564799951082932238932698965e+03	-1.522484790863601676033688495093e-06	2.668605789556168493038834643727e-06	0.000000000000000000000000000000e+00
-4.943464799951082568441051989794e+03	-1.523902661971297073058902865617e-06	2.669990766773489332305260499090e-06	0.000000000000000000000000000000e+00
-4.943364799951082204643171280622e+03	-1.525304264372806135603537203149e-06	2.671350713584993770042478461457e-06	0.000000000000000000000000000000e+00
-4.943264799951081840845290571451e+03	-1.526689630925860376641986504431e-06	2.672685561517264680965119683087e-06	0.000000000000000000000000000000e+00
-4.943164799951081477047409862280e+03	-1.528058794817637574203154221530e-06	2.673995242403991557891438854422e-06	0.000000000000000000000000000000e+00
-4.943064799951081113249529153109e+03	-1.529411789563993088970818984285e-06	2.675279688387548957640522592771e-06	0.000000000000000000000000000000e+00
-4.942964799951080749451648443937e+03	-1.530748649008460365405874525901e-06	2.676538831920709201651637637598e-06	0.000000000000000000000000000000e+00
-4.942864799951080385653767734766e+03	-1.532069407321320042537297206886e-06	2.677772605768253009133434902611e-06	0.000000000000000000000000000000e+00
-4.942764799951080021855887025595e+03	-1.533374098998819413101251177278e-06	2.678980943008571236367207357709e-06	0.000000000000000000000000000000e+00
-4.942664799951079658058006316423e+03	-1.534662758862227134771952577474e-06	2.680163777035260686779517130818e-06	0.000000000000000000000000000000e+00
-4.942564799951079294260125607252e+03	-1.535935422056805355680176444766e-06	2.681321041558832999913281058824e-06	0.000000000000000000000000000000e+00
-4.942464799951078930462244898081e+03	-1.537192124050996351025655771438e-06	2.682452670608250745677616361240e-06	0.000000000000000000000000000000e+00
-4.942364799951078566664364188910e+03	-1.538432900635335779805754237437e-06	2.683558598532590573539774458922e-06	0.000000000000000000000000000000e+00
-4.942264799951078202866483479738e+03	-1.539657787921673202745755440479e-06	2.684638760002616576224665836947e-06	0.000000000000000000000000000000e+00
-4.942164799951077839068602770567e+03	-1.540866822342168983531076990878e-06	2.685693090012332901107177177136e-06	0.000000000000000000000000000000e+00
-4.942064799951077475270722061396e+03	-1.542060040648277002237618096836e-06	2.686721523880681627754942603081e-06	0.000000000000000000000000000000e+00
-4.941964799951077111472841352224e+03	-1.543237479909733721509211556988e-06	2.687723997253086061958241015368e-06	0.000000000000000000000000000000e+00
-4.941864799951076747674960643053e+03	-1.544399177513716871082763426593e-06	2.688700446103021134814205564401e-06	0.000000000000000000000000000000e+00
-4.941764799951076383877079933882e+03	-1.545545171163833455174520942199e-06	2.689650806733563049503825392872e-06	0.000000000000000000000000000000e+00
-4.941664799951076020079199224710e+03	-1.546675498879019668439825999084e-06	2.690575015779053701033300335932e-06	0.000000000000000000000000000000e+00
-4.941564799951075656281318515539e+03	-1.547790198992668663795680035478e-06	2.691473010206599924550681032787e-06	0.000000000000000000000000000000e+00
-4.941464799951075292483437806368e+03	-1.548889310151478799370714997674e-06	2.692344727317692598824545521796e-06	0.000000000000000000000000000000e+00
-4.941364799951074928685557097197e+03	-1.549972871314588394349573072240e-06	2.693190104749713094340691013628e-06	0.000000000000000000000000000000e+00
-4.941264799951074564887676388025e+03	-1.551040921752539384161941049545e-06	2.694009080477482920079135633729e-06	0.000000000000000000000000000000e+00
-4.941164799951074201089795678854e+03	-1.552093501046164530948094986695e-06	2.694801592814874356663322474414e-06	0.000000000000000000000000000000e+00
-4.941064799951073837291914969683e+03	-1.553130649085529479407779586408e-06	2.695567580416342738961702624190e-06	0.000000000000000000000000000000e+00
-4.940964799951073473494034260511e+03	-1.554152406069016690667752671196e-06	2.696306982278428245503217042245e-06	0.000000000000000000000000000000e+00
-4.940864799951073109696153551340e+03	-1.555158812502250769229956289808e-06	2.697019737741271663936408128914e-06	0.000000000000000000000000000000e+00
-4.940764799951072745898272842169e+03	-1.556149909196938451350251952920e-06	2.697705786490233070991622693624e-06	0.000000000000000000000000000000e+00
-4.940664799951072382100392132998e+03	-1.557125737269919716379259003181e-06	2.698365068557332212007817892618e-06	0.000000000000000000000000000000e+00
-4.940564799951072018302511423826e+03	-1.558086338141959070746622728620e-06	2.698997524322832029027453143444e-06	0.000000000000000000000000000000e+00
-4.940464799951071654504630714655e+03	-1.559031753536820799740849480264e-06	2.699603094516704874828187318836e-06	0.000000000000000000000000000000e+00
-4.940364799951071290706750005484e+03	-1.559962025480157872040745843656e-06	2.700181720220116514646468280914e-06	0.000000000000000000000000000000e+00
-4.940264799951070926908869296312e+03	-1.560877196298310211721501600257e-06	2.700733342867012618887740185714e-06	0.000000000000000000000000000000e+00
-4.940164799951070563110988587141e+03	-1.561777308617326375200611010552e-06	2.701257904245542201994304334911e-06	0.000000000000000000000000000000e+00
-4.940064799951070199313107877970e+03	-1.562662405361721800937198009751e-06	2.701755346499611927903530816941e-06	0.000000000000000000000000000000e+00
-4.939964799951069835515227168798e+03	-1.563532529753513827146856746131e-06	2.702225612130322677926401800375e-06	0.000000000000000000000000000000e+00
-4.939864799951069471717346459627e+03	-1.564387725311072268092227495473e-06	2.702668643997418400603790014647e-06	0.000000000000000000000000000000e+00
-4.939764799951069107919465750456e+03	-1.565228035847922133012052707535e-06	2.703084385320850158043563815635e-06	0.000000000000000000000000000000e+00
-4.939664799951068744121585041285e+03	-1.566053505471578744060465529508e-06	2.703472779682217352480340377685e-06	0.000000000000000000000000000000e+00
-4.939564799951068380323704332113e+03	-1.566864178582537226000915425717e-06	2.703833771026196670857503698282e-06	0.000000000000000000000000000000e+00
-4.939464799951068016525823622942e+03	-1.567660099873097036233616022316e-06	2.704167303661982464354010535779e-06	0.000000000000000000000000000000e+00
-4.939364799951067652727942913771e+03	-1.568441314326106238451240607046e-06	2.704473322264827924831919608861e-06	0.000000000000000000000000000000e+00
-4.939264799951067288930062204599e+03	-1.569207867213907793652537779605e-06	2.704751771877398643486103968492e-06	0.000000000000000000000000000000e+00
-4.939164799951066925132181495428e+03	-1.569959804097047199623058202911e-06	2.705002597911300234764624128569e-06	0.000000000000000000000000000000e+00
-4.939064799951066561334300786257e+03	-1.570697170823236781398899407358e-06	2.705225746148441635897333862326e-06	0.000000000000000000000000000000e+00
-4.938964799951066197536420077085e+03	-1.571420013526154386789262379365e-06	2.705421162742452193016636646794e-06	0.000000000000000000000000000000e+00
-4.938864799951065833738539367914e+03	-1.572128378624172201680859670136e-06	2.705588794220174133210547740003e-06	0.000000000000000000000000000000e+00
-4.938764799951065469940658658743e+03	-1.572822312819142104791552728982e-06	2.705728587483067368665715438092e-06	0.000000000000000000000000000000e+00
-4.938664799951065106142777949572e+03	-1.573501863095314006596708161778e-06	2.705840489808576607844289516058e-06	0.000000000000000000000000000000e+00
-4.938564799951064742344897240400e+03	-1.574167076718111674962178453407e-06	2.705924448851528536330417196165e-06	0.000000000000000000000000000000e+00
-4.938464799951064378547016531229e+03	-1.574818001232799717043560512597e-06	2.705980412645600995477255731880e-06	0.000000000000000000000000000000e+00
-4.938364799951064014749135822058e+03	-1.575454684463385401070080471531e-06	2.706008329604648165452951760757e-06	0.000000000000000000000000000000e+00
-4.938264799951063650951255112886e+03	-1.576077174511255992090698330177e-06	2.706008148524154073778129683814e-06	0.000000000000000000000000000000e+00
-4.938164799951063287153374403715e+03	-1.576685519754083326615071332377e-06	2.705979818582545919910609458214e-06	0.000000000000000000000000000000e+00
-4.938064799951062923355493694544e+03	-1.577279768844568933302196719892e-06	2.705923289342570503784694835314e-06	0.000000000000000000000000000000e+00
-4.937964799951062559557612985373e+03	-1.577859970709081156948279563157e-06	2.705838510752727405557927636837e-06	0.000000000000000000000000000000e+00
-4.937864799951062195759732276201e+03	-1.578426174546518863787991117376e-06	2.705725433148563675470965952941e-06	0.000000000000000000000000000000e+00
-4.937764799951061831961851567030e+03	-1.578978429826917225263288244164e-06	2.705584007254098966781339502541e-06	0.000000000000000000000000000000e+00
-4.937664799951061468163970857859e+03	-1.579516786290321799478275632822e-06	2.705414184183100320349067355319e-06	0.000000000000000000000000000000e+00
-4.937564799951061104366090148687e+03	-1.580041293945502735185273772422e-06	2.705215915440440381967580202316e-06	0.000000000000000000000000000000e+00
-4.937464799951060740568209439516e+03	-1.580552003068579825553188408782e-06	2.704989152923471713320640458234e-06	0.000000000000000000000000000000e+00
-4.937364799951060376770328730345e+03	-1.581048964201723159626422447743e-06	2.704733848923368068654319446020e-06	0.000000000000000000000000000000e+00
-4.937264799951060012972448021173e+03	-1.581532228151972781912877087651e-06	2.704449956126380121121301897125e-06	0.000000000000000000000000000000e+00
-4.937164799951059649174567312002e+03	-1.582001845989936802744021959732e-06	2.704137427615176315936389508932e-06	0.000000000000000000000000000000e+00
-4.937064799951059285376686602831e+03	-1.582457869048355042154588648295e-06	2.703796216870201511223896842506e-06	0.000000000000000000000000000000e+00
-4.936964799951058921578805893660e+03	-1.582900348920914454305835551706e-06	2.703426277770916610735957991141e-06	0.000000000000000000000000000000e+00
-4.936864799951058557780925184488e+03	-1.583329337460795830706296316581e-06	2.703027564597171604260025801203e-06	0.000000000000000000000000000000e+00
-4.936764799951058193983044475317e+03	-1.583744886779492189250360088815e-06	2.702600032030419789348760911674e-06	0.000000000000000000000000000000e+00
-4.936664799951057830185163766146e+03	-1.584147049245464744689215752516e-06	2.702143635155017119861119850865e-06	0.000000000000000000000000000000e+00
-4.936564799951057466387283056974e+03	-1.584535877482709940642334467409e-06	2.701658329459536801096493710550e-06	0.000000000000000000000000000000e+00
-4.936464799951057102589402347803e+03	-1.584911424369403561607152347568e-06	2.701144070838049580094483020920e-06	0.000000000000000000000000000000e+00
-4.936364799951056738791521638632e+03	-1.585273743036671899910841285197e-06	2.700600815591332461650629637173e-06	0.000000000000000000000000000000e+00
-4.936264799951056374993640929461e+03	-1.585622886867218080028099289058e-06	2.700028520428128246308983884116e-06	0.000000000000000000000000000000e+00
-4.936164799951056011195760220289e+03	-1.585958909493846738945270306853e-06	2.699427142466465631210400383244e-06	0.000000000000000000000000000000e+00
-4.936064799951055647397879511118e+03	-1.586281864798215499596091386525e-06	2.698796639234827268526801732906e-06	0.000000000000000000000000000000e+00
-4.935964799951055283599998801947e+03	-1.586591806909324499358501445179e-06	2.698136968673461819496475419533e-06	0.000000000000000000000000000000e+00
-4.935864799951054919802118092775e+03	-1.586888790202287980522885720014e-06	2.697448089135549048243022107751e-06	0.000000000000000000000000000000e+00
-4.935764799951054556004237383604e+03	-1.587172869296925250984318239711e-06	2.696729959388418702186454578573e-06	0.000000000000000000000000000000e+00
-4.935664799951054192206356674433e+03	-1.587444099056252330321738729102e-06	2.695982538614836731573603384460e-06	0.000000000000000000000000000000e+00
-4.935564799951053828408475965261e+03	-1.587702534585212247410018412963e-06	2.695205786414146242858068391879e-06	0.000000000000000000000000000000e+00
-4.935464799951053464610595256090e+03	-1.587948231229130687598878612921e-06	2.694399662803538895154047486113e-06	0.000000000000000000000000000000e+00
-4.935364799951053100812714546919e+03	-1.588181244572449890214982382020e-06	2.693564128219177642407922146361e-06	0.000000000000000000000000000000e+00
-4.935264799951052737014833837748e+03	-1.588401630437307750792915415905e-06	2.692699143517405449413989332319e-06	0.000000000000000000000000000000e+00
-4.935164799951052373216953128576e+03	-1.588609444882010197154812922160e-06	2.691804669975949772665457099263e-06	0.000000000000000000000000000000e+00
-4.935064799951052009419072419405e+03	-1.588804744199602880103052056360e-06	2.690880669295122806040703941632e-06	0.000000000000000000000000000000e+00
-4.934964799951051645621191710234e+03	-1.588987584916550437297245654267e-06	2.689927103598920082535867620566e-06	0.000000000000000000000000000000e+00
-4.934864799951051281823311001062e+03	-1.589158023791288066914437378252e-06	2.688943935436197003028581387074e-06	0.000000000000000000000000000000e+00
-4.934764799951050918025430291891e+03	-1.589316117812653246147260380217e-06	2.687931127781864846799497054119e-06	0.000000000000000000000000000000e+00
-4.934664799951050554227549582720e+03	-1.589461924198564783322694220213e-06	2.686888644037992337880189214205e-06	0.000000000000000000000000000000e+00
-4.934564799951050190429668873549e+03	-1.589595500394431666510647663260e-06	2.685816448035002079091151938606e-06	0.000000000000000000000000000000e+00
-4.934464799951049826631788164377e+03	-1.589716904071830421576821089358e-06	2.684714504032728072676445771338e-06	0.000000000000000000000000000000e+00
-4.934364799951049462833907455206e+03	-1.589826193127032545403904892356e-06	2.683582776721559638298964661773e-06	0.000000000000000000000000000000e+00
-4.934264799951049099036026746035e+03	-1.589923425679430295159107362768e-06	2.682421231223585754552176524390e-06	0.000000000000000000000000000000e+00
-4.934164799951048735238146036863e+03	-1.590008660070052263054091526429e-06	2.681229833093725000911760475431e-06	0.000000000000000000000000000000e+00
-4.934064799951048371440265327692e+03	-1.590081954860196476926343517322e-06	2.680008548320762326063046096514e-06	0.000000000000000000000000000000e+00
-4.933964799951048007642384618521e+03	-1.590143368829929457856637957380e-06	2.678757343328454849413653923729e-06	0.000000000000000000000000000000e+00
-4.933864799951047643844503909349e+03	-1.590192960976473045920992141489e-06	2.677476184976676626121709634543e-06	0.000000000000000000000000000000e+00
-4.933764799951047280046623200178e+03	-1.590230790512820983629562951456e-06	2.676165040562423651687761275153e-06	0.000000000000000000000000000000e+00
-4.933664799951046916248742491007e+03	-1.590256916866112189151444972213e-06	2.674823877820981073356095686355e-06	0.000000000000000000000000000000e+00
-4.933564799951046552450861781836e+03	-1.590271399676251998434777304436e-06	2.673452664926882031411030371526e-06	0.000000000000000000000000000000e+00
-4.933464799951046188652981072664e+03	-1.590274298794393223374079790466e-06	2.672051370495012613656606731416e-06	0.000000000000000000000000000000e+00
-4.933364799951045824855100363493e+03	-1.590265674281283590530159874343e-06	2.670619963581676152314815092526e-06	0.000000000000000000000000000000e+00
-4.933264799951045461057219654322e+03	-1.590245586405874913030721040652e-06	2.669158413685607545979931731761e-06	0.000000000000000000000000000000e+00
-4.933164799951045097259338945150e+03	-1.590214095643647024125983367726e-06	2.667666690749054073659215363667e-06	0.000000000000000000000000000000e+00
-4.933064799951044733461458235979e+03	-1.590171262675224360627580441618e-06	2.666144765158742282882197924265e-06	0.000000000000000000000000000000e+00
-4.932964799951044369663577526808e+03	-1.590117148384816363494427375602e-06	2.664592607746909252313966681713e-06	0.000000000000000000000000000000e+00
-4.932864799951044005865696817636e+03	-1.590051813858570422266784823162e-06	2.663010189792331736786078211221e-06	0.000000000000000000000000000000e+00
-4.932764799951043642067816108465e+03	-1.589975320383020322465125913347e-06	2.661397483021373947052311964567e-06	0.000000000000000000000000000000e+00
-4.932664799951043278269935399294e+03	-1.589887729443632101777937430664e-06	2.659754459608883710646865319860e-06	0.000000000000000000000000000000e+00
-4.932564799951042914472054690123e+03	-1.589789102723251015152929055407e-06	2.658081092179238134057739015303e-06	0.000000000000000000000000000000e+00
-4.932464799951042550674173980951e+03	-1.589679502100386081320606591893e-06	2.656377353807329125560867527645e-06	0.000000000000000000000000000000e+00
-4.932364799951042186876293271780e+03	-1.589558989647787279201121557470e-06	2.654643218019506142890413108448e-06	0.000000000000000000000000000000e+00
-4.932264799951041823078412562609e+03	-1.589427627630720141790714172725e-06	2.652878658794604067720258877561e-06	0.000000000000000000000000000000e+00
-4.932164799951041459280531853437e+03	-1.589285478505528976524933254533e-06	2.651083650564813108500838989556e-06	0.000000000000000000000000000000e+00
-4.932064799951041095482651144266e+03	-1.589132604918044231579561317846e-06	2.649258168216666864392110775084e-06	0.000000000000000000000000000000e+00
-4.931964799951040731684770435095e+03	-1.588969069701883136020185635640e-06	2.647402187091982531835007014243e-06	0.000000000000000000000000000000e+00
-4.931864799951040367886889725924e+03	-1.588794935876856430828412899969e-06	2.645515682988846850902039942177e-06	0.000000000000000000000000000000e+00
-4.931764799951040004089009016752e+03	-1.588610266647471026409360432552e-06	2.643598632162440268354979683307e-06	0.000000000000000000000000000000e+00
-4.931664799951039640291128307581e+03	-1.588415125401329110321345557122e-06	2.641651011326005943336513170916e-06	0.000000000000000000000000000000e+00
-4.931564799951039276493247598410e+03	-1.588209575707374153800358757005e-06	2.639672797651765389986226045815e-06	0.000000000000000000000000000000e+00
-4.931464799951038912695366889238e+03	-1.587993681314416227398893938227e-06	2.637663968771797697639852620100e-06	0.000000000000000000000000000000e+00
-4.931364799951038548897486180067e+03	-1.587767506149380125092789722840e-06	2.635624502778989901796095202124e-06	0.000000000000000000000000000000e+00
-4.931264799951038185099605470896e+03	-1.587531114315804633656931642294e-06	2.633554378227824724757570595823e-06	0.000000000000000000000000000000e+00
-4.931164799951037821301724761724e+03	-1.587284570092227876109548627415e-06	2.631453574135319935169315119783e-06	0.000000000000000000000000000000e+00
-4.931064799951037457503844052553e+03	-1.587027937930428236039002640179e-06	2.629322069981871992834249890381e-06	0.000000000000000000000000000000e+00
-4.930964799951037093705963343382e+03	-1.586761282453806312916296146487e-06	2.627159845712186090889266043558e-06	0.000000000000000000000000000000e+00
-4.930864799951036729908082634211e+03	-1.586484668455854121801146781878e-06	2.624966881736005451172810687410e-06	0.000000000000000000000000000000e+00
-4.930764799951036366110201925039e+03	-1.586198160898392206020514338949e-06	2.622743158929049836730444666966e-06	0.000000000000000000000000000000e+00
-4.930664799951036002312321215868e+03	-1.585901824910044342588832586016e-06	2.620488658633805833554630826399e-06	0.000000000000000000000000000000e+00
-4.930564799951035638514440506697e+03	-1.585595725784446491041040049053e-06	2.618203362660364989686042139216e-06	0.000000000000000000000000000000e+00
-4.930464799951035274716559797525e+03	-1.585279928978585550064777515145e-06	2.615887253287290329918602857506e-06	0.000000000000000000000000000000e+00
-4.930364799951034910918679088354e+03	-1.584954500111248440173965408573e-06	2.613540313262339298419970057274e-06	0.000000000000000000000000000000e+00
-4.930264799951034547120798379183e+03	-1.584619504961346460780897971166e-06	2.611162525803310791678787938785e-06	0.000000000000000000000000000000e+00
-4.930164799951034183322917670012e+03	-1.584275009466110051227407534702e-06	2.608753874598852804419894801935e-06	0.000000000000000000000000000000e+00
-4.930064799951033819525036960840e+03	-1.583921079719547190820861694294e-06	2.606314343809205277499065067648e-06	0.000000000000000000000000000000e+00
-4.929964799951033455727156251669e+03	-1.583557781970623760305224257683e-06	2.603843918067064918542155918524e-06	0.000000000000000000000000000000e+00
-4.929864799951033091929275542498e+03	-1.583185182621714530358763943496e-06	2.601342582478236993798019482949e-06	0.000000000000000000000000000000e+00
-4.929764799951032728131394833326e+03	-1.582803348226917777787255137145e-06	2.598810322622457797130286760723e-06	0.000000000000000000000000000000e+00
-4.929664799951032364333514124155e+03	-1.582412345490240305676248738775e-06	2.596247124554133262747373372958e-06	0.000000000000000000000000000000e+00
-4.929564799951032000535633414984e+03	-1.582012241263920953430219089320e-06	2.593652974803147034634160164601e-06	0.000000000000000000000000000000e+00
-4.929464799951031636737752705812e+03	-1.581603102546806834612677476748e-06	2.591027860375469483241069046375e-06	0.000000000000000000000000000000e+00
-4.929364799951031272939871996641e+03	-1.581184996482682564457713028649e-06	2.588371768753973398212268886009e-06	0.000000000000000000000000000000e+00
-4.929264799951030909141991287470e+03	-1.580757990358396622990666199882e-06	2.585684687899131096501265797416e-06	0.000000000000000000000000000000e+00
-4.929164799951030545344110578299e+03	-1.580322151602290955943919299742e-06	2.582966606249698401475810988215e-06	0.000000000000000000000000000000e+00
-4.929064799951030181546229869127e+03	-1.579877547782363336777828287383e-06	2.580217512723494760262321970345e-06	0.000000000000000000000000000000e+00
-4.928964799951029817748349159956e+03	-1.579424246604655251223861024690e-06	2.577437396717987272963014400151e-06	0.000000000000000000000000000000e+00
-4.928864799951029453950468450785e+03	-1.578962315911549361060616132602e-06	2.574626248111030152418855082574e-06	0.000000000000000000000000000000e+00
-4.928764799951029090152587741613e+03	-1.578491823679917254816414649843e-06	2.571784057261525409908420325422e-06	0.000000000000000000000000000000e+00
-4.928664799951028726354707032442e+03	-1.578012838019393829897506209559e-06	2.568910815010141139087167586053e-06	0.000000000000000000000000000000e+00
-4.928564799951028362556826323271e+03	-1.577525427170781270757205123900e-06	2.566006512679880722127990361203e-06	0.000000000000000000000000000000e+00
-4.928464799951027998758945614100e+03	-1.577029659504156989049961090643e-06	2.563071142076783325968597493372e-06	0.000000000000000000000000000000e+00
-4.928364799951027634961064904928e+03	-1.576525603517287130921151888652e-06	2.560104695490554518340743997418e-06	0.000000000000000000000000000000e+00
-4.928264799951027271163184195757e+03	-1.576013327833724776282260660043e-06	2.557107165695176131492254156807e-06	0.000000000000000000000000000000e+00
-4.928164799951026907365303486586e+03	-1.575492901201075638851372730243e-06	2.554078545949613958214452491546e-06	0.000000000000000000000000000000e+00
-4.928064799951026543567422777414e+03	-1.574964392489334916961241789268e-06	2.551018829998296325457362437872e-06	0.000000000000000000000000000000e+00
-4.927964799951026179769542068243e+03	-1.574427870689150452500944948886e-06	2.547928012071817131675927417533e-06	0.000000000000000000000000000000e+00
-4.927864799951025815971661359072e+03	-1.573883404909906318872719888091e-06	2.544806086887492347476356913116e-06	0.000000000000000000000000000000e+00
-4.927764799951025452173780649900e+03	-1.573331064378105199820945953038e-06	2.541653049649944044833258308125e-06	0.000000000000000000000000000000e+00
-4.927664799951025088375899940729e+03	-1.572770918435464259366716489874e-06	2.538468896051744565646023782390e-06	0.000000000000000000000000000000e+00
-4.927564799951024724578019231558e+03	-1.572203036537279944703164417941e-06	2.535253622273878578211557532907e-06	0.000000000000000000000000000000e+00
-4.927464799951024360780138522387e+03	-1.571627488250648158215044131181e-06	2.532007224986368611055823074629e-06	0.000000000000000000000000000000e+00
-4.927364799951023996982257813215e+03	-1.571044343252581303236985188487e-06	2.528729701348794707646983753735e-06	0.000000000000000000000000000000e+00
-4.927264799951023633184377104044e+03	-1.570453671328234173545468181643e-06	2.525421049010917419128108285520e-06	0.000000000000000000000000000000e+00
-4.927164799951023269386496394873e+03	-1.569855542369218781310262304796e-06	2.522081266113088615296589090065e-06	0.000000000000000000000000000000e+00
-4.927064799951022905588615685701e+03	-1.569250026371820929223981425094e-06	2.518710351286852877996692845475e-06	0.000000000000000000000000000000e+00
-4.926964799951022541790734976530e+03	-1.568637193435082104393026719569e-06	2.515308303655451485723176796583e-06	0.000000000000000000000000000000e+00
-4.926864799951022177992854267359e+03	-1.568017113759121294310839092589e-06	2.511875122834297599104698417438e-06	0.000000000000000000000000000000e+00
-4.926764799951021814194973558187e+03	-1.567389857643233821407786898749e-06	2.508410808931561137153894505691e-06	0.000000000000000000000000000000e+00
-4.926664799951021450397092849016e+03	-1.566755495484198124189604596490e-06	2.504915362548535119017068667491e-06	0.000000000000000000000000000000e+00
-4.926564799951021086599212139845e+03	-1.566114097774495293982264208787e-06	2.501388784780193858686431901406e-06	0.000000000000000000000000000000e+00
-4.926464799951020722801331430674e+03	-1.565465735100376781021051450504e-06	2.497831077215621140154939647249e-06	0.000000000000000000000000000000e+00
-4.926364799951020359003450721502e+03	-1.564810478140083507678963561927e-06	2.494242241938556553667270809793e-06	0.000000000000000000000000000000e+00
-4.926264799951019995205570012331e+03	-1.564148397662141638176833656482e-06	2.490622281527726262085730563056e-06	0.000000000000000000000000000000e+00
-4.926164799951019631407689303160e+03	-1.563479564523427743573565085189e-06	2.486971199057355455823339202004e-06	0.000000000000000000000000000000e+00
-4.926064799951019267609808593988e+03	-1.562804049667493582354699244163e-06	2.483288998097598222064563699973e-06	0.000000000000000000000000000000e+00
-4.925964799951018903811927884817e+03	-1.562121924122597807621233394204e-06	2.479575682714931838602264585480e-06	0.000000000000000000000000000000e+00
-4.925864799951018540014047175646e+03	-1.561433258999903904494337136821e-06	2.475831257472654829210681470819e-06	0.000000000000000000000000000000e+00
-4.925764799951018176216166466475e+03	-1.560738125491735725760482182689e-06	2.472055727431163943419185208272e-06	0.000000000000000000000000000000e+00
-4.925664799951017812418285757303e+03	-1.560036594869784958396815438553e-06	2.468249098148453905951157927312e-06	0.000000000000000000000000000000e+00
-4.925564799951017448620405048132e+03	-1.559328738483119749112164147131e-06	2.464411375680459618034683771937e-06	0.000000000000000000000000000000e+00
-4.925464799951017084822524338961e+03	-1.558614627756500802847894338043e-06	2.460542566581428004866393538519e-06	0.000000000000000000000000000000e+00
-4.925364799951016721024643629789e+03	-1.557894334188411819417307765945e-06	2.456642677904369484172351217888e-06	0.000000000000000000000000000000e+00
-4.925264799951016357226762920618e+03	-1.557167929349351239809266800318e-06	2.452711717201281582906129130617e-06	0.000000000000000000000000000000e+00
-4.925164799951015993428882211447e+03	-1.556435484880006678428624594668e-06	2.448749692523608452622693384959e-06	0.000000000000000000000000000000e+00
-4.925064799951015629631001502275e+03	-1.555697072489279430504991244555e-06	2.444756612422506837823841727153e-06	0.000000000000000000000000000000e+00
-4.924964799951015265833120793104e+03	-1.554952763952483256530397517925e-06	2.440732485949293732870827439152e-06	0.000000000000000000000000000000e+00
-4.924864799951014902035240083933e+03	-1.554202631109557989773535535694e-06	2.436677322655609859343179418589e-06	0.000000000000000000000000000000e+00
-4.924764799951014538237359374762e+03	-1.553446745863260485662660399797e-06	2.432591132593858852621853533504e-06	0.000000000000000000000000000000e+00
-4.924664799951014174439478665590e+03	-1.552685180177157365458834314964e-06	2.428473926317453748476883623741e-06	0.000000000000000000000000000000e+00
-4.924564799951013810641597956419e+03	-1.551918006073911680361867952704e-06	2.424325714881105397785921590215e-06	0.000000000000000000000000000000e+00
-4.924464799951013446843717247248e+03	-1.551145295633307418919086609344e-06	2.420146509841193466965134778457e-06	0.000000000000000000000000000000e+00
-4.924364799951013083045836538076e+03	-1.550367120990502713329855025148e-06	2.415936323255908739504344701077e-06	0.000000000000000000000000000000e+00
-4.924264799951012719247955828905e+03	-1.549583554334194530807114129067e-06	2.411695167685622845848503539856e-06	0.000000000000000000000000000000e+00
-4.924164799951012355450075119734e+03	-1.548794667904631322524885636560e-06	2.407423056193071646030774701774e-06	0.000000000000000000000000000000e+00
-4.924064799951011991652194410563e+03	-1.548000533991768821133862624184e-06	2.403120002343716912741010405252e-06	0.000000000000000000000000000000e+00
-4.923964799951011627854313701391e+03	-1.547201224933528964538328315248e-06	2.398786020205843740114685924691e-06	0.000000000000000000000000000000e+00
-4.923864799951011264056432992220e+03	-1.546396813113792851327637015157e-06	2.394421124350868440209226528648e-06	0.000000000000000000000000000000e+00
-4.923764799951010900258552283049e+03	-1.545587370960685499058024153229e-06	2.390025329853565547833871632322e-06	0.000000000000000000000000000000e+00
-4.923664799951010536460671573877e+03	-1.544772970944552706058089386332e-06	2.385598652292215627798970672968e-06	0.000000000000000000000000000000e+00
-4.923564799951010172662790864706e+03	-1.543953685576108590373151444042e-06	2.381141107748922065238256218223e-06	0.000000000000000000000000000000e+00
-4.923464799951009808864910155535e+03	-1.543129587404645173872989351305e-06	2.376652712809658922970363834071e-06	0.000000000000000000000000000000e+00
-4.923364799951009445067029446363e+03	-1.542300749016183097569749477218e-06	2.372133484564551732920846885411e-06	0.000000000000000000000000000000e+00
-4.923264799951009081269148737192e+03	-1.541467243031436201445693451317e-06	2.367583440608007939196053698305e-06	0.000000000000000000000000000000e+00
-4.923164799951008717471268028021e+03	-1.540629142104088659438482916686e-06	2.363002599038878681376053131347e-06	0.000000000000000000000000000000e+00
-4.923064799951008353673387318850e+03	-1.539786518918773747070793955771e-06	2.358390978460686222860972355297e-06	0.000000000000000000000000000000e+00
-4.922964799951007989875506609678e+03	-1.538939446189310742370607264229e-06	2.353748597981630727134574887494e-06	0.000000000000000000000000000000e+00
-4.922864799951007626077625900507e+03	-1.538087996656854370639694318257e-06	2.349075477214845638197857763396e-06	0.000000000000000000000000000000e+00
-4.922764799951007262279745191336e+03	-1.537232243087867431094364206734e-06	2.344371636278428173755152691404e-06	0.000000000000000000000000000000e+00
-4.922664799951006898481864482164e+03	-1.536372258272268547568055289954e-06	2.339637095795683270702935291352e-06	0.000000000000000000000000000000e+00
-4.922564799951006534683983772993e+03	-1.535508115021623329652473641249e-06	2.334871876895068527988253564986e-06	0.000000000000000000000000000000e+00
-4.922464799951006170886103063822e+03	-1.534639886167277300323607755472e-06	2.330076001210410200010277742555e-06	0.000000000000000000000000000000e+00
-4.922364799951005807088222354650e+03	-1.533767644558315817088266566626e-06	2.325249490880930301674612420415e-06	0.000000000000000000000000000000e+00
-4.922264799951005443290341645479e+03	-1.532891463059822148728050979216e-06	2.320392368551329194105653855318e-06	0.000000000000000000000000000000e+00
-4.922164799951005079492460936308e+03	-1.532011414550848407874206191792e-06	2.315504657371924498049939669664e-06	0.000000000000000000000000000000e+00
-4.922064799951004715694580227137e+03	-1.531127571922642499290781632759e-06	2.310586380998576978493264100223e-06	0.000000000000000000000000000000e+00
-4.921964799951004351896699517965e+03	-1.530240008076774694753541261605e-06	2.305637563592858257184234349602e-06	0.000000000000000000000000000000e+00
-4.921864799951003988098818808794e+03	-1.529348795923111530240131282488e-06	2.300658229821991096811489158069e-06	0.000000000000000000000000000000e+00
-4.921764799951003624300938099623e+03	-1.528454008377952121687883869916e-06	2.295648404859003984516572713370e-06	0.000000000000000000000000000000e+00
-4.921664799951003260503057390451e+03	-1.527555718362226314156770458352e-06	2.290608114382605771017741014273e-06	0.000000000000000000000000000000e+00
-4.921564799951002896705176681280e+03	-1.526653998799493142975039830511e-06	2.285537384577278844234159843607e-06	0.000000000000000000000000000000e+00
-4.921464799951002532907295972109e+03	-1.525748922614157405868774187996e-06	2.280436242133281670384746531166e-06	0.000000000000000000000000000000e+00
-4.921364799951002169109415262938e+03	-1.524840562729447371800319509239e-06	2.275304714246580607835915982529e-06	0.000000000000000000000000000000e+00
-4.921264799951001805311534553766e+03	-1.523928992065512133210515577364e-06	2.270142828618940116110463262045e-06	0.000000000000000000000000000000e+00
-4.921164799951001441513653844595e+03	-1.523014283537613402434544862540e-06	2.264950613457745726001587444065e-06	0.000000000000000000000000000000e+00
-4.921064799951001077715773135424e+03	-1.522096510054250180756711501029e-06	2.259728097476092130999406060177e-06	0.000000000000000000000000000000e+00
-4.920964799951000713917892426252e+03	-1.521175744515087127579694090129e-06	2.254475309892655285315919699851e-06	0.000000000000000000000000000000e+00
-4.920864799951000350120011717081e+03	-1.520252059809212637168517219532e-06	2.249192280431650052237649295428e-06	0.000000000000000000000000000000e+00
-4.920764799950999986322131007910e+03	-1.519325528813103206720062574031e-06	2.243879039322844603685739445220e-06	0.000000000000000000000000000000e+00
-4.920664799950999622524250298738e+03	-1.518396224388824550141337613174e-06	2.238535617301336803517883278225e-06	0.000000000000000000000000000000e+00
-4.920564799950999258726369589567e+03	-1.517464219382149490840676515913e-06	2.233162045607583006648529100335e-06	0.000000000000000000000000000000e+00
-4.920464799950998894928488880396e+03	-1.516529586620533129467328775641e-06	2.227758355987219335097009736968e-06	0.000000000000000000000000000000e+00
-4.920364799950998531130608171225e+03	-1.515592398911226078021450246192e-06	2.222324580691068030734646940316e-06	0.000000000000000000000000000000e+00
-4.920264799950998167332727462053e+03	-1.514652729039451009676901446777e-06	2.216860752474875722104049810546e-06	0.000000000000000000000000000000e+00
-4.920164799950997803534846752882e+03	-1.513710649766506152012345183533e-06	2.211366904599303683540221371340e-06	0.000000000000000000000000000000e+00
-4.920064799950997439736966043711e+03	-1.512766233827723937608363685703e-06	2.205843070829723276713796656368e-06	0.000000000000000000000000000000e+00
-4.919964799950997075939085334539e+03	-1.511819553930696046506487219274e-06	2.200289285436077037227693004029e-06	0.000000000000000000000000000000e+00
-4.919864799950996712141204625368e+03	-1.510870682753242432959915088342e-06	2.194705583192815570662539612079e-06	0.000000000000000000000000000000e+00
-4.919764799950996348343323916197e+03	-1.509919692941620486024783230616e-06	2.189091999378571021375511004847e-06	0.000000000000000000000000000000e+00
-4.919664799950995984545443207026e+03	-1.508966657108625558175946448913e-06	2.183448569776124885248331369825e-06	0.000000000000000000000000000000e+00
-4.919564799950995620747562497854e+03	-1.508011647831570579969540091270e-06	2.177775330672106465958052026743e-06	0.000000000000000000000000000000e+00
-4.919464799950995256949681788683e+03	-1.507054737650396329537655706887e-06	2.172072318856948405747320576809e-06	0.000000000000000000000000000000e+00
-4.919364799950994893151801079512e+03	-1.506095999065866617135978945685e-06	2.166339571624510179279326366197e-06	0.000000000000000000000000000000e+00
-4.919264799950994529353920370340e+03	-1.505135504537552346729324323493e-06	2.160577126771964167706394782664e-06	0.000000000000000000000000000000e+00
-4.919164799950994165556039661169e+03	-1.504173326482044488231165461911e-06	2.154785022599580512301384663254e-06	0.000000000000000000000000000000e+00
-4.919064799950993801758158951998e+03	-1.503209537270910822276620902316e-06	2.148963297910414982816625084627e-06	0.000000000000000000000000000000e+00
-4.918964799950993437960278242826e+03	-1.502244209228807692024787456830e-06	2.143111992010194204519562405364e-06	0.000000000000000000000000000000e+00
-4.918864799950993074162397533655e+03	-1.501277414631646388586171461665e-06	2.137231144706906117762762811751e-06	0.000000000000000000000000000000e+00
-4.918764799950992710364516824484e+03	-1.500309225704714855462152366117e-06	2.131320796310663605679404375426e-06	0.000000000000000000000000000000e+00
-4.918664799950992346566636115313e+03	-1.499339714620623210131417427093e-06	2.125380987633361869356112688889e-06	0.000000000000000000000000000000e+00
-4.918564799950991982768755406141e+03	-1.498368953497523280794833169804e-06	2.119411759988391707180315284842e-06	0.000000000000000000000000000000e+00
-4.918464799950991618970874696970e+03	-1.497397014397102197081636763831e-06	2.113413155190459096822476470212e-06	0.000000000000000000000000000000e+00
-4.918364799950991255172993987799e+03	-1.496423969322766774926996430350e-06	2.107385215555101115906741493511e-06	0.000000000000000000000000000000e+00
-4.918264799950990891375113278627e+03	-1.495449890217763738703817336106e-06	2.101327983898538558278114296574e-06	0.000000000000000000000000000000e+00
-4.918164799950990527577232569456e+03	-1.494474848963151500830541171250e-06	2.095241503537213877529730293725e-06	0.000000000000000000000000000000e+00
-4.918064799950990163779351860285e+03	-1.493498917375927371924766891287e-06	2.089125818287629403709930800415e-06	0.000000000000000000000000000000e+00
-4.917964799950989799981471151114e+03	-1.492522167207194581505392411147e-06	2.082980972465816253664334586904e-06	0.000000000000000000000000000000e+00
-4.917864799950989436183590441942e+03	-1.491544670140273818036711142576e-06	2.076807010887136972359127626286e-06	0.000000000000000000000000000000e+00
-4.917764799950989072385709732771e+03	-1.490566497788666538206739028971e-06	2.070603978865825593990704009406e-06	0.000000000000000000000000000000e+00
-4.917664799950988708587829023600e+03	-1.489587721694283185759795362646e-06	2.064371922214644593642027953218e-06	0.000000000000000000000000000000e+00
-4.917564799950988344789948314428e+03	-1.488608413325432123521484262252e-06	2.058110887244590119816989304269e-06	0.000000000000000000000000000000e+00
-4.917464799950987980992067605257e+03	-1.487628644075007829924517724351e-06	2.051820920764334646761110209079e-06	0.000000000000000000000000000000e+00
-4.917364799950987617194186896086e+03	-1.486648485258626579491808908373e-06	2.045502070079986417104524892840e-06	0.000000000000000000000000000000e+00
-4.917264799950987253396306186914e+03	-1.485668008112604575191376121701e-06	2.039154382994545223193368771453e-06	0.000000000000000000000000000000e+00
-4.917164799950986889598425477743e+03	-1.484687283792082193974648171575e-06	2.032777907807646179623234025668e-06	0.000000000000000000000000000000e+00
-4.917064799950986525800544768572e+03	-1.483706383369199477808078602159e-06	2.026372693314933765891148673144e-06	0.000000000000000000000000000000e+00
-4.916964799950986162002664059401e+03	-1.482725377831231390639765352346e-06	2.019938788807801363764295871084e-06	0.000000000000000000000000000000e+00
-4.916864799950985798204783350229e+03	-1.481744338078537575150621721787e-06	2.013476244072819510040617263513e-06	0.000000000000000000000000000000e+00
-4.916764799950985434406902641058e+03	-1.480763334922808147520612714887e-06	2.006985109391306450844555051005e-06	0.000000000000000000000000000000e+00
-4.916664799950985070609021931887e+03	-1.479782439085063005607340383407e-06	2.000465435538960105811469997183e-06	0.000000000000000000000000000000e+00
-4.916564799950984706811141222715e+03	-1.478801721193853577999022946843e-06	1.993917273785205429201781990312e-06	0.000000000000000000000000000000e+00
-4.916464799950984343013260513544e+03	-1.477821251783395539882272687326e-06	1.987340675892863220018593611860e-06	0.000000000000000000000000000000e+00
-4.916364799950983979215379804373e+03	-1.476841101291536781001632883115e-06	1.980735694117541528835087921712e-06	0.000000000000000000000000000000e+00
-4.916264799950983615417499095201e+03	-1.475861340058010188447629000563e-06	1.974102381207169366157064965828e-06	0.000000000000000000000000000000e+00
-4.916164799950983251619618386030e+03	-1.474882038322432319560643596001e-06	1.967440790401560480455105811570e-06	0.000000000000000000000000000000e+00
-4.916064799950982887821737676859e+03	-1.473903266222506845049789944713e-06	1.960750975431715403016035004224e-06	0.000000000000000000000000000000e+00
-4.915964799950982524023856967688e+03	-1.472925093792175476069055903294e-06	1.954032990519453412127338573501e-06	0.000000000000000000000000000000e+00
-4.915864799950982160225976258516e+03	-1.471947590959613248989389794330e-06	1.947286890376720930675730897308e-06	0.000000000000000000000000000000e+00
-4.915764799950981796428095549345e+03	-1.470970827545378393683660200875e-06	1.940512730205205279123206740799e-06	0.000000000000000000000000000000e+00
-4.915664799950981432630214840174e+03	-1.469994873260593753788900983626e-06	1.933710565695574463436880521816e-06	0.000000000000000000000000000000e+00
-4.915564799950981068832334131002e+03	-1.469019797705097713782455143283e-06	1.926880453027070599274304246729e-06	0.000000000000000000000000000000e+00
-4.915464799950980705034453421831e+03	-1.468045670365437154413455755897e-06	1.920022448866811533318456339803e-06	0.000000000000000000000000000000e+00
-4.915364799950980341236572712660e+03	-1.467072560613105412414300214585e-06	1.913136610369224601752502143426e-06	0.000000000000000000000000000000e+00
-4.915264799950979977438692003489e+03	-1.466100537702576528788309812024e-06	1.906222995175535445876125947851e-06	0.000000000000000000000000000000e+00
-4.915164799950979613640811294317e+03	-1.465129670769521397422812183930e-06	1.899281661412978789156926796855e-06	0.000000000000000000000000000000e+00
-4.915064799950979249842930585146e+03	-1.464160028828970127110073104482e-06	1.892312667694347603944242386387e-06	0.000000000000000000000000000000e+00
-4.914964799950978886045049875975e+03	-1.463191680773312832033539523935e-06	1.885316073117200712146992666596e-06	0.000000000000000000000000000000e+00
-4.914864799950978522247169166803e+03	-1.462224695370488040051899433780e-06	1.878291937263404540409215265351e-06	0.000000000000000000000000000000e+00
-4.914764799950978158449288457632e+03	-1.461259141262156489664801595207e-06	1.871240320198276558042154577022e-06	0.000000000000000000000000000000e+00
-4.914664799950977794651407748461e+03	-1.460295086961880856209206047680e-06	1.864161282470096327255459217609e-06	0.000000000000000000000000000000e+00
-4.914564799950977430853527039289e+03	-1.459332600853134377400389248836e-06	1.857054885109313527351499253926e-06	0.000000000000000000000000000000e+00
-4.914464799950977067055646330118e+03	-1.458371751187548342164074927085e-06	1.849921189627901456828374358865e-06	0.000000000000000000000000000000e+00
-4.914364799950976703257765620947e+03	-1.457412606082983820132009666892e-06	1.842760258018759239877389088935e-06	0.000000000000000000000000000000e+00
-4.914264799950976339459884911776e+03	-1.456455233521742939815598640030e-06	1.835572152754827312227882581130e-06	0.000000000000000000000000000000e+00
-4.914164799950975975662004202604e+03	-1.455499701348748191285782487003e-06	1.828356936788555060939879225168e-06	0.000000000000000000000000000000e+00
-4.914064799950975611864123493433e+03	-1.454546077269571168746539746586e-06	1.821114673551051673874466227399e-06	0.000000000000000000000000000000e+00
-4.913964799950975248066242784262e+03	-1.453594428848703564531304015250e-06	1.813845426951399831248280813956e-06	0.000000000000000000000000000000e+00
-4.913864799950974884268362075090e+03	-1.452644823507606028708963666340e-06	1.806549261376001584439993097320e-06	0.000000000000000000000000000000e+00
-4.913764799950974520470481365919e+03	-1.451697328522967092860780635721e-06	1.799226241687655513594272516098e-06	0.000000000000000000000000000000e+00
-4.913664799950974156672600656748e+03	-1.450752011024871249573716183723e-06	1.791876433224966557415788401264e-06	0.000000000000000000000000000000e+00
-4.913564799950973792874719947577e+03	-1.449808937994863905672428446014e-06	1.784499901801430370553228077490e-06	0.000000000000000000000000000000e+00
-4.913464799950973429076839238405e+03	-1.448868176264151860722830672534e-06	1.777096713704830236140851801308e-06	0.000000000000000000000000000000e+00
-4.913364799950973065278958529234e+03	-1.447929792511806114876254415746e-06	1.769666935696242649118416212506e-06	0.000000000000000000000000000000e+00
-4.913264799950972701481077820063e+03	-1.446993853262977170449584719825e-06	1.762210635009430417124466627943e-06	0.000000000000000000000000000000e+00
-4.913164799950972337683197110891e+03	-1.446060424886943891531259839822e-06	1.754727879349900336342516632415e-06	0.000000000000000000000000000000e+00
-4.913064799950971973885316401720e+03	-1.445129573595388309625951045456e-06	1.747218736894122650640153240897e-06	0.000000000000000000000000000000e+00
-4.912964799950971610087435692549e+03	-1.444201365440496364028581666172e-06	1.739683276288812767629765251853e-06	0.000000000000000000000000000000e+00
-4.912864799950971246289554983377e+03	-1.443275866313211531645325537421e-06	1.732121566649897666714656187248e-06	0.000000000000000000000000000000e+00
-4.912764799950970882491674274206e+03	-1.442353141941449705057268562691e-06	1.724533677561861989653763972685e-06	0.000000000000000000000000000000e+00
-4.912664799950970518693793565035e+03	-1.441433257888175792455431011019e-06	1.716919679076726307069035437625e-06	0.000000000000000000000000000000e+00
-4.912564799950970154895912855864e+03	-1.440516279549623466143875791245e-06	1.709279641713371186153517383710e-06	0.000000000000000000000000000000e+00
-4.912464799950969791098032146692e+03	-1.439602272153540322031234355293e-06	1.701613636456457435421844165413e-06	0.000000000000000000000000000000e+00
-4.912364799950969427300151437521e+03	-1.438691300757413980880919379679e-06	1.693921734755726879012279265102e-06	0.000000000000000000000000000000e+00
-4.912264799950969063502270728350e+03	-1.437783430246546994180252554418e-06	1.686204008524978082095248030359e-06	0.000000000000000000000000000000e+00
-4.912164799950968699704390019178e+03	-1.436878725332365107586560931674e-06	1.678460530141200259684770151880e-06	0.000000000000000000000000000000e+00
-4.912064799950968335906509310007e+03	-1.435977250550540024157824582629e-06	1.670691372443771136437409841058e-06	0.000000000000000000000000000000e+00
-4.911964799950967972108628600836e+03	-1.435079070259267809887382232048e-06	1.662896608733332933931269373429e-06	0.000000000000000000000000000000e+00
-4.911864799950967608310747891665e+03	-1.434184248637510241547194517198e-06	1.655076312771063075298403136082e-06	0.000000000000000000000000000000e+00
-4.911764799950967244512867182493e+03	-1.433292849683090676622416320685e-06	1.647230558777587441953490360325e-06	0.000000000000000000000000000000e+00
-4.911664799950966880714986473322e+03	-1.432404937211012904669333797858e-06	1.639359421432078918779719732546e-06	0.000000000000000000000000000000e+00
-4.911564799950966516917105764151e+03	-1.431520574851601909996141187564e-06	1.631462975871397020412615838647e-06	0.000000000000000000000000000000e+00
-4.911464799950966153119225054979e+03	-1.430639826048796464999512956240e-06	1.623541297688928303135248026878e-06	0.000000000000000000000000000000e+00
-4.911364799950965789321344345808e+03	-1.429762754058415677238047872266e-06	1.615594462933804341709677875050e-06	0.000000000000000000000000000000e+00
-4.911264799950965425523463636637e+03	-1.428889421946268411893997407613e-06	1.607622548109736212041537273265e-06	0.000000000000000000000000000000e+00
-4.911164799950965061725582927465e+03	-1.428019892586429579725603236651e-06	1.599625630174220186033740703779e-06	0.000000000000000000000000000000e+00
-4.911064799950964697927702218294e+03	-1.427154228659528706997169922310e-06	1.591603786537314192494176404158e-06	0.000000000000000000000000000000e+00
-4.910964799950964334129821509123e+03	-1.426292492651007588706562820291e-06	1.583557095060822759682210916776e-06	0.000000000000000000000000000000e+00
-4.910864799950963970331940799952e+03	-1.425434746849261051265984889813e-06	1.575485634057124086434978696425e-06	0.000000000000000000000000000000e+00
-4.910764799950963606534060090780e+03	-1.424581053343978461991252773555e-06	1.567389482288186213399146240466e-06	0.000000000000000000000000000000e+00
-4.910664799950963242736179381609e+03	-1.423731474024318373100463780423e-06	1.559268718964628934041827951207e-06	0.000000000000000000000000000000e+00
-4.910564799950962878938298672438e+03	-1.422886070577235208126695015229e-06	1.551123423744467644789808008499e-06	0.000000000000000000000000000000e+00
-4.910464799950962515140417963266e+03	-1.422044904485775031628127726413e-06	1.542953676732263770983444306495e-06	0.000000000000000000000000000000e+00
-4.910364799950962151342537254095e+03	-1.421208037027218217692955438969e-06	1.534759558477861417235838664697e-06	0.000000000000000000000000000000e+00
-4.910264799950961787544656544924e+03	-1.420375529271390042726085252422e-06	1.526541149975519158661901170104e-06	0.000000000000000000000000000000e+00
-4.910164799950961423746775835752e+03	-1.419547442078982924938863885433e-06	1.518298532662598410359526893143e-06	0.000000000000000000000000000000e+00
-4.910064799950961059948895126581e+03	-1.418723836099840123839703649733e-06	1.510031788418669807650242600805e-06	0.000000000000000000000000000000e+00
-4.909964799950960696151014417410e+03	-1.417904771771140336869879670922e-06	1.501740999564254515119586866345e-06	0.000000000000000000000000000000e+00
-4.909864799950960332353133708239e+03	-1.417090309315774149001880208298e-06	1.493426248859758870927700973030e-06	0.000000000000000000000000000000e+00
-4.909764799950959968555252999067e+03	-1.416280508740543452451780825907e-06	1.485087619504453076833177041505e-06	0.000000000000000000000000000000e+00
-4.909664799950959604757372289896e+03	-1.415475429834532814079911186567e-06	1.476725195135131403828738540229e-06	0.000000000000000000000000000000e+00
-4.909564799950959240959491580725e+03	-1.414675132167433197188238791497e-06	1.468339059825184055789286385885e-06	0.000000000000000000000000000000e+00
-4.909464799950958877161610871553e+03	-1.413879675087712582112536505163e-06	1.459929298083281515546576201370e-06	0.000000000000000000000000000000e+00
-4.909364799950958513363730162382e+03	-1.413089117721034979226332403690e-06	1.451495994852268531618341013134e-06	0.000000000000000000000000000000e+00
-4.909264799950958149565849453211e+03	-1.412303518968486741949359269954e-06	1.443039235508100456584776663527e-06	0.000000000000000000000000000000e+00
-4.909164799950957785767968744040e+03	-1.411522937504948569422931828332e-06	1.434559105858451783714439808914e-06	0.000000000000000000000000000000e+00
-4.909064799950957421970088034868e+03	-1.410747431777445486328695367639e-06	1.426055692141749894129667576570e-06	0.000000000000000000000000000000e+00
-4.908964799950957058172207325697e+03	-1.409977060003371885347654354770e-06	1.417529081025778934751265664138e-06	0.000000000000000000000000000000e+00
-4.908864799950956694374326616526e+03	-1.409211880168833883682395768933e-06	1.408979359606679895904274638085e-06	0.000000000000000000000000000000e+00
-4.908764799950956330576445907354e+03	-1.408451950027033819468438337330e-06	1.400406615407521243219478301878e-06	0.000000000000000000000000000000e+00
-4.908664799950955966778565198183e+03	-1.407697327096634842911321294778e-06	1.391810936377278454690199077648e-06	0.000000000000000000000000000000e+00
-4.908564799950955602980684489012e+03	-1.406948068659967747537267029889e-06	1.383192410889438745649933359960e-06	0.000000000000000000000000000000e+00
-4.908464799950955239182803779840e+03	-1.406204231761499111108071682907e-06	1.374551127740820728360352648290e-06	0.000000000000000000000000000000e+00
-4.908364799950954875384923070669e+03	-1.405465873206087043024471727737e-06	1.365887176150424988301879461461e-06	0.000000000000000000000000000000e+00
-4.908264799950954511587042361498e+03	-1.404733049557405067769540532585e-06	1.357200645757968717174937398062e-06	0.000000000000000000000000000000e+00
-4.908164799950954147789161652327e+03	-1.404005817136305233738119424558e-06	1.348491626622829462814725023923e-06	0.000000000000000000000000000000e+00
-4.908064799950953783991280943155e+03	-1.403284232019119176902862376755e-06	1.339760209222572774170651084547e-06	0.000000000000000000000000000000e+00
-4.907964799950953420193400233984e+03	-1.402568350036026735357824225814e-06	1.331006484451887269133399036014e-06	0.000000000000000000000000000000e+00
-4.907864799950953056395519524813e+03	-1.401858226769485761992488012662e-06	1.322230543621048116768607744165e-06	0.000000000000000000000000000000e+00
-4.907764799950952692597638815641e+03	-1.401153917552607091782457607310e-06	1.313432478454840034924437641717e-06	0.000000000000000000000000000000e+00
-4.907664799950952328799758106470e+03	-1.400455477467470005015605719056e-06	1.304612381091074559057402075524e-06	0.000000000000000000000000000000e+00
-4.907564799950951965001877397299e+03	-1.399762961343573215789782594742e-06	1.295770344079331774789221043420e-06	0.000000000000000000000000000000e+00
-4.907464799950951601203996688128e+03	-1.399076423756148852931306333924e-06	1.286906460379727249693855746504e-06	0.000000000000000000000000000000e+00
-4.907364799950951237406115978956e+03	-1.398395919024645423986430436969e-06	1.278020823361374033223531593295e-06	0.000000000000000000000000000000e+00
-4.907264799950950873608235269785e+03	-1.397721501211130311082822194613e-06	1.269113526801251232449443268058e-06	0.000000000000000000000000000000e+00
-4.907164799950950509810354560614e+03	-1.397053224118618998441103580543e-06	1.260184664882643353856438682425e-06	0.000000000000000000000000000000e+00
-4.907064799950950146012473851442e+03	-1.396391141289507002631246727897e-06	1.251234332194001891061909195746e-06	0.000000000000000000000000000000e+00
-4.906964799950949782214593142271e+03	-1.395735306004042672168674425748e-06	1.242262623727359890896766378421e-06	0.000000000000000000000000000000e+00
-4.906864799950949418416712433100e+03	-1.395085771278685849420718098624e-06	1.233269634877048698490351746893e-06	0.000000000000000000000000000000e+00
-4.906764799950949054618831723928e+03	-1.394442589864617516135923865062e-06	1.224255461438384420927482157393e-06	0.000000000000000000000000000000e+00
-4.906664799950948690820951014757e+03	-1.393805814246071773812672006665e-06	1.215220199606084399153557891460e-06	0.000000000000000000000000000000e+00
-4.906564799950948327023070305586e+03	-1.393175496638797208350489531536e-06	1.206163945973093855584378636392e-06	0.000000000000000000000000000000e+00
-4.906464799950947963225189596415e+03	-1.392551688988545359755674875324e-06	1.197086797528923168430683293684e-06	0.000000000000000000000000000000e+00
-4.906364799950947599427308887243e+03	-1.391934442969541827671503889108e-06	1.187988851658460331506099449950e-06	0.000000000000000000000000000000e+00
-4.906264799950947235629428178072e+03	-1.391323809982825875043374597162e-06	1.178870206140354603605545358302e-06	0.000000000000000000000000000000e+00
-4.906164799950946871831547468901e+03	-1.390719841154818518921473802230e-06	1.169730959145644950405388412529e-06	0.000000000000000000000000000000e+00
-4.906064799950946508033666759729e+03	-1.390122587335696438960285642450e-06	1.160571209236416226692626199601e-06	0.000000000000000000000000000000e+00
-4.905964799950946144235786050558e+03	-1.389532099097946515694102127825e-06	1.151391055364126921568769697235e-06	0.000000000000000000000000000000e+00
-4.905864799950945780437905341387e+03	-1.388948426734828677495993398683e-06	1.142190596868371855072141554666e-06	0.000000000000000000000000000000e+00
-4.905764799950945416640024632215e+03	-1.388371620258809736658334524351e-06	1.132969933475198064920497730002e-06	0.000000000000000000000000000000e+00
-4.905664799950945052842143923044e+03	-1.387801729400048470966641186997e-06	1.123729165295845903793170786344e-06	0.000000000000000000000000000000e+00
-4.905564799950944689044263213873e+03	-1.387238803604937032964397776447e-06	1.114468392825024480250460136299e-06	0.000000000000000000000000000000e+00
-4.905464799950944325246382504702e+03	-1.386682892034606360317627177237e-06	1.105187716939640685796276964314e-06	0.000000000000000000000000000000e+00
-4.905364799950943961448501795530e+03	-1.386134043563365094093101093087e-06	1.095887238897108093598951016057e-06	0.000000000000000000000000000000e+00
-4.905264799950943597650621086359e+03	-1.385592306777267034286296211454e-06	1.086567060333907425997371914983e-06	0.000000000000000000000000000000e+00
-4.905164799950943233852740377188e+03	-1.385057729972567210516786427588e-06	1.077227283264161209808996988446e-06	0.000000000000000000000000000000e+00
-4.905064799950942870054859668016e+03	-1.384530361154298866676855619962e-06	1.067868010077889735491454663296e-06	0.000000000000000000000000000000e+00
-4.904964799950942506256978958845e+03	-1.384010248034830752064086763220e-06	1.058489343539707473436720097659e-06	0.000000000000000000000000000000e+00
-4.904864799950942142459098249674e+03	-1.383497438032302228011309608302e-06	1.049091386787049175221327862451e-06	0.000000000000000000000000000000e+00
-4.904764799950941778661217540503e+03	-1.382991978269198770227555762846e-06	1.039674243328855701988706894401e-06	0.000000000000000000000000000000e+00
-4.904664799950941414863336831331e+03	-1.382493915570951823336247332730e-06	1.030238017043788690754605244515e-06	0.000000000000000000000000000000e+00
-4.904564799950941051065456122160e+03	-1.382003296464417529701928198660e-06	1.020782812178766669715997833512e-06	0.000000000000000000000000000000e+00
-4.904464799950940687267575412989e+03	-1.381520167176511947594000524753e-06	1.011308733347453739714947966444e-06	0.000000000000000000000000000000e+00
-4.904364799950940323469694703817e+03	-1.381044573632695073969376374501e-06	1.001815885528490334170029912864e-06	0.000000000000000000000000000000e+00
-4.904264799950939959671813994646e+03	-1.380576561455558628791167978533e-06	9.923043740641290725147758561286e-07	0.000000000000000000000000000000e+00
-4.904164799950939595873933285475e+03	-1.380116175963427603632770884756e-06	9.827743046583869578232406372109e-07	0.000000000000000000000000000000e+00
-4.904064799950939232076052576303e+03	-1.379663462168970915886130092221e-06	9.732257833756740304683970424482e-07	0.000000000000000000000000000000e+00
-4.903964799950938868278171867132e+03	-1.379218464777709783741625228226e-06	9.636589166389809293732484143935e-07	0.000000000000000000000000000000e+00
-4.903864799950938504480291157961e+03	-1.378781228186670308527225770057e-06	9.540738112283275511679324007441e-07	0.000000000000000000000000000000e+00
-4.903764799950938140682410448790e+03	-1.378351796482946059797000497305e-06	9.444705742792356380275846372552e-07	0.000000000000000000000000000000e+00
-4.903664799950937776884529739618e+03	-1.377930213442324611407144643871e-06	9.348493132808639287598399987556e-07	0.000000000000000000000000000000e+00
-4.903564799950937413086649030447e+03	-1.377516522527955158689948883532e-06	9.252101360745971077938253415707e-07	0.000000000000000000000000000000e+00
-4.903464799950937049288768321276e+03	-1.377110766888877433982655423828e-06	9.155531508521664508284390246451e-07	0.000000000000000000000000000000e+00
-4.903364799950936685490887612104e+03	-1.376712989358663065780062108312e-06	9.058784661542179156350175148193e-07	0.000000000000000000000000000000e+00
-4.903264799950936321693006902933e+03	-1.376323232454095054369752962331e-06	8.961861908683956241350541255253e-07	0.000000000000000000000000000000e+00
-4.903164799950935957895126193762e+03	-1.375941538373821201204200669055e-06	8.864764342279024357854587401473e-07	0.000000000000000000000000000000e+00
-4.903064799950935594097245484591e+03	-1.375567948996908011901566665225e-06	8.767493058096116993808911629915e-07	0.000000000000000000000000000000e+00
-4.902964799950935230299364775419e+03	-1.375202505881586240450817522352e-06	8.670049155324547140804257450153e-07	0.000000000000000000000000000000e+00
-4.902864799950934866501484066248e+03	-1.374845250263836767706283892299e-06	8.572433736558217429613720783621e-07	0.000000000000000000000000000000e+00
-4.902764799950934502703603357077e+03	-1.374496223056104593615491665792e-06	8.474647907776258015809700725740e-07	0.000000000000000000000000000000e+00
-4.902664799950934138905722647905e+03	-1.374155464845999065161600248552e-06	8.376692778328299853184699466646e-07	0.000000000000000000000000000000e+00
-4.902564799950933775107841938734e+03	-1.373823015894898601341037915058e-06	8.278569460914908232669747953358e-07	0.000000000000000000000000000000e+00
-4.902464799950933411309961229563e+03	-1.373498916136651979897124152552e-06	8.180279071572691943121675289818e-07	0.000000000000000000000000000000e+00
-4.902364799950933047512080520391e+03	-1.373183205176330022514053635918e-06	8.081822729654661636067465579902e-07	0.000000000000000000000000000000e+00
-4.902264799950932683714199811220e+03	-1.372875922288853613200581074705e-06	7.983201557813792092571604161466e-07	0.000000000000000000000000000000e+00
-4.902164799950932319916319102049e+03	-1.372577106417782864691921190792e-06	7.884416681986316615933854667908e-07	0.000000000000000000000000000000e+00
-4.902064799950931956118438392878e+03	-1.372286796173938784086329158163e-06	7.785469231372029280500860273784e-07	0.000000000000000000000000000000e+00
-4.901964799950931592320557683706e+03	-1.372005029834160675511478544308e-06	7.686360338419137864986868668993e-07	0.000000000000000000000000000000e+00
-4.901864799950931228522676974535e+03	-1.371731845340051684329577691424e-06	7.587091138803901180421738678628e-07	0.000000000000000000000000000000e+00
-4.901764799950930864724796265364e+03	-1.371467280296731117606064132008e-06	7.487662771415275539190772001452e-07	0.000000000000000000000000000000e+00
-4.901664799950930500926915556192e+03	-1.371211371971503331832994455886e-06	7.388076378335002069235948676806e-07	0.000000000000000000000000000000e+00
-4.901564799950930137129034847021e+03	-1.370964157292674639659966866201e-06	7.288333104820397122150087837467e-07	0.000000000000000000000000000000e+00
-4.901464799950929773331154137850e+03	-1.370725672848255020144217150579e-06	7.188434099287426437308338653120e-07	0.000000000000000000000000000000e+00
-4.901364799950929409533273428679e+03	-1.370495954884759567130253846146e-06	7.088380513290246119818436773552e-07	0.000000000000000000000000000000e+00
-4.901264799950929045735392719507e+03	-1.370275039306000408508836793664e-06	6.988173501505541001325972315372e-07	0.000000000000000000000000000000e+00
-4.901164799950928681937512010336e+03	-1.370062961671803239543650058951e-06	6.887814221711864447639673408874e-07	0.000000000000000000000000000000e+00
-4.901064799950928318139631301165e+03	-1.369859757196804959602674453545e-06	6.787303834773823194814984342826e-07	0.000000000000000000000000000000e+00
-4.900964799950927954341750591993e+03	-1.369665460749269308339689209253e-06	6.686643504621086813929919934196e-07	0.000000000000000000000000000000e+00
-4.900864799950927590543869882822e+03	-1.369480106849909489897588500684e-06	6.585834398232426433985242306135e-07	0.000000000000000000000000000000e+00
-4.900764799950927226745989173651e+03	-1.369303729670623976234604401991e-06	6.484877685615143487989206136368e-07	0.000000000000000000000000000000e+00
-4.900664799950926862948108464479e+03	-1.369136363033375882535089447523e-06	6.383774539787247080956144110186e-07	0.000000000000000000000000000000e+00
-4.900564799950926499150227755308e+03	-1.368978040408945075919974233847e-06	6.282526136759889702953964935039e-07	0.000000000000000000000000000000e+00
-4.900464799950926135352347046137e+03	-1.368828794915827667890047270038e-06	6.181133655516312107617779569857e-07	0.000000000000000000000000000000e+00
-4.900364799950925771554466336966e+03	-1.368688659319052074023930279378e-06	6.079598277995538986706440011398e-07	0.000000000000000000000000000000e+00
-4.900264799950925407756585627794e+03	-1.368557666029003120489052416908e-06	5.977921189071121619500008559367e-07	0.000000000000000000000000000000e+00
-4.900164799950925043958704918623e+03	-1.368435847100255679673281097863e-06	5.876103576534702257249472186207e-07	0.000000000000000000000000000000e+00
-4.900064799950924680160824209452e+03	-1.368323234230492373836567815415e-06	5.774146631074686892356063322440e-07	0.000000000000000000000000000000e+00
-4.899964799950924316362943500280e+03	-1.368219858759313070303582221543e-06	5.672051546258258513736314788967e-07	0.000000000000000000000000000000e+00
-4.899864799950923952565062791109e+03	-1.368125751667165290609566759283e-06	5.569819518513100253402680131498e-07	0.000000000000000000000000000000e+00
-4.899764799950923588767182081938e+03	-1.368040943574171916901336711059e-06	5.467451747106038509489700505384e-07	0.000000000000000000000000000000e+00
-4.899664799950923224969301372766e+03	-1.367965464739020943501666624509e-06	5.364949434126368043896119705560e-07	0.000000000000000000000000000000e+00
-4.899564799950922861171420663595e+03	-1.367899345057902027044012538415e-06	5.262313784463881006424291683632e-07	0.000000000000000000000000000000e+00
-4.899464799950922497373539954424e+03	-1.367842614063411061113475358786e-06	5.159546005792022625832844717753e-07	0.000000000000000000000000000000e+00
-4.899364799950922133575659245253e+03	-1.367795300923408799350375689152e-06	5.056647308546314104296562179364e-07	0.000000000000000000000000000000e+00
-4.899264799950921769777778536081e+03	-1.367757434440000180748812398657e-06	4.953618905905685070040081821596e-07	0.000000000000000000000000000000e+00
-4.899164799950921405979897826910e+03	-1.367729043048402270122657249651e-06	4.850462013773957437110916773859e-07	0.000000000000000000000000000000e+00
-4.899064799950921042182017117739e+03	-1.367710154815936288898322280294e-06	4.747177850757867017980574583791e-07	0.000000000000000000000000000000e+00
-4.898964799950920678384136408567e+03	-1.367700797440962259425350708297e-06	4.643767638149890989330160345760e-07	0.000000000000000000000000000000e+00
-4.898864799950920314586255699396e+03	-1.367700998251800096759851765871e-06	4.540232599906040805755737081728e-07	0.000000000000000000000000000000e+00
-4.898764799950919950788374990225e+03	-1.367710784205685428798772960979e-06	4.436573962628560493029472588944e-07	0.000000000000000000000000000000e+00
-4.898664799950919586990494281054e+03	-1.367730181887778144215138918793e-06	4.332792955543399806867411322431e-07	0.000000000000000000000000000000e+00
-4.898564799950919223192613571882e+03	-1.367759217510132188635953338907e-06	4.228890810482829940478263948400e-07	0.000000000000000000000000000000e+00
-4.898464799950918859394732862711e+03	-1.367797916910634867633999797731e-06	4.124868761863294671783891458261e-07	0.000000000000000000000000000000e+00
-4.898364799950918495596852153540e+03	-1.367846305552041652684445473265e-06	4.020728046666164716066503397041e-07	0.000000000000000000000000000000e+00
-4.898264799950918131798971444368e+03	-1.367904408520942165694480457949e-06	3.916469904418714424764510345645e-07	0.000000000000000000000000000000e+00
-4.898164799950917768001090735197e+03	-1.367972250526794984959921483436e-06	3.812095577171527181604515459312e-07	0.000000000000000000000000000000e+00
-4.898064799950917404203210026026e+03	-1.368049855900950592660554085145e-06	3.707606309480865999990992307872e-07	0.000000000000000000000000000000e+00
-4.897964799950917040405329316854e+03	-1.368137248595643405652899984859e-06	3.603003348385825338649692158033e-07	0.000000000000000000000000000000e+00
-4.897864799950916676607448607683e+03	-1.368234452183020863954426848963e-06	3.498287943390558232811880616520e-07	0.000000000000000000000000000000e+00
-4.897764799950916312809567898512e+03	-1.368341489854232235050539474852e-06	3.393461346441489519746420849139e-07	0.000000000000000000000000000000e+00
-4.897664799950915949011687189341e+03	-1.368458384418415350731426834152e-06	3.288524811907881726576207727375e-07	0.000000000000000000000000000000e+00
-4.897564799950915585213806480169e+03	-1.368585158301819080958706617568e-06	3.183479596562188670462196365962e-07	0.000000000000000000000000000000e+00
-4.897464799950915221415925770998e+03	-1.368721833546813999383032212087e-06	3.078326959557259684410420765011e-07	0.000000000000000000000000000000e+00
-4.897364799950914857618045061827e+03	-1.368868431810974623145742666563e-06	2.973068162408293050935148907343e-07	0.000000000000000000000000000000e+00
-4.897264799950914493820164352655e+03	-1.369024974366174569932958285379e-06	2.867704468969434069913022541942e-07	0.000000000000000000000000000000e+00
-4.897164799950914130022283643484e+03	-1.369191482097695479315069104487e-06	2.762237145415617848567477188304e-07	0.000000000000000000000000000000e+00
-4.897064799950913766224402934313e+03	-1.369367975503279182878757329334e-06	2.656667460219550122335922456851e-07	0.000000000000000000000000000000e+00
-4.896964799950913402426522225142e+03	-1.369554474692271353917323237215e-06	2.550996684131706160007107848237e-07	0.000000000000000000000000000000e+00
-4.896864799950913038628641515970e+03	-1.369750999384707770638834600785e-06	2.445226090160496428469979243031e-07	0.000000000000000000000000000000e+00
-4.896764799950912674830760806799e+03	-1.369957568910461565746478421191e-06	2.339356953548844543535321395533e-07	0.000000000000000000000000000000e+00
-4.896664799950912311032880097628e+03	-1.370174202208377770524703846700e-06	2.233390551755813537123036057602e-07	0.000000000000000000000000000000e+00
-4.896564799950911947234999388456e+03	-1.370400917825404682551812887703e-06	2.127328164432923610150299792085e-07	0.000000000000000000000000000000e+00
-4.896464799950911583437118679285e+03	-1.370637733915714010226000012238e-06	2.021171073405647903705405731001e-07	0.000000000000000000000000000000e+00
-4.896364799950911219639237970114e+03	-1.370884668239911861574984765222e-06	1.914920562649488053452565862467e-07	0.000000000000000000000000000000e+00
-4.896264799950910855841357260942e+03	-1.371141738164184299770468992985e-06	1.808577918271367522758694221935e-07	0.000000000000000000000000000000e+00
-4.896164799950910492043476551771e+03	-1.371408960659450098422645729357e-06	1.702144428486097586347334208179e-07	0.000000000000000000000000000000e+00
-4.896064799950910128245595842600e+03	-1.371686352300581471268725239354e-06	1.595621383595910102617238500444e-07	0.000000000000000000000000000000e+00
-4.895964799950909764447715133429e+03	-1.371973929265558098016864786717e-06	1.489010075970148575242967122975e-07	0.000000000000000000000000000000e+00
-4.895864799950909400649834424257e+03	-1.372271707334695900847693593450e-06	1.382311800021376000710803802138e-07	0.000000000000000000000000000000e+00
-4.895764799950909036851953715086e+03	-1.372579701889863327179865798433e-06	1.275527852186527061753367699032e-07	0.000000000000000000000000000000e+00
-4.895664799950908673054073005915e+03	-1.372897927913674550787800736351e-06	1.168659530902752865276288899571e-07	0.000000000000000000000000000000e+00
-4.895564799950908309256192296743e+03	-1.373226399988714013138471625730e-06	1.061708136588479697470826157088e-07	0.000000000000000000000000000000e+00
-4.895464799950907945458311587572e+03	-1.373565132296806069232635548472e-06	9.546749716193151716292183191909e-08	0.000000000000000000000000000000e+00
-4.895364799950907581660430878401e+03	-1.373914138618227670480360577687e-06	8.475613403074280051371664369136e-08	0.000000000000000000000000000000e+00
-4.895264799950907217862550169230e+03	-1.374273432330994951201200843238e-06	7.403685488807082296445197982029e-08	0.000000000000000000000000000000e+00
-4.895164799950906854064669460058e+03	-1.374643026410090099301590169101e-06	6.330979054587023232892912128628e-08	0.000000000000000000000000000000e+00
-4.895064799950906490266788750887e+03	-1.375022933426731425632545680049e-06	5.257507200334370465163096953001e-08	0.000000000000000000000000000000e+00
-4.894964799950906126468908041716e+03	-1.375413165547704207961336904387e-06	4.183283044447684010319561719385e-08	0.000000000000000000000000000000e+00
-4.894864799950905762671027332544e+03	-1.375813734534598573077193717218e-06	3.108319723611073950893918770022e-08	0.000000000000000000000000000000e+00
-4.894764799950905398873146623373e+03	-1.376224651743126576477582560798e-06	2.032630392551738577223020137952e-08	0.000000000000000000000000000000e+00
-4.894664799950905035075265914202e+03	-1.376645928122441187878613987061e-06	9.562282238286572949414688835350e-09	0.000000000000000000000000000000e+00
-4.894564799950904671277385205030e+03	-1.377077574214418642550481451658e-06	-1.208735923772817641124269701677e-09	0.000000000000000000000000000000e+00
-4.894464799950904307479504495859e+03	-1.377519600153017872651100249326e-06	-1.198661848509033007342126822114e-08	0.000000000000000000000000000000e+00
-4.894364799950903943681623786688e+03	-1.377972015663606269000093090815e-06	-2.277123319828293925476785639940e-08	0.000000000000000000000000000000e+00
-4.894264799950903579883743077517e+03	-1.378434830062297936588747680753e-06	-3.356244764663879554534285133693e-08	0.000000000000000000000000000000e+00
-4.894164799950903216085862368345e+03	-1.378908052255294067672342431252e-06	-4.436012924607471748572671936539e-08	0.000000000000000000000000000000e+00
-4.894064799950902852287981659174e+03	-1.379391690738270748707518416343e-06	-5.516414524764368766705042914505e-08	0.000000000000000000000000000000e+00
-4.893964799950902488490100950003e+03	-1.379885753595738603444155120914e-06	-6.597436273950078642307063084282e-08	0.000000000000000000000000000000e+00
-4.893864799950902124692220240831e+03	-1.380390248500409635797297851212e-06	-7.679064864936924222931684605453e-08	0.000000000000000000000000000000e+00
-4.893764799950901760894339531660e+03	-1.380905182712614259421209962631e-06	-8.761286974669243801959922545233e-08	0.000000000000000000000000000000e+00
-4.893664799950901397096458822489e+03	-1.381430563079659882010064540780e-06	-9.844089264477127971439656805436e-08	0.000000000000000000000000000000e+00
-4.893564799950901033298578113317e+03	-1.381966396035277369266913716217e-06	-1.092745838032615802216070198354e-07	0.000000000000000000000000000000e+00
-4.893464799950900669500697404146e+03	-1.382512687599020498544085365500e-06	-1.201138095301606561003248275360e-07	0.000000000000000000000000000000e+00
-4.893364799950900305702816694975e+03	-1.383069443375687858856682051212e-06	-1.309584359843295666846370306491e-07	0.000000000000000000000000000000e+00
-4.893264799950899941904935985804e+03	-1.383636668554765714961524505910e-06	-1.418083291774879693186359446572e-07	0.000000000000000000000000000000e+00
-4.893164799950899578107055276632e+03	-1.384214367909862824623096200227e-06	-1.526633549767592548395713208248e-07	0.000000000000000000000000000000e+00
-4.893064799950899214309174567461e+03	-1.384802545798188878076271507434e-06	-1.635233791066729996396085164423e-07	0.000000000000000000000000000000e+00
-4.892964799950898850511293858290e+03	-1.385401206159977033314525084184e-06	-1.743882671516676833271689353588e-07	0.000000000000000000000000000000e+00
-4.892864799950898486713413149118e+03	-1.386010352517997507419971088549e-06	-1.852578845582794218626351400586e-07	0.000000000000000000000000000000e+00
-4.892764799950898122915532439947e+03	-1.386629987977004040532332494740e-06	-1.961320966373133365186372505801e-07	0.000000000000000000000000000000e+00
-4.892664799950897759117651730776e+03	-1.387260115223257863332584176319e-06	-2.070107685663786176120666586431e-07	0.000000000000000000000000000000e+00
-4.892564799950897395319771021605e+03	-1.387900736523999995516813477092e-06	-2.178937653919080628085670932326e-07	0.000000000000000000000000000000e+00
-4.892464799950897031521890312433e+03	-1.388551853726984530642283091617e-06	-2.287809520316813353328459779146e-07	0.000000000000000000000000000000e+00
-4.892364799950896667724009603262e+03	-1.389213468259976557347946078680e-06	-2.396721932770296319116997644377e-07	0.000000000000000000000000000000e+00
-4.892264799950896303926128894091e+03	-1.389885581130296879145296674862e-06	-2.505673537950283334371000959484e-07	0.000000000000000000000000000000e+00
-4.892164799950895940128248184919e+03	-1.390568192924349581792039208528e-06	-2.614662981310482682033237596120e-07	0.000000000000000000000000000000e+00
-4.892064799950895576330367475748e+03	-1.391261303807176917478305964992e-06	-2.723688907107939908154017535913e-07	0.000000000000000000000000000000e+00
-4.891964799950895212532486766577e+03	-1.391964913522023082858821221852e-06	-2.832749958428800858377524449216e-07	0.000000000000000000000000000000e+00
-4.891864799950894848734606057405e+03	-1.392679021389876397744910299648e-06	-2.941844777208743171420773487162e-07	0.000000000000000000000000000000e+00
-4.891764799950894484936725348234e+03	-1.393403626309075011267552685057e-06	-3.050972004258983896323462539635e-07	0.000000000000000000000000000000e+00
-4.891664799950894121138844639063e+03	-1.394138726754873221008387829123e-06	-3.160130279286766043068501556845e-07	0.000000000000000000000000000000e+00
-4.891564799950893757340963929892e+03	-1.394884320779041249932137490342e-06	-3.269318240920917801765411062065e-07	0.000000000000000000000000000000e+00
-4.891464799950893393543083220720e+03	-1.395640406009484716835051740236e-06	-3.378534526734211565479875510887e-07	0.000000000000000000000000000000e+00
-4.891364799950893029745202511549e+03	-1.396406979649824084486597203236e-06	-3.487777773265558840429766129798e-07	0.000000000000000000000000000000e+00
-4.891264799950892665947321802378e+03	-1.397184038479066646120632828876e-06	-3.597046616045864338513302332218e-07	0.000000000000000000000000000000e+00
-4.891164799950892302149441093206e+03	-1.397971578851192961598912979648e-06	-3.706339689618673993585151391073e-07	0.000000000000000000000000000000e+00
-4.891064799950891938351560384035e+03	-1.398769596694836678957025305481e-06	-3.815655627566243459199363599610e-07	0.000000000000000000000000000000e+00
-4.890964799950891574553679674864e+03	-1.399578087512920098478834581013e-06	-3.924993062530245946587371778935e-07	0.000000000000000000000000000000e+00
-4.890864799950891210755798965693e+03	-1.400397046382320018198790884112e-06	-4.034350626238071009483461201728e-07	0.000000000000000000000000000000e+00
-4.890764799950890846957918256521e+03	-1.401226467953535908744842723717e-06	-4.143726949523583733475196391738e-07	0.000000000000000000000000000000e+00
-4.890664799950890483160037547350e+03	-1.402066346450388793125688136065e-06	-4.253120662352958182103493216253e-07	0.000000000000000000000000000000e+00
-4.890564799950890119362156838179e+03	-1.402916675669687515749556490363e-06	-4.362530393847312234795621926908e-07	0.000000000000000000000000000000e+00
-4.890464799950889755564276129007e+03	-1.403777448980957903639323926248e-06	-4.471954772305162430296918661676e-07	0.000000000000000000000000000000e+00
-4.890364799950889391766395419836e+03	-1.404648659326132752373818279867e-06	-4.581392425228540639412595694008e-07	0.000000000000000000000000000000e+00
-4.890264799950889027968514710665e+03	-1.405530299219275693347014181966e-06	-4.690841979343909955453410277892e-07	0.000000000000000000000000000000e+00
-4.890164799950888664170634001493e+03	-1.406422360746330260257408971414e-06	-4.800302060628115666157168274497e-07	0.000000000000000000000000000000e+00
-4.890064799950888300372753292322e+03	-1.407324835564836133070692504587e-06	-4.909771294331140793816710930775e-07	0.000000000000000000000000000000e+00
-4.889964799950887936574872583151e+03	-1.408237714903700650882225307858e-06	-5.019248304998744638982062157839e-07	0.000000000000000000000000000000e+00
-4.889864799950887572776991873980e+03	-1.409160989562948513681124931840e-06	-5.128731716498658862541043870764e-07	0.000000000000000000000000000000e+00
-4.889764799950887208979111164808e+03	-1.410094649913482919059140238693e-06	-5.238220152041644724788017895012e-07	0.000000000000000000000000000000e+00
-4.889664799950886845181230455637e+03	-1.411038685896883544852731251495e-06	-5.347712234207941689201901494521e-07	0.000000000000000000000000000000e+00
-4.889564799950886481383349746466e+03	-1.411993087025192038049177002679e-06	-5.457206584968331014262013685390e-07	0.000000000000000000000000000000e+00
-4.889464799950886117585469037294e+03	-1.412957842380715079626338909202e-06	-5.566701825710829996780794511058e-07	0.000000000000000000000000000000e+00
-4.889364799950885753787588328123e+03	-1.413932940615802250162243332288e-06	-5.676196577261786268663989324379e-07	0.000000000000000000000000000000e+00
-4.889264799950885389989707618952e+03	-1.414918369952711986871178584391e-06	-5.785689459912069114430935821980e-07	0.000000000000000000000000000000e+00
-4.889164799950885026191826909781e+03	-1.415914118183421424707036338775e-06	-5.895179093440066415732518298465e-07	0.000000000000000000000000000000e+00
-4.889064799950884662393946200609e+03	-1.416920172669447672411440972140e-06	-6.004664097134452896973363239530e-07	0.000000000000000000000000000000e+00
-4.888964799950884298596065491438e+03	-1.417936520341736004164711996978e-06	-6.114143089820675786781297225692e-07	0.000000000000000000000000000000e+00
-4.888864799950883934798184782267e+03	-1.418963147700467583106837335394e-06	-6.223614689882157111468306137647e-07	0.000000000000000000000000000000e+00
-4.888764799950883571000304073095e+03	-1.420000040814988098811667144306e-06	-6.333077515286980526824965956334e-07	0.000000000000000000000000000000e+00
-4.888664799950883207202423363924e+03	-1.421047185323631160917411293820e-06	-6.442530183609090435207849764665e-07	0.000000000000000000000000000000e+00
-4.888564799950882843404542654753e+03	-1.422104566433661336160936515538e-06	-6.551971312055227633262214498311e-07	0.000000000000000000000000000000e+00
-4.888464799950882479606661945581e+03	-1.423172168921103894755368288183e-06	-6.661399517486183486150979476959e-07	0.000000000000000000000000000000e+00
-4.888364799950882115808781236410e+03	-1.424249977130730410829987514498e-06	-6.770813416443177592323409384745e-07	0.000000000000000000000000000000e+00
-4.888264799950881752010900527239e+03	-1.425337974975926201773985223242e-06	-6.880211625171012487919494637900e-07	0.000000000000000000000000000000e+00
-4.888164799950881388213019818068e+03	-1.426436145938636329886075107543e-06	-6.989592759641036709970015466942e-07	0.000000000000000000000000000000e+00
-4.888064799950881024415139108896e+03	-1.427544473069314356881184639725e-06	-7.098955435577779747422953390834e-07	0.000000000000000000000000000000e+00
-4.887964799950880660617258399725e+03	-1.428662938986825782134468081075e-06	-7.208298268480342799435214504178e-07	0.000000000000000000000000000000e+00
-4.887864799950880296819377690554e+03	-1.429791525878482135757433467427e-06	-7.317619873648821968162227376287e-07	0.000000000000000000000000000000e+00
-4.887764799950879933021496981382e+03	-1.430930215499946322666086941100e-06	-7.426918866207569901071914274249e-07	0.000000000000000000000000000000e+00
-4.887664799950879569223616272211e+03	-1.432078989175240881152168480328e-06	-7.536193861128225557989351521271e-07	0.000000000000000000000000000000e+00
-4.887564799950879205425735563040e+03	-1.433237827796745230026073322782e-06	-7.645443473256426453879617925746e-07	0.000000000000000000000000000000e+00
-4.887464799950878841627854853868e+03	-1.434406711825137646859965045998e-06	-7.754666317333270356148850616096e-07	0.000000000000000000000000000000e+00
-4.887364799950878477829974144697e+03	-1.435585621289491617985525744039e-06	-7.863861008022191640060623990527e-07	0.000000000000000000000000000000e+00
-4.887264799950878114032093435526e+03	-1.436774535787236239703671888956e-06	-7.973026159930430397575294027002e-07	0.000000000000000000000000000000e+00
-4.887164799950877750234212726355e+03	-1.437973434484202169821942876582e-06	-8.082160387636130080123847418960e-07	0.000000000000000000000000000000e+00
-4.887064799950877386436332017183e+03	-1.439182296114645344577024146937e-06	-8.191262305709887075577235043822e-07	0.000000000000000000000000000000e+00
-4.886964799950877022638451308012e+03	-1.440401098981331046654762173542e-06	-8.300330528741226840595173255832e-07	0.000000000000000000000000000000e+00
-4.886864799950876658840570598841e+03	-1.441629820955564610134502431804e-06	-8.409363671362021185244173086815e-07	0.000000000000000000000000000000e+00
-4.886764799950876295042689889669e+03	-1.442868439477271465102604930397e-06	-8.518360348269636624654816206559e-07	0.000000000000000000000000000000e+00
-4.886664799950875931244809180498e+03	-1.444116931555088617210747675701e-06	-8.627319174253727089934592510423e-07	0.000000000000000000000000000000e+00
-4.886564799950875567446928471327e+03	-1.445375273766409328663894336142e-06	-8.736238764217821621619860031349e-07	0.000000000000000000000000000000e+00
-4.886464799950875203649047762156e+03	-1.446643442257540666348483542059e-06	-8.845117733206278016848660844529e-07	0.000000000000000000000000000000e+00
-4.886364799950874839851167052984e+03	-1.447921412743791593258943332934e-06	-8.953954696425859934900840300664e-07	0.000000000000000000000000000000e+00
-4.886264799950874476053286343813e+03	-1.449209160509595788275043030946e-06	-9.062748269272944654255039220736e-07	0.000000000000000000000000000000e+00
-4.886164799950874112255405634642e+03	-1.450506660408609690225537926234e-06	-9.171497067355085355052236179008e-07	0.000000000000000000000000000000e+00
-4.886064799950873748457524925470e+03	-1.451813886863907527224274579547e-06	-9.280199706517671481110576606199e-07	0.000000000000000000000000000000e+00
-4.885964799950873384659644216299e+03	-1.453130813868092066228044322018e-06	-9.388854802867325907510904700604e-07	0.000000000000000000000000000000e+00
-4.885864799950873020861763507128e+03	-1.454457414983483924900294591287e-06	-9.497460972795197287855072619533e-07	0.000000000000000000000000000000e+00
-4.885764799950872657063882797956e+03	-1.455793663342284625453475384316e-06	-9.606016833003771823420091288681e-07	0.000000000000000000000000000000e+00
-4.885664799950872293266002088785e+03	-1.457139531646713602228257640470e-06	-9.714521000528565776937313033801e-07	0.000000000000000000000000000000e+00
-4.885564799950871929468121379614e+03	-1.458494992169280311027838685500e-06	-9.822972092764724424718584747107e-07	0.000000000000000000000000000000e+00
-4.885464799950871565670240670443e+03	-1.459860016752923142521291936802e-06	-9.931368727490553690722156418569e-07	0.000000000000000000000000000000e+00
-4.885364799950871201872359961271e+03	-1.461234576811257391138875599834e-06	-1.003970952289071508502205608282e-06	0.000000000000000000000000000000e+00
-4.885264799950870838074479252100e+03	-1.462618643328784260451767666733e-06	-1.014799309758314229328946334818e-06	0.000000000000000000000000000000e+00
-4.885164799950870474276598542929e+03	-1.464012186861088433607012981863e-06	-1.025621807064072945540715575685e-06	0.000000000000000000000000000000e+00
-4.885064799950870110478717833757e+03	-1.465415177535146605078560620716e-06	-1.036438306161830492967482197919e-06	0.000000000000000000000000000000e+00
-4.884964799950869746680837124586e+03	-1.466827585049548979782970889452e-06	-1.047248669057433227691771698842e-06	0.000000000000000000000000000000e+00
-4.884864799950869382882956415415e+03	-1.468249378674763335600721853025e-06	-1.058052757809813178182904713776e-06	0.000000000000000000000000000000e+00
-4.884764799950869019085075706244e+03	-1.469680527253366263370809759181e-06	-1.068850434533155814367257584185e-06	0.000000000000000000000000000000e+00
-4.884664799950868655287194997072e+03	-1.471120999200407179299831574026e-06	-1.079641561399563119214429877946e-06	0.000000000000000000000000000000e+00
-4.884564799950868291489314287901e+03	-1.472570762503653541000215101975e-06	-1.090426000641406222748243208531e-06	0.000000000000000000000000000000e+00
-4.884464799950867927691433578730e+03	-1.474029784723893661768862398120e-06	-1.101203614553648178146349340123e-06	0.000000000000000000000000000000e+00
-4.884364799950867563893552869558e+03	-1.475498032995283570579050404226e-06	-1.111974265496537738270735676260e-06	0.000000000000000000000000000000e+00
-4.884264799950867200095672160387e+03	-1.476975474025597733832818221622e-06	-1.122737815897775218913854505809e-06	0.000000000000000000000000000000e+00
-4.884164799950866836297791451216e+03	-1.478462074096647701395147549153e-06	-1.133494128255211569285048830991e-06	0.000000000000000000000000000000e+00
-4.884064799950866472499910742044e+03	-1.479957799064596144059157215023e-06	-1.144243065139016988113760189827e-06	0.000000000000000000000000000000e+00
-4.883964799950866108702030032873e+03	-1.481462614360307736944503270715e-06	-1.154984489194402016992583095978e-06	0.000000000000000000000000000000e+00
-4.883864799950865744904149323702e+03	-1.482976484989669761467914743669e-06	-1.165718263143784250656341539010e-06	0.000000000000000000000000000000e+00
-4.883764799950865381106268614531e+03	-1.484499375534064961485998350443e-06	-1.176444249789450985051782877511e-06	0.000000000000000000000000000000e+00
-4.883664799950865017308387905359e+03	-1.486031250150672663507987400489e-06	-1.187162312015906769150893132481e-06	0.000000000000000000000000000000e+00
-4.883564799950864653510507196188e+03	-1.487572072572915163058944812424e-06	-1.197872312792194275226373770260e-06	0.000000000000000000000000000000e+00
-4.883464799950864289712626487017e+03	-1.489121806110836136648948972716e-06	-1.208574115174583416700937292532e-06	0.000000000000000000000000000000e+00
-4.883364799950863925914745777845e+03	-1.490680413651501076598908206161e-06	-1.219267582308740811283462313064e-06	0.000000000000000000000000000000e+00
-4.883264799950863562116865068674e+03	-1.492247857659469935425128675477e-06	-1.229952577432412757829421554034e-06	0.000000000000000000000000000000e+00
-4.883164799950863198318984359503e+03	-1.493824100177217889455862954995e-06	-1.240628963877599146400010007851e-06	0.000000000000000000000000000000e+00
-4.883064799950862834521103650331e+03	-1.495409102825550384975464637827e-06	-1.251296605073232835232547102700e-06	0.000000000000000000000000000000e+00
-4.882964799950862470723222941160e+03	-1.497002826804115593157477187569e-06	-1.261955364547499885741243044746e-06	0.000000000000000000000000000000e+00
-4.882864799950862106925342231989e+03	-1.498605232891786210165608814182e-06	-1.272605105930184149715198721475e-06	0.000000000000000000000000000000e+00
-4.882764799950861743127461522818e+03	-1.500216281447236710107286279670e-06	-1.283245692955317635410364407456e-06	0.000000000000000000000000000000e+00
-4.882664799950861379329580813646e+03	-1.501835932409377237660885913428e-06	-1.293876989463343617938590433825e-06	0.000000000000000000000000000000e+00
-4.882564799950861015531700104475e+03	-1.503464145297858439712297175250e-06	-1.304498859403821003709973355700e-06	0.000000000000000000000000000000e+00
-4.882464799950860651733819395304e+03	-1.505100879213546650838332317812e-06	-1.315111166837597816975510486848e-06	0.000000000000000000000000000000e+00
-4.882364799950860287935938686132e+03	-1.506746092839114698787436261163e-06	-1.325713775939441237128324502237e-06	0.000000000000000000000000000000e+00
-4.882264799950859924138057976961e+03	-1.508399744439504172710650627132e-06	-1.336306551000386209308162799303e-06	0.000000000000000000000000000000e+00
-4.882164799950859560340177267790e+03	-1.510061791862511358202876901591e-06	-1.346889356430045303248559974973e-06	0.000000000000000000000000000000e+00
-4.882064799950859196542296558619e+03	-1.511732192539313668279594982113e-06	-1.357462056759277502335399312461e-06	0.000000000000000000000000000000e+00
-4.881964799950858832744415849447e+03	-1.513410903484987180507635555482e-06	-1.368024516642350466963016196453e-06	0.000000000000000000000000000000e+00
-4.881864799950858468946535140276e+03	-1.515097881299153346660408755997e-06	-1.378576600859606782493917837007e-06	0.000000000000000000000000000000e+00
-4.881764799950858105148654431105e+03	-1.516793082166524058419462307745e-06	-1.389118174319618599318361396033e-06	0.000000000000000000000000000000e+00
-4.881664799950857741350773721933e+03	-1.518496461857490547031060076910e-06	-1.399649102061889879714332018956e-06	0.000000000000000000000000000000e+00
-4.881564799950857377552893012762e+03	-1.520207975728673531205423739843e-06	-1.410169249259003838127069299646e-06	0.000000000000000000000000000000e+00
-4.881464799950857013755012303591e+03	-1.521927578723636842374794531096e-06	-1.420678481219254037261475950848e-06	0.000000000000000000000000000000e+00
-4.881364799950856649957131594419e+03	-1.523655225373411314571310028188e-06	-1.431176663388970764071751740065e-06	0.000000000000000000000000000000e+00
-4.881264799950856286159250885248e+03	-1.525390869797196762982041153001e-06	-1.441663661354822841795557050726e-06	0.000000000000000000000000000000e+00
-4.881164799950855922361370176077e+03	-1.527134465702965071407437233630e-06	-1.452139340846474772309549622351e-06	0.000000000000000000000000000000e+00
-4.881064799950855558563489466906e+03	-1.528885966388053327082640828194e-06	-1.462603567738728035420043421810e-06	0.000000000000000000000000000000e+00
-4.880964799950855194765608757734e+03	-1.530645324739942879230724867567e-06	-1.473056208054178019460308569910e-06	0.000000000000000000000000000000e+00
-4.880864799950854830967728048563e+03	-1.532412493236878096630661921784e-06	-1.483497127965358073438308789127e-06	0.000000000000000000000000000000e+00
-4.880764799950854467169847339392e+03	-1.534187423948502277602475366014e-06	-1.493926193797387543788055160043e-06	0.000000000000000000000000000000e+00
-4.880664799950854103371966630220e+03	-1.535970068536622309000373200194e-06	-1.504343272030255163437166901486e-06	0.000000000000000000000000000000e+00
-4.880564799950853739574085921049e+03	-1.537760378255810906638245856570e-06	-1.514748229301143521972373984230e-06	0.000000000000000000000000000000e+00
-4.880464799950853375776205211878e+03	-1.539558303954236072303264973304e-06	-1.525140932407029668545824646619e-06	0.000000000000000000000000000000e+00
-4.880364799950853011978324502707e+03	-1.541363796074312250334085137859e-06	-1.535521248306818999627455790691e-06	0.000000000000000000000000000000e+00
-4.880264799950852648180443793535e+03	-1.543176804653452069361532078551e-06	-1.545889044124019130261237994772e-06	0.000000000000000000000000000000e+00
-4.880164799950852284382563084364e+03	-1.544997279324744815699353359117e-06	-1.556244187148869334894572824535e-06	0.000000000000000000000000000000e+00
-4.880064799950851920584682375193e+03	-1.546825169317818501126286442893e-06	-1.566586544840928656548628347678e-06	0.000000000000000000000000000000e+00
-4.879964799950851556786801666021e+03	-1.548660423459513042320889047998e-06	-1.576915984831395506544395035409e-06	0.000000000000000000000000000000e+00
-4.879864799950851192988920956850e+03	-1.550502990174709717875137920950e-06	-1.587232374925362677966513523520e-06	0.000000000000000000000000000000e+00
-4.879764799950850829191040247679e+03	-1.552352817487071051573855468009e-06	-1.597535583104454159228077249344e-06	0.000000000000000000000000000000e+00
-4.879664799950850465393159538507e+03	-1.554209853019806530179027642680e-06	-1.607825477528944198746425897628e-06	0.000000000000000000000000000000e+00
-4.879564799950850101595278829336e+03	-1.556074043996548859013738519419e-06	-1.618101926540370825101898544229e-06	0.000000000000000000000000000000e+00
-4.879464799950849737797398120165e+03	-1.557945337242140855570169538646e-06	-1.628364798663653429405969406962e-06	0.000000000000000000000000000000e+00
-4.879364799950849373999517410994e+03	-1.559823679183437589710649329167e-06	-1.638613962609742496118496110635e-06	0.000000000000000000000000000000e+00
-4.879264799950849010201636701822e+03	-1.561709015850086501012074918782e-06	-1.648849287277724691679883436968e-06	0.000000000000000000000000000000e+00
-4.879164799950848646403755992651e+03	-1.563601292875492169292834382377e-06	-1.659070641757396150604841889020e-06	0.000000000000000000000000000000e+00
-4.879064799950848282605875283480e+03	-1.565500455497562550639337880520e-06	-1.669277895331551793780579251436e-06	0.000000000000000000000000000000e+00
-4.878964799950847918807994574308e+03	-1.567406448559643890021549593461e-06	-1.679470917478225518854051401263e-06	0.000000000000000000000000000000e+00
-4.878864799950847555010113865137e+03	-1.569319216511342555010061206033e-06	-1.689649577873292285445927518595e-06	0.000000000000000000000000000000e+00
-4.878764799950847191212233155966e+03	-1.571238703409360422020321461367e-06	-1.699813746392573415540990650063e-06	0.000000000000000000000000000000e+00
-4.878664799950846827414352446795e+03	-1.573164852918514915739367152070e-06	-1.709963293114422373317868274201e-06	0.000000000000000000000000000000e+00
-4.878564799950846463616471737623e+03	-1.575097608312546866799266909176e-06	-1.720098088321811430814593270322e-06	0.000000000000000000000000000000e+00
-4.878464799950846099818591028452e+03	-1.577036912475050553953206423918e-06	-1.730218002504939047098489468546e-06	0.000000000000000000000000000000e+00
-4.878364799950845736020710319281e+03	-1.578982707900410946031625331054e-06	-1.740322906363440624258505373678e-06	0.000000000000000000000000000000e+00
-4.878264799950845372222829610109e+03	-1.580934936694659840493654492932e-06	-1.750412670808660673286223825873e-06	0.000000000000000000000000000000e+00
-4.878164799950845008424948900938e+03	-1.582893540576532325270578925591e-06	-1.760487166966193912917624901648e-06	0.000000000000000000000000000000e+00
-4.878064799950844644627068191767e+03	-1.584858460878353410503376237639e-06	-1.770546266177951606507912779565e-06	0.000000000000000000000000000000e+00
-4.877964799950844280829187482595e+03	-1.586829638547011481157348634918e-06	-1.780589840004775717464979324645e-06	0.000000000000000000000000000000e+00
-4.877864799950843917031306773424e+03	-1.588807014144858057770343801041e-06	-1.790617760228513292937229869906e-06	0.000000000000000000000000000000e+00
-4.877764799950843553233426064253e+03	-1.590790527850811903899500877879e-06	-1.800629898854527916502192216863e-06	0.000000000000000000000000000000e+00
-4.877664799950843189435545355082e+03	-1.592780119461257516320050464653e-06	-1.810626128113955780421528464486e-06	0.000000000000000000000000000000e+00
-4.877564799950842825637664645910e+03	-1.594775728391099681044646221850e-06	-1.820606320465903312622686291422e-06	0.000000000000000000000000000000e+00
-4.877464799950842461839783936739e+03	-1.596777293674731843740313350088e-06	-1.830570348599997804661318467900e-06	0.000000000000000000000000000000e+00
-4.877364799950842098041903227568e+03	-1.598784753967021844320815782137e-06	-1.840518085438461160134398196531e-06	0.000000000000000000000000000000e+00
-4.877264799950841734244022518396e+03	-1.600798047544431694502926367962e-06	-1.850449404138632358797142418716e-06	0.000000000000000000000000000000e+00
-4.877164799950841370446141809225e+03	-1.602817112306014959101818813381e-06	-1.860364178095022993767761188000e-06	0.000000000000000000000000000000e+00
-4.877064799950841006648261100054e+03	-1.604841885774465171061531690300e-06	-1.870262280941893098720057997397e-06	0.000000000000000000000000000000e+00
-4.876964799950840642850380390882e+03	-1.606872305097094578025520780762e-06	-1.880143586555286356297445049535e-06	0.000000000000000000000000000000e+00
-4.876864799950840279052499681711e+03	-1.608908307047043070110627777103e-06	-1.890007969055521433769054967522e-06	0.000000000000000000000000000000e+00
-4.876764799950839915254618972540e+03	-1.610949828024259044060000761744e-06	-1.899855302809411632868020688991e-06	0.000000000000000000000000000000e+00
-4.876664799950839551456738263369e+03	-1.612996804056634215634178156074e-06	-1.909685462432421012158711287610e-06	0.000000000000000000000000000000e+00
-4.876564799950839187658857554197e+03	-1.615049170801072575190523647470e-06	-1.919498322791196168516075076793e-06	0.000000000000000000000000000000e+00
-4.876464799950838823860976845026e+03	-1.617106863544540708537821521729e-06	-1.929293759005589375320156506066e-06	0.000000000000000000000000000000e+00
-4.876364799950838460063096135855e+03	-1.619169817205298535808637161448e-06	-1.939071646451162835364653500014e-06	0.000000000000000000000000000000e+00
-4.876264799950838096265215426683e+03	-1.621237966333979701983539906118e-06	-1.948831860761198690040751912989e-06	0.000000000000000000000000000000e+00
-4.876164799950837732467334717512e+03	-1.623311245114683402360113845253e-06	-1.958574277829214707190470801113e-06	0.000000000000000000000000000000e+00
-4.876064799950837368669454008341e+03	-1.625389587366171875382138585497e-06	-1.968298773811094992485480614786e-06	0.000000000000000000000000000000e+00
-4.875964799950837004871573299170e+03	-1.627472926542944652174944517031e-06	-1.978005225127293969155858888165e-06	0.000000000000000000000000000000e+00
-4.875864799950836641073692589998e+03	-1.629561195736507411900399755478e-06	-1.987693508465260162768658419585e-06	0.000000000000000000000000000000e+00
-4.875764799950836277275811880827e+03	-1.631654327676504888323862768607e-06	-1.997363500781441551730531827613e-06	0.000000000000000000000000000000e+00
-4.875664799950835913477931171656e+03	-1.633752254731884693083709785000e-06	-2.007015079303801678657550450202e-06	0.000000000000000000000000000000e+00
-4.875564799950835549680050462484e+03	-1.635854908912039116104233590909e-06	-2.016648121533806789669462933290e-06	0.000000000000000000000000000000e+00
-4.875464799950835185882169753313e+03	-1.637962221868121838312150340133e-06	-2.026262505248843689937632631115e-06	0.000000000000000000000000000000e+00
-4.875364799950834822084289044142e+03	-1.640074124894175544247631841344e-06	-2.035858108504388148030008615086e-06	0.000000000000000000000000000000e+00
-4.875264799950834458286408334970e+03	-1.642190548928407130166396907245e-06	-2.045434809636112737400368000174e-06	0.000000000000000000000000000000e+00
-4.875164799950834094488527625799e+03	-1.644311424554366350385815713497e-06	-2.054992487262331373474091855691e-06	0.000000000000000000000000000000e+00
-4.875064799950833730690646916628e+03	-1.646436682002149662861194973074e-06	-2.064531020286004664150789761345e-06	0.000000000000000000000000000000e+00
-4.874964799950833366892766207457e+03	-1.648566251149756117176095257526e-06	-2.074050287897131507330872324246e-06	0.000000000000000000000000000000e+00
-4.874864799950833003094885498285e+03	-1.650700061524302211546930477248e-06	-2.083550169574737500759230648950e-06	0.000000000000000000000000000000e+00
-4.874764799950832639297004789114e+03	-1.652838042303263854881879499348e-06	-2.093030545089333455154641944196e-06	0.000000000000000000000000000000e+00
-4.874664799950832275499124079943e+03	-1.654980122315698847082010916609e-06	-2.102491294504872040317926956687e-06	0.000000000000000000000000000000e+00
-4.874564799950831911701243370771e+03	-1.657126230043669894392670272065e-06	-2.111932298181114395186578486241e-06	0.000000000000000000000000000000e+00
-4.874464799950831547903362661600e+03	-1.659276293623428761463741570870e-06	-2.121353436775765921411263104090e-06	0.000000000000000000000000000000e+00
-4.874364799950831184105481952429e+03	-1.661430240846784653075936602495e-06	-2.130754591246523561989334796807e-06	0.000000000000000000000000000000e+00
-4.874264799950830820307601243258e+03	-1.663587999162387045539411578599e-06	-2.140135642853508479889349316871e-06	0.000000000000000000000000000000e+00
-4.874164799950830456509720534086e+03	-1.665749495676975907323914480318e-06	-2.149496473161189246357805071597e-06	0.000000000000000000000000000000e+00
-4.874064799950830092711839824915e+03	-1.667914657156847913090482252163e-06	-2.158836964040758191852665062727e-06	0.000000000000000000000000000000e+00
-4.873964799950829728913959115744e+03	-1.670083410029147745419529982880e-06	-2.168156997672065182261938454111e-06	0.000000000000000000000000000000e+00
-4.873864799950829365116078406572e+03	-1.672255680383164902253097239271e-06	-2.177456456546001169617254172861e-06	0.000000000000000000000000000000e+00
-4.873764799950829001318197697401e+03	-1.674431393971763276751576511592e-06	-2.186735223466539117980270146013e-06	0.000000000000000000000000000000e+00
-4.873664799950828637520316988230e+03	-1.676610476212641965835701239607e-06	-2.195993181552814739877603489315e-06	0.000000000000000000000000000000e+00
-4.873564799950828273722436279058e+03	-1.678792852189842353557948026466e-06	-2.205230214241445248993939154403e-06	0.000000000000000000000000000000e+00
-4.873464799950827909924555569887e+03	-1.680978446655092352389829213344e-06	-2.214446205288421631776196035757e-06	0.000000000000000000000000000000e+00
-4.873364799950827546126674860716e+03	-1.683167184029171185058156370862e-06	-2.223641038771510832871940166466e-06	0.000000000000000000000000000000e+00
-4.873264799950827182328794151545e+03	-1.685358988403258284513542772376e-06	-2.232814599092135321239342010680e-06	0.000000000000000000000000000000e+00
-4.873164799950826818530913442373e+03	-1.687553783540492469828061747328e-06	-2.241966770977669396467182871824e-06	0.000000000000000000000000000000e+00
-4.873064799950826454733032733202e+03	-1.689751492877268330121019387913e-06	-2.251097439483488161474263045125e-06	0.000000000000000000000000000000e+00
-4.872964799950826090935152024031e+03	-1.691952039524757072215749645339e-06	-2.260206489994965249715501084959e-06	0.000000000000000000000000000000e+00
-4.872864799950825727137271314859e+03	-1.694155346270283584453613008602e-06	-2.269293808229800048204514995032e-06	0.000000000000000000000000000000e+00
-4.872764799950825363339390605688e+03	-1.696361335578726370397571049375e-06	-2.278359280239901075271842165182e-06	0.000000000000000000000000000000e+00
-4.872664799950824999541509896517e+03	-1.698569929594104253300630540113e-06	-2.287402792413652217215318251942e-06	0.000000000000000000000000000000e+00
-4.872564799950824635743629187346e+03	-1.700781050140985627171837796245e-06	-2.296424231477786788695877318034e-06	0.000000000000000000000000000000e+00
-4.872464799950824271945748478174e+03	-1.702994618725949376852055530684e-06	-2.305423484499718990924869294057e-06	0.000000000000000000000000000000e+00
-4.872364799950823908147867769003e+03	-1.705210556538993705563483568866e-06	-2.314400438889386208324338081721e-06	0.000000000000000000000000000000e+00
-4.872264799950823544349987059832e+03	-1.707428784455194413662145955235e-06	-2.323354982401479669793615753792e-06	0.000000000000000000000000000000e+00
-4.872164799950823180552106350660e+03	-1.709649223036077092012442919799e-06	-2.332287003137454457893157008797e-06	0.000000000000000000000000000000e+00
-4.872064799950822816754225641489e+03	-1.711871792531205308763252691262e-06	-2.341196389547464555612541620144e-06	0.000000000000000000000000000000e+00
-4.871964799950822452956344932318e+03	-1.714096412879652540852022657436e-06	-2.350083030432648988295113792746e-06	0.000000000000000000000000000000e+00
-4.871864799950822089158464223146e+03	-1.716323003711456529575204998928e-06	-2.358946814946946168211000874337e-06	0.000000000000000000000000000000e+00
-4.871764799950821725360583513975e+03	-1.718551484349316099339843866289e-06	-2.367787632599323285274286673974e-06	0.000000000000000000000000000000e+00
-4.871664799950821361562702804804e+03	-1.720781773810059065761167082509e-06	-2.376605373255585569418346647552e-06	0.000000000000000000000000000000e+00
-4.871564799950820997764822095633e+03	-1.723013790806151860132830119787e-06	-2.385399927140631515817912472466e-06	0.000000000000000000000000000000e+00
-4.871464799950820633966941386461e+03	-1.725247453747340232245747679296e-06	-2.394171184840352779789763443263e-06	0.000000000000000000000000000000e+00
-4.871364799950820270169060677290e+03	-1.727482680742084124200742475952e-06	-2.402919037303594211032672922634e-06	0.000000000000000000000000000000e+00
-4.871264799950819906371179968119e+03	-1.729719389599309546301703945093e-06	-2.411643375844324799071221113178e-06	0.000000000000000000000000000000e+00
-4.871164799950819542573299258947e+03	-1.731957497829920530866437168582e-06	-2.420344092143403313434346646460e-06	0.000000000000000000000000000000e+00
-4.871064799950819178775418549776e+03	-1.734196922648377789882108077069e-06	-2.429021078250830140745622140463e-06	0.000000000000000000000000000000e+00
-4.870964799950818814977537840605e+03	-1.736437580974230150573879224996e-06	-2.437674226587512924901805788647e-06	0.000000000000000000000000000000e+00
-4.870864799950818451179657131433e+03	-1.738679389433902430198326805044e-06	-2.446303429947393890319870535244e-06	0.000000000000000000000000000000e+00
-4.870764799950818087381776422262e+03	-1.740922264362174567327583470100e-06	-2.454908581499386582770901032990e-06	0.000000000000000000000000000000e+00
-4.870664799950817723583895713091e+03	-1.743166121803890087303950257036e-06	-2.463489574789211813293267339109e-06	0.000000000000000000000000000000e+00
-4.870564799950817359786015003920e+03	-1.745410877515561653191417113007e-06	-2.472046303741596132207223451838e-06	0.000000000000000000000000000000e+00
-4.870464799950816995988134294748e+03	-1.747656446966915630354981112116e-06	-2.480578662662004858524989608926e-06	0.000000000000000000000000000000e+00
-4.870364799950816632190253585577e+03	-1.749902745342735441912108626528e-06	-2.489086546238770673747202344384e-06	0.000000000000000000000000000000e+00
-4.870264799950816268392372876406e+03	-1.752149687544430061992813477123e-06	-2.497569849544816486877629735375e-06	0.000000000000000000000000000000e+00
-4.870164799950815904594492167234e+03	-1.754397188191699282513958887963e-06	-2.506028468039839085361192988488e-06	0.000000000000000000000000000000e+00
-4.870064799950815540796611458063e+03	-1.756645161624125923361858757354e-06	-2.514462297572015906472683854922e-06	0.000000000000000000000000000000e+00
-4.869964799950815176998730748892e+03	-1.758893521903053069161630000972e-06	-2.522871234380078997488116784864e-06	0.000000000000000000000000000000e+00
-4.869864799950814813200850039721e+03	-1.761142182813123975175300869878e-06	-2.531255175095174676520425743886e-06	0.000000000000000000000000000000e+00
-4.869764799950814449402969330549e+03	-1.763391057864075659567621931489e-06	-2.539614016742655007202907058161e-06	0.000000000000000000000000000000e+00
-4.869664799950814085605088621378e+03	-1.765640060292401417323289447570e-06	-2.547947656744204274903301335464e-06	0.000000000000000000000000000000e+00
-4.869564799950813721807207912207e+03	-1.767889103062992158340487394708e-06	-2.556255992919515264926409725543e-06	0.000000000000000000000000000000e+00
-4.869464799950813358009327203035e+03	-1.770138098871028679035053571278e-06	-2.564538923488350940707710887145e-06	0.000000000000000000000000000000e+00
-4.869364799950812994211446493864e+03	-1.772386960143636341202940873152e-06	-2.572796347072205898939400298131e-06	0.000000000000000000000000000000e+00
-4.869264799950812630413565784693e+03	-1.774635599041587184727724810229e-06	-2.581028162696407858312528174616e-06	0.000000000000000000000000000000e+00
-4.869164799950812266615685075521e+03	-1.776883927461123589516042015068e-06	-2.589234269791860853322448821068e-06	0.000000000000000000000000000000e+00
-4.869064799950811902817804366350e+03	-1.779131857035589025679291584614e-06	-2.597414568196857461259471205883e-06	0.000000000000000000000000000000e+00
-4.868964799950811539019923657179e+03	-1.781379299137353994697454545593e-06	-2.605568958159066365019591177132e-06	0.000000000000000000000000000000e+00
-4.868864799950811175222042948008e+03	-1.783626164879535929818493711352e-06	-2.613697340337167550209165889363e-06	0.000000000000000000000000000000e+00
-4.868764799950810811424162238836e+03	-1.785872365117737095907882692580e-06	-2.621799615802922030151529686481e-06	0.000000000000000000000000000000e+00
-4.868664799950810447626281529665e+03	-1.788117810451792230177028332483e-06	-2.629875686042807042991668528553e-06	0.000000000000000000000000000000e+00
-4.868564799950810083828400820494e+03	-1.790362411227699777303010511553e-06	-2.637925452959940934068855389327e-06	0.000000000000000000000000000000e+00
-4.868464799950809720030520111322e+03	-1.792606077539328872575536376333e-06	-2.645948818875888606643722797407e-06	0.000000000000000000000000000000e+00
-4.868364799950809356232639402151e+03	-1.794848719230289590644477834558e-06	-2.653945686532325518123143909266e-06	0.000000000000000000000000000000e+00
-4.868264799950808992434758692980e+03	-1.797090245895705785478474805772e-06	-2.661915959093060818254749405609e-06	0.000000000000000000000000000000e+00
-4.868164799950808628636877983809e+03	-1.799330566883979248235829115354e-06	-2.669859540145632735683080966060e-06	0.000000000000000000000000000000e+00
-4.868064799950808264838997274637e+03	-1.801569591298772611394026811615e-06	-2.677776333703230919223384903782e-06	0.000000000000000000000000000000e+00
-4.867964799950807901041116565466e+03	-1.803807228000789812004866705109e-06	-2.685666244206282507055345842861e-06	0.000000000000000000000000000000e+00
-4.867864799950807537243235856295e+03	-1.806043385609607165168187352389e-06	-2.693529176524461288873973918712e-06	0.000000000000000000000000000000e+00
-4.867764799950807173445355147123e+03	-1.808277972505443662891628543721e-06	-2.701365035958224223655924078891e-06	0.000000000000000000000000000000e+00
-4.867664799950806809647474437952e+03	-1.810510896831217146570091117153e-06	-2.709173728240705405329556698657e-06	0.000000000000000000000000000000e+00
-4.867564799950806445849593728781e+03	-1.812742066494257642879795594526e-06	-2.716955159539413516801235198850e-06	0.000000000000000000000000000000e+00
-4.867464799950806082051713019609e+03	-1.814971389168308267357933652453e-06	-2.724709236457861521345843319741e-06	0.000000000000000000000000000000e+00
-4.867364799950805718253832310438e+03	-1.817198772295305687657796661627e-06	-2.732435866037489427397052382807e-06	0.000000000000000000000000000000e+00
-4.867264799950805354455951601267e+03	-1.819424123087246772406287351198e-06	-2.740134955759210123676060388842e-06	0.000000000000000000000000000000e+00
-4.867164799950804990658070892096e+03	-1.821647348528230152365039486162e-06	-2.747806413545257181566027274155e-06	0.000000000000000000000000000000e+00
-4.867064799950804626860190182924e+03	-1.823868355376305505112510818577e-06	-2.755450147760692997274661192320e-06	0.000000000000000000000000000000e+00
-4.866964799950804263062309473753e+03	-1.826087050165342956758573328413e-06	-2.763066067215338332888063810344e-06	0.000000000000000000000000000000e+00
-4.866864799950803899264428764582e+03	-1.828303339206920059592758991129e-06	-2.770654081165269870621475911676e-06	0.000000000000000000000000000000e+00
-4.866764799950803535466548055410e+03	-1.830517128592388552475560270505e-06	-2.778214099314600252557932308362e-06	0.000000000000000000000000000000e+00
-4.866664799950803171668667346239e+03	-1.832728324194695058158553237215e-06	-2.785746031817135300609564879659e-06	0.000000000000000000000000000000e+00
-4.866564799950802807870786637068e+03	-1.834936831670410785984255686021e-06	-2.793249789277910534283921872856e-06	0.000000000000000000000000000000e+00
-4.866464799950802444072905927896e+03	-1.837142556461616815468478394746e-06	-2.800725282755055490200874618312e-06	0.000000000000000000000000000000e+00
-4.866364799950802080275025218725e+03	-1.839345403797787685816781874659e-06	-2.808172423761255277443104824697e-06	0.000000000000000000000000000000e+00
-4.866264799950801716477144509554e+03	-1.841545278697948577082896259860e-06	-2.815591124265491230262712166188e-06	0.000000000000000000000000000000e+00
-4.866164799950801352679263800383e+03	-1.843742085972482454961688357054e-06	-2.822981296694652388263365588861e-06	0.000000000000000000000000000000e+00
-4.866064799950800988881383091211e+03	-1.845935730225226265575379225314e-06	-2.830342853935031780101628032242e-06	0.000000000000000000000000000000e+00
-4.865964799950800625083502382040e+03	-1.848126115855367654000683368121e-06	-2.837675709334150085422394937940e-06	0.000000000000000000000000000000e+00
-4.865864799950800261285621672869e+03	-1.850313147059381916860942504655e-06	-2.844979776702173568012597948407e-06	0.000000000000000000000000000000e+00
-4.865764799950799897487740963697e+03	-1.852496727833188124693361391315e-06	-2.852254970313645834661866323989e-06	0.000000000000000000000000000000e+00
-4.865664799950799533689860254526e+03	-1.854676761974096238936508644624e-06	-2.859501204908887557107864674233e-06	0.000000000000000000000000000000e+00
-4.865564799950799169891979545355e+03	-1.856853153082777734082103870961e-06	-2.866718395695801922763365499058e-06	0.000000000000000000000000000000e+00
-4.865464799950798806094098836184e+03	-1.859025804565210597080150353722e-06	-2.873906458351256145453220952612e-06	0.000000000000000000000000000000e+00
-4.865364799950798442296218127012e+03	-1.861194619634895800803662743728e-06	-2.881065309022743344056875780534e-06	0.000000000000000000000000000000e+00
-4.865264799950798078498337417841e+03	-1.863359501314739411257466114580e-06	-2.888194864329924989505317400873e-06	0.000000000000000000000000000000e+00
-4.865164799950797714700456708670e+03	-1.865520352439178216759330629360e-06	-2.895295041366033167825255398298e-06	0.000000000000000000000000000000e+00
-4.865064799950797350902575999498e+03	-1.867677075656169831849545519276e-06	-2.902365757699636220317673113156e-06	0.000000000000000000000000000000e+00
-4.864964799950796987104695290327e+03	-1.869829573429154637354996856824e-06	-2.909406931375962232537912485753e-06	0.000000000000000000000000000000e+00
-4.864864799950796623306814581156e+03	-1.871977748039302323523522773863e-06	-2.916418480918564724586449637966e-06	0.000000000000000000000000000000e+00
-4.864764799950796259508933871984e+03	-1.874121501587499452834645677357e-06	-2.923400325330633858111244530176e-06	0.000000000000000000000000000000e+00
-4.864664799950795895711053162813e+03	-1.876260735996375139292930908641e-06	-2.930352384096724383520139733950e-06	0.000000000000000000000000000000e+00
-4.864564799950795531913172453642e+03	-1.878395353012319104424820113974e-06	-2.937274577184068117532630970423e-06	0.000000000000000000000000000000e+00
-4.864464799950795168115291744471e+03	-1.880525254207741772940142531423e-06	-2.944166825044144765780550210277e-06	0.000000000000000000000000000000e+00
-4.864364799950794804317411035299e+03	-1.882650340983011013566011948583e-06	-2.951029048614136701894974934568e-06	0.000000000000000000000000000000e+00
-4.864264799950794440519530326128e+03	-1.884770514568658871632660968543e-06	-2.957861169318277867474730608022e-06	0.000000000000000000000000000000e+00
-4.864164799950794076721649616957e+03	-1.886885676027386496059591938779e-06	-2.964663109069506333366483818992e-06	0.000000000000000000000000000000e+00
-4.864064799950793712923768907785e+03	-1.888995726256130476230403816840e-06	-2.971434790270741625349201764372e-06	0.000000000000000000000000000000e+00
-4.863964799950793349125888198614e+03	-1.891100565988337337214406780328e-06	-2.978176135816397948494422057153e-06	0.000000000000000000000000000000e+00
-4.863864799950792985328007489443e+03	-1.893200095795943691039065967519e-06	-2.984887069093809320100008086740e-06	0.000000000000000000000000000000e+00
-4.863764799950792621530126780272e+03	-1.895294216091600756967728083624e-06	-2.991567513984520871418238199824e-06	0.000000000000000000000000000000e+00
-4.863664799950792257732246071100e+03	-1.897382827130724816506687248341e-06	-2.998217394865900327837957006771e-06	0.000000000000000000000000000000e+00
-4.863564799950791893934365361929e+03	-1.899465829013572867642431658830e-06	-3.004836636612363242042778727070e-06	0.000000000000000000000000000000e+00
-4.863464799950791530136484652758e+03	-1.901543121687544860392280778039e-06	-3.011425164596886641887830624031e-06	0.000000000000000000000000000000e+00
-4.863364799950791166338603943586e+03	-1.903614604949283703238865558816e-06	-3.017982904692205040921276076871e-06	0.000000000000000000000000000000e+00
-4.863264799950790802540723234415e+03	-1.905680178446761717037452599222e-06	-3.024509783272402436808679038194e-06	0.000000000000000000000000000000e+00
-4.863164799950790438742842525244e+03	-1.907739741681402452548816164879e-06	-3.031005727214115945151052394779e-06	0.000000000000000000000000000000e+00
-4.863064799950790074944961816072e+03	-1.909793194010398172582925954699e-06	-3.037470663897932556814880308838e-06	0.000000000000000000000000000000e+00
-4.862964799950789711147081106901e+03	-1.911840434648756495357750304076e-06	-3.043904521209772342734984490464e-06	0.000000000000000000000000000000e+00
-4.862864799950789347349200397730e+03	-1.913881362671568748732003201196e-06	-3.050307227542057359381735132109e-06	0.000000000000000000000000000000e+00
-4.862764799950788983551319688559e+03	-1.915915877016104682683704171775e-06	-3.056678711795259177955684515293e-06	0.000000000000000000000000000000e+00
-4.862664799950788619753438979387e+03	-1.917943876483949956952574505964e-06	-3.063018903379038567218097671718e-06	0.000000000000000000000000000000e+00
-4.862564799950788255955558270216e+03	-1.919965259743358775051036077541e-06	-3.069327732213662579611708827731e-06	0.000000000000000000000000000000e+00
-4.862464799950787892157677561045e+03	-1.921979925331394336521922960870e-06	-3.075605128731130681564095996627e-06	0.000000000000000000000000000000e+00
-4.862364799950787528359796851873e+03	-1.923987771656070136229140302153e-06	-3.081851023876655367079481495640e-06	0.000000000000000000000000000000e+00
-4.862264799950787164561916142702e+03	-1.925988696998519215735582582605e-06	-3.088065349109809040349314268603e-06	0.000000000000000000000000000000e+00
-4.862164799950786800764035433531e+03	-1.927982599515374325884918202401e-06	-3.094248036405826328908673372720e-06	0.000000000000000000000000000000e+00
-4.862064799950786436966154724360e+03	-1.929969377240831299061100956305e-06	-3.100399018256872938991254920471e-06	0.000000000000000000000000000000e+00
-4.861964799950786073168274015188e+03	-1.931948928088998718584053462810e-06	-3.106518227673171785832746671918e-06	0.000000000000000000000000000000e+00
-4.861864799950785709370393306017e+03	-1.933921149856025665473169966591e-06	-3.112605598184420926824531733468e-06	0.000000000000000000000000000000e+00
-4.861764799950785345572512596846e+03	-1.935885940222281557737075280423e-06	-3.118661063840889198630961995362e-06	0.000000000000000000000000000000e+00
-4.861664799950784981774631887674e+03	-1.937843196754788405481665508612e-06	-3.124684559214669402434820869030e-06	0.000000000000000000000000000000e+00
-4.861564799950784617976751178503e+03	-1.939792816909286724268461285514e-06	-3.130676019400898878414316733876e-06	0.000000000000000000000000000000e+00
-4.861464799950784254178870469332e+03	-1.941734698032627556157653919700e-06	-3.136635380018838625717884915911e-06	0.000000000000000000000000000000e+00
-4.861364799950783890380989760160e+03	-1.943668737364909957350501620854e-06	-3.142562577213245919355213281454e-06	0.000000000000000000000000000000e+00
-4.861264799950783526583109050989e+03	-1.945594832041699377478188512369e-06	-3.148457547655400490612840821991e-06	0.000000000000000000000000000000e+00
-4.861164799950783162785228341818e+03	-1.947512879096442974050920268758e-06	-3.154320228544360676914935781578e-06	0.000000000000000000000000000000e+00
-4.861064799950782798987347632647e+03	-1.949422775462699426691571061299e-06	-3.160150557607968849931686511345e-06	0.000000000000000000000000000000e+00
-4.860964799950782435189466923475e+03	-1.951324417976344187413860128966e-06	-3.165948473104199892031330315634e-06	0.000000000000000000000000000000e+00
-4.860864799950782071391586214304e+03	-1.953217703377782777713527265218e-06	-3.171713913822142483949547558941e-06	0.000000000000000000000000000000e+00
-4.860764799950781707593705505133e+03	-1.955102528314442335982681342443e-06	-3.177446819083186221465038567846e-06	0.000000000000000000000000000000e+00
-4.860664799950781343795824795961e+03	-1.956978789342870141636622841053e-06	-3.183147128742138851856952053154e-06	0.000000000000000000000000000000e+00
-4.860564799950780979997944086790e+03	-1.958846382931170105386620844401e-06	-3.188814783188215608387278132696e-06	0.000000000000000000000000000000e+00
-4.860464799950780616200063377619e+03	-1.960705205461185149628513743614e-06	-3.194449723346324582798306732090e-06	0.000000000000000000000000000000e+00
-4.860364799950780252402182668447e+03	-1.962555153230749469049458422187e-06	-3.200051890677998461554607315116e-06	0.000000000000000000000000000000e+00
-4.860264799950779888604301959276e+03	-1.964396122456158902218597422928e-06	-3.205621227182559619661977173832e-06	0.000000000000000000000000000000e+00
-4.860164799950779524806421250105e+03	-1.966228009274429968457386166958e-06	-3.211157675398036186799896954391e-06	0.000000000000000000000000000000e+00
-4.860064799950779161008540540934e+03	-1.968050709745548316798079493961e-06	-3.216661178402414809050519767242e-06	0.000000000000000000000000000000e+00
-4.859964799950778797210659831762e+03	-1.969864119854722680656375355390e-06	-3.222131679814533421625077219685e-06	0.000000000000000000000000000000e+00
-4.859864799950778433412779122591e+03	-1.971668135514916235794284291027e-06	-3.227569123795173497849363836165e-06	0.000000000000000000000000000000e+00
-4.859764799950778069614898413420e+03	-1.973462652568988746643735554542e-06	-3.232973455048086229579335643125e-06	0.000000000000000000000000000000e+00
-4.859664799950777705817017704248e+03	-1.975247566792165243831349771830e-06	-3.238344618820888264542831591619e-06	0.000000000000000000000000000000e+00
-4.859564799950777342019136995077e+03	-1.977022773894258215115560597952e-06	-3.243682560906244164333940560585e-06	0.000000000000000000000000000000e+00
-4.859464799950776978221256285906e+03	-1.978788169521960100058358481001e-06	-3.248987227642730378019200743189e-06	0.000000000000000000000000000000e+00
-4.859364799950776614423375576735e+03	-1.980543649261371683372844748616e-06	-3.254258565915848717058989417183e-06	0.000000000000000000000000000000e+00
-4.859264799950776250625494867563e+03	-1.982289108640188710476568584307e-06	-3.259496523159021619020546747802e-06	0.000000000000000000000000000000e+00
-4.859164799950775886827614158392e+03	-1.984024443130171835565720567240e-06	-3.264701047354418428218022357745e-06	0.000000000000000000000000000000e+00
-4.859064799950775523029733449221e+03	-1.985749548149399305738355483997e-06	-3.269872087034100584257163141233e-06	0.000000000000000000000000000000e+00
-4.858964799950775159231852740049e+03	-1.987464319064577243358028432740e-06	-3.275009591280827573884625730782e-06	0.000000000000000000000000000000e+00
-4.858864799950774795433972030878e+03	-1.989168651193560839621297248181e-06	-3.280113509729038642173844231298e-06	0.000000000000000000000000000000e+00
-4.858764799950774431636091321707e+03	-1.990862439807673530767304775901e-06	-3.285183792565646885913081126640e-06	0.000000000000000000000000000000e+00
-4.858664799950774067838210612535e+03	-1.992545580134011351210784196430e-06	-3.290220390531139125887436988616e-06	0.000000000000000000000000000000e+00
-4.858564799950773704040329903364e+03	-1.994217967357749404257432485066e-06	-3.295223254920321719388907888426e-06	0.000000000000000000000000000000e+00
-4.858464799950773340242449194193e+03	-1.995879496624728277208351417960e-06	-3.300192337583256531623101398543e-06	0.000000000000000000000000000000e+00
-4.858364799950772976444568485022e+03	-1.997530063043650821308751600047e-06	-3.305127590926158790633326151065e-06	0.000000000000000000000000000000e+00
-4.858264799950772612646687775850e+03	-1.999169561688607156963717534359e-06	-3.310028967912123418052862400263e-06	0.000000000000000000000000000000e+00
-4.858164799950772248848807066679e+03	-2.000797887601340910388586502577e-06	-3.314896422062166879630084811992e-06	0.000000000000000000000000000000e+00
-4.858064799950771885050926357508e+03	-2.002414935793597612455211112725e-06	-3.319729907455945045651260483233e-06	0.000000000000000000000000000000e+00
-4.857964799950771521253045648336e+03	-2.004020601249685702807982676243e-06	-3.324529378732650198831691246149e-06	0.000000000000000000000000000000e+00
-4.857864799950771157455164939165e+03	-2.005614778928818999479462975577e-06	-3.329294791091683578475833582555e-06	0.000000000000000000000000000000e+00
-4.857764799950770793657284229994e+03	-2.007197363767450274660069861610e-06	-3.334026100293664620233952122774e-06	0.000000000000000000000000000000e+00
-4.857664799950770429859403520823e+03	-2.008768250681615841896077157003e-06	-3.338723262661103500262239560104e-06	0.000000000000000000000000000000e+00
-4.857564799950770066061522811651e+03	-2.010327334569542723501263392638e-06	-3.343386235079210051687444507640e-06	0.000000000000000000000000000000e+00
-4.857464799950769702263642102480e+03	-2.011874510313885664570610414814e-06	-3.348014974996702257555025727953e-06	0.000000000000000000000000000000e+00
-4.857364799950769338465761393309e+03	-2.013409672784268231822066286263e-06	-3.352609440426440678506645604040e-06	0.000000000000000000000000000000e+00
-4.857264799950768974667880684137e+03	-2.014932716839588437278971491673e-06	-3.357169589946371623966937802752e-06	0.000000000000000000000000000000e+00
-4.857164799950768610869999974966e+03	-2.016443537330392971621212741540e-06	-3.361695382700151415425633694145e-06	0.000000000000000000000000000000e+00
-4.857064799950768247072119265795e+03	-2.017942029101455148960191435248e-06	-3.366186778397912527738353866136e-06	0.000000000000000000000000000000e+00
-4.856964799950767883274238556623e+03	-2.019428086994172857112500585330e-06	-3.370643737316895475705259832555e-06	0.000000000000000000000000000000e+00
-4.856864799950767519476357847452e+03	-2.020901605848850464359827902583e-06	-3.375066220302306011413675385091e-06	0.000000000000000000000000000000e+00
-4.856764799950767155678477138281e+03	-2.022362480507295822465237480903e-06	-3.379454188767916517630637146530e-06	0.000000000000000000000000000000e+00
-4.856664799950766791880596429110e+03	-2.023810605815059821785710167386e-06	-3.383807604696774974379746420139e-06	0.000000000000000000000000000000e+00
-4.856564799950766428082715719938e+03	-2.025245876624061346375684639076e-06	-3.388126430641888938046077037192e-06	0.000000000000000000000000000000e+00
-4.856464799950766064284835010767e+03	-2.026668187795004282502047548986e-06	-3.392410629726807029494465434150e-06	0.000000000000000000000000000000e+00
-4.856364799950765700486954301596e+03	-2.028077434199704318150241089125e-06	-3.396660165646413450974035186380e-06	0.000000000000000000000000000000e+00
-4.856264799950765336689073592424e+03	-2.029473510723513574835778425220e-06	-3.400875002667485333797490337782e-06	0.000000000000000000000000000000e+00
-4.856164799950764972891192883253e+03	-2.030856312267938786444206739068e-06	-3.405055105629322507337398973082e-06	0.000000000000000000000000000000e+00
-4.856064799950764609093312174082e+03	-2.032225733752921935441589432192e-06	-3.409200439944404373076788927754e-06	0.000000000000000000000000000000e+00
-4.855964799950764245295431464911e+03	-2.033581670119438102923735064986e-06	-3.413310971598890501080975079518e-06	0.000000000000000000000000000000e+00
-4.855864799950763881497550755739e+03	-2.034924016331817185924621393944e-06	-3.417386667153388041847771744441e-06	0.000000000000000000000000000000e+00
-4.855764799950763517699670046568e+03	-2.036252667380152435601912974672e-06	-3.421427493743412935747272643483e-06	0.000000000000000000000000000000e+00
-4.855664799950763153901789337397e+03	-2.037567518282930494538185764442e-06	-3.425433419080034928611185052194e-06	0.000000000000000000000000000000e+00
-4.855564799950762790103908628225e+03	-2.038868464089445440640601878157e-06	-3.429404411450304052821772340942e-06	0.000000000000000000000000000000e+00
-4.855464799950762426306027919054e+03	-2.040155399882173020492063392206e-06	-3.433340439717995169272490504908e-06	0.000000000000000000000000000000e+00
-4.855364799950762062508147209883e+03	-2.041428220779187657866202490475e-06	-3.437241473324030636808668059956e-06	0.000000000000000000000000000000e+00
-4.855264799950761698710266500711e+03	-2.042686821936831878060653391871e-06	-3.441107482287031730676168592153e-06	0.000000000000000000000000000000e+00
-4.855164799950761334912385791540e+03	-2.043931098551985932679220248076e-06	-3.444938437203858626025265374238e-06	0.000000000000000000000000000000e+00
-4.855064799950760971114505082369e+03	-2.045160945864705036713153407657e-06	-3.448734309250012315044113531126e-06	0.000000000000000000000000000000e+00
-4.854964799950760607316624373198e+03	-2.046376259160544473981362470494e-06	-3.452495070180295716174082021332e-06	0.000000000000000000000000000000e+00
-4.854864799950760243518743664026e+03	-2.047576933773001169600876808508e-06	-3.456220692329197803551333462169e-06	0.000000000000000000000000000000e+00
-4.854764799950759879720862954855e+03	-2.048762865086150927068121829766e-06	-3.459911148611399285676334947048e-06	0.000000000000000000000000000000e+00
-4.854664799950759515922982245684e+03	-2.049933948537081953916380583358e-06	-3.463566412522124971119915834428e-06	0.000000000000000000000000000000e+00
-4.854564799950759152125101536512e+03	-2.051090079618250883858581595787e-06	-3.467186458137782007849023863111e-06	0.000000000000000000000000000000e+00
-4.854464799950758788327220827341e+03	-2.052231153880093332330736624614e-06	-3.470771260116250415527633377266e-06	0.000000000000000000000000000000e+00
-4.854364799950758424529340118170e+03	-2.053357066933343919734470187088e-06	-3.474320793697381987922678109326e-06	0.000000000000000000000000000000e+00
-4.854264799950758060731459408998e+03	-2.054467714451703578187923351916e-06	-3.477835034703405598169312362700e-06	0.000000000000000000000000000000e+00
-4.854164799950757696933578699827e+03	-2.055562992174279853446793378535e-06	-3.481313959539226624917765406941e-06	0.000000000000000000000000000000e+00
-4.854064799950757333135697990656e+03	-2.056642795907984855178010641374e-06	-3.484757545192992770342107350379e-06	0.000000000000000000000000000000e+00
-4.853964799950756969337817281485e+03	-2.057707021529980217561988167785e-06	-3.488165769236371886946948550623e-06	0.000000000000000000000000000000e+00
-4.853864799950756605539936572313e+03	-2.058755564990359652636576007212e-06	-3.491538609824931024811335913971e-06	0.000000000000000000000000000000e+00
-4.853764799950756241742055863142e+03	-2.059788322314457115078329199620e-06	-3.494876045698524796195068992111e-06	0.000000000000000000000000000000e+00
-4.853664799950755877944175153971e+03	-2.060805189605485309833204921048e-06	-3.498178056181534238829825694816e-06	0.000000000000000000000000000000e+00
-4.853564799950755514146294444799e+03	-2.061806063046890443709929438554e-06	-3.501444621183356824479148902696e-06	0.000000000000000000000000000000e+00
-4.853464799950755150348413735628e+03	-2.062790838904823444003612531450e-06	-3.504675721198660992339096384440e-06	0.000000000000000000000000000000e+00
-4.853364799950754786550533026457e+03	-2.063759413530767031181656703809e-06	-3.507871337307682610569779801946e-06	0.000000000000000000000000000000e+00
-4.853264799950754422752652317286e+03	-2.064711683364026419265158454608e-06	-3.511031451176470192333594830258e-06	0.000000000000000000000000000000e+00
-4.853164799950754058954771608114e+03	-2.065647544934097196432957674328e-06	-3.514156045057294012708744984641e-06	0.000000000000000000000000000000e+00
-4.853064799950753695156890898943e+03	-2.066566894863151366721829016448e-06	-3.517245101788874807585000281662e-06	0.000000000000000000000000000000e+00
-4.852964799950753331359010189772e+03	-2.067469629868707197876227452116e-06	-3.520298604796608660911193255938e-06	0.000000000000000000000000000000e+00
-4.852864799950752967561129480600e+03	-2.068355646765954326788501324574e-06	-3.523316538092880830402176678406e-06	0.000000000000000000000000000000e+00
-4.852764799950752603763248771429e+03	-2.069224842470407513722640072129e-06	-3.526298886277195343579753464280e-06	0.000000000000000000000000000000e+00
-4.852664799950752239965368062258e+03	-2.070077114000255888193484030135e-06	-3.529245634536554045016572972449e-06	0.000000000000000000000000000000e+00
-4.852564799950751876167487353086e+03	-2.070912358478846026051600412443e-06	-3.532156768645609062266636779537e-06	0.000000000000000000000000000000e+00
-4.852464799950751512369606643915e+03	-2.071730473137319186564559575503e-06	-3.535032274966853388278430897484e-06	0.000000000000000000000000000000e+00
-4.852364799950751148571725934744e+03	-2.072531355317105824446598932864e-06	-3.537872140450763182930064496001e-06	0.000000000000000000000000000000e+00
-4.852264799950750784773845225573e+03	-2.073314902472269330023675604213e-06	-3.540676352636124727746910062498e-06	0.000000000000000000000000000000e+00
-4.852164799950750420975964516401e+03	-2.074081012172159359940740511186e-06	-3.543444899650080165680755134305e-06	0.000000000000000000000000000000e+00
-4.852064799950750057178083807230e+03	-2.074829582103747954030265737702e-06	-3.546177770208368058466822519970e-06	0.000000000000000000000000000000e+00
-4.851964799950749693380203098059e+03	-2.075560510074305312392620864737e-06	-3.548874953615426301126861696744e-06	0.000000000000000000000000000000e+00
-4.851864799950749329582322388887e+03	-2.076273694013884143030369833216e-06	-3.551536439764468778450875324770e-06	0.000000000000000000000000000000e+00
-4.851764799950748965784441679716e+03	-2.076969031977703636078318172320e-06	-3.554162219137743286529558181530e-06	0.000000000000000000000000000000e+00
-4.851664799950748601986560970545e+03	-2.077646422148635929020177998128e-06	-3.556752282806584472313500555618e-06	0.000000000000000000000000000000e+00
-4.851564799950748238188680261374e+03	-2.078305762839887389483101501342e-06	-3.559306622431479055150126827867e-06	0.000000000000000000000000000000e+00
-4.851464799950747874390799552202e+03	-2.078946952497320756062578611667e-06	-3.561825230262214057549464973906e-06	0.000000000000000000000000000000e+00
-4.851364799950747510592918843031e+03	-2.079569889702122445073340789579e-06	-3.564308099137848006063939917953e-06	0.000000000000000000000000000000e+00
-4.851264799950747146795038133860e+03	-2.080174473173153490494465336913e-06	-3.566755222486923536558134362195e-06	0.000000000000000000000000000000e+00
-4.851164799950746782997157424688e+03	-2.080760601769421609625937072408e-06	-3.569166594327450453549843700785e-06	0.000000000000000000000000000000e+00
-4.851064799950746419199276715517e+03	-2.081328174492743004125394970516e-06	-3.571542209266942152626807954752e-06	0.000000000000000000000000000000e+00
-4.850964799950746055401396006346e+03	-2.081877090490220778411798244201e-06	-3.573882062502384703744136990045e-06	0.000000000000000000000000000000e+00
-4.850864799950745691603515297174e+03	-2.082407249056625102247210928885e-06	-3.576186149820383811440659138636e-06	0.000000000000000000000000000000e+00
-4.850764799950745327805634588003e+03	-2.082918549636884758151150406902e-06	-3.578454467597123310224505737809e-06	0.000000000000000000000000000000e+00
-4.850664799950744964007753878832e+03	-2.083410891828759106832701097911e-06	-3.580687012798309683915065973481e-06	0.000000000000000000000000000000e+00
-4.850564799950744600209873169661e+03	-2.083884175385161498564833004732e-06	-3.582883782979223734652769392528e-06	0.000000000000000000000000000000e+00
-4.850464799950744236411992460489e+03	-2.084338300216827850484726386560e-06	-3.585044776284585481143998841880e-06	0.000000000000000000000000000000e+00
-4.850364799950743872614111751318e+03	-2.084773166394648951814036474950e-06	-3.587169991448646908768814814406e-06	0.000000000000000000000000000000e+00
-4.850264799950743508816231042147e+03	-2.085188674152168787536820032669e-06	-3.589259427795104725187388255980e-06	0.000000000000000000000000000000e+00
-4.850164799950743145018350332975e+03	-2.085584723888202293723024768890e-06	-3.591313085236979234628543200536e-06	0.000000000000000000000000000000e+00
-4.850064799950742781220469623804e+03	-2.085961216169345963184151085401e-06	-3.593330964276525822946768695676e-06	0.000000000000000000000000000000e+00
-4.849964799950742417422588914633e+03	-2.086318051732292786518098079429e-06	-3.595313066005252321797637515832e-06	0.000000000000000000000000000000e+00
-4.849864799950742053624708205462e+03	-2.086655131486503794024803606910e-06	-3.597259392103728849741147571839e-06	0.000000000000000000000000000000e+00
-4.849764799950741689826827496290e+03	-2.086972356516519608619301268115e-06	-3.599169944841542495979043805865e-06	0.000000000000000000000000000000e+00
-4.849664799950741326028946787119e+03	-2.087269628084637069945043996722e-06	-3.601044727077128760798314585645e-06	0.000000000000000000000000000000e+00
-4.849564799950740962231066077948e+03	-2.087546847633380876513992108201e-06	-3.602883742257570808762692435301e-06	0.000000000000000000000000000000e+00
-4.849464799950740598433185368776e+03	-2.087803916787871042794189069269e-06	-3.604686994418594810031444136689e-06	0.000000000000000000000000000000e+00
-4.849364799950740234635304659605e+03	-2.088040737358315717173530903783e-06	-3.606454488184369193550871460219e-06	0.000000000000000000000000000000e+00
-4.849264799950739870837423950434e+03	-2.088257211342646724975147948244e-06	-3.608186228767246725521872230402e-06	0.000000000000000000000000000000e+00
-4.849164799950739507039543241262e+03	-2.088453240928859073457721229339e-06	-3.609882221967693358632370964623e-06	0.000000000000000000000000000000e+00
-4.849064799950739143241662532091e+03	-2.088628728497652000545021372391e-06	-3.611542474173971441735045764809e-06	0.000000000000000000000000000000e+00
-4.848964799950738779443781822920e+03	-2.088783576624747727519017248543e-06	-3.613166992362060945783233667505e-06	0.000000000000000000000000000000e+00
-4.848864799950738415645901113749e+03	-2.088917688083368606874121176098e-06	-3.614755784095400695265544455115e-06	0.000000000000000000000000000000e+00
-4.848764799950738051848020404577e+03	-2.089030965846865465552519014469e-06	-3.616308857524635952387578874401e-06	0.000000000000000000000000000000e+00
-4.848664799950737688050139695406e+03	-2.089123313091174424007681262316e-06	-3.617826221387312214661496206913e-06	0.000000000000000000000000000000e+00
-4.848564799950737324252258986235e+03	-2.089194633197183506258991572690e-06	-3.619307885007760441941661311294e-06	0.000000000000000000000000000000e+00
-4.848464799950736960454378277063e+03	-2.089244829753195811702362258422e-06	-3.620753858296789583464791312251e-06	0.000000000000000000000000000000e+00
-4.848364799950736596656497567892e+03	-2.089273806557575222520983099228e-06	-3.622164151751335906209792320221e-06	0.000000000000000000000000000000e+00
-4.848264799950736232858616858721e+03	-2.089281467621040168906485987033e-06	-3.623538776454250389627998601982e-06	0.000000000000000000000000000000e+00
-4.848164799950735869060736149549e+03	-2.089267717169326277128638819081e-06	-3.624877744073920101915749908406e-06	0.000000000000000000000000000000e+00
-4.848064799950735505262855440378e+03	-2.089232459645459805965776040049e-06	-3.626181066864041195184527321960e-06	0.000000000000000000000000000000e+00
-4.847964799950735141464974731207e+03	-2.089175599712247076536779030742e-06	-3.627448757663293644809207605384e-06	0.000000000000000000000000000000e+00
-4.847864799950734777667094022036e+03	-2.089097042254865546086727012831e-06	-3.628680829894952461305273477832e-06	0.000000000000000000000000000000e+00
-4.847764799950734413869213312864e+03	-2.088996692383316815402145502634e-06	-3.629877297566481114514131550708e-06	0.000000000000000000000000000000e+00
-4.847664799950734050071332603693e+03	-2.088874455434736911174642415290e-06	-3.631038175269335868992296584290e-06	0.000000000000000000000000000000e+00
-4.847564799950733686273451894522e+03	-2.088730236976014888357344734260e-06	-3.632163478178458834792459788976e-06	0.000000000000000000000000000000e+00
-4.847464799950733322475571185350e+03	-2.088563942806082783737800512291e-06	-3.633253222051992093843790498919e-06	0.000000000000000000000000000000e+00
-4.847364799950732958677690476179e+03	-2.088375478958535065327362795218e-06	-3.634307423230802514468526509539e-06	0.000000000000000000000000000000e+00
-4.847264799950732594879809767008e+03	-2.088164751704085027908227092941e-06	-3.635326098638045529414138112845e-06	0.000000000000000000000000000000e+00
-4.847164799950732231081929057837e+03	-2.087931667552881004627698263709e-06	-3.636309265778863592124105566517e-06	0.000000000000000000000000000000e+00
-4.847064799950731867284048348665e+03	-2.087676133256953445182808187797e-06	-3.637256942739917344001613838667e-06	0.000000000000000000000000000000e+00
-4.846964799950731503486167639494e+03	-2.087398055812827165429648029749e-06	-3.638169148188871888927042874684e-06	0.000000000000000000000000000000e+00
-4.846864799950731139688286930323e+03	-2.087097342463791819198483390441e-06	-3.639045901374026639860017467987e-06	0.000000000000000000000000000000e+00
-4.846764799950730775890406221151e+03	-2.086773900702520500650190976577e-06	-3.639887222123742301050589725842e-06	0.000000000000000000000000000000e+00
-4.846664799950730412092525511980e+03	-2.086427638273333863344269345497e-06	-3.640693130846094431563812060526e-06	0.000000000000000000000000000000e+00
-4.846564799950730048294644802809e+03	-2.086058463174634916445721391498e-06	-3.641463648528341085072387861565e-06	0.000000000000000000000000000000e+00
-4.846464799950729684496764093637e+03	-2.085666283661471299390498604365e-06	-3.642198796736372238440956200511e-06	0.000000000000000000000000000000e+00
-4.846364799950729320698883384466e+03	-2.085251008247981936553645115895e-06	-3.642898597614186325364688673334e-06	0.000000000000000000000000000000e+00
-4.846264799950728956901002675295e+03	-2.084812545709664120932623834759e-06	-3.643563073883440461874297366940e-06	0.000000000000000000000000000000e+00
-4.846164799950728593103121966124e+03	-2.084350805085823980463723137380e-06	-3.644192248842921474260474548612e-06	0.000000000000000000000000000000e+00
-4.846064799950728229305241256952e+03	-2.083865695682143411368711025111e-06	-3.644786146367889025023296956096e-06	0.000000000000000000000000000000e+00
-4.845964799950727865507360547781e+03	-2.083357127072945044255793123344e-06	-3.645344790909627108926654645571e-06	0.000000000000000000000000000000e+00
-4.845864799950727501709479838610e+03	-2.082825009103772729993422907491e-06	-3.645868207494753721146238736872e-06	0.000000000000000000000000000000e+00
-4.845764799950727137911599129438e+03	-2.082269251893626012625158547276e-06	-3.646356421724755412665025175456e-06	0.000000000000000000000000000000e+00
-4.845664799950726774113718420267e+03	-2.081689765837386878763546477211e-06	-3.646809459775379544133619771906e-06	0.000000000000000000000000000000e+00
-4.845564799950726410315837711096e+03	-2.081086461608338410058782058654e-06	-3.647227348395950730281823981560e-06	0.000000000000000000000000000000e+00
-4.845464799950726046517957001925e+03	-2.080459250160590262043172268824e-06	-3.647610114908747423669455739459e-06	0.000000000000000000000000000000e+00
-4.845364799950725682720076292753e+03	-2.079808042731294502321152950497e-06	-3.647957787208488612720313354343e-06	0.000000000000000000000000000000e+00
-4.845264799950725318922195583582e+03	-2.079132750843206191168838561922e-06	-3.648270393761560480641332332441e-06	0.000000000000000000000000000000e+00
-4.845164799950724955124314874411e+03	-2.078433286306931406976035089929e-06	-3.648547963605490821478814084111e-06	0.000000000000000000000000000000e+00
-4.845064799950724591326434165239e+03	-2.077709561223456910143215017883e-06	-3.648790526348171887389320103279e-06	0.000000000000000000000000000000e+00
-4.844964799950724227528553456068e+03	-2.076961487986556563684666792957e-06	-3.648998112167176833051237747063e-06	0.000000000000000000000000000000e+00
-4.844864799950723863730672746897e+03	-2.076188979285018606363300008866e-06	-3.649170751809154087107493411035e-06	0.000000000000000000000000000000e+00
-4.844764799950723499932792037725e+03	-2.075391948105053767359689381733e-06	-3.649308476589138714379434783042e-06	0.000000000000000000000000000000e+00
-4.844664799950723136134911328554e+03	-2.074570307732807142477157377747e-06	-3.649411318389724864677363391774e-06	0.000000000000000000000000000000e+00
-4.844564799950722772337030619383e+03	-2.073723971756581655628316751550e-06	-3.649479309660451250397301611872e-06	0.000000000000000000000000000000e+00
-4.844464799950722408539149910212e+03	-2.072852854069364334600256496999e-06	-3.649512483416943525661897684831e-06	0.000000000000000000000000000000e+00
-4.844364799950722044741269201040e+03	-2.071956868871023514519719502247e-06	-3.649510873240301881499560859856e-06	0.000000000000000000000000000000e+00
-4.844264799950721680943388491869e+03	-2.071035930670682647687782726442e-06	-3.649474513276327281247144590504e-06	0.000000000000000000000000000000e+00
-4.844164799950721317145507782698e+03	-2.070089954289180087258683687912e-06	-3.649403438234653251779010876832e-06	0.000000000000000000000000000000e+00
-4.844064799950720953347627073526e+03	-2.069118854861453484986341319618e-06	-3.649297683387982283305080513647e-06	0.000000000000000000000000000000e+00
-4.843964799950720589549746364355e+03	-2.068122547838728947876534708383e-06	-3.649157284571373051145718596766e-06	0.000000000000000000000000000000e+00
-4.843864799950720225751865655184e+03	-2.067100948990888071758005237188e-06	-3.648982278181435734431842937697e-06	0.000000000000000000000000000000e+00
-4.843764799950719861953984946012e+03	-2.066053974408949747817911685166e-06	-3.648772701175398162280576197514e-06	0.000000000000000000000000000000e+00
-4.843664799950719498156104236841e+03	-2.064981540507255084089272695325e-06	-3.648528591070397694251341291771e-06	0.000000000000000000000000000000e+00
-4.843564799950719134358223527670e+03	-2.063883564025970387810103232051e-06	-3.648249985942528731796673929777e-06	0.000000000000000000000000000000e+00
-4.843464799950718770560342818499e+03	-2.062759962033219994384600909365e-06	-3.647936924426088858939166287287e-06	0.000000000000000000000000000000e+00
-4.843364799950718406762462109327e+03	-2.061610651927452030404827251764e-06	-3.647589445712744514818421520674e-06	0.000000000000000000000000000000e+00
-4.843264799950718042964581400156e+03	-2.060435551439844834253857161488e-06	-3.647207589550539118109818981228e-06	0.000000000000000000000000000000e+00
-4.843164799950717679166700690985e+03	-2.059234578636658319567356856261e-06	-3.646791396243022740671210421559e-06	0.000000000000000000000000000000e+00
-4.843064799950717315368819981813e+03	-2.058007651921379086172505384900e-06	-3.646340906648441920528871257323e-06	0.000000000000000000000000000000e+00
-4.842964799950716951570939272642e+03	-2.056754690037056113440048360497e-06	-3.645856162178826136843886804306e-06	0.000000000000000000000000000000e+00
-4.842864799950716587773058563471e+03	-2.055475612068739368139443091099e-06	-3.645337204798962476529500947864e-06	0.000000000000000000000000000000e+00
-4.842764799950716223975177854300e+03	-2.054170337445619833180096569514e-06	-3.644784077025568930094595945790e-06	0.000000000000000000000000000000e+00
-4.842664799950715860177297145128e+03	-2.052838785943501996784400775997e-06	-3.644196821926252541118569638900e-06	0.000000000000000000000000000000e+00
-4.842564799950715496379416435957e+03	-2.051480877686889247603872765691e-06	-3.643575483118646279678083318987e-06	0.000000000000000000000000000000e+00
-4.842464799950715132581535726786e+03	-2.050096533151311097741735858802e-06	-3.642920104769470529841503964041e-06	0.000000000000000000000000000000e+00
-4.842364799950714768783655017614e+03	-2.048685673165719438960702056263e-06	-3.642230731593420088376212087611e-06	0.000000000000000000000000000000e+00
-4.842264799950714404985774308443e+03	-2.047248218914617983512369350785e-06	-3.641507408852294685428245199499e-06	0.000000000000000000000000000000e+00
-4.842164799950714041187893599272e+03	-2.045784091940502989574734993283e-06	-3.640750182353899535756761723926e-06	0.000000000000000000000000000000e+00
-4.842064799950713677390012890100e+03	-2.044293214145935527357653138658e-06	-3.639959098451131813700427236613e-06	0.000000000000000000000000000000e+00
-4.841964799950713313592132180929e+03	-2.042775507795821691796843422306e-06	-3.639134204040970566387813711628e-06	0.000000000000000000000000000000e+00
-4.841864799950712949794251471758e+03	-2.041230895519773706894362322317e-06	-3.638275546563336607390395233130e-06	0.000000000000000000000000000000e+00
-4.841764799950712585996370762587e+03	-2.039659300314376585885455667180e-06	-3.637383174000068030372843919107e-06	0.000000000000000000000000000000e+00
-4.841664799950712222198490053415e+03	-2.038060645545275643937066858968e-06	-3.636457134873936803841267678683e-06	0.000000000000000000000000000000e+00
-4.841564799950711858400609344244e+03	-2.036434854949446122930004771101e-06	-3.635497478247606920618087422703e-06	0.000000000000000000000000000000e+00
-4.841464799950711494602728635073e+03	-2.034781852637546248986416194682e-06	-3.634504253722407470617939209689e-06	0.000000000000000000000000000000e+00
-4.841364799950711130804847925901e+03	-2.033101563095997545388242400133e-06	-3.633477511437383540430275802313e-06	0.000000000000000000000000000000e+00
-4.841264799950710767006967216730e+03	-2.031393911189388288565053214407e-06	-3.632417302068079450490635864957e-06	0.000000000000000000000000000000e+00
-4.841164799950710403209086507559e+03	-2.029658822162480552662566085642e-06	-3.631323676825521468510991549006e-06	0.000000000000000000000000000000e+00
-4.841064799950710039411205798388e+03	-2.027896221642464587731763403511e-06	-3.630196687455130219175473971216e-06	0.000000000000000000000000000000e+00
-4.840964799950709675613325089216e+03	-2.026106035641250043851215381641e-06	-3.629036386235453099334807153253e-06	0.000000000000000000000000000000e+00
-4.840864799950709311815444380045e+03	-2.024288190557704679206673173408e-06	-3.627842825977063982207824685555e-06	0.000000000000000000000000000000e+00
-4.840764799950708948017563670874e+03	-2.022442613179670722022007733898e-06	-3.626616060021453604220566593885e-06	0.000000000000000000000000000000e+00
-4.840664799950708584219682961702e+03	-2.020569230686198496441119409894e-06	-3.625356142239899623054642102682e-06	0.000000000000000000000000000000e+00
-4.840564799950708220421802252531e+03	-2.018667970649850775660943263956e-06	-3.624063127032161339875510758235e-06	0.000000000000000000000000000000e+00
-4.840464799950707856623921543360e+03	-2.016738761038725073093018716475e-06	-3.622737069325387450346998008399e-06	0.000000000000000000000000000000e+00
-4.840364799950707492826040834188e+03	-2.014781530218805005825067483416e-06	-3.621378024572831519166784056130e-06	0.000000000000000000000000000000e+00
-4.840264799950707129028160125017e+03	-2.012796206955922869959781790206e-06	-3.619986048752737284707817200236e-06	0.000000000000000000000000000000e+00
-4.840164799950706765230279415846e+03	-2.010782720417959385178843789710e-06	-3.618561198367126131354319304445e-06	0.000000000000000000000000000000e+00
-4.840064799950706401432398706675e+03	-2.008741000177116707656882477195e-06	-3.617103530440438872170863526812e-06	0.000000000000000000000000000000e+00
-4.839964799950706037634517997503e+03	-2.006670976211914463201678449078e-06	-3.615613102518407924533105218812e-06	0.000000000000000000000000000000e+00
-4.839864799950705673836637288332e+03	-2.004572578909514005661429703053e-06	-3.614089972666708833675753079206e-06	0.000000000000000000000000000000e+00
-4.839764799950705310038756579161e+03	-2.002445739067638640616177136966e-06	-3.612534199469773156016992252115e-06	0.000000000000000000000000000000e+00
-4.839664799950704946240875869989e+03	-2.000290387896759393898194270833e-06	-3.610945842029556873253176574323e-06	0.000000000000000000000000000000e+00
-4.839564799950704582442995160818e+03	-1.998106457022283321211218731772e-06	-3.609324959964116106458020469261e-06	0.000000000000000000000000000000e+00
-4.839464799950704218645114451647e+03	-1.995893878486718524343634245666e-06	-3.607671613406348848639452683851e-06	0.000000000000000000000000000000e+00
-4.839364799950703854847233742476e+03	-1.993652584751602845189368679035e-06	-3.605985863002735003230575516753e-06	0.000000000000000000000000000000e+00
-4.839264799950703491049353033304e+03	-1.991382508699661258664550742004e-06	-3.604267769912075575547676792310e-06	0.000000000000000000000000000000e+00
-4.839164799950703127251472324133e+03	-1.989083583637005193755055779126e-06	-3.602517395803993000957116121796e-06	0.000000000000000000000000000000e+00
-4.839064799950702763453591614962e+03	-1.986755743295081979844611541619e-06	-3.600734802857721158310172135386e-06	0.000000000000000000000000000000e+00
-4.838964799950702399655710905790e+03	-1.984398921832938118749861677870e-06	-3.598920053760670496130393697376e-06	0.000000000000000000000000000000e+00
-4.838864799950702035857830196619e+03	-1.982013053839083604237272448478e-06	-3.597073211707130378138406318067e-06	0.000000000000000000000000000000e+00
-4.838764799950701672059949487448e+03	-1.979598074333615010105425630060e-06	-3.595194340396938394491775647932e-06	0.000000000000000000000000000000e+00
-4.838664799950701308262068778276e+03	-1.977153918770349166179152097800e-06	-3.593283504033979419402472857414e-06	0.000000000000000000000000000000e+00
-4.838564799950700944464188069105e+03	-1.974680523038928458699932388942e-06	-3.591340767324810453147007280328e-06	0.000000000000000000000000000000e+00
-4.838464799950700580666307359934e+03	-1.972177823466688114458118807892e-06	-3.589366195477328662756869026573e-06	0.000000000000000000000000000000e+00
-4.838364799950700216868426650763e+03	-1.969645756820749642722074429502e-06	-3.587359854199376318754401149480e-06	0.000000000000000000000000000000e+00
-4.838264799950699853070545941591e+03	-1.967084260310167640242989123278e-06	-3.585321809697179713431009970281e-06	0.000000000000000000000000000000e+00
-4.838164799950699489272665232420e+03	-1.964493271587814016046046744490e-06	-3.583252128674044730108393455592e-06	0.000000000000000000000000000000e+00
-4.838064799950699125474784523249e+03	-1.961872728752579006543865433598e-06	-3.581150878328804231746224084887e-06	0.000000000000000000000000000000e+00
-4.837964799950698761676903814077e+03	-1.959222570351168579450571241574e-06	-3.579018126354435279655756205197e-06	0.000000000000000000000000000000e+00
-4.837864799950698397879023104906e+03	-1.956542735380186440766149200132e-06	-3.576853940936662799686277317002e-06	0.000000000000000000000000000000e+00
-4.837764799950698034081142395735e+03	-1.953833163288208418464269103265e-06	-3.574658390752277798308334660904e-06	0.000000000000000000000000000000e+00
-4.837664799950697670283261686563e+03	-1.951093793977659487503401036790e-06	-3.572431544967834202424384476560e-06	0.000000000000000000000000000000e+00
-4.837564799950697306485380977392e+03	-1.948324567806972856809366589914e-06	-3.570173473238020862044169237426e-06	0.000000000000000000000000000000e+00
-4.837464799950696942687500268221e+03	-1.945525425592347562640891528440e-06	-3.567884245704238958449804053341e-06	0.000000000000000000000000000000e+00
-4.837364799950696578889619559050e+03	-1.942696308609791935574856794333e-06	-3.565563932993137060713500358089e-06	0.000000000000000000000000000000e+00
-4.837264799950696215091738849878e+03	-1.939837158597129374525396688922e-06	-3.563212606214922989033688088822e-06	0.000000000000000000000000000000e+00
-4.837164799950695851293858140707e+03	-1.936947917756031649333782820865e-06	-3.560830336961886589275004186272e-06	0.000000000000000000000000000000e+00
-4.837064799950695487495977431536e+03	-1.934028528753761671057399829099e-06	-3.558417197306893284871600821595e-06	0.000000000000000000000000000000e+00
-4.836964799950695123698096722364e+03	-1.931078934725196206647788652044e-06	-3.555973259801883981477558030471e-06	0.000000000000000000000000000000e+00
-4.836864799950694759900216013193e+03	-1.928099079274831652969744710813e-06	-3.553498597476120861733120057102e-06	0.000000000000000000000000000000e+00
-4.836764799950694396102335304022e+03	-1.925088906478594569726073976179e-06	-3.550993283834769875627465282597e-06	0.000000000000000000000000000000e+00
-4.836664799950694032304454594851e+03	-1.922048360885925804024312174567e-06	-3.548457392857190580978199792583e-06	0.000000000000000000000000000000e+00
-4.836564799950693668506573885679e+03	-1.918977387521481756051285050280e-06	-3.545890998995428001268771095456e-06	0.000000000000000000000000000000e+00
-4.836464799950693304708693176508e+03	-1.915875931887099495510738342285e-06	-3.543294177172646038212521293898e-06	0.000000000000000000000000000000e+00
-4.836364799950692940910812467337e+03	-1.912743939963745360918496302149e-06	-3.540667002781364796189450885877e-06	0.000000000000000000000000000000e+00
-4.836264799950692577112931758165e+03	-1.909581358213461441315252076212e-06	-3.538009551681873666019537832961e-06	0.000000000000000000000000000000e+00
-4.836164799950692213315051048994e+03	-1.906388133581054559963392780464e-06	-3.535321900200643561703109374328e-06	0.000000000000000000000000000000e+00
-4.836064799950691849517170339823e+03	-1.903164213496041485510369001277e-06	-3.532604125128744239358897366587e-06	0.000000000000000000000000000000e+00
-4.835964799950691485719289630651e+03	-1.899909545874587790404959888879e-06	-3.529856303719986330454235975984e-06	0.000000000000000000000000000000e+00
-4.835864799950691121921408921480e+03	-1.896624079121236856900855997921e-06	-3.527078513689417011290738040996e-06	0.000000000000000000000000000000e+00
-4.835764799950690758123528212309e+03	-1.893307762130943179646543235439e-06	-3.524270833211543774913902804524e-06	0.000000000000000000000000000000e+00
-4.835664799950690394325647503138e+03	-1.889960544290674740263271183527e-06	-3.521433340918696692909599724186e-06	0.000000000000000000000000000000e+00
-4.835564799950690030527766793966e+03	-1.886582375481335348618846733948e-06	-3.518566115899410582474812758669e-06	0.000000000000000000000000000000e+00
-4.835464799950689666729886084795e+03	-1.883173206079651196959406228570e-06	-3.515669237696530617231106125020e-06	0.000000000000000000000000000000e+00
-4.835364799950689302932005375624e+03	-1.879732986959872549100449348747e-06	-3.512742786305646163305151097322e-06	0.000000000000000000000000000000e+00
-4.835264799950688939134124666452e+03	-1.876261669495745844886283940078e-06	-3.509786842173252294316710547806e-06	0.000000000000000000000000000000e+00
-4.835164799950688575336243957281e+03	-1.872759205562095957735497045449e-06	-3.506801486195109512076280994242e-06	0.000000000000000000000000000000e+00
-4.835064799950688211538363248110e+03	-1.869225547536692843498466569396e-06	-3.503786799714527234317481760306e-06	0.000000000000000000000000000000e+00
-4.834964799950687847740482538939e+03	-1.865660648302061438107406904363e-06	-3.500742864520463052763416325619e-06	0.000000000000000000000000000000e+00
-4.834864799950687483942601829767e+03	-1.862064461247335812697908594138e-06	-3.497669762845829090748637352215e-06	0.000000000000000000000000000000e+00
-4.834764799950687120144721120596e+03	-1.858436940269816867198938992178e-06	-3.494567577365731868754752248440e-06	0.000000000000000000000000000000e+00
-4.834664799950686756346840411425e+03	-1.854778039776811874136041788375e-06	-3.491436391195771885768810161021e-06	0.000000000000000000000000000000e+00
-4.834564799950686392548959702253e+03	-1.851087714687442682215488126696e-06	-3.488276287890052244824307114968e-06	0.000000000000000000000000000000e+00
-4.834464799950686028751078993082e+03	-1.847365920434276678264214760494e-06	-3.485087351439547691061247858269e-06	0.000000000000000000000000000000e+00
-4.834364799950685664953198283911e+03	-1.843612612965215247185727515111e-06	-3.481869666270160671112197242616e-06	0.000000000000000000000000000000e+00
-4.834264799950685301155317574739e+03	-1.839827748745005937529187027557e-06	-3.478623317241006091384090265217e-06	0.000000000000000000000000000000e+00
-4.834164799950684937357436865568e+03	-1.836011284757025042326905421575e-06	-3.475348389642610526012369426274e-06	0.000000000000000000000000000000e+00
-4.834064799950684573559556156397e+03	-1.832163178505010416746191792559e-06	-3.472044969194925077566726140388e-06	0.000000000000000000000000000000e+00
-4.833964799950684209761675447226e+03	-1.828283388014840247278586238266e-06	-3.468713142045546184345393078696e-06	0.000000000000000000000000000000e+00
-4.833864799950683845963794738054e+03	-1.824371871836009218408687290736e-06	-3.465352994767880523494917727190e-06	0.000000000000000000000000000000e+00
-4.833764799950683482165914028883e+03	-1.820428589043386105979704589486e-06	-3.461964614359348454129036015692e-06	0.000000000000000000000000000000e+00
-4.833664799950683118368033319712e+03	-1.816453499238948712427672502190e-06	-3.458548088239321492102108096534e-06	0.000000000000000000000000000000e+00
-4.833564799950682754570152610540e+03	-1.812446562553321231580716679788e-06	-3.455103504247393515763772317562e-06	0.000000000000000000000000000000e+00
-4.833464799950682390772271901369e+03	-1.808407739647605957407491480970e-06	-3.451630950641384309302266836239e-06	0.000000000000000000000000000000e+00
-4.833364799950682026974391192198e+03	-1.804336991714785547061359466392e-06	-3.448130516095499807182993279309e-06	0.000000000000000000000000000000e+00
-4.833264799950681663176510483027e+03	-1.800234280481448003477474781309e-06	-3.444602289698489373971765012405e-06	0.000000000000000000000000000000e+00
-4.833164799950681299378629773855e+03	-1.796099568209422507752168023110e-06	-3.441046360951552362405668136769e-06	0.000000000000000000000000000000e+00
-4.833064799950680935580749064684e+03	-1.791932817697484919982242775049e-06	-3.437462819766489887502152605903e-06	0.000000000000000000000000000000e+00
-4.832964799950680571782868355513e+03	-1.787733992282727008024212182746e-06	-3.433851756463819331218444153020e-06	0.000000000000000000000000000000e+00
-4.832864799950680207984987646341e+03	-1.783503055842319970090482407488e-06	-3.430213261770716052389716341220e-06	0.000000000000000000000000000000e+00
-4.832764799950679844187106937170e+03	-1.779239972795002671637678431926e-06	-3.426547426819241393803434567178e-06	0.000000000000000000000000000000e+00
-4.832664799950679480389226227999e+03	-1.774944708102695878405873942951e-06	-3.422854343144163266426070746373e-06	0.000000000000000000000000000000e+00
-4.832564799950679116591345518827e+03	-1.770617227272162229236972946778e-06	-3.419134102681065148348358087582e-06	0.000000000000000000000000000000e+00
-4.832464799950678752793464809656e+03	-1.766257496356348571537871021409e-06	-3.415386797764382662413555624692e-06	0.000000000000000000000000000000e+00
-4.832364799950678388995584100485e+03	-1.761865481956032169813444049344e-06	-3.411612521125503681316756821040e-06	0.000000000000000000000000000000e+00
-4.832264799950678025197703391314e+03	-1.757441151221396398706678029789e-06	-3.407811365890566888974975642834e-06	0.000000000000000000000000000000e+00
-4.832164799950677661399822682142e+03	-1.752984471853451640767688167466e-06	-3.403983425578589837713714555401e-06	0.000000000000000000000000000000e+00
-4.832064799950677297601941972971e+03	-1.748495412105737399161226389155e-06	-3.400128794099395835128559623106e-06	0.000000000000000000000000000000e+00
-4.831964799950676933804061263800e+03	-1.743973940785577812252749030364e-06	-3.396247565751614522813186733408e-06	0.000000000000000000000000000000e+00
-4.831864799950676570006180554628e+03	-1.739420027255698851262962108255e-06	-3.392339835220744712008991011976e-06	0.000000000000000000000000000000e+00
-4.831764799950676206208299845457e+03	-1.734833641435695169574228956255e-06	-3.388405697576908475745442045346e-06	0.000000000000000000000000000000e+00
-4.831664799950675842410419136286e+03	-1.730214753803636500715038004650e-06	-3.384445248272930925148658382051e-06	0.000000000000000000000000000000e+00
-4.831564799950675478612538427114e+03	-1.725563335397281880089891820118e-06	-3.380458583142234485534533341977e-06	0.000000000000000000000000000000e+00
-4.831464799950675114814657717943e+03	-1.720879357815674184502513326123e-06	-3.376445798396917825684362263194e-06	0.000000000000000000000000000000e+00
-4.831364799950674751016777008772e+03	-1.716162793220599358165728148817e-06	-3.372406990625435834602312973329e-06	0.000000000000000000000000000000e+00
-4.831264799950674387218896299601e+03	-1.711413614337936583219387971788e-06	-3.368342256790702691230049783955e-06	0.000000000000000000000000000000e+00
-4.831164799950674023421015590429e+03	-1.706631794459263195407180621621e-06	-3.364251694227895931530976716961e-06	0.000000000000000000000000000000e+00
-4.831064799950673659623134881258e+03	-1.701817307443020413170288798743e-06	-3.360135400642408322823776606336e-06	0.000000000000000000000000000000e+00
-4.830964799950673295825254172087e+03	-1.696970127716046679040157174612e-06	-3.355993474107832772400893117659e-06	0.000000000000000000000000000000e+00
-4.830864799950672932027373462915e+03	-1.692090230274947311914202595362e-06	-3.351826013063644845384842982372e-06	0.000000000000000000000000000000e+00
-4.830764799950672568229492753744e+03	-1.687177590687613237130241042316e-06	-3.347633116313202919939748594680e-06	0.000000000000000000000000000000e+00
-4.830664799950672204431612044573e+03	-1.682232185094334623033890223354e-06	-3.343414883021614511277204428996e-06	0.000000000000000000000000000000e+00
-4.830564799950671840633731335402e+03	-1.677253990209358362810333417658e-06	-3.339171412713542032806414774915e-06	0.000000000000000000000000000000e+00
-4.830464799950671476835850626230e+03	-1.672242983322144012586860789549e-06	-3.334902805271212692224619758563e-06	0.000000000000000000000000000000e+00
-4.830364799950671113037969917059e+03	-1.667199142298734078983290032849e-06	-3.330609160932042140583573403001e-06	0.000000000000000000000000000000e+00
-4.830264799950670749240089207888e+03	-1.662122445583207739407691563849e-06	-3.326290580286591428820766255803e-06	0.000000000000000000000000000000e+00
-4.830164799950670385442208498716e+03	-1.657012872198772244008925687286e-06	-3.321947164276364722096564208176e-06	0.000000000000000000000000000000e+00
-4.830064799950670021644327789545e+03	-1.651870401749197577731054567551e-06	-3.317579014191764562259536613942e-06	0.000000000000000000000000000000e+00
-4.829964799950669657846447080374e+03	-1.646695014420143337425216090164e-06	-3.313186231669684176693885940823e-06	0.000000000000000000000000000000e+00
-4.829864799950669294048566371202e+03	-1.641486690980348813140516153752e-06	-3.308768918691464434850670398025e-06	0.000000000000000000000000000000e+00
-4.829764799950668930250685662031e+03	-1.636245412783111695891697864869e-06	-3.304327177580626341048004174228e-06	0.000000000000000000000000000000e+00
-4.829664799950668566452804952860e+03	-1.630971161767296046866374155393e-06	-3.299861111000690348148351241364e-06	0.000000000000000000000000000000e+00
-4.829564799950668202654924243689e+03	-1.625663920458725454865024293016e-06	-3.295370821953054116509179705119e-06	0.000000000000000000000000000000e+00
-4.829464799950667838857043534517e+03	-1.620323671971406575393302718080e-06	-3.290856413774586093379812337667e-06	0.000000000000000000000000000000e+00
-4.829364799950667475059162825346e+03	-1.614950400008891583157697585671e-06	-3.286317990135492260423766622268e-06	0.000000000000000000000000000000e+00
-4.829264799950667111261282116175e+03	-1.609544088865271953470896873495e-06	-3.281755655037066414210847331567e-06	0.000000000000000000000000000000e+00
-4.829164799950666747463401407003e+03	-1.604104723426518044857871057862e-06	-3.277169512809557337255960199340e-06	0.000000000000000000000000000000e+00
-4.829064799950666383665520697832e+03	-1.598632289171705602763497340579e-06	-3.272559668109707743790864550859e-06	0.000000000000000000000000000000e+00
-4.828964799950666019867639988661e+03	-1.593126772174120078757542443015e-06	-3.267926225918638814978405687794e-06	0.000000000000000000000000000000e+00
-4.828864799950665656069759279490e+03	-1.587588159102627553359793691201e-06	-3.263269291539533140285300749639e-06	0.000000000000000000000000000000e+00
-4.828764799950665292271878570318e+03	-1.582016437222590590414277728071e-06	-3.258588970595354081271656510044e-06	0.000000000000000000000000000000e+00
-4.828664799950664928473997861147e+03	-1.576411594397165679806217288006e-06	-3.253885369026699390102626979759e-06	0.000000000000000000000000000000e+00
-4.828564799950664564676117151976e+03	-1.570773619088424285567722263335e-06	-3.249158593089307121035223119287e-06	0.000000000000000000000000000000e+00
-4.828464799950664200878236442804e+03	-1.565102500358617254309803561163e-06	-3.244408749351851650689557149398e-06	0.000000000000000000000000000000e+00
-4.828364799950663837080355733633e+03	-1.559398227871066740915831881631e-06	-3.239635944693696076123303265182e-06	0.000000000000000000000000000000e+00
-4.828264799950663473282475024462e+03	-1.553660791891446922357786220026e-06	-3.234840286302465888954287692725e-06	0.000000000000000000000000000000e+00
-4.828164799950663109484594315290e+03	-1.547890183288828177561981605526e-06	-3.230021881671952568816034295773e-06	0.000000000000000000000000000000e+00
-4.828064799950662745686713606119e+03	-1.542086393536765948262764504284e-06	-3.225180838599519121440324653793e-06	0.000000000000000000000000000000e+00
-4.827964799950662381888832896948e+03	-1.536249414714520889963032639070e-06	-3.220317265183915157169755594246e-06	0.000000000000000000000000000000e+00
-4.827864799950662018090952187777e+03	-1.530379239507897222793779933026e-06	-3.215431269822921715847898610496e-06	0.000000000000000000000000000000e+00
-4.827764799950661654293071478605e+03	-1.524475861210440859617987717500e-06	-3.210522961211115946871495763215e-06	0.000000000000000000000000000000e+00
-4.827664799950661290495190769434e+03	-1.518539273724484009412826097940e-06	-3.205592448337310528590909930458e-06	0.000000000000000000000000000000e+00
-4.827564799950660926697310060263e+03	-1.512569471562119688675470026429e-06	-3.200639840482359852976736169783e-06	0.000000000000000000000000000000e+00
-4.827464799950660562899429351091e+03	-1.506566449846397520186385560192e-06	-3.195665247216726076445866486231e-06	0.000000000000000000000000000000e+00
-4.827364799950660199101548641920e+03	-1.500530204312091991892489512006e-06	-3.190668778398115897938650334376e-06	0.000000000000000000000000000000e+00
-4.827264799950659835303667932749e+03	-1.494460731306848916001258145703e-06	-3.185650544169251168201721299833e-06	0.000000000000000000000000000000e+00
-4.827164799950659471505787223577e+03	-1.488358027792138764562861891205e-06	-3.180610654955239699519719751009e-06	0.000000000000000000000000000000e+00
-4.827064799950659107707906514406e+03	-1.482222091344363953290463528645e-06	-3.175549221461351380712276673557e-06	0.000000000000000000000000000000e+00
-4.826964799950658743910025805235e+03	-1.476052920155604654070275599809e-06	-3.170466354670554581806924537846e-06	0.000000000000000000000000000000e+00
-4.826864799950658380112145096064e+03	-1.469850513034707655815255811227e-06	-3.165362165841279987058345946060e-06	0.000000000000000000000000000000e+00
-4.826764799950658016314264386892e+03	-1.463614869408228900377164256874e-06	-3.160236766504755405779837976188e-06	0.000000000000000000000000000000e+00
-4.826664799950657652516383677721e+03	-1.457345989321308891097550737570e-06	-3.155090268462787816570926796578e-06	0.000000000000000000000000000000e+00
-4.826564799950657288718502968550e+03	-1.451043873438761130144976536915e-06	-3.149922783785257843859389445540e-06	0.000000000000000000000000000000e+00
-4.826464799950656924920622259378e+03	-1.444708523045733227730346402706e-06	-3.144734424807712490265157109781e-06	0.000000000000000000000000000000e+00
-4.826364799950656561122741550207e+03	-1.438339940048764634499792354483e-06	-3.139525304129063748082625190383e-06	0.000000000000000000000000000000e+00
-4.826264799950656197324860841036e+03	-1.431938126976610381075878490609e-06	-3.134295534608914516266171476633e-06	0.000000000000000000000000000000e+00
-4.826164799950655833526980131865e+03	-1.425503086981270223088514963183e-06	-3.129045229365284316966778349611e-06	0.000000000000000000000000000000e+00
-4.826064799950655469729099422693e+03	-1.419034823838601681270533277912e-06	-3.123774501772127065480104055051e-06	0.000000000000000000000000000000e+00
-4.825964799950655105931218713522e+03	-1.412533341949349186488600269018e-06	-3.118483465456829358436767127283e-06	0.000000000000000000000000000000e+00
-4.825864799950654742133338004351e+03	-1.405998646339918267857008529753e-06	-3.113172234297925602427127914074e-06	0.000000000000000000000000000000e+00
-4.825764799950654378335457295179e+03	-1.399430742663191880740592744348e-06	-3.107840922422384120438285798338e-06	0.000000000000000000000000000000e+00
-4.825664799950654014537576586008e+03	-1.392829637199505765193493014853e-06	-3.102489644203282893446813398008e-06	0.000000000000000000000000000000e+00
-4.825564799950653650739695876837e+03	-1.386195336857187582430082223306e-06	-3.097118514257292178499516785428e-06	0.000000000000000000000000000000e+00
-4.825464799950653286941815167665e+03	-1.379527849173526344033098578468e-06	-3.091727647442335850746066364114e-06	0.000000000000000000000000000000e+00
-4.825364799950652923143934458494e+03	-1.372827182315518224463703027272e-06	-3.086317158854856334052312732963e-06	0.000000000000000000000000000000e+00
-4.825264799950652559346053749323e+03	-1.366093345080580398077777816435e-06	-3.080887163827495001274230784771e-06	0.000000000000000000000000000000e+00
-4.825164799950652195548173040152e+03	-1.359326346897492304488562833709e-06	-3.075437777926549804866735923770e-06	0.000000000000000000000000000000e+00
-4.825064799950651831750292330980e+03	-1.352526197826870410533591643221e-06	-3.069969116949434601558394791754e-06	0.000000000000000000000000000000e+00
-4.824964799950651467952411621809e+03	-1.345692908562074535528253586836e-06	-3.064481296922340070867582517700e-06	0.000000000000000000000000000000e+00
-4.824864799950651104154530912638e+03	-1.338826490429847361140970780913e-06	-3.058974434097488481320431530364e-06	0.000000000000000000000000000000e+00
-4.824764799950650740356650203466e+03	-1.331926955391201910163683809485e-06	-3.053448644950731505012418362521e-06	0.000000000000000000000000000000e+00
-4.824664799950650376558769494295e+03	-1.324994316041838286721900840026e-06	-3.047904046179006577667758987049e-06	0.000000000000000000000000000000e+00
-4.824564799950650012760888785124e+03	-1.318028585613021837682763519328e-06	-3.042340754697937254299837384064e-06	0.000000000000000000000000000000e+00
-4.824464799950649648963008075953e+03	-1.311029777972194286926490951195e-06	-3.036758887639064258506631233114e-06	0.000000000000000000000000000000e+00
-4.824364799950649285165127366781e+03	-1.303997907623606892474452285946e-06	-3.031158562347475060767820753682e-06	0.000000000000000000000000000000e+00
-4.824264799950648921367246657610e+03	-1.296932989709128092404373695790e-06	-3.025539896379211534109716918994e-06	0.000000000000000000000000000000e+00
-4.824164799950648557569365948439e+03	-1.289835040008626999017207759302e-06	-3.019903007498692009330292992941e-06	0.000000000000000000000000000000e+00
-4.824064799950648193771485239267e+03	-1.282704074940761562994553587891e-06	-3.014248013676319677472612013069e-06	0.000000000000000000000000000000e+00
-4.823964799950647829973604530096e+03	-1.275540111563512204155427035013e-06	-3.008575033085685687032993090861e-06	0.000000000000000000000000000000e+00
-4.823864799950647466175723820925e+03	-1.268343167574944776383500007200e-06	-3.002884184101150864896600384268e-06	0.000000000000000000000000000000e+00
-4.823764799950647102377843111753e+03	-1.261113261313545357399502726270e-06	-2.997175585295269042111895516078e-06	0.000000000000000000000000000000e+00
-4.823664799950646738579962402582e+03	-1.253850411758957167425334970623e-06	-2.991449355436153628457623954162e-06	0.000000000000000000000000000000e+00
-4.823564799950646374782081693411e+03	-1.246554638532506364886074182174e-06	-2.985705613485081779751506222964e-06	0.000000000000000000000000000000e+00
-4.823464799950646010984200984240e+03	-1.239225961897704760464170893608e-06	-2.979944478593653025828673353015e-06	0.000000000000000000000000000000e+00
-4.823364799950645647186320275068e+03	-1.231864402760959842467484645634e-06	-2.974166070101380308839675650767e-06	0.000000000000000000000000000000e+00
-4.823264799950645283388439565897e+03	-1.224469982671833757152906989318e-06	-2.968370507533017170785421753876e-06	0.000000000000000000000000000000e+00
-4.823164799950644919590558856726e+03	-1.217042723823741263874899029562e-06	-2.962557910596129733573874179275e-06	0.000000000000000000000000000000e+00
-4.823064799950644555792678147554e+03	-1.209582649054389768701590034128e-06	-2.956728399178260832712641925646e-06	0.000000000000000000000000000000e+00
-4.822964799950644191994797438383e+03	-1.202089781846230792975663975719e-06	-2.950882093344478703959626528230e-06	0.000000000000000000000000000000e+00
-4.822864799950643828196916729212e+03	-1.194564146327107530002535444591e-06	-2.945019113334737205142904031829e-06	0.000000000000000000000000000000e+00
-4.822764799950643464399036020041e+03	-1.187005767270452203727059900529e-06	-2.939139579561228414684081675090e-06	0.000000000000000000000000000000e+00
-4.822664799950643100601155310869e+03	-1.179414670095914990696869990849e-06	-2.933243612605938518028995606879e-06	0.000000000000000000000000000000e+00
-4.822564799950642736803274601698e+03	-1.171790880869700503900672321211e-06	-2.927331333217770436725888028029e-06	0.000000000000000000000000000000e+00
-4.822464799950642373005393892527e+03	-1.164134426305180832863822755485e-06	-2.921402862310098867823157653412e-06	0.000000000000000000000000000000e+00
-4.822364799950642009207513183355e+03	-1.156445333763032339469307985258e-06	-2.915458320958050884592199780698e-06	0.000000000000000000000000000000e+00
-4.822264799950641645409632474184e+03	-1.148723631251819898933114183492e-06	-2.909497830396062669991051261031e-06	0.000000000000000000000000000000e+00
-4.822164799950641281611751765013e+03	-1.140969347428324913313051232333e-06	-2.903521512014977158270623638914e-06	0.000000000000000000000000000000e+00
-4.822064799950640917813871055841e+03	-1.133182511597886242270022578993e-06	-2.897529487359592298108875579876e-06	0.000000000000000000000000000000e+00
-4.821964799950640554015990346670e+03	-1.125363153714931504484190495641e-06	-2.891521878125958593992598025246e-06	0.000000000000000000000000000000e+00
-4.821864799950640190218109637499e+03	-1.117511304383053098861992152857e-06	-2.885498806158709258367668637479e-06	0.000000000000000000000000000000e+00
-4.821764799950639826420228928328e+03	-1.109626994855541623534673015272e-06	-2.879460393448580946202438463066e-06	0.000000000000000000000000000000e+00
-4.821664799950639462622348219156e+03	-1.101710257035591281347996009399e-06	-2.873406762129498691099756257916e-06	0.000000000000000000000000000000e+00
-4.821564799950639098824467509985e+03	-1.093761123476801535125252883007e-06	-2.867338034476113157002826609121e-06	0.000000000000000000000000000000e+00
-4.821464799950638735026586800814e+03	-1.085779627383206965578654919213e-06	-2.861254332901067686390893934911e-06	0.000000000000000000000000000000e+00
-4.821364799950638371228706091642e+03	-1.077765802609727892837272224258e-06	-2.855155779952333534627180455789e-06	0.000000000000000000000000000000e+00
-4.821264799950638007430825382471e+03	-1.069719683662420886441184186832e-06	-2.849042498310684864743121125219e-06	0.000000000000000000000000000000e+00
-4.821164799950637643632944673300e+03	-1.061641305698659183359244644052e-06	-2.842914610786783683550387955008e-06	0.000000000000000000000000000000e+00
-4.821064799950637279835063964128e+03	-1.053530704527580344901705779181e-06	-2.836772240318700576204276678216e-06	0.000000000000000000000000000000e+00
-4.820964799950636916037183254957e+03	-1.045387916610031834853357032844e-06	-2.830615509969126697257819219589e-06	0.000000000000000000000000000000e+00
-4.820864799950636552239302545786e+03	-1.037212979058999829903072592563e-06	-2.824444542922879682148593408209e-06	0.000000000000000000000000000000e+00
-4.820764799950636188441421836615e+03	-1.029005929639731827662926452738e-06	-2.818259462483980960014222014176e-06	0.000000000000000000000000000000e+00
-4.820664799950635824643541127443e+03	-1.020766806769905206224696020412e-06	-2.812060392073116348916504356192e-06	0.000000000000000000000000000000e+00
-4.820564799950635460845660418272e+03	-1.012495649519990813052471023692e-06	-2.805847455224939949970305863580e-06	0.000000000000000000000000000000e+00
-4.820464799950635097047779709101e+03	-1.004192497613132262787669773951e-06	-2.799620775585321713781455227332e-06	0.000000000000000000000000000000e+00
-4.820364799950634733249898999929e+03	-9.958573914255173611964101765270e-07	-2.793380476908822435230979330800e-06	0.000000000000000000000000000000e+00
-4.820264799950634369452018290758e+03	-9.874903719863795874771674257464e-07	-2.787126683055774030905917676426e-06	0.000000000000000000000000000000e+00
-4.820164799950634005654137581587e+03	-9.790914809783402955714647422636e-07	-2.780859517989718111466825381517e-06	0.000000000000000000000000000000e+00
-4.820064799950633641856256872416e+03	-9.706607607372369782338175636660e-07	-2.774579105774648042371513176341e-06	0.000000000000000000000000000000e+00
-4.819964799950633278058376163244e+03	-9.621982542524356104310335677243e-07	-2.768285570572465727450916367358e-06	0.000000000000000000000000000000e+00
-4.819864799950632914260495454073e+03	-9.537040051668295905510286045170e-07	-2.761979036640023769857282820439e-06	0.000000000000000000000000000000e+00
-4.819764799950632550462614744902e+03	-9.451780577769035855112259893185e-07	-2.755659628326590302453040839947e-06	0.000000000000000000000000000000e+00
-4.819664799950632186664734035730e+03	-9.366204570329648766322753333791e-07	-2.749327470071095707215749065488e-06	0.000000000000000000000000000000e+00
-4.819564799950631822866853326559e+03	-9.280312485389147666214122896211e-07	-2.742982686399399663433780471866e-06	0.000000000000000000000000000000e+00
-4.819464799950631459068972617388e+03	-9.194104785525038541269373174036e-07	-2.736625401921694144690040684242e-06	0.000000000000000000000000000000e+00
-4.819364799950631095271091908216e+03	-9.107581939852132373673632668998e-07	-2.730255741329596825303464846524e-06	0.000000000000000000000000000000e+00
-4.819264799950630731473211199045e+03	-9.020744424024732603900438021594e-07	-2.723873829393569323905786513929e-06	0.000000000000000000000000000000e+00
-4.819164799950630367675330489874e+03	-8.933592720233849451106451430848e-07	-2.717479790960116489001441308915e-06	0.000000000000000000000000000000e+00
-4.819064799950630003877449780703e+03	-8.846127317209111031218703169454e-07	-2.711073750949227088917438052706e-06	0.000000000000000000000000000000e+00
-4.818964799950629640079569071531e+03	-8.758348710217462102569372164873e-07	-2.704655834351421901982177528612e-06	0.000000000000000000000000000000e+00
-4.818864799950629276281688362360e+03	-8.670257401062776548322417156933e-07	-2.698226166225164760322169713036e-06	0.000000000000000000000000000000e+00
-4.818764799950628912483807653189e+03	-8.581853898086925696778301184131e-07	-2.691784871694123245310613368186e-06	0.000000000000000000000000000000e+00
-4.818664799950628548685926944017e+03	-8.493138716166289604422487934110e-07	-2.685332075944370514226141460901e-06	0.000000000000000000000000000000e+00
-4.818564799950628184888046234846e+03	-8.404112376713156777870779474970e-07	-2.678867904221837425147480227228e-06	0.000000000000000000000000000000e+00
-4.818464799950627821090165525675e+03	-8.314775407673787644793656111120e-07	-2.672392481829327592847325018033e-06	0.000000000000000000000000000000e+00
-4.818364799950627457292284816504e+03	-8.225128343527199061636966462285e-07	-2.665905934123945796764476243168e-06	0.000000000000000000000000000000e+00
-4.818264799950627093494404107332e+03	-8.135171725285655592731334957712e-07	-2.659408386514327336233370555063e-06	0.000000000000000000000000000000e+00
-4.818164799950626729696523398161e+03	-8.044906100490618575221918144791e-07	-2.652899964457851715604087827760e-06	0.000000000000000000000000000000e+00
-4.818064799950626365898642688990e+03	-7.954332023213387746525949821563e-07	-2.646380793458060040786172795180e-06	0.000000000000000000000000000000e+00
-4.817964799950626002100761979818e+03	-7.863450054051954516933691310965e-07	-2.639850999061705227009821950190e-06	0.000000000000000000000000000000e+00
-4.817864799950625638302881270647e+03	-7.772260760131627715198215575199e-07	-2.633310706856123232074079823506e-06	0.000000000000000000000000000000e+00
-4.817764799950625274505000561476e+03	-7.680764715100017035905293621978e-07	-2.626760042466453941246897624273e-06	0.000000000000000000000000000000e+00
-4.817664799950624910707119852304e+03	-7.588962499127495731220832166086e-07	-2.620199131553027223589906469225e-06	0.000000000000000000000000000000e+00
-4.817564799950624546909239143133e+03	-7.496854698903814596684224563772e-07	-2.613628099808385611148818516991e-06	0.000000000000000000000000000000e+00
-4.817464799950624183111358433962e+03	-7.404441907635793806427082844324e-07	-2.607047072954710589343194776513e-06	0.000000000000000000000000000000e+00
-4.817364799950623819313477724791e+03	-7.311724725046727872527791564083e-07	-2.600456176741024423625190525877e-06	0.000000000000000000000000000000e+00
-4.817264799950623455515597015619e+03	-7.218703757370950869863687401895e-07	-2.593855536940400456467773274150e-06	0.000000000000000000000000000000e+00
-4.817164799950623091717716306448e+03	-7.125379617353448918537690316699e-07	-2.587245279347369915996703720884e-06	0.000000000000000000000000000000e+00
-4.817064799950622727919835597277e+03	-7.031752924245461965299685593023e-07	-2.580625529774941207049147873231e-06	0.000000000000000000000000000000e+00
-4.816964799950622364121954888105e+03	-6.937824303803784981365039043200e-07	-2.573996414052020695849287701407e-06	0.000000000000000000000000000000e+00
-4.816864799950622000324074178934e+03	-6.843594388284790027389349782727e-07	-2.567358058020543385899497196290e-06	0.000000000000000000000000000000e+00
-4.816764799950621636526193469763e+03	-6.749063816443548515576857961540e-07	-2.560710587532915301996108009552e-06	0.000000000000000000000000000000e+00
-4.816664799950621272728312760592e+03	-6.654233233529223350447381370165e-07	-2.554054128449004829200762178854e-06	0.000000000000000000000000000000e+00
-4.816564799950620908930432051420e+03	-6.559103291281620445949806369468e-07	-2.547388806633555450703023867454e-06	0.000000000000000000000000000000e+00
-4.816464799950620545132551342249e+03	-6.463674647929460778249689117958e-07	-2.540714747953389692061492918795e-06	0.000000000000000000000000000000e+00
-4.816364799950620181334670633078e+03	-6.367947968183567064459778793439e-07	-2.534032078274606289181340376682e-06	0.000000000000000000000000000000e+00
-4.816264799950619817536789923906e+03	-6.271923923235466158277047997449e-07	-2.527340923459994620242814733491e-06	0.000000000000000000000000000000e+00
-4.816164799950619453738909214735e+03	-6.175603190752088741315248970887e-07	-2.520641409366047644012749640030e-06	0.000000000000000000000000000000e+00
-4.816064799950619089941028505564e+03	-6.078986454871737446275983124400e-07	-2.513933661840333980125707438735e-06	0.000000000000000000000000000000e+00
-4.815964799950618726143147796392e+03	-5.982074406201483289427078132716e-07	-2.507217806718744628488929060417e-06	0.000000000000000000000000000000e+00
-4.815864799950618362345267087221e+03	-5.884867741809885422420937223231e-07	-2.500493969822675314183292594183e-06	0.000000000000000000000000000000e+00
-4.815764799950617998547386378050e+03	-5.787367165224876726299955628785e-07	-2.493762276956406614557455736492e-06	0.000000000000000000000000000000e+00
-4.815664799950617634749505668879e+03	-5.689573386427250128132135018055e-07	-2.487022853904154166989042690217e-06	0.000000000000000000000000000000e+00
-4.815564799950617270951624959707e+03	-5.591487121848377964800601291895e-07	-2.480275826427447948945839359403e-06	0.000000000000000000000000000000e+00
-4.815464799950616907153744250536e+03	-5.493109094362062467259834146194e-07	-2.473521320262301917392543104679e-06	0.000000000000000000000000000000e+00
-4.815364799950616543355863541365e+03	-5.394440033282069835867972990018e-07	-2.466759461116602606214377735316e-06	0.000000000000000000000000000000e+00
-4.815264799950616179557982832193e+03	-5.295480674355505383948104249081e-07	-2.459990374667127146726284744882e-06	0.000000000000000000000000000000e+00
-4.815164799950615815760102123022e+03	-5.196231759757520640659106056503e-07	-2.453214186556955158502587796554e-06	0.000000000000000000000000000000e+00
-4.815064799950615451962221413851e+03	-5.096694038087677462069559168600e-07	-2.446431022392659988123897463197e-06	0.000000000000000000000000000000e+00
-4.814964799950615088164340704679e+03	-4.996868264361298765975096490555e-07	-2.439641007741521547264170952096e-06	0.000000000000000000000000000000e+00
-4.814864799950614724366459995508e+03	-4.896755200006309099005144536143e-07	-2.432844268128919992312010622815e-06	0.000000000000000000000000000000e+00
-4.814764799950614360568579286337e+03	-4.796355612855377347245955724220e-07	-2.426040929035358403561065121501e-06	0.000000000000000000000000000000e+00
-4.814664799950613996770698577166e+03	-4.695670277142529663242775245235e-07	-2.419231115893861970545485051698e-06	0.000000000000000000000000000000e+00
-4.814564799950613632972817867994e+03	-4.594699973493754811823606802601e-07	-2.412414954087142549248989203958e-06	0.000000000000000000000000000000e+00
-4.814464799950613269174937158823e+03	-4.493445488923370398755491664233e-07	-2.405592568945002929638003752455e-06	0.000000000000000000000000000000e+00
-4.814364799950612905377056449652e+03	-4.391907616826082995655183664752e-07	-2.398764085741356973753221626389e-06	0.000000000000000000000000000000e+00
-4.814264799950612541579175740480e+03	-4.290087156970688332443945346706e-07	-2.391929629691630495110952689397e-06	0.000000000000000000000000000000e+00
-4.814164799950612177781295031309e+03	-4.187984915495022980981912330556e-07	-2.385089325949989343383234041696e-06	0.000000000000000000000000000000e+00
-4.814064799950611813983414322138e+03	-4.085601704896311355842946494432e-07	-2.378243299606512855452842419846e-06	0.000000000000000000000000000000e+00
-4.813964799950611450185533612967e+03	-3.982938344026638323211561738824e-07	-2.371391675684637086462007091181e-06	0.000000000000000000000000000000e+00
-4.813864799950611086387652903795e+03	-3.879995658084462989542619965055e-07	-2.364534579138165207025075800762e-06	0.000000000000000000000000000000e+00
-4.813764799950610722589772194624e+03	-3.776774478607652914361348522876e-07	-2.357672134848661606366286916381e-06	0.000000000000000000000000000000e+00
-4.813664799950610358791891485453e+03	-3.673275643467686169739384524635e-07	-2.350804467622707082054191868314e-06	0.000000000000000000000000000000e+00
-4.813564799950609994994010776281e+03	-3.569499996859406476797734082684e-07	-2.343931702189066361826036768989e-06	0.000000000000000000000000000000e+00
-4.813464799950609631196130067110e+03	-3.465448389295843599234312262802e-07	-2.337053963196137263867106087512e-06	0.000000000000000000000000000000e+00
-4.813364799950609267398249357939e+03	-3.361121677598529639154458295569e-07	-2.330171375208952200177442426465e-06	0.000000000000000000000000000000e+00
-4.813264799950608903600368648767e+03	-3.256520724892174376206258230859e-07	-2.323284062706634113114768230846e-06	0.000000000000000000000000000000e+00
-4.813164799950608539802487939596e+03	-3.151646400593496079379812919996e-07	-2.316392150079536045131608015812e-06	0.000000000000000000000000000000e+00
-4.813064799950608176004607230425e+03	-3.046499580405748615376791167686e-07	-2.309495761626669546747424310862e-06	0.000000000000000000000000000000e+00
-4.812964799950607812206726521254e+03	-2.941081146308774105436112042411e-07	-2.302595021552762084089856220448e-06	0.000000000000000000000000000000e+00
-4.812864799950607448408845812082e+03	-2.835391986550976229367526312841e-07	-2.295690053965640977637124517385e-06	0.000000000000000000000000000000e+00
-4.812764799950607084610965102911e+03	-2.729432995642306792748350841027e-07	-2.288780982873515273490292593062e-06	0.000000000000000000000000000000e+00
-4.812664799950606720813084393740e+03	-2.623205074342758784335018912293e-07	-2.281867932182155970691856891608e-06	0.000000000000000000000000000000e+00
-4.812564799950606357015203684568e+03	-2.516709129656137507527208924119e-07	-2.274951025692335440626197159975e-06	0.000000000000000000000000000000e+00
-4.812464799950605993217322975397e+03	-2.409946074819047034471170345982e-07	-2.268030387096874246648974329799e-06	0.000000000000000000000000000000e+00
-4.812364799950605629419442266226e+03	-2.302916829294365934783497470995e-07	-2.261106139978100045245367616387e-06	0.000000000000000000000000000000e+00
-4.812264799950605265621561557055e+03	-2.195622318758927181333315617473e-07	-2.254178407805004096426141832477e-06	0.000000000000000000000000000000e+00
-4.812164799950604901823680847883e+03	-2.088063475096947292153955894056e-07	-2.247247313930682800710465774063e-06	0.000000000000000000000000000000e+00
-4.812064799950604538025800138712e+03	-1.980241236388701499938165204173e-07	-2.240312981589403153480149696875e-06	0.000000000000000000000000000000e+00
-4.811964799950604174227919429541e+03	-1.872156546901420265437490653149e-07	-2.233375533894023106138782344687e-06	0.000000000000000000000000000000e+00
-4.811864799950603810430038720369e+03	-1.763810357080996824908659947884e-07	-2.226435093833295036724146884199e-06	0.000000000000000000000000000000e+00
-4.811764799950603446632158011198e+03	-1.655203623539387575023173679312e-07	-2.219491784269028613051392626043e-06	0.000000000000000000000000000000e+00
-4.811664799950603082834277302027e+03	-1.546337309047223827984879687691e-07	-2.212545727933579340024426024280e-06	0.000000000000000000000000000000e+00
-4.811564799950602719036396592855e+03	-1.437212382521822060161588441307e-07	-2.205597047426920366737252560130e-06	0.000000000000000000000000000000e+00
-4.811464799950602355238515883684e+03	-1.327829819017466326597698075829e-07	-2.198645865214079364775585229141e-06	0.000000000000000000000000000000e+00
-4.811364799950601991440635174513e+03	-1.218190599716592765615645263533e-07	-2.191692303622410235093738439804e-06	0.000000000000000000000000000000e+00
-4.811264799950601627642754465342e+03	-1.108295711916222248583259457622e-07	-2.184736484838838980386630655994e-06	0.000000000000000000000000000000e+00
-4.811164799950601263844873756170e+03	-9.981461490201952053698090938649e-08	-2.177778530907304395039655528499e-06	0.000000000000000000000000000000e+00
-4.811064799950600900046993046999e+03	-8.877429105259621455335707768119e-08	-2.170818563725865447613808459359e-06	0.000000000000000000000000000000e+00
-4.810964799950600536249112337828e+03	-7.770870020164309662045066390279e-08	-2.163856705044188557607656719917e-06	0.000000000000000000000000000000e+00
-4.810864799950600172451231628656e+03	-6.661794351457749150530185389130e-08	-2.156893076460706223435774900321e-06	0.000000000000000000000000000000e+00
-4.810764799950599808653350919485e+03	-5.550212276309643783997731930624e-08	-2.149927799420134368860342555241e-06	0.000000000000000000000000000000e+00
-4.810664799950599444855470210314e+03	-4.436134032386103419624747562500e-08	-2.142960995210556432070221274944e-06	0.000000000000000000000000000000e+00
-4.810564799950599081057589501143e+03	-3.319569917740122548478667180438e-08	-2.135992784960880149256823648529e-06	0.000000000000000000000000000000e+00
-4.810464799950598717259708791971e+03	-2.200530290711333946209772582936e-08	-2.129023289638163048083157810608e-06	0.000000000000000000000000000000e+00
-4.810364799950598353461828082800e+03	-1.079025569779726083060374802747e-08	-2.122052630044849426209883913597e-06	0.000000000000000000000000000000e+00
-4.810264799950597989663947373629e+03	4.493376652490469819667059936386e-10	-2.115080926816259322123178754360e-06	0.000000000000000000000000000000e+00
-4.810164799950597625866066664457e+03	1.171337179766568618464930157108e-08	-2.108108300417721308608279967567e-06	0.000000000000000000000000000000e+00
-4.810064799950597262068185955286e+03	2.300174071696171383227640105940e-08	-2.101134871142073322038612212537e-06	0.000000000000000000000000000000e+00
-4.809964799950596898270305246115e+03	3.431433784405123607532273749543e-08	-2.094160759106871688814584253624e-06	0.000000000000000000000000000000e+00
-4.809864799950596534472424536943e+03	4.565105600421584934622311335861e-08	-2.087186084251901272015134944371e-06	0.000000000000000000000000000000e+00
-4.809764799950596170674543827772e+03	5.701178742854734922678328762347e-08	-2.080210966336334946409115931321e-06	0.000000000000000000000000000000e+00
-4.809664799950595806876663118601e+03	6.839642375514967020033382794075e-08	-2.073235524936181911701688074245e-06	0.000000000000000000000000000000e+00
-4.809564799950595443078782409430e+03	7.980485603026078079036843143657e-08	-2.066259879441660619848412233646e-06	0.000000000000000000000000000000e+00
-4.809464799950595079280901700258e+03	9.123697470983981154546166997266e-08	-2.059284149054463705668565134954e-06	0.000000000000000000000000000000e+00
-4.809364799950594715483020991087e+03	1.026926696605754477629752347001e-07	-2.052308452785278721408526031444e-06	0.000000000000000000000000000000e+00
-4.809264799950594351685140281916e+03	1.141718301614495523096893744852e-07	-2.045332909450944647137844017992e-06	0.000000000000000000000000000000e+00
-4.809164799950593987887259572744e+03	1.256743449047807102128201939273e-07	-2.038357637671998036301042322993e-06	0.000000000000000000000000000000e+00
-4.809064799950593624089378863573e+03	1.372001019978539200505369272109e-07	-2.031382755869933287649724273916e-06	0.000000000000000000000000000000e+00
-4.808964799950593260291498154402e+03	1.487489889641267688688520617890e-07	-2.024408382264607336292186121063e-06	0.000000000000000000000000000000e+00
-4.808864799950592896493617445230e+03	1.603208927445190398438160106487e-07	-2.017434634871709989796442069609e-06	0.000000000000000000000000000000e+00
-4.808764799950592532695736736059e+03	1.719156996990119104859332313517e-07	-2.010461631499983966057335665889e-06	0.000000000000000000000000000000e+00
-4.808664799950592168897856026888e+03	1.835332956077372370103312562706e-07	-2.003489489748751133574083613254e-06	0.000000000000000000000000000000e+00
-4.808564799950591805099975317717e+03	1.951735656727133366039215675580e-07	-1.996518327005191841623694959384e-06	0.000000000000000000000000000000e+00
-4.808464799950591441302094608545e+03	2.068363945189620121245912057195e-07	-1.989548260441899959658721558364e-06	0.000000000000000000000000000000e+00
-4.808364799950591077504213899374e+03	2.185216661961598428318750281241e-07	-1.982579407014099527042580439762e-06	0.000000000000000000000000000000e+00
-4.808264799950590713706333190203e+03	2.302292641799976722672988610485e-07	-1.975611883457145158822206368332e-06	0.000000000000000000000000000000e+00
-4.808164799950590349908452481031e+03	2.419590713735017678938593946314e-07	-1.968645806283973323589763654295e-06	0.000000000000000000000000000000e+00
-4.808064799950589986110571771860e+03	2.537109701087787089673680415713e-07	-1.961681291782386332337275239301e-06	0.000000000000000000000000000000e+00
-4.807964799950589622312691062689e+03	2.654848421482090677173690598800e-07	-1.954718456012644647304052347714e-06	0.000000000000000000000000000000e+00
-4.807864799950589258514810353518e+03	2.772805686862109319433230061880e-07	-1.947757414804715718964012519110e-06	0.000000000000000000000000000000e+00
-4.807764799950588894716929644346e+03	2.890980303504291392725517734208e-07	-1.940798283755825213775167426000e-06	0.000000000000000000000000000000e+00
-4.807664799950588530919048935175e+03	3.009371072035945144794617800432e-07	-1.933841178227782507648667420508e-06	0.000000000000000000000000000000e+00
-4.807564799950588167121168226004e+03	3.127976787447560906655621634775e-07	-1.926886213344587394356334508760e-06	0.000000000000000000000000000000e+00
-4.807464799950587803323287516832e+03	3.246796239110376438338333854317e-07	-1.919933503989672569770875976136e-06	0.000000000000000000000000000000e+00
-4.807364799950587439525406807661e+03	3.365828210791221181287903932433e-07	-1.912983164803452742033004069233e-06	0.000000000000000000000000000000e+00
-4.807264799950587075727526098490e+03	3.485071480666706177813703865231e-07	-1.906035310180811908313406113913e-06	0.000000000000000000000000000000e+00
-4.807164799950586711929645389318e+03	3.604524821342019732188901096070e-07	-1.899090054268438377402445672859e-06	0.000000000000000000000000000000e+00
-4.807064799950586348131764680147e+03	3.724186999863815016942932695221e-07	-1.892147510962465994710296132708e-06	0.000000000000000000000000000000e+00
-4.806964799950585984333883970976e+03	3.844056777738999381213973877136e-07	-1.885207793905734202440809856027e-06	0.000000000000000000000000000000e+00
-4.806864799950585620536003261805e+03	3.964132910947840068025330162449e-07	-1.878271016485425029426915496944e-06	0.000000000000000000000000000000e+00
-4.806764799950585256738122552633e+03	4.084414149963325269877302547972e-07	-1.871337291830441947675339568746e-06	0.000000000000000000000000000000e+00
-4.806664799950584892940241843462e+03	4.204899239766105789936753364677e-07	-1.864406732808914936820468902234e-06	0.000000000000000000000000000000e+00
-4.806564799950584529142361134291e+03	4.325586919860154563649470155218e-07	-1.857479452025776911104019278875e-06	0.000000000000000000000000000000e+00
-4.806464799950584165344480425119e+03	4.446475924291832311591675906681e-07	-1.850555561820085824712290960281e-06	0.000000000000000000000000000000e+00
-4.806364799950583801546599715948e+03	4.567564981663583003435947019200e-07	-1.843635174262684107984668242797e-06	0.000000000000000000000000000000e+00
-4.806264799950583437748719006777e+03	4.688852815154148299237437183540e-07	-1.836718401153558253958790989768e-06	0.000000000000000000000000000000e+00
-4.806164799950583073950838297606e+03	4.810338142532672765588029617501e-07	-1.829805354019540606226416901148e-06	0.000000000000000000000000000000e+00
-4.806064799950582710152957588434e+03	4.932019676178043755384520878404e-07	-1.822896144111605629765785786811e-06	0.000000000000000000000000000000e+00
-4.805964799950582346355076879263e+03	5.053896123095460431068099045604e-07	-1.815990882402521723853593832443e-06	0.000000000000000000000000000000e+00
-4.805864799950581982557196170092e+03	5.175966184932273280737999136825e-07	-1.809089679584381485749036873323e-06	0.000000000000000000000000000000e+00
-4.805764799950581618759315460920e+03	5.298228557998601958878856846291e-07	-1.802192646066037106687761186474e-06	0.000000000000000000000000000000e+00
-4.805664799950581254961434751749e+03	5.420681933281822726132309284153e-07	-1.795299891970791148309411454365e-06	0.000000000000000000000000000000e+00
-4.805564799950580891163554042578e+03	5.543324996467226524089343293877e-07	-1.788411527133760787884012195825e-06	0.000000000000000000000000000000e+00
-4.805464799950580527365673333406e+03	5.666156427952803935384619264670e-07	-1.781527661099592523420275663737e-06	0.000000000000000000000000000000e+00
-4.805364799950580163567792624235e+03	5.789174902870558650231757463755e-07	-1.774648403119869617572293245267e-06	0.000000000000000000000000000000e+00
-4.805264799950579799769911915064e+03	5.912379091101543360028285935270e-07	-1.767773862150835273077315902557e-06	0.000000000000000000000000000000e+00
-4.805164799950579435972031205893e+03	6.035767657296587712366137297437e-07	-1.760904146850808758750154929540e-06	0.000000000000000000000000000000e+00
-4.805064799950579072174150496721e+03	6.159339260893660368867993763764e-07	-1.754039365577816681846185301041e-06	0.000000000000000000000000000000e+00
-4.804964799950578708376269787550e+03	6.283092556135026716325107064287e-07	-1.747179626387236542402084209236e-06	0.000000000000000000000000000000e+00
-4.804864799950578344578389078379e+03	6.407026192088801620040184117699e-07	-1.740325037029249916921674196102e-06	0.000000000000000000000000000000e+00
-4.804764799950577980780508369207e+03	6.531138812664605769066198705242e-07	-1.733475704946613279416986648507e-06	0.000000000000000000000000000000e+00
-4.804664799950577616982627660036e+03	6.655429056635221132294131726748e-07	-1.726631737272051257513086688911e-06	0.000000000000000000000000000000e+00
-4.804564799950577253184746950865e+03	6.779895557652489766872934418007e-07	-1.719793240826041429532766366406e-06	0.000000000000000000000000000000e+00
-4.804464799950576889386866241693e+03	6.904536944269398084726816096357e-07	-1.712960322114309012796803249890e-06	0.000000000000000000000000000000e+00
-4.804364799950576525588985532522e+03	7.029351839957822192800221752784e-07	-1.706133087325475076645908863171e-06	0.000000000000000000000000000000e+00
-4.804264799950576161791104823351e+03	7.154338863126931801419299862543e-07	-1.699311642328769553483142074057e-06	0.000000000000000000000000000000e+00
-4.804164799950575797993224114180e+03	7.279496627145073320484217234416e-07	-1.692496092671492257514514329086e-06	0.000000000000000000000000000000e+00
-4.804064799950575434195343405008e+03	7.404823740356248885457991423809e-07	-1.685686543576827751503310372228e-06	0.000000000000000000000000000000e+00
-4.803964799950575070397462695837e+03	7.530318806103086832104843290070e-07	-1.678883099941335588147373752976e-06	0.000000000000000000000000000000e+00
-4.803864799950574706599581986666e+03	7.655980422743440365882829079514e-07	-1.672085866332757130020428629202e-06	0.000000000000000000000000000000e+00
-4.803764799950574342801701277494e+03	7.781807183672883698231730574546e-07	-1.665294946987532260728966972130e-06	0.000000000000000000000000000000e+00
-4.803664799950573979003820568323e+03	7.907797677343674996679710742509e-07	-1.658510445808522560350029007026e-06	0.000000000000000000000000000000e+00
-4.803564799950573615205939859152e+03	8.033950487283531928910389370568e-07	-1.651732466362743586473166637618e-06	0.000000000000000000000000000000e+00
-4.803464799950573251408059149981e+03	8.160264192118915539691679714163e-07	-1.644961111878918854807009840291e-06	0.000000000000000000000000000000e+00
-4.803364799950572887610178440809e+03	8.286737365592136081245589092348e-07	-1.638196485245321175713189079670e-06	0.000000000000000000000000000000e+00
-4.803264799950572523812297731638e+03	8.413368576584822178634267414443e-07	-1.631438689007290847670880208631e-06	0.000000000000000000000000000000e+00
-4.803164799950572160014417022467e+03	8.540156389135373943638182038518e-07	-1.624687825365105792930933530094e-06	0.000000000000000000000000000000e+00
-4.803064799950571796216536313295e+03	8.667099362463045180237741597906e-07	-1.617943996171544008451912734226e-06	0.000000000000000000000000000000e+00
-4.802964799950571432418655604124e+03	8.794196050985464261127251203720e-07	-1.611207302929745866499461857957e-06	0.000000000000000000000000000000e+00
-4.802864799950571068620774894953e+03	8.921445004342268464525675560062e-07	-1.604477846790797106131315138966e-06	0.000000000000000000000000000000e+00
-4.802764799950570704822894185781e+03	9.048844767415012424810667225616e-07	-1.597755728551516383139068783192e-06	0.000000000000000000000000000000e+00
-4.802664799950570341025013476610e+03	9.176393880347099876558644368507e-07	-1.591041048652266960428949479911e-06	0.000000000000000000000000000000e+00
-4.802564799950569977227132767439e+03	9.304090878567854213323389846180e-07	-1.584333907174545205220981408667e-06	0.000000000000000000000000000000e+00
-4.802464799950569613429252058268e+03	9.431934292810805928967271549723e-07	-1.577634403838908746460002220646e-06	0.000000000000000000000000000000e+00
-4.802364799950569249631371349096e+03	9.559922649138224809396095077441e-07	-1.570942638002569630696039944262e-06	0.000000000000000000000000000000e+00
-4.802264799950568885833490639925e+03	9.688054468959469842570184083819e-07	-1.564258708657315279715277304973e-06	0.000000000000000000000000000000e+00
-4.802164799950568522035609930754e+03	9.816328269055755403090911953567e-07	-1.557582714427166867957367211994e-06	0.000000000000000000000000000000e+00
-4.802064799950568158237729221582e+03	9.944742561600440867660994498367e-07	-1.550914753566182966083202357521e-06	0.000000000000000000000000000000e+00
-4.801964799950567794439848512411e+03	1.007329585418015985195374847883e-06	-1.544254923956368004869907535614e-06	0.000000000000000000000000000000e+00
-4.801864799950567430641967803240e+03	1.020198664981925287597664189776e-06	-1.537603323105274748453636345091e-06	0.000000000000000000000000000000e+00
-4.801764799950567066844087094069e+03	1.033081344699894418999713135987e-06	-1.530960048144014402178234024454e-06	0.000000000000000000000000000000e+00
-4.801664799950566703046206384897e+03	1.045977473968267017724793378763e-06	-1.524325195824876450013452867938e-06	0.000000000000000000000000000000e+00
-4.801564799950566339248325675726e+03	1.058886901733556958204334787210e-06	-1.517698862519356338337270587169e-06	0.000000000000000000000000000000e+00
-4.801464799950565975450444966555e+03	1.071809476494924863557460167907e-06	-1.511081144215793312804234881097e-06	0.000000000000000000000000000000e+00
-4.801364799950565611652564257383e+03	1.084745046306357521364270579678e-06	-1.504472136517310645975977791144e-06	0.000000000000000000000000000000e+00
-4.801264799950565247854683548212e+03	1.097693458778789489440480542370e-06	-1.497871934639711607480236019163e-06	0.000000000000000000000000000000e+00
-4.801164799950564884056802839041e+03	1.110654561082682946436517822109e-06	-1.491280633409184428240265400667e-06	0.000000000000000000000000000000e+00
-4.801064799950564520258922129869e+03	1.123628199949993231791627035232e-06	-1.484698327260342901509604894572e-06	0.000000000000000000000000000000e+00
-4.800964799950564156461041420698e+03	1.136614221676785330507938182043e-06	-1.478125110233932194134438310729e-06	0.000000000000000000000000000000e+00
-4.800864799950563792663160711527e+03	1.149612472125214871455857641724e-06	-1.471561075974864788907148401009e-06	0.000000000000000000000000000000e+00
-4.800764799950563428865280002356e+03	1.162622796726193740059077455506e-06	-1.465006317729957000773016555228e-06	0.000000000000000000000000000000e+00
-4.800664799950563065067399293184e+03	1.175645040481389923083042729768e-06	-1.458460928345982495117432418963e-06	0.000000000000000000000000000000e+00
-4.800564799950562701269518584013e+03	1.188679047965847169782572373409e-06	-1.451925000267439932433405185008e-06	0.000000000000000000000000000000e+00
-4.800464799950562337471637874842e+03	1.201724663330227723387951671574e-06	-1.445398625534528559577625815569e-06	0.000000000000000000000000000000e+00
-4.800364799950561973673757165670e+03	1.214781730303039805997974281970e-06	-1.438881895781130365531870485274e-06	0.000000000000000000000000000000e+00
-4.800264799950561609875876456499e+03	1.227850092193316783792107586837e-06	-1.432374902232609066289560281748e-06	0.000000000000000000000000000000e+00
-4.800164799950561246077995747328e+03	1.240929591892661481048690946816e-06	-1.425877735703892845779651096794e-06	0.000000000000000000000000000000e+00
-4.800064799950560882280115038157e+03	1.254020071877973626235094548043e-06	-1.419390486597286046247402141463e-06	0.000000000000000000000000000000e+00
-4.799964799950560518482234328985e+03	1.267121374213512800750757250623e-06	-1.412913244900573085001947194750e-06	0.000000000000000000000000000000e+00
-4.799864799950560154684353619814e+03	1.280233340553627790841476757899e-06	-1.406446100184851532378981289750e-06	0.000000000000000000000000000000e+00
-4.799764799950559790886472910643e+03	1.293355812145034470952813243638e-06	-1.399989141602571018709630194798e-06	0.000000000000000000000000000000e+00
-4.799664799950559427088592201471e+03	1.306488629829146838400933186564e-06	-1.393542457885568964915767690982e-06	0.000000000000000000000000000000e+00
-4.799564799950559063290711492300e+03	1.319631634044796412649769301595e-06	-1.387106137342932036076435277361e-06	0.000000000000000000000000000000e+00
-4.799464799950558699492830783129e+03	1.332784664830355111635076630072e-06	-1.380680267859159350481721220683e-06	0.000000000000000000000000000000e+00
-4.799364799950558335694950073957e+03	1.345947561826551424555816274808e-06	-1.374264936892020545067391243399e-06	0.000000000000000000000000000000e+00
-4.799264799950557971897069364786e+03	1.359120164278599005670605456841e-06	-1.367860231470712208205189538979e-06	0.000000000000000000000000000000e+00
-4.799164799950557608099188655615e+03	1.372302311038977059947079756297e-06	-1.361466238193787519421512448303e-06	0.000000000000000000000000000000e+00
-4.799064799950557244301307946444e+03	1.385493840569794623775916678210e-06	-1.355083043227216332189959298316e-06	0.000000000000000000000000000000e+00
-4.798964799950556880503427237272e+03	1.398694590945184491838013118858e-06	-1.348710732302535465732765823654e-06	0.000000000000000000000000000000e+00
-4.798864799950556516705546528101e+03	1.411904399854092496599793776779e-06	-1.342349390714728793312063466481e-06	0.000000000000000000000000000000e+00
-4.798764799950556152907665818930e+03	1.425123104602491228920860266705e-06	-1.335999103320476848644378364828e-06	0.000000000000000000000000000000e+00
-4.798664799950555789109785109758e+03	1.438350542116226068756765568701e-06	-1.329659954536069524960359942989e-06	0.000000000000000000000000000000e+00
-4.798564799950555425311904400587e+03	1.451586548943231870381978532158e-06	-1.323332028335657163726937594894e-06	0.000000000000000000000000000000e+00
-4.798464799950555061514023691416e+03	1.464830961256428121003599074346e-06	-1.317015408249186335354861954183e-06	0.000000000000000000000000000000e+00
-4.798364799950554697716142982244e+03	1.478083614855946213896163363155e-06	-1.310710177360648810338493441829e-06	0.000000000000000000000000000000e+00
-4.798264799950554333918262273073e+03	1.491344345171986490532732572145e-06	-1.304416418306087855456202456716e-06	0.000000000000000000000000000000e+00
-4.798164799950553970120381563902e+03	1.504612987267275271406640792249e-06	-1.298134213271746831505908288673e-06	0.000000000000000000000000000000e+00
-4.798064799950553606322500854731e+03	1.517889375839546450808713318192e-06	-1.291863643992312658730710513144e-06	0.000000000000000000000000000000e+00
-4.797964799950553242524620145559e+03	1.531173345224415056100826862395e-06	-1.285604791748875949723663822399e-06	0.000000000000000000000000000000e+00
-4.797864799950552878726739436388e+03	1.544464729397673977552389590340e-06	-1.279357737367260872214029358840e-06	0.000000000000000000000000000000e+00
-4.797764799950552514928858727217e+03	1.557763361978223855304893745444e-06	-1.273122561216029751201780396974e-06	0.000000000000000000000000000000e+00
-4.797664799950552151130978018045e+03	1.571069076230385267559683075411e-06	-1.266899343204832201743403712058e-06	0.000000000000000000000000000000e+00
-4.797564799950551787333097308874e+03	1.584381705066828617542505457105e-06	-1.260688162782426459987113534500e-06	0.000000000000000000000000000000e+00
-4.797464799950551423535216599703e+03	1.597701081051085374433885083478e-06	-1.254489098934952918268110472200e-06	0.000000000000000000000000000000e+00
-4.797364799950551059737335890532e+03	1.611027036400092560342674381790e-06	-1.248302230184169331962977175787e-06	0.000000000000000000000000000000e+00
-4.797264799950550695939455181360e+03	1.624359402987139789687788538064e-06	-1.242127634585564477116143011770e-06	0.000000000000000000000000000000e+00
-4.797164799950550332141574472189e+03	1.637698012344211315297363637522e-06	-1.235965389726722741576972822153e-06	0.000000000000000000000000000000e+00
-4.797064799950549968343693763018e+03	1.651042695665005065591007804571e-06	-1.229815572725391831088843051789e-06	0.000000000000000000000000000000e+00
-4.796964799950549604545813053846e+03	1.664393283807304972106823684475e-06	-1.223678260227900935260144342498e-06	0.000000000000000000000000000000e+00
-4.796864799950549240747932344675e+03	1.677749607295939020311457273715e-06	-1.217553528407257444531801120202e-06	0.000000000000000000000000000000e+00
-4.796764799950548876950051635504e+03	1.691111496325406322286007132494e-06	-1.211441452961505188567255947296e-06	0.000000000000000000000000000000e+00
-4.796664799950548513152170926332e+03	1.704478780762436638534390066779e-06	-1.205342109112035452555644447770e-06	0.000000000000000000000000000000e+00
-4.796564799950548149354290217161e+03	1.717851290149027838132195049325e-06	-1.199255571601733245606729270916e-06	0.000000000000000000000000000000e+00
-4.796464799950547785556409507990e+03	1.731228853704849989989227737608e-06	-1.193181914693435912545134078289e-06	0.000000000000000000000000000000e+00
-4.796364799950547421758528798819e+03	1.744611300330311410360334227476e-06	-1.187121212168088296151223677566e-06	0.000000000000000000000000000000e+00
-4.796264799950547057960648089647e+03	1.757998458608985835755758250776e-06	-1.181073537323219348405467163388e-06	0.000000000000000000000000000000e+00
-4.796164799950546694162767380476e+03	1.771390156810710445945723778838e-06	-1.175038962971110633498237306449e-06	0.000000000000000000000000000000e+00
-4.796064799950546330364886671305e+03	1.784786222894021083683791135954e-06	-1.169017561437269762700621490714e-06	0.000000000000000000000000000000e+00
-4.795964799950545966567005962133e+03	1.798186484509214278811181295104e-06	-1.163009404558674918581237175963e-06	0.000000000000000000000000000000e+00
-4.795864799950545602769125252962e+03	1.811590769001024931161283534897e-06	-1.157014563682176292076526219477e-06	0.000000000000000000000000000000e+00
-4.795764799950545238971244543791e+03	1.824998903411284723464613061195e-06	-1.151033109662947706263174015018e-06	0.000000000000000000000000000000e+00
-4.795664799950544875173363834620e+03	1.838410714482022261935761746343e-06	-1.145065112862695565191140274763e-06	0.000000000000000000000000000000e+00
-4.795564799950544511375483125448e+03	1.851826028657945729841800483473e-06	-1.139110643148219744906273973029e-06	0.000000000000000000000000000000e+00
-4.795464799950544147577602416277e+03	1.865244672089584109187171759303e-06	-1.133169769889672093710758504770e-06	0.000000000000000000000000000000e+00
-4.795364799950543783779721707106e+03	1.878666470635801386259377231125e-06	-1.127242561959140193075302495418e-06	0.000000000000000000000000000000e+00
-4.795264799950543419981840997934e+03	1.892091249866901350897138364693e-06	-1.121329087728885529108850856173e-06	0.000000000000000000000000000000e+00
-4.795164799950543056183960288763e+03	1.905518835067375794887763011676e-06	-1.115429415069897819075858506899e-06	0.000000000000000000000000000000e+00
-4.795064799950542692386079579592e+03	1.918949051238598712014124525460e-06	-1.109543611350330329784474869825e-06	0.000000000000000000000000000000e+00
-4.794964799950542328588198870420e+03	1.932381723102012200727521998300e-06	-1.103671743433896020700917851853e-06	0.000000000000000000000000000000e+00
-4.794864799950541964790318161249e+03	1.945816675101631775847421668146e-06	-1.097813877678454692993453671590e-06	0.000000000000000000000000000000e+00
-4.794764799950541600992437452078e+03	1.959253731407281399145257905214e-06	-1.091970079934337770120964666853e-06	0.000000000000000000000000000000e+00
-4.794664799950541237194556742907e+03	1.972692715917122931483171366374e-06	-1.086140415542976104458397328123e-06	0.000000000000000000000000000000e+00
-4.794564799950540873396676033735e+03	1.986133452260857493838156623278e-06	-1.080324949335317084476580824781e-06	0.000000000000000000000000000000e+00
-4.794464799950540509598795324564e+03	1.999575763802481288995954028520e-06	-1.074523745630343174117479233820e-06	0.000000000000000000000000000000e+00
-4.794364799950540145800914615393e+03	2.013019473643087586540566941151e-06	-1.068736868233711577880901133497e-06	0.000000000000000000000000000000e+00
-4.794264799950539782003033906221e+03	2.026464404624059190032463184661e-06	-1.062964380436102526577353717674e-06	0.000000000000000000000000000000e+00
-4.794164799950539418205153197050e+03	2.039910379329662475409541341764e-06	-1.057206345011927552083479987799e-06	0.000000000000000000000000000000e+00
-4.794064799950539054407272487879e+03	2.053357220090305503218744420657e-06	-1.051462824217759511774322907229e-06	0.000000000000000000000000000000e+00
-4.793964799950538690609391778708e+03	2.066804748985149421192444862960e-06	-1.045733879791062462618917577872e-06	0.000000000000000000000000000000e+00
-4.793864799950538326811511069536e+03	2.080252787845383517139003295982e-06	-1.040019572948595427591190511196e-06	0.000000000000000000000000000000e+00
-4.793764799950537963013630360365e+03	2.093701158256839586134468930712e-06	-1.034319964385136128776684211195e-06	0.000000000000000000000000000000e+00
-4.793664799950537599215749651194e+03	2.107149681563241572424720685075e-06	-1.028635114272012867516728658324e-06	0.000000000000000000000000000000e+00
-4.793564799950537235417868942022e+03	2.120598178869055835292977904571e-06	-1.022965082255730425209758020777e-06	0.000000000000000000000000000000e+00
-4.793464799950536871619988232851e+03	2.134046471042335062180206675664e-06	-1.017309927456699090373955576827e-06	0.000000000000000000000000000000e+00
-4.793364799950536507822107523680e+03	2.147494378717984851246206035036e-06	-1.011669708467689670551461871006e-06	0.000000000000000000000000000000e+00
-4.793264799950536144024226814508e+03	2.160941722300427206472249117009e-06	-1.006044483352652940138139033011e-06	0.000000000000000000000000000000e+00
-4.793164799950535780226346105337e+03	2.174388321966913283517794722166e-06	-1.000434309645245167780637854382e-06	0.000000000000000000000000000000e+00
-4.793064799950535416428465396166e+03	2.187833997670210601745651585182e-06	-9.948392443476678929968962106223e-07	0.000000000000000000000000000000e+00
-4.792964799950535052630584686995e+03	2.201278569141936965902371300952e-06	-9.892593439291779952219187468931e-07	0.000000000000000000000000000000e+00
-4.792864799950534688832703977823e+03	2.214721855895231161000941133565e-06	-9.836946643249022711980944846943e-07	0.000000000000000000000000000000e+00
-4.792764799950534325034823268652e+03	2.228163677228080097737598908036e-06	-9.781452609344936172043778743745e-07	0.000000000000000000000000000000e+00
-4.792664799950533961236942559481e+03	2.241603852226222864951494379016e-06	-9.726111886208596326024600903226e-07	0.000000000000000000000000000000e+00
-4.792564799950533597439061850309e+03	2.255042199766045888238404429349e-06	-9.670925017089738090952976204417e-07	0.000000000000000000000000000000e+00
-4.792464799950533233641181141138e+03	2.268478538517939298004228235173e-06	-9.615892539844817380124053149415e-07	0.000000000000000000000000000000e+00
-4.792364799950532869843300431967e+03	2.281912686948981176874836143686e-06	-9.561014986925656626440619967333e-07	0.000000000000000000000000000000e+00
-4.792264799950532506045419722795e+03	2.295344463326315950606193450056e-06	-9.506292885366713877215872480209e-07	0.000000000000000000000000000000e+00
-4.792164799950532142247539013624e+03	2.308773685720070299005283326332e-06	-9.451726756772737288967182675559e-07	0.000000000000000000000000000000e+00
-4.792064799950531778449658304453e+03	2.322200172006303371685393549528e-06	-9.397317117307779110090210430983e-07	0.000000000000000000000000000000e+00
-4.791964799950531414651777595282e+03	2.335623739870370779416136955420e-06	-9.343064477681628330626257758484e-07	0.000000000000000000000000000000e+00
-4.791864799950531050853896886110e+03	2.349044206809664745707819100140e-06	-9.288969343139102068226606312429e-07	0.000000000000000000000000000000e+00
-4.791764799950530687056016176939e+03	2.362461390137042049148976413653e-06	-9.235032213447717003605231048113e-07	0.000000000000000000000000000000e+00
-4.791664799950530323258135467768e+03	2.375875106983591280045055998960e-06	-9.181253582887372519241242843635e-07	0.000000000000000000000000000000e+00
-4.791564799950529959460254758596e+03	2.389285174302042148031114190965e-06	-9.127633940236952755735693604278e-07	0.000000000000000000000000000000e+00
-4.791464799950529595662374049425e+03	2.402691408869552220468283204591e-06	-9.074173768764541263688420957845e-07	0.000000000000000000000000000000e+00
-4.791364799950529231864493340254e+03	2.416093627291102677529313624838e-06	-9.020873546215501132547812113138e-07	0.000000000000000000000000000000e+00
-4.791264799950528868066612631083e+03	2.429491646002497655864801884285e-06	-8.967733744801338624936777946250e-07	0.000000000000000000000000000000e+00
-4.791164799950528504268731921911e+03	2.442885281273353004357577061834e-06	-8.914754831189828890070135994361e-07	0.000000000000000000000000000000e+00
-4.791064799950528140470851212740e+03	2.456274349210525497009659917635e-06	-8.861937266492545521188659018996e-07	0.000000000000000000000000000000e+00
-4.790964799950527776672970503569e+03	2.469658665760894065624572388251e-06	-8.809281506255187439301430896155e-07	0.000000000000000000000000000000e+00
-4.790864799950527412875089794397e+03	2.483038046714856775330076965602e-06	-8.756788000446410763776298666339e-07	0.000000000000000000000000000000e+00
-4.790764799950527049077209085226e+03	2.496412307709127727370010396690e-06	-8.704457193448604623544273203861e-07	0.000000000000000000000000000000e+00
-4.790664799950526685279328376055e+03	2.509781264230229375945813163895e-06	-8.652289524045780703536160857747e-07	0.000000000000000000000000000000e+00
-4.790564799950526321481447666883e+03	2.523144731617297054304888473397e-06	-8.600285425414493051487997352100e-07	0.000000000000000000000000000000e+00
-4.790464799950525957683566957712e+03	2.536502525065554350923186649469e-06	-8.548445325113510628731649729217e-07	0.000000000000000000000000000000e+00
-4.790364799950525593885686248541e+03	2.549854459629350993170532682641e-06	-8.496769645073525859885676600469e-07	0.000000000000000000000000000000e+00
-4.790264799950525230087805539370e+03	2.563200350225196919327691133517e-06	-8.445258801588470427563603432075e-07	0.000000000000000000000000000000e+00
-4.790164799950524866289924830198e+03	2.576540011635247819164317578666e-06	-8.393913205304160795715978649056e-07	0.000000000000000000000000000000e+00
-4.790064799950524502492044121027e+03	2.589873258510135071015735228062e-06	-8.342733261209774940598627238075e-07	0.000000000000000000000000000000e+00
-4.789964799950524138694163411856e+03	2.603199905372462717305674304025e-06	-8.291719368628062767484759171266e-07	0.000000000000000000000000000000e+00
-4.789864799950523774896282702684e+03	2.616519766619868218101175455503e-06	-8.240871921205941927368078536720e-07	0.000000000000000000000000000000e+00
-4.789764799950523411098401993513e+03	2.629832656528103956974700902705e-06	-8.190191306906292185286257503951e-07	0.000000000000000000000000000000e+00
-4.789664799950523047300521284342e+03	2.643138389254519816966770492939e-06	-8.139677907997166338155284673328e-07	0.000000000000000000000000000000e+00
-4.789564799950522683502640575171e+03	2.656436778840926151947681235765e-06	-8.089332101043942454513153983431e-07	0.000000000000000000000000000000e+00
-4.789464799950522319704759865999e+03	2.669727639217178006533813874879e-06	-8.039154256900103920889001651862e-07	0.000000000000000000000000000000e+00
-4.789364799950521955906879156828e+03	2.683010784204031311185774388850e-06	-7.989144740699609792530713064940e-07	0.000000000000000000000000000000e+00
-4.789264799950521592108998447657e+03	2.696286027516696608938599408201e-06	-7.939303911846605460678151164333e-07	0.000000000000000000000000000000e+00
-4.789164799950521228311117738485e+03	2.709553182767744378410838465565e-06	-7.889632124008119110975456242385e-07	0.000000000000000000000000000000e+00
-4.789064799950520864513237029314e+03	2.722812063470617679436817579197e-06	-7.840129725105477044550623608177e-07	0.000000000000000000000000000000e+00
-4.788964799950520500715356320143e+03	2.736062483042757281125533994071e-06	-7.790797057305985814473466358199e-07	0.000000000000000000000000000000e+00
-4.788864799950520136917475610971e+03	2.749304254808708578711184955523e-06	-7.741634457015891264381564004782e-07	0.000000000000000000000000000000e+00
-4.788764799950519773119594901800e+03	2.762537192003651179844376378769e-06	-7.692642254870762586946558031498e-07	0.000000000000000000000000000000e+00
-4.788664799950519409321714192629e+03	2.775761107776324979908412829421e-06	-7.643820775728987110839238866555e-07	0.000000000000000000000000000000e+00
-4.788564799950519045523833483458e+03	2.788975815192605911606131552372e-06	-7.595170338663221620709381856629e-07	0.000000000000000000000000000000e+00
-4.788464799950518681725952774286e+03	2.802181127238452349066926555521e-06	-7.546691256954545712267324458766e-07	0.000000000000000000000000000000e+00
-4.788364799950518317928072065115e+03	2.815376856823477892818267248609e-06	-7.498383838082941141956827904580e-07	0.000000000000000000000000000000e+00
-4.788264799950517954130191355944e+03	2.828562816783886338947934593890e-06	-7.450248383721288480941412346592e-07	0.000000000000000000000000000000e+00
-4.788164799950517590332310646772e+03	2.841738819886047005174381507864e-06	-7.402285189727966164727722409022e-07	0.000000000000000000000000000000e+00
-4.788064799950517226534429937601e+03	2.854904678829625788136258382477e-06	-7.354494546139654948278601906408e-07	0.000000000000000000000000000000e+00
-4.787964799950516862736549228430e+03	2.868060206250764501559932101449e-06	-7.306876737165573846807028329797e-07	0.000000000000000000000000000000e+00
-4.787864799950516498938668519258e+03	2.881205214725620626946061761386e-06	-7.259432041178954749161998313833e-07	0.000000000000000000000000000000e+00
-4.787764799950516135140787810087e+03	2.894339516773338705148566757375e-06	-7.212160730711661641031094693854e-07	0.000000000000000000000000000000e+00
-4.787664799950515771342907100916e+03	2.907462924859638367939195999212e-06	-7.165063072447488456745336854459e-07	0.000000000000000000000000000000e+00
-4.787564799950515407545026391745e+03	2.920575251399948783428842449816e-06	-7.118139327215340464053783611775e-07	0.000000000000000000000000000000e+00
-4.787464799950515043747145682573e+03	2.933676308762640510277791908167e-06	-7.071389749984700520273354570899e-07	0.000000000000000000000000000000e+00
-4.787364799950514679949264973402e+03	2.946765909272551695855142661618e-06	-7.024814589857141802157342036494e-07	0.000000000000000000000000000000e+00
-4.787264799950514316151384264231e+03	2.959843865213988690454453844847e-06	-6.978414090061999467534941538061e-07	0.000000000000000000000000000000e+00
-4.787164799950513952353503555059e+03	2.972909988834370830065780694218e-06	-6.932188487949869677441075074831e-07	0.000000000000000000000000000000e+00
-4.787064799950513588555622845888e+03	2.985964092347207757185273413469e-06	-6.886138014988281257755921641039e-07	0.000000000000000000000000000000e+00
-4.786964799950513224757742136717e+03	2.999005987935728533477688223519e-06	-6.840262896754131694985936323894e-07	0.000000000000000000000000000000e+00
-4.786864799950512860959861427546e+03	3.012035487755873783662563178409e-06	-6.794563352929606555040452711691e-07	0.000000000000000000000000000000e+00
-4.786764799950512497161980718374e+03	3.025052403939917608396677553562e-06	-6.749039597296701297645315706375e-07	0.000000000000000000000000000000e+00
-4.786664799950512133364100009203e+03	3.038056548599649040023938997845e-06	-6.703691837731652034714684498806e-07	0.000000000000000000000000000000e+00
-4.786564799950511769566219300032e+03	3.051047733829593308873791637770e-06	-6.658520276201320817248624842066e-07	0.000000000000000000000000000000e+00
-4.786464799950511405768338590860e+03	3.064025771710609192188205091023e-06	-6.613525108756449017908228549256e-07	0.000000000000000000000000000000e+00
-4.786364799950511041970457881689e+03	3.076990474312898522183268995578e-06	-6.568706525527932503630062707756e-07	0.000000000000000000000000000000e+00
-4.786264799950510678172577172518e+03	3.089941653699669180029594231507e-06	-6.524064710721995665409188303041e-07	0.000000000000000000000000000000e+00
-4.786164799950510314374696463346e+03	3.102879121930169167869377824798e-06	-6.479599842616909165628549804872e-07	0.000000000000000000000000000000e+00
-4.786064799950509950576815754175e+03	3.115802691063310215764756844203e-06	-6.435312093556588486560100792477e-07	0.000000000000000000000000000000e+00
-4.785964799950509586778935045004e+03	3.128712173160706512396083203709e-06	-6.391201629947739429332556962415e-07	0.000000000000000000000000000000e+00
-4.785864799950509222981054335833e+03	3.141607380290311017504486373886e-06	-6.347268612255745768972476500425e-07	0.000000000000000000000000000000e+00
-4.785764799950508859183173626661e+03	3.154488124529628681377282570231e-06	-6.303513195000135510554081438861e-07	0.000000000000000000000000000000e+00
-4.785664799950508495385292917490e+03	3.167354217968964816200694994963e-06	-6.259935526752365898042187661310e-07	0.000000000000000000000000000000e+00
-4.785564799950508131587412208319e+03	3.180205472715035573997525292222e-06	-6.216535750130112294645342782551e-07	0.000000000000000000000000000000e+00
-4.785464799950507767789531499147e+03	3.193041700894002865677165706182e-06	-6.173314001794854138916151392591e-07	0.000000000000000000000000000000e+00
-4.785364799950507403991650789976e+03	3.205862714655138625565421184316e-06	-6.130270412448643514057499900871e-07	0.000000000000000000000000000000e+00
-4.785264799950507040193770080805e+03	3.218668326174036760340497684285e-06	-6.087405106830335851307274899757e-07	0.000000000000000000000000000000e+00
-4.785164799950506676395889371634e+03	3.231458347655875072912878484543e-06	-6.044718203713789984925447776321e-07	0.000000000000000000000000000000e+00
-4.785064799950506312598008662462e+03	3.244232591339042681021940725539e-06	-6.002209815903078180877351643918e-07	0.000000000000000000000000000000e+00
-4.784964799950505948800127953291e+03	3.256990869498183406615440110832e-06	-5.959880050230578195119991030682e-07	0.000000000000000000000000000000e+00
-4.784864799950505585002247244120e+03	3.269732994447901121477274843929e-06	-5.917729007554292414323982018942e-07	0.000000000000000000000000000000e+00
-4.784764799950505221204366534948e+03	3.282458778545804830672864838004e-06	-5.875756782756302020744813147113e-07	0.000000000000000000000000000000e+00
-4.784664799950504857406485825777e+03	3.295168034196187760155550769414e-06	-5.833963464738368773644227455177e-07	0.000000000000000000000000000000e+00
-4.784564799950504493608605116606e+03	3.307860573853078369442604067530e-06	-5.792349136420740692834593921212e-07	0.000000000000000000000000000000e+00
-4.784464799950504129810724407434e+03	3.320536210023908427793311662346e-06	-5.750913874740366936742569023422e-07	0.000000000000000000000000000000e+00
-4.784364799950503766012843698263e+03	3.333194755272773667539431413642e-06	-5.709657750648117416759734499276e-07	0.000000000000000000000000000000e+00
-4.784264799950503402214962989092e+03	3.345836022223670720493124419725e-06	-5.668580829108295753297926122816e-07	0.000000000000000000000000000000e+00
-4.784164799950503038417082279921e+03	3.358459823564179593685143088155e-06	-5.627683169095200322023381245273e-07	0.000000000000000000000000000000e+00
-4.784064799950502674619201570749e+03	3.371065972048488000503002615105e-06	-5.586964823592332278051056024260e-07	0.000000000000000000000000000000e+00
-4.783964799950502310821320861578e+03	3.383654280501136516867265874309e-06	-5.546425839590981010922710742195e-07	0.000000000000000000000000000000e+00
-4.783864799950501947023440152407e+03	3.396224561820063664676922626784e-06	-5.506066258089950976481420294451e-07	0.000000000000000000000000000000e+00
-4.783764799950501583225559443235e+03	3.408776628980296434360576507405e-06	-5.465886114092427674966733278095e-07	0.000000000000000000000000000000e+00
-4.783664799950501219427678734064e+03	3.421310295037029673156188033789e-06	-5.425885436606049648815188607420e-07	0.000000000000000000000000000000e+00
-4.783564799950500855629798024893e+03	3.433825373129286961509107692359e-06	-5.386064248642186387072781222907e-07	0.000000000000000000000000000000e+00
-4.783464799950500491831917315722e+03	3.446321676483203712775633606458e-06	-5.346422567214629659491454197195e-07	0.000000000000000000000000000000e+00
-4.783364799950500128034036606550e+03	3.458799018415277238641626286753e-06	-5.306960403340357963763995741147e-07	0.000000000000000000000000000000e+00
-4.783264799950499764236155897379e+03	3.471257212336036942882961514600e-06	-5.267677762037114011294891904869e-07	0.000000000000000000000000000000e+00
-4.783164799950499400438275188208e+03	3.483696071753124133161746978082e-06	-5.228574642324099294217075103997e-07	0.000000000000000000000000000000e+00
-4.783064799950499036640394479036e+03	3.496115410274978308412772987079e-06	-5.189651037221624684301181720802e-07	0.000000000000000000000000000000e+00
-4.782964799950498672842513769865e+03	3.508515041613970757231879757376e-06	-5.150906933752408510947219319465e-07	0.000000000000000000000000000000e+00
-4.782864799950498309044633060694e+03	3.520894779589991742407579372598e-06	-5.112342312939141341461210532593e-07	0.000000000000000000000000000000e+00
-4.782764799950497945246752351522e+03	3.533254438133788234249711354695e-06	-5.073957149806766617265675264892e-07	0.000000000000000000000000000000e+00
-4.782664799950497581448871642351e+03	3.545593831290192376667902429688e-06	-5.035751413381595504469749949306e-07	0.000000000000000000000000000000e+00
-4.782564799950497217650990933180e+03	3.557912773221826409282856837346e-06	-4.997725066692543561972178825514e-07	0.000000000000000000000000000000e+00
-4.782464799950496853853110224009e+03	3.570211078212176973508415814273e-06	-4.959878066772608813954272694025e-07	0.000000000000000000000000000000e+00
-4.782364799950496490055229514837e+03	3.582488560669288599718059970534e-06	-4.922210364657808723531104769244e-07	0.000000000000000000000000000000e+00
-4.782264799950496126257348805666e+03	3.594745035128833778162232501230e-06	-4.884721905388897552052068773421e-07	0.000000000000000000000000000000e+00
-4.782164799950495762459468096495e+03	3.606980316257811104816051461786e-06	-4.847412628013060424995387537317e-07	0.000000000000000000000000000000e+00
-4.782064799950495398661587387323e+03	3.619194218857804664160344315649e-06	-4.810282465584173794599393697569e-07	0.000000000000000000000000000000e+00
-4.781964799950495034863706678152e+03	3.631386557868269669984047365308e-06	-4.773331345165786995836864833875e-07	0.000000000000000000000000000000e+00
-4.781864799950494671065825968981e+03	3.643557148370193341782238838356e-06	-4.736559187830588615658253259788e-07	0.000000000000000000000000000000e+00
-4.781764799950494307267945259809e+03	3.655705805589167516772303861972e-06	-4.699965908662816301726624507173e-07	0.000000000000000000000000000000e+00
-4.781664799950493943470064550638e+03	3.667832344899106701015907214258e-06	-4.663551416760317170061853411789e-07	0.000000000000000000000000000000e+00
-4.781564799950493579672183841467e+03	3.679936581825344821874155046282e-06	-4.627315615237423481896552462933e-07	0.000000000000000000000000000000e+00
-4.781464799950493215874303132296e+03	3.692018332048305845284521392591e-06	-4.591258401224874293128450780666e-07	0.000000000000000000000000000000e+00
-4.781364799950492852076422423124e+03	3.704077411406599681183062638956e-06	-4.555379665873059590508378086104e-07	0.000000000000000000000000000000e+00
-4.781264799950492488278541713953e+03	3.716113635900700000561395694443e-06	-4.519679294354915026737506272836e-07	0.000000000000000000000000000000e+00
-4.781164799950492124480661004782e+03	3.728126821696195571434733623262e-06	-4.484157165867404228125044432507e-07	0.000000000000000000000000000000e+00
-4.781064799950491760682780295610e+03	3.740116785127095381402071924692e-06	-4.448813153635703137347675098501e-07	0.000000000000000000000000000000e+00
-4.780964799950491396884899586439e+03	3.752083342699457326792225955736e-06	-4.413647124914080927714698718289e-07	0.000000000000000000000000000000e+00
-4.780864799950491033087018877268e+03	3.764026311094475647756572855851e-06	-4.378658940989446953634661036103e-07	0.000000000000000000000000000000e+00
-4.780764799950490669289138168097e+03	3.775945507172195591259235281090e-06	-4.343848457184747352733842837291e-07	0.000000000000000000000000000000e+00
-4.780664799950490305491257458925e+03	3.787840747974598728587455193084e-06	-4.309215522863121860044910427234e-07	0.000000000000000000000000000000e+00
-4.780564799950489941693376749754e+03	3.799711850729213009772791687091e-06	-4.274759981428805898095741461207e-07	0.000000000000000000000000000000e+00
-4.780464799950489577895496040583e+03	3.811558632852433132744357849320e-06	-4.240481670332659584472627389840e-07	0.000000000000000000000000000000e+00
-4.780364799950489214097615331411e+03	3.823380911952758326769700319980e-06	-4.206380421074488602095750242049e-07	0.000000000000000000000000000000e+00
-4.780264799950488850299734622240e+03	3.835178505834450687753990616446e-06	-4.172456059207406418897542271784e-07	0.000000000000000000000000000000e+00
-4.780164799950488486501853913069e+03	3.846951232500647177288237432702e-06	-4.138708404342872016276480909291e-07	0.000000000000000000000000000000e+00
-4.780064799950488122703973203897e+03	3.858698910156990429377692197743e-06	-4.105137270152451717627377705822e-07	0.000000000000000000000000000000e+00
-4.779964799950487758906092494726e+03	3.870421357214721691248748153269e-06	-4.071742464372971266243052615441e-07	0.000000000000000000000000000000e+00
-4.779864799950487395108211785555e+03	3.882118392294343393812867948345e-06	-4.038523788811477320802876059269e-07	0.000000000000000000000000000000e+00
-4.779764799950487031310331076384e+03	3.893789834228865828953409372604e-06	-4.005481039348619234414681719580e-07	0.000000000000000000000000000000e+00
-4.779664799950486667512450367212e+03	3.905435502067090249229183024360e-06	-3.972614005945050506113640914618e-07	0.000000000000000000000000000000e+00
-4.779564799950486303714569658041e+03	3.917055215077205369768494069849e-06	-3.939922472643844942344305490312e-07	0.000000000000000000000000000000e+00
-4.779464799950485939916688948870e+03	3.928648792749881579625462202365e-06	-3.907406217576277656825618420089e-07	0.000000000000000000000000000000e+00
-4.779364799950485576118808239698e+03	3.940216054801956382133525103040e-06	-3.875065012967282080313599634813e-07	0.000000000000000000000000000000e+00
-4.779264799950485212320927530527e+03	3.951756821179476937251975887655e-06	-3.842898625141288135190296287869e-07	0.000000000000000000000000000000e+00
-4.779164799950484848523046821356e+03	3.963270912061383807853572058821e-06	-3.810906814525606132088063685015e-07	0.000000000000000000000000000000e+00
-4.779064799950484484725166112185e+03	3.974758147862558584268756478597e-06	-3.779089335656660932381356934884e-07	0.000000000000000000000000000000e+00
-4.778964799950484120927285403013e+03	3.986218349237451726398747536839e-06	-3.747445937186372223861923966282e-07	0.000000000000000000000000000000e+00
-4.778864799950483757129404693842e+03	3.997651337083345334628362716112e-06	-3.715976361886652265688725862991e-07	0.000000000000000000000000000000e+00
-4.778764799950483393331523984671e+03	4.009056932543587968651582764679e-06	-3.684680346657075771725324553341e-07	0.000000000000000000000000000000e+00
-4.778664799950483029533643275499e+03	4.020434957011214866288116576154e-06	-3.653557622528778379679620727516e-07	0.000000000000000000000000000000e+00
-4.778564799950482665735762566328e+03	4.031785232131982015500466093316e-06	-3.622607914671141858640058402985e-07	0.000000000000000000000000000000e+00
-4.778464799950482301937881857157e+03	4.043107579808043971450904480180e-06	-3.591830942398826600120203753064e-07	0.000000000000000000000000000000e+00
-4.778364799950481938140001147985e+03	4.054401822201002328078644348919e-06	-3.561226419178772345367801899219e-07	0.000000000000000000000000000000e+00
-4.778264799950481574342120438814e+03	4.065667781735481891203145415892e-06	-3.530794052634530758889982657300e-07	0.000000000000000000000000000000e+00
-4.778164799950481210544239729643e+03	4.076905281102401072733463355258e-06	-3.500533544554989867809979831037e-07	0.000000000000000000000000000000e+00
-4.778064799950480846746359020472e+03	4.088114143262154193451084205346e-06	-3.470444590899697663940624489665e-07	0.000000000000000000000000000000e+00
-4.777964799950480482948478311300e+03	4.099294191448260500946695894520e-06	-3.440526881806953386012991671916e-07	0.000000000000000000000000000000e+00
-4.777864799950480119150597602129e+03	4.110445249170386383175991584782e-06	-3.410780101601598105208771813390e-07	0.000000000000000000000000000000e+00
-4.777764799950479755352716892958e+03	4.121567140217935094090133396616e-06	-3.381203928800243036027197915394e-07	0.000000000000000000000000000000e+00
-4.777664799950479391554836183786e+03	4.132659688663130800596705316519e-06	-3.351798036119470932796835307976e-07	0.000000000000000000000000000000e+00
-4.777564799950479027756955474615e+03	4.143722718864571885773444986922e-06	-3.322562090484264067500761938301e-07	0.000000000000000000000000000000e+00
-4.777464799950478663959074765444e+03	4.154756055470455603298440827587e-06	-3.293495753034458620834646139230e-07	0.000000000000000000000000000000e+00
-4.777364799950478300161194056273e+03	4.165759523421795108583803868285e-06	-3.264598679134311919345983951657e-07	0.000000000000000000000000000000e+00
-4.777264799950477936363313347101e+03	4.176732947955981232318872081732e-06	-3.235870518378351197934890068342e-07	0.000000000000000000000000000000e+00
-4.777164799950477572565432637930e+03	4.187676154609786906334121386886e-06	-3.207310914600051452398718140890e-07	0.000000000000000000000000000000e+00
-4.777064799950477208767551928759e+03	4.198588969222992464615414054396e-06	-3.178919505880790695266906870087e-07	0.000000000000000000000000000000e+00
-4.776964799950476844969671219587e+03	4.209471217941412939057485576022e-06	-3.150695924558870856689238304504e-07	0.000000000000000000000000000000e+00
-4.776864799950476481171790510416e+03	4.220322727220465762237779777655e-06	-3.122639797236050526041536631872e-07	0.000000000000000000000000000000e+00
-4.776764799950476117373909801245e+03	4.231143323828165028884992771019e-06	-3.094750744786796669292053274525e-07	0.000000000000000000000000000000e+00
-4.776664799950475753576029092073e+03	4.241932834848720538871956475813e-06	-3.067028382368241501296441189894e-07	0.000000000000000000000000000000e+00
-4.776564799950475389778148382902e+03	4.252691087685674360219321293863e-06	-3.039472319427708373534109329017e-07	0.000000000000000000000000000000e+00
-4.776464799950475025980267673731e+03	4.263417910065125483525753230518e-06	-3.012082159713655439786748196918e-07	0.000000000000000000000000000000e+00
-4.776364799950474662182386964560e+03	4.274113130039220444743568866341e-06	-2.984857501282619208723446979636e-07	0.000000000000000000000000000000e+00
-4.776264799950474298384506255388e+03	4.284776575989165374339171649121e-06	-2.957797936509201062348821745229e-07	0.000000000000000000000000000000e+00
-4.776164799950473934586625546217e+03	4.295408076628798782264570532696e-06	-2.930903052096390470047677229148e-07	0.000000000000000000000000000000e+00
-4.776064799950473570788744837046e+03	4.306007461007573113931715114155e-06	-2.904172429085612916921810972015e-07	0.000000000000000000000000000000e+00
-4.775964799950473206990864127874e+03	4.316574558514065701778864708738e-06	-2.877605642864416727786346095197e-07	0.000000000000000000000000000000e+00
-4.775864799950472843192983418703e+03	4.327109198879137351130899635798e-06	-2.851202263178259530630774890025e-07	0.000000000000000000000000000000e+00
-4.775764799950472479395102709532e+03	4.337611212179090079026685250474e-06	-2.824961854138993409168078771443e-07	0.000000000000000000000000000000e+00
-4.775664799950472115597222000360e+03	4.348080428839167054357126712683e-06	-2.798883974236297730040293196829e-07	0.000000000000000000000000000000e+00
-4.775564799950471751799341291189e+03	4.358516679636535847905398632918e-06	-2.772968176348582574432038647116e-07	0.000000000000000000000000000000e+00
-4.775464799950471388001460582018e+03	4.368919795703790913583841604151e-06	-2.747214007751440009301750408421e-07	0.000000000000000000000000000000e+00
-4.775364799950471024203579872847e+03	4.379289608531925827045877541721e-06	-2.721621010128810099208858386266e-07	0.000000000000000000000000000000e+00
-4.775264799950470660405699163675e+03	4.389625949973834919889958960937e-06	-2.696188719584981245594012405631e-07	0.000000000000000000000000000000e+00
-4.775164799950470296607818454504e+03	4.399928652247401561785258156112e-06	-2.670916666653774141509686962381e-07	0.000000000000000000000000000000e+00
-4.775064799950469932809937745333e+03	4.410197547938677922155659844039e-06	-2.645804376311761838344452715810e-07	0.000000000000000000000000000000e+00
-4.774964799950469569012057036161e+03	4.420432470005295971858354231454e-06	-2.620851367986901011555497809091e-07	0.000000000000000000000000000000e+00
-4.774864799950469205214176326990e+03	4.430633251779438027729857846326e-06	-2.596057155570441243907023332049e-07	0.000000000000000000000000000000e+00
-4.774764799950468841416295617819e+03	4.440799726971315516900386949350e-06	-2.571421247429243002105688983838e-07	0.000000000000000000000000000000e+00
-4.774664799950468477618414908648e+03	4.450931729672128509911564059331e-06	-2.546943146417769505751365829993e-07	0.000000000000000000000000000000e+00
-4.774564799950468113820534199476e+03	4.461029094357498745251639632459e-06	-2.522622349887861487548450928342e-07	0.000000000000000000000000000000e+00
-4.774464799950467750022653490305e+03	4.471091655890440173901512893595e-06	-2.498458349701133520488934014470e-07	0.000000000000000000000000000000e+00
-4.774364799950467386224772781134e+03	4.481119249524757255519116089237e-06	-2.474450632242043736228531355947e-07	0.000000000000000000000000000000e+00
-4.774264799950467022426892071962e+03	4.491111710908146793092259735358e-06	-2.450598678428581263298666886863e-07	0.000000000000000000000000000000e+00
-4.774164799950466658629011362791e+03	4.501068876085289603196110813643e-06	-2.426901963726390501501937665974e-07	0.000000000000000000000000000000e+00
-4.774064799950466294831130653620e+03	4.510990581501237800749262718547e-06	-2.403359958158895283214170901509e-07	0.000000000000000000000000000000e+00
-4.773964799950465931033249944448e+03	4.520876664004336215648815339163e-06	-2.379972126320211890665315759841e-07	0.000000000000000000000000000000e+00
-4.773864799950465567235369235277e+03	4.530726960849642711811387923992e-06	-2.356737927388803227049182686947e-07	0.000000000000000000000000000000e+00
-4.773764799950465203437488526106e+03	4.540541309701858921170618960117e-06	-2.333656815140728529400868801469e-07	0.000000000000000000000000000000e+00
-4.773664799950464839639607816935e+03	4.550319548638659083159875573532e-06	-2.310728237960180458460601390924e-07	0.000000000000000000000000000000e+00
-4.773564799950464475841727107763e+03	4.560061516153804584859307591493e-06	-2.287951638854653341176694295034e-07	0.000000000000000000000000000000e+00
-4.773464799950464112043846398592e+03	4.569767051160120434772499153908e-06	-2.265326455466287059451651123010e-07	0.000000000000000000000000000000e+00
-4.773364799950463748245965689421e+03	4.579435992992929134394637646910e-06	-2.242852120086698597048588052494e-07	0.000000000000000000000000000000e+00
-4.773264799950463384448084980249e+03	4.589068181412882309355184828892e-06	-2.220528059670860674431995540612e-07	0.000000000000000000000000000000e+00
-4.773164799950463020650204271078e+03	4.598663456609355617470472066266e-06	-2.198353695848636219926973758843e-07	0.000000000000000000000000000000e+00
-4.773064799950462656852323561907e+03	4.608221659203299861644158308405e-06	-2.176328444938961936421005852194e-07	0.000000000000000000000000000000e+00
-4.772964799950462293054442852736e+03	4.617742630250613028030249457290e-06	-2.154451717965139363644266196074e-07	0.000000000000000000000000000000e+00
-4.772864799950461929256562143564e+03	4.627226211245100666183752147198e-06	-2.132722920667066033927972493189e-07	0.000000000000000000000000000000e+00
-4.772764799950461565458681434393e+03	4.636672244121548924593312346332e-06	-2.111141453517441330067728674780e-07	0.000000000000000000000000000000e+00
-4.772664799950461201660800725222e+03	4.646080571258968686869199327116e-06	-2.089706711733578359772986118847e-07	0.000000000000000000000000000000e+00
-4.772564799950460837862920016050e+03	4.655451035483483107060495576057e-06	-2.068418085292218561914521363088e-07	0.000000000000000000000000000000e+00
-4.772464799950460474065039306879e+03	4.664783480071631885182335819362e-06	-2.047274958945150994071805403141e-07	0.000000000000000000000000000000e+00
-4.772364799950460110267158597708e+03	4.674077748753241014841204592489e-06	-2.026276712234314929982547867637e-07	0.000000000000000000000000000000e+00
-4.772264799950459746469277888536e+03	4.683333685714677930851234516352e-06	-2.005422719504325359250219984464e-07	0.000000000000000000000000000000e+00
-4.772164799950459382671397179365e+03	4.692551135601704316200558780858e-06	-1.984712349918016041926170991982e-07	0.000000000000000000000000000000e+00
-4.772064799950459018873516470194e+03	4.701729943522748190326554507124e-06	-1.964144967472899476257147330371e-07	0.000000000000000000000000000000e+00
-4.771964799950458655075635761023e+03	4.710869955051852430805234966948e-06	-1.943719931014475903869025835702e-07	0.000000000000000000000000000000e+00
-4.771864799950458291277755051851e+03	4.719971016231638541633692379706e-06	-1.923436594253754186280768942452e-07	0.000000000000000000000000000000e+00
-4.771764799950457927479874342680e+03	4.729032973576529613594400525134e-06	-1.903294305780067413396382247637e-07	0.000000000000000000000000000000e+00
-4.771664799950457563681993633509e+03	4.738055674075546380014101188749e-06	-1.883292409077236409720894697029e-07	0.000000000000000000000000000000e+00
-4.771564799950457199884112924337e+03	4.747038965195587775368520067065e-06	-1.863430242540260518586004573338e-07	0.000000000000000000000000000000e+00
-4.771464799950456836086232215166e+03	4.755982694884196497855152058198e-06	-1.843707139491538283089999347708e-07	0.000000000000000000000000000000e+00
-4.771364799950456472288351505995e+03	4.764886711572756558769146245647e-06	-1.824122428194422090836192620888e-07	0.000000000000000000000000000000e+00
-4.771264799950456108490470796824e+03	4.773750864179419781336069505961e-06	-1.804675431871378560322056322507e-07	0.000000000000000000000000000000e+00
-4.771164799950455744692590087652e+03	4.782575002112014511852777776113e-06	-1.785365468718322455989131608556e-07	0.000000000000000000000000000000e+00
-4.771064799950455380894709378481e+03	4.791358975271224534338461442662e-06	-1.766191851922552610881138671073e-07	0.000000000000000000000000000000e+00
-4.770964799950455017096828669310e+03	4.800102634053345315745010835062e-06	-1.747153889679571883394079007124e-07	0.000000000000000000000000000000e+00
-4.770864799950454653298947960138e+03	4.808805829353484096431742972344e-06	-1.728250885207586243750860904855e-07	0.000000000000000000000000000000e+00
-4.770764799950454289501067250967e+03	4.817468412568276324827246104299e-06	-1.709482136764646603271358346610e-07	0.000000000000000000000000000000e+00
-4.770664799950453925703186541796e+03	4.826090235599055254718005303349e-06	-1.690846937666963784274417118003e-07	0.000000000000000000000000000000e+00
-4.770564799950453561905305832624e+03	4.834671150854714069577174745396e-06	-1.672344576304123349392910177769e-07	0.000000000000000000000000000000e+00
-4.770464799950453198107425123453e+03	4.843211011254573936123980770763e-06	-1.653974336158292073652728917943e-07	0.000000000000000000000000000000e+00
-4.770364799950452834309544414282e+03	4.851709670231484991943619877741e-06	-1.635735495818875849625018831235e-07	0.000000000000000000000000000000e+00
-4.770264799950452470511663705111e+03	4.860166981734536850918472483674e-06	-1.617627329000309496900887953896e-07	0.000000000000000000000000000000e+00
-4.770164799950452106713782995939e+03	4.868582800232205330627152650713e-06	-1.599649104560727485831259780946e-07	0.000000000000000000000000000000e+00
-4.770064799950451742915902286768e+03	4.876956980715042628984987743701e-06	-1.581800086519891389855510532847e-07	0.000000000000000000000000000000e+00
-4.769964799950451379118021577597e+03	4.885289378698778311863916423707e-06	-1.564079534074795408763445571376e-07	0.000000000000000000000000000000e+00
-4.769864799950451015320140868425e+03	4.893579850227013724897704577410e-06	-1.546486701617896635302580078675e-07	0.000000000000000000000000000000e+00
-4.769764799950450651522260159254e+03	4.901828251874277241322691578418e-06	-1.529020838756721750324707974344e-07	0.000000000000000000000000000000e+00
-4.769664799950450287724379450083e+03	4.910034440748839799494463581597e-06	-1.511681190329994530101623793905e-07	0.000000000000000000000000000000e+00
-4.769564799950449923926498740911e+03	4.918198274495484700625375085181e-06	-1.494466996428067339804080480847e-07	0.000000000000000000000000000000e+00
-4.769464799950449560128618031740e+03	4.926319611298569632888873226495e-06	-1.477377492408747944121235988468e-07	0.000000000000000000000000000000e+00
-4.769364799950449196330737322569e+03	4.934398309884641462127671807103e-06	-1.460411908916062345833520100258e-07	0.000000000000000000000000000000e+00
-4.769264799950448832532856613398e+03	4.942434229525503338155759114336e-06	-1.443569471900162177655478623617e-07	0.000000000000000000000000000000e+00
-4.769164799950448468734975904226e+03	4.950427230040854896454989575449e-06	-1.426849402636299299045453785328e-07	0.000000000000000000000000000000e+00
-4.769064799950448104937095195055e+03	4.958377171801292448874258489422e-06	-1.410250917741540932628463780873e-07	0.000000000000000000000000000000e+00
-4.768964799950447741139214485884e+03	4.966283915730951726424935444015e-06	-1.393773229194111661546754722674e-07	0.000000000000000000000000000000e+00
-4.768864799950447377341333776712e+03	4.974147323310460636134992806756e-06	-1.377415544354117149305561165762e-07	0.000000000000000000000000000000e+00
-4.768764799950447013543453067541e+03	4.981967256579688729995793183836e-06	-1.361177065980728320690527725911e-07	0.000000000000000000000000000000e+00
-4.768664799950446649745572358370e+03	4.989743578140469568854564741400e-06	-1.345056992253744703022435430517e-07	0.000000000000000000000000000000e+00
-4.768564799950446285947691649199e+03	4.997476151159515362785903253018e-06	-1.329054516790464146092955177725e-07	0.000000000000000000000000000000e+00
-4.768464799950445922149810940027e+03	5.005164839371021597404579073221e-06	-1.313168828665587037633939726522e-07	0.000000000000000000000000000000e+00
-4.768364799950445558351930230856e+03	5.012809507079607932258404068282e-06	-1.297399112432615531938619526930e-07	0.000000000000000000000000000000e+00
-4.768264799950445194554049521685e+03	5.020410019162971108019032084879e-06	-1.281744548141606301644868787237e-07	0.000000000000000000000000000000e+00
-4.768164799950444830756168812513e+03	5.027966241074598840044961728379e-06	-1.266204311361367036118004414380e-07	0.000000000000000000000000000000e+00
-4.768064799950444466958288103342e+03	5.035478038846624319413783354982e-06	-1.250777573196820616869499170898e-07	0.000000000000000000000000000000e+00
-4.767964799950444103160407394171e+03	5.042945279092401193081832144749e-06	-1.235463500309601782460654055551e-07	0.000000000000000000000000000000e+00
-4.767864799950443739362526684999e+03	5.050367829009380087773063705558e-06	-1.220261254939498708771156848529e-07	0.000000000000000000000000000000e+00
-4.767764799950443375564645975828e+03	5.057745556381666649479762060126e-06	-1.205169994925276255216145017413e-07	0.000000000000000000000000000000e+00
-4.767664799950443011766765266657e+03	5.065078329582859103835841552144e-06	-1.190188873722932701133088093104e-07	0.000000000000000000000000000000e+00
-4.767564799950442647968884557486e+03	5.072366017578592743090398764494e-06	-1.175317040426593931008183123443e-07	0.000000000000000000000000000000e+00
-4.767464799950442284171003848314e+03	5.079608489929352075492596796380e-06	-1.160553639791118626256203813507e-07	0.000000000000000000000000000000e+00
-4.767364799950441920373123139143e+03	5.086805616793087310065733797071e-06	-1.145897812250773224125089712333e-07	0.000000000000000000000000000000e+00
-4.767264799950441556575242429972e+03	5.093957268927810512590577396441e-06	-1.131348693942588851216483544770e-07	0.000000000000000000000000000000e+00
-4.767164799950441192777361720800e+03	5.101063317694381496968884098786e-06	-1.116905416724684763717209863565e-07	0.000000000000000000000000000000e+00
-4.767064799950440828979481011629e+03	5.108123635058976926264645568310e-06	-1.102567108197833806236369535991e-07	0.000000000000000000000000000000e+00
-4.766964799950440465181600302458e+03	5.115138093595921096813812500859e-06	-1.088332891728170306330043468068e-07	0.000000000000000000000000000000e+00
-4.766864799950440101383719593287e+03	5.122106566490107605420494668591e-06	-1.074201886468863530039162014484e-07	0.000000000000000000000000000000e+00
-4.766764799950439737585838884115e+03	5.129028927539792864017005602495e-06	-1.060173207379469208360713537720e-07	0.000000000000000000000000000000e+00
-4.766664799950439373787958174944e+03	5.135905051158999132135223042450e-06	-1.046245965247778752122169085292e-07	0.000000000000000000000000000000e+00
-4.766564799950439009990077465773e+03	5.142734812380298714204213822443e-06	-1.032419266713600760766830939652e-07	0.000000000000000000000000000000e+00
-4.766464799950438646192196756601e+03	5.149518086857305930481056022163e-06	-1.018692214288297837282253055502e-07	0.000000000000000000000000000000e+00
-4.766364799950438282394316047430e+03	5.156254750867175864245239153005e-06	-1.005063906379245723343393049964e-07	0.000000000000000000000000000000e+00
-4.766264799950437918596435338259e+03	5.162944681313329266789981242258e-06	-9.915334373091456505100102503114e-08	0.000000000000000000000000000000e+00
-4.766164799950437554798554629087e+03	5.169587755727824249674540874055e-06	-9.780998973386337671712511057653e-08	0.000000000000000000000000000000e+00
-4.766064799950437191000673919916e+03	5.176183852274034602903435287047e-06	-9.647623726904067544658197969065e-08	0.000000000000000000000000000000e+00
-4.765964799950436827202793210745e+03	5.182732849749140918824315271696e-06	-9.515199455694987362480621179150e-08	0.000000000000000000000000000000e+00
-4.765864799950436463404912501574e+03	5.189234627586559882620690503652e-06	-9.383716941881427548810632593979e-08	0.000000000000000000000000000000e+00
-4.765764799950436099607031792402e+03	5.195689065858612426095780589819e-06	-9.253166927857628663742174321416e-08	0.000000000000000000000000000000e+00
-4.765664799950435735809151083231e+03	5.202096045278847139046833614184e-06	-9.123540116519890843513112752006e-08	0.000000000000000000000000000000e+00
-4.765564799950435372011270374060e+03	5.208455447204684706126454063480e-06	-8.994827171509396970659365108669e-08	0.000000000000000000000000000000e+00
-4.765464799950435008213389664888e+03	5.214767153639767576238286256318e-06	-8.867018717445220849892716791230e-08	0.000000000000000000000000000000e+00
-4.765364799950434644415508955717e+03	5.221031047236535789729614670529e-06	-8.740105340132167917533345322112e-08	0.000000000000000000000000000000e+00
-4.765264799950434280617628246546e+03	5.227247011298538531304420928780e-06	-8.614077586794704565717776742484e-08	0.000000000000000000000000000000e+00
-4.765164799950433916819747537374e+03	5.233414929783039603369138026423e-06	-8.488925966330750389219955351350e-08	0.000000000000000000000000000000e+00
-4.765064799950433553021866828203e+03	5.239534687303357778065913963328e-06	-8.364640949521752944282150868394e-08	0.000000000000000000000000000000e+00
-4.764964799950433189223986119032e+03	5.245606169131263053480394159545e-06	-8.241212969292345698595764202921e-08	0.000000000000000000000000000000e+00
-4.764864799950432825426105409861e+03	5.251629261199484718198541438605e-06	-8.118632420918929894562698912353e-08	0.000000000000000000000000000000e+00
-4.764764799950432461628224700689e+03	5.257603850103971235209910500830e-06	-7.996889662270062499726131638456e-08	0.000000000000000000000000000000e+00
-4.764664799950432097830343991518e+03	5.263529823106446587342461401748e-06	-7.875975014058437920666825779459e-08	0.000000000000000000000000000000e+00
-4.764564799950431734032463282347e+03	5.269407068136633738749102090493e-06	-7.755878760083721761069098718511e-08	0.000000000000000000000000000000e+00
-4.764464799950431370234582573175e+03	5.275235473794725430014829203884e-06	-7.636591147449073618862702347854e-08	0.000000000000000000000000000000e+00
-4.764364799950431006436701864004e+03	5.281014929353664390850736642946e-06	-7.518102386805706673918820934222e-08	0.000000000000000000000000000000e+00
-4.764264799950430642638821154833e+03	5.286745324761534514104114462762e-06	-7.400402652614504401721402457315e-08	0.000000000000000000000000000000e+00
-4.764164799950430278840940445662e+03	5.292426550643902901857607012914e-06	-7.283482083366799711068991993179e-08	0.000000000000000000000000000000e+00
-4.764064799950429915043059736490e+03	5.298058498306056879442911544675e-06	-7.167330781852556163087283880309e-08	0.000000000000000000000000000000e+00
-4.763964799950429551245179027319e+03	5.303641059735434979999398052986e-06	-7.051938815378584834265510844498e-08	0.000000000000000000000000000000e+00
-4.763864799950429187447298318148e+03	5.309174127603782643324871470814e-06	-6.937296216017169662299262505867e-08	0.000000000000000000000000000000e+00
-4.763764799950428823649417608976e+03	5.314657595269570494939982696625e-06	-6.823392980873888676100454467321e-08	0.000000000000000000000000000000e+00
-4.763664799950428459851536899805e+03	5.320091356780205949113509572568e-06	-6.710219072312247133409168764473e-08	0.000000000000000000000000000000e+00
-4.763564799950428096053656190634e+03	5.325475306874253282217110405661e-06	-6.597764418228020904497481066708e-08	0.000000000000000000000000000000e+00
-4.763464799950427732255775481462e+03	5.330809340983787537285743668436e-06	-6.486018912271316747204016189832e-08	0.000000000000000000000000000000e+00
-4.763364799950427368457894772291e+03	5.336093355236510412319909241186e-06	-6.374972414100862185611529736606e-08	0.000000000000000000000000000000e+00
-4.763264799950427004660014063120e+03	5.341327246458098235615437332502e-06	-6.264614749651085586228029672418e-08	0.000000000000000000000000000000e+00
-4.763164799950426640862133353949e+03	5.346510912174299219340890126917e-06	-6.154935711388385976178564892858e-08	0.000000000000000000000000000000e+00
-4.763064799950426277064252644777e+03	5.351644250613260259043669347934e-06	-6.045925058541674235624164418512e-08	0.000000000000000000000000000000e+00
-4.762964799950425913266371935606e+03	5.356727160707565741954057358942e-06	-5.937572517360093459875798951875e-08	0.000000000000000000000000000000e+00
-4.762864799950425549468491226435e+03	5.361759542096575357919639032156e-06	-5.829867781389755211174201476876e-08	0.000000000000000000000000000000e+00
-4.762764799950425185670610517263e+03	5.366741295128486624631865969937e-06	-5.722800511707218856644594807970e-08	0.000000000000000000000000000000e+00
-4.762664799950424821872729808092e+03	5.371672320862493974608607716359e-06	-5.616360337201834119396151590031e-08	0.000000000000000000000000000000e+00
-4.762564799950424458074849098921e+03	5.376552521070988499758171175191e-06	-5.510536854807394001684204762337e-08	0.000000000000000000000000000000e+00
-4.762464799950424094276968389750e+03	5.381381798241606924078708762416e-06	-5.405319629763666795286853467006e-08	0.000000000000000000000000000000e+00
-4.762364799950423730479087680578e+03	5.386160055579444053716446638713e-06	-5.300698195893799371730746410047e-08	0.000000000000000000000000000000e+00
-4.762264799950423366681206971407e+03	5.390887197009039916259943298060e-06	-5.196662055867315618457621777260e-08	0.000000000000000000000000000000e+00
-4.762164799950423002883326262236e+03	5.395563127176610845523157394821e-06	-5.093200681440483213431396312953e-08	0.000000000000000000000000000000e+00
-4.762064799950422639085445553064e+03	5.400187751451976481500451277018e-06	-4.990303513721191415656425714731e-08	0.000000000000000000000000000000e+00
-4.761964799950422275287564843893e+03	5.404760975930767985260082947319e-06	-4.887959963455174085966573396811e-08	0.000000000000000000000000000000e+00
-4.761864799950421911489684134722e+03	5.409282707436393155381836039819e-06	-4.786159411267117615461147081546e-08	0.000000000000000000000000000000e+00
-4.761764799950421547691803425550e+03	5.413752853522082859557586209664e-06	-4.684891207951579685195308590251e-08	0.000000000000000000000000000000e+00
-4.761664799950421183893922716379e+03	5.418171322472977276740388474785e-06	-4.584144674712509007839908621584e-08	0.000000000000000000000000000000e+00
-4.761564799950420820096042007208e+03	5.422538023308064755560742309370e-06	-4.483909103433305901045759396528e-08	0.000000000000000000000000000000e+00
-4.761464799950420456298161298037e+03	5.426852865782265515376837222705e-06	-4.384173756967333412528178317180e-08	0.000000000000000000000000000000e+00
-4.761364799950420092500280588865e+03	5.431115760388366269526081581143e-06	-4.284927869383001009399099430486e-08	0.000000000000000000000000000000e+00
-4.761264799950419728702399879694e+03	5.435326618358979412532101804789e-06	-4.186160646259802593232451396743e-08	0.000000000000000000000000000000e+00
-4.761164799950419364904519170523e+03	5.439485351668608933463095606031e-06	-4.087861264931891411958972230856e-08	0.000000000000000000000000000000e+00
[truncated: 84,862 more rows]
