# Supplementary material for: Light-wave-controlled Haldane model in monolayer hexagonal boron nitride
Source: Nature. 2024 Apr 15;628(8009):752–7. doi: 10.1038/s41586-024-07244-z (PMC11041748; doi:10.1038/s41586-024-07244-z)
Supplement: Supplementary file 1 — This zipped file contains source data files for Supplementary Figs. 1–4 and Extended Data Figs 2–5, 7, 8, 11 and 10. [file 41586_2024_7244_MOESM1_ESM.zip › Data source/Extended data fig 2/kgrid.vertices.1BZ.csv]

# vertices of BZ in cartesian coord
-1.110223024625156540423631668091e-16	8.852327259175507556676620879443e-01	5.541531191782712167936963965076e-02
-1.110223024625156540423631668091e-16	8.852327259175507556676620879443e-01	-5.541531191782712167936963965076e-02
0.000000000000000000000000000000e+00	-8.852327259175506446453596254287e-01	5.541531191782756576857948971337e-02
0.000000000000000000000000000000e+00	-8.852327259175506446453596254287e-01	-5.541531191782756576857948971337e-02
7.666340289059461188259092523367e-01	-4.426163629587756553895872002613e-01	-5.541531191782871068607363440606e-02
7.666340289059461188259092523367e-01	4.426163629587755998784359690035e-01	-5.541531191782871068607363440606e-02
7.666340289059462298482117148524e-01	-4.426163629587756553895872002613e-01	5.541531191782674697909882866043e-02
7.666340289059462298482117148524e-01	4.426163629587756553895872002613e-01	5.541531191782674697909882866043e-02
-7.666340289059461188259092523367e-01	4.426163629587757664118896627770e-01	-5.541531191782734372397456468207e-02
-7.666340289059461188259092523367e-01	-4.426163629587757109007384315191e-01	-5.541531191782734372397456468207e-02
-7.666340289059461188259092523367e-01	4.426163629587757664118896627770e-01	5.541531191782734372397456468207e-02
-7.666340289059461188259092523367e-01	-4.426163629587756553895872002613e-01	5.541531191782734372397456468207e-02
