# Supplementary material for: Light-wave-controlled Haldane model in monolayer hexagonal boron nitride
Source: Nature. 2024 Apr 15;628(8009):752–7. doi: 10.1038/s41586-024-07244-z (PMC11041748; doi:10.1038/s41586-024-07244-z)
Supplement: Supplementary file 1 — This zipped file contains source data files for Supplementary Figs. 1–4 and Extended Data Figs 2–5, 7, 8, 11 and 10. [file 41586_2024_7244_MOESM1_ESM.zip › Data source/Extended data fig 2/lattice.rec.csv]

# rec_lattice in cartesian coord
7.666340289059461188259092523367e-01	1.327849088876326355546098056948e+00	0.000000000000000000000000000000e+00
7.666340289059462298482117148524e-01	-1.327849088876326355546098056948e+00	0.000000000000000000000000000000e+00
0.000000000000000000000000000000e+00	-0.000000000000000000000000000000e+00	1.108306238356546874479491293641e-01
