# Supplementary material for: Light-wave-controlled Haldane model in monolayer hexagonal boron nitride
Source: Nature. 2024 Apr 15;628(8009):752–7. doi: 10.1038/s41586-024-07244-z (PMC11041748; doi:10.1038/s41586-024-07244-z)
Supplement: Supplementary file 1 — This zipped file contains source data files for Supplementary Figs. 1–4 and Extended Data Figs 2–5, 7, 8, 11 and 10. [file 41586_2024_7244_MOESM1_ESM.zip › Data source/Extended data fig 2/snapshot.py]

import scipy.spatial as sp_spatial 
from scipy.interpolate import griddata
import numpy as np
from matplotlib import cm
import matplotlib.pyplot as plt

def PlotSnapshot2D(snap_file_1,rec_lattice,vertices,zmin,zmax,cmap_name,filename):

    mycmap = cm.get_cmap(cmap_name)


    data = np.loadtxt(snap_file_1,delimiter=",")
    rec_lattice = rec_lattice[0:2,0:2]
    vertices = vertices[:,0:2]*1.0
    max_k = np.sqrt(np.max(np.sum(vertices**2,axis=1))) *1.05
    hull = sp_spatial.ConvexHull(vertices)
    
    x=data[:,0]
    y=data[:,1]
    z = data[:,3]
            
    x_new=np.array([])
    y_new=np.array([])
    z_new=np.array([])
    #Create neighboors
    for i1 in range(-3,4):
        for i2 in range(-3,4):
            x_temp = x + i1*rec_lattice[0,0] + i2 * rec_lattice[1,0]
            y_temp = y + i1*rec_lattice[0,1] + i2 * rec_lattice[1,1]
            x_new = np.append(x_new,x_temp)
            y_new = np.append(y_new,y_temp)
            z_new = np.append(z_new,z)
    x,y,z=x_new,y_new,z_new
    ##matplotlib.rcParams.update({'font.size': 10})
    fig=plt.figure(1)
    fig.set_size_inches( fig.get_size_inches()[0] , fig.get_size_inches()[0]) 
    ax1 =  plt.subplot2grid((4,3), (1,0), colspan=3, rowspan=3)
    for simplex in hull.simplices:
        plt.plot(vertices[simplex, 0], vertices[simplex, 1], 'r--')
    points = np.zeros((len(x),2))
    points[:,1] = y*1.0
    points[:,0] = x*1.0
    # define grid.
    xi , yi = np.mgrid[-max_k:max_k:200j, -max_k:max_k:200j]
    # grid the data.
    zi = griddata(points, z, (xi,yi), method='nearest')
    # contour the gridded data, plotting dots at the nonuniform data points.
    plt.pcolor(xi, yi, zi, cmap=mycmap, vmin=zmin, vmax=zmax, shading="auto")
    plt.xlim((-max_k,max_k))
    plt.xlabel(r"$k_x$ (a.u.)")
    plt.ylim((-max_k,max_k))
    plt.ylabel(r"$k_y$ (a.u.)")
    plt.colorbar()
    
    bounds_ax1 = ax1.get_position().bounds
    ax1.set_position([bounds_ax1[0],bounds_ax1[1],bounds_ax1[2],bounds_ax1[2]])
    
    plt.savefig(filename,dpi=300,bbox_inches='tight')
    plt.close('all')
