# Supplementary material for: Light-wave-controlled Haldane model in monolayer hexagonal boron nitride
Source: Nature. 2024 Apr 15;628(8009):752–7. doi: 10.1038/s41586-024-07244-z (PMC11041748; doi:10.1038/s41586-024-07244-z)
Supplement: Supplementary file 1 — This zipped file contains source data files for Supplementary Figs. 1–4 and Extended Data Figs 2–5, 7, 8, 11 and 10. [file 41586_2024_7244_MOESM1_ESM.zip › Data source/Extended data fig 2/vpot_panel_e.csv]

# vector potential of laser 2 x y z direction
-4.960964799951146233070176094770e+03	0.000000000000000000000000000000e+00	0.000000000000000000000000000000e+00	0.000000000000000000000000000000e+00
-4.960864799951145869272295385599e+03	-5.930653406303470958804401340532e-08	-1.926545169510933451599419457059e-07	0.000000000000000000000000000000e+00
-4.960764799951145505474414676428e+03	-1.181335643856130173497202525204e-07	-3.850171371243919034551617987250e-07	0.000000000000000000000000000000e+00
-4.960664799951145141676533967257e+03	-1.764793556758500161276434839430e-07	-5.770867876923210885173678996729e-07	0.000000000000000000000000000000e+00
-4.960564799951144777878653258085e+03	-2.343421743452459350471781766162e-07	-7.688624018147599778493818389880e-07	0.000000000000000000000000000000e+00
-4.960464799951144414080772548914e+03	-2.917202885424549409909686023545e-07	-9.603429186490137758202981568822e-07	0.000000000000000000000000000000e+00
-4.960364799951144050282891839743e+03	-3.486119681870877022773509007481e-07	-1.151527283359664250976680220651e-06	0.000000000000000000000000000000e+00
-4.960264799951143686485011130571e+03	-4.050154850035176117857950786605e-07	-1.342414447128274086640134336867e-06	0.000000000000000000000000000000e+00
-4.960164799951143322687130421400e+03	-4.609291125547192767436814782311e-07	-1.533003367162967247057229515372e-06	0.000000000000000000000000000000e+00
-4.960064799951142958889249712229e+03	-5.163511262761241609302591444586e-07	-1.723293006707873818277856545200e-06	0.000000000000000000000000000000e+00
-4.959964799951142595091369003057e+03	-5.712798035094922675670428210970e-07	-1.913282335052440170794973636759e-06	0.000000000000000000000000000000e+00
-4.959864799951142231293488293886e+03	-6.257134235368145271525479149399e-07	-2.102970327540612914275211173254e-06	0.000000000000000000000000000000e+00
-4.959764799951141867495607584715e+03	-6.796502676142160323299727144042e-07	-2.292355965579877162622548722459e-06	0.000000000000000000000000000000e+00
-4.959664799951141503697726875544e+03	-7.330886190058869072047847796625e-07	-2.481438236650170496956982479908e-06	0.000000000000000000000000000000e+00
-4.959564799951141139899846166372e+03	-7.860267630180281056180026898195e-07	-2.670216134312656956398658938956e-06	0.000000000000000000000000000000e+00
-4.959464799951140776101965457201e+03	-8.384629870328104443092786385305e-07	-2.858688658218376515008762178693e-06	0.000000000000000000000000000000e+00
-4.959364799951140412304084748030e+03	-8.903955805423598941013459129312e-07	-3.046854814116745480931684394998e-06	0.000000000000000000000000000000e+00
-4.959264799951140048506204038858e+03	-9.418228351827400123482693893029e-07	-3.234713613863934075759844558040e-06	0.000000000000000000000000000000e+00
-4.959164799951139684708323329687e+03	-9.927430447679612686797713527742e-07	-3.422264075431104676978683737376e-06	0.000000000000000000000000000000e+00
-4.959064799951139320910442620516e+03	-1.043154505323995876459714469975e-06	-3.609505222912513264590678857546e-06	0.000000000000000000000000000000e+00
-4.958964799951138957112561911345e+03	-1.093055515122820046936252119663e-06	-3.796436086533483812797268308614e-06	0.000000000000000000000000000000e+00
-4.958864799951138593314681202173e+03	-1.142444374716446820150440519259e-06	-3.983055702658236568497376189901e-06	0.000000000000000000000000000000e+00
-4.958764799951138229516800493002e+03	-1.191319386970985789140926175422e-06	-4.169363113797588004294427527219e-06	0.000000000000000000000000000000e+00
-4.958664799951137865718919783831e+03	-1.239678857100707800467198453631e-06	-4.355357368616508893484698394793e-06	0.000000000000000000000000000000e+00
-4.958564799951137501921039074659e+03	-1.287521092702118548578788317927e-06	-4.541037521941559565268314163644e-06	0.000000000000000000000000000000e+00
-4.958464799951137138123158365488e+03	-1.334844403788052498975201173859e-06	-4.726402634768172694029741975896e-06	0.000000000000000000000000000000e+00
-4.958364799951136774325277656317e+03	-1.381647102821757494003429914131e-06	-4.911451774267809033676195074047e-06	0.000000000000000000000000000000e+00
-4.958264799951136410527396947145e+03	-1.427927504750999899204438881029e-06	-5.096184013794977626704476442177e-06	0.000000000000000000000000000000e+00
-4.958164799951136046729516237974e+03	-1.473683927042171020209068710294e-06	-5.280598432894112017666789216097e-06	0.000000000000000000000000000000e+00
-4.958064799951135682931635528803e+03	-1.518914689714412366117017583189e-06	-5.464694117306322799826247965660e-06	0.000000000000000000000000000000e+00
-4.957964799951135319133754819632e+03	-1.563618115373728630898087291201e-06	-5.648470158976001084013673220197e-06	0.000000000000000000000000000000e+00
-4.957864799951134955335874110460e+03	-1.607792529247117403694137573178e-06	-5.831925656057288136278719814509e-06	0.000000000000000000000000000000e+00
-4.957764799951134591537993401289e+03	-1.651436259216702267252829469668e-06	-6.015059712920411184335339055407e-06	0.000000000000000000000000000000e+00
-4.957664799951134227740112692118e+03	-1.694547635853864837570184609383e-06	-6.197871440157879463570943928685e-06	0.000000000000000000000000000000e+00
-4.957564799951133863942231982946e+03	-1.737124992453394379466800022394e-06	-6.380359954590547278882855380955e-06	0.000000000000000000000000000000e+00
-4.957464799951133500144351273775e+03	-1.779166665067619846230407426591e-06	-6.562524379273531376847820861808e-06	0.000000000000000000000000000000e+00
-4.957364799951133136346470564604e+03	-1.820670992540557589367956718707e-06	-6.744363843501997027784708449438e-06	0.000000000000000000000000000000e+00
-4.957264799951132772548589855433e+03	-1.861636316542052715610595058082e-06	-6.925877482816802653315009508095e-06	0.000000000000000000000000000000e+00
-4.957164799951132408750709146261e+03	-1.902060981601936325786406968563e-06	-7.107064439010014010849464183295e-06	0.000000000000000000000000000000e+00
-4.957064799951132044952828437090e+03	-1.941943335144159672045341760716e-06	-7.287923860130270147308917394469e-06	0.000000000000000000000000000000e+00
-4.956964799951131681154947727919e+03	-1.981281727520944196951901972170e-06	-7.468454900488015521639508648155e-06	0.000000000000000000000000000000e+00
-4.956864799951131317357067018747e+03	-2.020074512046925008072490587141e-06	-7.648656720660598296122195671742e-06	0.000000000000000000000000000000e+00
-4.956764799951130953559186309576e+03	-2.058320045033287999815653848690e-06	-7.828528487497218702850614036048e-06	0.000000000000000000000000000000e+00
-4.956664799951130589761305600405e+03	-2.096016685821921163074190580522e-06	-8.008069374123760519662215684455e-06	0.000000000000000000000000000000e+00
-4.956564799951130225963424891233e+03	-2.133162796819538154538238930447e-06	-8.187278559947453986512903856276e-06	0.000000000000000000000000000000e+00
-4.956464799951129862165544182062e+03	-2.169756743531813300953151046890e-06	-8.366155230661426913502630442476e-06	0.000000000000000000000000000000e+00
-4.956364799951129498367663472891e+03	-2.205796894597508133047895212409e-06	-8.544698578249100781871645804433e-06	0.000000000000000000000000000000e+00
-4.956264799951129134569782763720e+03	-2.241281621822591566716353569944e-06	-8.722907800988456401922871430443e-06	0.000000000000000000000000000000e+00
-4.956164799951128770771902054548e+03	-2.276209300214360084198619849083e-06	-8.900782103456157269409133869775e-06	0.000000000000000000000000000000e+00
-4.956064799951128406974021345377e+03	-2.310578308015539280537457497711e-06	-9.078320696531532314451154452861e-06	0.000000000000000000000000000000e+00
-4.955964799951128043176140636206e+03	-2.344387026738386680584178695108e-06	-9.255522797400421431118083814837e-06	0.000000000000000000000000000000e+00
-4.955864799951127679378259927034e+03	-2.377633841198780579960893669100e-06	-9.432387629558878705472897696627e-06	0.000000000000000000000000000000e+00
-4.955764799951127315580379217863e+03	-2.410317139550313544703969911853e-06	-9.608914422816750282741599109571e-06	0.000000000000000000000000000000e+00
-4.955664799951126951782498508692e+03	-2.442435313318355841237863868010e-06	-9.785102413301089604156547674396e-06	0.000000000000000000000000000000e+00
-4.955564799951126587984617799520e+03	-2.473986757434122677997215267176e-06	-9.960950843459448976989489832334e-06	0.000000000000000000000000000000e+00
-4.955464799951126224186737090349e+03	-2.504969870268725776939417251854e-06	-1.013645896206303053711534484238e-05	0.000000000000000000000000000000e+00
-4.955364799951125860388856381178e+03	-2.535383053667212239562977690865e-06	-1.031162602420968813377727402170e-05	0.000000000000000000000000000000e+00
-4.955264799951125496590975672007e+03	-2.565224712982601718859985984178e-06	-1.048645129132680724160734536676e-05	0.000000000000000000000000000000e+00
-4.955164799951125132793094962835e+03	-2.594493257109892251049531458618e-06	-1.066093403117402563045311436607e-05	0.000000000000000000000000000000e+00
-4.955064799951124768995214253664e+03	-2.623187098520066087311121763581e-06	-1.083507351784582020399853863335e-05	0.000000000000000000000000000000e+00
-4.954964799951124405197333544493e+03	-2.651304653294071808595578146339e-06	-1.100886903177396339531101537856e-05	0.000000000000000000000000000000e+00
-4.954864799951124041399452835321e+03	-2.678844341156808981534772490241e-06	-1.118231985972983048458970212202e-05	0.000000000000000000000000000000e+00
-4.954764799951123677601572126150e+03	-2.705804585511072580286369773650e-06	-1.135542529482656461537869868605e-05	0.000000000000000000000000000000e+00
-4.954664799951123313803691416979e+03	-2.732183813471497408378570528886e-06	-1.152818463652111136770635202442e-05	0.000000000000000000000000000000e+00
-4.954564799951122950005810707808e+03	-2.757980455898479650665277435051e-06	-1.170059719061610594749173880347e-05	0.000000000000000000000000000000e+00
-4.954464799951122586207929998636e+03	-2.783192947432079790556422316250e-06	-1.187266226926161638035011475223e-05	0.000000000000000000000000000000e+00
-4.954364799951122222410049289465e+03	-2.807819726525918750984715105412e-06	-1.204437919095676303858806488467e-05	0.000000000000000000000000000000e+00
-4.954264799951121858612168580294e+03	-2.831859235481034648340345483142e-06	-1.221574728055117723193867540488e-05	0.000000000000000000000000000000e+00
-4.954164799951121494814287871122e+03	-2.855309920479733617175053736470e-06	-1.238676586924633443742051197578e-05	0.000000000000000000000000000000e+00
-4.954064799951121131016407161951e+03	-2.878170231619414800401310361444e-06	-1.255743429459673675733198672244e-05	0.000000000000000000000000000000e+00
-4.953964799951120767218526452780e+03	-2.900438622946376704766656071111e-06	-1.272775190051096832230363709026e-05	0.000000000000000000000000000000e+00
-4.953864799951120403420645743608e+03	-2.922113552489605768636149463191e-06	-1.289771803725259484028810991196e-05	0.000000000000000000000000000000e+00
-4.953764799951120039622765034437e+03	-2.943193482294528507358082752843e-06	-1.306733206144093270247626831226e-05	0.000000000000000000000000000000e+00
-4.953664799951119675824884325266e+03	-2.963676878456753494234330453816e-06	-1.323659333605167578767815989016e-05	0.000000000000000000000000000000e+00
-4.953564799951119312027003616095e+03	-2.983562211155779460172807887597e-06	-1.340550123041737657703705716150e-05	0.000000000000000000000000000000e+00
-4.953464799951118948229122906923e+03	-3.002847954688695346526930776698e-06	-1.357405512022779682566962083934e-05	0.000000000000000000000000000000e+00
-4.953364799951118584431242197752e+03	-3.021532587503831653540607715680e-06	-1.374225438753010915650734635740e-05	0.000000000000000000000000000000e+00
-4.953264799951118220633361488581e+03	-3.039614592234401624397865590566e-06	-1.391009842072896143480055519692e-05	0.000000000000000000000000000000e+00
-4.953164799951117856835480779409e+03	-3.057092455732110665536952961996e-06	-1.407758661458639884108724749101e-05	0.000000000000000000000000000000e+00
-4.953064799951117493037600070238e+03	-3.073964669100735697294815920722e-06	-1.424471837022164703075860492376e-05	0.000000000000000000000000000000e+00
-4.952964799951117129239719361067e+03	-3.090229727729690104991470619988e-06	-1.441149309511075807428703843271e-05	0.000000000000000000000000000000e+00
-4.952864799951116765441838651896e+03	-3.105886131327537868037540549904e-06	-1.457791020308610731965551915446e-05	0.000000000000000000000000000000e+00
-4.952764799951116401643957942724e+03	-3.120932383955493712998164115846e-06	-1.474396911433575642358124319076e-05	0.000000000000000000000000000000e+00
-4.952664799951116037846077233553e+03	-3.135366994060883879624854891910e-06	-1.490966925540267408120415765227e-05	0.000000000000000000000000000000e+00
-4.952564799951115674048196524382e+03	-3.149188474510592063810784924094e-06	-1.507501005918381784237213699695e-05	0.000000000000000000000000000000e+00
-4.952464799951115310250315815210e+03	-3.162395342624451573953917385418e-06	-1.523999096492907362639102064605e-05	0.000000000000000000000000000000e+00
-4.952364799951114946452435106039e+03	-3.174986120208618852595299636432e-06	-1.540461141824004954710772286042e-05	0.000000000000000000000000000000e+00
-4.952264799951114582654554396868e+03	-3.186959333588910999157097977963e-06	-1.556887087106874098898535996316e-05	0.000000000000000000000000000000e+00
-4.952164799951114218856673687696e+03	-3.198313513644105176198005960342e-06	-1.573276878171604660537966080547e-05	0.000000000000000000000000000000e+00
-4.952064799951113855058792978525e+03	-3.209047195839219804460286725178e-06	-1.589630461483014709747792203576e-05	0.000000000000000000000000000000e+00
-4.951964799951113491260912269354e+03	-3.219158920258736889126981173259e-06	-1.605947784140474338576871915496e-05	0.000000000000000000000000000000e+00
-4.951864799951113127463031560183e+03	-3.228647231639804017288382029238e-06	-1.622228793877714909184468983216e-05	0.000000000000000000000000000000e+00
-4.951764799951112763665150851011e+03	-3.237510679405394427277618818461e-06	-1.638473439062625088306554554940e-05	0.000000000000000000000000000000e+00
-4.951664799951112399867270141840e+03	-3.245747817697431926138931790327e-06	-1.654681668697032990381773354116e-05	0.000000000000000000000000000000e+00
-4.951564799951112036069389432669e+03	-3.253357205409884043360423805380e-06	-1.670853432416473074084359295988e-05	0.000000000000000000000000000000e+00
-4.951464799951111672271508723497e+03	-3.260337406221800550981714320042e-06	-1.686988680489939825143073937053e-05	0.000000000000000000000000000000e+00
-4.951364799951111308473628014326e+03	-3.266686988630326149196702115174e-06	-1.703087363819627547819809953999e-05	0.000000000000000000000000000000e+00
-4.951264799951110944675747305155e+03	-3.272404525983665294594808156670e-06	-1.719149433940655926234680750397e-05	0.000000000000000000000000000000e+00
-4.951164799951110580877866595984e+03	-3.277488596514020770380853572745e-06	-1.735174843020781694350775092861e-05	0.000000000000000000000000000000e+00
-4.951064799951110217079985886812e+03	-3.281937783370469576156840812997e-06	-1.751163543860096414618576776689e-05	0.000000000000000000000000000000e+00
-4.950964799951109853282105177641e+03	-3.285750674651810865616475415552e-06	-1.767115489890709687653691517539e-05	0.000000000000000000000000000000e+00
-4.950864799951109489484224468470e+03	-3.288925863439368991493483296296e-06	-1.783030635176418470574238872572e-05	0.000000000000000000000000000000e+00
-4.950764799951109125686343759298e+03	-3.291461947829745728533092780088e-06	-1.798908934412363520437445896238e-05	0.000000000000000000000000000000e+00
-4.950664799951108761888463050127e+03	-3.293357530967548779540993511561e-06	-1.814750342924670591083190218651e-05	0.000000000000000000000000000000e+00
-4.950564799951108398090582340956e+03	-3.294611221078047860115305123241e-06	-1.830554816670078416263565956879e-05	0.000000000000000000000000000000e+00
-4.950464799951108034292701631784e+03	-3.295221631499802831291286511761e-06	-1.846322312235551784992577950550e-05	0.000000000000000000000000000000e+00
-4.950364799951107670494820922613e+03	-3.295187380717238045593894466001e-06	-1.862052786837881741995037732096e-05	0.000000000000000000000000000000e+00
-4.950264799951107306696940213442e+03	-3.294507092393184929354820258962e-06	-1.877746198323271896815124526459e-05	0.000000000000000000000000000000e+00
-4.950164799951106942899059504271e+03	-3.293179395401352990745483251267e-06	-1.893402505166909486331895673406e-05	0.000000000000000000000000000000e+00
-4.950064799951106579101178795099e+03	-3.291202923858769487590976085545e-06	-1.909021666472523562373998784469e-05	0.000000000000000000000000000000e+00
-4.949964799951106215303298085928e+03	-3.288576317158164885075385605595e-06	-1.924603641971929626807227831087e-05	0.000000000000000000000000000000e+00
-4.949864799951105851505417376757e+03	-3.285298220000306644437331263231e-06	-1.940148392024559020029028655330e-05	0.000000000000000000000000000000e+00
-4.949764799951105487707536667585e+03	-3.281367282426296165732297963058e-06	-1.955655877616975773375385116992e-05	0.000000000000000000000000000000e+00
-4.949664799951105123909655958414e+03	-3.276782159849792038728557783123e-06	-1.971126060362378553747833564991e-05	0.000000000000000000000000000000e+00
-4.949564799951104760111775249243e+03	-3.271541513089198565452254269248e-06	-1.986558902500089394526500141680e-05	0.000000000000000000000000000000e+00
-4.949464799951104396313894540071e+03	-3.265644008399795413942652555495e-06	-2.001954366895028196329624214922e-05	0.000000000000000000000000000000e+00
-4.949364799951104032516013830900e+03	-3.259088317505815179481133345152e-06	-2.017312417037173675245925741351e-05	0.000000000000000000000000000000e+00
-4.949264799951103668718133121729e+03	-3.251873117632474782524561532360e-06	-2.032633017041010080913458757390e-05	0.000000000000000000000000000000e+00
-4.949164799951103304920252412558e+03	-3.243997091537936562904032716803e-06	-2.047916131644960362071308801468e-05	0.000000000000000000000000000000e+00
-4.949064799951102941122371703386e+03	-3.235458927545226175343309749088e-06	-2.063161726210805101957776463983e-05	0.000000000000000000000000000000e+00
-4.948964799951102577324490994215e+03	-3.226257319574088228055636085045e-06	-2.078369766723088578807762671907e-05	0.000000000000000000000000000000e+00
-4.948864799951102213526610285044e+03	-3.216390967172800840242607306463e-06	-2.093540219788510596196640101141e-05	0.000000000000000000000000000000e+00
-4.948764799951101849728729575872e+03	-3.205858575549908460913632601841e-06	-2.108673052635303066791074011466e-05	0.000000000000000000000000000000e+00
-4.948664799951101485930848866701e+03	-3.194658855605913606607454413577e-06	-2.123768233112595415264939324729e-05	0.000000000000000000000000000000e+00
-4.948564799951101122132968157530e+03	-3.182790523964905495159097639779e-06	-2.138825729689764395809008223903e-05	0.000000000000000000000000000000e+00
-4.948464799951100758335087448359e+03	-3.170252303006129387160511035049e-06	-2.153845511455770357113481683342e-05	0.000000000000000000000000000000e+00
-4.948364799951100394537206739187e+03	-3.157042920895502987862005217501e-06	-2.168827548118481310076080537108e-05	0.000000000000000000000000000000e+00
-4.948264799951100030739326030016e+03	-3.143161111617057886657858670199e-06	-2.183771810003980393664370363016e-05	0.000000000000000000000000000000e+00
-4.948164799951099666941445320845e+03	-3.128605615004329751078614857418e-06	-2.198678268055862837569540413352e-05	0.000000000000000000000000000000e+00
-4.948064799951099303143564611673e+03	-3.113375176771682452213493505488e-06	-2.213546893834516323014416361303e-05	0.000000000000000000000000000000e+00
-4.947964799951098939345683902502e+03	-3.097468548545582638705387507061e-06	-2.228377659516390501539748192350e-05	0.000000000000000000000000000000e+00
-4.947864799951098575547803193331e+03	-3.080884487895788336901713513893e-06	-2.243170537893250589571089714802e-05	0.000000000000000000000000000000e+00
-4.947764799951098211749922484159e+03	-3.063621758366489270127269034516e-06	-2.257925502371418088084879804978e-05	0.000000000000000000000000000000e+00
-4.947664799951097847952041774988e+03	-3.045679129507379838837782815020e-06	-2.272642526970998288560546485293e-05	0.000000000000000000000000000000e+00
-4.947564799951097484154161065817e+03	-3.027055376904660526489422231466e-06	-2.287321586325093548779097130108e-05	0.000000000000000000000000000000e+00
-4.947464799951097120356280356646e+03	-3.007749282211991024530307187179e-06	-2.301962655679003354907731504486e-05	0.000000000000000000000000000000e+00
-4.947364799951096756558399647474e+03	-2.987759633181353148383141427047e-06	-2.316565710889411169870477635868e-05	0.000000000000000000000000000000e+00
-4.947264799951096392760518938303e+03	-2.967085223693859543319219576607e-06	-2.331130728423556373938956010061e-05	0.000000000000000000000000000000e+00
-4.947164799951096028962638229132e+03	-2.945724853790493357147232955651e-06	-2.345657685358393669235524403582e-05	0.000000000000000000000000000000e+00
-4.947064799951095665164757519960e+03	-2.923677329702777609167453284900e-06	-2.360146559379739948148803352357e-05	0.000000000000000000000000000000e+00
-4.946964799951095301366876810789e+03	-2.900941463883382302204293201608e-06	-2.374597328781405237529793239570e-05	0.000000000000000000000000000000e+00
-4.946864799951094937568996101618e+03	-2.877516075036646407827667717982e-06	-2.389009972464312123239908725036e-05	0.000000000000000000000000000000e+00
-4.946764799951094573771115392447e+03	-2.853399988149042253333942387172e-06	-2.403384469935600944545499302318e-05	0.000000000000000000000000000000e+00
-4.946664799951094209973234683275e+03	-2.828592034519558593563945056437e-06	-2.417720801307721435985213787045e-05	0.000000000000000000000000000000e+00
-4.946564799951093846175353974104e+03	-2.803091051790031590194721480835e-06	-2.432018947297511833149745441585e-05	0.000000000000000000000000000000e+00
-4.946464799951093482377473264933e+03	-2.776895883975376264659988556627e-06	-2.446278889225262731868526522305e-05	0.000000000000000000000000000000e+00
-4.946364799951093118579592555761e+03	-2.750005381493760352830174262251e-06	-2.460500609013769766561519070081e-05	0.000000000000000000000000000000e+00
-4.946264799951092754781711846590e+03	-2.722418401196700232661310203675e-06	-2.474684089187371041997955123382e-05	0.000000000000000000000000000000e+00
-4.946164799951092390983831137419e+03	-2.694133806399086124592828425661e-06	-2.488829312870972706593815371168e-05	0.000000000000000000000000000000e+00
-4.946064799951092027185950428247e+03	-2.665150466909131058980105336009e-06	-2.502936263789059956742615031811e-05	0.000000000000000000000000000000e+00
-4.945964799951091663388069719076e+03	-2.635467259058235987265227454057e-06	-2.517004926264696182684928171813e-05	0.000000000000000000000000000000e+00
-4.945864799951091299590189009905e+03	-2.605083065730787130511976815161e-06	-2.531035285218506867784861447124e-05	0.000000000000000000000000000000e+00
-4.945764799951090935792308300734e+03	-2.573996776393867777613143690840e-06	-2.545027326167651968158445185964e-05	0.000000000000000000000000000000e+00
-4.945664799951090571994427591562e+03	-2.542207287126911638224478762194e-06	-2.558981035224784062148510599410e-05	0.000000000000000000000000000000e+00
-4.945564799951090208196546882391e+03	-2.509713500651249469547291251481e-06	-2.572896399096993624898768726617e-05	0.000000000000000000000000000000e+00
-4.945464799951089844398666173220e+03	-2.476514326359594716738844744075e-06	-2.586773405084741766840270016381e-05	0.000000000000000000000000000000e+00
-4.945364799951089480600785464048e+03	-2.442608680345445720577448461830e-06	-2.600612041080778064397992233037e-05	0.000000000000000000000000000000e+00
-4.945264799951089116802904754877e+03	-2.407995485432400680733981343518e-06	-2.614412295569046532236166802132e-05	0.000000000000000000000000000000e+00
-4.945164799951088753005024045706e+03	-2.372673671203411632671213815637e-06	-2.628174157623579059415985792469e-05	0.000000000000000000000000000000e+00
-4.945064799951088389207143336535e+03	-2.336642174029928733776460131333e-06	-2.641897616907373937773437222454e-05	0.000000000000000000000000000000e+00
-4.944964799951088025409262627363e+03	-2.299899937100979327957292128182e-06	-2.655582663671262870649057707961e-05	0.000000000000000000000000000000e+00
-4.944864799951087661611381918192e+03	-2.262445910452158918810738538752e-06	-2.669229288752764090277350139679e-05	0.000000000000000000000000000000e+00
-4.944764799951087297813501209021e+03	-2.224279050994540827629547888322e-06	-2.682837483574922261462224193362e-05	0.000000000000000000000000000000e+00
-4.944664799951086934015620499849e+03	-2.185398322543504536245514979775e-06	-2.696407240145136865604354181603e-05	0.000000000000000000000000000000e+00
-4.944564799951086570217739790678e+03	-2.145802695847465774050925879646e-06	-2.709938551053975676948665229915e-05	0.000000000000000000000000000000e+00
-4.944464799951086206419859081507e+03	-2.105491148616534183703012661493e-06	-2.723431409473976380370557892618e-05	0.000000000000000000000000000000e+00
-4.944364799951085842621978372335e+03	-2.064462665551073578039473904733e-06	-2.736885809158434975448155601629e-05	0.000000000000000000000000000000e+00
-4.944264799951085478824097663164e+03	-2.022716238370196128424109358046e-06	-2.750301744440181644446932751613e-05	0.000000000000000000000000000000e+00
-4.944164799951085115026216953993e+03	-1.980250865840139662545733509336e-06	-2.763679210230343067777186716327e-05	0.000000000000000000000000000000e+00
-4.944064799951084751228336244822e+03	-1.937065553802575505515414303059e-06	-2.777018202017092203363890501322e-05	0.000000000000000000000000000000e+00
-4.943964799951084387430455535650e+03	-1.893159315202822723823040257374e-06	-2.790318715864385868742104934714e-05	0.000000000000000000000000000000e+00
-4.943864799951084023632574826479e+03	-1.848531170117972795559715439018e-06	-2.803580748410688431812055887438e-05	0.000000000000000000000000000000e+00
-4.943764799951083659834694117308e+03	-1.803180145784929577345429008162e-06	-2.816804296867683304319771031565e-05	0.000000000000000000000000000000e+00
-4.943664799951083296036813408136e+03	-1.757105276628345721478922925041e-06	-2.829989359018971899250097234990e-05	0.000000000000000000000000000000e+00
-4.943564799951082932238932698965e+03	-1.710305604288477142649912803030e-06	-2.843135933218759713318919690739e-05	0.000000000000000000000000000000e+00
-4.943464799951082568441051989794e+03	-1.662780177648939228829427262879e-06	-2.856244018390528518125046075760e-05	0.000000000000000000000000000000e+00
-4.943364799951082204643171280622e+03	-1.614528052864386819194894399920e-06	-2.869313614025698725719902559828e-05	0.000000000000000000000000000000e+00
-4.943264799951081840845290571451e+03	-1.565548293388075597442612649224e-06	-2.882344720182276507584179237043e-05	0.000000000000000000000000000000e+00
-4.943164799951081477047409862280e+03	-1.515839969999345769827311068700e-06	-2.895337337483488716330035095403e-05	0.000000000000000000000000000000e+00
-4.943064799951081113249529153109e+03	-1.465402160831007275621591309789e-06	-2.908291467116407304194757033056e-05	0.000000000000000000000000000000e+00
-4.942964799951080749451648443937e+03	-1.414233951396625047687593580703e-06	-2.921207110830557817315010493697e-05	0.000000000000000000000000000000e+00
-4.942864799951080385653767734766e+03	-1.362334434617727404808699281924e-06	-2.934084270936518742045259755535e-05	0.000000000000000000000000000000e+00
-4.942764799951080021855887025595e+03	-1.309702710850888871386803191665e-06	-2.946922950304505604683137642841e-05	0.000000000000000000000000000000e+00
-4.942664799951079658058006316423e+03	-1.256337887914735493624911882860e-06	-2.959723152362945245612627087617e-05	0.000000000000000000000000000000e+00
-4.942564799951079294260125607252e+03	-1.202239081116845335382519420475e-06	-2.972484881097035185667371015583e-05	0.000000000000000000000000000000e+00
-4.942464799951078930462244898081e+03	-1.147405413280555165132074645074e-06	-2.985208141047292150472257377114e-05	0.000000000000000000000000000000e+00
-4.942364799951078566664364188910e+03	-1.091836014771669310610040584675e-06	-2.997892937308088058697384814533e-05	0.000000000000000000000000000000e+00
-4.942264799951078202866483479738e+03	-1.035530023525057340393626739705e-06	-3.010539275526173135411230064040e-05	0.000000000000000000000000000000e+00
-4.942164799951077839068602770567e+03	-9.784865850711628070180596664085e-07	-3.023147161899186828159374895719e-05	0.000000000000000000000000000000e+00
-4.942064799951077475270722061396e+03	-9.207048525624028287227761623013e-07	-3.035716603174157203395150395053e-05	0.000000000000000000000000000000e+00
-4.941964799951077111472841352224e+03	-8.621839867994844502105487166199e-07	-3.048247606645987806822661880801e-05	0.000000000000000000000000000000e+00
-4.941864799951076747674960643053e+03	-8.029231562575924661568651206911e-07	-3.060740180155931648839015557506e-05	0.000000000000000000000000000000e+00
-4.941764799951076383877079933882e+03	-7.429215371124911649960433600304e-07	-3.073194332090053331515283607800e-05	0.000000000000000000000000000000e+00
-4.941664799951076020079199224710e+03	-6.821783132665182877648083967226e-07	-3.085610071377679994742565527943e-05	0.000000000000000000000000000000e+00
-4.941564799951075656281318515539e+03	-6.206926763744775547504352493366e-07	-3.097987407489839387477251198000e-05	0.000000000000000000000000000000e+00
-4.941464799951075292483437806368e+03	-5.584638258694285952731558957118e-07	-3.110326350437685064085485686647e-05	0.000000000000000000000000000000e+00
-4.941364799951074928685557097197e+03	-4.954909689883618927459764044730e-07	-3.122626910770912093918624807820e-05	0.000000000000000000000000000000e+00
-4.941264799951074564887676388025e+03	-4.317733207977765856433558389754e-07	-3.134889099576156507856103394793e-05	0.000000000000000000000000000000e+00
-4.941164799951074201089795678854e+03	-3.673101042191455072087819325177e-07	-3.147112928475388646211083343296e-05	0.000000000000000000000000000000e+00
-4.941064799951073837291914969683e+03	-3.021005500542911808237666552307e-07	-3.159298409624288888350798765181e-05	0.000000000000000000000000000000e+00
-4.940964799951073473494034260511e+03	-2.361438970106270047893303387285e-07	-3.171445555710614573174249697374e-05	0.000000000000000000000000000000e+00
-4.940864799951073109696153551340e+03	-1.694393917263083604475012262577e-07	-3.183554379952556077568170955772e-05	0.000000000000000000000000000000e+00
-4.940764799951072745898272842169e+03	-1.019862887952710516859404000535e-07	-3.195624896097076631830413706581e-05	0.000000000000000000000000000000e+00
-4.940664799951072382100392132998e+03	-3.378385079215494500843414930197e-08	-3.207657118418245358829749003249e-05	0.000000000000000000000000000000e+00
-4.940564799951072018302511423826e+03	3.516865170286246705459823639825e-08	-3.219651061715556760638515254591e-05	0.000000000000000000000000000000e+00
-4.940464799951071654504630714655e+03	1.048719400793723953207916416153e-07	-3.231606741312236652638109624114e-05	0.000000000000000000000000000000e+00
-4.940364799951071290706750005484e+03	1.753267276721321658421317386464e-07	-3.243524173053538610855470181171e-05	0.000000000000000000000000000000e+00
-4.940264799951070926908869296312e+03	2.465337197365812958132060082189e-07	-3.255403373305028899651475393640e-05	0.000000000000000000000000000000e+00
-4.940164799951070563110988587141e+03	3.184936134244654338313316749992e-07	-3.267244358950857846882187551785e-05	0.000000000000000000000000000000e+00
-4.940064799951070199313107877970e+03	3.912070977595726379013132446849e-07	-3.279047147392021732291086943967e-05	0.000000000000000000000000000000e+00
-4.939964799951069835515227168798e+03	4.646748536135925393920009188881e-07	-3.290811756544613156253223373859e-05	0.000000000000000000000000000000e+00
-4.939864799951069471717346459627e+03	5.388975536820801155618349161103e-07	-3.302538204838057178365853805424e-05	0.000000000000000000000000000000e+00
-4.939764799951069107919465750456e+03	6.138758624605411966007779966947e-07	-3.314226511213338646896428563160e-05	0.000000000000000000000000000000e+00
-4.939664799951068744121585041285e+03	6.896104362206152226425046221359e-07	-3.325876695121219363835210480751e-05	0.000000000000000000000000000000e+00
-4.939564799951068380323704332113e+03	7.661019229864004081908472436335e-07	-3.337488776520439664541664570585e-05	0.000000000000000000000000000000e+00
-4.939464799951068016525823622942e+03	8.433509625108775858845977166367e-07	-3.349062775875912543500911855432e-05	0.000000000000000000000000000000e+00
-4.939364799951067652727942913771e+03	9.213581862524569229792197923301e-07	-3.360598714156903549926669327874e-05	0.000000000000000000000000000000e+00
-4.939264799951067288930062204599e+03	1.000124217351637504968783244641e-06	-3.372096612835202551847896268455e-05	0.000000000000000000000000000000e+00
-4.939164799951066925132181495428e+03	1.079649670607784233271092717843e-06	-3.383556493883281270041926691583e-05	0.000000000000000000000000000000e+00
-4.939064799951066561334300786257e+03	1.159935152456033577799917634599e-06	-3.394978379772442680451308150147e-05	0.000000000000000000000000000000e+00
-4.938964799951066197536420077085e+03	1.240981260944308596787417908747e-06	-3.406362293470955508820768864453e-05	0.000000000000000000000000000000e+00
-4.938864799951065833738539367914e+03	1.322788585710460588032184175988e-06	-3.417708258442181949070606816754e-05	0.000000000000000000000000000000e+00
-4.938764799951065469940658658743e+03	1.405357707959513125254777388129e-06	-3.429016298642691151516564973534e-05	0.000000000000000000000000000000e+00
-4.938664799951065106142777949572e+03	1.488689200441053901702564282727e-06	-3.440286438520363224320697259628e-05	0.000000000000000000000000000000e+00
-4.938564799951064742344897240400e+03	1.572783627426730123532354690963e-06	-3.451518703012481715294151873863e-05	0.000000000000000000000000000000e+00
-4.938464799951064378547016531229e+03	1.657641544687869687585706109101e-06	-3.462713117543815251678229749643e-05	0.000000000000000000000000000000e+00
-4.938364799951064014749135822058e+03	1.743263499473229625864553228587e-06	-3.473869708024687660277360357064e-05	0.000000000000000000000000000000e+00
-4.938264799951063650951255112886e+03	1.829650030486849158575823372230e-06	-3.484988500849041311328499470612e-05	0.000000000000000000000000000000e+00
-4.938164799951063287153374403715e+03	1.916801667866053307282426382274e-06	-3.496069522892481488832508440545e-05	0.000000000000000000000000000000e+00
-4.938064799951062923355493694544e+03	2.004718933159563234205598550308e-06	-3.507112801510319405632817857388e-05	0.000000000000000000000000000000e+00
-4.937964799951062559557612985373e+03	2.093402339305736389326413268708e-06	-3.518118364535598277835146130421e-05	0.000000000000000000000000000000e+00
-4.937864799951062195759732276201e+03	2.182852390610928206715222674172e-06	-3.529086240277109234831851014569e-05	0.000000000000000000000000000000e+00
-4.937764799951061831961851567030e+03	2.273069582727977679429635232689e-06	-3.540016457517400453062703102880e-05	0.000000000000000000000000000000e+00
-4.937664799951061468163970857859e+03	2.364054402634830789024658961872e-06	-3.550909045510772737248503250207e-05	0.000000000000000000000000000000e+00
-4.937564799951061104366090148687e+03	2.455807328613279978576618492458e-06	-3.561764033981262904350259534958e-05	0.000000000000000000000000000000e+00
-4.937464799951060740568209439516e+03	2.548328830227837880429211936395e-06	-3.572581453120621746517501793328e-05	0.000000000000000000000000000000e+00
-4.937364799951060376770328730345e+03	2.641619368304721158222710813979e-06	-3.583361333586278441509440084722e-05	0.000000000000000000000000000000e+00
-4.937264799951060012972448021173e+03	2.735679394910990202985454772255e-06	-3.594103706499292765841682695260e-05	0.000000000000000000000000000000e+00
-4.937164799951059649174567312002e+03	2.830509353333798943508489362464e-06	-3.604808603442300531669376106869e-05	0.000000000000000000000000000000e+00
-4.937064799951059285376686602831e+03	2.926109678059781029024711759834e-06	-3.615476056457448181648620111339e-05	0.000000000000000000000000000000e+00
-4.936964799951058921578805893660e+03	3.022480794754560102214789238384e-06	-3.626106098044314508897084659012e-05	0.000000000000000000000000000000e+00
-4.936864799951058557780925184488e+03	3.119623120242390515286954807972e-06	-3.636698761157825600691048673063e-05	0.000000000000000000000000000000e+00
-4.936764799951058193983044475317e+03	3.217537062485940771108415200952e-06	-3.647254079206156907261640598428e-05	0.000000000000000000000000000000e+00
-4.936664799951057830185163766146e+03	3.316223020566195125432900833728e-06	-3.657772086048627179074785309432e-05	0.000000000000000000000000000000e+00
-4.936564799951057466387283056974e+03	3.415681384662498337696301745070e-06	-3.668252815993580884463068358947e-05	0.000000000000000000000000000000e+00
-4.936464799951057102589402347803e+03	3.515912536032710536095446593463e-06	-3.678696303796261140488590979380e-05	0.000000000000000000000000000000e+00
-4.936364799951056738791521638632e+03	3.616916846993526830575122615885e-06	-3.689102584656673834663173638937e-05	0.000000000000000000000000000000e+00
-4.936264799951056374993640929461e+03	3.718694680900908310647659527071e-06	-3.699471694217438871767761332521e-05	0.000000000000000000000000000000e+00
-4.936164799951056011195760220289e+03	3.821246392130653650681757632634e-06	-3.709803668561636677287324248553e-05	0.000000000000000000000000000000e+00
-4.936064799951055647397879511118e+03	3.924572326059109628594665647450e-06	-3.720098544210637760186813349783e-05	0.000000000000000000000000000000e+00
-4.935964799951055283599998801947e+03	4.028672819043996417508711471722e-06	-3.730356358121929565181684740338e-05	0.000000000000000000000000000000e+00
-4.935864799951054919802118092775e+03	4.133548198405397625316073928481e-06	-3.740577147686929094854910160528e-05	0.000000000000000000000000000000e+00
-4.935764799951054556004237383604e+03	4.239198782406868918856170103115e-06	-3.750760950728788755510409447247e-05	0.000000000000000000000000000000e+00
-4.935664799951054192206356674433e+03	4.345624880236687255562286896771e-06	-3.760907805500187972872969122129e-05	0.000000000000000000000000000000e+00
-4.935564799951053828408475965261e+03	4.452826791989232252247984250593e-06	-3.771017750681122097282729765944e-05	0.000000000000000000000000000000e+00
-4.935464799951053464610595256090e+03	4.560804808646506467296848075232e-06	-3.781090825376676401109801717304e-05	0.000000000000000000000000000000e+00
-4.935364799951053100812714546919e+03	4.669559212059803066585065428606e-06	-3.791127069114791944652587130093e-05	0.000000000000000000000000000000e+00
-4.935264799951052737014833837748e+03	4.779090274931501391379035093010e-06	-3.801126521844022632893450586167e-05	0.000000000000000000000000000000e+00
-4.935164799951052373216953128576e+03	4.889398260797007368866958637588e-06	-3.811089223931282785485380459889e-05	0.000000000000000000000000000000e+00
-4.935064799951052009419072419405e+03	5.000483424006819283566625117254e-06	-3.821015216159585897595998837950e-05	0.000000000000000000000000000000e+00
-4.934964799951051645621191710234e+03	5.112346009708757026092015851582e-06	-3.830904539725773236356204387576e-05	0.000000000000000000000000000000e+00
-4.934864799951051281823311001062e+03	5.224986253830314161697261077233e-06	-3.840757236238232272913448173135e-05	0.000000000000000000000000000000e+00
-4.934764799951050918025430291891e+03	5.338404383061157382553418848659e-06	-3.850573347714609015847789241782e-05	0.000000000000000000000000000000e+00
-4.934664799951050554227549582720e+03	5.452600614835762332329761881144e-06	-3.860352916579508824939867550619e-05	0.000000000000000000000000000000e+00
-4.934564799951050190429668873549e+03	5.567575157316192579343150370619e-06	-3.870095985662187738169867645688e-05	0.000000000000000000000000000000e+00
-4.934464799951049826631788164377e+03	5.683328209375028514539068824618e-06	-3.879802598194237022452904306569e-05	0.000000000000000000000000000000e+00
-4.934364799951049462833907455206e+03	5.799859960578429233645381818407e-06	-3.889472797807256882352683335924e-05	0.000000000000000000000000000000e+00
-4.934264799951049099036026746035e+03	5.917170591169344344157753762259e-06	-3.899106628530522037278868707766e-05	0.000000000000000000000000000000e+00
-4.934164799951048735238146036863e+03	6.035260272050853674300104068084e-06	-3.908704134788639167168156074439e-05	0.000000000000000000000000000000e+00
-4.934064799951048371440265327692e+03	6.154129164769676388574513176133e-06	-3.918265361399194193769979221997e-05	0.000000000000000000000000000000e+00
-4.933964799951048007642384618521e+03	6.273777421499805464187322218139e-06	-3.927790353570391430415922884301e-05	0.000000000000000000000000000000e+00
-4.933864799951047643844503909349e+03	6.394205185026294633405738454535e-06	-3.937279156898682567393768505504e-05	0.000000000000000000000000000000e+00
-4.933764799951047280046623200178e+03	6.515412588729191015581368451315e-06	-3.946731817366391591563393181907e-05	0.000000000000000000000000000000e+00
-4.933664799951046916248742491007e+03	6.637399756567598192247628419160e-06	-3.956148381339324798192796928120e-05	0.000000000000000000000000000000e+00
-4.933564799951046552450861781836e+03	6.760166803063913771004288938427e-06	-3.965528895564378092288698729462e-05	0.000000000000000000000000000000e+00
-4.933464799951046188652981072664e+03	6.883713833288189769179371557684e-06	-3.974873407167131415026334328999e-05	0.000000000000000000000000000000e+00
-4.933364799951045824855100363493e+03	7.008040942842654780783970963620e-06	-3.984181963649437071542033783622e-05	0.000000000000000000000000000000e+00
-4.933264799951045461057219654322e+03	7.133148217846370821705690584702e-06	-3.993454612886998571956789771953e-05	0.000000000000000000000000000000e+00
-4.933164799951045097259338945150e+03	7.259035734920043487865531223191e-06	-4.002691403126944051388963474736e-05	0.000000000000000000000000000000e+00
-4.933064799951044733461458235979e+03	7.385703561170988814470021732728e-06	-4.011892382985386137439834386420e-05	0.000000000000000000000000000000e+00
-4.932964799951044369663577526808e+03	7.513151754178236507567857638268e-06	-4.021057601444978429547361109542e-05	0.000000000000000000000000000000e+00
-4.932864799951044005865696817636e+03	7.641380361977793264833570818784e-06	-4.030187107852461813944575097501e-05	0.000000000000000000000000000000e+00
-4.932764799951043642067816108465e+03	7.770389423048036539425076352217e-06	-4.039280951916201969475322952619e-05	0.000000000000000000000000000000e+00
-4.932664799951043278269935399294e+03	7.900178966295285333727195509201e-06	-4.048339183703721452399146296663e-05	0.000000000000000000000000000000e+00
-4.932564799951042914472054690123e+03	8.030749011039502283202003163343e-06	-4.057361853639220261548078982905e-05	0.000000000000000000000000000000e+00
-4.932464799951042550674173980951e+03	8.162099567000153288367364501354e-06	-4.066349012501091660098939684076e-05	0.000000000000000000000000000000e+00
-4.932364799951042186876293271780e+03	8.294230634282217918640082998660e-06	-4.075300711419427832950257428735e-05	0.000000000000000000000000000000e+00
-4.932264799951041823078412562609e+03	8.427142203362342117714187117450e-06	-4.084217001873520800714692513544e-05	0.000000000000000000000000000000e+00
-4.932164799951041459280531853437e+03	8.560834255075165397726351390606e-06	-4.093097935689350458810659150188e-05	0.000000000000000000000000000000e+00
-4.932064799951041095482651144266e+03	8.695306760599776782429300159283e-06	-4.101943565037070583674874701963e-05	0.000000000000000000000000000000e+00
-4.931964799951040731684770435095e+03	8.830559681446341851020556679153e-06	-4.110753942428482641700468458446e-05	0.000000000000000000000000000000e+00
-4.931864799951040367886889725924e+03	8.966592969442861919110963897506e-06	-4.119529120714505532416943589524e-05	0.000000000000000000000000000000e+00
-4.931764799951040004089009016752e+03	9.103406566722109402546234124820e-06	-4.128269153082636522527487654699e-05	0.000000000000000000000000000000e+00
-4.931664799951039640291128307581e+03	9.241000405708705482763637428789e-06	-4.136974093054402693177273864222e-05	0.000000000000000000000000000000e+00
-4.931564799951039276493247598410e+03	9.379374409106355320276879328212e-06	-4.145643994482806966210899912717e-05	0.000000000000000000000000000000e+00
-4.931464799951038912695366889238e+03	9.518528489885239122223273278145e-06	-4.154278911549768709418964385272e-05	0.000000000000000000000000000000e+00
-4.931364799951038548897486180067e+03	9.658462551269543817380157368913e-06	-4.162878898763552822136560505051e-05	0.000000000000000000000000000000e+00
-4.931264799951038185099605470896e+03	9.799176486725175996232023445387e-06	-4.171444010956194755083623060266e-05	0.000000000000000000000000000000e+00
-4.931164799951037821301724761724e+03	9.940670179947610376309206914325e-06	-4.179974303280916721062623886418e-05	0.000000000000000000000000000000e+00
-4.931064799951037457503844052553e+03	1.008294350484991275631371093757e-05	-4.188469831209537807019047117585e-05	0.000000000000000000000000000000e+00
-4.930964799951037093705963343382e+03	1.022599632555089002518711877032e-05	-4.196930650529875954585570796418e-05	0.000000000000000000000000000000e+00
-4.930864799951036729908082634211e+03	1.036982849636342651842690204544e-05	-4.205356817343143841989028253181e-05	0.000000000000000000000000000000e+00
-4.930764799951036366110201925039e+03	1.051443986178297114626734032328e-05	-4.213748388061338667320149253825e-05	0.000000000000000000000000000000e+00
-4.930664799951036002312321215868e+03	1.065983025647617021152736838108e-05	-4.222105419404622445034291899901e-05	0.000000000000000000000000000000e+00
-4.930564799951035638514440506697e+03	1.080599950526967641031145239694e-05	-4.230427968398698236694027707827e-05	0.000000000000000000000000000000e+00
-4.930464799951035274716559797525e+03	1.095294742313908996985023780457e-05	-4.238716092372176894942717439996e-05	0.000000000000000000000000000000e+00
-4.930364799951034910918679088354e+03	1.110067381519808613358959309414e-05	-4.246969848953940419346297918679e-05	0.000000000000000000000000000000e+00
-4.930264799951034547120798379183e+03	1.124917847668769341814426487858e-05	-4.255189296070495825466059591768e-05	0.000000000000000000000000000000e+00
-4.930164799951034183322917670012e+03	1.139846119296572264211614422535e-05	-4.263374491943324270546919474434e-05	0.000000000000000000000000000000e+00
-4.930064799951033819525036960840e+03	1.154852173949636536150198384831e-05	-4.271525495086221370063042646059e-05	0.000000000000000000000000000000e+00
-4.929964799951033455727156251669e+03	1.169935988183994138289983205636e-05	-4.279642364302634803758032533416e-05	0.000000000000000000000000000000e+00
-4.929864799951033091929275542498e+03	1.185097537564282415363439010525e-05	-4.287725158682991757289754142235e-05	0.000000000000000000000000000000e+00
-4.929764799951032728131394833326e+03	1.200336796662751353561519179758e-05	-4.295773937602021620490652664692e-05	0.000000000000000000000000000000e+00
-4.929664799951032364333514124155e+03	1.215653739058287967985012845151e-05	-4.303788760716073942243567462818e-05	0.000000000000000000000000000000e+00
-4.929564799951032000535633414984e+03	1.231048337335454581436232357472e-05	-4.311769687960426898588536803736e-05	0.000000000000000000000000000000e+00
-4.929464799951031636737752705812e+03	1.246520563083546754375077053600e-05	-4.319716779546592372697813577709e-05	0.000000000000000000000000000000e+00
-4.929364799951031272939871996641e+03	1.262070386895664767402253092499e-05	-4.327630095959613580960945178333e-05	0.000000000000000000000000000000e+00
-4.929264799951030909141991287470e+03	1.277697778367802383214617278906e-05	-4.335509697955357278058990955216e-05	0.000000000000000000000000000000e+00
-4.929164799951030545344110578299e+03	1.293402706097952379812876522180e-05	-4.343355646557799185775161632250e-05	0.000000000000000000000000000000e+00
-4.929064799951030181546229869127e+03	1.309185137685226313862801167387e-05	-4.351168003056306033673669708683e-05	0.000000000000000000000000000000e+00
-4.928964799951029817748349159956e+03	1.325045039728993427001046273572e-05	-4.358946829002907435383212808588e-05	0.000000000000000000000000000000e+00
-4.928864799951029453950468450785e+03	1.340982377828033951701076215146e-05	-4.366692186209565732001383620009e-05	0.000000000000000000000000000000e+00
-4.928764799951029090152587741613e+03	1.356997116579710204830981623569e-05	-4.374404136745439059235501799705e-05	0.000000000000000000000000000000e+00
-4.928664799951028726354707032442e+03	1.373089219579152080771399652148e-05	-4.382082742934138315906225646934e-05	0.000000000000000000000000000000e+00
-4.928564799951028362556826323271e+03	1.389258649418461348664863286295e-05	-4.389728067350978033813943546271e-05	0.000000000000000000000000000000e+00
-4.928464799951027998758945614100e+03	1.405505367685931196258201231197e-05	-4.397340172820223181847018589785e-05	0.000000000000000000000000000000e+00
-4.928364799951027634961064904928e+03	1.421829334965282714403882885490e-05	-4.404919122412330549079170771698e-05	0.000000000000000000000000000000e+00
-4.928264799951027271163184195757e+03	1.438230510834917814000540048358e-05	-4.412464979441181996350565541753e-05	0.000000000000000000000000000000e+00
-4.928164799951026907365303486586e+03	1.454708853867187389526539204043e-05	-4.419977807461317030222544555151e-05	0.000000000000000000000000000000e+00
-4.928064799951026543567422777414e+03	1.471264321627679133737930106118e-05	-4.427457670265155212536989370875e-05	0.000000000000000000000000000000e+00
-4.927964799951026179769542068243e+03	1.487896870674519413113318783148e-05	-4.434904631880217214722969543139e-05	0.000000000000000000000000000000e+00
-4.927864799951025815971661359072e+03	1.504606456557692930990632884658e-05	-4.442318756566339095839812678435e-05	0.000000000000000000000000000000e+00
-4.927764799951025452173780649900e+03	1.521393033818378653736474309666e-05	-4.449700108812879804356596458170e-05	0.000000000000000000000000000000e+00
-4.927664799951025088375899940729e+03	1.538256555988301999948059117784e-05	-4.457048753335927324678925054435e-05	0.000000000000000000000000000000e+00
-4.927564799951024724578019231558e+03	1.555196975589105494973407584069e-05	-4.464364755075498047412127511357e-05	0.000000000000000000000000000000e+00
-4.927464799951024360780138522387e+03	1.572214244131735010837763732994e-05	-4.471648179192730718613593698940e-05	0.000000000000000000000000000000e+00
-4.927364799951023996982257813215e+03	1.589308312115842269202602154987e-05	-4.478899091067076323286963446257e-05	0.000000000000000000000000000000e+00
-4.927264799951023633184377104044e+03	1.606479129029204962609937712426e-05	-4.486117556293482547865453247127e-05	0.000000000000000000000000000000e+00
-4.927164799951023269386496394873e+03	1.623726643347163646978990880765e-05	-4.493303640679574854563393948581e-05	0.000000000000000000000000000000e+00
-4.927064799951022905588615685701e+03	1.641050802532075913574977077403e-05	-4.500457410242831457090548208377e-05	0.000000000000000000000000000000e+00
-4.926964799951022541790734976530e+03	1.658451553032786824010483273106e-05	-4.507578931207754908234638935305e-05	0.000000000000000000000000000000e+00
-4.926864799951022177992854267359e+03	1.675928840284116285905789689448e-05	-4.514668270003038944059373105411e-05	0.000000000000000000000000000000e+00
-4.926764799951021814194973558187e+03	1.693482608706363369208136582245e-05	-4.521725493258730584717960954144e-05	0.000000000000000000000000000000e+00
-4.926664799951021450397092849016e+03	1.711112801704828240796293914450e-05	-4.528750667803387491882130544418e-05	0.000000000000000000000000000000e+00
-4.926564799951021086599212139845e+03	1.728819361669351039744076115046e-05	-4.535743860661231938039353317471e-05	0.000000000000000000000000000000e+00
-4.926464799951020722801331430674e+03	1.746602229973866676803265218787e-05	-4.542705139049300710031922823084e-05	0.000000000000000000000000000000e+00
-4.926364799951020359003450721502e+03	1.764461346975977590985015797109e-05	-4.549634570374589591585171022281e-05	0.000000000000000000000000000000e+00
-4.926264799951019995205570012331e+03	1.782396652016543785613383876765e-05	-4.556532222231195135330253376260e-05	0.000000000000000000000000000000e+00
-4.926164799951019631407689303160e+03	1.800408083419289127411443141025e-05	-4.563398162397452369068787114692e-05	0.000000000000000000000000000000e+00
-4.926064799951019267609808593988e+03	1.818495578490425941499061823770e-05	-4.570232458833065725773911469609e-05	0.000000000000000000000000000000e+00
-4.925964799951018903811927884817e+03	1.836659073518295869423266886145e-05	-4.577035179676240651217705712739e-05	0.000000000000000000000000000000e+00
-4.925864799951018540014047175646e+03	1.854898503773027329034374377503e-05	-4.583806393240809112961386961871e-05	0.000000000000000000000000000000e+00
-4.925764799951018176216166466475e+03	1.873213803506211609086959390957e-05	-4.590546168013349688334645559706e-05	0.000000000000000000000000000000e+00
-4.925664799951017812418285757303e+03	1.891604905950595226873413301494e-05	-4.597254572650307652414980452704e-05	0.000000000000000000000000000000e+00
-4.925564799951017448620405048132e+03	1.910071743319790242955982795259e-05	-4.603931675975106934490740928645e-05	0.000000000000000000000000000000e+00
-4.925464799951017084822524338961e+03	1.928614246808001177744575083128e-05	-4.610577546975264107403241764516e-05	0.000000000000000000000000000000e+00
-4.925364799951016721024643629789e+03	1.947232346589768191107150396846e-05	-4.617192254799494245372584733111e-05	0.000000000000000000000000000000e+00
-4.925264799951016357226762920618e+03	1.965925971819730251957669686647e-05	-4.623775868754814748944406699316e-05	0.000000000000000000000000000000e+00
-4.925164799951015993428882211447e+03	1.984695050632403215623913994570e-05	-4.630328458303646459431196502621e-05	0.000000000000000000000000000000e+00
-4.925064799951015629631001502275e+03	2.003539510141977213566501225817e-05	-4.636850093060910707595465019004e-05	0.000000000000000000000000000000e+00
-4.924964799951015265833120793104e+03	2.022459276442128612064595694076e-05	-4.643340842791125007080199615928e-05	0.000000000000000000000000000000e+00
-4.924864799951014902035240083933e+03	2.041454274605851622065993966615e-05	-4.649800777405492649202098376371e-05	0.000000000000000000000000000000e+00
-4.924764799951014538237359374762e+03	2.060524428685307527322513598822e-05	-4.656229966958991620118446519427e-05	0.000000000000000000000000000000e+00
-4.924664799951014174439478665590e+03	2.079669661711689497931611347870e-05	-4.662628481647459452235846000256e-05	0.000000000000000000000000000000e+00
-4.924564799951013810641597956419e+03	2.098889895695106038602840980989e-05	-4.668996391804674009860798289395e-05	0.000000000000000000000000000000e+00
-4.924464799951013446843717247248e+03	2.118185051624481038770077268030e-05	-4.675333767899434952476644955510e-05	0.000000000000000000000000000000e+00
-4.924364799951013083045836538076e+03	2.137555049467473135054937372068e-05	-4.681640680532639099383288017187e-05	0.000000000000000000000000000000e+00
-4.924264799951012719247955828905e+03	2.156999808170409642696895013980e-05	-4.687917200434353761457836884396e-05	0.000000000000000000000000000000e+00
-4.924164799951012355450075119734e+03	2.176519245658241493400486543663e-05	-4.694163398460889395288897496528e-05	0.000000000000000000000000000000e+00
-4.924064799951011991652194410563e+03	2.196113278834511048083315276624e-05	-4.700379345591866158673641229448e-05	0.000000000000000000000000000000e+00
-4.923964799951011627854313701391e+03	2.215781823581342610107042245815e-05	-4.706565112927281143741231606015e-05	0.000000000000000000000000000000e+00
-4.923864799951011264056432992220e+03	2.235524794759446491035533022274e-05	-4.712720771684571544318104185933e-05	0.000000000000000000000000000000e+00
-4.923764799951010900258552283049e+03	2.255342106208143066370559737255e-05	-4.718846393195675790414173045306e-05	0.000000000000000000000000000000e+00
-4.923664799951010536460671573877e+03	2.275233670745403094320090386926e-05	-4.724942048904091972203606042413e-05	0.000000000000000000000000000000e+00
-4.923564799951010172662790864706e+03	2.295199400167904636412344321350e-05	-4.731007810361936264005600083493e-05	0.000000000000000000000000000000e+00
-4.923464799951009808864910155535e+03	2.315239205251110645713760738396e-05	-4.737043749226995249627936157566e-05	0.000000000000000000000000000000e+00
-4.923364799951009445067029446363e+03	2.335352995749361462826838853335e-05	-4.743049937259778925336892174691e-05	0.000000000000000000000000000000e+00
-4.923264799951009081269148737192e+03	2.355540680395986285425996564769e-05	-4.749026446320570992321724590468e-05	0.000000000000000000000000000000e+00
-4.923164799951008717471268028021e+03	2.375802166903431239639195304836e-05	-4.754973348366477793906434423654e-05	0.000000000000000000000000000000e+00
-4.923064799951008353673387318850e+03	2.396137361963405747341225582314e-05	-4.760890715448474542256102060023e-05	0.000000000000000000000000000000e+00
-4.922964799951007989875506609678e+03	2.416546171247046850545474316885e-05	-4.766778619708449512204148645900e-05	0.000000000000000000000000000000e+00
-4.922864799951007626077625900507e+03	2.437028499405100137641458357685e-05	-4.772637133376246879826881874820e-05	0.000000000000000000000000000000e+00
-4.922764799951007262279745191336e+03	2.457584250068119981983555399907e-05	-4.778466328766708205765326167302e-05	0.000000000000000000000000000000e+00
-4.922664799951006898481864482164e+03	2.478213325846684688259606577088e-05	-4.784266278276712563294337243747e-05	0.000000000000000000000000000000e+00
-4.922564799951006534683983772993e+03	2.498915628331632645276610960039e-05	-4.790037054382213955886285483565e-05	0.000000000000000000000000000000e+00
-4.922464799951006170886103063822e+03	2.519691058094314402965828436631e-05	-4.795778729635277379522023677438e-05	0.000000000000000000000000000000e+00
-4.922364799951005807088222354650e+03	2.540539514686862367673185481021e-05	-4.801491376661115562628212583007e-05	0.000000000000000000000000000000e+00
-4.922264799951005443290341645479e+03	2.561460896642478793361341615764e-05	-4.807175068155120962630141856486e-05	0.000000000000000000000000000000e+00
-4.922164799951005079492460936308e+03	2.582455101475740374657522058222e-05	-4.812829876879900473009982198036e-05	0.000000000000000000000000000000e+00
-4.922064799951004715694580227137e+03	2.603522025682922491065726666726e-05	-4.818455875662304709354175069613e-05	0.000000000000000000000000000000e+00
-4.921964799951004351896699517965e+03	2.624661564742339714211526169318e-05	-4.824053137390460005906253626584e-05	0.000000000000000000000000000000e+00
-4.921864799951003988098818808794e+03	2.645873613114705288624876888814e-05	-4.829621735010796346361516828694e-05	0.000000000000000000000000000000e+00
-4.921764799951003624300938099623e+03	2.667158064243505859115986045271e-05	-4.835161741525075972288061354476e-05	0.000000000000000000000000000000e+00
-4.921664799951003260503057390451e+03	2.688514810555397543381447866828e-05	-4.840673229987421991547813515666e-05	0.000000000000000000000000000000e+00
-4.921564799951002896705176681280e+03	2.709943743460616573577072474510e-05	-4.846156273501343598585772154408e-05	0.000000000000000000000000000000e+00
-4.921464799951002532907295972109e+03	2.731444753353410266681448870241e-05	-4.851610945216761972345609343904e-05	0.000000000000000000000000000000e+00
-4.921364799951002169109415262938e+03	2.753017729612484596705274109141e-05	-4.857037318327034818932555482185e-05	0.000000000000000000000000000000e+00
-4.921264799951001805311534553766e+03	2.774662560601467691120090852674e-05	-4.862435466065982947155357796198e-05	0.000000000000000000000000000000e+00
-4.921164799951001441513653844595e+03	2.796379133669395011330474631883e-05	-4.867805461704912100683734221818e-05	0.000000000000000000000000000000e+00
-4.921064799951001077715773135424e+03	2.818167335151210118552450589746e-05	-4.873147378549637500711258497610e-05	0.000000000000000000000000000000e+00
-4.920964799951000713917892426252e+03	2.840027050368283396790392014708e-05	-4.878461289937505678112814044844e-05	0.000000000000000000000000000000e+00
-4.920864799951000350120011717081e+03	2.861958163628947716472863960213e-05	-4.883747269234418338481121257821e-05	0.000000000000000000000000000000e+00
-4.920764799950999986322131007910e+03	2.883960558229054088066022065728e-05	-4.889005389831854194284191383879e-05	0.000000000000000000000000000000e+00
-4.920664799950999622524250298738e+03	2.906034116452543239906419758611e-05	-4.894235725143892152275496010283e-05	0.000000000000000000000000000000e+00
-4.920564799950999258726369589567e+03	2.928178719572036169571833952308e-05	-4.899438348604232468025063140793e-05	0.000000000000000000000000000000e+00
-4.920464799950998894928488880396e+03	2.950394247849442991163751437433e-05	-4.904613333663217900450573272231e-05	0.000000000000000000000000000000e+00
-4.920364799950998531130608171225e+03	2.972680580536586012743369145106e-05	-4.909760753784858932106602291690e-05	0.000000000000000000000000000000e+00
-4.920264799950998167332727462053e+03	2.995037595875846191876938628962e-05	-4.914880682443851535583928535900e-05	0.000000000000000000000000000000e+00
-4.920164799950997803534846752882e+03	3.017465171100823143708266615981e-05	-4.919973193122603749051491295319e-05	0.000000000000000000000000000000e+00
-4.920064799950997439736966043711e+03	3.039963182437015477821949660520e-05	-4.925038359308256153161129087259e-05	0.000000000000000000000000000000e+00
-4.919964799950997075939085334539e+03	3.062531505102516381699659375748e-05	-4.930076254489704380831391339335e-05	0.000000000000000000000000000000e+00
-4.919864799950996712141204625368e+03	3.085170013308730888219877375178e-05	-4.935086952154622982284065679792e-05	0.000000000000000000000000000000e+00
-4.919764799950996348343323916197e+03	3.107878580261106018058428479556e-05	-4.940070525786489967707063031277e-05	0.000000000000000000000000000000e+00
-4.919664799950995984545443207026e+03	3.130657078159883961385179240722e-05	-4.945027048861609994664587097724e-05	0.000000000000000000000000000000e+00
-4.919564799950995620747562497854e+03	3.153505378200870167340608141160e-05	-4.949956594846138910760019458124e-05	0.000000000000000000000000000000e+00
-4.919464799950995256949681788683e+03	3.176423350576218035358141977831e-05	-4.954859237193110329177878070617e-05	0.000000000000000000000000000000e+00
-4.919364799950994893151801079512e+03	3.199410864475235290529941956095e-05	-4.959735049339461526599417973138e-05	0.000000000000000000000000000000e+00
-4.919264799950994529353920370340e+03	3.222467788085204589126203655880e-05	-4.964584104703060696370947590950e-05	0.000000000000000000000000000000e+00
-4.919164799950994165556039661169e+03	3.245593988592225130531548904500e-05	-4.969406476679733524045787240730e-05	0.000000000000000000000000000000e+00
-4.919064799950993801758158951998e+03	3.268789332182068499334931521716e-05	-4.974202238640293828684374455307e-05	0.000000000000000000000000000000e+00
-4.918964799950993437960278242826e+03	3.292053684041056191462992774888e-05	-4.978971463927572171275295898063e-05	0.000000000000000000000000000000e+00
-4.918864799950993074162397533655e+03	3.315386908356951370466930706371e-05	-4.983714225853448528914466097994e-05	0.000000000000000000000000000000e+00
-4.918764799950992710364516824484e+03	3.338788868319870952600103564123e-05	-4.988430597695882258478874970997e-05	0.000000000000000000000000000000e+00
-4.918664799950992346566636115313e+03	3.362259426123216665433651728634e-05	-4.993120652695948158937555572123e-05	0.000000000000000000000000000000e+00
-4.918564799950991982768755406141e+03	3.385798442964618303746560101786e-05	-4.997784464054867790278047223751e-05	0.000000000000000000000000000000e+00
-4.918464799950991618970874696970e+03	3.409405779046901379964601419559e-05	-5.002422104931049601575510088480e-05	0.000000000000000000000000000000e+00
-4.918364799950991255172993987799e+03	3.433081293579068327126435633545e-05	-5.007033648437123638050977314506e-05	0.000000000000000000000000000000e+00
-4.918264799950990891375113278627e+03	3.456824844777300030640443395669e-05	-5.011619167636980991514111805074e-05	0.000000000000000000000000000000e+00
-4.918164799950990527577232569456e+03	3.480636289865974300700504628914e-05	-5.016178735542815961311394201694e-05	0.000000000000000000000000000000e+00
-4.918064799950990163779351860285e+03	3.504515485078700607734364380619e-05	-5.020712425112167537647953063917e-05	0.000000000000000000000000000000e+00
-4.917964799950989799981471151114e+03	3.528462285659374469016374975538e-05	-5.025220309244962917788468459435e-05	0.000000000000000000000000000000e+00
-4.917864799950989436183590441942e+03	3.552476545863250131191898861793e-05	-5.029702460780565088016222374812e-05	0.000000000000000000000000000000e+00
-4.917764799950989072385709732771e+03	3.576558118958028838207940935945e-05	-5.034158952494819727965791322788e-05	0.000000000000000000000000000000e+00
-4.917664799950988708587829023600e+03	3.600706857224967428034514971280e-05	-5.038589857097104147834812359896e-05	0.000000000000000000000000000000e+00
-4.917564799950988344789948314428e+03	3.624922611960001159539523918340e-05	-5.042995247227380968980253728162e-05	0.000000000000000000000000000000e+00
-4.917464799950987980992067605257e+03	3.649205233474888901033447718980e-05	-5.047375195453251126888327693365e-05	0.000000000000000000000000000000e+00
-4.917364799950987617194186896086e+03	3.673554571098372548967544992671e-05	-5.051729774267009584649834597059e-05	0.000000000000000000000000000000e+00
-4.917264799950987253396306186914e+03	3.697970473177356097796431022573e-05	-5.056059056082704434567295925795e-05	0.000000000000000000000000000000e+00
-4.917164799950986889598425477743e+03	3.722452787078100972873243024175e-05	-5.060363113233198032641160790668e-05	0.000000000000000000000000000000e+00
-4.917064799950986525800544768572e+03	3.747001359187439659256466106818e-05	-5.064642017967229488308728013735e-05	0.000000000000000000000000000000e+00
-4.916964799950986162002664059401e+03	3.771616034914008981681135534991e-05	-5.068895842446479864688499428205e-05	0.000000000000000000000000000000e+00
-4.916864799950985798204783350229e+03	3.796296658689496937057195058429e-05	-5.073124658742641444582679999264e-05	0.000000000000000000000000000000e+00
-4.916764799950985434406902641058e+03	3.821043073969912566264020559181e-05	-5.077328538834486996479677944905e-05	0.000000000000000000000000000000e+00
-4.916664799950985070609021931887e+03	3.845855123236868023219384160605e-05	-5.081507554604944461567467284269e-05	0.000000000000000000000000000000e+00
-4.916564799950984706811141222715e+03	3.870732647998881650365510243006e-05	-5.085661777838172318373308189443e-05	0.000000000000000000000000000000e+00
-4.916464799950984343013260513544e+03	3.895675488792699350066792152170e-05	-5.089791280216639690787971961328e-05	0.000000000000000000000000000000e+00
-4.916364799950983979215379804373e+03	3.920683485184631541413738387014e-05	-5.093896133318207811342681612388e-05	0.000000000000000000000000000000e+00
-4.916264799950983615417499095201e+03	3.945756475771907735312221676693e-05	-5.097976408613212839738768056286e-05	0.000000000000000000000000000000e+00
-4.916164799950983251619618386030e+03	3.970894298184051438363462160908e-05	-5.102032177461556812893619938798e-05	0.000000000000000000000000000000e+00
-4.916064799950982887821737676859e+03	3.996096789084267931644808835578e-05	-5.106063511109797917360275665288e-05	0.000000000000000000000000000000e+00
-4.915964799950982524023856967688e+03	4.021363784170856444039401922375e-05	-5.110070480688243472252446641946e-05	0.000000000000000000000000000000e+00
-4.915864799950982160225976258516e+03	4.046695118178633167587560093281e-05	-5.114053157208049010806760747982e-05	0.000000000000000000000000000000e+00
-4.915764799950981796428095549345e+03	4.072090624880375279255259601818e-05	-5.118011611558317361945005807833e-05	0.000000000000000000000000000000e+00
-4.915664799950981432630214840174e+03	4.097550137088282580987916303705e-05	-5.121945914503204508099951097755e-05	0.000000000000000000000000000000e+00
-4.915564799950981068832334131002e+03	4.123073486655456758049470566974e-05	-5.125856136679026120667526655872e-05	0.000000000000000000000000000000e+00
-4.915464799950980705034453421831e+03	4.148660504477395545141343857765e-05	-5.129742348591369516469865019737e-05	0.000000000000000000000000000000e+00
-4.915364799950980341236572712660e+03	4.174311020493508576564845036216e-05	-5.133604620612208324723774177656e-05	0.000000000000000000000000000000e+00
-4.915264799950979977438692003489e+03	4.200024863688648144163448328037e-05	-5.137443022977020542140999537217e-05	0.000000000000000000000000000000e+00
-4.915164799950979613640811294317e+03	4.225801862094656218297658578642e-05	-5.141257625781912686665706124778e-05	0.000000000000000000000000000000e+00
-4.915064799950979249842930585146e+03	4.251641842791933830489684020826e-05	-5.145048498980742595959245178072e-05	0.000000000000000000000000000000e+00
-4.914964799950978886045049875975e+03	4.277544631911023330968907307792e-05	-5.148815712382253067906645593865e-05	0.000000000000000000000000000000e+00
-4.914864799950978522247169166803e+03	4.303510054634207586876301632195e-05	-5.152559335647203468244031965284e-05	0.000000000000000000000000000000e+00
-4.914764799950978158449288457632e+03	4.329537935197132219765012162149e-05	-5.156279438285508792075978456992e-05	0.000000000000000000000000000000e+00
-4.914664799950977794651407748461e+03	4.355628096890439362749020135723e-05	-5.159976089653382113524651697567e-05	0.000000000000000000000000000000e+00
-4.914564799950977430853527039289e+03	4.381780362061422424068898862082e-05	-5.163649358950479745884384885635e-05	0.000000000000000000000000000000e+00
-4.914464799950977067055646330118e+03	4.407994552115695758437441398314e-05	-5.167299315217052500413472126972e-05	0.000000000000000000000000000000e+00
-4.914364799950976703257765620947e+03	4.434270487518883311923306722591e-05	-5.170926027331101688510467395687e-05	0.000000000000000000000000000000e+00
-4.914264799950976339459884911776e+03	4.460607987798324207493610993325e-05	-5.174529564005537156769556905722e-05	0.000000000000000000000000000000e+00
-4.914164799950975975662004202604e+03	4.487006871544797304094537304664e-05	-5.178109993785341420673151713316e-05	0.000000000000000000000000000000e+00
-4.914064799950975611864123493433e+03	4.513466956414259308259101510785e-05	-5.181667385044737864042627140115e-05	0.000000000000000000000000000000e+00
-4.913964799950975248066242784262e+03	4.539988059129602536879294349959e-05	-5.185201805984365037126282427238e-05	0.000000000000000000000000000000e+00
-4.913864799950974884268362075090e+03	4.566569995482431653516242064939e-05	-5.188713324628452987566373799666e-05	0.000000000000000000000000000000e+00
-4.913764799950974520470481365919e+03	4.593212580334852601984807485280e-05	-5.192202008822006367629725565038e-05	0.000000000000000000000000000000e+00
-4.913664799950974156672600656748e+03	4.619915627621285256860714230065e-05	-5.195667926227990929570130229642e-05	0.000000000000000000000000000000e+00
-4.913564799950973792874719947577e+03	4.646678950350288948888469175991e-05	-5.199111144324526119627968845371e-05	0.000000000000000000000000000000e+00
-4.913464799950973429076839238405e+03	4.673502360606403575795514404589e-05	-5.202531730402083770667051587644e-05	0.000000000000000000000000000000e+00
-4.913364799950973065278958529234e+03	4.700385669552013752402544466413e-05	-5.205929751560687472437816136761e-05	0.000000000000000000000000000000e+00
-4.913264799950972701481077820063e+03	4.727328687429226513260979714026e-05	-5.209305274707122106235893110870e-05	0.000000000000000000000000000000e+00
-4.913164799950972337683197110891e+03	4.754331223561764600696669114122e-05	-5.212658366552144734813387105810e-05	0.000000000000000000000000000000e+00
-4.913064799950971973885316401720e+03	4.781393086356880759270684966289e-05	-5.215989093607703623806451376232e-05	0.000000000000000000000000000000e+00
-4.912964799950971610087435692549e+03	4.808514083307285582767273690585e-05	-5.219297522184160651294651533938e-05	0.000000000000000000000000000000e+00
-4.912864799950971246289554983377e+03	4.835694020993094334719825111435e-05	-5.222583718387519815997549477160e-05	0.000000000000000000000000000000e+00
-4.912764799950970882491674274206e+03	4.862932705083791387222144630975e-05	-5.225847748116661844108507550821e-05	0.000000000000000000000000000000e+00
-4.912664799950970518693793565035e+03	4.890229940340209567519597078089e-05	-5.229089677060582184260281723986e-05	0.000000000000000000000000000000e+00
-4.912564799950970154895912855864e+03	4.917585530616527800511911250325e-05	-5.232309570695637134006908408601e-05	0.000000000000000000000000000000e+00
-4.912464799950969791098032146692e+03	4.944999278862285691914929541824e-05	-5.235507494282794709690095902310e-05	0.000000000000000000000000000000e+00
-4.912364799950969427300151437521e+03	4.972470987124415052081302657250e-05	-5.238683512864889582063762651920e-05	0.000000000000000000000000000000e+00
-4.912264799950969063502270728350e+03	5.000000456549287682853771608293e-05	-5.241837691263888176313942568463e-05	0.000000000000000000000000000000e+00
-4.912164799950968699704390019178e+03	5.027587487384780782703752599616e-05	-5.244970094078153772078690342262e-05	0.000000000000000000000000000000e+00
-4.912064799950968335906509310007e+03	5.055231878982358614902509197364e-05	-5.248080785679721767863353809602e-05	0.000000000000000000000000000000e+00
-4.911964799950967972108628600836e+03	5.082933429799172471603985190569e-05	-5.251169830211581044093066550360e-05	0.000000000000000000000000000000e+00
-4.911864799950967608310747891665e+03	5.110691937400174190454793521354e-05	-5.254237291584958714297029502838e-05	0.000000000000000000000000000000e+00
-4.911764799950967244512867182493e+03	5.138507198460250677621297121789e-05	-5.257283233476612330182728416439e-05	0.000000000000000000000000000000e+00
-4.911664799950966880714986473322e+03	5.166379008766371305717488016107e-05	-5.260307719326128862973729338748e-05	0.000000000000000000000000000000e+00
-4.911564799950966516917105764151e+03	5.194307163219755640523600526137e-05	-5.263310812333231138637409940451e-05	0.000000000000000000000000000000e+00
-4.911464799950966153119225054979e+03	5.222291455838054042605522742093e-05	-5.266292575455086983618122054018e-05	0.000000000000000000000000000000e+00
-4.911364799950965789321344345808e+03	5.250331679757547920098584293136e-05	-5.269253071403627179713005657113e-05	0.000000000000000000000000000000e+00
-4.911264799950965425523463636637e+03	5.278427627235365566897573597061e-05	-5.272192362642870195211380890399e-05	0.000000000000000000000000000000e+00
-4.911164799950965061725582927465e+03	5.306579089651714263879342392549e-05	-5.275110511386253692297718109749e-05	0.000000000000000000000000000000e+00
-4.911064799950964697927702218294e+03	5.334785857512129320784355357432e-05	-5.278007579593970100212754759106e-05	0.000000000000000000000000000000e+00
-4.910964799950964334129821509123e+03	5.363047720449740058757184812954e-05	-5.280883628970313030436337098372e-05	0.000000000000000000000000000000e+00
-4.910864799950963970331940799952e+03	5.391364467227551378293234907169e-05	-5.283738720961026402375693145075e-05	0.000000000000000000000000000000e+00
-4.910764799950963606534060090780e+03	5.419735885740742945470768687777e-05	-5.286572916750661700569999257304e-05	0.000000000000000000000000000000e+00
-4.910664799950963242736179381609e+03	5.448161763018983285962806850655e-05	-5.289386277259945396290313768262e-05	0.000000000000000000000000000000e+00
-4.910564799950962878938298672438e+03	5.476641885228761497334329377829e-05	-5.292178863143147046765868424245e-05	0.000000000000000000000000000000e+00
-4.910464799950962515140417963266e+03	5.505176037675736579624780064890e-05	-5.294950734785461624563873694882e-05	0.000000000000000000000000000000e+00
-4.910364799950962151342537254095e+03	5.533764004807098963205011510347e-05	-5.297701952300391846969324083361e-05	0.000000000000000000000000000000e+00
-4.910264799950961787544656544924e+03	5.562405570213952365424964208174e-05	-5.300432575527144057891959505469e-05	0.000000000000000000000000000000e+00
-4.910164799950961423746775835752e+03	5.591100516633711232667575119493e-05	-5.303142664028026820278657882390e-05	0.000000000000000000000000000000e+00
-4.910064799950961059948895126581e+03	5.619848625952512412556200116498e-05	-5.305832277085858317668479178231e-05	0.000000000000000000000000000000e+00
-4.909964799950960696151014417410e+03	5.648649679207645122073697119269e-05	-5.308501473701382564890360882259e-05	0.000000000000000000000000000000e+00
-4.909864799950960332353133708239e+03	5.677503456589997856340454318591e-05	-5.311150312590691039771675918679e-05	0.000000000000000000000000000000e+00
-4.909764799950959968555252999067e+03	5.706409737446516139414143253816e-05	-5.313778852182652446363084197678e-05	0.000000000000000000000000000000e+00
-4.909664799950959604757372289896e+03	5.735368300282683992011995011140e-05	-5.316387150616351287306035611202e-05	0.000000000000000000000000000000e+00
-4.909564799950959240959491580725e+03	5.764378922765015563628443473476e-05	-5.318975265738531179584777652813e-05	0.000000000000000000000000000000e+00
-4.909464799950958877161610871553e+03	5.793441381723566415817144870104e-05	-5.321543255101049689926445696031e-05	0.000000000000000000000000000000e+00
-4.909364799950958513363730162382e+03	5.822555453154459035626511198558e-05	-5.324091175958337235959300093313e-05	0.000000000000000000000000000000e+00
-4.909264799950958149565849453211e+03	5.851720912222423256815115322205e-05	-5.326619085264866829392688130085e-05	0.000000000000000000000000000000e+00
-4.909164799950957785767968744040e+03	5.880937533263355654605114564148e-05	-5.329127039672631273086941816608e-05	0.000000000000000000000000000000e+00
-4.909064799950957421970088034868e+03	5.910205089786893170589188173381e-05	-5.331615095528626456760495910814e-05	0.000000000000000000000000000000e+00
-4.908964799950957058172207325697e+03	5.939523354479002323043704270056e-05	-5.334083308872342784213299582419e-05	0.000000000000000000000000000000e+00
-4.908864799950956694374326616526e+03	5.968892099204584002648116269896e-05	-5.336531735433268120198310735525e-05	0.000000000000000000000000000000e+00
-4.908764799950956330576445907354e+03	5.998311095010095886489662198038e-05	-5.338960430628394803051137151861e-05	0.000000000000000000000000000000e+00
-4.908664799950955966778565198183e+03	6.027780112126187726968862268251e-05	-5.341369449559738176967760292513e-05	0.000000000000000000000000000000e+00
-4.908564799950955602980684489012e+03	6.057298919970356291869392761917e-05	-5.343758847011861222919479330606e-05	0.000000000000000000000000000000e+00
-4.908464799950955239182803779840e+03	6.086867287149611146449684762061e-05	-5.346128677449407998710506628726e-05	0.000000000000000000000000000000e+00
-4.908364799950954875384923070669e+03	6.116484981463161441951614794021e-05	-5.348478995014645888178214661046e-05	0.000000000000000000000000000000e+00
-4.908264799950954511587042361498e+03	6.146151769905112190878204714295e-05	-5.350809853525017337162392183636e-05	0.000000000000000000000000000000e+00
-4.908164799950954147789161652327e+03	6.175867418667182226314771309461e-05	-5.353121306470698365738078439158e-05	0.000000000000000000000000000000e+00
-4.908064799950953783991280943155e+03	6.205631693141434358524516357036e-05	-5.355413407012165889591048806295e-05	0.000000000000000000000000000000e+00
-4.907964799950953420193400233984e+03	6.235444357923021116950346165453e-05	-5.357686207977775883415025304224e-05	0.000000000000000000000000000000e+00
-4.907864799950953056395519524813e+03	6.265305176812944044743847182843e-05	-5.359939761861347642946107328044e-05	0.000000000000000000000000000000e+00
-4.907764799950952692597638815641e+03	6.295213912820836032590426922795e-05	-5.362174120819758211392569435816e-05	0.000000000000000000000000000000e+00
-4.907664799950952328799758106470e+03	6.325170328167747718292601710743e-05	-5.364389336670546292633668383765e-05	0.000000000000000000000000000000e+00
-4.907564799950951965001877397299e+03	6.355174184288959636154880961101e-05	-5.366585460889522940682028195880e-05	0.000000000000000000000000000000e+00
-4.907464799950951601203996688128e+03	6.385225241836803853137660702544e-05	-5.368762544608394446420465695446e-05	0.000000000000000000000000000000e+00
-4.907364799950951237406115978956e+03	6.415323260683499157538273172108e-05	-5.370920638612390645349678464093e-05	0.000000000000000000000000000000e+00
-4.907264799950950873608235269785e+03	6.445467999924010642220917333134e-05	-5.373059793337906100236731066211e-05	0.000000000000000000000000000000e+00
-4.907164799950950509810354560614e+03	6.475659217878911998352020606973e-05	-5.375180058870148060027119307769e-05	0.000000000000000000000000000000e+00
-4.907064799950950146012473851442e+03	6.505896672097272203684481528541e-05	-5.377281484940793227899485939858e-05	0.000000000000000000000000000000e+00
-4.906964799950949782214593142271e+03	6.536180119359553052863637256920e-05	-5.379364120925657404221134627598e-05	0.000000000000000000000000000000e+00
-4.906864799950949418416712433100e+03	6.566509315680525661271249582285e-05	-5.381428015842369195261690739684e-05	0.000000000000000000000000000000e+00
-4.906764799950949054618831723928e+03	6.596884016312195100385784574115e-05	-5.383473218348058629686633813627e-05	0.000000000000000000000000000000e+00
-4.906664799950948690820951014757e+03	6.627303975746746717186141939493e-05	-5.385499776737051196061692448502e-05	0.000000000000000000000000000000e+00
-4.906564799950948327023070305586e+03	6.657768947719501940324393629567e-05	-5.387507738938574755258037463079e-05	0.000000000000000000000000000000e+00
-4.906464799950947963225189596415e+03	6.688278685211895770341972156103e-05	-5.389497152514471873868337481461e-05	0.000000000000000000000000000000e+00
-4.906364799950947599427308887243e+03	6.718832940454461046149436942443e-05	-5.391468064656926387776328390977e-05	0.000000000000000000000000000000e+00
-4.906264799950947235629428178072e+03	6.749431464929833040296974777661e-05	-5.393420522186197419616318637914e-05	0.000000000000000000000000000000e+00
-4.906164799950946871831547468901e+03	6.780074009375767606772056339537e-05	-5.395354571548363560628061574853e-05	0.000000000000000000000000000000e+00
-4.906064799950946508033666759729e+03	6.810760323788170170818817572567e-05	-5.397270258813076539280637056173e-05	0.000000000000000000000000000000e+00
-4.905964799950946144235786050558e+03	6.841490157424146402800890776064e-05	-5.399167629671325731918057888592e-05	0.000000000000000000000000000000e+00
-4.905864799950945780437905341387e+03	6.872263258805061023580529333543e-05	-5.401046729433212160173885529879e-05	0.000000000000000000000000000000e+00
-4.905764799950945416640024632215e+03	6.903079375719615583435750938435e-05	-5.402907603025732652781212839166e-05	0.000000000000000000000000000000e+00
-4.905664799950945052842143923044e+03	6.933938255226937082999205674838e-05	-5.404750294990574849404371682304e-05	0.000000000000000000000000000000e+00
-4.905564799950944689044263213873e+03	6.964839643659682857229631380847e-05	-5.406574849481920335986934178507e-05	0.000000000000000000000000000000e+00
-4.905464799950944325246382504702e+03	6.995783286627161722415896294436e-05	-5.408381310264259977374154408913e-05	0.000000000000000000000000000000e+00
-4.905364799950943961448501795530e+03	7.026768929018464609950050947518e-05	-5.410169720710220769583492783639e-05	0.000000000000000000000000000000e+00
-4.905264799950943597650621086359e+03	7.057796315005615528891114163201e-05	-5.411940123798398790712360639787e-05	0.000000000000000000000000000000e+00
-4.905164799950943233852740377188e+03	7.088865188046729304792437087457e-05	-5.413692562111206381999378711711e-05	0.000000000000000000000000000000e+00
-4.905064799950942870054859668016e+03	7.119975290889191002572516930869e-05	-5.415427077832728815654644849431e-05	0.000000000000000000000000000000e+00
-4.904964799950942506256978958845e+03	7.151126365572844836154819958551e-05	-5.417143712746591127085368788663e-05	0.000000000000000000000000000000e+00
-4.904864799950942142459098249674e+03	7.182318153433200696392907369514e-05	-5.418842508233835789143231775888e-05	0.000000000000000000000000000000e+00
-4.904764799950941778661217540503e+03	7.213550395104646100006423603546e-05	-5.420523505270811228393471048470e-05	0.000000000000000000000000000000e+00
-4.904664799950941414863336831331e+03	7.244822830523687954076827999472e-05	-5.422186744427069828152973562929e-05	0.000000000000000000000000000000e+00
-4.904564799950941051065456122160e+03	7.276135198932188899532264025893e-05	-5.423832265863279484055525792030e-05	0.000000000000000000000000000000e+00
-4.904464799950940687267575412989e+03	7.307487238880636180697603077050e-05	-5.425460109329143291133357163147e-05	0.000000000000000000000000000000e+00
-4.904364799950940323469694703817e+03	7.338878688231409159591772661813e-05	-5.427070314161331428173123958558e-05	0.000000000000000000000000000000e+00
-4.904264799950939959671813994646e+03	7.370309284162069869521249909639e-05	-5.428662919281424561719975874219e-05	0.000000000000000000000000000000e+00
-4.904164799950939595873933285475e+03	7.401778763168664410695279931574e-05	-5.430237963193866059224274023265e-05	0.000000000000000000000000000000e+00
-4.904064799950939232076052576303e+03	7.433286861069036543115534643178e-05	-5.431795483983927754715465008317e-05	0.000000000000000000000000000000e+00
-4.903964799950938868278171867132e+03	7.464833313006157542498358870020e-05	-5.433335519315685878871322045391e-05	0.000000000000000000000000000000e+00
-4.903864799950938504480291157961e+03	7.496417853451468253471456915094e-05	-5.434858106430007831108910942852e-05	0.000000000000000000000000000000e+00
-4.903764799950938140682410448790e+03	7.528040216208233340045019588160e-05	-5.436363282142550471323638738852e-05	0.000000000000000000000000000000e+00
-4.903664799950937776884529739618e+03	7.559700134414913154368154124541e-05	-5.437851082841769931276384997254e-05	0.000000000000000000000000000000e+00
-4.903564799950937413086649030447e+03	7.591397340548542381748892138305e-05	-5.439321544486943623255073565481e-05	0.000000000000000000000000000000e+00
-4.903464799950937049288768321276e+03	7.623131566428131724970362892435e-05	-5.440774702606201057878895777087e-05	0.000000000000000000000000000000e+00
-4.903364799950936685490887612104e+03	7.654902543218069588606966568989e-05	-5.442210592294569569682405330013e-05	0.000000000000000000000000000000e+00
-4.903264799950936321693006902933e+03	7.686710001431550868394859676869e-05	-5.443629248212027496589549002692e-05	0.000000000000000000000000000000e+00
-4.903164799950935957895126193762e+03	7.718553670934008451107871673358e-05	-5.445030704581574300046642456152e-05	0.000000000000000000000000000000e+00
-4.903064799950935594097245484591e+03	7.750433280946565043224155688861e-05	-5.446414995187307461418924070529e-05	0.000000000000000000000000000000e+00
-4.902964799950935230299364775419e+03	7.782348560049491775856417286050e-05	-5.447782153372512930914264850379e-05	0.000000000000000000000000000000e+00
-4.902864799950934866501484066248e+03	7.814299236185684427967446108454e-05	-5.449132212037767773781318791926e-05	0.000000000000000000000000000000e+00
-4.902764799950934502703603357077e+03	7.846285036664150491607372384095e-05	-5.450465203639055013782113712217e-05	0.000000000000000000000000000000e+00
-4.902664799950934138905722647905e+03	7.878305688163511144930795104813e-05	-5.451781160185887963433651326461e-05	0.000000000000000000000000000000e+00
-4.902564799950933775107841938734e+03	7.910360916735512711982919453746e-05	-5.453080113239449462029379001038e-05	0.000000000000000000000000000000e+00
-4.902464799950933411309961229563e+03	7.942450447808555740770997122269e-05	-5.454362093910741278056028558119e-05	0.000000000000000000000000000000e+00
-4.902364799950933047512080520391e+03	7.974574006191229502346629054443e-05	-5.455627132858745708884895542212e-05	0.000000000000000000000000000000e+00
-4.902264799950932683714199811220e+03	8.006731316075866818678802294684e-05	-5.456875260288600055363916752071e-05	0.000000000000000000000000000000e+00
-4.902164799950932319916319102049e+03	8.038922101042108377295936083584e-05	-5.458106505949781938431472627649e-05	0.000000000000000000000000000000e+00
-4.902064799950931956118438392878e+03	8.071146084060476532696937201905e-05	-5.459320899134308845883703509294e-05	0.000000000000000000000000000000e+00
-4.901964799950931592320557683706e+03	8.103402987495966726047558204016e-05	-5.460518468674948521163550752000e-05	0.000000000000000000000000000000e+00
-4.901864799950931228522676974535e+03	8.135692533111649746898480506374e-05	-5.461699242943439516545164891248e-05	0.000000000000000000000000000000e+00
-4.901764799950930864724796265364e+03	8.168014442072282126419691117292e-05	-5.462863249848730042229974501744e-05	0.000000000000000000000000000000e+00
-4.901664799950930500926915556192e+03	8.200368434947938214678309076788e-05	-5.464010516835222914079975287116e-05	0.000000000000000000000000000000e+00
-4.901564799950930137129034847021e+03	8.232754231717643613169127503326e-05	-5.465141070881036086757248648738e-05	0.000000000000000000000000000000e+00
-4.901464799950929773331154137850e+03	8.265171551773026225630458529992e-05	-5.466254938496276739390636323357e-05	0.000000000000000000000000000000e+00
-4.901364799950929409533273428679e+03	8.297620113921982216639849916362e-05	-5.467352145721324170385066465450e-05	0.000000000000000000000000000000e+00
-4.901264799950929045735392719507e+03	8.330099636392348746473379694777e-05	-5.468432718125128955263467012138e-05	0.000000000000000000000000000000e+00
-4.901164799950928681937512010336e+03	8.362609836835590258492106885413e-05	-5.469496680803523624156761706594e-05	0.000000000000000000000000000000e+00
-4.901064799950928318139631301165e+03	8.395150432330501029561109493926e-05	-5.470544058377544181315590976489e-05	0.000000000000000000000000000000e+00
-4.900964799950927954341750591993e+03	8.427721139386909075721238115975e-05	-5.471574874991767210028262291566e-05	0.000000000000000000000000000000e+00
-4.900864799950927590543869882822e+03	8.460321673949405807662466072472e-05	-5.472589154312659174813140983140e-05	0.000000000000000000000000000000e+00
-4.900764799950927226745989173651e+03	8.492951751401077041449955151720e-05	-5.473586919526937243259123722083e-05	0.000000000000000000000000000000e+00
-4.900664799950926862948108464479e+03	8.525611086567247561777277420347e-05	-5.474568193339941627514194655291e-05	0.000000000000000000000000000000e+00
-4.900564799950926499150227755308e+03	8.558299393719241948252224316818e-05	-5.475532997974026899312000038478e-05	0.000000000000000000000000000000e+00
-4.900464799950926135352347046137e+03	8.591016386578150822693478172454e-05	-5.476481355166960081262000903379e-05	0.000000000000000000000000000000e+00
-4.900364799950925771554466336966e+03	8.623761778318614714712586621914e-05	-5.477413286170335001172213007514e-05	0.000000000000000000000000000000e+00
-4.900264799950925407756585627794e+03	8.656535281572613348306799441190e-05	-5.478328811747997488393671638995e-05	0.000000000000000000000000000000e+00
-4.900164799950925043958704918623e+03	8.689336608433271191484492668167e-05	-5.479227952174486833197483703906e-05	0.000000000000000000000000000000e+00
-4.900064799950924680160824209452e+03	8.722165470458669782154170757593e-05	-5.480110727233488088173604668718e-05	0.000000000000000000000000000000e+00
-4.899964799950924316362943500280e+03	8.755021578675676317046056018611e-05	-5.480977156216298599783129374963e-05	0.000000000000000000000000000000e+00
-4.899864799950923952565062791109e+03	8.787904643583781727402687300454e-05	-5.481827257920306059558665512377e-05	0.000000000000000000000000000000e+00
-4.899764799950923588767182081938e+03	8.820814375158945530933096712545e-05	-5.482661050647483495963652178062e-05	0.000000000000000000000000000000e+00
-4.899664799950923224969301372766e+03	8.853750482857456946799573627160e-05	-5.483478552202893753020687683808e-05	0.000000000000000000000000000000e+00
-4.899564799950922861171420663595e+03	8.886712675619806852626153537145e-05	-5.484279779893210231972444645976e-05	0.000000000000000000000000000000e+00
-4.899464799950922497373539954424e+03	8.919700661874566517770684948019e-05	-5.485064750525249152590667733875e-05	0.000000000000000000000000000000e+00
-4.899364799950922133575659245253e+03	8.952714149542283954882199159542e-05	-5.485833480404518077517758700701e-05	0.000000000000000000000000000000e+00
-4.899264799950921769777778536081e+03	8.985752846039380271458280047270e-05	-5.486585985333773923377370662635e-05	0.000000000000000000000000000000e+00
-4.899164799950921405979897826910e+03	9.018816458282071771204030374847e-05	-5.487322280611598590170305267399e-05	0.000000000000000000000000000000e+00
-4.899064799950921042182017117739e+03	9.051904692690286634380175678771e-05	-5.488042381030984755065776914407e-05	0.000000000000000000000000000000e+00
-4.898964799950920678384136408567e+03	9.085017255191604637447333470135e-05	-5.488746300877939962104337667803e-05	0.000000000000000000000000000000e+00
-4.898864799950920314586255699396e+03	9.118153851225200938468429257000e-05	-5.489434053930098165790738007352e-05	0.000000000000000000000000000000e+00
-4.898764799950919950788374990225e+03	9.151314185745804770290984242465e-05	-5.490105653455351603477521682528e-05	0.000000000000000000000000000000e+00
-4.898664799950919586990494281054e+03	9.184497963227660844234834236488e-05	-5.490761112210491476891272011329e-05	0.000000000000000000000000000000e+00
-4.898564799950919223192613571882e+03	9.217704887668509727317867064045e-05	-5.491400442439866251944161068543e-05	0.000000000000000000000000000000e+00
-4.898464799950918859394732862711e+03	9.250934662593576350998053614560e-05	-5.492023655874050800567223729054e-05	0.000000000000000000000000000000e+00
-4.898364799950918495596852153540e+03	9.284186991059561230420910105110e-05	-5.492630763728530450323503386834e-05	0.000000000000000000000000000000e+00
-4.898264799950918131798971444368e+03	9.317461575658654722963125660584e-05	-5.493221776702401974680142759944e-05	0.000000000000000000000000000000e+00
-4.898164799950917768001090735197e+03	9.350758118522549931523474286976e-05	-5.493796704977084070049483943698e-05	0.000000000000000000000000000000e+00
-4.898064799950917404203210026026e+03	9.384076321326469160340882913474e-05	-5.494355558215044773489113549836e-05	0.000000000000000000000000000000e+00
-4.897964799950917040405329316854e+03	9.417415885293206633845086717116e-05	-5.494898345558541755302706111053e-05	0.000000000000000000000000000000e+00
-4.897864799950916676607448607683e+03	9.450776511197171215507284447455e-05	-5.495425075628378197047096964667e-05	0.000000000000000000000000000000e+00
-4.897764799950916312809567898512e+03	9.484157899368444034470665426895e-05	-5.495935756522671544440153401645e-05	0.000000000000000000000000000000e+00
-4.897664799950915949011687189341e+03	9.517559749696845598949945799205e-05	-5.496430395815637168048517491314e-05	0.000000000000000000000000000000e+00
-4.897564799950915585213806480169e+03	9.550981761636011041147198419310e-05	-5.496909000556386254128862778323e-05	0.000000000000000000000000000000e+00
-4.897464799950915221415925770998e+03	9.584423634207477559442123205002e-05	-5.497371577267738603249022655284e-05	0.000000000000000000000000000000e+00
-4.897364799950914857618045061827e+03	9.617885066004778636845895523066e-05	-5.497818131945047626183559197344e-05	0.000000000000000000000000000000e+00
-4.897264799950914493820164352655e+03	9.651365755197549101476739430439e-05	-5.498248670055043635720992689642e-05	0.000000000000000000000000000000e+00
-4.897164799950914130022283643484e+03	9.684865399535639673804510163535e-05	-5.498663196534687302866398206369e-05	0.000000000000000000000000000000e+00
-4.897064799950913766224402934313e+03	9.718383696353238290158854661982e-05	-5.499061715790041408955662882718e-05	0.000000000000000000000000000000e+00
-4.896964799950913402426522225142e+03	9.751920342573004978764528161150e-05	-5.499444231695154117417825845315e-05	0.000000000000000000000000000000e+00
-4.896864799950913038628641515970e+03	9.785475034710213512040288819094e-05	-5.499810747590959186196363228660e-05	0.000000000000000000000000000000e+00
-4.896764799950912674830760806799e+03	9.819047468876901190414085984770e-05	-5.500161266284189055071271456931e-05	0.000000000000000000000000000000e+00
-4.896664799950912311032880097628e+03	9.852637340786026757654542107545e-05	-5.500495790046304196013737808357e-05	0.000000000000000000000000000000e+00
-4.896564799950911947234999388456e+03	9.886244345755644579235021929264e-05	-5.500814320612435338441609244953e-05	0.000000000000000000000000000000e+00
-4.896464799950911583437118679285e+03	9.919868178713076110192270462562e-05	-5.501116859180341957507448524822e-05	0.000000000000000000000000000000e+00
-4.896364799950911219639237970114e+03	9.953508534199098981270353858619e-05	-5.501403406409385670166461990149e-05	0.000000000000000000000000000000e+00
-4.896264799950910855841357260942e+03	9.987165106372144216580893916202e-05	-5.501673962419517183771583423990e-05	0.000000000000000000000000000000e+00
-4.896164799950910492043476551771e+03	1.002083758901249480651601819758e-04	-5.501928526790278152448429582755e-05	0.000000000000000000000000000000e+00
-4.896064799950910128245595842600e+03	1.005452567552650325419932864079e-04	-5.502167098559819296502843011254e-05	0.000000000000000000000000000000e+00
-4.895964799950909764447715133429e+03	1.008822905895080776668415456498e-04	-5.502389676223933429608306533432e-05	0.000000000000000000000000000000e+00
-4.895864799950909400649834424257e+03	1.012194743195656470918439295836e-04	-5.502596257735100683267798205023e-05	0.000000000000000000000000000000e+00
-4.895764799950909036851953715086e+03	1.015568048685368512506349558677e-04	-5.502786840501553382440022565980e-05	0.000000000000000000000000000000e+00
-4.895664799950908673054073005915e+03	1.018942791559507803208703413667e-04	-5.502961421386350407934651141062e-05	0.000000000000000000000000000000e+00
-4.895564799950908309256192296743e+03	1.022318940978090862645513703377e-04	-5.503119996706471887598297043631e-05	0.000000000000000000000000000000e+00
-4.895464799950907945458311587572e+03	1.025696466066285648683492626176e-04	-5.503262562231925407148572237936e-05	0.000000000000000000000000000000e+00
-4.895364799950907581660430878401e+03	1.029075335914838868617282585660e-04	-5.503389113184870516919805494283e-05	0.000000000000000000000000000000e+00
-4.895264799950907217862550169230e+03	1.032455519580503425875958600777e-04	-5.503499644238753403004127395803e-05	0.000000000000000000000000000000e+00
-4.895164799950906854064669460058e+03	1.035836986086467357507517883519e-04	-5.503594149517462564809647251884e-05	0.000000000000000000000000000000e+00
-4.895064799950906490266788750887e+03	1.039219704422783042713912537991e-04	-5.503672622594496012266712670069e-05	0.000000000000000000000000000000e+00
-4.894964799950906126468908041716e+03	1.042603643546797360062983184292e-04	-5.503735056492145403693114213972e-05	0.000000000000000000000000000000e+00
-4.894864799950905762671027332544e+03	1.045988772383582657852021946532e-04	-5.503781443680694413812803933439e-05	0.000000000000000000000000000000e+00
-4.894764799950905398873146623373e+03	1.049375059826368402097693244279e-04	-5.503811776077633364807201177271e-05	0.000000000000000000000000000000e+00
-4.894664799950905035075265914202e+03	1.052762474736973366627040826771e-04	-5.503826045046887409893654474757e-05	0.000000000000000000000000000000e+00
-4.894564799950904671277385205030e+03	1.056150985946239313946481974682e-04	-5.503824241398064368068279716972e-05	0.000000000000000000000000000000e+00
-4.894464799950904307479504495859e+03	1.059540562254464405060258580527e-04	-5.503806355385712045617807586240e-05	0.000000000000000000000000000000e+00
-4.894364799950903943681623786688e+03	1.062931172431838100066875396621e-04	-5.503772376708596564048522892243e-05	0.000000000000000000000000000000e+00
-4.894264799950903579883743077517e+03	1.066322785218876329806081404428e-04	-5.503722294508992885289644370062e-05	0.000000000000000000000000000000e+00
-4.894164799950903216085862368345e+03	1.069715369326857616182752108713e-04	-5.503656097371990922302933957333e-05	0.000000000000000000000000000000e+00
-4.894064799950902852287981659174e+03	1.073108893438260141167672756524e-04	-5.503573773324819945603966764303e-05	0.000000000000000000000000000000e+00
-4.893964799950902488490100950003e+03	1.076503326207198680273049995471e-04	-5.503475309836185187057841505798e-05	0.000000000000000000000000000000e+00
-4.893864799950902124692220240831e+03	1.079898636259863162331282260276e-04	-5.503360693815622061960193822650e-05	0.000000000000000000000000000000e+00
-4.893764799950901760894339531660e+03	1.083294792194957229273730159314e-04	-5.503229911612865298898081278800e-05	0.000000000000000000000000000000e+00
-4.893664799950901397096458822489e+03	1.086691762584138015636930907348e-04	-5.503082949017235010269813444417e-05	0.000000000000000000000000000000e+00
-4.893564799950901033298578113317e+03	1.090089515972456063594084318957e-04	-5.502919791257036992958295851253e-05	0.000000000000000000000000000000e+00
-4.893464799950900669500697404146e+03	1.093488020878796322188711287460e-04	-5.502740422998977936784245623691e-05	0.000000000000000000000000000000e+00
-4.893364799950900305702816694975e+03	1.096887245796319688669398506597e-04	-5.502544828347599606497425606122e-05	0.000000000000000000000000000000e+00
-4.893264799950899941904935985804e+03	1.100287159192904956400357874280e-04	-5.502332990844726576295034559116e-05	0.000000000000000000000000000000e+00
-4.893164799950899578107055276632e+03	1.103687729511591575923615260457e-04	-5.502104893468929549746326834736e-05	0.000000000000000000000000000000e+00
-4.893064799950899214309174567461e+03	1.107088925171023229172828639122e-04	-5.501860518635004942749819334402e-05	0.000000000000000000000000000000e+00
-4.892964799950898850511293858290e+03	1.110490714565891539212377780999e-04	-5.501599848193472084775801356216e-05	0.000000000000000000000000000000e+00
-4.892864799950898486713413149118e+03	1.113893066067381135229169553114e-04	-5.501322863430082617383284904200e-05	0.000000000000000000000000000000e+00
-4.892764799950898122915532439947e+03	1.117295948023614446473900096990e-04	-5.501029545065350221527689100753e-05	0.000000000000000000000000000000e+00
-4.892664799950897759117651730776e+03	1.120699328760097580404489492345e-04	-5.500719873254091864516607257585e-05	0.000000000000000000000000000000e+00
-4.892564799950897395319771021605e+03	1.124103176580167013981145784918e-04	-5.500393827584988698129950246418e-05	0.000000000000000000000000000000e+00
-4.892464799950897031521890312433e+03	1.127507459765436284961429014295e-04	-5.500051387080161864519961545383e-05	0.000000000000000000000000000000e+00
-4.892364799950896667724009603262e+03	1.130912146576243496346944605868e-04	-5.499692530194761854638388354211e-05	0.000000000000000000000000000000e+00
-4.892264799950896303926128894091e+03	1.134317205252099769506937687602e-04	-5.499317234816578195454386812635e-05	0.000000000000000000000000000000e+00
-4.892164799950895940128248184919e+03	1.137722604012137561776615846121e-04	-5.498925478265662012073225484166e-05	0.000000000000000000000000000000e+00
-4.892064799950895576330367475748e+03	1.141128311055560068257644368295e-04	-5.498517237293966885766649532741e-05	0.000000000000000000000000000000e+00
-4.891964799950895212532486766577e+03	1.144534294562091030194456164892e-04	-5.498092488085002586904043164751e-05	0.000000000000000000000000000000e+00
-4.891864799950894848734606057405e+03	1.147940522692424678875833254921e-04	-5.497651206253508459047968370825e-05	0.000000000000000000000000000000e+00
-4.891764799950894484936725348234e+03	1.151346963588676899263932296158e-04	-5.497193366845141710829575343311e-05	0.000000000000000000000000000000e+00
-4.891664799950894121138844639063e+03	1.154753585374836529148581676374e-04	-5.496718944336181970856600176312e-05	0.000000000000000000000000000000e+00
-4.891564799950893757340963929892e+03	1.158160356157216929352121725927e-04	-5.496227912633250072774876437975e-05	0.000000000000000000000000000000e+00
-4.891464799950893393543083220720e+03	1.161567244024908502611145855177e-04	-5.495720245073045813867865239111e-05	0.000000000000000000000000000000e+00
-4.891364799950893029745202511549e+03	1.164974217050231347983513252586e-04	-5.495195914422102654315130387808e-05	0.000000000000000000000000000000e+00
-4.891264799950892665947321802378e+03	1.168381243289188863932262507639e-04	-5.494654892876555291351611809425e-05	0.000000000000000000000000000000e+00
-4.891164799950892302149441093206e+03	1.171788290781921215884253673067e-04	-5.494097152061924851712201856024e-05	0.000000000000000000000000000000e+00
-4.891064799950891938351560384035e+03	1.175195327553159616940439691213e-04	-5.493522663032921702361624505251e-05	0.000000000000000000000000000000e+00
-4.890964799950891574553679674864e+03	1.178602321612681150687224063134e-04	-5.492931396273265201883259645221e-05	0.000000000000000000000000000000e+00
-4.890864799950891210755798965693e+03	1.182009240955763865058361639093e-04	-5.492323321695514971516050017897e-05	0.000000000000000000000000000000e+00
-4.890764799950890846957918256521e+03	1.185416053563642137247402530420e-04	-5.491698408640925205487573479424e-05	0.000000000000000000000000000000e+00
-4.890664799950890483160037547350e+03	1.188822727403962987297036946188e-04	-5.491056625879309823368840115521e-05	0.000000000000000000000000000000e+00
-4.890564799950890119362156838179e+03	1.192229230431242391688440029895e-04	-5.490397941608927273593465656631e-05	0.000000000000000000000000000000e+00
-4.890464799950889755564276129007e+03	1.195635530587322139031702938894e-04	-5.489722323456381600009432175646e-05	0.000000000000000000000000000000e+00
-4.890364799950889391766395419836e+03	1.199041595801826956806807045197e-04	-5.489029738476537060958004854427e-05	0.000000000000000000000000000000e+00
-4.890264799950889027968514710665e+03	1.202447393992622315730955939728e-04	-5.488320153152453754769740656982e-05	0.000000000000000000000000000000e+00
-4.890164799950888664170634001493e+03	1.205852893066272640701722118628e-04	-5.487593533395335442534937464565e-05	0.000000000000000000000000000000e+00
-4.890064799950888300372753292322e+03	1.209258060918499250689650548196e-04	-5.486849844544496344412101707100e-05	0.000000000000000000000000000000e+00
-4.889964799950887936574872583151e+03	1.212662865434639653883577836702e-04	-5.486089051367344198969003277178e-05	0.000000000000000000000000000000e+00
-4.889864799950887572776991873980e+03	1.216067274490106436260136724137e-04	-5.485311118059379585556317726613e-05	0.000000000000000000000000000000e+00
-4.889764799950887208979111164808e+03	1.219471255950846963304889936097e-04	-5.484516008244210832087497942133e-05	0.000000000000000000000000000000e+00
-4.889664799950886845181230455637e+03	1.222874777673802946208192476973e-04	-5.483703684973587218730306513947e-05	0.000000000000000000000000000000e+00
-4.889564799950886481383349746466e+03	1.226277807507371092263226408647e-04	-5.482874110727447089378219780009e-05	0.000000000000000000000000000000e+00
-4.889464799950886117585469037294e+03	1.229680313291863348688220947125e-04	-5.482027247413984936659850366603e-05	0.000000000000000000000000000000e+00
-4.889364799950885753787588328123e+03	1.233082262859967824075030362607e-04	-5.481163056369732039475525797734e-05	0.000000000000000000000000000000e+00
-4.889264799950885389989707618952e+03	1.236483624037209845362983440253e-04	-5.480281498359656074071885600851e-05	0.000000000000000000000000000000e+00
-4.889164799950885026191826909781e+03	1.239884364642414099014905426444e-04	-5.479382533577274955269992284812e-05	0.000000000000000000000000000000e+00
-4.889064799950884662393946200609e+03	1.243284452488165416940424368164e-04	-5.478466121644791006484176421054e-05	0.000000000000000000000000000000e+00
-4.888964799950884298596065491438e+03	1.246683855381271459773079302025e-04	-5.477532221613239359894395597017e-05	0.000000000000000000000000000000e+00
-4.888864799950883934798184782267e+03	1.250082541123225129096885321900e-04	-5.476580791962651942024822848687e-05	0.000000000000000000000000000000e+00
-4.888764799950883571000304073095e+03	1.253480477510667250723441767946e-04	-5.475611790602240432860453589470e-05	0.000000000000000000000000000000e+00
-4.888664799950883207202423363924e+03	1.256877632335848715867954172865e-04	-5.474625174870595487996299821631e-05	0.000000000000000000000000000000e+00
-4.888564799950882843404542654753e+03	1.260273973387094519679058057804e-04	-5.473620901535901546192813826863e-05	0.000000000000000000000000000000e+00
-4.888464799950882479606661945581e+03	1.263669468449266986617013364125e-04	-5.472598926796169255216614746296e-05	0.000000000000000000000000000000e+00
-4.888364799950882115808781236410e+03	1.267064085304229266882442006548e-04	-5.471559206279484160713802443077e-05	0.000000000000000000000000000000e+00
-4.888264799950881752010900527239e+03	1.270457791731308832845065426298e-04	-5.470501695044273013368574254400e-05	0.000000000000000000000000000000e+00
-4.888164799950881388213019818068e+03	1.273850555507762059674614629756e-04	-5.469426347579585661468071222657e-05	0.000000000000000000000000000000e+00
-4.888064799950881024415139108896e+03	1.277242344409238805971740227108e-04	-5.468333117805393884126169412596e-05	0.000000000000000000000000000000e+00
-4.887964799950880660617258399725e+03	1.280633126210245910196749985488e-04	-5.467221959072909198045289724810e-05	0.000000000000000000000000000000e+00
-4.887864799950880296819377690554e+03	1.284022868684613126553234474514e-04	-5.466092824164913539179005974589e-05	0.000000000000000000000000000000e+00
-4.887764799950879933021496981382e+03	1.287411539605957163517890862181e-04	-5.464945665296108917932671467099e-05	0.000000000000000000000000000000e+00
-4.887664799950879569223616272211e+03	1.290799106748146806572519196266e-04	-5.463780434113484692649348462012e-05	0.000000000000000000000000000000e+00
-4.887564799950879205425735563040e+03	1.294185537885768583037104928479e-04	-5.462597081696701783754682724137e-05	0.000000000000000000000000000000e+00
-4.887464799950878841627854853868e+03	1.297570800794591884801815195871e-04	-5.461395558558489085176218535977e-05	0.000000000000000000000000000000e+00
-4.887364799950878477829974144697e+03	1.300954863252034362109538223606e-04	-5.460175814645063592685236830704e-05	0.000000000000000000000000000000e+00
-4.887264799950878114032093435526e+03	1.304337693037628401540595213248e-04	-5.458937799336562051886675983603e-05	0.000000000000000000000000000000e+00
-4.887164799950877750234212726355e+03	1.307719257933485977694193502785e-04	-5.457681461447492934999786706740e-05	0.000000000000000000000000000000e+00
-4.887064799950877386436332017183e+03	1.311099525724765131173138454912e-04	-5.456406749227201970165943012425e-05	0.000000000000000000000000000000e+00
-4.886964799950877022638451308012e+03	1.314478464200135904467459102563e-04	-5.455113610360357321920829476447e-05	0.000000000000000000000000000000e+00
-4.886864799950876658840570598841e+03	1.317856041152246548888576915814e-04	-5.453801991967449679446500176994e-05	0.000000000000000000000000000000e+00
-4.886764799950876295042689889669e+03	1.321232224378190002554017690173e-04	-5.452471840605311995987813933340e-05	0.000000000000000000000000000000e+00
-4.886664799950875931244809180498e+03	1.324606981679970368372123434852e-04	-5.451123102267650747916952203020e-05	0.000000000000000000000000000000e+00
-4.886564799950875567446928471327e+03	1.327980280864968849925678018309e-04	-5.449755722385600910720460099412e-05	0.000000000000000000000000000000e+00
-4.886464799950875203649047762156e+03	1.331352089746410500507162177897e-04	-5.448369645828291777008012264361e-05	0.000000000000000000000000000000e+00
-4.886364799950874839851167052984e+03	1.334722376143831243204551650905e-04	-5.446964816903433780938270647454e-05	0.000000000000000000000000000000e+00
-4.886264799950874476053286343813e+03	1.338091107883544077835485941463e-04	-5.445541179357919552798256157544e-05	0.000000000000000000000000000000e+00
-4.886164799950874112255405634642e+03	1.341458252799105829982523330202e-04	-5.444098676378443947120738810597e-05	0.000000000000000000000000000000e+00
-4.886064799950873748457524925470e+03	1.344823778731784442129482126660e-04	-5.442637250592138300955141749782e-05	0.000000000000000000000000000000e+00
-4.885964799950873384659644216299e+03	1.348187653531025180595609436196e-04	-5.441156844067224343302821565338e-05	0.000000000000000000000000000000e+00
-4.885864799950873020861763507128e+03	1.351549845054917384570836169644e-04	-5.439657398313683012332220290119e-05	0.000000000000000000000000000000e+00
-4.885764799950872657063882797956e+03	1.354910321170661757252118295725e-04	-5.438138854283942246132035891470e-05	0.000000000000000000000000000000e+00
-4.885664799950872293266002088785e+03	1.358269049755037385929234972082e-04	-5.436601152373579003617906635348e-05	0.000000000000000000000000000000e+00
-4.885564799950871929468121379614e+03	1.361625998694867406817871069435e-04	-5.435044232422039581350756143330e-05	0.000000000000000000000000000000e+00
-4.885464799950871565670240670443e+03	1.364981135887487109347587788122e-04	-5.433468033713376193387725732187e-05	0.000000000000000000000000000000e+00
-4.885364799950871201872359961271e+03	1.368334429241210414146534546376e-04	-5.431872494977003202297483053229e-05	0.000000000000000000000000000000e+00
-4.885264799950870838074479252100e+03	1.371685846675796079975617747237e-04	-5.430257554388466225076328997012e-05	0.000000000000000000000000000000e+00
-4.885164799950870474276598542929e+03	1.375035356122914723814298909588e-04	-5.428623149570228857349607487492e-05	0.000000000000000000000000000000e+00
-4.885064799950870110478717833757e+03	1.378382925526616111996935920558e-04	-5.426969217592478371111133772509e-05	0.000000000000000000000000000000e+00
-4.884964799950869746680837124586e+03	1.381728522843794825045865559687e-04	-5.425295694973949030747925603713e-05	0.000000000000000000000000000000e+00
-4.884864799950869382882956415415e+03	1.385072116044657548807744751329e-04	-5.423602517682756251086659271543e-05	0.000000000000000000000000000000e+00
-4.884764799950869019085075706244e+03	1.388413673113189281387719331562e-04	-5.421889621137255827615364367489e-05	0.000000000000000000000000000000e+00
-4.884664799950868655287194997072e+03	1.391753162047619540083592815094e-04	-5.420156940206913331100485597958e-05	0.000000000000000000000000000000e+00
-4.884564799950868291489314287901e+03	1.395090550860889381471624526299e-04	-5.418404409213193153368320897911e-05	0.000000000000000000000000000000e+00
-4.884464799950867927691433578730e+03	1.398425807581116795189069001992e-04	-5.416631961930466526624478040830e-05	0.000000000000000000000000000000e+00
-4.884364799950867563893552869558e+03	1.401758900252063452969431001094e-04	-5.414839531586931062421413907160e-05	0.000000000000000000000000000000e+00
-4.884264799950867200095672160387e+03	1.405089796933600102425004907403e-04	-5.413027050865552652295781266290e-05	0.000000000000000000000000000000e+00
-4.884164799950866836297791451216e+03	1.408418465702173045031586617881e-04	-5.411194451905020243306573823894e-05	0.000000000000000000000000000000e+00
-4.884064799950866472499910742044e+03	1.411744874651269529911012945433e-04	-5.409341666300719587111289765602e-05	0.000000000000000000000000000000e+00
-4.883964799950866108702030032873e+03	1.415068991891883689714787264435e-04	-5.407468625105722574448324779794e-05	0.000000000000000000000000000000e+00
-4.883864799950865744904149323702e+03	1.418390785552981392305532670761e-04	-5.405575258831794865531025773286e-05	0.000000000000000000000000000000e+00
-4.883764799950865381106268614531e+03	1.421710223781965905590074505938e-04	-5.403661497450418428221616262697e-05	0.000000000000000000000000000000e+00
-4.883664799950865017308387905359e+03	1.425027274745143291301979759922e-04	-5.401727270393833049743140262144e-05	0.000000000000000000000000000000e+00
-4.883564799950864653510507196188e+03	1.428341906628186714581923988376e-04	-5.399772506556092756171277846633e-05	0.000000000000000000000000000000e+00
-4.883464799950864289712626487017e+03	1.431654087636601566709687594070e-04	-5.397797134294139172585105801438e-05	0.000000000000000000000000000000e+00
-4.883364799950863925914745777845e+03	1.434963785996190316785608986905e-04	-5.395801081428894534382234571268e-05	0.000000000000000000000000000000e+00
-4.883264799950863562116865068674e+03	1.438270969953516008159322137061e-04	-5.393784275246366218242027867902e-05	0.000000000000000000000000000000e+00
-4.883164799950863198318984359503e+03	1.441575607776367381161752856400e-04	-5.391746642498772957132271987923e-05	0.000000000000000000000000000000e+00
-4.883064799950862834521103650331e+03	1.444877667754221827432770108857e-04	-5.389688109405685963095716806137e-05	0.000000000000000000000000000000e+00
-4.882964799950862470723222941160e+03	1.448177118198710241602639170466e-04	-5.387608601655185635442846248111e-05	0.000000000000000000000000000000e+00
-4.882864799950862106925342231989e+03	1.451473927444079162468043575629e-04	-5.385508044405036564856309455607e-05	0.000000000000000000000000000000e+00
-4.882764799950861743127461522818e+03	1.454768063847654811521908913008e-04	-5.383386362283879478154297038017e-05	0.000000000000000000000000000000e+00
-4.882664799950861379329580813646e+03	1.458059495790305776230511014546e-04	-5.381243479392437413207431196049e-05	0.000000000000000000000000000000e+00
-4.882564799950861015531700104475e+03	1.461348191676905964361127265860e-04	-5.379079319304742900272747752055e-05	0.000000000000000000000000000000e+00
-4.882464799950860651733819395304e+03	1.464634119936796745158058552505e-04	-5.376893805069377340602118642288e-05	0.000000000000000000000000000000e+00
-4.882364799950860287935938686132e+03	1.467917249024249090518651206239e-04	-5.374686859210729358588692905485e-05	0.000000000000000000000000000000e+00
-4.882264799950859924138057976961e+03	1.471197547418925174068232708535e-04	-5.372458403730270094572282757461e-05	0.000000000000000000000000000000e+00
-4.882164799950859560340177267790e+03	1.474474983626340512336133636850e-04	-5.370208360107844760677336948262e-05	0.000000000000000000000000000000e+00
-4.882064799950859196542296558619e+03	1.477749526178324479628450882629e-04	-5.367936649302979782057143598450e-05	0.000000000000000000000000000000e+00
-4.881964799950858832744415849447e+03	1.481021143633481907102983354818e-04	-5.365643191756207556423335924833e-05	0.000000000000000000000000000000e+00
-4.881864799950858468946535140276e+03	1.484289804577653055540908955123e-04	-5.363327907390408831860700855643e-05	0.000000000000000000000000000000e+00
-4.881764799950858105148654431105e+03	1.487555477624374130219547796017e-04	-5.360990715612168637169143714516e-05	0.000000000000000000000000000000e+00
-4.881664799950857741350773721933e+03	1.490818131415337253684039175994e-04	-5.358631535313153218622744811128e-05	0.000000000000000000000000000000e+00
-4.881564799950857377552893012762e+03	1.494077734620849625367389190700e-04	-5.356250284871498496376898690308e-05	0.000000000000000000000000000000e+00
-4.881464799950857013755012303591e+03	1.497334255940293494362147708188e-04	-5.353846882153219527292545287800e-05	0.000000000000000000000000000000e+00
-4.881364799950856649957131594419e+03	1.500587664102583692737197251788e-04	-5.351421244513633520287557154838e-05	0.000000000000000000000000000000e+00
-4.881264799950856286159250885248e+03	1.503837927866627337258886853988e-04	-5.348973288798801147599787375597e-05	0.000000000000000000000000000000e+00
-4.881164799950855922361370176077e+03	1.507085016021781362707820939306e-04	-5.346502931346983441456346963783e-05	0.000000000000000000000000000000e+00
-4.881064799950855558563489466906e+03	1.510328897388309784145105085784e-04	-5.344010087990114276149111738334e-05	0.000000000000000000000000000000e+00
-4.880964799950855194765608757734e+03	1.513569540817841772330221150611e-04	-5.341494674055292501274605498907e-05	0.000000000000000000000000000000e+00
-4.880864799950854830967728048563e+03	1.516806915193827560734557424738e-04	-5.338956604366288305127397073591e-05	0.000000000000000000000000000000e+00
-4.880764799950854467169847339392e+03	1.520040989431995165706568151620e-04	-5.336395793245063808247011238883e-05	0.000000000000000000000000000000e+00
-4.880664799950854103371966630220e+03	1.523271732480807106636933045962e-04	-5.333812154513314663381931546304e-05	0.000000000000000000000000000000e+00
-4.880564799950853739574085921049e+03	1.526499113321914957719371841449e-04	-5.331205601494025885607117021259e-05	0.000000000000000000000000000000e+00
-4.880464799950853375776205211878e+03	1.529723100970614441812545081234e-04	-5.328576047013043267847748341026e-05	0.000000000000000000000000000000e+00
-4.880364799950853011978324502707e+03	1.532943664476300795352498029800e-04	-5.325923403400661737061919098757e-05	0.000000000000000000000000000000e+00
-4.880264799950852648180443793535e+03	1.536160772922922506961845856566e-04	-5.323247582493230651082272153474e-05	0.000000000000000000000000000000e+00
-4.880164799950852284382563084364e+03	1.539374395429434785008415698115e-04	-5.320548495634775358490223262642e-05	0.000000000000000000000000000000e+00
-4.880064799950851920584682375193e+03	1.542584501150252754113345599052e-04	-5.317826053678634343896414193864e-05	0.000000000000000000000000000000e+00
-4.879964799950851556786801666021e+03	1.545791059275704922709726574226e-04	-5.315080166989112636253753119142e-05	0.000000000000000000000000000000e+00
-4.879864799950851192988920956850e+03	1.548994039032484482196899699957e-04	-5.312310745443152157829400095146e-05	0.000000000000000000000000000000e+00
-4.879764799950850829191040247679e+03	1.552193409684101148195839448007e-04	-5.309517698432019013835697629489e-05	0.000000000000000000000000000000e+00
-4.879664799950850465393159538507e+03	1.555389140531333001804537019552e-04	-5.306700934863004334588257315808e-05	0.000000000000000000000000000000e+00
-4.879564799950850101595278829336e+03	1.558581200912676162449038708147e-04	-5.303860363161143413575707161733e-05	0.000000000000000000000000000000e+00
-4.879464799950849737797398120165e+03	1.561769560204795815987199869568e-04	-5.300995891270951786188384002863e-05	0.000000000000000000000000000000e+00
-4.879364799950849373999517410994e+03	1.564954187822975074408093920653e-04	-5.298107426658174183347824182100e-05	0.000000000000000000000000000000e+00
-4.879264799950849010201636701822e+03	1.568135053221564106581964459508e-04	-5.295194876311553813926988332206e-05	0.000000000000000000000000000000e+00
-4.879164799950848646403755992651e+03	1.571312125894428997959634264348e-04	-5.292258146744613844444926620270e-05	0.000000000000000000000000000000e+00
-4.879064799950848282605875283480e+03	1.574485375375399526069741806822e-04	-5.289297143997457174673104685070e-05	0.000000000000000000000000000000e+00
-4.878964799950847918807994574308e+03	1.577654771238715851813805279846e-04	-5.286311773638582476274316857001e-05	0.000000000000000000000000000000e+00
-4.878864799950847555010113865137e+03	1.580820283099476023912915989555e-04	-5.283301940766714461595113250247e-05	0.000000000000000000000000000000e+00
-4.878764799950847191212233155966e+03	1.583981880614081314950086776250e-04	-5.280267550012651770743529744401e-05	0.000000000000000000000000000000e+00
-4.878664799950846827414352446795e+03	1.587139533480682641614772920846e-04	-5.277208505541130444073047445208e-05	0.000000000000000000000000000000e+00
-4.878564799950846463616471737623e+03	1.590293211439624816543048080320e-04	-5.274124711052702980072781624443e-05	0.000000000000000000000000000000e+00
-4.878464799950846099818591028452e+03	1.593442884273891071208323344521e-04	-5.271016069785633656290257942345e-05	0.000000000000000000000000000000e+00
-4.878364799950845736020710319281e+03	1.596588521809546223559350686116e-04	-5.267882484517809435660418149183e-05	0.000000000000000000000000000000e+00
-4.878264799950845372222829610109e+03	1.599730093916180387759312653273e-04	-5.264723857568666458240855265949e-05	0.000000000000000000000000000000e+00
-4.878164799950845008424948900938e+03	1.602867570507351057621653334095e-04	-5.261540090801132795979636047612e-05	0.000000000000000000000000000000e+00
-4.878064799950844644627068191767e+03	1.606000921541024647944823078305e-04	-5.258331085623588825768426335827e-05	0.000000000000000000000000000000e+00
-4.877964799950844280829187482595e+03	1.609130117020017764796480097544e-04	-5.255096742991839122143699070122e-05	0.000000000000000000000000000000e+00
-4.877864799950843917031306773424e+03	1.612255126992437120544976458802e-04	-5.251836963411104001152318598855e-05	0.000000000000000000000000000000e+00
-4.877764799950843553233426064253e+03	1.615375921552119719941387199214e-04	-5.248551646938025294370638862418e-05	0.000000000000000000000000000000e+00
-4.877664799950843189435545355082e+03	1.618492470839071690948823833978e-04	-5.245240693182685675450757645244e-05	0.000000000000000000000000000000e+00
-4.877564799950842825637664645910e+03	1.621604745039906573470661621528e-04	-5.241904001310649670710220537906e-05	0.000000000000000000000000000000e+00
-4.877464799950842461839783936739e+03	1.624712714388282523876594343193e-04	-5.238541470045013478864376343935e-05	0.000000000000000000000000000000e+00
-4.877364799950842098041903227568e+03	1.627816349165340061629775325613e-04	-5.235152997668473764296750982972e-05	0.000000000000000000000000000000e+00
-4.877264799950841734244022518396e+03	1.630915619700137376459070370771e-04	-5.231738482025412035735650873036e-05	0.000000000000000000000000000000e+00
-4.877164799950841370446141809225e+03	1.634010496370086177632396928772e-04	-5.228297820523994610336995791933e-05	0.000000000000000000000000000000e+00
-4.877064799950841006648261100054e+03	1.637100949601385916926804542371e-04	-5.224830910138286807920665610894e-05	0.000000000000000000000000000000e+00
-4.876964799950840642850380390882e+03	1.640186949869458282649098412875e-04	-5.221337647410384085865792114234e-05	0.000000000000000000000000000000e+00
-4.876864799950840279052499681711e+03	1.643268467699380067353204237790e-04	-5.217817928452556048906849084368e-05	0.000000000000000000000000000000e+00
-4.876764799950839915254618972540e+03	1.646345473666315493456446805709e-04	-5.214271648949410110094118686597e-05	0.000000000000000000000000000000e+00
-4.876664799950839551456738263369e+03	1.649417938395947725704199227081e-04	-5.210698704160067349028598315819e-05	0.000000000000000000000000000000e+00
-4.876564799950839187658857554197e+03	1.652485832564910112583989043600e-04	-5.207098988920353277876779118927e-05	0.000000000000000000000000000000e+00
-4.876464799950838823860976845026e+03	1.655549126901216072486888730708e-04	-5.203472397645007580923443013532e-05	0.000000000000000000000000000000e+00
-4.876364799950838460063096135855e+03	1.658607792184688166717276835982e-04	-5.199818824329903340893468954853e-05	0.000000000000000000000000000000e+00
-4.876264799950838096265215426683e+03	1.661661799247386359350969753379e-04	-5.196138162554287271690731109253e-05	0.000000000000000000000000000000e+00
-4.876164799950837732467334717512e+03	1.664711118974036548143896618868e-04	-5.192430305483032826037795293139e-05	0.000000000000000000000000000000e+00
-4.876064799950837368669454008341e+03	1.667755722302456113884799870917e-04	-5.188695145868906855642771480674e-05	0.000000000000000000000000000000e+00
-4.875964799950837004871573299170e+03	1.670795580223980825000651417866e-04	-5.184932576054853889651469200928e-05	0.000000000000000000000000000000e+00
-4.875864799950836641073692589998e+03	1.673830663783889302707180712915e-04	-5.181142487976293288000351200395e-05	0.000000000000000000000000000000e+00
-4.875764799950836277275811880827e+03	1.676860944081827757209945950478e-04	-5.177324773163434690681147798408e-05	0.000000000000000000000000000000e+00
-4.875664799950835913477931171656e+03	1.679886392272233368652689655676e-04	-5.173479322743604309027196097581e-05	0.000000000000000000000000000000e+00
-4.875564799950835549680050462484e+03	1.682906979564756312812978666926e-04	-5.169606027443589512911439887155e-05	0.000000000000000000000000000000e+00
-4.875464799950835185882169753313e+03	1.685922677224682328898930361305e-04	-5.165704777591996970471585615137e-05	0.000000000000000000000000000000e+00
-4.875364799950834822084289044142e+03	1.688933456573352576840507666134e-04	-5.161775463121625695615130036131e-05	0.000000000000000000000000000000e+00
-4.875264799950834458286408334970e+03	1.691939288988584036681900313326e-04	-5.157817973571854325677901731417e-05	0.000000000000000000000000000000e+00
-4.875164799950834094488527625799e+03	1.694940145905088281670647365473e-04	-5.153832198091046694994263321910e-05	0.000000000000000000000000000000e+00
-4.875064799950833730690646916628e+03	1.697935998814889709245673499183e-04	-5.149818025438965539983607322405e-05	0.000000000000000000000000000000e+00
-4.874964799950833366892766207457e+03	1.700926819267742958873695924282e-04	-5.145775343989208565906659509359e-05	0.000000000000000000000000000000e+00
-4.874864799950833003094885498285e+03	1.703912578871548432531829453396e-04	-5.141704041731653322764433733383e-05	0.000000000000000000000000000000e+00
-4.874764799950832639297004789114e+03	1.706893249292768357291277814269e-04	-5.137604006274920377108847424630e-05	0.000000000000000000000000000000e+00
-4.874664799950832275499124079943e+03	1.709868802256840408446136869713e-04	-5.133475124848848681127777560107e-05	0.000000000000000000000000000000e+00
-4.874564799950831911701243370771e+03	1.712839209548592145793827201672e-04	-5.129317284306987882389061716992e-05	0.000000000000000000000000000000e+00
-4.874464799950831547903362661600e+03	1.715804443012652468359552360155e-04	-5.125130371129100797979866177556e-05	0.000000000000000000000000000000e+00
-4.874364799950831184105481952429e+03	1.718764474553863611221843354926e-04	-5.120914271423687572689503744172e-05	0.000000000000000000000000000000e+00
-4.874264799950830820307601243258e+03	1.721719276137691787085387540301e-04	-5.116668870930517291082187392171e-05	0.000000000000000000000000000000e+00
-4.874164799950830456509720534086e+03	1.724668819790636472601141893080e-04	-5.112394055023177885481444615579e-05	0.000000000000000000000000000000e+00
-4.874064799950830092711839824915e+03	1.727613077600638881534816926333e-04	-5.108089708711639596481687841667e-05	0.000000000000000000000000000000e+00
-4.873964799950829728913959115744e+03	1.730552021717489624783731239077e-04	-5.103755716644832663613298717742e-05	0.000000000000000000000000000000e+00
-4.873864799950829365116078406572e+03	1.733485624353235828292579823184e-04	-5.099391963113237890908510663301e-05	0.000000000000000000000000000000e+00
-4.873764799950829001318197697401e+03	1.736413857782585540463771156539e-04	-5.094998332051494153126236508200e-05	0.000000000000000000000000000000e+00
-4.873664799950828637520316988230e+03	1.739336694343313223769936781693e-04	-5.090574707041017421624978789296e-05	0.000000000000000000000000000000e+00
-4.873564799950828273722436279058e+03	1.742254106436663077962095913520e-04	-5.086120971312636730894685133109e-05	0.000000000000000000000000000000e+00
-4.873464799950827909924555569887e+03	1.745166066527751008025104439980e-04	-5.081637007749242342363044100395e-05	0.000000000000000000000000000000e+00
-4.873364799950827546126674860716e+03	1.748072547145966321082560801514e-04	-5.077122698888447460728937099539e-05	0.000000000000000000000000000000e+00
-4.873264799950827182328794151545e+03	1.750973520885372339099539384932e-04	-5.072577926925265535702119779060e-05	0.000000000000000000000000000000e+00
-4.873164799950826818530913442373e+03	1.753868960405105656332608310422e-04	-5.068002573714801116270059488933e-05	0.000000000000000000000000000000e+00
-4.873064799950826454733032733202e+03	1.756758838429773770476588490297e-04	-5.063396520774952902239213203828e-05	0.000000000000000000000000000000e+00
-4.872964799950826090935152024031e+03	1.759643127749852984861855809129e-04	-5.058759649289134414061608335800e-05	0.000000000000000000000000000000e+00
-4.872864799950825727137271314859e+03	1.762521801222083871196755211486e-04	-5.054091840109004827056790598583e-05	0.000000000000000000000000000000e+00
-4.872764799950825363339390605688e+03	1.765394831769866732310014789675e-04	-5.049392973757214713413643547568e-05	0.000000000000000000000000000000e+00
-4.872664799950824999541509896517e+03	1.768262192383655167539358021855e-04	-5.044662930430166014345721992029e-05	0.000000000000000000000000000000e+00
-4.872564799950824635743629187346e+03	1.771123856121348824968486646014e-04	-5.039901590000785564773741476152e-05	0.000000000000000000000000000000e+00
-4.872464799950824271945748478174e+03	1.773979796108685611562977291200e-04	-5.035108832021313525787939435752e-05	0.000000000000000000000000000000e+00
-4.872364799950823908147867769003e+03	1.776829985539631463851290016365e-04	-5.030284535726101303879445603151e-05	0.000000000000000000000000000000e+00
-4.872264799950823544349987059832e+03	1.779674397676770118605776849208e-04	-5.025428580034427766083313104950e-05	0.000000000000000000000000000000e+00
-4.872164799950823180552106350660e+03	1.782513005851691528270974718140e-04	-5.020540843553326297143274414836e-05	0.000000000000000000000000000000e+00
-4.872064799950822816754225641489e+03	1.785345783465378650088639655991e-04	-5.015621204580424731577295571761e-05	0.000000000000000000000000000000e+00
-4.871964799950822452956344932318e+03	1.788172703988593422071151639585e-04	-5.010669541106802226402075484124e-05	0.000000000000000000000000000000e+00
-4.871864799950822089158464223146e+03	1.790993740962261654772746943820e-04	-5.005685730819854943000196678682e-05	0.000000000000000000000000000000e+00
-4.871764799950821725360583513975e+03	1.793808867997856838858578010232e-04	-5.000669651106177992019863332018e-05	0.000000000000000000000000000000e+00
-4.871664799950821361562702804804e+03	1.796618058777782597421057708686e-04	-4.995621179054460253175437567386e-05	0.000000000000000000000000000000e+00
-4.871564799950820997764822095633e+03	1.799421287055753783043487992188e-04	-4.990540191458390714696058410027e-05	0.000000000000000000000000000000e+00
-4.871464799950820633966941386461e+03	1.802218526657176219610972944807e-04	-4.985426564819579720554132418187e-05	0.000000000000000000000000000000e+00
-4.871364799950820270169060677290e+03	1.805009751479526173070788708230e-04	-4.980280175350492414968264776043e-05	0.000000000000000000000000000000e+00
-4.871264799950819906371179968119e+03	1.807794935492727924838951558684e-04	-4.975100898977395739433346455449e-05	0.000000000000000000000000000000e+00
-4.871164799950819542573299258947e+03	1.810574052739529989954070376967e-04	-4.969888611343318982277797446478e-05	0.000000000000000000000000000000e+00
-4.871064799950819178775418549776e+03	1.813347077335880251029026632992e-04	-4.964643187811025170242534843013e-05	0.000000000000000000000000000000e+00
-4.870964799950818814977537840605e+03	1.816113983471300550101568127559e-04	-4.959364503465996012587096997137e-05	0.000000000000000000000000000000e+00
-4.870864799950818451179657131433e+03	1.818874745409258841030014641760e-04	-4.954052433119431752975639349224e-05	0.000000000000000000000000000000e+00
-4.870764799950818087381776422262e+03	1.821629337487541070838420464995e-04	-4.948706851311261863384655113052e-05	0.000000000000000000000000000000e+00
-4.870664799950817723583895713091e+03	1.824377734118621163707935073361e-04	-4.943327632313167257658778619422e-05	0.000000000000000000000000000000e+00
-4.870564799950817359786015003920e+03	1.827119909790030462867077565292e-04	-4.937914650131619445725533745772e-05	0.000000000000000000000000000000e+00
-4.870464799950816995988134294748e+03	1.829855839064725004077666126179e-04	-4.932467778510927141700018183634e-05	0.000000000000000000000000000000e+00
-4.870364799950816632190253585577e+03	1.832585496581452247019661250249e-04	-4.926986890936299135022174988663e-05	0.000000000000000000000000000000e+00
-4.870264799950816268392372876406e+03	1.835308857055116451423293355560e-04	-4.921471860636917325989431182265e-05	0.000000000000000000000000000000e+00
-4.870164799950815904594492167234e+03	1.838025895277142155847388549361e-04	-4.915922560589023313816492422035e-05	0.000000000000000000000000000000e+00
-4.870064799950815540796611458063e+03	1.840736586115836843306065029324e-04	-4.910338863519018537222293740996e-05	0.000000000000000000000000000000e+00
-4.869964799950815176998730748892e+03	1.843440904516752793743800120652e-04	-4.904720641906573901785959535005e-05	0.000000000000000000000000000000e+00
-4.869864799950814813200850039721e+03	1.846138825503046226005066099418e-04	-4.899067767987753637456277422402e-05	0.000000000000000000000000000000e+00
-4.869764799950814449402969330549e+03	1.848830324175836710854509137292e-04	-4.893380113758149998082896958707e-05	0.000000000000000000000000000000e+00
-4.869664799950814085605088621378e+03	1.851515375714564144542240153868e-04	-4.887657550976033546353757830438e-05	0.000000000000000000000000000000e+00
-4.869564799950813721807207912207e+03	1.854193955377344638166953183500e-04	-4.881899951165509537369738279899e-05	0.000000000000000000000000000000e+00
-4.869464799950813358009327203035e+03	1.856866038501325864937957499379e-04	-4.876107185619691920504606419406e-05	0.000000000000000000000000000000e+00
-4.869364799950812994211446493864e+03	1.859531600503039696931778523847e-04	-4.870279125403886828033980793684e-05	0.000000000000000000000000000000e+00
-4.869264799950812630413565784693e+03	1.862190616878754570798215617344e-04	-4.864415641358787583412373600744e-05	0.000000000000000000000000000000e+00
-4.869164799950812266615685075521e+03	1.864843063204825956112598017711e-04	-4.858516604103682584451032178130e-05	0.000000000000000000000000000000e+00
-4.869064799950811902817804366350e+03	1.867488915138045468475325172619e-04	-4.852581884039674706143863147645e-05	0.000000000000000000000000000000e+00
-4.868964799950811539019923657179e+03	1.870128148415988898409234586495e-04	-4.846611351352912223141439218566e-05	0.000000000000000000000000000000e+00
-4.868864799950811175222042948008e+03	1.872760738857363156054797181937e-04	-4.840604876017830574246730845900e-05	0.000000000000000000000000000000e+00
-4.868764799950810811424162238836e+03	1.875386662362350505359881447376e-04	-4.834562327800409034690709564330e-05	0.000000000000000000000000000000e+00
-4.868664799950810447626281529665e+03	1.878005894912953069320060706104e-04	-4.828483576261433487045171553120e-05	0.000000000000000000000000000000e+00
-4.868564799950810083828400820494e+03	1.880618412573334624713489171555e-04	-4.822368490759775455168148483587e-05	0.000000000000000000000000000000e+00
-4.868464799950809720030520111322e+03	1.883224191490161854734691759816e-04	-4.816216940455680624918327614736e-05	0.000000000000000000000000000000e+00
-4.868364799950809356232639402151e+03	1.885823207892943433224008931148e-04	-4.810028794314070239770270154267e-05	0.000000000000000000000000000000e+00
-4.868264799950808992434758692980e+03	1.888415438094368566795955288740e-04	-4.803803921107849272693207653973e-05	0.000000000000000000000000000000e+00
-4.868164799950808628636877983809e+03	1.891000858490643368563233206459e-04	-4.797542189421231538688783491153e-05	0.000000000000000000000000000000e+00
-4.868064799950808264838997274637e+03	1.893579445561826147658573971100e-04	-4.791243467653072261218730187871e-05	0.000000000000000000000000000000e+00
-4.867964799950807901041116565466e+03	1.896151175872161072453320196374e-04	-4.784907624020214191159702799006e-05	0.000000000000000000000000000000e+00
-4.867864799950807537243235856295e+03	1.898716026070410478523292630015e-04	-4.778534526560842534900763745043e-05	0.000000000000000000000000000000e+00
-4.867764799950807173445355147123e+03	1.901273972890186092412484475389e-04	-4.772124043137852079715308106778e-05	0.000000000000000000000000000000e+00
-4.867664799950806809647474437952e+03	1.903824993150277815941867620708e-04	-4.765676041442225161154713775069e-05	0.000000000000000000000000000000e+00
-4.867564799950806445849593728781e+03	1.906369063754981968417112625502e-04	-4.759190388996419117211000848755e-05	0.000000000000000000000000000000e+00
-4.867464799950806082051713019609e+03	1.908906161694427902533049978828e-04	-4.752666953157767972633004904814e-05	0.000000000000000000000000000000e+00
-4.867364799950805718253832310438e+03	1.911436264044902722924329507848e-04	-4.746105601121890899506128302932e-05	0.000000000000000000000000000000e+00
-4.867264799950805354455951601267e+03	1.913959347969174649463364179525e-04	-4.739506199926114230359247558866e-05	0.000000000000000000000000000000e+00
-4.867164799950804990658070892096e+03	1.916475390716815296356101416819e-04	-4.732868616452900925161556555665e-05	0.000000000000000000000000000000e+00
-4.867064799950804626860190182924e+03	1.918984369624520053883992565247e-04	-4.726192717433294268472923627122e-05	0.000000000000000000000000000000e+00
-4.866964799950804263062309473753e+03	1.921486262116427114893246752558e-04	-4.719478369450370375736900085961e-05	0.000000000000000000000000000000e+00
-4.866864799950803899264428764582e+03	1.923981045704434603930282898787e-04	-4.712725438942700186342738000178e-05	0.000000000000000000000000000000e+00
-4.866764799950803535466548055410e+03	1.926468697988516893225552362168e-04	-4.705933792207821621082775020994e-05	0.000000000000000000000000000000e+00
-4.866664799950803171668667346239e+03	1.928949196657038750273016614045e-04	-4.699103295405725292136975279611e-05	0.000000000000000000000000000000e+00
-4.866564799950802807870786637068e+03	1.931422519487068401207452428281e-04	-4.692233814562346311694690514926e-05	0.000000000000000000000000000000e+00
-4.866464799950802444072905927896e+03	1.933888644344688696827955221025e-04	-4.685325215573068975477219466619e-05	0.000000000000000000000000000000e+00
-4.866364799950802080275025218725e+03	1.936347549185306923368726783607e-04	-4.678377364206238900150303106074e-05	0.000000000000000000000000000000e+00
-4.866264799950801716477144509554e+03	1.938799212053962986966604287176e-04	-4.671390126106689390890133739553e-05	0.000000000000000000000000000000e+00
-4.866164799950801352679263800383e+03	1.941243611085636513926416801823e-04	-4.664363366799271874707510932012e-05	0.000000000000000000000000000000e+00
-4.866064799950800988881383091211e+03	1.943680724505551240480910601960e-04	-4.657296951692401919178226910034e-05	0.000000000000000000000000000000e+00
-4.865964799950800625083502382040e+03	1.946110530629479131500131350307e-04	-4.650190746081612027437029999177e-05	0.000000000000000000000000000000e+00
-4.865864799950800261285621672869e+03	1.948533007864041788695375068130e-04	-4.643044615153113242314239506037e-05	0.000000000000000000000000000000e+00
-4.865764799950799897487740963697e+03	1.950948134707011316722052862715e-04	-4.635858423987369625373158865678e-05	0.000000000000000000000000000000e+00
-4.865664799950799533689860254526e+03	1.953355889747609020878210683847e-04	-4.628632037562679512211066823468e-05	0.000000000000000000000000000000e+00
-4.865564799950799169891979545355e+03	1.955756251666802207449247230642e-04	-4.621365320758766932155575668517e-05	0.000000000000000000000000000000e+00
-4.865464799950798806094098836184e+03	1.958149199237600170901002494261e-04	-4.614058138360383869982714322155e-05	0.000000000000000000000000000000e+00
-4.865364799950798442296218127012e+03	1.960534711325347741617958208238e-04	-4.606710355060918626272231657381e-05	0.000000000000000000000000000000e+00
-4.865264799950798078498337417841e+03	1.962912766888018020489808934670e-04	-4.599321835466017730290055887110e-05	0.000000000000000000000000000000e+00
-4.865164799950797714700456708670e+03	1.965283344976503216144231300788e-04	-4.591892444097214629134331986826e-05	0.000000000000000000000000000000e+00
-4.865064799950797350902575999498e+03	1.967646424734903313775308264510e-04	-4.584422045395567186024110561959e-05	0.000000000000000000000000000000e+00
-4.864964799950796987104695290327e+03	1.970001985400813659769780894493e-04	-4.576910503725303987730688159985e-05	0.000000000000000000000000000000e+00
-4.864864799950796623306814581156e+03	1.972350006305610920030041421924e-04	-4.569357683377483526909745847888e-05	0.000000000000000000000000000000e+00
-4.864764799950796259508933871984e+03	1.974690466874737411993867564064e-04	-4.561763448573656094938919003390e-05	0.000000000000000000000000000000e+00
-4.864664799950795895711053162813e+03	1.977023346627983268249811876771e-04	-4.554127663469540582535238781858e-05	0.000000000000000000000000000000e+00
-4.864564799950795531913172453642e+03	1.979348625179767515950418621529e-04	-4.546450192158705346130720403863e-05	0.000000000000000000000000000000e+00
-4.864464799950795168115291744471e+03	1.981666282239417258871638782836e-04	-4.538730898676259916269676297773e-05	0.000000000000000000000000000000e+00
-4.864364799950794804317411035299e+03	1.983976297611445504219529478718e-04	-4.530969647002555515148680687076e-05	0.000000000000000000000000000000e+00
-4.864264799950794440519530326128e+03	1.986278651195826549982065278854e-04	-4.523166301066895738551901229307e-05	0.000000000000000000000000000000e+00
-4.864164799950794076721649616957e+03	1.988573322988270288078777037200e-04	-4.515320724751249948291861868732e-05	0.000000000000000000000000000000e+00
-4.864064799950793712923768907785e+03	1.990860293080495423308218239100e-04	-4.507432781893982250056435168162e-05	0.000000000000000000000000000000e+00
-4.863964799950793349125888198614e+03	1.993139541660499168638370770523e-04	-4.499502336293583181761265854526e-05	0.000000000000000000000000000000e+00
-4.863864799950792985328007489443e+03	1.995411049012826940497050687284e-04	-4.491529251712413599176634826371e-05	0.000000000000000000000000000000e+00
-4.863764799950792621530126780272e+03	1.997674795518840156708512134642e-04	-4.483513391880454660191543392322e-05	0.000000000000000000000000000000e+00
-4.863664799950792257732246071100e+03	1.999930761656981594975163174510e-04	-4.475454620499065940594091150828e-05	0.000000000000000000000000000000e+00
-4.863564799950791893934365361929e+03	2.002178928003039125056022884408e-04	-4.467352801244752358994505314627e-05	0.000000000000000000000000000000e+00
-4.863464799950791530136484652758e+03	2.004419275230408356743005970912e-04	-4.459207797772939233264463676498e-05	0.000000000000000000000000000000e+00
-4.863364799950791166338603943586e+03	2.006651784110353119432862412097e-04	-4.451019473721754790866353412859e-05	0.000000000000000000000000000000e+00
-4.863264799950790802540723234415e+03	2.008876435512264315395858371716e-04	-4.442787692715818777819750118319e-05	0.000000000000000000000000000000e+00
-4.863164799950790438742842525244e+03	2.011093210403917146741198385129e-04	-4.434512318370043264942337302159e-05	0.000000000000000000000000000000e+00
-4.863064799950790074944961816072e+03	2.013302089851726173978102574225e-04	-4.426193214293436164596257098580e-05	0.000000000000000000000000000000e+00
-4.862964799950789711147081106901e+03	2.015503055020999290374711376828e-04	-4.417830244092914911829828028544e-05	0.000000000000000000000000000000e+00
-4.862864799950789347349200397730e+03	2.017696087176189256862102183732e-04	-4.409423271377128954661914206348e-05	0.000000000000000000000000000000e+00
-4.862764799950788983551319688559e+03	2.019881167681144423786676611599e-04	-4.400972159760285632498083563391e-05	0.000000000000000000000000000000e+00
-4.862664799950788619753438979387e+03	2.022058277999356200056030319345e-04	-4.392476772865988251821206533876e-05	0.000000000000000000000000000000e+00
-4.862564799950788255955558270216e+03	2.024227399694205980183736581779e-04	-4.383936974331076194761128150823e-05	0.000000000000000000000000000000e+00
-4.862464799950787892157677561045e+03	2.026388514429210716081414256351e-04	-4.375352627809477224938780604013e-05	0.000000000000000000000000000000e+00
-4.862364799950787528359796851873e+03	2.028541603968264965193735172022e-04	-4.366723596976065214321158225452e-05	0.000000000000000000000000000000e+00
-4.862264799950787164561916142702e+03	2.030686650175882667582888396751e-04	-4.358049745530521258208081492036e-05	0.000000000000000000000000000000e+00
-4.862164799950786800764035433531e+03	2.032823635017436483558156412599e-04	-4.349330937201208342746117097022e-05	0.000000000000000000000000000000e+00
-4.862064799950786436966154724360e+03	2.034952540559395233951689441199e-04	-4.340567035749047367695213628380e-05	0.000000000000000000000000000000e+00
-4.861964799950786073168274015188e+03	2.037073348969560527242650405100e-04	-4.331757904971403333590704298750e-05	0.000000000000000000000000000000e+00
-4.861864799950785709370393306017e+03	2.039186042517300405125385553973e-04	-4.322903408705976272289814299477e-05	0.000000000000000000000000000000e+00
-4.861764799950785345572512596846e+03	2.041290603573781361774336362558e-04	-4.314003410834699631408103992491e-05	0.000000000000000000000000000000e+00
-4.861664799950784981774631887674e+03	2.043387014612199278906778943110e-04	-4.305057775287645435019490136597e-05	0.000000000000000000000000000000e+00
-4.861564799950784617976751178503e+03	2.045475258208007650340132244082e-04	-4.296066366046936220619845148150e-05	0.000000000000000000000000000000e+00
-4.861464799950784254178870469332e+03	2.047555317039145264448180006056e-04	-4.287029047150661041848743182392e-05	0.000000000000000000000000000000e+00
-4.861364799950783890380989760160e+03	2.049627173886260362960232139784e-04	-4.277945682696801635606573266379e-05	0.000000000000000000000000000000e+00
-4.861264799950783526583109050989e+03	2.051690811632933986608656740103e-04	-4.268816136847161977303441449116e-05	0.000000000000000000000000000000e+00
-4.861164799950783162785228341818e+03	2.053746213265901694473153371590e-04	-4.259640273831304612371650986091e-05	0.000000000000000000000000000000e+00
-4.861064799950782798987347632647e+03	2.055793361875272843870138261835e-04	-4.250417957950493764041760558214e-05	0.000000000000000000000000000000e+00
-4.860964799950782435189466923475e+03	2.057832240654748514989413887832e-04	-4.241149053581643184503147114839e-05	0.000000000000000000000000000000e+00
-4.860864799950782071391586214304e+03	2.059862832901836996075950469987e-04	-4.231833425181272137580862358064e-05	0.000000000000000000000000000000e+00
-4.860764799950781707593705505133e+03	2.061885122018067913358951859237e-04	-4.222470937289464769544278244240e-05	0.000000000000000000000000000000e+00
-4.860664799950781343795824795961e+03	2.063899091509204734677662695930e-04	-4.213061454533836256179310519876e-05	0.000000000000000000000000000000e+00
-4.860564799950780979997944086790e+03	2.065904724985454020500658112169e-04	-4.203604841633505726124220291950e-05	0.000000000000000000000000000000e+00
-4.860464799950780616200063377619e+03	2.067902006161674945995676555555e-04	-4.194100963403072572337204615422e-05	0.000000000000000000000000000000e+00
-4.860364799950780252402182668447e+03	2.069890918857585570492935156395e-04	-4.184549684756599539827565115147e-05	0.000000000000000000000000000000e+00
-4.860264799950779888604301959276e+03	2.071871446997966667493557002544e-04	-4.174950870711601912024096838749e-05	0.000000000000000000000000000000e+00
-4.860164799950779524806421250105e+03	2.073843574612865825728541535611e-04	-4.165304386393041440527981733588e-05	0.000000000000000000000000000000e+00
-4.860064799950779161008540540934e+03	2.075807285837797484459588126526e-04	-4.155610097037324340623828944352e-05	0.000000000000000000000000000000e+00
-4.859964799950778797210659831762e+03	2.077762564913941613527204044232e-04	-4.145867867996306063054293145065e-05	0.000000000000000000000000000000e+00
-4.859864799950778433412779122591e+03	2.079709396188342122348269302989e-04	-4.136077564741300131552839691729e-05	0.000000000000000000000000000000e+00
-4.859764799950778069614898413420e+03	2.081647764114100661054368446301e-04	-4.126239052867093756640087809373e-05	0.000000000000000000000000000000e+00
-4.859664799950777705817017704248e+03	2.083577653250571234781751694953e-04	-4.116352198095966837551942796303e-05	0.000000000000000000000000000000e+00
-4.859564799950777342019136995077e+03	2.085499048263550481152606153046e-04	-4.106416866281714352299517245548e-05	0.000000000000000000000000000000e+00
-4.859464799950776978221256285906e+03	2.087411933925468218806870135396e-04	-4.096432923413678234498061514479e-05	0.000000000000000000000000000000e+00
-4.859364799950776614423375576735e+03	2.089316295115573930175900674300e-04	-4.086400235620777894943178587539e-05	0.000000000000000000000000000000e+00
-4.859264799950776250625494867563e+03	2.091212116820123515306684147674e-04	-4.076318669175550229956048187141e-05	0.000000000000000000000000000000e+00
-4.859164799950775886827614158392e+03	2.093099384132562250978443207927e-04	-4.066188090498192340234082098327e-05	0.000000000000000000000000000000e+00
-4.859064799950775523029733449221e+03	2.094978082253707478768700589455e-04	-4.056008366160608315459726314067e-05	0.000000000000000000000000000000e+00
-4.858964799950775159231852740049e+03	2.096848196491927769462282338253e-04	-4.045779362890460762293767804643e-05	0.000000000000000000000000000000e+00
-4.858864799950774795433972030878e+03	2.098709712263321274308691677390e-04	-4.035500947575226398126788107668e-05	0.000000000000000000000000000000e+00
-4.858764799950774431636091321707e+03	2.100562615091891636824594780109e-04	-4.025172987266256388215121542196e-05	0.000000000000000000000000000000e+00
-4.858664799950774067838210612535e+03	2.102406890609722278293047814657e-04	-4.014795349182839393322244636586e-05	0.000000000000000000000000000000e+00
-4.858564799950773704040329903364e+03	2.104242524557148514858379018122e-04	-4.004367900716271393623743590773e-05	0.000000000000000000000000000000e+00
-4.858464799950773340242449194193e+03	2.106069502782927506216725799248e-04	-3.993890509433925512612281738534e-05	0.000000000000000000000000000000e+00
-4.858364799950772976444568485022e+03	2.107887811244407120104399355753e-04	-3.983363043083328617266145044162e-05	0.000000000000000000000000000000e+00
-4.858264799950772612646687775850e+03	2.109697436007691544179731835129e-04	-3.972785369596241983975934419782e-05	0.000000000000000000000000000000e+00
-4.858164799950772248848807066679e+03	2.111498363247806626854380374070e-04	-3.962157357092743319723973649538e-05	0.000000000000000000000000000000e+00
-4.858064799950771885050926357508e+03	2.113290579248861152366484317255e-04	-3.951478873885313526648221937876e-05	0.000000000000000000000000000000e+00
-4.857964799950771521253045648336e+03	2.115074070404208115853822436137e-04	-3.940749788482926854737975475018e-05	0.000000000000000000000000000000e+00
-4.857864799950771157455164939165e+03	2.116848823216603016870995812582e-04	-3.929969969595145120287715823082e-05	0.000000000000000000000000000000e+00
-4.857764799950770793657284229994e+03	2.118614824298360255552808872892e-04	-3.919139286136214634856389515960e-05	0.000000000000000000000000000000e+00
-4.857664799950770429859403520823e+03	2.120372060371507631423848572183e-04	-3.908257607229165167105761069521e-05	0.000000000000000000000000000000e+00
-4.857564799950770066061522811651e+03	2.122120518267938944854261729134e-04	-3.897324802209914325649628419335e-05	0.000000000000000000000000000000e+00
-4.857464799950769702263642102480e+03	2.123860184929564701161730511103e-04	-3.886340740631373974782111768711e-05	0.000000000000000000000000000000e+00
-4.857364799950769338465761393309e+03	2.125591047408460646309102948237e-04	-3.875305292267560038337731453950e-05	0.000000000000000000000000000000e+00
-4.857264799950768974667880684137e+03	2.127313092867014405248221597944e-04	-3.864218327117702981177843613025e-05	0.000000000000000000000000000000e+00
-4.857164799950768610869999974966e+03	2.129026308578069951859407238359e-04	-3.853079715410363711687938281791e-05	0.000000000000000000000000000000e+00
-4.857064799950768247072119265795e+03	2.130730681925070452587683833556e-04	-3.841889327607551517154010900512e-05	0.000000000000000000000000000000e+00
-4.856964799950767883274238556623e+03	2.132426200402198670624115406369e-04	-3.830647034408844709644365034151e-05	0.000000000000000000000000000000e+00
-4.856864799950767519476357847452e+03	2.134112851614516285884970425712e-04	-3.819352706755512627144130699541e-05	0.000000000000000000000000000000e+00
-4.856764799950767155678477138281e+03	2.135790623278099149232739373261e-04	-3.808006215834641022821571709756e-05	0.000000000000000000000000000000e+00
-4.856664799950766791880596429110e+03	2.137459503220173349848781674254e-04	-3.796607433083260164799824232240e-05	0.000000000000000000000000000000e+00
-4.856564799950766428082715719938e+03	2.139119479379246945797282686286e-04	-3.785156230192473613554993150387e-05	0.000000000000000000000000000000e+00
-4.856464799950766064284835010767e+03	2.140770539805240881437581323965e-04	-3.773652479111592420325110852630e-05	0.000000000000000000000000000000e+00
-4.856364799950765700486954301596e+03	2.142412672659617736432152712567e-04	-3.762096052052265937387307004336e-05	0.000000000000000000000000000000e+00
-4.856264799950765336689073592424e+03	2.144045866215508035299702749299e-04	-3.750486821492621437477629764423e-05	0.000000000000000000000000000000e+00
-4.856164799950764972891192883253e+03	2.145670108857834659614460814936e-04	-3.738824660181399667452720181338e-05	0.000000000000000000000000000000e+00
-4.856064799950764609093312174082e+03	2.147285389083435904952756878572e-04	-3.727109441142095145335991213109e-05	0.000000000000000000000000000000e+00
-4.855964799950764245295431464911e+03	2.148891695501185827334167388614e-04	-3.715341037677099167869237961170e-05	0.000000000000000000000000000000e+00
-4.855864799950763881497550755739e+03	2.150489016832112150207773071386e-04	-3.703519323371840785185174493854e-05	0.000000000000000000000000000000e+00
-4.855764799950763517699670046568e+03	2.152077341909513629337330486990e-04	-3.691644172098933196490833097414e-05	0.000000000000000000000000000000e+00
-4.855664799950763153901789337397e+03	2.153656659679073894029383007265e-04	-3.679715458022318790498247920162e-05	0.000000000000000000000000000000e+00
-4.855564799950762790103908628225e+03	2.155226959198973662058113065498e-04	-3.667733055601417573986927633811e-05	0.000000000000000000000000000000e+00
-4.855464799950762426306027919054e+03	2.156788229640001870388021920633e-04	-3.655696839595274922739970291374e-05	0.000000000000000000000000000000e+00
-4.855364799950762062508147209883e+03	2.158340460285663282239548843577e-04	-3.643606685066713398238325005707e-05	0.000000000000000000000000000000e+00
-4.855264799950761698710266500711e+03	2.159883640532284738901974696645e-04	-3.631462467386482531475980217728e-05	0.000000000000000000000000000000e+00
-4.855164799950761334912385791540e+03	2.161417759889120056293609906106e-04	-3.619264062237409284401509768081e-05	0.000000000000000000000000000000e+00
-4.855064799950760971114505082369e+03	2.162942807978451668915464978227e-04	-3.607011345618555287623197003199e-05	0.000000000000000000000000000000e+00
-4.854964799950760607316624373198e+03	2.164458774535690918552205408432e-04	-3.594704193849366624224223043527e-05	0.000000000000000000000000000000e+00
-4.854864799950760243518743664026e+03	2.165965649409475632467675376702e-04	-3.582342483573830389841433086140e-05	0.000000000000000000000000000000e+00
-4.854764799950759879720862954855e+03	2.167463422561767159499335200223e-04	-3.569926091764629897491387100494e-05	0.000000000000000000000000000000e+00
-4.854664799950759515922982245684e+03	2.168952084067943340394551965389e-04	-3.557454895727299204770052720725e-05	0.000000000000000000000000000000e+00
-4.854564799950759152125101536512e+03	2.170431624116890936045803917054e-04	-3.544928773104381029184287155154e-05	0.000000000000000000000000000000e+00
-4.854464799950758788327220827341e+03	2.171902033011095345220453634028e-04	-3.532347601879581952977887882028e-05	0.000000000000000000000000000000e+00
-4.854364799950758424529340118170e+03	2.173363301166728695987262476308e-04	-3.519711260381929660836716755590e-05	0.000000000000000000000000000000e+00
-4.854264799950758060731459408998e+03	2.174815419113734684536387575804e-04	-3.507019627289930177593824112137e-05	0.000000000000000000000000000000e+00
-4.854164799950757696933578699827e+03	2.176258377495913413999378827057e-04	-3.494272581635725105934572876087e-05	0.000000000000000000000000000000e+00
-4.854064799950757333135697990656e+03	2.177692167071002167511029057323e-04	-3.481470002809248186475404862605e-05	0.000000000000000000000000000000e+00
-4.853964799950756969337817281485e+03	2.179116778710755097069051711145e-04	-3.468611770562383213095322687103e-05	0.000000000000000000000000000000e+00
-4.853864799950756605539936572313e+03	2.180532203401020743989413563924e-04	-3.455697765013119915388298264425e-05	0.000000000000000000000000000000e+00
-4.853764799950756241742055863142e+03	2.181938432241817119906779343097e-04	-3.442727866649711196368396914913e-05	0.000000000000000000000000000000e+00
-4.853664799950755877944175153971e+03	2.183335456447405703572783863819e-04	-3.429701956334829692548543667030e-05	0.000000000000000000000000000000e+00
-4.853564799950755514146294444799e+03	2.184723267346361913997243586749e-04	-3.416619915309722978766573953102e-05	0.000000000000000000000000000000e+00
-4.853464799950755150348413735628e+03	2.186101856381644770437738811708e-04	-3.403481625198368773011284305063e-05	0.000000000000000000000000000000e+00
-4.853364799950754786550533026457e+03	2.187471215110663299782678414829e-04	-3.390286968011629463622125246758e-05	0.000000000000000000000000000000e+00
-4.853264799950754422752652317286e+03	2.188831335205342130782735221572e-04	-3.377035826151405958862536382803e-05	0.000000000000000000000000000000e+00
-4.853164799950754058954771608114e+03	2.190182208452184377776850165986e-04	-3.363728082414792214119639290892e-05	0.000000000000000000000000000000e+00
-4.853064799950753695156890898943e+03	2.191523826752332356013891478952e-04	-3.350363619998225015719425790017e-05	0.000000000000000000000000000000e+00
-4.852964799950753331359010189772e+03	2.192856182121625586468882662672e-04	-3.336942322501636475247377422448e-05	0.000000000000000000000000000000e+00
-4.852864799950752967561129480600e+03	2.194179266690658529608687343782e-04	-3.323464073932603135737295918517e-05	0.000000000000000000000000000000e+00
-4.852764799950752603763248771429e+03	2.195493072704834253399547305818e-04	-3.309928758710497110739207071717e-05	0.000000000000000000000000000000e+00
-4.852664799950752239965368062258e+03	2.196797592524417830264077400315e-04	-3.296336261670630447123686579403e-05	0.000000000000000000000000000000e+00
-4.852564799950751876167487353086e+03	2.198092818624585668280113637252e-04	-3.282686468068402876017974900691e-05	0.000000000000000000000000000000e+00
-4.852464799950751512369606643915e+03	2.199378743595474300278475032755e-04	-3.268979263583446853236660900599e-05	0.000000000000000000000000000000e+00
-4.852364799950751148571725934744e+03	2.200655360142226462435294243036e-04	-3.255214534323770566833292083864e-05	0.000000000000000000000000000000e+00
-4.852264799950750784773845225573e+03	2.201922661085035546561089470075e-04	-3.241392166829898234146553614998e-05	0.000000000000000000000000000000e+00
-4.852164799950750420975964516401e+03	2.203180639359186799783318910784e-04	-3.227512048079011754099162945231e-05	0.000000000000000000000000000000e+00
-4.852064799950750057178083807230e+03	2.204429288015097711077305842053e-04	-3.213574065489086938485902011919e-05	0.000000000000000000000000000000e+00
-4.851964799950749693380203098059e+03	2.205668600218355958342275613404e-04	-3.199578106923029743261649437969e-05	0.000000000000000000000000000000e+00
-4.851864799950749329582322388887e+03	2.206898569249754644971961425881e-04	-3.185524060692810466950339320924e-05	0.000000000000000000000000000000e+00
-4.851764799950748965784441679716e+03	2.208119188505326181172494504068e-04	-3.171411815563596593801204415186e-05	0.000000000000000000000000000000e+00
-4.851664799950748601986560970545e+03	2.209330451496373725825406175716e-04	-3.157241260757880893560514690144e-05	0.000000000000000000000000000000e+00
-4.851564799950748238188680261374e+03	2.210532351849500188895741858985e-04	-3.143012285959608843616958084866e-05	0.000000000000000000000000000000e+00
-4.851464799950747874390799552202e+03	2.211724883306636149638002564188e-04	-3.128724781318304018267947852472e-05	0.000000000000000000000000000000e+00
-4.851364799950747510592918843031e+03	2.212908039725064522195568939011e-04	-3.114378637453190089854140887304e-05	0.000000000000000000000000000000e+00
-4.851264799950747146795038133860e+03	2.214081815077443865947409706862e-04	-3.099973745457312152267598248656e-05	0.000000000000000000000000000000e+00
-4.851164799950746782997157424688e+03	2.215246203451829527450445134207e-04	-3.085509996901651268196367650098e-05	0.000000000000000000000000000000e+00
-4.851064799950746419199276715517e+03	2.216401199051691529775393041390e-04	-3.070987283839240371621781555689e-05	0.000000000000000000000000000000e+00
-4.850964799950746055401396006346e+03	2.217546796195932732893157934839e-04	-3.056405498809276104557608455536e-05	0.000000000000000000000000000000e+00
-4.850864799950745691603515297174e+03	2.218682989318902386201987075864e-04	-3.041764534841226249217878419007e-05	0.000000000000000000000000000000e+00
-4.850764799950745327805634588003e+03	2.219809772970409410004083428092e-04	-3.027064285458936482558350844485e-05	0.000000000000000000000000000000e+00
-4.850664799950744964007753878832e+03	2.220927141815731882274614905626e-04	-3.012304644684731370993940879899e-05	0.000000000000000000000000000000e+00
-4.850564799950744600209873169661e+03	2.222035090635626254380180499837e-04	-2.997485507043514009863430236358e-05	0.000000000000000000000000000000e+00
-4.850464799950744236411992460489e+03	2.223133614326333043140215828259e-04	-2.982606767566862952388746788035e-05	0.000000000000000000000000000000e+00
-4.850364799950743872614111751318e+03	2.224222707899581438686226197987e-04	-2.967668321797122362370666137643e-05	0.000000000000000000000000000000e+00
-4.850264799950743508816231042147e+03	2.225302366482590659714502212552e-04	-2.952670065791492844510870985353e-05	0.000000000000000000000000000000e+00
-4.850164799950743145018350332975e+03	2.226372585318069953486119771924e-04	-2.937611896126114820844074659867e-05	0.000000000000000000000000000000e+00
-4.850064799950742781220469623804e+03	2.227433359764216969523681344256e-04	-2.922493709900152245983323551215e-05	0.000000000000000000000000000000e+00
-4.849964799950742417422588914633e+03	2.228484685294712609650996659738e-04	-2.907315404739868529662184803986e-05	0.000000000000000000000000000000e+00
-4.849864799950742053624708205462e+03	2.229526557498714793830590918944e-04	-2.892076878802701104024218403676e-05	0.000000000000000000000000000000e+00
-4.849764799950741689826827496290e+03	2.230558972080850599697954272926e-04	-2.876778030781331247527944638964e-05	0.000000000000000000000000000000e+00
-4.849664799950741326028946787119e+03	2.231581924861204065287101361292e-04	-2.861418759907749165467306939892e-05	0.000000000000000000000000000000e+00
-4.849564799950740962231066077948e+03	2.232595411775305347008846457157e-04	-2.845998965957316698799882404014e-05	0.000000000000000000000000000000e+00
-4.849464799950740598433185368776e+03	2.233599428874114185567673063204e-04	-2.830518549252824273151050993302e-05	0.000000000000000000000000000000e+00
-4.849364799950740234635304659605e+03	2.234593972324003371878603507739e-04	-2.814977410668543104433660106967e-05	0.000000000000000000000000000000e+00
-4.849264799950739870837423950434e+03	2.235579038406740044579723569740e-04	-2.799375451634274693962257940516e-05	0.000000000000000000000000000000e+00
-4.849164799950739507039543241262e+03	2.236554623519464277039275890147e-04	-2.783712574139394224930106613858e-05	0.000000000000000000000000000000e+00
-4.849064799950739143241662532091e+03	2.237520724174665495958408412136e-04	-2.767988680736890570754406282195e-05	0.000000000000000000000000000000e+00
-4.848964799950738779443781822920e+03	2.238477337000156731569577850394e-04	-2.752203674547400204784299015959e-05	0.000000000000000000000000000000e+00
-4.848864799950738415645901113749e+03	2.239424458739048054683323796255e-04	-2.736357459263236705437546958386e-05	0.000000000000000000000000000000e+00
-4.848764799950738051848020404577e+03	2.240362086249716219027439123579e-04	-2.720449939152416195579063662446e-05	0.000000000000000000000000000000e+00
-4.848664799950737688050139695406e+03	2.241290216505772677282881666372e-04	-2.704481019062677699701761901974e-05	0.000000000000000000000000000000e+00
-4.848564799950737324252258986235e+03	2.242208846596029970816427168145e-04	-2.688450604425496724843823448392e-05	0.000000000000000000000000000000e+00
-4.848464799950736960454378277063e+03	2.243117973724466222059520381649e-04	-2.672358601260095453374179830242e-05	0.000000000000000000000000000000e+00
-4.848364799950736596656497567892e+03	2.244017595210185832179522469332e-04	-2.656204916177446837140772861741e-05	0.000000000000000000000000000000e+00
-4.848264799950736232858616858721e+03	2.244907708487380720852044646563e-04	-2.639989456384273270607952743827e-05	0.000000000000000000000000000000e+00
-4.848164799950735869060736149549e+03	2.245788311105286687123505640074e-04	-2.623712129687040859422550442837e-05	0.000000000000000000000000000000e+00
-4.848064799950735505262855440378e+03	2.246659400728139770273689146407e-04	-2.607372844495945557463656427899e-05	0.000000000000000000000000000000e+00
-4.847964799950735141464974731207e+03	2.247520975135129629122326955226e-04	-2.590971509828897271013325998013e-05	0.000000000000000000000000000000e+00
-4.847864799950734777667094022036e+03	2.248373032220350481880793980238e-04	-2.574508035315494137345096459235e-05	0.000000000000000000000000000000e+00
-4.847764799950734413869213312864e+03	2.249215569992750961801630804615e-04	-2.557982331200995448059788694994e-05	0.000000000000000000000000000000e+00
-4.847664799950734050071332603693e+03	2.250048586576080720221548769899e-04	-2.541394308350284069212762783074e-05	0.000000000000000000000000000000e+00
-4.847564799950733686273451894522e+03	2.250872080208835945402262579407e-04	-2.524743878251826150935742398840e-05	0.000000000000000000000000000000e+00
-4.847464799950733322475571185350e+03	2.251686049244201899815348566491e-04	-2.508030953021623383168703380619e-05	0.000000000000000000000000000000e+00
-4.847364799950732958677690476179e+03	2.252490492149994102174387355930e-04	-2.491255445407158475128184260683e-05	0.000000000000000000000000000000e+00
-4.847264799950732594879809767008e+03	2.253285407508597070012218432922e-04	-2.474417268791336230204271073863e-05	0.000000000000000000000000000000e+00
-4.847164799950732231081929057837e+03	2.254070794016900622803306619701e-04	-2.457516337196416489341288524884e-05	0.000000000000000000000000000000e+00
-4.847064799950731867284048348665e+03	2.254846650486234558782849823899e-04	-2.440552565287940636968092023018e-05	0.000000000000000000000000000000e+00
-4.846964799950731503486167639494e+03	2.255612975842301434412084937264e-04	-2.423525868378652347104318387494e-05	0.000000000000000000000000000000e+00
-4.846864799950731139688286930323e+03	2.256369769125106904388705642006e-04	-2.406436162432410875576700715062e-05	0.000000000000000000000000000000e+00
-4.846764799950730775890406221151e+03	2.257117029488887622202392124748e-04	-2.389283364068099270037699721758e-05	0.000000000000000000000000000000e+00
-4.846664799950730412092525511980e+03	2.257854756202037514387082062228e-04	-2.372067390563522754401946934788e-05	0.000000000000000000000000000000e+00
-4.846564799950730048294644802809e+03	2.258582948647032157419439757362e-04	-2.354788159859302708711362162042e-05	0.000000000000000000000000000000e+00
-4.846464799950729684496764093637e+03	2.259301606320350173061350940173e-04	-2.337445590562761839857619516891e-05	0.000000000000000000000000000000e+00
-4.846364799950729320698883384466e+03	2.260010728832394352651874447346e-04	-2.320039601951804608920108818904e-05	0.000000000000000000000000000000e+00
-4.846264799950728956901002675295e+03	2.260710315907407902489417717007e-04	-2.302570113978787155295351041229e-05	0.000000000000000000000000000000e+00
-4.846164799950728593103121966124e+03	2.261400367383391502365541647634e-04	-2.285037047274382477441909133908e-05	0.000000000000000000000000000000e+00
-4.846064799950728229305241256952e+03	2.262080883212016298340618636331e-04	-2.267440323151436465669468500739e-05	0.000000000000000000000000000000e+00
-4.845964799950727865507360547781e+03	2.262751863458535540266775010210e-04	-2.249779863608818175103876146892e-05	0.000000000000000000000000000000e+00
-4.845864799950727501709479838610e+03	2.263413308301694050906488486774e-04	-2.232055591335261628322707283534e-05	0.000000000000000000000000000000e+00
-4.845764799950727137911599129438e+03	2.264065218033636068747926906042e-04	-2.214267429713198470035001585998e-05	0.000000000000000000000000000000e+00
-4.845664799950726774113718420267e+03	2.264707593059809838213769506154e-04	-2.196415302822585539563315926159e-05	0.000000000000000000000000000000e+00
-4.845564799950726410315837711096e+03	2.265340433898871386718398834859e-04	-2.178499135444721940117231151479e-05	0.000000000000000000000000000000e+00
-4.845464799950726046517957001925e+03	2.265963741182585862270204568603e-04	-2.160518853066061025869175338254e-05	0.000000000000000000000000000000e+00
-4.845364799950725682720076292753e+03	2.266577515655726160568456117872e-04	-2.142474381882010869382164386376e-05	0.000000000000000000000000000000e+00
-4.845264799950725318922195583582e+03	2.267181758175970196847459625644e-04	-2.124365648800729985653037990012e-05	0.000000000000000000000000000000e+00
-4.845164799950724955124314874411e+03	2.267776469713796280366913116211e-04	-2.106192581446911536507612949798e-05	0.000000000000000000000000000000e+00
-4.845064799950724591326434165239e+03	2.268361651352374965245201066111e-04	-2.087955108165561775171795155792e-05	0.000000000000000000000000000000e+00
-4.844964799950724227528553456068e+03	2.268937304287460901292688975062e-04	-2.069653158025769681700040125705e-05	0.000000000000000000000000000000e+00
-4.844864799950723863730672746897e+03	2.269503429827281432238500480381e-04	-2.051286660824466434008446491521e-05	0.000000000000000000000000000000e+00
-4.844764799950723499932792037725e+03	2.270060029392423025552949500394e-04	-2.032855547090177425017913648286e-05	0.000000000000000000000000000000e+00
-4.844664799950723136134911328554e+03	2.270607104515715804916170528216e-04	-2.014359748086765470654647958160e-05	0.000000000000000000000000000000e+00
-4.844564799950722772337030619383e+03	2.271144656842116998484576440021e-04	-1.995799195817165547521196411473e-05	0.000000000000000000000000000000e+00
-4.844464799950722408539149910212e+03	2.271672688128590321399169482675e-04	-1.977173823027110721424828843062e-05	0.000000000000000000000000000000e+00
-4.844364799950722044741269201040e+03	2.272191200243985629344395382745e-04	-1.958483563208847911510553096992e-05	0.000000000000000000000000000000e+00
-4.844264799950721680943388491869e+03	2.272700195168914235298307513489e-04	-1.939728350604844845251478746562e-05	0.000000000000000000000000000000e+00
-4.844164799950721317145507782698e+03	2.273199674995624497333274183219e-04	-1.920908120211489220736066074746e-05	0.000000000000000000000000000000e+00
-4.844064799950720953347627073526e+03	2.273689641927873069607995981656e-04	-1.902022807782777704560008003032e-05	0.000000000000000000000000000000e+00
-4.843964799950720589549746364355e+03	2.274170098280796153359523126269e-04	-1.883072349833995442949102772090e-05	0.000000000000000000000000000000e+00
-4.843864799950720225751865655184e+03	2.274641046480777224238212230745e-04	-1.864056683645385747299938472565e-05	0.000000000000000000000000000000e+00
-4.843764799950719861953984946012e+03	2.275102489065313404389967466557e-04	-1.844975747265811309391105032862e-05	0.000000000000000000000000000000e+00
-4.843664799950719498156104236841e+03	2.275554428682879395083593632165e-04	-1.825829479516405252199039155325e-05	0.000000000000000000000000000000e+00
-4.843564799950719134358223527670e+03	2.275996868092790325135976736703e-04	-1.806617819994212693944860004258e-05	0.000000000000000000000000000000e+00
-4.843464799950718770560342818499e+03	2.276429810165061617781290248530e-04	-1.787340709075822147745837842336e-05	0.000000000000000000000000000000e+00
-4.843364799950718406762462109327e+03	2.276853257880266689135856372772e-04	-1.767998087920986418058316713697e-05	0.000000000000000000000000000000e+00
-4.843264799950718042964581400156e+03	2.277267214329393291410291721988e-04	-1.748589898476235365604343485746e-05	0.000000000000000000000000000000e+00
-4.843164799950717679166700690985e+03	2.277671682713697958767851137196e-04	-1.729116083478477491463393134197e-05	0.000000000000000000000000000000e+00
-4.843064799950717315368819981813e+03	2.278066666344557742677340295145e-04	-1.709576586458591017955548074791e-05	0.000000000000000000000000000000e+00
-4.842964799950716951570939272642e+03	2.278452168643320049912226465949e-04	-1.689971351745005143942489345132e-05	0.000000000000000000000000000000e+00
-4.842864799950716587773058563471e+03	2.278828193141150854246490542465e-04	-1.670300324467270796919941833192e-05	0.000000000000000000000000000000e+00
-4.842764799950716223975177854300e+03	2.279194743478881281847220341419e-04	-1.650563450559621559527931355937e-05	0.000000000000000000000000000000e+00
-4.842664799950715860177297145128e+03	2.279551823406850401959600205259e-04	-1.630760676764523754039316882913e-05	0.000000000000000000000000000000e+00
-4.842564799950715496379416435957e+03	2.279899436784748559692986846770e-04	-1.610891950636215007200240101337e-05	0.000000000000000000000000000000e+00
-4.842464799950715132581535726786e+03	2.280237587581456371998295251657e-04	-1.590957220544234344741102438192e-05	0.000000000000000000000000000000e+00
-4.842364799950714768783655017614e+03	2.280566279874883181544298338395e-04	-1.570956435676937716920849308355e-05	0.000000000000000000000000000000e+00
-4.842264799950714404985774308443e+03	2.280885517851803071139038525672e-04	-1.550889546045007764247213033482e-05	0.000000000000000000000000000000e+00
-4.842164799950714041187893599272e+03	2.281195305807688709746894328845e-04	-1.530756502484948675417084085204e-05	0.000000000000000000000000000000e+00
-4.842064799950713677390012890100e+03	2.281495648146543843252931349497e-04	-1.510557256662570542048336375007e-05	0.000000000000000000000000000000e+00
-4.841964799950713313592132180929e+03	2.281786549380732532620735808493e-04	-1.490291761076464226642643295939e-05	0.000000000000000000000000000000e+00
-4.841864799950712949794251471758e+03	2.282068014130808120999704957654e-04	-1.469959969061463525054084949817e-05	0.000000000000000000000000000000e+00
-4.841764799950712585996370762587e+03	2.282340047125338677175276913545e-04	-1.449561834792097503375567224548e-05	0.000000000000000000000000000000e+00
-4.841664799950712222198490053415e+03	2.282602653200731354816988005751e-04	-1.429097313286029451704674253509e-05	0.000000000000000000000000000000e+00
-4.841564799950711858400609344244e+03	2.282855837301054854372728275536e-04	-1.408566360407485842920743274176e-05	0.000000000000000000000000000000e+00
-4.841464799950711494602728635073e+03	2.283099604477858632356479517966e-04	-1.387968932870672924780909573972e-05	0.000000000000000000000000000000e+00
-4.841364799950711130804847925901e+03	2.283333959889992381686596445434e-04	-1.367304988243182639401016031933e-05	0.000000000000000000000000000000e+00
-4.841264799950710767006967216730e+03	2.283558908803421446265941030518e-04	-1.346574484949386006648903296723e-05	0.000000000000000000000000000000e+00
-4.841164799950710403209086507559e+03	2.283774456591041151359844363355e-04	-1.325777382273814479669848953591e-05	0.000000000000000000000000000000e+00
-4.841064799950710039411205798388e+03	2.283980608732489778721352902124e-04	-1.304913640364530458390281836278e-05	0.000000000000000000000000000000e+00
-4.840964799950709675613325089216e+03	2.284177370813958018059414145640e-04	-1.283983220236483742274571917541e-05	0.000000000000000000000000000000e+00
-4.840864799950709311815444380045e+03	2.284364748527998147456519184573e-04	-1.262986083774859512752347656672e-05	0.000000000000000000000000000000e+00
-4.840764799950708948017563670874e+03	2.284542747673330232230370917534e-04	-1.241922193738409883206636613595e-05	0.000000000000000000000000000000e+00
-4.840664799950708584219682961702e+03	2.284711374154646968542836660276e-04	-1.220791513762776131599586265652e-05	0.000000000000000000000000000000e+00
-4.840564799950708220421802252531e+03	2.284870633982415816503469541132e-04	-1.199594008363797549977618206452e-05	0.000000000000000000000000000000e+00
-4.840464799950707856623921543360e+03	2.285020533272680049070857410953e-04	-1.178329642940807419075784079343e-05	0.000000000000000000000000000000e+00
-4.840364799950707492826040834188e+03	2.285161078246857632549626782037e-04	-1.156998383779918479713575557577e-05	0.000000000000000000000000000000e+00
-4.840264799950707129028160125017e+03	2.285292275231537938683101796045e-04	-1.135600198057293157597683747051e-05	0.000000000000000000000000000000e+00
-4.840164799950706765230279415846e+03	2.285414130658276559392161342288e-04	-1.114135053842402437883265381435e-05	0.000000000000000000000000000000e+00
-4.840064799950706401432398706675e+03	2.285526651063388495210837447758e-04	-1.092602920101272034241000202792e-05	0.000000000000000000000000000000e+00
-4.839964799950706037634517997503e+03	2.285629843087738904267025574768e-04	-1.071003766699715683023350076830e-05	0.000000000000000000000000000000e+00
-4.839864799950705673836637288332e+03	2.285723713476533038111565554473e-04	-1.049337564406555223716840941073e-05	0.000000000000000000000000000000e+00
-4.839764799950705310038756579161e+03	2.285808269079102924940805063869e-04	-1.027604284896827973900135938523e-05	0.000000000000000000000000000000e+00
-4.839664799950704946240875869989e+03	2.285883516848692697566447495916e-04	-1.005803900754980382268363031661e-05	0.000000000000000000000000000000e+00
-4.839564799950704582442995160818e+03	2.285949463842242837183227344156e-04	-9.839363854780488067566443510792e-06	0.000000000000000000000000000000e+00
-4.839464799950704218645114451647e+03	2.286006117220170893479525009440e-04	-9.620017134788282647957745330469e-06	0.000000000000000000000000000000e+00
-4.839364799950703854847233742476e+03	2.286053484246151933697438485282e-04	-9.399998600890254287550801270967e-06	0.000000000000000000000000000000e+00
-4.839264799950703491049353033304e+03	2.286091572286895739086337586699e-04	-9.179308015624002711437857959798e-06	0.000000000000000000000000000000e+00
-4.839164799950703127251472324133e+03	2.286120388811923730305875057667e-04	-8.957945150778924632193299382177e-06	0.000000000000000000000000000000e+00
-4.839064799950702763453591614962e+03	2.286139941393341827070850857950e-04	-8.735909787427362539475976521697e-06	0.000000000000000000000000000000e+00
-4.838964799950702399655710905790e+03	2.286150237705613849897162692670e-04	-8.513201715955601023701031226931e-06	0.000000000000000000000000000000e+00
-4.838864799950702035857830196619e+03	2.286151285525331398190695963990e-04	-8.289820736094722492242475864188e-06	0.000000000000000000000000000000e+00
-4.838764799950701672059949487448e+03	2.286143092730981830982411873165e-04	-8.065766656951340912891368351012e-06	0.000000000000000000000000000000e+00
-4.838664799950701308262068778276e+03	2.286125667302716247663435522597e-04	-7.841039297038174621054008872623e-06	0.000000000000000000000000000000e+00
-4.838564799950700944464188069105e+03	2.286099017322112860860910954486e-04	-7.615638484304509859699940793609e-06	0.000000000000000000000000000000e+00
-4.838464799950700580666307359934e+03	2.286063150971940911414942432245e-04	-7.389564056166487289423975420855e-06	0.000000000000000000000000000000e+00
-4.838364799950700216868426650763e+03	2.286018076535921601799561386770e-04	-7.162815859537271607961495673011e-06	0.000000000000000000000000000000e+00
-4.838264799950699853070545941591e+03	2.285963802398487132189891513079e-04	-6.935393750857068703773253975919e-06	0.000000000000000000000000000000e+00
-4.838164799950699489272665232420e+03	2.285900337044538652327141381448e-04	-6.707297596122998814029136926962e-06	0.000000000000000000000000000000e+00
-4.838064799950699125474784523249e+03	2.285827689059201502878165834787e-04	-6.478527270918840086551000051474e-06	0.000000000000000000000000000000e+00
-4.837964799950698761676903814077e+03	2.285745867127578830491768657751e-04	-6.249082660444604429231946207679e-06	0.000000000000000000000000000000e+00
-4.837864799950698397879023104906e+03	2.285654880034504389703375881737e-04	-6.018963659545980375282885066479e-06	0.000000000000000000000000000000e+00
-4.837764799950698034081142395735e+03	2.285554736664292092233191633355e-04	-5.788170172743628564746270342978e-06	0.000000000000000000000000000000e+00
-4.837664799950697670283261686563e+03	2.285445446000484472082181497399e-04	-5.556702114262332383375856542651e-06	0.000000000000000000000000000000e+00
-4.837564799950697306485380977392e+03	2.285327017125599795375340272940e-04	-5.324559408059995288553002679155e-06	0.000000000000000000000000000000e+00
-4.837464799950696942687500268221e+03	2.285199459220875917598442272904e-04	-5.091741987856488210371311980973e-06	0.000000000000000000000000000000e+00
-4.837364799950696578889619559050e+03	2.285062781566014411885334745023e-04	-4.858249797162352110087291112706e-06	0.000000000000000000000000000000e+00
-4.837264799950696215091738849878e+03	2.284916993538920631547084472146e-04	-4.624082789307342990442820096497e-06	0.000000000000000000000000000000e+00
-4.837164799950695851293858140707e+03	2.284762104615444314702210615309e-04	-4.389240927468844768847850562610e-06	0.000000000000000000000000000000e+00
-4.837064799950695487495977431536e+03	2.284598124369116394199313857527e-04	-4.153724184700100038479444325423e-06	0.000000000000000000000000000000e+00
-4.836964799950695123698096722364e+03	2.284425062470885265438619304845e-04	-3.917532543958310386306934797185e-06	0.000000000000000000000000000000e+00
-4.836864799950694759900216013193e+03	2.284242928688851156839717537750e-04	-3.680665998132573657274741948942e-06	0.000000000000000000000000000000e+00
-4.836764799950694396102335304022e+03	2.284051732887997789803874448822e-04	-3.443124550071673411235891396065e-06	0.000000000000000000000000000000e+00
-4.836664799950694032304454594851e+03	2.283851485029923767625797959013e-04	-3.204908212611709984724396929612e-06	0.000000000000000000000000000000e+00
-4.836564799950693668506573885679e+03	2.283642195172570982849430398787e-04	-2.966017008603568922401770222019e-06	0.000000000000000000000000000000e+00
-4.836464799950693304708693176508e+03	2.283423873469952211472111525126e-04	-2.726450970940242871803655538843e-06	0.000000000000000000000000000000e+00
-4.836364799950692940910812467337e+03	2.283196530171875996643310324785e-04	-2.486210142583985765562908099024e-06	0.000000000000000000000000000000e+00
-4.836264799950692577112931758165e+03	2.282960175623670719211727453413e-04	-2.245294576593329360778743611360e-06	0.000000000000000000000000000000e+00
-4.836164799950692213315051048994e+03	2.282714820265906228817509582285e-04	-2.003704336149911313555123729135e-06	0.000000000000000000000000000000e+00
-4.836064799950691849517170339823e+03	2.282460474634114661832834380917e-04	-1.761439494585163704861081358788e-06	0.000000000000000000000000000000e+00
-4.835964799950691485719289630651e+03	2.282197149358508277746521164531e-04	-1.518500135406835547933384125696e-06	0.000000000000000000000000000000e+00
-4.835864799950691121921408921480e+03	2.281924855163696753447555298777e-04	-1.274886352325349912496246437832e-06	0.000000000000000000000000000000e+00
-4.835764799950690758123528212309e+03	2.281643602868402038053724512068e-04	-1.030598249280015359314113809752e-06	0.000000000000000000000000000000e+00
-4.835664799950690394325647503138e+03	2.281353403385171581436996479653e-04	-7.856359404650501804631039862170e-07	0.000000000000000000000000000000e+00
-4.835564799950690030527766793966e+03	2.281054267720090749597267043569e-04	-5.399995503554597852652178514854e-07	0.000000000000000000000000000000e+00
-4.835464799950689666729886084795e+03	2.280746206972492529530677218830e-04	-2.936892137327425620507313427932e-07	0.000000000000000000000000000000e+00
-4.835364799950689302932005375624e+03	2.280429232334665336744128349977e-04	-4.670507571043993879785177596176e-08	0.000000000000000000000000000000e+00
-4.835264799950688939134124666452e+03	2.280103355091560551719254146263e-04	2.009527082404877273774049944999e-07	0.000000000000000000000000000000e+00
-4.835164799950688575336243957281e+03	2.279768586620497074820418381691e-04	4.492839722664538732274002244549e-07	0.000000000000000000000000000000e+00
-4.835064799950688211538363248110e+03	2.279424938390864797000540109551e-04	6.982885401061975886940233308742e-07	0.000000000000000000000000000000e+00
-4.834964799950687847740482538939e+03	2.279072421963826173153117027326e-04	9.479662250659121355389046675866e-07	0.000000000000000000000000000000e+00
-4.834864799950687483942601829767e+03	2.278711048992016982312619477469e-04	1.198316829994525084871186820790e-06	0.000000000000000000000000000000e+00
-4.834764799950687120144721120596e+03	2.278340831219243564197823870288e-04	1.449340147259171207610355461282e-06	0.000000000000000000000000000000e+00
-4.834664799950686756346840411425e+03	2.277961780480180597856232349585e-04	1.701035958720821324890483394743e-06	0.000000000000000000000000000000e+00
-4.834564799950686392548959702253e+03	2.277573908700065898752518123160e-04	1.953404035710086070768082625038e-06	0.000000000000000000000000000000e+00
-4.834464799950686028751078993082e+03	2.277177227894393860604255186431e-04	2.206444139003183873442605344994e-06	0.000000000000000000000000000000e+00
-4.834364799950685664953198283911e+03	2.276771750168607541964932439171e-04	2.460156018798090201527657347458e-06	0.000000000000000000000000000000e+00
-4.834264799950685301155317574739e+03	2.276357487717788855453165952625e-04	2.714539414690859181526977686461e-06	0.000000000000000000000000000000e+00
-4.834164799950684937357436865568e+03	2.275934452826347401729195629727e-04	2.969594055652113774866921944162e-06	0.000000000000000000000000000000e+00
-4.834064799950684573559556156397e+03	2.275502657867707135067036894327e-04	3.225319660003717643496131545211e-06	0.000000000000000000000000000000e+00
-4.833964799950684209761675447226e+03	2.275062115303992757876089259028e-04	3.481715935395604140096918743819e-06	0.000000000000000000000000000000e+00
-4.833864799950683845963794738054e+03	2.274612837685712591565684315142e-04	3.738782578782807739171045388615e-06	0.000000000000000000000000000000e+00
-4.833764799950683482165914028883e+03	2.274154837651441989510719965395e-04	3.996519276402652169220743733069e-06	0.000000000000000000000000000000e+00
-4.833664799950683118368033319712e+03	2.273688127927503226360234078740e-04	4.254925703752121504046344174776e-06	0.000000000000000000000000000000e+00
-4.833564799950682754570152610540e+03	2.273212721327645116295435023801e-04	4.514001525565416330742878059379e-06	0.000000000000000000000000000000e+00
-4.833464799950682390772271901369e+03	2.272728630752720733933930352677e-04	4.773746395791666195275448902891e-06	0.000000000000000000000000000000e+00
-4.833364799950682026974391192198e+03	2.272235869190363237880153635118e-04	5.034159957572847877060786409009e-06	0.000000000000000000000000000000e+00
-4.833264799950681663176510483027e+03	2.271734449714660339023075685816e-04	5.295241843221870105522935956444e-06	0.000000000000000000000000000000e+00
-4.833164799950681299378629773855e+03	2.271224385485827955682286427574e-04	5.556991674200843776864396778015e-06	0.000000000000000000000000000000e+00
-4.833064799950680935580749064684e+03	2.270705689749881158248645540709e-04	5.819409061099516495229027474023e-06	0.000000000000000000000000000000e+00
-4.832964799950680571782868355513e+03	2.270178375838304300673303748326e-04	6.082493603613917178035870592101e-06	0.000000000000000000000000000000e+00
-4.832864799950680207984987646341e+03	2.269642457167719254602922251962e-04	6.346244890525161597572955524127e-06	0.000000000000000000000000000000e+00
-4.832764799950679844187106937170e+03	2.269097947239552559312719681728e-04	6.610662499678450199070128129319e-06	0.000000000000000000000000000000e+00
-4.832664799950679480389226227999e+03	2.268544859639700674285717196810e-04	6.875745997962250571954381794804e-06	0.000000000000000000000000000000e+00
-4.832564799950679116591345518827e+03	2.267983208038194147589811100474e-04	7.141494941287649327694639356245e-06	0.000000000000000000000000000000e+00
-4.832464799950678752793464809656e+03	2.267413006188859886901043605434e-04	7.407908874567912347751559576370e-06	0.000000000000000000000000000000e+00
-4.832364799950678388995584100485e+03	2.266834267928982075274157992339e-04	7.674987331698218673281530755048e-06	0.000000000000000000000000000000e+00
-4.832264799950678025197703391314e+03	2.266247007178961731660438161384e-04	7.942729835535579895056113031160e-06	0.000000000000000000000000000000e+00
-4.832164799950677661399822682142e+03	2.265651237941974374071746334280e-04	8.211135897878945043596929376228e-06	0.000000000000000000000000000000e+00
-4.832064799950677297601941972971e+03	2.265046974303627411694017634858e-04	8.480205019449498602822530568535e-06	0.000000000000000000000000000000e+00
-4.831964799950676933804061263800e+03	2.264434230431614284394237213149e-04	8.749936689871146565009550621905e-06	0.000000000000000000000000000000e+00
-4.831864799950676570006180554628e+03	2.263813020575368602227417369477e-04	9.020330387651190527068152669177e-06	0.000000000000000000000000000000e+00
-4.831764799950676206208299845457e+03	2.263183359065716116539229707527e-04	9.291385580161191522197659808935e-06	0.000000000000000000000000000000e+00
-4.831664799950675842410419136286e+03	2.262545260314525606866464801925e-04	9.563101723618013422527003863927e-06	0.000000000000000000000000000000e+00
-4.831564799950675478612538427114e+03	2.261898738814358141534233137548e-04	9.835478263065074711860198697355e-06	0.000000000000000000000000000000e+00
-4.831464799950675114814657717943e+03	2.261243809138114983000450441963e-04	1.010851463235378491160431496665e-05	0.000000000000000000000000000000e+00
-4.831364799950674751016777008772e+03	2.260580485938684408998150532355e-04	1.038221025412516904801174533191e-05	0.000000000000000000000000000000e+00
-4.831264799950674387218896299601e+03	2.259908783948586094222910070073e-04	1.065656453979169201919802167922e-05	0.000000000000000000000000000000e+00
-4.831164799950674023421015590429e+03	2.259228717979615763070816436553e-04	1.093157688951926083907855574706e-05	0.000000000000000000000000000000e+00
-4.831064799950673659623134881258e+03	2.258540302922486589769918152726e-04	1.120724669220944372173987685359e-05	0.000000000000000000000000000000e+00
-4.830964799950673295825254172087e+03	2.257843553746470327461132177049e-04	1.148357332548186534866389851839e-05	0.000000000000000000000000000000e+00
-4.830864799950672932027373462915e+03	2.257138485499037353076978718036e-04	1.176055615565681220012310415068e-05	0.000000000000000000000000000000e+00
-4.830764799950672568229492753744e+03	2.256425113305494543815971075773e-04	1.203819453773801068129697261488e-05	0.000000000000000000000000000000e+00
-4.830664799950672204431612044573e+03	2.255703452368622069414832997936e-04	1.231648781539562547695468991416e-05	0.000000000000000000000000000000e+00
-4.830564799950671840633731335402e+03	2.254973517968308558117457307546e-04	1.259543532094944425338625682009e-05	0.000000000000000000000000000000e+00
-4.830464799950671476835850626230e+03	2.254235325461185720542778287978e-04	1.287503637535226226010914851727e-05	0.000000000000000000000000000000e+00
-4.830364799950671113037969917059e+03	2.253488890280260805148299096956e-04	1.315529028817346344321873724548e-05	0.000000000000000000000000000000e+00
-4.830264799950670749240089207888e+03	2.252734227934548511592532937797e-04	1.343619635758279129411889990520e-05	0.000000000000000000000000000000e+00
-4.830164799950670385442208498716e+03	2.251971354008700464642556138273e-04	1.371775387033433653868712276402e-05	0.000000000000000000000000000000e+00
-4.830064799950670021644327789545e+03	2.251200284162634145980474986715e-04	1.399996210175071625588568563492e-05	0.000000000000000000000000000000e+00
-4.829964799950669657846447080374e+03	2.250421034131161012858263203995e-04	1.428282031570745120208250356075e-05	0.000000000000000000000000000000e+00
-4.829864799950669294048566371202e+03	2.249633619723612177297711323121e-04	1.456632776461754134108162600514e-05	0.000000000000000000000000000000e+00
-4.829764799950668930250685662031e+03	2.248838056823463543189289826074e-04	1.485048368941625143832465510974e-05	0.000000000000000000000000000000e+00
-4.829664799950668566452804952860e+03	2.248034361387959046037210431024e-04	1.513528731954609486080182145784e-05	0.000000000000000000000000000000e+00
-4.829564799950668202654924243689e+03	2.247222549447733350603401136780e-04	1.542073787294201558267271734426e-05	0.000000000000000000000000000000e+00
-4.829464799950667838857043534517e+03	2.246402637106432922248222538997e-04	1.570683455601678703132152714605e-05	0.000000000000000000000000000000e+00
-4.829364799950667475059162825346e+03	2.245574640540336014069011660865e-04	1.599357656364658542219939207918e-05	0.000000000000000000000000000000e+00
-4.829264799950667111261282116175e+03	2.244738575997971027735367055556e-04	1.628096307915680534508968968499e-05	0.000000000000000000000000000000e+00
-4.829164799950666747463401407003e+03	2.243894459799733519071718301774e-04	1.656899327430804983916044770265e-05	0.000000000000000000000000000000e+00
-4.829064799950666383665520697832e+03	2.243042308337503203639895499322e-04	1.685766630928234747284662209399e-05	0.000000000000000000000000000000e+00
-4.828964799950666019867639988661e+03	2.242182138074257980765724429517e-04	1.714698133266955915911256003170e-05	0.000000000000000000000000000000e+00
-4.828864799950665656069759279490e+03	2.241313965543687686515078594240e-04	1.743693748145398487049001490234e-05	0.000000000000000000000000000000e+00
-4.828764799950665292271878570318e+03	2.240437807349807304568845012227e-04	1.772753388100121091147318153070e-05	0.000000000000000000000000000000e+00
-4.828664799950664928473997861147e+03	2.239553680166567195541915680224e-04	1.801876964504512659750318226415e-05	0.000000000000000000000000000000e+00
-4.828564799950664564676117151976e+03	2.238661600737463597352722155520e-04	1.831064387567517810317778426121e-05	0.000000000000000000000000000000e+00
-4.828464799950664200878236442804e+03	2.237761585875147499289511410225e-04	1.860315566332379849331414567448e-05	0.000000000000000000000000000000e+00
-4.828364799950663837080355733633e+03	2.236853652461032431874449200038e-04	1.889630408675408508763216008930e-05	0.000000000000000000000000000000e+00
-4.828264799950663473282475024462e+03	2.235937817444900630424464704760e-04	1.919008821304765978455440789130e-05	0.000000000000000000000000000000e+00
-4.828164799950663109484594315290e+03	2.235014097844508927561552047436e-04	1.948450709759273944917702670043e-05	0.000000000000000000000000000000e+00
-4.828064799950662745686713606119e+03	2.234082510745191935217640599731e-04	1.977955978407244008233402399188e-05	0.000000000000000000000000000000e+00
-4.827964799950662381888832896948e+03	2.233143073299466310841637772810e-04	2.007524530445325039625104057706e-05	0.000000000000000000000000000000e+00
-4.827864799950662018090952187777e+03	2.232195802726632042050497473085e-04	2.037156267897376288821507939186e-05	0.000000000000000000000000000000e+00
-4.827764799950661654293071478605e+03	2.231240716312372918128659193826e-04	2.066851091613359126149263023109e-05	0.000000000000000000000000000000e+00
-4.827664799950661290495190769434e+03	2.230277831408356730476943985408e-04	2.096608901268249452228692453204e-05	0.000000000000000000000000000000e+00
-4.827564799950660926697310060263e+03	2.229307165431833304657105454538e-04	2.126429595360973485778863234508e-05	0.000000000000000000000000000000e+00
-4.827464799950660562899429351091e+03	2.228328735865232803486923884861e-04	2.156313071213362863773853328464e-05	0.000000000000000000000000000000e+00
-4.827364799950660199101548641920e+03	2.227342560255761319629869143810e-04	2.186259224969132442082005163275e-05	0.000000000000000000000000000000e+00
-4.827264799950659835303667932749e+03	2.226348656214996197134220468072e-04	2.216267951592879441335449952621e-05	0.000000000000000000000000000000e+00
-4.827164799950659471505787223577e+03	2.225347041418480268770013763557e-04	2.246339144869103260403545019308e-05	0.000000000000000000000000000000e+00
-4.827064799950659107707906514406e+03	2.224337733605315280214359541233e-04	2.276472697401246635096581927282e-05	0.000000000000000000000000000000e+00
-4.826964799950658743910025805235e+03	2.223320750577753416882959003331e-04	2.306668500610759836165659930618e-05	0.000000000000000000000000000000e+00
-4.826864799950658380112145096064e+03	2.222296110200788830761620129550e-04	2.336926444736185534906472427430e-05	0.000000000000000000000000000000e+00
-4.826764799950658016314264386892e+03	2.221263830401747269883971913629e-04	2.367246418832265352806543123876e-05	0.000000000000000000000000000000e+00
-4.826664799950657652516383677721e+03	2.220223929169874894657549235788e-04	2.397628310769066739983196301367e-05	0.000000000000000000000000000000e+00
-4.826564799950657288718502968550e+03	2.219176424555926552088791492423e-04	2.428072007231134925796765811068e-05	0.000000000000000000000000000000e+00
-4.826464799950656924920622259378e+03	2.218121334671752152654239376162e-04	2.458577393716663165375464761286e-05	0.000000000000000000000000000000e+00
-4.826364799950656561122741550207e+03	2.217058677689883047171731655922e-04	2.489144354536687380689136128709e-05	0.000000000000000000000000000000e+00
-4.826264799950656197324860841036e+03	2.215988471843116506317800107340e-04	2.519772772814301469226916374566e-05	0.000000000000000000000000000000e+00
-4.826164799950655833526980131865e+03	2.214910735424099929094521321815e-04	2.550462530483892941465633164011e-05	0.000000000000000000000000000000e+00
-4.826064799950655469729099422693e+03	2.213825486784913153942566665933e-04	2.581213508290404308139799616217e-05	0.000000000000000000000000000000e+00
-4.825964799950655105931218713522e+03	2.212732744336651040904795362252e-04	2.612025585788613441049627050816e-05	0.000000000000000000000000000000e+00
-4.825864799950654742133338004351e+03	2.211632526549003885385502599092e-04	2.642898641342436295538845247854e-05	0.000000000000000000000000000000e+00
-4.825764799950654378335457295179e+03	2.210524851949838102960210761694e-04	2.673832552124254027521403631606e-05	0.000000000000000000000000000000e+00
-4.825664799950654014537576586008e+03	2.209409739124774203680029449615e-04	2.704827194114257728793475343831e-05	0.000000000000000000000000000000e+00
-4.825564799950653650739695876837e+03	2.208287206716765850578187979636e-04	2.735882442099820267399773454642e-05	0.000000000000000000000000000000e+00
-4.825464799950653286941815167665e+03	2.207157273425676478721679796280e-04	2.766998169674887101537885669700e-05	0.000000000000000000000000000000e+00
-4.825364799950652923143934458494e+03	2.206019958007856185313450003704e-04	2.798174249239390471571953256102e-05	0.000000000000000000000000000000e+00
-4.825264799950652559346053749323e+03	2.204875279275716180339694805213e-04	2.829410551998685276089799678356e-05	0.000000000000000000000000000000e+00
-4.825164799950652195548173040152e+03	2.203723256097303779318247185515e-04	2.860706947963007987256224551320e-05	0.000000000000000000000000000000e+00
-4.825064799950651831750292330980e+03	2.202563907395876311844790107486e-04	2.892063305946957589022926204958e-05	0.000000000000000000000000000000e+00
-4.824964799950651467952411621809e+03	2.201397252149472590684181616538e-04	2.923479493568998538195052860900e-05	0.000000000000000000000000000000e+00
-4.824864799950651104154530912638e+03	2.200223309390486007165038673250e-04	2.954955377250987103607098027691e-05	0.000000000000000000000000000000e+00
-4.824764799950650740356650203466e+03	2.199042098205234645018346650858e-04	2.986490822217717695276351097533e-05	0.000000000000000000000000000000e+00
-4.824664799950650376558769494295e+03	2.197853637733531665266611954124e-04	3.018085692496495282171123375470e-05	0.000000000000000000000000000000e+00
-4.824564799950650012760888785124e+03	2.196657947168254606910842152701e-04	3.049739850916727799956529310066e-05	0.000000000000000000000000000000e+00
-4.824464799950649648963008075953e+03	2.195455045754913332364810507613e-04	3.081453159109542275662790844493e-05	0.000000000000000000000000000000e+00
-4.824364799950649285165127366781e+03	2.194244952791217701838777376366e-04	3.113225477507421281144275870822e-05	0.000000000000000000000000000000e+00
-4.824264799950648921367246657610e+03	2.193027687626644976672668496676e-04	3.145056665343865475153312116774e-05	0.000000000000000000000000000000e+00
-4.824164799950648557569365948439e+03	2.191803269662004783214365177813e-04	3.176946580653077151831092939105e-05	0.000000000000000000000000000000e+00
-4.824064799950648193771485239267e+03	2.190571718349004618799080734703e-04	3.208895080269666150868390630535e-05	0.000000000000000000000000000000e+00
-4.823964799950647829973604530096e+03	2.189333053189814544577107557899e-04	3.240902019828377451709719436757e-05	0.000000000000000000000000000000e+00
-4.823864799950647466175723820925e+03	2.188087293736629980987762333910e-04	3.272967253763844517559095104176e-05	0.000000000000000000000000000000e+00
-4.823764799950647102377843111753e+03	2.186834459591235045334417508300e-04	3.305090635310362968176528530861e-05	0.000000000000000000000000000000e+00
-4.823664799950646738579962402582e+03	2.185574570404564263056274020514e-04	3.337272016501687291970684734466e-05	0.000000000000000000000000000000e+00
-4.823564799950646374782081693411e+03	2.184307645876264279000134038711e-04	3.369511248170852630266780547430e-05	0.000000000000000000000000000000e+00
-4.823464799950646010984200984240e+03	2.183033705754253400287828723592e-04	3.401808179950015535112500808523e-05	0.000000000000000000000000000000e+00
-4.823364799950645647186320275068e+03	2.181752769834282223385818477723e-04	3.434162660270321154511868888548e-05	0.000000000000000000000000000000e+00
-4.823264799950645283388439565897e+03	2.180464857959492363820991345236e-04	3.466574536361791424076209122696e-05	0.000000000000000000000000000000e+00
-4.823164799950644919590558856726e+03	2.179169990019974914845918290141e-04	3.499043654253237653223990166751e-05	0.000000000000000000000000000000e+00
-4.823064799950644555792678147554e+03	2.177868185952327821901935989146e-04	3.531569858772194117797760259947e-05	0.000000000000000000000000000000e+00
-4.822964799950644191994797438383e+03	2.176559465739212986031686503097e-04	3.564152993544876724856321215107e-05	0.000000000000000000000000000000e+00
-4.822864799950643828196916729212e+03	2.175243849408912012038941341530e-04	3.596792900996163361510352118877e-05	0.000000000000000000000000000000e+00
-4.822764799950643464399036020041e+03	2.173921357034882498749511769986e-04	3.629489422349596605427840545488e-05	0.000000000000000000000000000000e+00
-4.822664799950643100601155310869e+03	2.172592008735312431918357267691e-04	3.662242397627413540393825908126e-05	0.000000000000000000000000000000e+00
-4.822564799950642736803274601698e+03	2.171255824672674577136693985224e-04	3.695051665650593867781803503192e-05	0.000000000000000000000000000000e+00
-4.822464799950642373005393892527e+03	2.169912825053279788536930716702e-04	3.727917064038933090200367281852e-05	0.000000000000000000000000000000e+00
-4.822364799950642009207513183355e+03	2.168563030126830046447061750570e-04	3.760838429211138734436017938556e-05	0.000000000000000000000000000000e+00
-4.822264799950641645409632474184e+03	2.167206460185970681893430356268e-04	3.793815596384950968944851923403e-05	0.000000000000000000000000000000e+00
-4.822164799950641281611751765013e+03	2.165843135565842601103492270909e-04	3.826848399577284905387700164603e-05	0.000000000000000000000000000000e+00
-4.822064799950640917813871055841e+03	2.164473076643632341604234214927e-04	3.859936671604397294714147714778e-05	0.000000000000000000000000000000e+00
-4.821964799950640554015990346670e+03	2.163096303838122941472221771875e-04	3.893080244082074229663645303923e-05	0.000000000000000000000000000000e+00
-4.821864799950640190218109637499e+03	2.161712837609244537533104146831e-04	3.926278947425845952320933029966e-05	0.000000000000000000000000000000e+00
-4.821764799950639826420228928328e+03	2.160322698457622253055687711054e-04	3.959532610851221312835840349109e-05	0.000000000000000000000000000000e+00
-4.821664799950639462622348219156e+03	2.158925906924125711749268274886e-04	3.992841062373947977944682596885e-05	0.000000000000000000000000000000e+00
-4.821564799950639098824467509985e+03	2.157522483589417196508247753783e-04	4.026204128810294323535107219314e-05	0.000000000000000000000000000000e+00
-4.821464799950638735026586800814e+03	2.156112449073498995005121470214e-04	4.059621635777355721759820927907e-05	0.000000000000000000000000000000e+00
-4.821364799950638371228706091642e+03	2.154695824035260474232922334181e-04	4.093093407693385222699197778518e-05	0.000000000000000000000000000000e+00
-4.821264799950638007430825382471e+03	2.153272629172024612946578780992e-04	4.126619267778144564814621353399e-05	0.000000000000000000000000000000e+00
-4.821164799950637643632944673300e+03	2.151842885219093720952643344901e-04	4.160199038053282290456139080881e-05	0.000000000000000000000000000000e+00
-4.821064799950637279835063964128e+03	2.150406612949295158399021232754e-04	4.193832539342731512534492854805e-05	0.000000000000000000000000000000e+00
-4.820964799950636916037183254957e+03	2.148963833172526241913069533496e-04	4.227519591273135463873819595015e-05	0.000000000000000000000000000000e+00
-4.820864799950636552239302545786e+03	2.147514566735298879689153306316e-04	4.261260012274292697728728107620e-05	0.000000000000000000000000000000e+00
-4.820764799950636188441421836615e+03	2.146058834520282851323486061901e-04	4.295053619579628715729330279416e-05	0.000000000000000000000000000000e+00
-4.820664799950635824643541127443e+03	2.144596657445849900800599607820e-04	4.328900229226688602243364178968e-05	0.000000000000000000000000000000e+00
-4.820564799950635460845660418272e+03	2.143128056465616474227098287031e-04	4.362799656057654730913555884975e-05	0.000000000000000000000000000000e+00
-4.820464799950635097047779709101e+03	2.141653052567986457565413216386e-04	4.396751713719888865743862238489e-05	0.000000000000000000000000000000e+00
-4.820364799950634733249898999929e+03	2.140171666775693372266470282383e-04	4.430756214666495946229163305219e-05	0.000000000000000000000000000000e+00
-4.820264799950634369452018290758e+03	2.138683920145341486700185651415e-04	4.464812970156911589407477958247e-05	0.000000000000000000000000000000e+00
-4.820164799950634005654137581587e+03	2.137189833766947740737590644144e-04	4.498921790257515341713775991472e-05	0.000000000000000000000000000000e+00
-4.820064799950633641856256872416e+03	2.135689428763482044029697881626e-04	4.533082483842265614877239943148e-05	0.000000000000000000000000000000e+00
-4.819964799950633278058376163244e+03	2.134182726290408116387453674179e-04	4.567294858593357661114692236382e-05	0.000000000000000000000000000000e+00
-4.819864799950632914260495454073e+03	2.132669747535223243959517924750e-04	4.601558721001908653378334457251e-05	0.000000000000000000000000000000e+00
-4.819764799950632550462614744902e+03	2.131150513716997764359500910913e-04	4.635873876368661739141505129247e-05	0.000000000000000000000000000000e+00
-4.819664799950632186664734035730e+03	2.129625046085914551793200066854e-04	4.670240128804718554491465232203e-05	0.000000000000000000000000000000e+00
-4.819564799950631822866853326559e+03	2.128093365922808231135293643987e-04	4.704657281232290711760202217562e-05	0.000000000000000000000000000000e+00
-4.819464799950631459068972617388e+03	2.126555494538702765702775643319e-04	4.739125135385478392209546161240e-05	0.000000000000000000000000000000e+00
-4.819364799950631095271091908216e+03	2.125011453274350671331649476059e-04	4.773643491811073333265166840356e-05	0.000000000000000000000000000000e+00
-4.819264799950630731473211199045e+03	2.123461263499770333099819774603e-04	4.808212149869381466914947109714e-05	0.000000000000000000000000000000e+00
-4.819164799950630367675330489874e+03	2.121904946613783322049984203517e-04	4.842830907735071985535310612470e-05	0.000000000000000000000000000000e+00
-4.819064799950630003877449780703e+03	2.120342524043551982963068391896e-04	4.877499562398051479892788218073e-05	0.000000000000000000000000000000e+00
-4.818964799950629640079569071531e+03	2.118774017244116208980031501596e-04	4.912217909664358405936318563434e-05	0.000000000000000000000000000000e+00
-4.818864799950629276281688362360e+03	2.117199447697930216223671795461e-04	4.946985744157085334270218535124e-05	0.000000000000000000000000000000e+00
-4.818764799950628912483807653189e+03	2.115618836914398234218259720052e-04	4.981802859317320850791530051360e-05	0.000000000000000000000000000000e+00
-4.818664799950628548685926944017e+03	2.114032206429411009460800352500e-04	5.016669047405117884755321178147e-05	0.000000000000000000000000000000e+00
-4.818564799950628184888046234846e+03	2.112439577804881766891209604609e-04	5.051584099500485753762510365839e-05	0.000000000000000000000000000000e+00
-4.818464799950627821090165525675e+03	2.110840972628281087160317941454e-04	5.086547805504404570417498199220e-05	0.000000000000000000000000000000e+00
-4.818364799950627457292284816504e+03	2.109236412512172597049503464106e-04	5.121559954139865398787395678326e-05	0.000000000000000000000000000000e+00
-4.818264799950627093494404107332e+03	2.107625919093748117789238749609e-04	5.156620332952932094904702209348e-05	0.000000000000000000000000000000e+00
-4.818164799950626729696523398161e+03	2.106009514034361729175465205444e-04	5.191728728313828897071580126266e-05	0.000000000000000000000000000000e+00
-4.818064799950626365898642688990e+03	2.104387219019065188938683030884e-04	5.226884925418051055460294529453e-05	0.000000000000000000000000000000e+00
-4.817964799950626002100761979818e+03	2.102759055756141725809782450085e-04	5.262088708287498501009818441254e-05	0.000000000000000000000000000000e+00
-4.817864799950625638302881270647e+03	2.101125045976640374686961187933e-04	5.297339859771635264124034492283e-05	0.000000000000000000000000000000e+00
-4.817764799950625274505000561476e+03	2.099485211433910311802641945889e-04	5.332638161548670577413386317822e-05	0.000000000000000000000000000000e+00
-4.817664799950624910707119852304e+03	2.097839573903133834637674270951e-04	5.367983394126765728238126484939e-05	0.000000000000000000000000000000e+00
-4.817564799950624546909239143133e+03	2.096188155180860697088252031506e-04	5.403375336845263950547729736584e-05	0.000000000000000000000000000000e+00
-4.817464799950624183111358433962e+03	2.094530977084541089380115286289e-04	5.438813767875942678390113749209e-05	0.000000000000000000000000000000e+00
-4.817364799950623819313477724791e+03	2.092868061452059973235467760233e-04	5.474298464224292904475172028000e-05	0.000000000000000000000000000000e+00
-4.817264799950623455515597015619e+03	2.091199430141268706534463106550e-04	5.509829201730819545155398708758e-05	0.000000000000000000000000000000e+00
-4.817164799950623091717716306448e+03	2.089525105029519378482122382579e-04	5.545405755072367555208109890508e-05	0.000000000000000000000000000000e+00
-4.817064799950622727919835597277e+03	2.087845108013197247421449675997e-04	5.581027897763470404287472481641e-05	0.000000000000000000000000000000e+00
-4.816964799950622364121954888105e+03	2.086159461007253720747633973787e-04	5.616695402157723625551771773345e-05	0.000000000000000000000000000000e+00
-4.816864799950622000324074178934e+03	2.084468185944738792721164788446e-04	5.652408039449180725960486526560e-05	0.000000000000000000000000000000e+00
-4.816764799950621636526193469763e+03	2.082771304776334295432577148333e-04	5.688165579673775523999318393109e-05	0.000000000000000000000000000000e+00
-4.816664799950621272728312760592e+03	2.081068839469886336615567223873e-04	5.723967791710765493822313243477e-05	0.000000000000000000000000000000e+00
-4.816564799950620908930432051420e+03	2.079360812009936924308478589651e-04	5.759814443284201536821936828758e-05	0.000000000000000000000000000000e+00
-4.816464799950620545132551342249e+03	2.077647244397258030970676578875e-04	5.795705300964418081989884545813e-05	0.000000000000000000000000000000e+00
-4.816364799950620181334670633078e+03	2.075928158648382404992405181332e-04	5.831640130169550968958561143474e-05	0.000000000000000000000000000000e+00
-4.816264799950619817536789923906e+03	2.074203576795137363760618276487e-04	5.867618695167078370338725745725e-05	0.000000000000000000000000000000e+00
-4.816164799950619453738909214735e+03	2.072473520884176147269922774186e-04	5.903640759075382720474228781526e-05	0.000000000000000000000000000000e+00
-4.816064799950619089941028505564e+03	2.070738012976510626986237362246e-04	5.939706083865338393998345445368e-05	0.000000000000000000000000000000e+00
-4.815964799950618726143147796392e+03	2.068997075147043743659908132670e-04	5.975814430361925811818063491998e-05	0.000000000000000000000000000000e+00
-4.815864799950618362345267087221e+03	2.067250729484102216189367329235e-04	6.011965558245863843010031724035e-05	0.000000000000000000000000000000e+00
-4.815764799950617998547386378050e+03	2.065498998088967895232076488199e-04	6.048159226055270667023536224072e-05	0.000000000000000000000000000000e+00
-4.815664799950617634749505668879e+03	2.063741903075411014169271428642e-04	6.084395191187346997553284100313e-05	0.000000000000000000000000000000e+00
-4.815564799950617270951624959707e+03	2.061979466569222355868534757306e-04	6.120673209900081668081994745734e-05	0.000000000000000000000000000000e+00
-4.815464799950616907153744250536e+03	2.060211710707745961547454616181e-04	6.156993037313983644850945431415e-05	0.000000000000000000000000000000e+00
-4.815364799950616543355863541365e+03	2.058438657639411568586740308717e-04	6.193354427413835046247608806524e-05	0.000000000000000000000000000000e+00
-4.815264799950616179557982832193e+03	2.056660329523266777292794804666e-04	6.229757133050471944873960339351e-05	0.000000000000000000000000000000e+00
-4.815164799950615815760102123022e+03	2.054876748528510301862459730415e-04	6.266200905942584820779162058102e-05	0.000000000000000000000000000000e+00
-4.815064799950615451962221413851e+03	2.053087936834024679246674116584e-04	6.302685496678541376362053805238e-05	0.000000000000000000000000000000e+00
-4.814964799950615088164340704679e+03	2.051293916627908978014133145606e-04	6.339210654718243232591534663811e-05	0.000000000000000000000000000000e+00
-4.814864799950614724366459995508e+03	2.049494710107011778265490020701e-04	6.375776128394992111995953631975e-05	0.000000000000000000000000000000e+00
-4.814764799950614360568579286337e+03	2.047690339476464693648644077584e-04	6.412381664917391258223106076386e-05	0.000000000000000000000000000000e+00
-4.814664799950613996770698577166e+03	2.045880826949214809171856410686e-04	6.449027010371263118632817468168e-05	0.000000000000000000000000000000e+00
-4.814564799950613632972817867994e+03	2.044066194745559016370667348994e-04	6.485711909721599552954701684016e-05	0.000000000000000000000000000000e+00
-4.814464799950613269174937158823e+03	2.042246465092676722171555203644e-04	6.522436106814521528714928555459e-05	0.000000000000000000000000000000e+00
-4.814364799950612905377056449652e+03	2.040421660224164184058853743764e-04	6.559199344379279474244459624543e-05	0.000000000000000000000000000000e+00
-4.814264799950612541579175740480e+03	2.038591802379567761039497186815e-04	6.596001364030264473709008754554e-05	0.000000000000000000000000000000e+00
-4.814164799950612177781295031309e+03	2.036756913803918790911023917189e-04	6.632841906269046567193314878352e-05	0.000000000000000000000000000000e+00
-4.814064799950611813983414322138e+03	2.034917016747266841226321476555e-04	6.669720710486440155839726884324e-05	0.000000000000000000000000000000e+00
-4.813964799950611450185533612967e+03	2.033072133464214857612173403822e-04	6.706637514964591091030238212412e-05	0.000000000000000000000000000000e+00
-4.813864799950611086387652903795e+03	2.031222286213453498936176710998e-04	6.743592056879084092359255553362e-05	0.000000000000000000000000000000e+00
-4.813764799950610722589772194624e+03	2.029367497257296285625288723153e-04	6.780584072301078625913395292457e-05	0.000000000000000000000000000000e+00
-4.813664799950610358791891485453e+03	2.027507788861214205883287675647e-04	6.817613296199466466594729663342e-05	0.000000000000000000000000000000e+00
-4.813564799950609994994010776281e+03	2.025643183293371677160948918228e-04	6.854679462443050944487482611933e-05	0.000000000000000000000000000000e+00
-4.813464799950609631196130067110e+03	2.023773702824161965525134876387e-04	6.891782303802753296279037797945e-05	0.000000000000000000000000000000e+00
-4.813364799950609267398249357939e+03	2.021899369725742605027885012703e-04	6.928921551953839345471680699617e-05	0.000000000000000000000000000000e+00
-4.813264799950608903600368648767e+03	2.020020206271572172328221395077e-04	6.966096937478171932395937249183e-05	0.000000000000000000000000000000e+00
-4.813164799950608539802487939596e+03	2.018136234735946248162324900832e-04	7.003308189866487738772793392172e-05	0.000000000000000000000000000000e+00
-4.813064799950608176004607230425e+03	2.016247477393534463015883906323e-04	7.040555037520691730561217536177e-05	0.000000000000000000000000000000e+00
-4.812964799950607812206726521254e+03	2.014353956518917271745899855162e-04	7.077837207756182771618141957859e-05	0.000000000000000000000000000000e+00
-4.812864799950607448408845812082e+03	2.012455694386123270303579069207e-04	7.115154426804198210896462706287e-05	0.000000000000000000000000000000e+00
-4.812764799950607084610965102911e+03	2.010552713268167054558310802292e-04	7.152506419814181508939204823250e-05	0.000000000000000000000000000000e+00
-4.812664799950606720813084393740e+03	2.008645035436587350172188415343e-04	7.189892910856176969427999701168e-05	0.000000000000000000000000000000e+00
-4.812564799950606357015203684568e+03	2.006732683160985142474530551482e-04	7.227313622923243444269580937345e-05	0.000000000000000000000000000000e+00
-4.812464799950605993217322975397e+03	2.004815678708562077386945432522e-04	7.264768277933895143736592325823e-05	0.000000000000000000000000000000e+00
-4.812364799950605629419442266226e+03	2.002894044343660217601110762331e-04	7.302256596734561420146414345567e-05	0.000000000000000000000000000000e+00
-4.812264799950605265621561557055e+03	2.000967802327300714554381144694e-04	7.339778299102076367099734000021e-05	0.000000000000000000000000000000e+00
-4.812164799950604901823680847883e+03	1.999036974916724377759197350812e-04	7.377333103746186037004417546115e-05	0.000000000000000000000000000000e+00
-4.812064799950604538025800138712e+03	1.997101584364931430980866222669e-04	7.414920728312078697895548540231e-05	0.000000000000000000000000000000e+00
-4.811964799950604174227919429541e+03	1.995161652920222352617513061901e-04	7.452540889382943550562493628675e-05	0.000000000000000000000000000000e+00
-4.811864799950603810430038720369e+03	1.993217202825738445029490897298e-04	7.490193302482547063961271227583e-05	0.000000000000000000000000000000e+00
-4.811764799950603446632158011198e+03	1.991268256319004301222591601928e-04	7.527877682077837770933947947327e-05	0.000000000000000000000000000000e+00
-4.811664799950603082834277302027e+03	1.989314835631468916278541403386e-04	7.565593741581570037466053513242e-05	0.000000000000000000000000000000e+00
-4.811564799950602719036396592855e+03	1.987356962988048154038212000927e-04	7.603341193354950871240161003328e-05	0.000000000000000000000000000000e+00
-4.811464799950602355238515883684e+03	1.985394660606667484835374803964e-04	7.641119748710313835243779223561e-05	0.000000000000000000000000000000e+00
-4.811364799950601991440635174513e+03	1.983427950697806078483170777460e-04	7.678929117913813290167979186407e-05	0.000000000000000000000000000000e+00
-4.811264799950601627642754465342e+03	1.981456855464039542007864680428e-04	7.716769010188137610344039085675e-05	0.000000000000000000000000000000e+00
-4.811164799950601263844873756170e+03	1.979481397099584554736401154074e-04	7.754639133715257636250695050251e-05	0.000000000000000000000000000000e+00
-4.811064799950600900046993046999e+03	1.977501597789843774434503931303e-04	7.792539195639183258537685539125e-05	0.000000000000000000000000000000e+00
-4.810964799950600536249112337828e+03	1.975517479710951014495318167619e-04	7.830468902068755238619901515307e-05	0.000000000000000000000000000000e+00
-4.810864799950600172451231628656e+03	1.973529065029316963229139014757e-04	7.868427958080449226545977081670e-05	0.000000000000000000000000000000e+00
-4.810764799950599808653350919485e+03	1.971536375901175716304769558462e-04	7.906416067721213660184770288808e-05	0.000000000000000000000000000000e+00
-4.810664799950599444855470210314e+03	1.969539434472131309190878756255e-04	7.944432934011322572191715618573e-05	0.000000000000000000000000000000e+00
-4.810564799950599081057589501143e+03	1.967538262876705062748988739330e-04	7.982478258947252791524057391470e-05	0.000000000000000000000000000000e+00
-4.810464799950598717259708791971e+03	1.965532883237884013028634599962e-04	8.020551743504586894757679704782e-05	0.000000000000000000000000000000e+00
-4.810364799950598353461828082800e+03	1.963523317666669341062524178909e-04	8.058653087640936486194670473893e-05	0.000000000000000000000000000000e+00
-4.810264799950597989663947373629e+03	1.961509588261624802661697852812e-04	8.096781990298888517267050790593e-05	0.000000000000000000000000000000e+00
-4.810164799950597625866066664457e+03	1.959491717108427055564490171236e-04	8.134938149408976000489385205228e-05	0.000000000000000000000000000000e+00
-4.810064799950597262068185955286e+03	1.957469726279416257636034615075e-04	8.173121261892666341696694898289e-05	0.000000000000000000000000000000e+00
-4.809964799950596898270305246115e+03	1.955443637833146122966682112221e-04	8.211331023665379487842114203389e-05	0.000000000000000000000000000000e+00
-4.809864799950596534472424536943e+03	1.953413473813935875324221402849e-04	8.249567129639523693079850019672e-05	0.000000000000000000000000000000e+00
-4.809764799950596170674543827772e+03	1.951379256251422743707185647466e-04	8.287829273727557034649737754961e-05	0.000000000000000000000000000000e+00
-4.809664799950595806876663118601e+03	1.949341007160113915797072792202e-04	8.326117148845066547047100158352e-05	0.000000000000000000000000000000e+00
-4.809564799950595443078782409430e+03	1.947298748538941201915997147864e-04	8.364430446913875816499633897294e-05	0.000000000000000000000000000000e+00
-4.809464799950595079280901700258e+03	1.945252502370813801630539119358e-04	8.402768858865172904235030237885e-05	0.000000000000000000000000000000e+00
-4.809364799950594715483020991087e+03	1.943202290622174051911569270246e-04	8.441132074642658598539329828370e-05	0.000000000000000000000000000000e+00
-4.809264799950594351685140281916e+03	1.941148135242552633192986144550e-04	8.479519783205717706111442799610e-05	0.000000000000000000000000000000e+00
-4.809164799950593987887259572744e+03	1.939090058164124317531540331316e-04	8.517931672532614737966549789405e-05	0.000000000000000000000000000000e+00
-4.809064799950593624089378863573e+03	1.937028081301265343069917257424e-04	8.556367429623713989888383890658e-05	0.000000000000000000000000000000e+00
-4.808964799950593260291498154402e+03	1.934962226550110788499819980402e-04	8.594826740504713175408668668354e-05	0.000000000000000000000000000000e+00
-4.808864799950592896493617445230e+03	1.932892515788113031727224466749e-04	8.633309290229908229599015134781e-05	0.000000000000000000000000000000e+00
-4.808764799950592532695736736059e+03	1.930818970873599937487091748878e-04	8.671814762885475731148121614211e-05	0.000000000000000000000000000000e+00
-4.808664799950592168897856026888e+03	1.928741613645336026514054417191e-04	8.710342841592782429493285745181e-05	0.000000000000000000000000000000e+00
-4.808564799950591805099975317717e+03	1.926660465922081747359301262534e-04	8.748893208511706969226356944702e-05	0.000000000000000000000000000000e+00
-4.808464799950591441302094608545e+03	1.924575549502155187662350011024e-04	8.787465544843994140564863437604e-05	0.000000000000000000000000000000e+00
-4.808364799950591077504213899374e+03	1.922486886162994327523906301636e-04	8.826059530836626748108442175322e-05	0.000000000000000000000000000000e+00
-4.808264799950590713706333190203e+03	1.920394497660719021828179542410e-04	8.864674845785217808386002857901e-05	0.000000000000000000000000000000e+00
-4.808164799950590349908452481031e+03	1.918298405729695964121173101802e-04	8.903311168037428497204488486716e-05	0.000000000000000000000000000000e+00
-4.808064799950589986110571771860e+03	1.916198632082102024185715771765e-04	8.941968174996406425788370020413e-05	0.000000000000000000000000000000e+00
-4.807964799950589622312691062689e+03	1.914095198407489754020838201853e-04	8.980645543124242890457159527173e-05	0.000000000000000000000000000000e+00
-4.807864799950589258514810353518e+03	1.911988126372353164871692454696e-04	9.019342947945458582609951081466e-05	0.000000000000000000000000000000e+00
-4.807764799950588894716929644346e+03	1.909877437619694859512187168349e-04	9.058060064050501495984402122730e-05	0.000000000000000000000000000000e+00
-4.807664799950588530919048935175e+03	1.907763153768594248729795204156e-04	9.096796565099277359980889379187e-05	0.000000000000000000000000000000e+00
-4.807564799950588167121168226004e+03	1.905645296413774954658731930479e-04	9.135552123824694980766536467343e-05	0.000000000000000000000000000000e+00
-4.807464799950587803323287516832e+03	1.903523887125174924618564720191e-04	9.174326412036233266422691201569e-05	0.000000000000000000000000000000e+00
-4.807364799950587439525406807661e+03	1.901398947447516544952822448167e-04	9.213119100623534001893999434429e-05	0.000000000000000000000000000000e+00
-4.807264799950587075727526098490e+03	1.899270498899877839069777474279e-04	9.251929859560009531717350572677e-05	0.000000000000000000000000000000e+00
-4.807164799950586711929645389318e+03	1.897138562975264749685400111900e-04	9.290758357906480258310566444635e-05	0.000000000000000000000000000000e+00
-4.807064799950586348131764680147e+03	1.895003161140183421066313096404e-04	9.329604263814827048040961843256e-05	0.000000000000000000000000000000e+00
-4.806964799950585984333883970976e+03	1.892864314834214378626547903295e-04	9.368467244531668031842785993035e-05	0.000000000000000000000000000000e+00
-4.806864799950585620536003261805e+03	1.890722045469587521675930430476e-04	9.407346966402055734625398120130e-05	0.000000000000000000000000000000e+00
-4.806764799950585256738122552633e+03	1.888576374430757658269552923258e-04	9.446243094873195888724892732569e-05	0.000000000000000000000000000000e+00
-4.806664799950584892940241843462e+03	1.886427323073980853208875263505e-04	9.485155294498187931399174610547e-05	0.000000000000000000000000000000e+00
-4.806564799950584529142361134291e+03	1.884274912726892131295541865654e-04	9.524083228939784475861052293055e-05	0.000000000000000000000000000000e+00
-4.806464799950584165344480425119e+03	1.882119164688084264787371058247e-04	9.563026560974176532112928095231e-05	0.000000000000000000000000000000e+00
-4.806364799950583801546599715948e+03	1.879960100226686831904887586830e-04	9.601984952494793635561359801400e-05	0.000000000000000000000000000000e+00
-4.806264799950583437748719006777e+03	1.877797740581947172691656966492e-04	9.640958064516129725433218888853e-05	0.000000000000000000000000000000e+00
-4.806164799950583073950838297606e+03	1.875632106962811344874619834400e-04	9.679945557177592062488014068578e-05	0.000000000000000000000000000000e+00
-4.806064799950582710152957588434e+03	1.873463220547506434977141909215e-04	9.718947089747362344004655287932e-05	0.000000000000000000000000000000e+00
-4.805964799950582346355076879263e+03	1.871291102483125037836408921521e-04	9.757962320626287634327961084679e-05	0.000000000000000000000000000000e+00
-4.805864799950581982557196170092e+03	1.869115773885208109817562815991e-04	9.796990907351786203195037616709e-05	0.000000000000000000000000000000e+00
-4.805764799950581618759315460920e+03	1.866937255837331887785984774197e-04	9.836032506601779113863254222494e-05	0.000000000000000000000000000000e+00
-4.805664799950581254961434751749e+03	1.864755569390693723877405751921e-04	9.875086774198639429523521870991e-05	0.000000000000000000000000000000e+00
-4.805564799950580891163554042578e+03	1.862570735563699546571275744711e-04	9.914153365113159037998874500985e-05	0.000000000000000000000000000000e+00
-4.805464799950580527365673333406e+03	1.860382775341552677016848660330e-04	9.953231933468543936750078104936e-05	0.000000000000000000000000000000e+00
-4.805364799950580163567792624235e+03	1.858191709675843458510896555325e-04	9.992322132544425780913827095375e-05	0.000000000000000000000000000000e+00
-4.805264799950579799769911915064e+03	1.855997559484139970177596357104e-04	1.003142361478089104962624356077e-04	0.000000000000000000000000000000e+00
-4.805164799950579435972031205893e+03	1.853800345649579553800045950140e-04	1.007053603178253596214797305208e-04	0.000000000000000000000000000000e+00
-4.805064799950579072174150496721e+03	1.851600089020461966955038990434e-04	1.010965903432253901227458325884e-04	0.000000000000000000000000000000e+00
-4.804964799950578708376269787550e+03	1.849396810409843349299469084102e-04	1.014879227234675383153769678835e-04	0.000000000000000000000000000000e+00
-4.804864799950578344578389078379e+03	1.847190530595131544109449572844e-04	1.018793539497782238119685804811e-04	0.000000000000000000000000000000e+00
-4.804764799950577980780508369207e+03	1.844981270317681961920519562170e-04	1.022708805051931118352756544532e-04	0.000000000000000000000000000000e+00
-4.804664799950577616982627660036e+03	1.842769050282394528370022435126e-04	1.026624988645986381614189086875e-04	0.000000000000000000000000000000e+00
-4.804564799950577253184746950865e+03	1.840553891157313071494372458403e-04	1.030542054947737237984711766714e-04	0.000000000000000000000000000000e+00
-4.804464799950576889386866241693e+03	1.838335813573224709026321388450e-04	1.034459968544317742681140637195e-04	0.000000000000000000000000000000e+00
-4.804364799950576525588985532522e+03	1.836114838123259777793311320337e-04	1.038378693942627602024575406148e-04	0.000000000000000000000000000000e+00
-4.804264799950576161791104823351e+03	1.833890985362494473621258750384e-04	1.042298195569755960964569707627e-04	0.000000000000000000000000000000e+00
-4.804164799950575797993224114180e+03	1.831664275807554033339424881532e-04	1.046218437773406681381288541033e-04	0.000000000000000000000000000000e+00
-4.804064799950575434195343405008e+03	1.829434729936217000987458414230e-04	1.050139384822325788792010681227e-04	0.000000000000000000000000000000e+00
-4.803964799950575070397462695837e+03	1.827202368187019765072981458687e-04	1.054061000906730680886161377607e-04	0.000000000000000000000000000000e+00
-4.803864799950574706599581986666e+03	1.824967210958864619486236025026e-04	1.057983250138741639989961584867e-04	0.000000000000000000000000000000e+00
-4.803764799950574342801701277494e+03	1.822729278610626740212558027920e-04	1.061906096552814836309064361330e-04	0.000000000000000000000000000000e+00
-4.803664799950573979003820568323e+03	1.820488591460763330449196262251e-04	1.065829504106177770626079359673e-04	0.000000000000000000000000000000e+00
-4.803564799950573615205939859152e+03	1.818245169786924392025390107008e-04	1.069753436679266343301356045892e-04	0.000000000000000000000000000000e+00
-4.803464799950573251408059149981e+03	1.815999033825563496822447229206e-04	1.073677858076164091678111889294e-04	0.000000000000000000000000000000e+00
-4.803364799950572887610178440809e+03	1.813750203771551539749795622924e-04	1.077602732025043189316090841423e-04	0.000000000000000000000000000000e+00
-4.803264799950572523812297731638e+03	1.811498699777789678569406284225e-04	1.081528022178607342579023664619e-04	0.000000000000000000000000000000e+00
-4.803164799950572160014417022467e+03	1.809244541954825797377276463962e-04	1.085453692114536720101161670904e-04	0.000000000000000000000000000000e+00
-4.803064799950571796216536313295e+03	1.806987750370470427983826677831e-04	1.089379705335934915132883871181e-04	0.000000000000000000000000000000e+00
-4.802964799950571432418655604124e+03	1.804728345049414297597556444686e-04	1.093306025271777534189562852696e-04	0.000000000000000000000000000000e+00
-4.802864799950571068620774894953e+03	1.802466345972848315963588117228e-04	1.097232615277362954104775627506e-04	0.000000000000000000000000000000e+00
-4.802764799950570704822894185781e+03	1.800201773078083020401124469956e-04	1.101159438634764705386773209206e-04	0.000000000000000000000000000000e+00
-4.802664799950570341025013476610e+03	1.797934646258171544497966864995e-04	1.105086458553286023979295160657e-04	0.000000000000000000000000000000e+00
-4.802564799950569977227132767439e+03	1.795664985361531502602860932427e-04	1.109013638169915893800371309297e-04	0.000000000000000000000000000000e+00
-4.802464799950569613429252058268e+03	1.793392810191569855873816585756e-04	1.112940940549787664261283115508e-04	0.000000000000000000000000000000e+00
-4.802364799950569249631371349096e+03	1.791118140506308591478057401503e-04	1.116868328686638751987697526502e-04	0.000000000000000000000000000000e+00
-4.802264799950568885833490639925e+03	1.788840996018012028095228727054e-04	1.120795765503272510945145801209e-04	0.000000000000000000000000000000e+00
-4.802164799950568522035609930754e+03	1.786561396392814934572235152643e-04	1.124723213852022270968847306172e-04	0.000000000000000000000000000000e+00
-4.802064799950568158237729221582e+03	1.784279361250352274881336711587e-04	1.128650636515216731546248918328e-04	0.000000000000000000000000000000e+00
-4.801964799950567794439848512411e+03	1.781994910163390308330960687400e-04	1.132577996205647388478637838105e-04	0.000000000000000000000000000000e+00
-4.801864799950567430641967803240e+03	1.779708062657459316079772149166e-04	1.136505255567037993421827812845e-04	0.000000000000000000000000000000e+00
-4.801764799950567066844087094069e+03	1.777418838210487411852916972421e-04	1.140432377174515504204832527790e-04	0.000000000000000000000000000000e+00
-4.801664799950566703046206384897e+03	1.775127256252435436860437345530e-04	1.144359323535083068027612407391e-04	0.000000000000000000000000000000e+00
-4.801564799950566339248325675726e+03	1.772833336164934294170575368454e-04	1.148286057088094630962080144876e-04	0.000000000000000000000000000000e+00
-4.801464799950565975450444966555e+03	1.770537097280922554133619772898e-04	1.152212540205731715857451202822e-04	0.000000000000000000000000000000e+00
-4.801364799950565611652564257383e+03	1.768238558884286228210097613456e-04	1.156138735193481419973038359927e-04	0.000000000000000000000000000000e+00
-4.801264799950565247854683548212e+03	1.765937740209499355950595322895e-04	1.160064604290616987591205910846e-04	0.000000000000000000000000000000e+00
-4.801164799950564884056802839041e+03	1.763634660441266760379924738444e-04	1.163990109670679195781953230160e-04	0.000000000000000000000000000000e+00
-4.801064799950564520258922129869e+03	1.761329338714167887583461613588e-04	1.167915213441960315147657989421e-04	0.000000000000000000000000000000e+00
-4.800964799950564156461041420698e+03	1.759021794112301459445113493985e-04	1.171839877647989696871078102447e-04	0.000000000000000000000000000000e+00
-4.800864799950563792663160711527e+03	1.756712045668933107941261928531e-04	1.175764064268020715016069277503e-04	0.000000000000000000000000000000e+00
-4.800764799950563428865280002356e+03	1.754400112366142467333618437664e-04	1.179687735217519877232647540488e-04	0.000000000000000000000000000000e+00
-4.800664799950563065067399293184e+03	1.752086013134474061069684180936e-04	1.183610852348657290714767365003e-04	0.000000000000000000000000000000e+00
-4.800564799950562701269518584013e+03	1.749769766852587646582123381833e-04	1.187533377450799296562444773429e-04	0.000000000000000000000000000000e+00
-4.800464799950562337471637874842e+03	1.747451392346910728492481723606e-04	1.191455272251002594921867605571e-04	0.000000000000000000000000000000e+00
-4.800364799950561973673757165670e+03	1.745130908391293240219249716105e-04	1.195376498414510131954036076252e-04	0.000000000000000000000000000000e+00
-4.800264799950561609875876456499e+03	1.742808333706663309788098548125e-04	1.199297017545248748631933621844e-04	0.000000000000000000000000000000e+00
-4.800164799950561246077995747328e+03	1.740483686960683567743202182498e-04	1.203216791186328455840956475065e-04	0.000000000000000000000000000000e+00
-4.800064799950560882280115038157e+03	1.738156986767410707665076907702e-04	1.207135780820543200257330407332e-04	0.000000000000000000000000000000e+00
-4.799964799950560518482234328985e+03	1.735828251686955317738964010843e-04	1.211053947870873798630872442139e-04	0.000000000000000000000000000000e+00
-4.799864799950560154684353619814e+03	1.733497500225143880727557421650e-04	1.214971253700992227320468175300e-04	0.000000000000000000000000000000e+00
-4.799764799950559790886472910643e+03	1.731164750833181587095360720596e-04	1.218887659615767809183350944835e-04	0.000000000000000000000000000000e+00
-4.799664799950559427088592201471e+03	1.728830021907318129689018482154e-04	1.222803126861774620191825047044e-04	0.000000000000000000000000000000e+00
-4.799564799950559063290711492300e+03	1.726493331788512956316561375303e-04	1.226717616627801064454333923592e-04	0.000000000000000000000000000000e+00
-4.799464799950558699492830783129e+03	1.724154698762104317034254963303e-04	1.230631090045360804489243955473e-04	0.000000000000000000000000000000e+00
-4.799364799950558335694950073957e+03	1.721814141057478311433448503465e-04	1.234543508189205724377701667294e-04	0.000000000000000000000000000000e+00
-4.799264799950557971897069364786e+03	1.719471676847740375382311839303e-04	1.238454832077839299492305613626e-04	0.000000000000000000000000000000e+00
-4.799164799950557608099188655615e+03	1.717127324249387851969744778202e-04	1.242365022674033760933381964620e-04	0.000000000000000000000000000000e+00
-4.799064799950557244301307946444e+03	1.714781101321984188752545197332e-04	1.246274040885346717864173848866e-04	0.000000000000000000000000000000e+00
-4.798964799950556880503427237272e+03	1.712433026067835845508008363325e-04	1.250181847564640490351461910024e-04	0.000000000000000000000000000000e+00
-4.798864799950556516705546528101e+03	1.710083116431668659885440009205e-04	1.254088403510603068509443591694e-04	0.000000000000000000000000000000e+00
-4.798764799950556152907665818930e+03	1.707731390300308278815816231955e-04	1.257993669468270155845784907811e-04	0.000000000000000000000000000000e+00
-4.798664799950555789109785109758e+03	1.705377865502360047820357147330e-04	1.261897606129549109961474062658e-04	0.000000000000000000000000000000e+00
-4.798564799950555425311904400587e+03	1.703022559807892152925618001191e-04	1.265800174133744509553933799140e-04	0.000000000000000000000000000000e+00
-4.798464799950555061514023691416e+03	1.700665490928119575730209644959e-04	1.269701334068085347723392475316e-04	0.000000000000000000000000000000e+00
-4.798364799950554697716142982244e+03	1.698306676515089945825320860706e-04	1.273601046468253309481427626437e-04	0.000000000000000000000000000000e+00
-4.798264799950554333918262273073e+03	1.695946134161371290569042535878e-04	1.277499271818913217663854497985e-04	0.000000000000000000000000000000e+00
-4.798164799950553970120381563902e+03	1.693583881399740869062864323524e-04	1.281395970554244291995243942850e-04	0.000000000000000000000000000000e+00
-4.798064799950553606322500854731e+03	1.691219935702875903481973152154e-04	1.285291103058473847608328410885e-04	0.000000000000000000000000000000e+00
-4.797964799950553242524620145559e+03	1.688854314483047020910982949360e-04	1.289184629666411535664494181219e-04	0.000000000000000000000000000000e+00
-4.797864799950552878726739436388e+03	1.686487035091811424129121244064e-04	1.293076510663986294479704808325e-04	0.000000000000000000000000000000e+00
-4.797764799950552514928858727217e+03	1.684118114819709586052476346651e-04	1.296966706288783571700967689466e-04	0.000000000000000000000000000000e+00
-4.797664799950552151130978018045e+03	1.681747570895962215226787650479e-04	1.300855176730584443836602481781e-04	0.000000000000000000000000000000e+00
-4.797564799950551787333097308874e+03	1.679375420488170473926753389904e-04	1.304741882131906904190854490366e-04	0.000000000000000000000000000000e+00
-4.797464799950551423535216599703e+03	1.677001680702016196255338398302e-04	1.308626782588547421849051177745e-04	0.000000000000000000000000000000e+00
-4.797364799950551059737335890532e+03	1.674626368580965358849599322610e-04	1.312509838150125211168189887090e-04	0.000000000000000000000000000000e+00
-4.797264799950550695939455181360e+03	1.672249501105972364738139201989e-04	1.316391008820627314419154929581e-04	0.000000000000000000000000000000e+00
-4.797164799950550332141574472189e+03	1.669871095195186766653450138875e-04	1.320270254558954768631107157262e-04	0.000000000000000000000000000000e+00
-4.797064799950549968343693763018e+03	1.667491167703660532445342212782e-04	1.324147535279470940840218506906e-04	0.000000000000000000000000000000e+00
-4.796964799950549604545813053846e+03	1.665109735423058563100889850617e-04	1.328022810852551218591122150769e-04	0.000000000000000000000000000000e+00
-4.796864799950549240747932344675e+03	1.662726815081370023916007561127e-04	1.331896041105133242539448890085e-04	0.000000000000000000000000000000e+00
-4.796764799950548876950051635504e+03	1.660342423342622115121913761726e-04	1.335767185821269849559794762328e-04	0.000000000000000000000000000000e+00
-4.796664799950548513152170926332e+03	1.657956576806594384612680848079e-04	1.339636204742682557954774891229e-04	0.000000000000000000000000000000e+00
-4.796564799950548149354290217161e+03	1.655569292008536293279302720194e-04	1.343503057569316678967336065043e-04	0.000000000000000000000000000000e+00
-4.796464799950547785556409507990e+03	1.653180585418886135596477915399e-04	1.347367703959897783545784921699e-04	0.000000000000000000000000000000e+00
-4.796364799950547421758528798819e+03	1.650790473442991044411565226824e-04	1.351230103532489795412074862213e-04	0.000000000000000000000000000000e+00
-4.796264799950547057960648089647e+03	1.648398972420829706238970535637e-04	1.355090215865053626231179206840e-04	0.000000000000000000000000000000e+00
-4.796164799950546694162767380476e+03	1.646006098626736160756706128794e-04	1.358948000496008792336438686377e-04	0.000000000000000000000000000000e+00
-4.796064799950546330364886671305e+03	1.643611868269126310808381230544e-04	1.362803416924794218303279569326e-04	0.000000000000000000000000000000e+00
-4.795964799950545966567005962133e+03	1.641216297490225245556821898063e-04	1.366656424612432564179992366959e-04	0.000000000000000000000000000000e+00
-4.795864799950545602769125252962e+03	1.638819402365797003092579009476e-04	1.370506982982094010617424295617e-04	0.000000000000000000000000000000e+00
-4.795764799950545238971244543791e+03	1.636421198904876772497324344258e-04	1.374355051419662754504102952779e-04	0.000000000000000000000000000000e+00
-4.795664799950544875173363834620e+03	1.634021703049502824856703542267e-04	1.378200589274304046702446235884e-04	0.000000000000000000000000000000e+00
-4.795564799950544511375483125448e+03	1.631620930674453052132422126164e-04	1.382043555859032856088230989400e-04	0.000000000000000000000000000000e+00
-4.795464799950544147577602416277e+03	1.629218897586981506034331523836e-04	1.385883910451283617792234137411e-04	0.000000000000000000000000000000e+00
-4.795364799950543783779721707106e+03	1.626815619526557105296860061827e-04	1.389721612293481336694589423075e-04	0.000000000000000000000000000000e+00
-4.795264799950543419981840997934e+03	1.624411112164604782410332051157e-04	1.393556620593614317222402876340e-04	0.000000000000000000000000000000e+00
-4.795164799950543056183960288763e+03	1.622005391104248256655545601390e-04	1.397388894525807435248454524412e-04	0.000000000000000000000000000000e+00
-4.795064799950542692386079579592e+03	1.619598471880054162391066041593e-04	1.401218393230897307343701951865e-04	0.000000000000000000000000000000e+00
-4.794964799950542328588198870420e+03	1.617190369957778616795407433671e-04	1.405045075817008002130870103485e-04	0.000000000000000000000000000000e+00
-4.794864799950541964790318161249e+03	1.614781100734116227064102178090e-04	1.408868901360129462143472300895e-04	0.000000000000000000000000000000e+00
-4.794764799950541600992437452078e+03	1.612370679536449639707856862358e-04	1.412689828904694841482658773657e-04	0.000000000000000000000000000000e+00
-4.794664799950541237194556742907e+03	1.609959121622602071406682444632e-04	1.416507817464161367131125768282e-04	0.000000000000000000000000000000e+00
-4.794564799950540873396676033735e+03	1.607546442180591195116740044213e-04	1.420322826021590929216481535846e-04	0.000000000000000000000000000000e+00
-4.794464799950540509598795324564e+03	1.605132656328385465632074824427e-04	1.424134813530232568628414169254e-04	0.000000000000000000000000000000e+00
-4.794364799950540145800914615393e+03	1.602717779113661800399065482381e-04	1.427943738914105506736945683244e-04	0.000000000000000000000000000000e+00
-4.794264799950539782003033906221e+03	1.600301825513565970836304952485e-04	1.431749561068584072464487944032e-04	0.000000000000000000000000000000e+00
-4.794164799950539418205153197050e+03	1.597884810434473806806110474099e-04	1.435552238860983713560071084459e-04	0.000000000000000000000000000000e+00
-4.794064799950539054407272487879e+03	1.595466748711755382642007994320e-04	1.439351731131147007873571919134e-04	0.000000000000000000000000000000e+00
-4.793964799950538690609391778708e+03	1.593047655109540829479475299024e-04	1.443147996692032656185916694724e-04	0.000000000000000000000000000000e+00
-4.793864799950538326811511069536e+03	1.590627544320487773889943872163e-04	1.446940994330304475039283840232e-04	0.000000000000000000000000000000e+00
-4.793764799950537963013630360365e+03	1.588206430965551215969688847451e-04	1.450730682806921473769479202787e-04	0.000000000000000000000000000000e+00
-4.793664799950537599215749651194e+03	1.585784329593755304782520809681e-04	1.454517020857729557841570011689e-04	0.000000000000000000000000000000e+00
-4.793564799950537235417868942022e+03	1.583361254681966469055193202919e-04	1.458299967194053774286605085209e-04	0.000000000000000000000000000000e+00
-4.793464799950536871619988232851e+03	1.580937220634669529428784073843e-04	1.462079480503291912391050644260e-04	0.000000000000000000000000000000e+00
-4.793364799950536507822107523680e+03	1.578512241783745437013336543330e-04	1.465855519449510001740027975714e-04	0.000000000000000000000000000000e+00
-4.793264799950536144024226814508e+03	1.576086332388250367195214884930e-04	1.469628042674037268159464852957e-04	0.000000000000000000000000000000e+00
-4.793164799950535780226346105337e+03	1.573659506634197523949891817097e-04	1.473397008796063258062591927455e-04	0.000000000000000000000000000000e+00
-4.793064799950535416428465396166e+03	1.571231778634341112559080766431e-04	1.477162376413235775948068484453e-04	0.000000000000000000000000000000e+00
-4.792964799950535052630584686995e+03	1.568803162427961125479497495050e-04	1.480924104102259906100280684171e-04	0.000000000000000000000000000000e+00
-4.792864799950534688832703977823e+03	1.566373671980651922919225427222e-04	1.484682150419498118491812288511e-04	0.000000000000000000000000000000e+00
-4.792764799950534325034823268652e+03	1.563943321184111355515167218755e-04	1.488436473901570645736458509134e-04	0.000000000000000000000000000000e+00
-4.792664799950533961236942559481e+03	1.561512123855932597515927540144e-04	1.492187033065958299497127947930e-04	0.000000000000000000000000000000e+00
-4.792564799950533597439061850309e+03	1.559080093739397877318497709354e-04	1.495933786411605286893744537480e-04	0.000000000000000000000000000000e+00
-4.792464799950533233641181141138e+03	1.556647244503274376409285295608e-04	1.499676692419522569012235724273e-04	0.000000000000000000000000000000e+00
-4.792364799950532869843300431967e+03	1.554213589741611754608402451439e-04	1.503415709553393929918951865687e-04	0.000000000000000000000000000000e+00
-4.792264799950532506045419722795e+03	1.551779142973542385819385458490e-04	1.507150796260180961472913141463e-04	0.000000000000000000000000000000e+00
-4.792164799950532142247539013624e+03	1.549343917643082949031629880210e-04	1.510881910970730758643487678938e-04	0.000000000000000000000000000000e+00
-4.792064799950531778449658304453e+03	1.546907927118938458777713806924e-04	1.514609012100383072726983435530e-04	0.000000000000000000000000000000e+00
-4.791964799950531414651777595282e+03	1.544471184694308735045609193293e-04	1.518332058049579904018128173604e-04	0.000000000000000000000000000000e+00
-4.791864799950531050853896886110e+03	1.542033703586695686342522559897e-04	1.522051007204474552380463192591e-04	0.000000000000000000000000000000e+00
-4.791764799950530687056016176939e+03	1.539595496937714387466339394095e-04	1.525765817937542565170538910735e-04	0.000000000000000000000000000000e+00
-4.791664799950530323258135467768e+03	1.537156577812904699378154793621e-04	1.529476448608193227263196689591e-04	0.000000000000000000000000000000e+00
-4.791564799950529959460254758596e+03	1.534716959201546141681321566708e-04	1.533182857563382135279023144037e-04	0.000000000000000000000000000000e+00
-4.791464799950529595662374049425e+03	1.532276654016473849302670817707e-04	1.536885003138224584963433816398e-04	0.000000000000000000000000000000e+00
-4.791364799950529231864493340254e+03	1.529835675093897510729706867849e-04	1.540582843656609229616299971966e-04	0.000000000000000000000000000000e+00
-4.791264799950528868066612631083e+03	1.527394035193221932551060904260e-04	1.544276337431813635875377244133e-04	0.000000000000000000000000000000e+00
-4.791164799950528504268731921911e+03	1.524951746996869501350746478607e-04	1.547965442767120110550277400918e-04	0.000000000000000000000000000000e+00
-4.791064799950528140470851212740e+03	1.522508823110105356107846219516e-04	1.551650117956432611658612596983e-04	0.000000000000000000000000000000e+00
-4.790964799950527776672970503569e+03	1.520065276060864186899457273228e-04	1.555330321284894201563225868412e-04	0.000000000000000000000000000000e+00
-4.790864799950527412875089794397e+03	1.517621118299579744109067958036e-04	1.559006011029505313261050991613e-04	0.000000000000000000000000000000e+00
-4.790764799950527049077209085226e+03	1.515176362199015160786563782835e-04	1.562677145459743100874144827728e-04	0.000000000000000000000000000000e+00
-4.790664799950526685279328376055e+03	1.512731020054097069715837164949e-04	1.566343682838181332241805909788e-04	0.000000000000000000000000000000e+00
-4.790564799950526321481447666883e+03	1.510285104081750804684569633451e-04	1.570005581421111365714865515386e-04	0.000000000000000000000000000000e+00
-4.790464799950525957683566957712e+03	1.507838626420738312259445246255e-04	1.573662799459163398000521860709e-04	0.000000000000000000000000000000e+00
-4.790364799950525593885686248541e+03	1.505391599131497147763536492704e-04	1.577315295197929609360976144217e-04	0.000000000000000000000000000000e+00
-4.790264799950525230087805539370e+03	1.502944034195983265961293895430e-04	1.580963026878586224609896104809e-04	0.000000000000000000000000000000e+00
-4.790164799950524866289924830198e+03	1.500495943517514353844621854961e-04	1.584605952738517742513224551004e-04	0.000000000000000000000000000000e+00
-4.790064799950524502492044121027e+03	1.498047338920616416025471950846e-04	1.588244031011941978341617254245e-04	0.000000000000000000000000000000e+00
-4.789964799950524138694163411856e+03	1.495598232150871986431694971031e-04	1.591877219930534293271251478075e-04	0.000000000000000000000000000000e+00
-4.789864799950523774896282702684e+03	1.493148634874770779457781033628e-04	1.595505477724054534290065721081e-04	0.000000000000000000000000000000e+00
-4.789764799950523411098401993513e+03	1.490698558679562238469401558305e-04	1.599128762620973432002913217076e-04	0.000000000000000000000000000000e+00
-4.789664799950523047300521284342e+03	1.488248015073110523762839330075e-04	1.602747032849099811588344799418e-04	0.000000000000000000000000000000e+00
-4.789564799950522683502640575171e+03	1.485797015483751397878220412707e-04	1.606360246636208887957564250826e-04	0.000000000000000000000000000000e+00
-4.789464799950522319704759865999e+03	1.483345571260151550367634154526e-04	1.609968362210670289862840531825e-04	0.000000000000000000000000000000e+00
-4.789364799950521955906879156828e+03	1.480893693671169548866511922469e-04	1.613571337802078523460808101575e-04	0.000000000000000000000000000000e+00
-4.789264799950521592108998447657e+03	1.478441393905720313822066414033e-04	1.617169131641882080623051631818e-04	0.000000000000000000000000000000e+00
-4.789164799950521228311117738485e+03	1.475988683072639864272274090595e-04	1.620761701964014444600492570459e-04	0.000000000000000000000000000000e+00
-4.789064799950520864513237029314e+03	1.473535572200554129383004431375e-04	1.624349007005525095687775705144e-04	0.000000000000000000000000000000e+00
-4.788964799950520500715356320143e+03	1.471082072237748573136778551529e-04	1.627931005007211601089828212352e-04	0.000000000000000000000000000000e+00
-4.788864799950520136917475610971e+03	1.468628194052040529526959034001e-04	1.631507654214251975838961827847e-04	0.000000000000000000000000000000e+00
-4.788764799950519773119594901800e+03	1.466173948430654248257370975139e-04	1.635078912876837856863604381275e-04	0.000000000000000000000000000000e+00
-4.788664799950519409321714192629e+03	1.463719346080097295694638637187e-04	1.638644739250807677057031330747e-04	0.000000000000000000000000000000e+00
-4.788564799950519045523833483458e+03	1.461264397626039395275410193165e-04	1.642205091598281465649356025693e-04	0.000000000000000000000000000000e+00
-4.788464799950518681725952774286e+03	1.458809113613193978419013685510e-04	1.645759928188294564377347484196e-04	0.000000000000000000000000000000e+00
-4.788364799950518317928072065115e+03	1.456353504505201361743371712976e-04	1.649309207297434325210222505476e-04	0.000000000000000000000000000000e+00
-4.788264799950517954130191355944e+03	1.453897580684514363735804209909e-04	1.652852887210474368620549689979e-04	0.000000000000000000000000000000e+00
-4.788164799950517590332310646772e+03	1.451441352452286360878719317924e-04	1.656390926221011823411127794614e-04	0.000000000000000000000000000000e+00
-4.788064799950517226534429937601e+03	1.448984830028261241129106107195e-04	1.659923282632103753390234723852e-04	0.000000000000000000000000000000e+00
-4.787964799950516862736549228430e+03	1.446528023550665796852915390147e-04	1.663449914756904668249049006334e-04	0.000000000000000000000000000000e+00
-4.787864799950516498938668519258e+03	1.444070943076104286163785506147e-04	1.666970780919304305489614392854e-04	0.000000000000000000000000000000e+00
-4.787764799950516135140787810087e+03	1.441613598579454891615569955832e-04	1.670485839454565412352804454343e-04	0.000000000000000000000000000000e+00
-4.787664799950515771342907100916e+03	1.439155999953769431501382491945e-04	1.673995048709962882999002786732e-04	0.000000000000000000000000000000e+00
-4.787564799950515407545026391745e+03	1.436698157010173884304271574308e-04	1.677498367045422895688783215817e-04	0.000000000000000000000000000000e+00
-4.787464799950515043747145682573e+03	1.434240079477772165754412281302e-04	1.680995752834162049963590002122e-04	0.000000000000000000000000000000e+00
-4.787364799950514679949264973402e+03	1.431781777003552616391729435108e-04	1.684487164463327859079133652642e-04	0.000000000000000000000000000000e+00
-4.787264799950514316151384264231e+03	1.429323259152294760179063848327e-04	1.687972560334638700337700489840e-04	0.000000000000000000000000000000e+00
-4.787164799950513952353503555059e+03	1.426864535406480670974571633991e-04	1.691451898865025391723720948889e-04	0.000000000000000000000000000000e+00
-4.787064799950513588555622845888e+03	1.424405615166207152155752879708e-04	1.694925138487271142236079146670e-04	0.000000000000000000000000000000e+00
-4.786964799950513224757742136717e+03	1.421946507749100084647825292805e-04	1.698392237650654212725853664523e-04	0.000000000000000000000000000000e+00
-4.786864799950512860959861427546e+03	1.419487222390232298609158423375e-04	1.701853154821589492531885845494e-04	0.000000000000000000000000000000e+00
-4.786764799950512497161980718374e+03	1.417027768242042258268337251437e-04	1.705307848484270618217434334341e-04	0.000000000000000000000000000000e+00
-4.786664799950512133364100009203e+03	1.414568154374255999367743230621e-04	1.708756277141312634407915860280e-04	0.000000000000000000000000000000e+00
-4.786564799950511769566219300032e+03	1.412108389773811235011480302859e-04	1.712198399314394925679189141121e-04	0.000000000000000000000000000000e+00
-4.786464799950511405768338590860e+03	1.409648483344782816766016519949e-04	1.715634173544904961597468151524e-04	0.000000000000000000000000000000e+00
-4.786364799950511041970457881689e+03	1.407188443908311719417886243022e-04	1.719063558394580957557062905749e-04	0.000000000000000000000000000000e+00
-4.786264799950510678172577172518e+03	1.404728280202535652034651070252e-04	1.722486512446156432971922090047e-04	0.000000000000000000000000000000e+00
-4.786164799950510314374696463346e+03	1.402268000882521837430205735586e-04	1.725902994304004227366089452289e-04	0.000000000000000000000000000000e+00
-4.786064799950509950576815754175e+03	1.399807614520202773186058342603e-04	1.729312962594780787514703312979e-04	0.000000000000000000000000000000e+00
-4.785964799950509586778935045004e+03	1.397347129604313076874783083881e-04	1.732716375968070725635539197640e-04	0.000000000000000000000000000000e+00
-4.785864799950509222981054335833e+03	1.394886554540330125991076659631e-04	1.736113193097032190732181833326e-04	0.000000000000000000000000000000e+00
-4.785764799950508859183173626661e+03	1.392425897650415511034444060456e-04	1.739503372679041426785567781010e-04	0.000000000000000000000000000000e+00
-4.785664799950508495385292917490e+03	1.389965167173360283299488049380e-04	1.742886873436338415147700553476e-04	0.000000000000000000000000000000e+00
-4.785564799950508131587412208319e+03	1.387504371264530473716741765244e-04	1.746263654116672516935365733204e-04	0.000000000000000000000000000000e+00
-4.785464799950507767789531499147e+03	1.385043517995817490603277510886e-04	1.749633673493948386474389211642e-04	0.000000000000000000000000000000e+00
-4.785364799950507403991650789976e+03	1.382582615355588517413315541305e-04	1.752996890368871342642809185719e-04	0.000000000000000000000000000000e+00
-4.785264799950507040193770080805e+03	1.380121671248640434145893429729e-04	1.756353263569594095466763761237e-04	0.000000000000000000000000000000e+00
-4.785164799950506676395889371634e+03	1.377660693496155636106337283309e-04	1.759702751952362930615292313519e-04	0.000000000000000000000000000000e+00
-4.785064799950506312598008662462e+03	1.375199689835660834223707293944e-04	1.763045314402163622844593726668e-04	0.000000000000000000000000000000e+00
-4.784964799950505948800127953291e+03	1.372738667920986668519872653249e-04	1.766380909833368975745543361100e-04	0.000000000000000000000000000000e+00
-4.784864799950505585002247244120e+03	1.370277635322231116286190166775e-04	1.769709497190384735187951292801e-04	0.000000000000000000000000000000e+00
-4.784764799950505221204366534948e+03	1.367816599525724797613984717870e-04	1.773031035448296315916449916728e-04	0.000000000000000000000000000000e+00
-4.784664799950504857406485825777e+03	1.365355567933998178278831581167e-04	1.776345483613516883399097157081e-04	0.000000000000000000000000000000e+00
-4.784564799950504493608605116606e+03	1.362894547865751483130269949839e-04	1.779652800724432725170548463822e-04	0.000000000000000000000000000000e+00
-4.784464799950504129810724407434e+03	1.360433546555826506835318312483e-04	1.782952945852051874781746265697e-04	0.000000000000000000000000000000e+00
-4.784364799950503766012843698263e+03	1.357972571155181677228507286515e-04	1.786245878100650025244178209505e-04	0.000000000000000000000000000000e+00
-4.784264799950503402214962989092e+03	1.355511628730867931813541815700e-04	1.789531556608418339827937248998e-04	0.000000000000000000000000000000e+00
-4.784164799950503038417082279921e+03	1.353050726266008660023110188320e-04	1.792809940548110991809238612404e-04	0.000000000000000000000000000000e+00
-4.784064799950502674619201570749e+03	1.350589870659780458630322419467e-04	1.796080989127691891066307405822e-04	0.000000000000000000000000000000e+00
-4.783964799950502310821320861578e+03	1.348129068727396868716122968479e-04	1.799344661590981952776352459367e-04	0.000000000000000000000000000000e+00
-4.783864799950501947023440152407e+03	1.345668327200094823142134670135e-04	1.802600917218307179264169537447e-04	0.000000000000000000000000000000e+00
-4.783764799950501583225559443235e+03	1.343207652725122720326761394105e-04	1.805849715327144573446399578032e-04	0.000000000000000000000000000000e+00
-4.783664799950501219427678734064e+03	1.340747051865730937476178796786e-04	1.809091015272771033831761267052e-04	0.000000000000000000000000000000e+00
-4.783564799950500855629798024893e+03	1.338286531101165054320756286899e-04	1.812324776448909267965309277670e-04	0.000000000000000000000000000000e+00
-4.783464799950500491831917315722e+03	1.335826096826660974205280840721e-04	1.815550958288375874277037480553e-04	0.000000000000000000000000000000e+00
-4.783364799950500128034036606550e+03	1.333365755353443026735155152451e-04	1.818769520263727797627223425891e-04	0.000000000000000000000000000000e+00
-4.783264799950499764236155897379e+03	1.330905512908723696725854512835e-04	1.821980421887910140104488432300e-04	0.000000000000000000000000000000e+00
-4.783164799950499400438275188208e+03	1.328445375635705521556728658794e-04	1.825183622714902345520598947459e-04	0.000000000000000000000000000000e+00
-4.783064799950499036640394479036e+03	1.325985349593586241131321079578e-04	1.828379082340365739157983515639e-04	0.000000000000000000000000000000e+00
-4.782964799950498672842513769865e+03	1.323525440757565574140947051163e-04	1.831566760402289983315077259718e-04	0.000000000000000000000000000000e+00
-4.782864799950498309044633060694e+03	1.321065655018854704833702884414e-04	1.834746616581640074952752605952e-04	0.000000000000000000000000000000e+00
-4.782764799950497945246752351522e+03	1.318605998184687667137277022888e-04	1.837918610603002259138577523245e-04	0.000000000000000000000000000000e+00
-4.782664799950497581448871642351e+03	1.316146475978335710337735475761e-04	1.841082702235231568794332490668e-04	0.000000000000000000000000000000e+00
-4.782564799950497217650990933180e+03	1.313687094039123020011022857645e-04	1.844238851292096653938096251224e-04	0.000000000000000000000000000000e+00
-4.782464799950496853853110224009e+03	1.311227857922445691560980884915e-04	1.847387017632927321431762779369e-04	0.000000000000000000000000000000e+00
-4.782364799950496490055229514837e+03	1.308768773099792872161711843049e-04	1.850527161163259093172583913400e-04	0.000000000000000000000000000000e+00
-4.782264799950496126257348805666e+03	1.306309844958769800053743903590e-04	1.853659241835479932689056958850e-04	0.000000000000000000000000000000e+00
-4.782164799950495762459468096495e+03	1.303851078803123554345627654882e-04	1.856783219649475345433553563623e-04	0.000000000000000000000000000000e+00
-4.782064799950495398661587387323e+03	1.301392479852770702169334482434e-04	1.859899054653274021176034835889e-04	0.000000000000000000000000000000e+00
-4.781964799950495034863706678152e+03	1.298934053243828469492715527167e-04	1.863006706943692121145050855091e-04	0.000000000000000000000000000000e+00
-4.781864799950494671065825968981e+03	1.296475804028646454033046886423e-04	1.866106136666979191471998911211e-04	0.000000000000000000000000000000e+00
-4.781764799950494307267945259809e+03	1.294017737175842132878178514233e-04	1.869197304019461908231036773032e-04	0.000000000000000000000000000000e+00
-4.781664799950493943470064550638e+03	1.291559857570337996410941849845e-04	1.872280169248188906681168441892e-04	0.000000000000000000000000000000e+00
-4.781564799950493579672183841467e+03	1.289102170013401392738988660014e-04	1.875354692651574526306157419953e-04	0.000000000000000000000000000000e+00
-4.781464799950493215874303132296e+03	1.286644679222686269478431730917e-04	1.878420834580042826904983099823e-04	0.000000000000000000000000000000e+00
-4.781364799950492852076422423124e+03	1.284187389832277626042916773841e-04	1.881478555436670520480124668694e-04	0.000000000000000000000000000000e+00
-4.781264799950492488278541713953e+03	1.281730306392738676438125544621e-04	1.884527815677831258378560619349e-04	0.000000000000000000000000000000e+00
-4.781164799950492124480661004782e+03	1.279273433371158825207908327215e-04	1.887568575813836936876793926032e-04	0.000000000000000000000000000000e+00
-4.781064799950491760682780295610e+03	1.276816775151205709138563237914e-04	1.890600796409581713271308434088e-04	0.000000000000000000000000000000e+00
-4.780964799950491396884899586439e+03	1.274360336033178865266374257814e-04	1.893624438085183040413050914452e-04	0.000000000000000000000000000000e+00
-4.780864799950491033087018877268e+03	1.271904120234065296238951114915e-04	1.896639461516624056494628725034e-04	0.000000000000000000000000000000e+00
-4.780764799950490669289138168097e+03	1.269448131887598559333629744117e-04	1.899645827436394348534248743832e-04	0.000000000000000000000000000000e+00
-4.780664799950490305491257458925e+03	1.266992375044318668627502111335e-04	1.902643496634131800061828787562e-04	0.000000000000000000000000000000e+00
-4.780564799950489941693376749754e+03	1.264536853671635791875049736888e-04	1.905632429957262812501850302027e-04	0.000000000000000000000000000000e+00
-4.780464799950489577895496040583e+03	1.262081571653895031587949704388e-04	1.908612588311642255505667931104e-04	0.000000000000000000000000000000e+00
-4.780364799950489214097615331411e+03	1.259626532792444458721398126144e-04	1.911583932662193688334362207115e-04	0.000000000000000000000000000000e+00
-4.780264799950488850299734622240e+03	1.257171740805704772663692336820e-04	1.914546424033548497039419755694e-04	0.000000000000000000000000000000e+00
-4.780164799950488486501853913069e+03	1.254717199329241942781787422234e-04	1.917500023510685031643413500646e-04	0.000000000000000000000000000000e+00
-4.780064799950488122703973203897e+03	1.252262911915842018371197719162e-04	1.920444692239566659118510383308e-04	0.000000000000000000000000000000e+00
-4.779964799950487758906092494726e+03	1.249808882035587564909157043402e-04	1.923380391427780087415522203287e-04	0.000000000000000000000000000000e+00
-4.779864799950487395108211785555e+03	1.247355113075937895015382617103e-04	1.926307082345172605290783973686e-04	0.000000000000000000000000000000e+00
-4.779764799950487031310331076384e+03	1.244901608341809570463382117467e-04	1.929224726324489322133032276341e-04	0.000000000000000000000000000000e+00
-4.779664799950486667512450367212e+03	1.242448371055661512050993788847e-04	1.932133284762009323588111131542e-04	0.000000000000000000000000000000e+00
-4.779564799950486303714569658041e+03	1.239995404357580380521469676225e-04	1.935032719118182369284764110517e-04	0.000000000000000000000000000000e+00
-4.779464799950485939916688948870e+03	1.237542711305370023242705679323e-04	1.937922990918263151105538355523e-04	0.000000000000000000000000000000e+00
-4.779364799950485576118808239698e+03	1.235090294874641734038100970849e-04	1.940804061752947448811490449572e-04	0.000000000000000000000000000000e+00
-4.779264799950485212320927530527e+03	1.232638157958907765623934871257e-04	1.943675893279005304110917951022e-04	0.000000000000000000000000000000e+00
-4.779164799950484848523046821356e+03	1.230186303369677281501631815885e-04	1.946538447219915821031349656423e-04	0.000000000000000000000000000000e+00
-4.779064799950484484725166112185e+03	1.227734733836553934153285050357e-04	1.949391685366499526836647770978e-04	0.000000000000000000000000000000e+00
-4.778964799950484120927285403013e+03	1.225283452007335882692068418365e-04	1.952235569577551275045196321756e-04	0.000000000000000000000000000000e+00
-4.778864799950483757129404693842e+03	1.222832460448119063119165605968e-04	1.955070061780472606347003328153e-04	0.000000000000000000000000000000e+00
-4.778764799950483393331523984671e+03	1.220381761643401407257600310707e-04	1.957895123971902212167001122722e-04	0.000000000000000000000000000000e+00
-4.778664799950483029533643275499e+03	1.217931357996190178767312306540e-04	1.960710718218347482430519157504e-04	0.000000000000000000000000000000e+00
-4.778564799950482665735762566328e+03	1.215481251828111748615121601169e-04	1.963516806656814155974954960726e-04	0.000000000000000000000000000000e+00
-4.778464799950482301937881857157e+03	1.213031445379522996847951321620e-04	1.966313351495435970961445093508e-04	0.000000000000000000000000000000e+00
-4.778364799950481938140001147985e+03	1.210581940809625695922024934958e-04	1.969100315014103502134906742427e-04	0.000000000000000000000000000000e+00
-4.778264799950481574342120438814e+03	1.208132740196582791385865318645e-04	1.971877659565091642831363705213e-04	0.000000000000000000000000000000e+00
-4.778164799950481210544239729643e+03	1.205683845537637393068725044643e-04	1.974645347573687629086358619190e-04	0.000000000000000000000000000000e+00
-4.778064799950480846746359020472e+03	1.203235258749233528097546952473e-04	1.977403341538817437440106461466e-04	0.000000000000000000000000000000e+00
-4.777964799950480482948478311300e+03	1.200786981667139604419355936038e-04	1.980151604033672182742648049114e-04	0.000000000000000000000000000000e+00
-4.777864799950480119150597602129e+03	1.198339016046574042727995701441e-04	1.982890097706332347554658568356e-04	0.000000000000000000000000000000e+00
-4.777764799950479755352716892958e+03	1.195891363562332941269938935136e-04	1.985618785280393637851514831993e-04	0.000000000000000000000000000000e+00
-4.777664799950479391554836183786e+03	1.193444025808920857731343367902e-04	1.988337629555589315070301958954e-04	0.000000000000000000000000000000e+00
-4.777564799950479027756955474615e+03	1.190997004300682946377823445694e-04	1.991046593408414425510621903470e-04	0.000000000000000000000000000000e+00
-4.777464799950478663959074765444e+03	1.188550300471939805699653214255e-04	1.993745639792747048179427649117e-04	0.000000000000000000000000000000e+00
-4.777364799950478300161194056273e+03	1.186103915677124629986585735431e-04	1.996434731740470355787486766985e-04	0.000000000000000000000000000000e+00
-4.777264799950477936363313347101e+03	1.183657851190922529307017474487e-04	1.999113832362092778392043124214e-04	0.000000000000000000000000000000e+00
-4.777164799950477572565432637930e+03	1.181212108208412424467312340504e-04	2.001782904847368167039478592528e-04	0.000000000000000000000000000000e+00
-4.777064799950477208767551928759e+03	1.178766687845210839324927576399e-04	2.004441912465914331104716028520e-04	0.000000000000000000000000000000e+00
-4.776964799950476844969671219587e+03	1.176321591137617997031156180654e-04	2.007090818567831575630622253925e-04	0.000000000000000000000000000000e+00
-4.776864799950476481171790510416e+03	1.173876819042766762304572103481e-04	2.009729586584319612364152307649e-04	0.000000000000000000000000000000e+00
-4.776764799950476117373909801245e+03	1.171432372438772938957191049880e-04	2.012358180028294470792493697786e-04	0.000000000000000000000000000000e+00
-4.776664799950475753576029092073e+03	1.168988252124888684501877178512e-04	2.014976562495003511825408804015e-04	0.000000000000000000000000000000e+00
-4.776564799950475389778148382902e+03	1.166544458821657686588280089524e-04	2.017584697662640441477577279983e-04	0.000000000000000000000000000000e+00
-4.776464799950475025980267673731e+03	1.164100993171072778893659904753e-04	2.020182549292958698247679727444e-04	0.000000000000000000000000000000e+00
-4.776364799950474662182386964560e+03	1.161657855736735860943328879635e-04	2.022770081231884569446938249015e-04	0.000000000000000000000000000000e+00
-4.776264799950474298384506255388e+03	1.159215047004020121860709546802e-04	2.025347257410129223325484515428e-04	0.000000000000000000000000000000e+00
-4.776164799950473934586625546217e+03	1.156772567380234296996466270002e-04	2.027914041843799114895469104525e-04	0.000000000000000000000000000000e+00
-4.776064799950473570788744837046e+03	1.154330417194789092961981769037e-04	2.030470398635006933855257083010e-04	0.000000000000000000000000000000e+00
-4.775964799950473206990864127874e+03	1.151888596699366594218807979821e-04	2.033016291972480113058735495812e-04	0.000000000000000000000000000000e+00
-4.775864799950472843192983418703e+03	1.149447106068090889395560960651e-04	2.035551686132168523832991491318e-04	0.000000000000000000000000000000e+00
-4.775764799950472479395102709532e+03	1.147005945397701814686061694282e-04	2.038076545477852713397076689361e-04	0.000000000000000000000000000000e+00
-4.775664799950472115597222000360e+03	1.144565114707730594601278739653e-04	2.040590834461748889674254092697e-04	0.000000000000000000000000000000e+00
-4.775564799950471751799341291189e+03	1.142124613940677515600344293922e-04	2.043094517625114448205331241226e-04	0.000000000000000000000000000000e+00
-4.775464799950471388001460582018e+03	1.139684442962192174701729907582e-04	2.045587559598852685910364002098e-04	0.000000000000000000000000000000e+00
-4.775364799950471024203579872847e+03	1.137244601561255760973495609889e-04	2.048069925104115075395472267417e-04	0.000000000000000000000000000000e+00
-4.775264799950470660405699163675e+03	1.134805089450365776478427126683e-04	2.050541578952903268209112530585e-04	0.000000000000000000000000000000e+00
-4.775164799950470296607818454504e+03	1.132365906265722519047703387152e-04	2.053002486048670555997264219883e-04	0.000000000000000000000000000000e+00
-4.775064799950469932809937745333e+03	1.129927051567418546610538365726e-04	2.055452611386921705355357303802e-04	0.000000000000000000000000000000e+00
-4.774964799950469569012057036161e+03	1.127488524839629767827081652243e-04	2.057891920055811437427484289486e-04	0.000000000000000000000000000000e+00
-4.774864799950469205214176326990e+03	1.125050325490808701125663993103e-04	2.060320377236742636455069099810e-04	0.000000000000000000000000000000e+00
-4.774764799950468841416295617819e+03	1.122612452853880579770745606893e-04	2.062737948204962118870647858060e-04	0.000000000000000000000000000000e+00
-4.774664799950468477618414908648e+03	1.120174906186440812183580106876e-04	2.065144598330157215543279036751e-04	0.000000000000000000000000000000e+00
-4.774564799950468113820534199476e+03	1.117737684670955288293581197934e-04	2.067540293077049372467979271306e-04	0.000000000000000000000000000000e+00
-4.774464799950467750022653490305e+03	1.115300787414962854294034344527e-04	2.069924998005987751455159173730e-04	0.000000000000000000000000000000e+00
-4.774364799950467386224772781134e+03	1.112864213451279549226338727586e-04	2.072298678773541475567343539410e-04	0.000000000000000000000000000000e+00
-4.774264799950467022426892071962e+03	1.110427961738205416544408854485e-04	2.074661301133089977202089704278e-04	0.000000000000000000000000000000e+00
-4.774164799950466658629011362791e+03	1.107992031159733484083421140021e-04	2.077012830935413346174905901975e-04	0.000000000000000000000000000000e+00
-4.774064799950466294831130653620e+03	1.105556420525760505857090776338e-04	2.079353234129280509397824650009e-04	0.000000000000000000000000000000e+00
-4.773964799950465931033249944448e+03	1.103121128572300820936194498678e-04	2.081682476762037139507433014529e-04	0.000000000000000000000000000000e+00
-4.773864799950465567235369235277e+03	1.100686153961701161003994275944e-04	2.084000524980190852987471661351e-04	0.000000000000000000000000000000e+00
-4.773764799950465203437488526106e+03	1.098251495282858710518178457782e-04	2.086307345029997221443063271096e-04	0.000000000000000000000000000000e+00
-4.773664799950464839639607816935e+03	1.095817151051440793176061649916e-04	2.088602903258043072369509740582e-04	0.000000000000000000000000000000e+00
-4.773564799950464475841727107763e+03	1.093383119710106726784129560492e-04	2.090887166111828705718916898704e-04	0.000000000000000000000000000000e+00
-4.773464799950464112043846398592e+03	1.090949399628731982057200378122e-04	2.093160100140349026264646736806e-04	0.000000000000000000000000000000e+00
-4.773364799950463748245965689421e+03	1.088515989104634509821931120932e-04	2.095421671994674133864683396311e-04	0.000000000000000000000000000000e+00
-4.773264799950463384448084980249e+03	1.086082886362803101099397395934e-04	2.097671848428527745320654185335e-04	0.000000000000000000000000000000e+00
-4.773164799950463020650204271078e+03	1.083650089556128186642561250785e-04	2.099910596298863989933591867043e-04	0.000000000000000000000000000000e+00
-4.773064799950462656852323561907e+03	1.081217596765634262776997753797e-04	2.102137882566444205059696948013e-04	0.000000000000000000000000000000e+00
-4.772964799950462293054442852736e+03	1.078785406000714892221781227022e-04	2.104353674296411292211211874204e-04	0.000000000000000000000000000000e+00
-4.772864799950461929256562143564e+03	1.076353515199369873314716450352e-04	2.106557938658863260005665862806e-04	0.000000000000000000000000000000e+00
-4.772764799950461565458681434393e+03	1.073921922228444035540828593867e-04	2.108750642929425411862404127206e-04	0.000000000000000000000000000000e+00
-4.772664799950461201660800725222e+03	1.071490624883869016616827485322e-04	2.110931754489820907395858373690e-04	0.000000000000000000000000000000e+00
-4.772564799950460837862920016050e+03	1.069059620890905988252472802458e-04	2.113101240828440239606644812653e-04	0.000000000000000000000000000000e+00
-4.772464799950460474065039306879e+03	1.066628907904391634518456721814e-04	2.115259069540909356819946562922e-04	0.000000000000000000000000000000e+00
-4.772364799950460110267158597708e+03	1.064198483508985756517545295807e-04	2.117405208330655616219551085067e-04	0.000000000000000000000000000000e+00
-4.772264799950459746469277888536e+03	1.061768345219420909934793240126e-04	2.119539625009474279482973857469e-04	0.000000000000000000000000000000e+00
-4.772164799950459382671397179365e+03	1.059338490480754075466832131447e-04	2.121662287498090942658435231749e-04	0.000000000000000000000000000000e+00
-4.772064799950459018873516470194e+03	1.056908916668620904231318258226e-04	2.123773163826725050244009773692e-04	0.000000000000000000000000000000e+00
-4.771964799950458655075635761023e+03	1.054479621089491318429096078368e-04	2.125872222135650156660258147667e-04	0.000000000000000000000000000000e+00
-4.771864799950458291277755051851e+03	1.052050600980928229087607572723e-04	2.127959430675753916672315879666e-04	0.000000000000000000000000000000e+00
-4.771764799950457927479874342680e+03	1.049621853511847202481202523394e-04	2.130034757809095907407637149333e-04	0.000000000000000000000000000000e+00
-4.771664799950457563681993633509e+03	1.047193375782778837056880005818e-04	2.132098172009464095121022975121e-04	0.000000000000000000000000000000e+00
-4.771564799950457199884112924337e+03	1.044765164826133444289646412528e-04	2.134149641862930488808020035307e-04	0.000000000000000000000000000000e+00
-4.771464799950456836086232215166e+03	1.042337217606466949265317523121e-04	2.136189136068404083312888275259e-04	0.000000000000000000000000000000e+00
-4.771364799950456472288351505995e+03	1.039909531020749908344566470042e-04	2.138216623438183802436568514693e-04	0.000000000000000000000000000000e+00
-4.771264799950456108490470796824e+03	1.037482101898637475503872629190e-04	2.140232072898508731539218841178e-04	0.000000000000000000000000000000e+00
-4.771164799950455744692590087652e+03	1.035054927002742485757716406347e-04	2.142235453490106994890035396750e-04	0.000000000000000000000000000000e+00
-4.771064799950455380894709378481e+03	1.032628003028909893833489630488e-04	2.144226734368743819865443800410e-04	0.000000000000000000000000000000e+00
-4.770964799950455017096828669310e+03	1.030201326606493245725479357411e-04	2.146205884805767432742945599600e-04	0.000000000000000000000000000000e+00
-4.770864799950454653298947960138e+03	1.027774894298633725229011326441e-04	2.148172874188653328191705993433e-04	0.000000000000000000000000000000e+00
-4.770764799950454289501067250967e+03	1.025348702602540826777852145391e-04	2.150127672021547725611512191790e-04	0.000000000000000000000000000000e+00
-4.770664799950453925703186541796e+03	1.022922747949774790110141764465e-04	2.152070247925808043915757439279e-04	0.000000000000000000000000000000e+00
-4.770564799950453561905305832624e+03	1.020497026706531880965028724617e-04	2.154000571640543918415511281950e-04	0.000000000000000000000000000000e+00
-4.770464799950453198107425123453e+03	1.018071535173930755981477891403e-04	2.155918613023154151945443013361e-04	0.000000000000000000000000000000e+00
-4.770364799950452834309544414282e+03	1.015646269588301538102509402606e-04	2.157824342049864208090831363407e-04	0.000000000000000000000000000000e+00
-4.770264799950452470511663705111e+03	1.013221226121476382757424783421e-04	2.159717728816260451808056730627e-04	0.000000000000000000000000000000e+00
-4.770164799950452106713782995939e+03	1.010796400881082619024192714718e-04	2.161598743537823847944007171762e-04	0.000000000000000000000000000000e+00
-4.770064799950451742915902286768e+03	1.008371789910837246044550408186e-04	2.163467356550461491351139420303e-04	0.000000000000000000000000000000e+00
-4.769964799950451379118021577597e+03	1.005947389190843597843449952478e-04	2.165323538311037052800367419536e-04	0.000000000000000000000000000000e+00
-4.769864799950451015320140868425e+03	1.003523194637890583128664312440e-04	2.167167259397898243337976520451e-04	0.000000000000000000000000000000e+00
-4.769764799950450651522260159254e+03	1.001099202105752873767294253149e-04	2.168998490511404278642537679644e-04	0.000000000000000000000000000000e+00
-4.769664799950450287724379450083e+03	9.986754073854938037677064777142e-05	2.170817202474450632876390443471e-04	0.000000000000000000000000000000e+00
-4.769564799950449923926498740911e+03	9.962518062057701656152736147121e-05	2.172623366232992166233867203928e-04	0.000000000000000000000000000000e+00
-4.769464799950449560128618031740e+03	9.938283942331384973861013731877e-05	2.174416952856564897236801847669e-04	0.000000000000000000000000000000e+00
-4.769364799950449196330737322569e+03	9.914051670723638093156437900433e-05	2.176197933538805877676236555374e-04	0.000000000000000000000000000000e+00
-4.769264799950448832532856613398e+03	9.889821202667300721958487663699e-05	2.177966279597970899149783630122e-04	0.000000000000000000000000000000e+00
-4.769164799950448468734975904226e+03	9.865592492983524676008338927247e-05	2.179721962477451657497901083005e-04	0.000000000000000000000000000000e+00
-4.769064799950448104937095195055e+03	9.841365495884920775674503667929e-05	2.181464953746290206734737004979e-04	0.000000000000000000000000000000e+00
-4.768964799950447741139214485884e+03	9.817140164978716584780193965543e-05	2.183195225099690973524085846336e-04	0.000000000000000000000000000000e+00
-4.768864799950447377341333776712e+03	9.792916453269942609737713778983e-05	2.184912748359533042705887817547e-04	0.000000000000000000000000000000e+00
-4.768764799950447013543453067541e+03	9.768694313164629340704575577448e-05	2.186617495474878648115124590845e-04	0.000000000000000000000000000000e+00
-4.768664799950446649745572358370e+03	9.744473696473031397793929109241e-05	2.188309438522481392350171880423e-04	0.000000000000000000000000000000e+00
-4.768564799950446285947691649199e+03	9.720254554412862519306715025635e-05	2.189988549707291484985177687506e-04	0.000000000000000000000000000000e+00
-4.768464799950445922149810940027e+03	9.696036837612553589259983821691e-05	2.191654801362959896580268059907e-04	0.000000000000000000000000000000e+00
-4.768364799950445558351930230856e+03	9.671820496114532348958664487171e-05	2.193308165952340073236864759210e-04	0.000000000000000000000000000000e+00
-4.768264799950445194554049521685e+03	9.647605479378515305841773619377e-05	2.194948616067988838001373563813e-04	0.000000000000000000000000000000e+00
-4.768164799950444830756168812513e+03	9.623391736284821326372074246081e-05	2.196576124432664310712898236844e-04	0.000000000000000000000000000000e+00
-4.768064799950444466958288103342e+03	9.599179215137708268221899965411e-05	2.198190663899822743648782008563e-04	0.000000000000000000000000000000e+00
-4.767964799950444103160407394171e+03	9.574967863668720454480703940803e-05	2.199792207454112646664717845013e-04	0.000000000000000000000000000000e+00
-4.767864799950443739362526684999e+03	9.550757629040057831906057606020e-05	2.201380728211868641284315595286e-04	0.000000000000000000000000000000e+00
-4.767764799950443375564645975828e+03	9.526548457847965457965383473393e-05	2.202956199421601249030522318151e-04	0.000000000000000000000000000000e+00
-4.767664799950443011766765266657e+03	9.502340296126140606162990831507e-05	2.204518594464486950807585730061e-04	0.000000000000000000000000000000e+00
-4.767564799950442647968884557486e+03	9.478133089349154779146983118565e-05	2.206067886854854451575413953890e-04	0.000000000000000000000000000000e+00
-4.767464799950442284171003848314e+03	9.453926782435897405859615005852e-05	2.207604050240670402922849024918e-04	0.000000000000000000000000000000e+00
-4.767364799950441920373123139143e+03	9.429721319753035801720236763757e-05	2.209127058404022415135509183060e-04	0.000000000000000000000000000000e+00
-4.767264799950441556575242429972e+03	9.405516645118498168104403944767e-05	2.210636885261600714010915558205e-04	0.000000000000000000000000000000e+00
-4.767164799950441192777361720800e+03	9.381312701804963368086565100867e-05	2.212133504865177087168187641808e-04	0.000000000000000000000000000000e+00
-4.767064799950440828979481011629e+03	9.357109432543383228247924066068e-05	2.213616891402082475105023151585e-04	0.000000000000000000000000000000e+00
-4.766964799950440465181600302458e+03	9.332906779526507550989733452695e-05	2.215087019195682664900876046588e-04	0.000000000000000000000000000000e+00
-4.766864799950440101383719593287e+03	9.308704684412438942406331499058e-05	2.216543862705851815515789571265e-04	0.000000000000000000000000000000e+00
-4.766764799950439737585838884115e+03	9.284503088328201192685334985910e-05	2.217987396529443272583798085762e-04	0.000000000000000000000000000000e+00
-4.766664799950439373787958174944e+03	9.260301931873321209034988221731e-05	2.219417595400759841105242653470e-04	0.000000000000000000000000000000e+00
-4.766564799950439009990077465773e+03	9.236101155123435343160392951845e-05	2.220834434192020534482026050682e-04	0.000000000000000000000000000000e+00
-4.766464799950438646192196756601e+03	9.211900697633909271266894336350e-05	2.222237887913826781451781533505e-04	0.000000000000000000000000000000e+00
-4.766364799950438282394316047430e+03	9.187700498443472781843338603736e-05	2.223627931715625651466067269624e-04	0.000000000000000000000000000000e+00
-4.766264799950437918596435338259e+03	9.163500496077878957994211628346e-05	2.225004540886171182714758920440e-04	0.000000000000000000000000000000e+00
-4.766164799950437554798554629087e+03	9.139300628553574201793502362889e-05	2.226367690853982999645011009449e-04	0.000000000000000000000000000000e+00
-4.766064799950437191000673919916e+03	9.115100833381389942682015981035e-05	2.227717357187805201530761411988e-04	0.000000000000000000000000000000e+00
-4.765964799950436827202793210745e+03	9.090901047570243832633696268175e-05	2.229053515597059830031373417469e-04	0.000000000000000000000000000000e+00
-4.765864799950436463404912501574e+03	9.066701207630869401628975756680e-05	2.230376141932301420952450277113e-04	0.000000000000000000000000000000e+00
-4.765764799950436099607031792402e+03	9.042501249579553844644419502430e-05	2.231685212185667219197959809662e-04	0.000000000000000000000000000000e+00
-4.765664799950435735809151083231e+03	9.018301108941894782180387357684e-05	2.232980702491326851621272764348e-04	0.000000000000000000000000000000e+00
-4.765564799950435372011270374060e+03	8.994100720756574639073999133387e-05	2.234262589125927934118054363211e-04	0.000000000000000000000000000000e+00
-4.765464799950435008213389664888e+03	8.969900019579151286344687044050e-05	2.235530848509042220820242086177e-04	0.000000000000000000000000000000e+00
-4.765364799950434644415508955717e+03	8.945698939485866301325051042070e-05	2.236785457203607687531876635489e-04	0.000000000000000000000000000000e+00
-4.765264799950434280617628246546e+03	8.921497414077465425066154613987e-05	2.238026391916368446760587929134e-04	0.000000000000000000000000000000e+00
-4.765164799950433916819747537374e+03	8.897295376483042059038985893693e-05	2.239253629498314120647994851510e-04	0.000000000000000000000000000000e+00
-4.765064799950433553021866828203e+03	8.873092759363891603857643630704e-05	2.240467146945114877091415062083e-04	0.000000000000000000000000000000e+00
-4.764964799950433189223986119032e+03	8.848889494917384771540541654744e-05	2.241666921397556736916117925418e-04	0.000000000000000000000000000000e+00
-4.764864799950432825426105409861e+03	8.824685514880858516056916229786e-05	2.242852930141972002137801256438e-04	0.000000000000000000000000000000e+00
-4.764764799950432461628224700689e+03	8.800480750535516450642342656252e-05	2.244025150610670226326154308438e-04	0.000000000000000000000000000000e+00
-4.764664799950432097830343991518e+03	8.776275132710353659663132797064e-05	2.245183560382364577109187697701e-04	0.000000000000000000000000000000e+00
-4.764564799950431734032463282347e+03	8.752068591786092352502457458741e-05	2.246328137182597927627020206742e-04	0.000000000000000000000000000000e+00
-4.764464799950431370234582573175e+03	8.727861057699132425226340448177e-05	2.247458858884165695379148131039e-04	0.000000000000000000000000000000e+00
-4.764364799950431006436701864004e+03	8.703652459945523706293102339515e-05	2.248575703507536241616826533374e-04	0.000000000000000000000000000000e+00
-4.764264799950430642638821154833e+03	8.679442727584947689031813489180e-05	2.249678649221269915482734891299e-04	0.000000000000000000000000000000e+00
-4.764164799950430278840940445662e+03	8.655231789244716882406049940357e-05	2.250767674342435658695754652214e-04	0.000000000000000000000000000000e+00
-4.764064799950429915043059736490e+03	8.631019573123790424810236610043e-05	2.251842757337024357629229331934e-04	0.000000000000000000000000000000e+00
-4.763964799950429551245179027319e+03	8.606806006996805960898577758655e-05	2.252903876820361653288138370499e-04	0.000000000000000000000000000000e+00
-4.763864799950429187447298318148e+03	8.582591018218122360435712314697e-05	2.253951011557516685528124167348e-04	0.000000000000000000000000000000e+00
-4.763764799950428823649417608976e+03	8.558374533725884121190818909497e-05	2.254984140463710024122889752363e-04	0.000000000000000000000000000000e+00
-4.763664799950428459851536899805e+03	8.534156480046093903348014553245e-05	2.256003242604718347225079000395e-04	0.000000000000000000000000000000e+00
-4.763564799950428096053656190634e+03	8.509936783296708103212918627989e-05	2.257008297197277493523898117544e-04	0.000000000000000000000000000000e+00
-4.763464799950427732255775481462e+03	8.485715369191740558435510521917e-05	2.257999283609482803897305913665e-04	0.000000000000000000000000000000e+00
-4.763364799950427368457894772291e+03	8.461492163045383871518290153091e-05	2.258976181361187294659859103874e-04	0.000000000000000000000000000000e+00
-4.763264799950427004660014063120e+03	8.437267089776145641104310168856e-05	2.259938970124397120305126396289e-04	0.000000000000000000000000000000e+00
-4.763164799950426640862133353949e+03	8.413040073910996890539648607188e-05	2.260887629723665680995386972896e-04	0.000000000000000000000000000000e+00
-4.763064799950426277064252644777e+03	8.388811039589540825226615661236e-05	2.261822140136484748495354635267e-04	0.000000000000000000000000000000e+00
-4.762964799950425913266371935606e+03	8.364579910568189721493254085161e-05	2.262742481493672881600470736529e-04	0.000000000000000000000000000000e+00
-4.762864799950425549468491226435e+03	8.340346610224360789000858096287e-05	2.263648634079762215261938385069e-04	0.000000000000000000000000000000e+00
-4.762764799950425185670610517263e+03	8.316111061560682875173217132314e-05	2.264540578333382268155782313102e-04	0.000000000000000000000000000000e+00
-4.762664799950424821872729808092e+03	8.291873187209222143163878104843e-05	2.265418294847642123948650016985e-04	0.000000000000000000000000000000e+00
-4.762564799950424458074849098921e+03	8.267632909435713170834270080434e-05	2.266281764370509631007638562394e-04	0.000000000000000000000000000000e+00
-4.762464799950424094276968389750e+03	8.243390150143817154786141099265e-05	2.267130967805188162655233297116e-04	0.000000000000000000000000000000e+00
-4.762364799950423730479087680578e+03	8.219144830879380114393994993804e-05	2.267965886210491480070444714201e-04	0.000000000000000000000000000000e+00
-4.762264799950423366681206971407e+03	8.194896872834715490386409131318e-05	2.268786500801216155735057222742e-04	0.000000000000000000000000000000e+00
-4.762164799950423002883326262236e+03	8.170646196852894874943645797671e-05	2.269592792948510473222817340755e-04	0.000000000000000000000000000000e+00
-4.762064799950422639085445553064e+03	8.146392723432055004827850863691e-05	2.270384744180242784887535645311e-04	0.000000000000000000000000000000e+00
-4.761964799950422275287564843893e+03	8.122136372729716951787692913456e-05	2.271162336181365803793041902026e-04	0.000000000000000000000000000000e+00
-4.761864799950421911489684134722e+03	8.097877064567121575995589655150e-05	2.271925550794279540390424587670e-04	0.000000000000000000000000000000e+00
-4.761764799950421547691803425550e+03	8.073614718433570400495796759444e-05	2.272674370019190986588752956266e-04	0.000000000000000000000000000000e+00
-4.761664799950421183893922716379e+03	8.049349253490792235454093228597e-05	2.273408776014472173522540376922e-04	0.000000000000000000000000000000e+00
-4.761564799950420820096042007208e+03	8.025080588577311157660182372453e-05	2.274128751097014434611603972414e-04	0.000000000000000000000000000000e+00
-4.761464799950420456298161298037e+03	8.000808642212836174073542494511e-05	2.274834277742582397570381136376e-04	0.000000000000000000000000000000e+00
-4.761364799950420092500280588865e+03	7.976533332602656306380140005530e-05	2.275525338586162826456926744356e-04	0.000000000000000000000000000000e+00
-4.761264799950419728702399879694e+03	7.952254577642058714845307854091e-05	2.276201916422313463721910364868e-04	0.000000000000000000000000000000e+00
-4.761164799950419364904519170523e+03	7.927972294920748177419339564054e-05	2.276863994205507535448923528421e-04	0.000000000000000000000000000000e+00
[truncated: 84,862 more rows]
