# Supplementary material for: Light-wave-controlled Haldane model in monolayer hexagonal boron nitride
Source: Nature. 2024 Apr 15;628(8009):752–7. doi: 10.1038/s41586-024-07244-z (PMC11041748; doi:10.1038/s41586-024-07244-z)
Supplement: Supplementary file 1 — This zipped file contains source data files for Supplementary Figs. 1–4 and Extended Data Figs 2–5, 7, 8, 11 and 10. [file 41586_2024_7244_MOESM1_ESM.zip › Data source/Extended data fig 2/vpot_panel_h.csv]

# vector potential of laser 2 x y z direction
-4.960964799951146233070176094770e+03	0.000000000000000000000000000000e+00	0.000000000000000000000000000000e+00	0.000000000000000000000000000000e+00
-4.960864799951145869272295385599e+03	1.017108457666802488960310340421e-07	-2.121866517219054789403074505819e-07	0.000000000000000000000000000000e+00
-4.960764799951145505474414676428e+03	2.038631022999543280333715339347e-07	-4.248216040233510672682339624762e-07	0.000000000000000000000000000000e+00
-4.960664799951145141676533967257e+03	3.064551175138012666085743883337e-07	-6.379038444906478935237433697258e-07	0.000000000000000000000000000000e+00
-4.960564799951144777878653258085e+03	4.094852362722126982512947917375e-07	-8.514323512652783839863403561599e-07	0.000000000000000000000000000000e+00
-4.960464799951144414080772548914e+03	5.129518004254128368818313812860e-07	-1.065406093042857085597687437362e-06	0.000000000000000000000000000000e+00
-4.960364799951144050282891839743e+03	6.168531488461189513314579697945e-07	-1.279824029072265501215323497963e-06	0.000000000000000000000000000000e+00
-4.960264799951143686485011130571e+03	7.211876174658676438348450972449e-07	-1.494685109154975839683399639612e-06	0.000000000000000000000000000000e+00
-4.960164799951143322687130421400e+03	8.259535393113804626149697038495e-07	-1.709988273644549148811431008022e-06	0.000000000000000000000000000000e+00
-4.960064799951142958889249712229e+03	9.311492445409783247416103321714e-07	-1.925732453446331230546232499146e-06	0.000000000000000000000000000000e+00
-4.959964799951142595091369003057e+03	1.036773060481047872697420858534e-06	-2.141916570017325162513356986982e-06	0.000000000000000000000000000000e+00
-4.959864799951142231293488293886e+03	1.142823311662542453415723243959e-06	-2.358539535366248472741034988842e-06	0.000000000000000000000000000000e+00
-4.959764799951141867495607584715e+03	1.249298319857545248360805069388e-06	-2.575600252053779838006062480327e-06	0.000000000000000000000000000000e+00
-4.959664799951141503697726875544e+03	1.356196404115868720145830599033e-06	-2.793097613192979635692112655443e-06	0.000000000000000000000000000000e+00
-4.959564799951141139899846166372e+03	1.463515880801698528380482694500e-06	-3.011030502449910395423599701603e-06	0.000000000000000000000000000000e+00
-4.959464799951140776101965457201e+03	1.571255063630284455847177342569e-06	-3.229397794044434280585518723394e-06	0.000000000000000000000000000000e+00
-4.959364799951140412304084748030e+03	1.679412263704663733687510659975e-06	-3.448198352751196070058734358121e-06	0.000000000000000000000000000000e+00
-4.959264799951140048506204038858e+03	1.787985789552442176587356004180e-06	-3.667431033900797145884875236077e-06	0.000000000000000000000000000000e+00
-4.959164799951139684708323329687e+03	1.896973947162606658181009493258e-06	-3.887094683381142699168941945231e-06	0.000000000000000000000000000000e+00
-4.959064799951139320910442620516e+03	2.006375040022382055685066376549e-06	-4.107188137638993917955150536603e-06	0.000000000000000000000000000000e+00
-4.958964799951138957112561911345e+03	2.116187369154117205410740865101e-06	-4.327710223681690852241647771148e-06	0.000000000000000000000000000000e+00
-4.958864799951138593314681202173e+03	2.226409233152226127175994305207e-06	-4.548659759079071790638989364330e-06	0.000000000000000000000000000000e+00
-4.958764799951138229516800493002e+03	2.337038928220158259596106811729e-06	-4.770035551965566702299278989408e-06	0.000000000000000000000000000000e+00
-4.958664799951137865718919783831e+03	2.448074748207405541307454463484e-06	-4.991836401042493543236174685651e-06	0.000000000000000000000000000000e+00
-4.958564799951137501921039074659e+03	2.559514984646550785047465145783e-06	-5.214061095580529898464976906736e-06	0.000000000000000000000000000000e+00
-4.958464799951137138123158365488e+03	2.671357926790339768657097513360e-06	-5.436708415422376053588796041005e-06	0.000000000000000000000000000000e+00
-4.958364799951136774325277656317e+03	2.783601861648804995093102465642e-06	-5.659777130985606107699010386414e-06	0.000000000000000000000000000000e+00
-4.958264799951136410527396947145e+03	2.896245074026414439912228623863e-06	-5.883266003265697810227594782839e-06	0.000000000000000000000000000000e+00
-4.958164799951136046729516237974e+03	3.009285846559255027106265234504e-06	-6.107173783839264838673843022177e-06	0.000000000000000000000000000000e+00
-4.958064799951135682931635528803e+03	3.122722459752241515925502701734e-06	-6.331499214867465259184119152902e-06	0.000000000000000000000000000000e+00
-4.957964799951135319133754819632e+03	3.236553192016370703964871224922e-06	-6.556241029099603957676530019416e-06	0.000000000000000000000000000000e+00
-4.957864799951134955335874110460e+03	3.350776319705998923656128929416e-06	-6.781397949876912100851573950155e-06	0.000000000000000000000000000000e+00
-4.957764799951134591537993401289e+03	3.465390117156148337880256643517e-06	-7.006968691136530732143077732088e-06	0.000000000000000000000000000000e+00
-4.957664799951134227740112692118e+03	3.580392856719848387447163728936e-06	-7.232951957415671397555109733979e-06	0.000000000000000000000000000000e+00
-4.957564799951133863942231982946e+03	3.695782808805492485168444488641e-06	-7.459346443855969047977919755832e-06	0.000000000000000000000000000000e+00
-4.957464799951133500144351273775e+03	3.811558241914241720258707188385e-06	-7.686150836208022982818169333008e-06	0.000000000000000000000000000000e+00
-4.957364799951133136346470564604e+03	3.927717422677442962297006401329e-06	-7.913363810836119058679874460616e-06	0.000000000000000000000000000000e+00
-4.957264799951132772548589855433e+03	4.044258615894077034857902880338e-06	-8.140984034723153491886794841381e-06	0.000000000000000000000000000000e+00
-4.957164799951132408750709146261e+03	4.161180084568222982768521261976e-06	-8.369010165475739620121430062394e-06	0.000000000000000000000000000000e+00
-4.957064799951132044952828437090e+03	4.278480089946564267496496858367e-06	-8.597440851329495929114728192122e-06	0.000000000000000000000000000000e+00
-4.956964799951131681154947727919e+03	4.396156891555905126933289500668e-06	-8.826274731154538214276082663812e-06	0.000000000000000000000000000000e+00
-4.956864799951131317357067018747e+03	4.514208747240714463748283147293e-06	-9.055510434461141148912780018954e-06	0.000000000000000000000000000000e+00
-4.956764799951130953559186309576e+03	4.632633913200694297698355866855e-06	-9.285146581405608222554472208632e-06	0.000000000000000000000000000000e+00
-4.956664799951130589761305600405e+03	4.751430644028357535299869618406e-06	-9.515181782796319556196572297946e-06	0.000000000000000000000000000000e+00
-4.956564799951130225963424891233e+03	4.870597192746642161917391966597e-06	-9.745614640099974535121518659508e-06	0.000000000000000000000000000000e+00
-4.956464799951129862165544182062e+03	4.990131810846538986379573865637e-06	-9.976443745448014012704857078617e-06	0.000000000000000000000000000000e+00
-4.956364799951129498367663472891e+03	5.110032748324734632188078020665e-06	-1.020766768164324241399687487331e-05	0.000000000000000000000000000000e+00
-4.956264799951129134569782763720e+03	5.230298253721276551583135860923e-06	-1.043928502216663788061852546907e-05	0.000000000000000000000000000000e+00
-4.956164799951128770771902054548e+03	5.350926574157249051037418818844e-06	-1.067129433118434706883985441106e-05	0.000000000000000000000000000000e+00
-4.956064799951128406974021345377e+03	5.471915955372475574771274492436e-06	-1.090369416355487307117039935678e-05	0.000000000000000000000000000000e+00
-4.955964799951128043176140636206e+03	5.593264641763231999696277113587e-06	-1.113648306483644629706619699760e-05	0.000000000000000000000000000000e+00
-4.955864799951127679378259927034e+03	5.714970876419975176951828593763e-06	-1.136965957129459864154413101245e-05	0.000000000000000000000000000000e+00
-4.955764799951127315580379217863e+03	5.837032901165075708606495841213e-06	-1.160322220990991214258341440724e-05	0.000000000000000000000000000000e+00
-4.955664799951126951782498508692e+03	5.959448956590582064578396487287e-06	-1.183716949838597092643441288651e-05	0.000000000000000000000000000000e+00
-4.955564799951126587984617799520e+03	6.082217282095986393621479121352e-06	-1.207149994515748933578049711945e-05	0.000000000000000000000000000000e+00
-4.955464799951126224186737090349e+03	6.205336115926000498707170577317e-06	-1.230621204939863995767544702087e-05	0.000000000000000000000000000000e+00
-4.955364799951125860388856381178e+03	6.328803695208349600097915560459e-06	-1.254130430103156969279514648674e-05	0.000000000000000000000000000000e+00
-4.955264799951125496590975672007e+03	6.452618255991561016223032748451e-06	-1.277677518073510386600356858455e-05	0.000000000000000000000000000000e+00
-4.955164799951125132793094962835e+03	6.576778033282784184773619301501e-06	-1.301262315995364007229894570683e-05	0.000000000000000000000000000000e+00
-4.955064799951124768995214253664e+03	6.701281261085602213467982829487e-06	-1.324884670090623006407423017938e-05	0.000000000000000000000000000000e+00
-4.954964799951124405197333544493e+03	6.826126172437860371476018445103e-06	-1.348544425659585645595542335862e-05	0.000000000000000000000000000000e+00
-4.954864799951124041399452835321e+03	6.951310999449485263481166019695e-06	-1.372241427081889747095419518352e-05	0.000000000000000000000000000000e+00
-4.954764799951123677601572126150e+03	7.076833973340331955829626831012e-06	-1.395975517817478142200068869094e-05	0.000000000000000000000000000000e+00
-4.954664799951123313803691416979e+03	7.202693324478022632350107667953e-06	-1.419746540407583092885650949411e-05	0.000000000000000000000000000000e+00
-4.954564799951122950005810707808e+03	7.328887282415791179404195715419e-06	-1.443554336475729178821021669865e-05	0.000000000000000000000000000000e+00
-4.954464799951122586207929998636e+03	7.455414075930336241266205982159e-06	-1.467398746728756174354836583351e-05	0.000000000000000000000000000000e+00
-4.954364799951122222410049289465e+03	7.582271933059660722975872659823e-06	-1.491279610957860560227494772789e-05	0.000000000000000000000000000000e+00
-4.954264799951121858612168580294e+03	7.709459081140937551212405365320e-06	-1.515196768039655839414511784291e-05	0.000000000000000000000000000000e+00
-4.954164799951121494814287871122e+03	7.836973746848357647476653042862e-06	-1.539150055937251487694732154932e-05	0.000000000000000000000000000000e+00
-4.954064799951121131016407161951e+03	7.964814156230985524569793154726e-06	-1.563139311701351385976328789429e-05	0.000000000000000000000000000000e+00
-4.953964799951120767218526452780e+03	8.092978534750614036039073617701e-06	-1.587164371471372242600357538311e-05	0.000000000000000000000000000000e+00
-4.953864799951120403420645743608e+03	8.221465107319608114195240433641e-06	-1.611225070476578278676899058652e-05	0.000000000000000000000000000000e+00
-4.953764799951120039622765034437e+03	8.350272098338762060657121388818e-06	-1.635321243037238275091008188333e-05	0.000000000000000000000000000000e+00
-4.953664799951119675824884325266e+03	8.479397731735143284369053684468e-06	-1.659452722565798204914892799433e-05	0.000000000000000000000000000000e+00
-4.953564799951119312027003616095e+03	8.608840230999934345552417058745e-06	-1.683619341568075888676721263426e-05	0.000000000000000000000000000000e+00
-4.953464799951118948229122906923e+03	8.738597819226264835261799857058e-06	-1.707820931644471912662017198947e-05	0.000000000000000000000000000000e+00
-4.953364799951118584431242197752e+03	8.868668719147046643072954119624e-06	-1.732057323491202570071682831365e-05	0.000000000000000000000000000000e+00
-4.953264799951118220633361488581e+03	8.999051153172800754441278126006e-06	-1.756328346901548387586251831483e-05	0.000000000000000000000000000000e+00
-4.953164799951117856835480779409e+03	9.129743343429472189599037379448e-06	-1.780633830767123997160412962604e-05	0.000000000000000000000000000000e+00
-4.953064799951117493037600070238e+03	9.260743511796238166189007556817e-06	-1.804973603079166642542373322211e-05	0.000000000000000000000000000000e+00
-4.952964799951117129239719361067e+03	9.392049879943304403436855898324e-06	-1.829347490929842304078524473088e-05	0.000000000000000000000000000000e+00
-4.952864799951116765441838651896e+03	9.523660669369701426323522597261e-06	-1.853755320513572491122021579368e-05	0.000000000000000000000000000000e+00
-4.952764799951116401643957942724e+03	9.655574101441060540966868086521e-06	-1.878196917128377975100307628598e-05	0.000000000000000000000000000000e+00
-4.952664799951116037846077233553e+03	9.787788397427386421871531307914e-06	-1.902672105177244206626087363876e-05	0.000000000000000000000000000000e+00
-4.952564799951115674048196524382e+03	9.920301778540802594124475843884e-06	-1.927180708169502995640888498574e-05	0.000000000000000000000000000000e+00
-4.952464799951115310250315815210e+03	1.005311246597330199778821957501e-05	-1.951722548722234520349357034252e-05	0.000000000000000000000000000000e+00
-4.952364799951114946452435106039e+03	1.018621868093447044723975219993e-05	-1.976297448561687970878392173191e-05	0.000000000000000000000000000000e+00
-4.952264799951114582654554396868e+03	1.031961864468920670237766373800e-05	-2.000905228524720150034763022084e-05	0.000000000000000000000000000000e+00
-4.952164799951114218856673687696e+03	1.045331057859541543477496089443e-05	-2.025545708560255080479817202388e-05	0.000000000000000000000000000000e+00
-4.952064799951113855058792978525e+03	1.058729270414168494723883284792e-05	-2.050218707730760213749955644946e-05	0.000000000000000000000000000000e+00
-4.951964799951113491260912269354e+03	1.072156324298495642304094449537e-05	-2.074924044213743306881020389554e-05	0.000000000000000000000000000000e+00
-4.951864799951113127463031560183e+03	1.085612041698816945822520657616e-05	-2.099661535303266239691627470521e-05	0.000000000000000000000000000000e+00
-4.951764799951112763665150851011e+03	1.099096244825788726512481169317e-05	-2.124430997411480177296770610607e-05	0.000000000000000000000000000000e+00
-4.951664799951112399867270141840e+03	1.112608755918191001741800877367e-05	-2.149232246070176656840833295803e-05	0.000000000000000000000000000000e+00
-4.951564799951112036069389432669e+03	1.126149397246684584353651481514e-05	-2.174065095932360019460871658481e-05	0.000000000000000000000000000000e+00
-4.951464799951111672271508723497e+03	1.139717991117569029040339917414e-05	-2.198929360773837799348379151709e-05	0.000000000000000000000000000000e+00
-4.951364799951111308473628014326e+03	1.153314359876536682365539415729e-05	-2.223824853494828392283175211297e-05	0.000000000000000000000000000000e+00
-4.951264799951110944675747305155e+03	1.166938325912424361094268249195e-05	-2.248751386121590069397564726206e-05	0.000000000000000000000000000000e+00
-4.951164799951110580877866595984e+03	1.180589711660962658830616167638e-05	-2.273708769808067609225800398409e-05	0.000000000000000000000000000000e+00
-4.951064799951110217079985886812e+03	1.194268339608523219776397422676e-05	-2.298696814837556886852026893919e-05	0.000000000000000000000000000000e+00
-4.950964799951109853282105177641e+03	1.207974032295863979610730382097e-05	-2.323715330624388775409422391860e-05	0.000000000000000000000000000000e+00
-4.950864799951109489484224468470e+03	1.221706612321870340611470323600e-05	-2.348764125715633037556895335030e-05	0.000000000000000000000000000000e+00
-4.950764799951109125686343759298e+03	1.235465902347294652710747719926e-05	-2.373843007792818479988368463030e-05	0.000000000000000000000000000000e+00
-4.950664799951108761888463050127e+03	1.249251725098491967605538605079e-05	-2.398951783673674114359154752041e-05	0.000000000000000000000000000000e+00
-4.950564799951108398090582340956e+03	1.263063903371154268208929882800e-05	-2.424090259313887936497636244049e-05	0.000000000000000000000000000000e+00
-4.950464799951108034292701631784e+03	1.276902260034040801749827265255e-05	-2.449258239808883662715424667233e-05	0.000000000000000000000000000000e+00
-4.950364799951107670494820922613e+03	1.290766618032705702367231997973e-05	-2.474455529395617794908256159570e-05	0.000000000000000000000000000000e+00
-4.950264799951107306696940213442e+03	1.304656800393221547946370764137e-05	-2.499681931454393965129009980153e-05	0.000000000000000000000000000000e+00
-4.950164799951106942899059504271e+03	1.318572630225901392295520531128e-05	-2.524937248510696931325103520294e-05	0.000000000000000000000000000000e+00
-4.950064799951106579101178795099e+03	1.332513930729015715125149871279e-05	-2.550221282237043852548011302339e-05	0.000000000000000000000000000000e+00
-4.949964799951106215303298085928e+03	1.346480525192508016774344675737e-05	-2.575533833454854876513981376540e-05	0.000000000000000000000000000000e+00
-4.949864799951105851505417376757e+03	1.360472237001704991926371440814e-05	-2.600874702136342700702770214249e-05	0.000000000000000000000000000000e+00
-4.949764799951105487707536667585e+03	1.374488889641023654005630438846e-05	-2.626243687406420768181217195725e-05	0.000000000000000000000000000000e+00
-4.949664799951105123909655958414e+03	1.388530306697675579662588224439e-05	-2.651640587544629081712121987380e-05	0.000000000000000000000000000000e+00
-4.949564799951104760111775249243e+03	1.402596311865367087500563320068e-05	-2.677065199987077974961603710202e-05	0.000000000000000000000000000000e+00
-4.949464799951104396313894540071e+03	1.416686728947995351044365081039e-05	-2.702517321328412551310373113100e-05	0.000000000000000000000000000000e+00
-4.949364799951104032516013830900e+03	1.430801381863341123577143543244e-05	-2.727996747323794063323949832256e-05	0.000000000000000000000000000000e+00
-4.949264799951103668718133121729e+03	1.444940094646756211372966294260e-05	-2.753503272890900265760898146805e-05	0.000000000000000000000000000000e+00
-4.949164799951103304920252412558e+03	1.459102691454848914050321934122e-05	-2.779036692111943386866365623966e-05	0.000000000000000000000000000000e+00
-4.949064799951102941122371703386e+03	1.473288996569164043914761108578e-05	-2.804596798235707750829998063935e-05	0.000000000000000000000000000000e+00
-4.948964799951102577324490994215e+03	1.487498834399859218356569623420e-05	-2.830183383679604002089620629068e-05	0.000000000000000000000000000000e+00
-4.948864799951102213526610285044e+03	1.501732029489375561830989680434e-05	-2.855796240031743997238831977992e-05	0.000000000000000000000000000000e+00
-4.948764799951101849728729575872e+03	1.515988406516106544365957153886e-05	-2.881435158053032976406722387441e-05	0.000000000000000000000000000000e+00
-4.948664799951101485930848866701e+03	1.530267790298060382619439734331e-05	-2.907099927679278675296536960104e-05	0.000000000000000000000000000000e+00
-4.948564799951101122132968157530e+03	1.544570005796518544585217702636e-05	-2.932790338023320427201894033953e-05	0.000000000000000000000000000000e+00
-4.948464799951100758335087448359e+03	1.558894878119689849727338981644e-05	-2.958506177377176560934664284463e-05	0.000000000000000000000000000000e+00
-4.948364799951100394537206739187e+03	1.573242232526358470477353956873e-05	-2.984247233214209417038152716284e-05	0.000000000000000000000000000000e+00
-4.948264799951100030739326030016e+03	1.587611894429529562039297985176e-05	-3.010013292191308659911941347787e-05	0.000000000000000000000000000000e+00
-4.948164799951099666941445320845e+03	1.602003689400068793557453672438e-05	-3.035804140151091869408855883350e-05	0.000000000000000000000000000000e+00
-4.948064799951099303143564611673e+03	1.616417443170336458273250723749e-05	-3.061619562124125800035845390568e-05	0.000000000000000000000000000000e+00
-4.947964799951098939345683902502e+03	1.630852981637816840297661169501e-05	-3.087459342331163225561091456584e-05	0.000000000000000000000000000000e+00
-4.947864799951098575547803193331e+03	1.645310130868743176812268869114e-05	-3.113323264185399095972314742475e-05	0.000000000000000000000000000000e+00
-4.947764799951098211749922484159e+03	1.659788717101716521633118783807e-05	-3.139211110294744651533563328805e-05	0.000000000000000000000000000000e+00
-4.947664799951097847952041774988e+03	1.674288566751320543016419428728e-05	-3.165122662464119832753661754055e-05	0.000000000000000000000000000000e+00
-4.947564799951097484154161065817e+03	1.688809506411729545200667290672e-05	-3.191057701697763308639962942515e-05	0.000000000000000000000000000000e+00
-4.947464799951097120356280356646e+03	1.703351362860311068937908818288e-05	-3.217016008201560123237403021612e-05	0.000000000000000000000000000000e+00
-4.947364799951096756558399647474e+03	1.717913963061225442706392296799e-05	-3.242997361385388315705574635572e-05	0.000000000000000000000000000000e+00
-4.947264799951096392760518938303e+03	1.732497134169016185967389376277e-05	-3.269001539865483158681103148524e-05	0.000000000000000000000000000000e+00
-4.947164799951096028962638229132e+03	1.747100703532198040729764287882e-05	-3.295028321466817659672610130173e-05	0.000000000000000000000000000000e+00
-4.947064799951095665164757519960e+03	1.761724498696836871598249418813e-05	-3.321077483225505424125484355002e-05	0.000000000000000000000000000000e+00
-4.946964799951095301366876810789e+03	1.776368347410124144810858459742e-05	-3.347148801391215715761093263403e-05	0.000000000000000000000000000000e+00
-4.946864799951094937568996101618e+03	1.791032077623946325078616026438e-05	-3.373242051429610878585801936325e-05	0.000000000000000000000000000000e+00
-4.946764799951094573771115392447e+03	1.805715517498449190227603755599e-05	-3.399357008024797989053505942181e-05	0.000000000000000000000000000000e+00
-4.946664799951094209973234683275e+03	1.820418495405593336698354955949e-05	-3.425493445081800837018898286956e-05	0.000000000000000000000000000000e+00
-4.946564799951093846175353974104e+03	1.835140839932704941660744635268e-05	-3.451651135729049524976039253765e-05	0.000000000000000000000000000000e+00
-4.946464799951093482377473264933e+03	1.849882379886021104118017099882e-05	-3.477829852320886330329513524973e-05	0.000000000000000000000000000000e+00
-4.946364799951093118579592555761e+03	1.864642944294227732120877716326e-05	-3.504029366440089863577247997206e-05	0.000000000000000000000000000000e+00
-4.946264799951092754781711846590e+03	1.879422362411991670157543343755e-05	-3.530249448900417522404990289253e-05	0.000000000000000000000000000000e+00
-4.946164799951092390983831137419e+03	1.894220463723486727906572535396e-05	-3.556489869749164886439732335965e-05	0.000000000000000000000000000000e+00
-4.946064799951092027185950428247e+03	1.909037077945910561033865393554e-05	-3.582750398269742730288436871611e-05	0.000000000000000000000000000000e+00
-4.945964799951091663388069719076e+03	1.923872035032998841484232210863e-05	-3.609030802984271654862066802671e-05	0.000000000000000000000000000000e+00
-4.945864799951091299590189009905e+03	1.938725165178530279817131765085e-05	-3.635330851656194336984917470090e-05	0.000000000000000000000000000000e+00
-4.945764799951090935792308300734e+03	1.953596298819825887718368284673e-05	-3.661650311292905397289251800963e-05	0.000000000000000000000000000000e+00
-4.945664799951090571994427591562e+03	1.968485266641239770182315871327e-05	-3.687988948148398208768880546238e-05	0.000000000000000000000000000000e+00
-4.945564799951090208196546882391e+03	1.983391899577644496683280495031e-05	-3.714346527725930001244403211302e-05	0.000000000000000000000000000000e+00
-4.945464799951089844398666173220e+03	1.998316028817909357270105052962e-05	-3.740722814780702551234678465697e-05	0.000000000000000000000000000000e+00
-4.945364799951089480600785464048e+03	2.013257485808371503584017492283e-05	-3.767117573322563200619028656035e-05	0.000000000000000000000000000000e+00
-4.945264799951089116802904754877e+03	2.028216102256299297173364193370e-05	-3.793530566618718750200242584292e-05	0.000000000000000000000000000000e+00
-4.945164799951088753005024045706e+03	2.043191710133348203918407515189e-05	-3.819961557196471714937385799615e-05	0.000000000000000000000000000000e+00
-4.945064799951088389207143336535e+03	2.058184141679009912192545306286e-05	-3.846410306845970809332124762392e-05	0.000000000000000000000000000000e+00
-4.944964799951088025409262627363e+03	2.073193229404055352386310184798e-05	-3.872876576622979051100353897752e-05	0.000000000000000000000000000000e+00
-4.944864799951087661611381918192e+03	2.088218806093967552036001766869e-05	-3.899360126851657450250052128204e-05	0.000000000000000000000000000000e+00
-4.944764799951087297813501209021e+03	2.103260704812368731128277565823e-05	-3.925860717127370382202589116361e-05	0.000000000000000000000000000000e+00
-4.944664799951086934015620499849e+03	2.118318758904438588262092446612e-05	-3.952378106319502480562114166140e-05	0.000000000000000000000000000000e+00
-4.944564799951086570217739790678e+03	2.133392802000326488173417849303e-05	-3.978912052574297891554752637511e-05	0.000000000000000000000000000000e+00
-4.944464799951086206419859081507e+03	2.148482668018554501304130666117e-05	-4.005462313317711048115885019705e-05	0.000000000000000000000000000000e+00
-4.944364799951085842621978372335e+03	2.163588191169413328294145182351e-05	-4.032028645258279128020875714533e-05	0.000000000000000000000000000000e+00
-4.944264799951085478824097663164e+03	2.178709205958348398891356867413e-05	-4.058610804390009419795673495379e-05	0.000000000000000000000000000000e+00
-4.944164799951085115026216953993e+03	2.193845547189340888663902640054e-05	-4.085208545995282951659999248761e-05	0.000000000000000000000000000000e+00
-4.944064799951084751228336244822e+03	2.208997049968279587756590787162e-05	-4.111821624647775061129478801902e-05	0.000000000000000000000000000000e+00
-4.943964799951084387430455535650e+03	2.224163549706322266438784929221e-05	-4.138449794215395615782152050066e-05	0.000000000000000000000000000000e+00
-4.943864799951084023632574826479e+03	2.239344882123252636080962263421e-05	-4.165092807863242108925780349260e-05	0.000000000000000000000000000000e+00
-4.943764799951083659834694117308e+03	2.254540883250825451670010246552e-05	-4.191750418056571051176814601824e-05	0.000000000000000000000000000000e+00
-4.943664799951083296036813408136e+03	2.269751389436105176874124145225e-05	-4.218422376563786302698308428027e-05	0.000000000000000000000000000000e+00
-4.943564799951082932238932698965e+03	2.284976237344796517591410944803e-05	-4.245108434459445023723134227112e-05	0.000000000000000000000000000000e+00
-4.943464799951082568441051989794e+03	2.300215263964564791103126206728e-05	-4.271808342127277177604355307139e-05	0.000000000000000000000000000000e+00
-4.943364799951082204643171280622e+03	2.315468306608348502523796186292e-05	-4.298521849263224007403616511169e-05	0.000000000000000000000000000000e+00
-4.943264799951081840845290571451e+03	2.330735202917662773295509603955e-05	-4.325248704878494130764837732883e-05	0.000000000000000000000000000000e+00
-4.943164799951081477047409862280e+03	2.346015790865894638165915775385e-05	-4.351988657302631154435990090690e-05	0.000000000000000000000000000000e+00
-4.943064799951081113249529153109e+03	2.361309908761590210649929100217e-05	-4.378741454186603650460679615364e-05	0.000000000000000000000000000000e+00
-4.942964799951080749451648443937e+03	2.376617395251730667656529794041e-05	-4.405506842505908007270529203048e-05	0.000000000000000000000000000000e+00
-4.942864799951080385653767734766e+03	2.391938089324999763786092077389e-05	-4.432284568563688221436505654260e-05	0.000000000000000000000000000000e+00
-4.942764799951080021855887025595e+03	2.407271830315043891737776526885e-05	-4.459074377993871274826476192032e-05	0.000000000000000000000000000000e+00
-4.942664799951079658058006316423e+03	2.422618457903721978321555374780e-05	-4.485876015764321485300783476369e-05	0.000000000000000000000000000000e+00
-4.942564799951079294260125607252e+03	2.437977812124345893701228560335e-05	-4.512689226180007054682261080636e-05	0.000000000000000000000000000000e+00
-4.942464799951078930462244898081e+03	2.453349733364911712681609434750e-05	-4.539513752886186945516983071158e-05	0.000000000000000000000000000000e+00
-4.942364799951078566664364188910e+03	2.468734062371321150413522316214e-05	-4.566349338871610632735811852179e-05	0.000000000000000000000000000000e+00
-4.942264799951078202866483479738e+03	2.484130640250593850142969698513e-05	-4.593195726471734795974891096826e-05	0.000000000000000000000000000000e+00
-4.942164799951077839068602770567e+03	2.499539308474071539444005818353e-05	-4.620052657371955597302368157209e-05	0.000000000000000000000000000000e+00
-4.942064799951077475270722061396e+03	2.514959908880610327990348662475e-05	-4.646919872610859932483134970838e-05	0.000000000000000000000000000000e+00
-4.941964799951077111472841352224e+03	2.530392283679763857371161628329e-05	-4.673797112583488879518009428971e-05	0.000000000000000000000000000000e+00
-4.941864799951076747674960643053e+03	2.545836275454957302951004838310e-05	-4.700684117044616732589146224086e-05	0.000000000000000000000000000000e+00
-4.941764799951076383877079933882e+03	2.561291727166651888960777205817e-05	-4.727580625112050364796181800564e-05	0.000000000000000000000000000000e+00
-4.941664799951076020079199224710e+03	2.576758482155498222753754744563e-05	-4.754486375269938755287746356970e-05	0.000000000000000000000000000000e+00
-4.941564799951075656281318515539e+03	2.592236384145481158732156334867e-05	-4.781401105372102845183709951549e-05	0.000000000000000000000000000000e+00
-4.941464799951075292483437806368e+03	2.607725277247052464999269028034e-05	-4.808324552645377590771869069641e-05	0.000000000000000000000000000000e+00
-4.941364799951074928685557097197e+03	2.623225005960254680868921906001e-05	-4.835256453692972990242651687431e-05	0.000000000000000000000000000000e+00
-4.941264799951074564887676388025e+03	2.638735415177836504045487397985e-05	-4.862196544497845952445547190734e-05	0.000000000000000000000000000000e+00
-4.941164799951074201089795678854e+03	2.654256350188354625276726528327e-05	-4.889144560426092494436270396996e-05	0.000000000000000000000000000000e+00
-4.941064799951073837291914969683e+03	2.669787656679266415050803817888e-05	-4.916100236230354169177439449534e-05	0.000000000000000000000000000000e+00
-4.940964799951073473494034260511e+03	2.685329180740013123524292937283e-05	-4.943063306053236690513694173710e-05	0.000000000000000000000000000000e+00
-4.940864799951073109696153551340e+03	2.700880768865092238428457505073e-05	-4.970033503430747531684832929422e-05	0.000000000000000000000000000000e+00
-4.940764799951072745898272842169e+03	2.716442267957118323327449227467e-05	-4.997010561295747753992463335848e-05	0.000000000000000000000000000000e+00
-4.940664799951072382100392132998e+03	2.732013525329874030294317888146e-05	-5.023994211981419420872882475315e-05	0.000000000000000000000000000000e+00
-4.940564799951072018302511423826e+03	2.747594388711350270565296483039e-05	-5.050984187224745886870755362530e-05	0.000000000000000000000000000000e+00
-4.940464799951071654504630714655e+03	2.763184706246775204359182598335e-05	-5.077980218170011060150811910141e-05	0.000000000000000000000000000000e+00
-4.940364799951071290706750005484e+03	2.778784326501633405114531638613e-05	-5.104982035372310184657626552784e-05	0.000000000000000000000000000000e+00
-4.940264799951070926908869296312e+03	2.794393098464673165265588494766e-05	-5.131989368801078240560700760575e-05	0.000000000000000000000000000000e+00
-4.940164799951070563110988587141e+03	2.810010871550903298809673258596e-05	-5.159001947843631897226701621406e-05	0.000000000000000000000000000000e+00
-4.940064799951070199313107877970e+03	2.825637495604577407786947573776e-05	-5.186019501308726373971572098931e-05	0.000000000000000000000000000000e+00
-4.939964799951069835515227168798e+03	2.841272820902169339617529542075e-05	-5.213041757430127886218870769675e-05	0.000000000000000000000000000000e+00
-4.939864799951069471717346459627e+03	2.856916698155337124790525971108e-05	-5.240068443870200321811625432389e-05	0.000000000000000000000000000000e+00
-4.939764799951069107919465750456e+03	2.872568978513873362025908553274e-05	-5.267099287723506825104058393094e-05	0.000000000000000000000000000000e+00
-4.939664799951068744121585041285e+03	2.888229513568646116667380796539e-05	-5.294134015520427644085899032689e-05	0.000000000000000000000000000000e+00
-4.939564799951068380323704332113e+03	2.903898155354528638240341198440e-05	-5.321172353230788141902063426159e-05	0.000000000000000000000000000000e+00
-4.939464799951068016525823622942e+03	2.919574756353316541922227056460e-05	-5.348214026267506459536710261560e-05	0.000000000000000000000000000000e+00
-4.939364799951067652727942913771e+03	2.935259169496634825617491226790e-05	-5.375258759490253375771737220923e-05	0.000000000000000000000000000000e+00
-4.939264799951067288930062204599e+03	2.950951248168830995692243912565e-05	-5.402306277209125719672433429963e-05	0.000000000000000000000000000000e+00
-4.939164799951066925132181495428e+03	2.966650846209858705939885203939e-05	-5.429356303188337401358434797238e-05	0.000000000000000000000000000000e+00
-4.939064799951066561334300786257e+03	2.982357817918148182832760451078e-05	-5.456408560649919929543688601470e-05	0.000000000000000000000000000000e+00
-4.938964799951066197536420077085e+03	2.998072018053466825191627487257e-05	-5.483462772277442580240794378632e-05	0.000000000000000000000000000000e+00
-4.938864799951065833738539367914e+03	3.013793301839765573701609979729e-05	-5.510518660219742729860711860645e-05	0.000000000000000000000000000000e+00
-4.938764799951065469940658658743e+03	3.029521524968014099593247023812e-05	-5.537575946094671773718698393196e-05	0.000000000000000000000000000000e+00
-4.938664799951065106142777949572e+03	3.045256543599024473675460078503e-05	-5.564634350992855952320118029242e-05	0.000000000000000000000000000000e+00
-4.938564799951064742344897240400e+03	3.060998214366262638094079440165e-05	-5.591693595481469374920691084441e-05	0.000000000000000000000000000000e+00
-4.938464799951064378547016531229e+03	3.076746394378647680815930254283e-05	-5.618753399608023983745688778590e-05	0.000000000000000000000000000000e+00
-4.938364799951064014749135822058e+03	3.092500941223338912838478065304e-05	-5.645813482904169004978137125228e-05	0.000000000000000000000000000000e+00
-4.938264799951063650951255112886e+03	3.108261712968508715245960494222e-05	-5.672873564389508695658681514118e-05	0.000000000000000000000000000000e+00
-4.938164799951063287153374403715e+03	3.124028568166106577122867471452e-05	-5.699933362575432287859891755666e-05	0.000000000000000000000000000000e+00
-4.938064799951062923355493694544e+03	3.139801365854609580940265400884e-05	-5.726992595468956130135007587256e-05	0.000000000000000000000000000000e+00
-4.937964799951062559557612985373e+03	3.155579965561757980162249648259e-05	-5.754050980576582091999271462157e-05	0.000000000000000000000000000000e+00
-4.937864799951062195759732276201e+03	3.171364227307280612457029977946e-05	-5.781108234908166132806628390028e-05	0.000000000000000000000000000000e+00
-4.937764799951061831961851567030e+03	3.187154011605607438007217724341e-05	-5.808164074980805844164444273758e-05	0.000000000000000000000000000000e+00
-4.937664799951061468163970857859e+03	3.202949179468567847666599091028e-05	-5.835218216822735446238160084143e-05	0.000000000000000000000000000000e+00
-4.937564799951061104366090148687e+03	3.218749592408080161974257005220e-05	-5.862270375977238402341248924010e-05	0.000000000000000000000000000000e+00
-4.937464799951060740568209439516e+03	3.234555112438823511883390082744e-05	-5.889320267506571553173255750835e-05	0.000000000000000000000000000000e+00
-4.937364799951060376770328730345e+03	3.250365602080898199842048934549e-05	-5.916367605995903481211350971591e-05	0.000000000000000000000000000000e+00
-4.937264799951060012972448021173e+03	3.266180924362475218852147618165e-05	-5.943412105557265750002682302977e-05	0.000000000000000000000000000000e+00
-4.937164799951059649174567312002e+03	3.282000942822432219001319020357e-05	-5.970453479833515663104809290118e-05	0.000000000000000000000000000000e+00
-4.937064799951059285376686602831e+03	3.297825521512973210962182957218e-05	-5.997491442002315963685082911283e-05	0.000000000000000000000000000000e+00
-4.936964799951058921578805893660e+03	3.313654525002240137975320632968e-05	-6.024525704780123343262676627319e-05	0.000000000000000000000000000000e+00
-4.936864799951058557780925184488e+03	3.329487818376905474294230602439e-05	-6.051555980426193213483204713654e-05	0.000000000000000000000000000000e+00
-4.936764799951058193983044475317e+03	3.345325267244758047366706699144e-05	-6.078581980746595997541423250787e-05	0.000000000000000000000000000000e+00
-4.936664799951057830185163766146e+03	3.361166737737270564104555270468e-05	-6.105603417098244263625655969818e-05	0.000000000000000000000000000000e+00
-4.936564799951057466387283056974e+03	3.377012096512155617505229754371e-05	-6.132620000392938154273880790868e-05	0.000000000000000000000000000000e+00
-4.936464799951057102589402347803e+03	3.392861210755907463119951383845e-05	-6.159631441101417591993394395899e-05	0.000000000000000000000000000000e+00
-4.936364799951056738791521638632e+03	3.408713948186331598247389429446e-05	-6.186637449257428715033990673788e-05	0.000000000000000000000000000000e+00
-4.936264799951056374993640929461e+03	3.424570177055061466226543176461e-05	-6.213637734461807931446442054835e-05	0.000000000000000000000000000000e+00
-4.936164799951056011195760220289e+03	3.440429766150057542444321012631e-05	-6.240632005886570716525485469361e-05	0.000000000000000000000000000000e+00
-4.936064799951055647397879511118e+03	3.456292584798097611200468071146e-05	-6.267619972279016673285395588877e-05	0.000000000000000000000000000000e+00
-4.935964799951055283599998801947e+03	3.472158502867248746660833180755e-05	-6.294601341965849500715429742925e-05	0.000000000000000000000000000000e+00
-4.935864799951054919802118092775e+03	3.488027390769329129415268764269e-05	-6.321575822857303738298850870336e-05	0.000000000000000000000000000000e+00
-4.935764799951054556004237383604e+03	3.503899119462356310508374668267e-05	-6.348543122451286418311822146165e-05	0.000000000000000000000000000000e+00
-4.935664799951054192206356674433e+03	3.519773560452976501932223496460e-05	-6.375502947837532270649457677436e-05	0.000000000000000000000000000000e+00
-4.935564799951053828408475965261e+03	3.535650585798886413229150105231e-05	-6.402455005701771124926313660808e-05	0.000000000000000000000000000000e+00
-4.935464799951053464610595256090e+03	3.551530068111235436930164799385e-05	-6.429399002329904799345888788409e-05	0.000000000000000000000000000000e+00
-4.935364799951053100812714546919e+03	3.567411880557017669597999476316e-05	-6.456334643612194831591849508712e-05	0.000000000000000000000000000000e+00
-4.935264799951052737014833837748e+03	3.583295896861448347463924291034e-05	-6.483261635047466472751842569977e-05	0.000000000000000000000000000000e+00
-4.935164799951052373216953128576e+03	3.599181991310326051911050448950e-05	-6.510179681747323523263032418740e-05	0.000000000000000000000000000000e+00
-4.935064799951052009419072419405e+03	3.615070038752380007177761322978e-05	-6.537088488440372655626647846461e-05	0.000000000000000000000000000000e+00
-4.934964799951051645621191710234e+03	3.630959914601603147907629698388e-05	-6.563987759476459934396969098103e-05	0.000000000000000000000000000000e+00
-4.934864799951051281823311001062e+03	3.646851494839573667051252359173e-05	-6.590877198830919533444755442630e-05	0.000000000000000000000000000000e+00
-4.934764799951050918025430291891e+03	3.662744656017758267856423981534e-05	-6.617756510108836005747828812318e-05	0.000000000000000000000000000000e+00
-4.934664799951050554227549582720e+03	3.678639275259801863331154958558e-05	-6.644625396549313329445235476456e-05	0.000000000000000000000000000000e+00
-4.934564799951050190429668873549e+03	3.694535230263803723179533156085e-05	-6.671483561029761572176710604509e-05	0.000000000000000000000000000000e+00
-4.934464799951049826631788164377e+03	3.710432399304580068210429599773e-05	-6.698330706070186265927574043033e-05	0.000000000000000000000000000000e+00
-4.934364799951049462833907455206e+03	3.726330661235908368834543469283e-05	-6.725166533837499465917075802679e-05	0.000000000000000000000000000000e+00
-4.934264799951049099036026746035e+03	3.742229895492760801539722237408e-05	-6.751990746149833519992172758961e-05	0.000000000000000000000000000000e+00
-4.934164799951048735238146036863e+03	3.758129982093519409454621116318e-05	-6.778803044480868390548461421830e-05	0.000000000000000000000000000000e+00
-4.934064799951048371440265327692e+03	3.774030801642179065637922041887e-05	-6.805603129964173884230982380927e-05	0.000000000000000000000000000000e+00
-4.933964799951048007642384618521e+03	3.789932235330536206214038785767e-05	-6.832390703397555947393171571491e-05	0.000000000000000000000000000000e+00
-4.933864799951047643844503909349e+03	3.805834164940358589970803571134e-05	-6.859165465247420579841114429698e-05	0.000000000000000000000000000000e+00
-4.933764799951047280046623200178e+03	3.821736472845544893561786636837e-05	-6.885927115653141814335946868653e-05	0.000000000000000000000000000000e+00
-4.933664799951046916248742491007e+03	3.837639042014263977917881698332e-05	-6.912675354431448669634274750706e-05	0.000000000000000000000000000000e+00
-4.933564799951046552450861781836e+03	3.853541756011084667889882160452e-05	-6.939409881080814814034024573530e-05	0.000000000000000000000000000000e+00
-4.933464799951046188652981072664e+03	3.869444498999086558353038833857e-05	-6.966130394785861781447450225002e-05	0.000000000000000000000000000000e+00
-4.933364799951045824855100363493e+03	3.885347155741957267784461582671e-05	-6.992836594421775740001295806891e-05	0.000000000000000000000000000000e+00
-4.933264799951045461057219654322e+03	3.901249611606074106434291492995e-05	-7.019528178558728326395105279190e-05	0.000000000000000000000000000000e+00
-4.933164799951045097259338945150e+03	3.917151752562568126211570151973e-05	-7.046204845466316453797550600768e-05	0.000000000000000000000000000000e+00
-4.933064799951044733461458235979e+03	3.933053465189378006174741875256e-05	-7.072866293118000764490044263155e-05	0.000000000000000000000000000000e+00
-4.932964799951044369663577526808e+03	3.948954636673284286857779634694e-05	-7.099512219195567121806517141280e-05	0.000000000000000000000000000000e+00
-4.932864799951044005865696817636e+03	3.964855154811928019190081506906e-05	-7.126142321093586746820480737341e-05	0.000000000000000000000000000000e+00
-4.932764799951043642067816108465e+03	3.980754908015815860889211053042e-05	-7.152756295923896683822823527876e-05	0.000000000000000000000000000000e+00
-4.932664799951043278269935399294e+03	3.996653785310310265073766022859e-05	-7.179353840520081621052322917720e-05	0.000000000000000000000000000000e+00
-4.932564799951042914472054690123e+03	4.012551676337600695338228562470e-05	-7.205934651441970619206028869641e-05	0.000000000000000000000000000000e+00
-4.932464799951042550674173980951e+03	4.028448471358662643553374960170e-05	-7.232498424980140616213225568387e-05	0.000000000000000000000000000000e+00
-4.932364799951042186876293271780e+03	4.044344061255198351755024699372e-05	-7.259044857160432129283833546651e-05	0.000000000000000000000000000000e+00
-4.932264799951041823078412562609e+03	4.060238337531563303879275639297e-05	-7.285573643748474443725821059203e-05	0.000000000000000000000000000000e+00
-4.932164799951041459280531853437e+03	4.076131192316676454465151913098e-05	-7.312084480254218933278909098306e-05	0.000000000000000000000000000000e+00
-4.932064799951041095482651144266e+03	4.092022518365914871951022346863e-05	-7.338577061936481867217285657290e-05	0.000000000000000000000000000000e+00
-4.931964799951040731684770435095e+03	4.107912209062991441312073792602e-05	-7.365051083807498059474044849182e-05	0.000000000000000000000000000000e+00
-4.931864799951040367886889725924e+03	4.123800158421817658917912785554e-05	-7.391506240637482649281919666606e-05	0.000000000000000000000000000000e+00
-4.931764799951040004089009016752e+03	4.139686261088350164357579918928e-05	-7.417942226959203723835739596737e-05	0.000000000000000000000000000000e+00
-4.931664799951039640291128307581e+03	4.155570412342421009231976936071e-05	-7.444358737072560361965750663771e-05	0.000000000000000000000000000000e+00
-4.931564799951039276493247598410e+03	4.171452508099552340540064343521e-05	-7.470755465049174230338091540204e-05	0.000000000000000000000000000000e+00
-4.931464799951038912695366889238e+03	4.187332444912754143406113938042e-05	-7.497132104736987955918847692516e-05	0.000000000000000000000000000000e+00
-4.931364799951038548897486180067e+03	4.203210119974305720774374051096e-05	-7.523488349764874340459830381889e-05	0.000000000000000000000000000000e+00
-4.931264799951038185099605470896e+03	4.219085431117521587697505314196e-05	-7.549823893547248285489786878699e-05	0.000000000000000000000000000000e+00
-4.931164799951037821301724761724e+03	4.234958276818501780218786945120e-05	-7.576138429288697690843629173330e-05	0.000000000000000000000000000000e+00
-4.931064799951037457503844052553e+03	4.250828556197863868342662341249e-05	-7.602431649988611642686231473220e-05	0.000000000000000000000000000000e+00
-4.930964799951037093705963343382e+03	4.266696169022459383599055193770e-05	-7.628703248445828930326961803132e-05	0.000000000000000000000000000000e+00
-4.930864799951036729908082634211e+03	4.282561015707075338827813926201e-05	-7.654952917263283852528782391644e-05	0.000000000000000000000000000000e+00
-4.930764799951036366110201925039e+03	4.298422997316116774425137636584e-05	-7.681180348852669642102652947102e-05	0.000000000000000000000000000000e+00
-4.930664799951036002312321215868e+03	4.314282015565275074436488167429e-05	-7.707385235439103245754649540444e-05	0.000000000000000000000000000000e+00
-4.930564799951035638514440506697e+03	4.330137972823177309111483679338e-05	-7.733567269065802301207523949955e-05	0.000000000000000000000000000000e+00
-4.930464799951035274716559797525e+03	4.345990772113020669678920548940e-05	-7.759726141598770245838556647300e-05	0.000000000000000000000000000000e+00
-4.930364799951034910918679088354e+03	4.361840317114190640089207984254e-05	-7.785861544731488201580987817962e-05	0.000000000000000000000000000000e+00
-4.930264799951034547120798379183e+03	4.377686512163861550471499750614e-05	-7.811973169989616346594457629848e-05	0.000000000000000000000000000000e+00
-4.930164799951034183322917670012e+03	4.393529262258580189931880810583e-05	-7.838060708735699352693593322527e-05	0.000000000000000000000000000000e+00
-4.930064799951033819525036960840e+03	4.409368473055833156318966681297e-05	-7.864123852173886730556467972164e-05	0.000000000000000000000000000000e+00
-4.929964799951033455727156251669e+03	4.425204050875597265330557705809e-05	-7.890162291354651819680343649566e-05	0.000000000000000000000000000000e+00
-4.929864799951033091929275542498e+03	4.441035902701872341334990434980e-05	-7.916175717179528396622717467679e-05	0.000000000000000000000000000000e+00
-4.929764799951032728131394833326e+03	4.456863936184199100412617333689e-05	-7.942163820405847283242367629086e-05	0.000000000000000000000000000000e+00
-4.929664799951032364333514124155e+03	4.472688059639158737485625794150e-05	-7.968126291651482441709408721664e-05	0.000000000000000000000000000000e+00
-4.929564799951032000535633414984e+03	4.488508182051855572788912063231e-05	-7.994062821399607911537071869290e-05	0.000000000000000000000000000000e+00
-4.929464799951031636737752705812e+03	4.504324213077381402429294476875e-05	-8.019973100003457457118916096306e-05	0.000000000000000000000000000000e+00
-4.929364799951031272939871996641e+03	4.520136063042265618791212822281e-05	-8.045856817691090991529617726385e-05	0.000000000000000000000000000000e+00
-4.929264799951030909141991287470e+03	4.535943642945907035030767007200e-05	-8.071713664570175908105631457090e-05	0.000000000000000000000000000000e+00
-4.929164799951030545344110578299e+03	4.551746864461987413658095036340e-05	-8.097543330632767056773135827541e-05	0.000000000000000000000000000000e+00
-4.929064799951030181546229869127e+03	4.567545639939868732087163705202e-05	-8.123345505760096207144987934257e-05	0.000000000000000000000000000000e+00
-4.928964799951029817748349159956e+03	4.583339882405972829900256404478e-05	-8.149119879727369643133971788274e-05	0.000000000000000000000000000000e+00
-4.928864799951029453950468450785e+03	4.599129505565145470706231445313e-05	-8.174866142208573889082340313550e-05	0.000000000000000000000000000000e+00
-4.928764799951029090152587741613e+03	4.614914423802002108087119691682e-05	-8.200583982781282791144072952250e-05	0.000000000000000000000000000000e+00
-4.928664799951028726354707032442e+03	4.630694552182253322753988089566e-05	-8.226273090931478151194289338832e-05	0.000000000000000000000000000000e+00
-4.928564799951028362556826323271e+03	4.646469806454018740054720537636e-05	-8.251933156058370360738662974143e-05	0.000000000000000000000000000000e+00
-4.928464799951027998758945614100e+03	4.662240103049117908185633440965e-05	-8.277563867479231232097275361426e-05	0.000000000000000000000000000000e+00
-4.928364799951027634961064904928e+03	4.678005359084348301502292999388e-05	-8.303164914434229540093901356101e-05	0.000000000000000000000000000000e+00
-4.928264799951027271163184195757e+03	4.693765492362742995039598392637e-05	-8.328735986091274695261588156825e-05	0.000000000000000000000000000000e+00
-4.928164799951026907365303486586e+03	4.709520421374811398372919879485e-05	-8.354276771550863127553665510305e-05	0.000000000000000000000000000000e+00
-4.928064799951026543567422777414e+03	4.725270065299762371193934007430e-05	-8.379786959850938222581911984932e-05	0.000000000000000000000000000000e+00
-4.927964799951026179769542068243e+03	4.741014344006711075853871539820e-05	-8.405266239971748902602005637519e-05	0.000000000000000000000000000000e+00
-4.927864799951025815971661359072e+03	4.756753178055867533995104690092e-05	-8.430714300840716339015268321333e-05	0.000000000000000000000000000000e+00
-4.927764799951025452173780649900e+03	4.772486488699705532018358056234e-05	-8.456130831337308796386703635406e-05	0.000000000000000000000000000000e+00
-4.927664799951025088375899940729e+03	4.788214197884117296396405683012e-05	-8.481515520297919186968466087606e-05	0.000000000000000000000000000000e+00
-4.927564799951024724578019231558e+03	4.803936228249547162570676217541e-05	-8.506868056520750756739623898994e-05	0.000000000000000000000000000000e+00
-4.927464799951024360780138522387e+03	4.819652503132111013694344192615e-05	-8.532188128770706837204068628822e-05	0.000000000000000000000000000000e+00
-4.927364799951023996982257813215e+03	4.835362946564694035331971599945e-05	-8.557475425784287373452002833929e-05	0.000000000000000000000000000000e+00
-4.927264799951023633184377104044e+03	4.851067483278033562379277787713e-05	-8.582729636274488162726858941909e-05	0.000000000000000000000000000000e+00
-4.927164799951023269386496394873e+03	4.866766038701782952444890861798e-05	-8.607950448935710935013942979310e-05	0.000000000000000000000000000000e+00
-4.927064799951022905588615685701e+03	4.882458538965558518573154000997e-05	-8.633137552448670723123647086084e-05	0.000000000000000000000000000000e+00
-4.926964799951022541790734976530e+03	4.898144910899966133176197669030e-05	-8.658290635485316785301818098830e-05	0.000000000000000000000000000000e+00
-4.926864799951022177992854267359e+03	4.913825082037614279438855757753e-05	-8.683409386713750817334694920291e-05	0.000000000000000000000000000000e+00
-4.926764799951021814194973558187e+03	4.929498980614103385801058609950e-05	-8.708493494803157361928286350761e-05	0.000000000000000000000000000000e+00
-4.926664799951021450397092849016e+03	4.945166535569002285539427776762e-05	-8.733542648428734218087748919501e-05	0.000000000000000000000000000000e+00
-4.926564799951021086599212139845e+03	4.960827676546804347558136671914e-05	-8.758556536276626916254911536797e-05	0.000000000000000000000000000000e+00
-4.926464799951020722801331430674e+03	4.976482333897865311268110533049e-05	-8.783534847048874035467525001053e-05	0.000000000000000000000000000000e+00
-4.926364799951020359003450721502e+03	4.992130438679322825554565690176e-05	-8.808477269468349810013080292137e-05	0.000000000000000000000000000000e+00
-4.926264799951019995205570012331e+03	5.007771922656001079964677158429e-05	-8.833383492283717578104351719759e-05	0.000000000000000000000000000000e+00
-4.926164799951019631407689303160e+03	5.023406718301292396599080913866e-05	-8.858253204274381875302224464974e-05	0.000000000000000000000000000000e+00
-4.926064799951019267609808593988e+03	5.039034758798023914223504493570e-05	-8.883086094255448659454815762970e-05	0.000000000000000000000000000000e+00
-4.925964799951018903811927884817e+03	5.054655978039306654095094706314e-05	-8.907881851082688246142027299612e-05	0.000000000000000000000000000000e+00
-4.925864799951018540014047175646e+03	5.070270310629362224118937829687e-05	-8.932640163657505020383675642393e-05	0.000000000000000000000000000000e+00
-4.925764799951018176216166466475e+03	5.085877691884336648103781541863e-05	-8.957360720931907148347622671380e-05	0.000000000000000000000000000000e+00
-4.925664799951017812418285757303e+03	5.101478057833091155721591536398e-05	-8.982043211913481710068768437694e-05	0.000000000000000000000000000000e+00
-4.925564799951017448620405048132e+03	5.117071345217979419939952068219e-05	-9.006687325670376608431622056372e-05	0.000000000000000000000000000000e+00
-4.925464799951017084822524338961e+03	5.132657491495601077531943379206e-05	-9.031292751336279767647441385492e-05	0.000000000000000000000000000000e+00
-4.925364799951016721024643629789e+03	5.148236434837541697058863054970e-05	-9.055859178115413239511244380964e-05	0.000000000000000000000000000000e+00
-4.925264799951016357226762920618e+03	5.163808114131091740435855474978e-05	-9.080386295287515112384379989408e-05	0.000000000000000000000000000000e+00
-4.925164799951015993428882211447e+03	5.179372468979948583838596176676e-05	-9.104873792212840393715117537354e-05	0.000000000000000000000000000000e+00
-4.925064799951015629631001502275e+03	5.194929439704898209819242116403e-05	-9.129321358337153761042942479165e-05	0.000000000000000000000000000000e+00
-4.924964799951015265833120793104e+03	5.210478967344479281137079040853e-05	-9.153728683196735865530008213753e-05	0.000000000000000000000000000000e+00
-4.924864799951014902035240083933e+03	5.226020993655631629182939379419e-05	-9.178095456423380148723578653147e-05	0.000000000000000000000000000000e+00
-4.924764799951014538237359374762e+03	5.241555461114321025481097016119e-05	-9.202421367749407277603773680497e-05	0.000000000000000000000000000000e+00
-4.924664799951014174439478665590e+03	5.257082312916149045411290385843e-05	-9.226706107012670092862305359915e-05	0.000000000000000000000000000000e+00
-4.924564799951013810641597956419e+03	5.272601492976944636019084877709e-05	-9.250949364161569399202939001370e-05	0.000000000000000000000000000000e+00
-4.924464799951013446843717247248e+03	5.288112945933333999782785528332e-05	-9.275150829260069755641954225567e-05	0.000000000000000000000000000000e+00
-4.924364799951013083045836538076e+03	5.303616617143295570600478039403e-05	-9.299310192492716621061321635722e-05	0.000000000000000000000000000000e+00
-4.924264799951012719247955828905e+03	5.319112452686693983359977888625e-05	-9.323427144169660276025457523730e-05	0.000000000000000000000000000000e+00
-4.924164799951012355450075119734e+03	5.334600399365796425223476551203e-05	-9.347501374731678389345262969456e-05	0.000000000000000000000000000000e+00
-4.924064799951011991652194410563e+03	5.350080404705770691000527028436e-05	-9.371532574755202650400309760670e-05	0.000000000000000000000000000000e+00
-4.923964799951011627854313701391e+03	5.365552416955162232103937469674e-05	-9.395520434957348111966457526734e-05	0.000000000000000000000000000000e+00
-4.923864799951011264056432992220e+03	5.381016385086356297725793118580e-05	-9.419464646200943888296186479181e-05	0.000000000000000000000000000000e+00
-4.923764799951010900258552283049e+03	5.396472258796019069596386352750e-05	-9.443364899499566563704361366050e-05	0.000000000000000000000000000000e+00
-4.923664799951010536460671573877e+03	5.411919988505520500831486030435e-05	-9.467220886022574956406711033097e-05	0.000000000000000000000000000000e+00
-4.923564799951010172662790864706e+03	5.427359525361337503615230537513e-05	-9.491032297100150303369170412537e-05	0.000000000000000000000000000000e+00
-4.923464799951009808864910155535e+03	5.442790821235440196224075748432e-05	-9.514798824228333734651791298020e-05	0.000000000000000000000000000000e+00
-4.923364799951009445067029446363e+03	5.458213828725657821260008883968e-05	-9.538520159074065103005368726485e-05	0.000000000000000000000000000000e+00
-4.923264799951009081269148737192e+03	5.473628501156028400851175086395e-05	-9.562195993480231300237076608184e-05	0.000000000000000000000000000000e+00
-4.923164799951008717471268028021e+03	5.489034792577125352556338677701e-05	-9.585826019470706442059809715417e-05	0.000000000000000000000000000000e+00
-4.923064799951008353673387318850e+03	5.504432657766369197489472742113e-05	-9.609409929255398829205103705675e-05	0.000000000000000000000000000000e+00
-4.922964799951007989875506609678e+03	5.519822052228318262027256801971e-05	-9.632947415235300619041486358540e-05	0.000000000000000000000000000000e+00
-4.922864799951007626077625900507e+03	5.535202932194942438857629407600e-05	-9.656438170007534786687397598826e-05	0.000000000000000000000000000000e+00
-4.922764799951007262279745191336e+03	5.550575254625877296863964427409e-05	-9.679881886370404796629540733477e-05	0.000000000000000000000000000000e+00
-4.922664799951006898481864482164e+03	5.565938977208655829339439824466e-05	-9.703278257328446984846664902236e-05	0.000000000000000000000000000000e+00
-4.922564799951006534683983772993e+03	5.581294058358928004926965971144e-05	-9.726626976097482940933347528301e-05	0.000000000000000000000000000000e+00
-4.922464799951006170886103063822e+03	5.596640457220656601636590843363e-05	-9.749927736109671890223776768991e-05	0.000000000000000000000000000000e+00
-4.922364799951005807088222354650e+03	5.611978133666295422577602325376e-05	-9.773180231018565786420965180170e-05	0.000000000000000000000000000000e+00
-4.922264799951005443290341645479e+03	5.627307048296949215778969821677e-05	-9.796384154704163048973247773787e-05	0.000000000000000000000000000000e+00
-4.922164799951005079492460936308e+03	5.642627162442513265219051765698e-05	-9.819539201277966366208926896064e-05	0.000000000000000000000000000000e+00
-4.922064799951004715694580227137e+03	5.657938438161795363570000239051e-05	-9.842645065088036432712770285036e-05	0.000000000000000000000000000000e+00
-4.921964799951004351896699517965e+03	5.673240838242618811404147094457e-05	-9.865701440724048397207940341858e-05	0.000000000000000000000000000000e+00
-4.921864799951003988098818808794e+03	5.688534326201905765236013778896e-05	-9.888708023022352376196070222747e-05	0.000000000000000000000000000000e+00
-4.921764799951003624300938099623e+03	5.703818866285740934399944856992e-05	-9.911664507071025836081046289650e-05	0.000000000000000000000000000000e+00
-4.921664799951003260503057390451e+03	5.719094423469419014895154251832e-05	-9.934570588214935462061799809064e-05	0.000000000000000000000000000000e+00
-4.921564799951002896705176681280e+03	5.734360963457469761560963972258e-05	-9.957425962060790895508805009584e-05	0.000000000000000000000000000000e+00
-4.921464799951002532907295972109e+03	5.749618452683666797219455557588e-05	-9.980230324482206602856870780727e-05	0.000000000000000000000000000000e+00
-4.921364799951002169109415262938e+03	5.764866858311016770653745222575e-05	-1.000298337162475561298163873047e-04	0.000000000000000000000000000000e+00
-4.921264799951001805311534553766e+03	5.780106148231727508169167095708e-05	-1.002568479991102732033422806346e-04	0.000000000000000000000000000000e+00
-4.921164799951001441513653844595e+03	5.795336291067159224495511371522e-05	-1.004833430604568664332859606603e-04	0.000000000000000000000000000000e+00
-4.921064799951001077715773135424e+03	5.810557256167756760151243966561e-05	-1.007093158702052911697075177067e-04	0.000000000000000000000000000000e+00
-4.920964799951000713917892426252e+03	5.825769013612962845269707679030e-05	-1.009347634011953734074068522730e-04	0.000000000000000000000000000000e+00
-4.920864799951000350120011717081e+03	5.840971534211110357008231441789e-05	-1.011596826292393607122158116773e-04	0.000000000000000000000000000000e+00
-4.920764799950999986322131007910e+03	5.856164789499296958671936685903e-05	-1.013840705331724595947631706316e-04	0.000000000000000000000000000000e+00
-4.920664799950999622524250298738e+03	5.871348751743240765299525207865e-05	-1.016079240949034135418210800239e-04	0.000000000000000000000000000000e+00
-4.920564799950999258726369589567e+03	5.886523393937117713337406343932e-05	-1.018312402994649861799614232183e-04	0.000000000000000000000000000000e+00
-4.920464799950998894928488880396e+03	5.901688689803377923896732237807e-05	-1.020540161350645122018479526993e-04	0.000000000000000000000000000000e+00
-4.920364799950998531130608171225e+03	5.916844613792545125351488022325e-05	-1.022762485931344211874741145785e-04	0.000000000000000000000000000000e+00
-4.920264799950998167332727462053e+03	5.931991141082995069519490094478e-05	-1.024979346683827207678194048945e-04	0.000000000000000000000000000000e+00
-4.920164799950997803534846752882e+03	5.947128247580714974305365894125e-05	-1.027190713588434526834514137761e-04	0.000000000000000000000000000000e+00
-4.920064799950997439736966043711e+03	5.962255909919047380937304203563e-05	-1.029396556659272301582908060169e-04	0.000000000000000000000000000000e+00
-4.919964799950997075939085334539e+03	5.977374105458409616654924523260e-05	-1.031596845944716397481047409634e-04	0.000000000000000000000000000000e+00
-4.919864799950996712141204625368e+03	5.992482812285996994364559165014e-05	-1.033791551527917245041632288149e-04	0.000000000000000000000000000000e+00
-4.919764799950996348343323916197e+03	6.007582009215468394009232455666e-05	-1.035980643527303722692053944421e-04	0.000000000000000000000000000000e+00
-4.919664799950995984545443207026e+03	6.022671675786609482268832427287e-05	-1.038164092097087852885686776183e-04	0.000000000000000000000000000000e+00
-4.919564799950995620747562497854e+03	6.037751792264980346854053028238e-05	-1.040341867427767871909921604257e-04	0.000000000000000000000000000000e+00
-4.919464799950995256949681788683e+03	6.052822339641539413877813213816e-05	-1.042513939746632654946914553484e-04	0.000000000000000000000000000000e+00
-4.919364799950994893151801079512e+03	6.067883299632253135073162164659e-05	-1.044680279318265056932163448167e-04	0.000000000000000000000000000000e+00
-4.919264799950994529353920370340e+03	6.082934654677683313341376991623e-05	-1.046840856445044846837269525430e-04	0.000000000000000000000000000000e+00
-4.919164799950994165556039661169e+03	6.097976387942558165267473158089e-05	-1.048995641467652319579056952037e-04	0.000000000000000000000000000000e+00
-4.919064799950993801758158951998e+03	6.113008483315321699592265192180e-05	-1.051144604765570552675976734314e-04	0.000000000000000000000000000000e+00
-4.918964799950993437960278242826e+03	6.128030925407664799772766706099e-05	-1.053287716757588476056139992210e-04	0.000000000000000000000000000000e+00
-4.918864799950993074162397533655e+03	6.143043699554035300125498508805e-05	-1.055424947902303128713721869225e-04	0.000000000000000000000000000000e+00
-4.918764799950992710364516824484e+03	6.158046791811136542321714060222e-05	-1.057556268698621508789550760277e-04	0.000000000000000000000000000000e+00
-4.918664799950992346566636115313e+03	6.173040188957396793949239377497e-05	-1.059681649686262559176969100250e-04	0.000000000000000000000000000000e+00
-4.918564799950991982768755406141e+03	6.188023878492427147426230282790e-05	-1.061801061446258611026607909800e-04	0.000000000000000000000000000000e+00
-4.918464799950991618970874696970e+03	6.202997848636452313860617513441e-05	-1.063914474601456691725889780464e-04	0.000000000000000000000000000000e+00
-4.918364799950991255172993987799e+03	6.217962088329734640645973797746e-05	-1.066021859817019426302717177713e-04	0.000000000000000000000000000000e+00
-4.918264799950990891375113278627e+03	6.232916587231966958244921972465e-05	-1.068123187800925667778617622616e-04	0.000000000000000000000000000000e+00
-4.918164799950990527577232569456e+03	6.247861335721653229698102638423e-05	-1.070218429304470449895531070084e-04	0.000000000000000000000000000000e+00
-4.918064799950990163779351860285e+03	6.262796324895466160836976499127e-05	-1.072307555122765617468955090530e-04	0.000000000000000000000000000000e+00
-4.917964799950989799981471151114e+03	6.277721546567592613222186237465e-05	-1.074390536095238965963102883983e-04	0.000000000000000000000000000000e+00
-4.917864799950989436183590441942e+03	6.292636993269049201522175041035e-05	-1.076467343106133652116604415561e-04	0.000000000000000000000000000000e+00
-4.917764799950989072385709732771e+03	6.307542658246989759375511486184e-05	-1.078537947085007062467121308202e-04	0.000000000000000000000000000000e+00
-4.917664799950988708587829023600e+03	6.322438535463987055451617891322e-05	-1.080602319007229275300147053329e-04	0.000000000000000000000000000000e+00
-4.917564799950988344789948314428e+03	6.337324619597295535973480173908e-05	-1.082660429894481387072535660820e-04	0.000000000000000000000000000000e+00
-4.917464799950987980992067605257e+03	6.352200906038099159460486031747e-05	-1.084712250815253161209672505549e-04	0.000000000000000000000000000000e+00
-4.917364799950987617194186896086e+03	6.367067390890738902680529021083e-05	-1.086757752885340541377373613230e-04	0.000000000000000000000000000000e+00
-4.917264799950987253396306186914e+03	6.381924070971918582558662924598e-05	-1.088796907268342487127427142823e-04	0.000000000000000000000000000000e+00
-4.917164799950986889598425477743e+03	6.396770943809893059800453229968e-05	-1.090829685176157538492591747570e-04	0.000000000000000000000000000000e+00
-4.917064799950986525800544768572e+03	6.411608007643638824230025718975e-05	-1.092856057869479838480508693266e-04	0.000000000000000000000000000000e+00
-4.916964799950986162002664059401e+03	6.426435261422005606590096560282e-05	-1.094875996658295020042342415856e-04	0.000000000000000000000000000000e+00
-4.916864799950985798204783350229e+03	6.441252704802844951045837085246e-05	-1.096889472902375144364520154205e-04	0.000000000000000000000000000000e+00
-4.916764799950985434406902641058e+03	6.456060338152126590414298101805e-05	-1.098896458011773774685743143564e-04	0.000000000000000000000000000000e+00
-4.916664799950985070609021931887e+03	6.470858162543030426844953284515e-05	-1.100896923447319965911825323523e-04	0.000000000000000000000000000000e+00
-4.916564799950984706811141222715e+03	6.485646179755022249467655282018e-05	-1.102890840721112389755803606661e-04	0.000000000000000000000000000000e+00
-4.916464799950984343013260513544e+03	6.500424392272910478502573328186e-05	-1.104878181397012511201147222373e-04	0.000000000000000000000000000000e+00
-4.916364799950983979215379804373e+03	6.515192803285879870073965536292e-05	-1.106858917091137222863880817947e-04	0.000000000000000000000000000000e+00
-4.916264799950983615417499095201e+03	6.529951416686513023749510731264e-05	-1.108833019472351614879979120332e-04	0.000000000000000000000000000000e+00
-4.916164799950983251619618386030e+03	6.544700237069791561288906178717e-05	-1.110800460262760389540045991019e-04	0.000000000000000000000000000000e+00
-4.916064799950982887821737676859e+03	6.559439269732070200338153176389e-05	-1.112761211238199275923993480930e-04	0.000000000000000000000000000000e+00
-4.915964799950982524023856967688e+03	6.574168520670045407112980218045e-05	-1.114715244228725902434634642546e-04	0.000000000000000000000000000000e+00
-4.915864799950982160225976258516e+03	6.588887996579695588775238412893e-05	-1.116662531119109720654375417226e-04	0.000000000000000000000000000000e+00
-4.915764799950981796428095549345e+03	6.603597704855202312271278408673e-05	-1.118603043849321929201906522522e-04	0.000000000000000000000000000000e+00
-4.915664799950981432630214840174e+03	6.618297653587862036401318066581e-05	-1.120536754415024584437265975367e-04	0.000000000000000000000000000000e+00
-4.915564799950981068832334131002e+03	6.632987851564966673076351177940e-05	-1.122463634868058626964729129760e-04	0.000000000000000000000000000000e+00
-4.915464799950980705034453421831e+03	6.647668308268674661806046932711e-05	-1.124383657316932450236784957198e-04	0.000000000000000000000000000000e+00
-4.915364799950980341236572712660e+03	6.662339033874859004890484071026e-05	-1.126296793927308571804310477482e-04	0.000000000000000000000000000000e+00
-4.915264799950979977438692003489e+03	6.677000039251937684326582145289e-05	-1.128203016922490982193102992959e-04	0.000000000000000000000000000000e+00
-4.915164799950979613640811294317e+03	6.691651335959686460429229892810e-05	-1.130102298583910867477153594507e-04	0.000000000000000000000000000000e+00
-4.915064799950979249842930585146e+03	6.706292936248029986408963898370e-05	-1.131994611251612060801377546149e-04	0.000000000000000000000000000000e+00
-4.914964799950978886045049875975e+03	6.720924853055816659917059974205e-05	-1.133879927324736087328529987595e-04	0.000000000000000000000000000000e+00
-4.914864799950978522247169166803e+03	6.735547100009574501052606043672e-05	-1.135758219262006260509220711974e-04	0.000000000000000000000000000000e+00
-4.914764799950978158449288457632e+03	6.750159691422249412084272135459e-05	-1.137629459582211371776114261500e-04	0.000000000000000000000000000000e+00
-4.914664799950977794651407748461e+03	6.764762642291921753128630667717e-05	-1.139493620864688296035957537633e-04	0.000000000000000000000000000000e+00
-4.914564799950977430853527039289e+03	6.779355968300506654795889449616e-05	-1.141350675749804326111064289861e-04	0.000000000000000000000000000000e+00
-4.914464799950977067055646330118e+03	6.793939685812435357297606186577e-05	-1.143200596939438965079713361739e-04	0.000000000000000000000000000000e+00
-4.914364799950976703257765620947e+03	6.808513811873317576016384489179e-05	-1.145043357197464363363831330034e-04	0.000000000000000000000000000000e+00
-4.914264799950976339459884911776e+03	6.823078364208587604042982599495e-05	-1.146878929350225891341946704571e-04	0.000000000000000000000000000000e+00
-4.914164799950975975662004202604e+03	6.837633361222127375417256800461e-05	-1.148707286287021085658885399816e-04	0.000000000000000000000000000000e+00
-4.914064799950975611864123493433e+03	6.852178821994875975841948756440e-05	-1.150528400960578731060737767145e-04	0.000000000000000000000000000000e+00
-4.913964799950975248066242784262e+03	6.866714766283416114100307536816e-05	-1.152342246387536722502381580924e-04	0.000000000000000000000000000000e+00
-4.913864799950974884268362075090e+03	6.881241214518545685693839963903e-05	-1.154148795648919249628647221151e-04	0.000000000000000000000000000000e+00
-4.913764799950974520470481365919e+03	6.895758187803827652436611250764e-05	-1.155948021890613439154396613340e-04	0.000000000000000000000000000000e+00
-4.913664799950974156672600656748e+03	6.910265707914129080027820783982e-05	-1.157739898323844913042429682903e-04	0.000000000000000000000000000000e+00
-4.913564799950973792874719947577e+03	6.924763797294130360064634555073e-05	-1.159524398225652804580304566784e-04	0.000000000000000000000000000000e+00
-4.913464799950973429076839238405e+03	6.939252479056824945286008343714e-05	-1.161301494939364096830800021642e-04	0.000000000000000000000000000000e+00
-4.913364799950973065278958529234e+03	6.953731776981996045520345584023e-05	-1.163071161875066741354933785857e-04	0.000000000000000000000000000000e+00
-4.913264799950972701481077820063e+03	6.968201715514678415853283555137e-05	-1.164833372510082641409709380831e-04	0.000000000000000000000000000000e+00
-4.913164799950972337683197110891e+03	6.982662319763599816004745468589e-05	-1.166588100389438873317332623358e-04	0.000000000000000000000000000000e+00
-4.913064799950971973885316401720e+03	6.997113615499606206673405273122e-05	-1.168335319126339314410242820053e-04	0.000000000000000000000000000000e+00
-4.912964799950971610087435692549e+03	7.011555629154063906584987142523e-05	-1.170075002402634509147613672830e-04	0.000000000000000000000000000000e+00
-4.912864799950971246289554983377e+03	7.025988387817248197013408894662e-05	-1.171807123969290722080224820267e-04	0.000000000000000000000000000000e+00
-4.912764799950970882491674274206e+03	7.040411919236715663269338127961e-05	-1.173531657646858855290061818266e-04	0.000000000000000000000000000000e+00
-4.912664799950970518693793565035e+03	7.054826251815649431134436220248e-05	-1.175248577325941875051928953155e-04	0.000000000000000000000000000000e+00
-4.912564799950970154895912855864e+03	7.069231414611197627032024293214e-05	-1.176957856967661425343432690660e-04	0.000000000000000000000000000000e+00
-4.912464799950969791098032146692e+03	7.083627437332784733143437039260e-05	-1.178659470604124034779150442809e-04	0.000000000000000000000000000000e+00
-4.912364799950969427300151437521e+03	7.098014350340410745249936086410e-05	-1.180353392338885968292083727960e-04	0.000000000000000000000000000000e+00
-4.912264799950969063502270728350e+03	7.112392184642928646531173653145e-05	-1.182039596347417130138210406010e-04	0.000000000000000000000000000000e+00
-4.912164799950968699704390019178e+03	7.126760971896304263078353313787e-05	-1.183718056877564424799950670852e-04	0.000000000000000000000000000000e+00
-4.912064799950968335906509310007e+03	7.141120744401862566880234695077e-05	-1.185388748250014304738003678708e-04	0.000000000000000000000000000000e+00
-4.911964799950967972108628600836e+03	7.155471535104506873754826035139e-05	-1.187051644858753691839925448193e-04	0.000000000000000000000000000000e+00
-4.911864799950967608310747891665e+03	7.169813377590933975522929921809e-05	-1.188706721171530763343435199708e-04	0.000000000000000000000000000000e+00
-4.911764799950967244512867182493e+03	7.184146306087816746116514465825e-05	-1.190353951730314382507006087941e-04	0.000000000000000000000000000000e+00
-4.911664799950966880714986473322e+03	7.198470355459978616170790832740e-05	-1.191993311151752445078283448865e-04	0.000000000000000000000000000000e+00
-4.911564799950966516917105764151e+03	7.212785561208546363572841064737e-05	-1.193624774127629819186688364674e-04	0.000000000000000000000000000000e+00
-4.911464799950966153119225054979e+03	7.227091959469086640977658619889e-05	-1.195248315425324658932762500463e-04	0.000000000000000000000000000000e+00
-4.911364799950965789321344345808e+03	7.241389587009722174533454808198e-05	-1.196863909888264311401698258841e-04	0.000000000000000000000000000000e+00
-4.911264799950965425523463636637e+03	7.255678481229237120585240372606e-05	-1.198471532436379868424153327666e-04	0.000000000000000000000000000000e+00
-4.911164799950965061725582927465e+03	7.269958680155153962071379325494e-05	-1.200071158066559905185435863650e-04	0.000000000000000000000000000000e+00
-4.911064799950964697927702218294e+03	7.284230222441800918151133537037e-05	-1.201662761853102999107245629773e-04	0.000000000000000000000000000000e+00
-4.910964799950964334129821509123e+03	7.298493147368363090799620040983e-05	-1.203246318948169571103057329253e-04	0.000000000000000000000000000000e+00
-4.910864799950963970331940799952e+03	7.312747494836907861601171809696e-05	-1.204821804582232371580788332643e-04	0.000000000000000000000000000000e+00
-4.910764799950963606534060090780e+03	7.326993305370399446520973674168e-05	-1.206389194064526288819108601480e-04	0.000000000000000000000000000000e+00
-4.910664799950963242736179381609e+03	7.341230620110694477138679747696e-05	-1.207948462783496531040491883680e-04	0.000000000000000000000000000000e+00
-4.910564799950962878938298672438e+03	7.355459480816518608344012353228e-05	-1.209499586207246672958995348246e-04	0.000000000000000000000000000000e+00
-4.910464799950962515140417963266e+03	7.369679929861428218252489275031e-05	-1.211042539883984533923694248969e-04	0.000000000000000000000000000000e+00
-4.910364799950962151342537254095e+03	7.383892010231751779330416907143e-05	-1.212577299442467920536845027435e-04	0.000000000000000000000000000000e+00
-4.910264799950961787544656544924e+03	7.398095765524517676992727333030e-05	-1.214103840592449014019332809156e-04	0.000000000000000000000000000000e+00
-4.910164799950961423746775835752e+03	7.412291239945358988904650088259e-05	-1.215622139125117131272860171443e-04	0.000000000000000000000000000000e+00
-4.910064799950961059948895126581e+03	7.426478478306408777514374675022e-05	-1.217132170913541350416864350592e-04	0.000000000000000000000000000000e+00
-4.909964799950960696151014417410e+03	7.440657526024172343289547759682e-05	-1.218633911913111103446361038749e-04	0.000000000000000000000000000000e+00
-4.909864799950960332353133708239e+03	7.454828429117381859668467480873e-05	-1.220127338161976362313973498708e-04	0.000000000000000000000000000000e+00
-4.909764799950959968555252999067e+03	7.468991234204838810736837295678e-05	-1.221612425781486198708702950455e-04	0.000000000000000000000000000000e+00
-4.909664799950959604757372289896e+03	7.483145988503236100113785722598e-05	-1.223089150976626666208341154274e-04	0.000000000000000000000000000000e+00
-4.909564799950959240959491580725e+03	7.497292739824962541552583195070e-05	-1.224557490036457191653895826278e-04	0.000000000000000000000000000000e+00
-4.909464799950958877161610871553e+03	7.511431536575891086508771632424e-05	-1.226017419334545746796572007753e-04	0.000000000000000000000000000000e+00
-4.909364799950958513363730162382e+03	7.525562427753153499181137942031e-05	-1.227468915329403206793124070373e-04	0.000000000000000000000000000000e+00
-4.909264799950958149565849453211e+03	7.539685462942889281751090990724e-05	-1.228911954564916488973763675219e-04	0.000000000000000000000000000000e+00
-4.909164799950957785767968744040e+03	7.553800692317990533863891755573e-05	-1.230346513670780065306809003545e-04	0.000000000000000000000000000000e+00
-4.909064799950957421970088034868e+03	7.567908166635815641297424516409e-05	-1.231772569362926932762247744790e-04	0.000000000000000000000000000000e+00
-4.908964799950957058172207325697e+03	7.582007937235900254125536834593e-05	-1.233190098443957957372041356336e-04	0.000000000000000000000000000000e+00
-4.908864799950956694374326616526e+03	7.596100056037639804574351787281e-05	-1.234599077803569863037713716380e-04	0.000000000000000000000000000000e+00
-4.908764799950956330576445907354e+03	7.610184575537961182856855346657e-05	-1.235999484418982407186310412683e-04	0.000000000000000000000000000000e+00
-4.908664799950955966778565198183e+03	7.624261548808978149974896476593e-05	-1.237391295355364743274728667188e-04	0.000000000000000000000000000000e+00
-4.908564799950955602980684489012e+03	7.638331029495629132235884339863e-05	-1.238774487766259343839159168255e-04	0.000000000000000000000000000000e+00
-4.908464799950955239182803779840e+03	7.652393071813294686978751402151e-05	-1.240149038894005110392898538763e-04	0.000000000000000000000000000000e+00
-4.908364799950954875384923070669e+03	7.666447730545406836783622894771e-05	-1.241514926070160483324161804219e-04	0.000000000000000000000000000000e+00
-4.908264799950954511587042361498e+03	7.680495061041032653879889746662e-05	-1.242872126715923299187377404351e-04	0.000000000000000000000000000000e+00
-4.908164799950954147789161652327e+03	7.694535119212447002532556661336e-05	-1.244220618342550919045025326071e-04	0.000000000000000000000000000000e+00
-4.908064799950953783991280943155e+03	7.708567961532689018396002911260e-05	-1.245560378551778459455673386813e-04	0.000000000000000000000000000000e+00
-4.907964799950953420193400233984e+03	7.722593645033100969582440242789e-05	-1.246891385036235126108211668239e-04	0.000000000000000000000000000000e+00
-4.907864799950953056395519524813e+03	7.736612227300846788939636677895e-05	-1.248213615579861089557173192688e-04	0.000000000000000000000000000000e+00
-4.907764799950952692597638815641e+03	7.750623766476423830065062281491e-05	-1.249527048058320837300994021746e-04	0.000000000000000000000000000000e+00
-4.907664799950952328799758106470e+03	7.764628321251148873518438398023e-05	-1.250831660439416525860273354809e-04	0.000000000000000000000000000000e+00
-4.907564799950951965001877397299e+03	7.778625950864636001517993246779e-05	-1.252127430783500519704404263521e-04	0.000000000000000000000000000000e+00
-4.907464799950951601203996688128e+03	7.792616715102248722835120986474e-05	-1.253414337243884948622230091075e-04	0.000000000000000000000000000000e+00
-4.907364799950951237406115978956e+03	7.806600674292546676678178352304e-05	-1.254692358067250994042157730135e-04	0.000000000000000000000000000000e+00
-4.907264799950950873608235269785e+03	7.820577889304709297280115976037e-05	-1.255961471594056820099555293879e-04	0.000000000000000000000000000000e+00
-4.907164799950950509810354560614e+03	7.834548421545945925958953637291e-05	-1.257221656258944149451434180165e-04	0.000000000000000000000000000000e+00
-4.907064799950950146012473851442e+03	7.848512332958892370651099446022e-05	-1.258472890591142670686786164680e-04	0.000000000000000000000000000000e+00
-4.906964799950949782214593142271e+03	7.862469686018983070895788101140e-05	-1.259715153214874445736920494099e-04	0.000000000000000000000000000000e+00
-4.906864799950949418416712433100e+03	7.876420543731820552314087935386e-05	-1.260948422849755877830912886850e-04	0.000000000000000000000000000000e+00
-4.906764799950949054618831723928e+03	7.890364969630517776033595822582e-05	-1.262172678311198595248882048381e-04	0.000000000000000000000000000000e+00
-4.906664799950948690820951014757e+03	7.904303027773029646091407229846e-05	-1.263387898510808979822550579541e-04	0.000000000000000000000000000000e+00
-4.906564799950948327023070305586e+03	7.918234782739468253804498987236e-05	-1.264594062456786340183090278089e-04	0.000000000000000000000000000000e+00
-4.906464799950947963225189596415e+03	7.932160299629404569612955988589e-05	-1.265791149254319729756251833308e-04	0.000000000000000000000000000000e+00
-4.906364799950947599427308887243e+03	7.946079644059151161385179396035e-05	-1.266979138105982596353149549628e-04	0.000000000000000000000000000000e+00
-4.906264799950947235629428178072e+03	7.959992882159030004943223168823e-05	-1.268158008312127160710502948859e-04	0.000000000000000000000000000000e+00
-4.906164799950946871831547468901e+03	7.973900080570629452566405737102e-05	-1.269327739271277168727619644173e-04	0.000000000000000000000000000000e+00
-4.906064799950946508033666759729e+03	7.987801306444036806946040751853e-05	-1.270488310480517933197947000323e-04	0.000000000000000000000000000000e+00
-4.905964799950946144235786050558e+03	8.001696627435066829382021014183e-05	-1.271639701535886375540623793867e-04	0.000000000000000000000000000000e+00
-4.905864799950945780437905341387e+03	8.015586111702465853430521480760e-05	-1.272781892132758899127686902375e-04	0.000000000000000000000000000000e+00
-4.905764799950945416640024632215e+03	8.029469827905105056529977414215e-05	-1.273914862066238178409105508138e-04	0.000000000000000000000000000000e+00
-4.905664799950945052842143923044e+03	8.043347845199156113341759644086e-05	-1.275038591231538050684013452241e-04	0.000000000000000000000000000000e+00
-4.905564799950944689044263213873e+03	8.057220233235256007069124972730e-05	-1.276153059624367052619225981758e-04	0.000000000000000000000000000000e+00
-4.905464799950944325246382504702e+03	8.071087062155652867238148084894e-05	-1.277258247341310601515040890064e-04	0.000000000000000000000000000000e+00
-4.905364799950943961448501795530e+03	8.084948402591336899698781781609e-05	-1.278354134580211821318324050267e-04	0.000000000000000000000000000000e+00
-4.905264799950943597650621086359e+03	8.098804325659160474604192359038e-05	-1.279440701640549658130163734882e-04	0.000000000000000000000000000000e+00
-4.905164799950943233852740377188e+03	8.112654902958936530346645277234e-05	-1.280517928923817808865154299625e-04	0.000000000000000000000000000000e+00
-4.905064799950942870054859668016e+03	8.126500206570530201229812794494e-05	-1.281585796933899584152533046577e-04	0.000000000000000000000000000000e+00
-4.904964799950942506256978958845e+03	8.140340309050928761097631891630e-05	-1.282644286277443042287860208717e-04	0.000000000000000000000000000000e+00
-4.904864799950942142459098249674e+03	8.154175283431302080194152948067e-05	-1.283693377664233954780353963443e-04	0.000000000000000000000000000000e+00
-4.904764799950941778661217540503e+03	8.168005203214044108485369921624e-05	-1.284733051907566603495880475094e-04	0.000000000000000000000000000000e+00
-4.904664799950941414863336831331e+03	8.181830142369803516959325673241e-05	-1.285763289924614035698857694712e-04	0.000000000000000000000000000000e+00
-4.904564799950941051065456122160e+03	8.195650175334498075893630009148e-05	-1.286784072736796421740357310171e-04	0.000000000000000000000000000000e+00
-4.904464799950940687267575412989e+03	8.209465377006314125343106047339e-05	-1.287795381470147515392404846679e-04	0.000000000000000000000000000000e+00
-4.904364799950940323469694703817e+03	8.223275822742691137847564908370e-05	-1.288797197355679758929564160397e-04	0.000000000000000000000000000000e+00
-4.904264799950939959671813994646e+03	8.237081588357296794370571157984e-05	-1.289789501729747490856720082419e-04	0.000000000000000000000000000000e+00
-4.904164799950939595873933285475e+03	8.250882750116981731447474146535e-05	-1.290772276034409340485231698636e-04	0.000000000000000000000000000000e+00
-4.904064799950939232076052576303e+03	8.264679384738722091058998886481e-05	-1.291745501817788454104740658579e-04	0.000000000000000000000000000000e+00
-4.903964799950938868278171867132e+03	8.278471569386549873230396467960e-05	-1.292709160734430823801177634635e-04	0.000000000000000000000000000000e+00
-4.903864799950938504480291157961e+03	8.292259381668467025598007191789e-05	-1.293663234545662532072596295762e-04	0.000000000000000000000000000000e+00
-4.903764799950938140682410448790e+03	8.306042899633345980448667633667e-05	-1.294607705119945099091205431563e-04	0.000000000000000000000000000000e+00
-4.903664799950937776884529739618e+03	8.319822201767819349737392853328e-05	-1.295542554433229474712685469484e-04	0.000000000000000000000000000000e+00
-4.903564799950937413086649030447e+03	8.333597366993149291314324500490e-05	-1.296467764569307319980073778254e-04	0.000000000000000000000000000000e+00
-4.903464799950937049288768321276e+03	8.347368474662088743635385279518e-05	-1.297383317720162830728736214070e-04	0.000000000000000000000000000000e+00
-4.903364799950936685490887612104e+03	8.361135604555725042187630524637e-05	-1.298289196186320224382648724770e-04	0.000000000000000000000000000000e+00
-4.903264799950936321693006902933e+03	8.374898836880315404398306133871e-05	-1.299185382377191768851765196757e-04	0.000000000000000000000000000000e+00
-4.903164799950935957895126193762e+03	8.388658252264103441005888006643e-05	-1.300071858811422829873410966783e-04	0.000000000000000000000000000000e+00
-4.903064799950935594097245484591e+03	8.402413931754122114903965412580e-05	-1.300948608117235563100960726857e-04	0.000000000000000000000000000000e+00
-4.902964799950935230299364775419e+03	8.416165956812988568468830719027e-05	-1.301815613032771250939800822266e-04	0.000000000000000000000000000000e+00
-4.902864799950934866501484066248e+03	8.429914409315677266843619408476e-05	-1.302672856406430199928403457221e-04	0.000000000000000000000000000000e+00
-4.902764799950934502703603357077e+03	8.443659371546287720211587668473e-05	-1.303520321197210824967771536365e-04	0.000000000000000000000000000000e+00
-4.902664799950934138905722647905e+03	8.457400926194797298289518305836e-05	-1.304357990475046836197081656650e-04	0.000000000000000000000000000000e+00
-4.902564799950933775107841938734e+03	8.471139156353796426535823771431e-05	-1.305185847421141444313352764084e-04	0.000000000000000000000000000000e+00
-4.902464799950933411309961229563e+03	8.484874145515212940336924329898e-05	-1.306003875328301565891114810469e-04	0.000000000000000000000000000000e+00
-4.902364799950933047512080520391e+03	8.498605977567025597171901374338e-05	-1.306812057601269860297732439136e-04	0.000000000000000000000000000000e+00
-4.902264799950932683714199811220e+03	8.512334736789964036249994672190e-05	-1.307610377757054056103297456914e-04	0.000000000000000000000000000000e+00
-4.902164799950932319916319102049e+03	8.526060507854192475115512328543e-05	-1.308398819425255464338891941978e-04	0.000000000000000000000000000000e+00
-4.902064799950931956118438392878e+03	8.539783375815981208978300287527e-05	-1.309177366348395594401049502054e-04	0.000000000000000000000000000000e+00
-4.901964799950931592320557683706e+03	8.553503426114372689033349406174e-05	-1.309946002382240330501328440249e-04	0.000000000000000000000000000000e+00
-4.901864799950931228522676974535e+03	8.567220744567823206231521604437e-05	-1.310704711496123566014798678125e-04	0.000000000000000000000000000000e+00
-4.901764799950930864724796265364e+03	8.580935417370840509292129194563e-05	-1.311453477773267856272554343633e-04	0.000000000000000000000000000000e+00
-4.901664799950930500926915556192e+03	8.594647531090605159682926927900e-05	-1.312192285411103987152053873544e-04	0.000000000000000000000000000000e+00
-4.901564799950930137129034847021e+03	8.608357172663582399831094793541e-05	-1.312921118721588646313658266251e-04	0.000000000000000000000000000000e+00
-4.901464799950929773331154137850e+03	8.622064429392115047796202320640e-05	-1.313639962131519926032824363560e-04	0.000000000000000000000000000000e+00
-4.901364799950929409533273428679e+03	8.635769388941012326185026060088e-05	-1.314348800182851470779582525594e-04	0.000000000000000000000000000000e+00
-4.901264799950929045735392719507e+03	8.649472139334122428033779783618e-05	-1.315047617533004456393669334702e-04	0.000000000000000000000000000000e+00
-4.901164799950928681937512010336e+03	8.663172768950890174910473007230e-05	-1.315736398955178214006944692471e-04	0.000000000000000000000000000000e+00
-4.901064799950928318139631301165e+03	8.676871366522907898753691480209e-05	-1.316415129338658143460377702993e-04	0.000000000000000000000000000000e+00
-4.900964799950927954341750591993e+03	8.690568021130450060678790391577e-05	-1.317083793689122813569403191991e-04	0.000000000000000000000000000000e+00
-4.900864799950927590543869882822e+03	8.704262822198998383015078328384e-05	-1.317742377128948351883847012189e-04	0.000000000000000000000000000000e+00
-4.900764799950927226745989173651e+03	8.717955859495754784068560772070e-05	-1.318390864897512292346765105933e-04	0.000000000000000000000000000000e+00
-4.900664799950926862948108464479e+03	8.731647223126138049852096312264e-05	-1.319029242351493357195135747162e-04	0.000000000000000000000000000000e+00
-4.900564799950926499150227755308e+03	8.745337003530277795310121646821e-05	-1.319657494965171509911094904766e-04	0.000000000000000000000000000000e+00
-4.900464799950926135352347046137e+03	8.759025291479485386247211264887e-05	-1.320275608330725297667740392171e-04	0.000000000000000000000000000000e+00
-4.900364799950925771554466336966e+03	8.772712178072726216509352736850e-05	-1.320883568158527025370591045927e-04	0.000000000000000000000000000000e+00
-4.900264799950925407756585627794e+03	8.786397754733066235363625473553e-05	-1.321481360277436303395787176029e-04	0.000000000000000000000000000000e+00
-4.900164799950925043958704918623e+03	8.800082113204118474877879485518e-05	-1.322068970635091969025032287988e-04	0.000000000000000000000000000000e+00
-4.900064799950924680160824209452e+03	8.813765345546473314267826859592e-05	-1.322646385298201568425646712512e-04	0.000000000000000000000000000000e+00
-4.899964799950924316362943500280e+03	8.827447544134116546969692773672e-05	-1.323213590452829483377905628316e-04	0.000000000000000000000000000000e+00
-4.899864799950923952565062791109e+03	8.841128801650837960943857263274e-05	-1.323770572404682889598032113909e-04	0.000000000000000000000000000000e+00
-4.899764799950923588767182081938e+03	8.854809211086629076956772133045e-05	-1.324317317579395546656845228384e-04	0.000000000000000000000000000000e+00
-4.899664799950923224969301372766e+03	8.868488865734068689588437406357e-05	-1.324853812522810232645692485320e-04	0.000000000000000000000000000000e+00
-4.899564799950922861171420663595e+03	8.882167859184697566218152919859e-05	-1.325380043901258468336951112931e-04	0.000000000000000000000000000000e+00
-4.899464799950922497373539954424e+03	8.895846285325380948735829456098e-05	-1.325895998501839428192899950076e-04	0.000000000000000000000000000000e+00
-4.899364799950922133575659245253e+03	8.909524238334664278989721841739e-05	-1.326401663232695869818617007141e-04	0.000000000000000000000000000000e+00
-4.899264799950921769777778536081e+03	8.923201812679114016454290370106e-05	-1.326897025123288166061075177282e-04	0.000000000000000000000000000000e+00
-4.899164799950921405979897826910e+03	8.936879103109647613876337368666e-05	-1.327382071324667252906065462170e-04	0.000000000000000000000000000000e+00
-4.899064799950921042182017117739e+03	8.950556204657856716657565732120e-05	-1.327856789109744866869688983968e-04	0.000000000000000000000000000000e+00
-4.898964799950920678384136408567e+03	8.964233212632315454457265779808e-05	-1.328321165873561613985504026303e-04	0.000000000000000000000000000000e+00
-4.898864799950920314586255699396e+03	8.977910222614883311784139685585e-05	-1.328775189133553954589500589734e-04	0.000000000000000000000000000000e+00
-4.898764799950919950788374990225e+03	8.991587330456990380302823018255e-05	-1.329218846529818477599643733456e-04	0.000000000000000000000000000000e+00
-4.898664799950919586990494281054e+03	9.005264632275918545382259461363e-05	-1.329652125825374277441615067374e-04	0.000000000000000000000000000000e+00
-4.898564799950919223192613571882e+03	9.018942224451069120116919464181e-05	-1.330075014906423975721838637298e-04	0.000000000000000000000000000000e+00
-4.898464799950918859394732862711e+03	9.032620203620225058337156465171e-05	-1.330487501782611761344532474993e-04	0.000000000000000000000000000000e+00
-4.898364799950918495596852153540e+03	9.046298666675795549334260226004e-05	-1.330889574587279804325501419981e-04	0.000000000000000000000000000000e+00
-4.898264799950918131798971444368e+03	9.059977710761055191574647738051e-05	-1.331281221577723043302671213084e-04	0.000000000000000000000000000000e+00
-4.898164799950917768001090735197e+03	9.073657433266372324392329273834e-05	-1.331662431135441533591734497577e-04	0.000000000000000000000000000000e+00
-4.898064799950917404203210026026e+03	9.087337931825431938670512010958e-05	-1.332033191766390897887994970716e-04	0.000000000000000000000000000000e+00
-4.897964799950917040405329316854e+03	9.101019304311438258732469552825e-05	-1.332393492101230879614409685630e-04	0.000000000000000000000000000000e+00
-4.897864799950916676607448607683e+03	9.114701648833318679485127056239e-05	-1.332743320895571185764200139445e-04	0.000000000000000000000000000000e+00
-4.897764799950916312809567898512e+03	9.128385063731911440530059076437e-05	-1.333082667030216516591833997296e-04	0.000000000000000000000000000000e+00
-4.897664799950915949011687189341e+03	9.142069647576145168758193770842e-05	-1.333411519511408613748032481183e-04	0.000000000000000000000000000000e+00
-4.897564799950915585213806480169e+03	9.155755499159212999933654675289e-05	-1.333729867471065868959889666456e-04	0.000000000000000000000000000000e+00
-4.897464799950915221415925770998e+03	9.169442717494730437245015197689e-05	-1.334037700167022661660448656917e-04	0.000000000000000000000000000000e+00
-4.897364799950914857618045061827e+03	9.183131401812890499351121897931e-05	-1.334335006983264630860130939283e-04	0.000000000000000000000000000000e+00
-4.897264799950914493820164352655e+03	9.196821651556602605394330485211e-05	-1.334621777430162591765450130765e-04	0.000000000000000000000000000000e+00
-4.897164799950914130022283643484e+03	9.210513566377628749508310601612e-05	-1.334898001144705097145010119775e-04	0.000000000000000000000000000000e+00
-4.897064799950913766224402934313e+03	9.224207246132711543809556964391e-05	-1.335163667890728017139528871482e-04	0.000000000000000000000000000000e+00
-4.896964799950913402426522225142e+03	9.237902790879684643103597618818e-05	-1.335418767559142221718060383751e-04	0.000000000000000000000000000000e+00
-4.896864799950913038628641515970e+03	9.251600300873581814338486584148e-05	-1.335663290168159094729871672058e-04	0.000000000000000000000000000000e+00
-4.896764799950912674830760806799e+03	9.265299876562736519289287251411e-05	-1.335897225863514963754147268915e-04	0.000000000000000000000000000000e+00
-4.896664799950912311032880097628e+03	9.279001618584870655220830926169e-05	-1.336120564918691464191546902640e-04	0.000000000000000000000000000000e+00
-4.896564799950911947234999388456e+03	9.292705627763175164034181729988e-05	-1.336333297735135632305220054761e-04	0.000000000000000000000000000000e+00
-4.896464799950911583437118679285e+03	9.306412005102382509896807860628e-05	-1.336535414842477016705846182276e-04	0.000000000000000000000000000000e+00
-4.896364799950911219639237970114e+03	9.320120851784831025356459210940e-05	-1.336726906898742621432329968911e-04	0.000000000000000000000000000000e+00
-4.896264799950910855841357260942e+03	9.333832269166522481191466953376e-05	-1.336907764690570493779780969490e-04	0.000000000000000000000000000000e+00
-4.896164799950910492043476551771e+03	9.347546358773167458986602662563e-05	-1.337077979133419788470432676419e-04	0.000000000000000000000000000000e+00
-4.896064799950910128245595842600e+03	9.361263222296222592192643796594e-05	-1.337237541271780018672932222046e-04	0.000000000000000000000000000000e+00
-4.895964799950909764447715133429e+03	9.374982961588927807185939178325e-05	-1.337386442279377596516198867249e-04	0.000000000000000000000000000000e+00
-4.895864799950909400649834424257e+03	9.388705678662324590789955980341e-05	-1.337524673459380205198937519029e-04	0.000000000000000000000000000000e+00
-4.895764799950909036851953715086e+03	9.402431475681272902544111103040e-05	-1.337652226244599273745350398457e-04	0.000000000000000000000000000000e+00
-4.895664799950908673054073005915e+03	9.416160454960459955456308911437e-05	-1.337769092197690012305960616246e-04	0.000000000000000000000000000000e+00
-4.895564799950908309256192296743e+03	9.429892718960396799481038510038e-05	-1.337875263011349279054090777308e-04	0.000000000000000000000000000000e+00
-4.895464799950907945458311587572e+03	9.443628370283414904997471017722e-05	-1.337970730508511549728539735682e-04	0.000000000000000000000000000000e+00
-4.895364799950907581660430878401e+03	9.457367511669647838507685166931e-05	-1.338055486642542718771914378451e-04	0.000000000000000000000000000000e+00
-4.895264799950907217862550169230e+03	9.471110245993007517324030475336e-05	-1.338129523497431189963530195897e-04	0.000000000000000000000000000000e+00
-4.895164799950906854064669460058e+03	9.484856676257157753751059203751e-05	-1.338192833287977340749053123403e-04	0.000000000000000000000000000000e+00
-4.895064799950906490266788750887e+03	9.498606905591475601993017852109e-05	-1.338245408359980818165796412345e-04	0.000000000000000000000000000000e+00
-4.894964799950906126468908041716e+03	9.512361037247003218292329407291e-05	-1.338287241190425395313129408592e-04	0.000000000000000000000000000000e+00
-4.894864799950905762671027332544e+03	9.526119174592399721068075590935e-05	-1.338318324387661659418541360012e-04	0.000000000000000000000000000000e+00
-4.894764799950905398873146623373e+03	9.539881421109880853780038645340e-05	-1.338338650691587260448817131575e-04	0.000000000000000000000000000000e+00
-4.894664799950905035075265914202e+03	9.553647880391155937287311905592e-05	-1.338348212973825533417954192217e-04	0.000000000000000000000000000000e+00
-4.894564799950904671277385205030e+03	9.567418656133349914427038696019e-05	-1.338347004237901681240191509303e-04	0.000000000000000000000000000000e+00
-4.894464799950904307479504495859e+03	9.581193852134930815604013654152e-05	-1.338335017619416518128150350719e-04	0.000000000000000000000000000000e+00
-4.894364799950903943681623786688e+03	9.594973572291616895589549951495e-05	-1.338312246386218044586630115944e-04	0.000000000000000000000000000000e+00
-4.894264799950903579883743077517e+03	9.608757920592290546583924548685e-05	-1.338278683938571396103145438872e-04	0.000000000000000000000000000000e+00
-4.894164799950903216085862368345e+03	9.622547001114893237740804954328e-05	-1.338234323809325268181402712742e-04	0.000000000000000000000000000000e+00
-4.894064799950902852287981659174e+03	9.636340918022325875702538411360e-05	-1.338179159664077528223147250941e-04	0.000000000000000000000000000000e+00
-4.893964799950902488490100950003e+03	9.650139775558332902102853800841e-05	-1.338113185301337845854036112669e-04	0.000000000000000000000000000000e+00
-4.893864799950902124692220240831e+03	9.663943678043387746322279152622e-05	-1.338036394652688154845165957596e-04	0.000000000000000000000000000000e+00
-4.893764799950901760894339531660e+03	9.677752729870564725716403087219e-05	-1.337948781782941217680799050882e-04	0.000000000000000000000000000000e+00
-4.893664799950901397096458822489e+03	9.691567035501410945844136257676e-05	-1.337850340890296208570114933067e-04	0.000000000000000000000000000000e+00
-4.893564799950901033298578113317e+03	9.705386699461814134937825970795e-05	-1.337741066306492670155703361701e-04	0.000000000000000000000000000000e+00
-4.893464799950900669500697404146e+03	9.719211826337854215340783525789e-05	-1.337620952496962030767169160583e-04	0.000000000000000000000000000000e+00
-4.893364799950900305702816694975e+03	9.733042520771661651208389587353e-05	-1.337489994060977224320935219382e-04	0.000000000000000000000000000000e+00
-4.893264799950899941904935985804e+03	9.746878887457259533176612276151e-05	-1.337348185731799328664071158101e-04	0.000000000000000000000000000000e+00
-4.893164799950899578107055276632e+03	9.760721031136408373535956473077e-05	-1.337195522376822035513777020554e-04	0.000000000000000000000000000000e+00
-4.893064799950899214309174567461e+03	9.774569056594440059383688268468e-05	-1.337031998997714765144151360943e-04	0.000000000000000000000000000000e+00
-4.892964799950898850511293858290e+03	9.788423068656090450523343804434e-05	-1.336857610730562528466441873931e-04	0.000000000000000000000000000000e+00
-4.892864799950898486713413149118e+03	9.802283172181321135342513262145e-05	-1.336672352846003620704951053710e-04	0.000000000000000000000000000000e+00
-4.892764799950898122915532439947e+03	9.816149472061141186690624849120e-05	-1.336476220749365688769683124804e-04	0.000000000000000000000000000000e+00
-4.892664799950897759117651730776e+03	9.830022073213424851998581965873e-05	-1.336269209980798546022473516359e-04	0.000000000000000000000000000000e+00
-4.892564799950897395319771021605e+03	9.843901080578715690871244303750e-05	-1.336051316215405902840945850940e-04	0.000000000000000000000000000000e+00
-4.892464799950897031521890312433e+03	9.857786599116036133690771370297e-05	-1.335822535263373302474865234046e-04	0.000000000000000000000000000000e+00
-4.892364799950896667724009603262e+03	9.871678733798686198198241159574e-05	-1.335582863070095514801405300886e-04	0.000000000000000000000000000000e+00
-4.892264799950896303926128894091e+03	9.885577589610039495569837608713e-05	-1.335332295716299593271725321131e-04	0.000000000000000000000000000000e+00
-4.892164799950895940128248184919e+03	9.899483271539333815482175626954e-05	-1.335070829418167660807004182288e-04	0.000000000000000000000000000000e+00
-4.892064799950895576330367475748e+03	9.913395884577456290166763697158e-05	-1.334798460527455900986870673819e-04	0.000000000000000000000000000000e+00
-4.891964799950895212532486766577e+03	9.927315533712727203211750870437e-05	-1.334515185531611922934575042987e-04	0.000000000000000000000000000000e+00
-4.891864799950894848734606057405e+03	9.941242323926677022100095726387e-05	-1.334221001053889957797815579710e-04	0.000000000000000000000000000000e+00
-4.891764799950894484936725348234e+03	9.955176360189818009736872905791e-05	-1.333915903853463073673590866264e-04	0.000000000000000000000000000000e+00
-4.891664799950894121138844639063e+03	9.969117747457417191229295250210e-05	-1.333599890825533222128707055987e-04	0.000000000000000000000000000000e+00
-4.891564799950893757340963929892e+03	9.983066590665258478645011086527e-05	-1.333272959001439929467569545096e-04	0.000000000000000000000000000000e+00
-4.891464799950893393543083220720e+03	9.997022994725403440517685904609e-05	-1.332935105548765193292370945244e-04	0.000000000000000000000000000000e+00
-4.891364799950893029745202511549e+03	1.001098706452195207135258403497e-04	-1.332586327771437294861106570565e-04	0.000000000000000000000000000000e+00
-4.891264799950892665947321802378e+03	1.002495890490679407436314107827e-04	-1.332226623109831358839072468214e-04	0.000000000000000000000000000000e+00
-4.891164799950892302149441093206e+03	1.003893862069535743370210512104e-04	-1.331855989140868015696561599270e-04	0.000000000000000000000000000000e+00
-4.891064799950891938351560384035e+03	1.005292631666235698669267795147e-04	-1.331474423578109895702215048630e-04	0.000000000000000000000000000000e+00
-4.890964799950891574553679674864e+03	1.006692209753753757504879384754e-04	-1.331081924271855412410942021140e-04	0.000000000000000000000000000000e+00
-4.890864799950891210755798965693e+03	1.008092606800141177508453593781e-04	-1.330678489209230106696951745349e-04	0.000000000000000000000000000000e+00
-4.890764799950890846957918256521e+03	1.009493833268099762792355256202e-04	-1.330264116514276364483526648996e-04	0.000000000000000000000000000000e+00
-4.890664799950890483160037547350e+03	1.010895899614555230395032681123e-04	-1.329838804448039610815734956617e-04	0.000000000000000000000000000000e+00
-4.890564799950890119362156838179e+03	1.012298816290230034625058364028e-04	-1.329402551408653419730970801638e-04	0.000000000000000000000000000000e+00
-4.890464799950889755564276129007e+03	1.013702593739216055879898137349e-04	-1.328955355931421371522976881963e-04	0.000000000000000000000000000000e+00
-4.890364799950889391766395419836e+03	1.015107242398547289464680321025e-04	-1.328497216688896741601522144549e-04	0.000000000000000000000000000000e+00
-4.890264799950889027968514710665e+03	1.016512772697771721259335508947e-04	-1.328028132490960563048820741727e-04	0.000000000000000000000000000000e+00
-4.890164799950888664170634001493e+03	1.017919195058523203385736355386e-04	-1.327548102284895894468347288253e-04	0.000000000000000000000000000000e+00
-4.890064799950888300372753292322e+03	1.019326519894093194349565800749e-04	-1.327057125155461003631479632858e-04	0.000000000000000000000000000000e+00
-4.889964799950887936574872583151e+03	1.020734757609001957081099054570e-04	-1.326555200324959298517624173286e-04	0.000000000000000000000000000000e+00
-4.889864799950887572776991873980e+03	1.022143918598570028026528699883e-04	-1.326042327153307632051082443070e-04	0.000000000000000000000000000000e+00
-4.889764799950887208979111164808e+03	1.023554013248488602037117312094e-04	-1.325518505138101625281943363177e-04	0.000000000000000000000000000000e+00
-4.889664799950886845181230455637e+03	1.024965051934390594884707881285e-04	-1.324983733914678822162630522641e-04	0.000000000000000000000000000000e+00
-4.889564799950886481383349746466e+03	1.026377045021420892625604870396e-04	-1.324438013256179946970647609561e-04	0.000000000000000000000000000000e+00
-4.889464799950886117585469037294e+03	1.027790002863806736489726834094e-04	-1.323881343073606909124806385591e-04	0.000000000000000000000000000000e+00
-4.889364799950885753787588328123e+03	1.029203935804427701193944355573e-04	-1.323313723415878639597109689419e-04	0.000000000000000000000000000000e+00
-4.889264799950885389989707618952e+03	1.030618854174385537730146422675e-04	-1.322735154469885301021375711983e-04	0.000000000000000000000000000000e+00
-4.889164799950885026191826909781e+03	1.032034768292574151678578364688e-04	-1.322145636560539245195344815187e-04	0.000000000000000000000000000000e+00
-4.889064799950884662393946200609e+03	1.033451688465248768369550425028e-04	-1.321545170150823531127898258219e-04	0.000000000000000000000000000000e+00
-4.888964799950884298596065491438e+03	1.034869624985595640146232576662e-04	-1.320933755841839358884104438374e-04	0.000000000000000000000000000000e+00
-4.888864799950883934798184782267e+03	1.036288588133301211526363094784e-04	-1.320311394372848895571032068474e-04	0.000000000000000000000000000000e+00
-4.888764799950883571000304073095e+03	1.037708588174121419889228690181e-04	-1.319678086621317830273020232923e-04	0.000000000000000000000000000000e+00
-4.888664799950883207202423363924e+03	1.039129635359450183011015278467e-04	-1.319033833602954676380430987237e-04	0.000000000000000000000000000000e+00
-4.888564799950882843404542654753e+03	1.040551739925888970802331234822e-04	-1.318378636471746821311884501071e-04	0.000000000000000000000000000000e+00
-4.888464799950882479606661945581e+03	1.041974912094815292843558163227e-04	-1.317712496519995763084864837111e-04	0.000000000000000000000000000000e+00
-4.888364799950882115808781236410e+03	1.043399162071951185920201665702e-04	-1.317035415178349094279808273456e-04	0.000000000000000000000000000000e+00
-4.888264799950881752010900527239e+03	1.044824500046932243659328354290e-04	-1.316347394015829504448217290857e-04	0.000000000000000000000000000000e+00
-4.888164799950881388213019818068e+03	1.046250936192876104064916620295e-04	-1.315648434739862969369145195841e-04	0.000000000000000000000000000000e+00
-4.888064799950881024415139108896e+03	1.047678480665950666002664282139e-04	-1.314938539196302603496990801801e-04	0.000000000000000000000000000000e+00
-4.887964799950880660617258399725e+03	1.049107143604942712260610915287e-04	-1.314217709369451970308206867344e-04	0.000000000000000000000000000000e+00
-4.887864799950880296819377690554e+03	1.050536935130826397084488621481e-04	-1.313485947382084326889861713994e-04	0.000000000000000000000000000000e+00
-4.887764799950879933021496981382e+03	1.051967865346331598187801237287e-04	-1.312743255495460784326028358393e-04	0.000000000000000000000000000000e+00
-4.887664799950879569223616272211e+03	1.053399944335511997711360421270e-04	-1.311989636109345215477656187986e-04	0.000000000000000000000000000000e+00
-4.887564799950879205425735563040e+03	1.054833182163313976334451105288e-04	-1.311225091762016723307554544320e-04	0.000000000000000000000000000000e+00
-4.887464799950878841627854853868e+03	1.056267588875144287658552899600e-04	-1.310449625130280482902117578092e-04	0.000000000000000000000000000000e+00
-4.887364799950878477829974144697e+03	1.057703174496438952318505544170e-04	-1.309663239029475330886531647678e-04	0.000000000000000000000000000000e+00
-4.887264799950878114032093435526e+03	1.059139949032231474467316556520e-04	-1.308865936413479457486180868031e-04	0.000000000000000000000000000000e+00
-4.887164799950877750234212726355e+03	1.060577922466720922735697318906e-04	-1.308057720374712845981535203066e-04	0.000000000000000000000000000000e+00
-4.887064799950877386436332017183e+03	1.062017104762840824343228529614e-04	-1.307238594144138899011409193918e-04	0.000000000000000000000000000000e+00
-4.886964799950877022638451308012e+03	1.063457505861827381583167850820e-04	-1.306408561091261728067530745179e-04	0.000000000000000000000000000000e+00
-4.886864799950876658840570598841e+03	1.064899135682788230408343799205e-04	-1.305567624724122358786937425634e-04	0.000000000000000000000000000000e+00
-4.886764799950876295042689889669e+03	1.066342004122270792441234954495e-04	-1.304715788689292225738941555235e-04	0.000000000000000000000000000000e+00
-4.886664799950875931244809180498e+03	1.067786121053831169085135410768e-04	-1.303853056771863685656120956935e-04	0.000000000000000000000000000000e+00
-4.886564799950875567446928471327e+03	1.069231496327602900110048667059e-04	-1.302979432895438633311507858892e-04	0.000000000000000000000000000000e+00
-4.886464799950875203649047762156e+03	1.070678139769865722238581517978e-04	-1.302094921122114677940889704288e-04	0.000000000000000000000000000000e+00
-4.886364799950874839851167052984e+03	1.072126061182614734307652626377e-04	-1.301199525652468880210221868765e-04	0.000000000000000000000000000000e+00
-4.886264799950874476053286343813e+03	1.073575270343129562430201096035e-04	-1.300293250825538236576522921339e-04	0.000000000000000000000000000000e+00
-4.886164799950874112255405634642e+03	1.075025777003543389631623483638e-04	-1.299376101118799350497140521199e-04	0.000000000000000000000000000000e+00
-4.886064799950873748457524925470e+03	1.076477590890412527587297053522e-04	-1.298448081148144308931413615227e-04	0.000000000000000000000000000000e+00
-4.885964799950873384659644216299e+03	1.077930721704285852834831471725e-04	-1.297509195667854119387446543143e-04	0.000000000000000000000000000000e+00
-4.885864799950873020861763507128e+03	1.079385179119274649562135182101e-04	-1.296559449570571062766710657144e-04	0.000000000000000000000000000000e+00
-4.885764799950872657063882797956e+03	1.080840972782622181344938661063e-04	-1.295598847887267251501042242268e-04	0.000000000000000000000000000000e+00
-4.885664799950872293266002088785e+03	1.082298112314274211561218597133e-04	-1.294627395787210748234752344388e-04	0.000000000000000000000000000000e+00
-4.885564799950871929468121379614e+03	1.083756607306448846179264267064e-04	-1.293645098577930600304564112690e-04	0.000000000000000000000000000000e+00
-4.885464799950871565670240670443e+03	1.085216467323207054172101715395e-04	-1.292651961705177808461403321516e-04	0.000000000000000000000000000000e+00
-4.885364799950871201872359961271e+03	1.086677701900023594507732616066e-04	-1.291647990752885211390016406696e-04	0.000000000000000000000000000000e+00
-4.885264799950870838074479252100e+03	1.088140320543357672088830012669e-04	-1.290633191443123304470441681246e-04	0.000000000000000000000000000000e+00
-4.885164799950870474276598542929e+03	1.089604332730224135793520301441e-04	-1.289607569636055516438394308310e-04	0.000000000000000000000000000000e+00
-4.885064799950870110478717833757e+03	1.091069747907764676516165214260e-04	-1.288571131329889962388590696207e-04	0.000000000000000000000000000000e+00
-4.884964799950869746680837124586e+03	1.092536575492819567309230044394e-04	-1.287523882660828757323184801109e-04	0.000000000000000000000000000000e+00
-4.884864799950869382882956415415e+03	1.094004824871499674575694993628e-04	-1.286465829903015161295859458690e-04	0.000000000000000000000000000000e+00
-4.884764799950869019085075706244e+03	1.095474505398758333736194958696e-04	-1.285396979468478014050486502029e-04	0.000000000000000000000000000000e+00
-4.884664799950868655287194997072e+03	1.096945626397964038047788681851e-04	-1.284317337907074543356528151250e-04	0.000000000000000000000000000000e+00
-4.884564799950868291489314287901e+03	1.098418197160472991897456340737e-04	-1.283226911906429107586291582521e-04	0.000000000000000000000000000000e+00
-4.884464799950867927691433578730e+03	1.099892226945202206196683381023e-04	-1.282125708291871396191097254302e-04	0.000000000000000000000000000000e+00
-4.884364799950867563893552869558e+03	1.101367724978202864826587470404e-04	-1.281013734026370835469843534327e-04	0.000000000000000000000000000000e+00
-4.884264799950867200095672160387e+03	1.102844700452233826608317013296e-04	-1.279890996210469096983769476950e-04	0.000000000000000000000000000000e+00
-4.884164799950866836297791451216e+03	1.104323162526335804899807468971e-04	-1.278757502082209895465786386737e-04	0.000000000000000000000000000000e+00
-4.884064799950866472499910742044e+03	1.105803120325405818243080791063e-04	-1.277613259017066618325464411043e-04	0.000000000000000000000000000000e+00
-4.883964799950866108702030032873e+03	1.107284582939771505486273306396e-04	-1.276458274527868057800217282960e-04	0.000000000000000000000000000000e+00
-4.883864799950865744904149323702e+03	1.108767559424766525107836079300e-04	-1.275292556264720077348340243617e-04	0.000000000000000000000000000000e+00
-4.883764799950865381106268614531e+03	1.110252058800305954540735275948e-04	-1.274116112014926464890418600362e-04	0.000000000000000000000000000000e+00
-4.883664799950865017308387905359e+03	1.111738090050462096072467210739e-04	-1.272928949702906262393675707045e-04	0.000000000000000000000000000000e+00
-4.883564799950864653510507196188e+03	1.113225662123040418270344953378e-04	-1.271731077390109740203605337427e-04	0.000000000000000000000000000000e+00
-4.883464799950864289712626487017e+03	1.114714783929156717134228982147e-04	-1.270522503274930847718543480696e-04	0.000000000000000000000000000000e+00
-4.883364799950863925914745777845e+03	1.116205464342813599622900033737e-04	-1.269303235692617766710438287348e-04	0.000000000000000000000000000000e+00
-4.883264799950863562116865068674e+03	1.117697712200478457958419120644e-04	-1.268073283115180754140188801316e-04	0.000000000000000000000000000000e+00
-4.883164799950863198318984359503e+03	1.119191536300661172879944427194e-04	-1.266832654151298629720268085208e-04	0.000000000000000000000000000000e+00
-4.883064799950862834521103650331e+03	1.120686945403492223473362887631e-04	-1.265581357546220926668656403535e-04	0.000000000000000000000000000000e+00
-4.882964799950862470723222941160e+03	1.122183948230301745677822689018e-04	-1.264319402181668958260601920429e-04	0.000000000000000000000000000000e+00
-4.882864799950862106925342231989e+03	1.123682553463198997368080456205e-04	-1.263046797075734173874950183603e-04	0.000000000000000000000000000000e+00
-4.882764799950861743127461522818e+03	1.125182769744651687911576876111e-04	-1.261763551382774075585585515924e-04	0.000000000000000000000000000000e+00
-4.882664799950861379329580813646e+03	1.126684605677066527452956368194e-04	-1.260469674393305966348527435983e-04	0.000000000000000000000000000000e+00
-4.882564799950861015531700104475e+03	1.128188069822369911723858315611e-04	-1.259165175533897445582509622142e-04	0.000000000000000000000000000000e+00
-4.882464799950860651733819395304e+03	1.129693170701588877903251417756e-04	-1.257850064367055007395757026956e-04	0.000000000000000000000000000000e+00
-4.882364799950860287935938686132e+03	1.131199916794433415730483649675e-04	-1.256524350591110741458961141959e-04	0.000000000000000000000000000000e+00
-4.882264799950859924138057976961e+03	1.132708316538878372042517539420e-04	-1.255188044040105510221194684561e-04	0.000000000000000000000000000000e+00
-4.882164799950859560340177267790e+03	1.134218378330746439513337930904e-04	-1.253841154683670499822567556691e-04	0.000000000000000000000000000000e+00
-4.882064799950859196542296558619e+03	1.135730110523291280918631307451e-04	-1.252483692626906331551994711049e-04	0.000000000000000000000000000000e+00
-4.881964799950858832744415849447e+03	1.137243521426781737602637600837e-04	-1.251115668110258920698446560849e-04	0.000000000000000000000000000000e+00
-4.881864799950858468946535140276e+03	1.138758619308086444520816682413e-04	-1.249737091509394251200026904058e-04	0.000000000000000000000000000000e+00
-4.881764799950858105148654431105e+03	1.140275412390258445282514854213e-04	-1.248347973335069626635990269747e-04	0.000000000000000000000000000000e+00
-4.881664799950857741350773721933e+03	1.141793908852121433496890068326e-04	-1.246948324233002752814414293425e-04	0.000000000000000000000000000000e+00
-4.881564799950857377552893012762e+03	1.143314116827855587543022464203e-04	-1.245538154983738651955527121373e-04	0.000000000000000000000000000000e+00
-4.881464799950857013755012303591e+03	1.144836044406584760592740512841e-04	-1.244117476502514137420146722590e-04	0.000000000000000000000000000000e+00
-4.881364799950856649957131594419e+03	1.146359699631963670633447160974e-04	-1.242686299839119848983232108353e-04	0.000000000000000000000000000000e+00
-4.881264799950856286159250885248e+03	1.147885090501766445743661582135e-04	-1.241244636177759848652546459391e-04	0.000000000000000000000000000000e+00
-4.881164799950855922361370176077e+03	1.149412224967475033843289367042e-04	-1.239792496836907963880802796552e-04	0.000000000000000000000000000000e+00
-4.881064799950855558563489466906e+03	1.150941110933868696646065199474e-04	-1.238329893269163859727266530086e-04	0.000000000000000000000000000000e+00
-4.880964799950855194765608757734e+03	1.152471756258614181238353335601e-04	-1.236856837061104232109581824162e-04	0.000000000000000000000000000000e+00
-4.880864799950854830967728048563e+03	1.154004168751856569284305886747e-04	-1.235373339933133458954511718630e-04	0.000000000000000000000000000000e+00
-4.880764799950854467169847339392e+03	1.155538356175810668332107344902e-04	-1.233879413739330727691617672903e-04	0.000000000000000000000000000000e+00
-4.880664799950854103371966630220e+03	1.157074326244352945221305350998e-04	-1.232375070467294994342594138814e-04	0.000000000000000000000000000000e+00
-4.880564799950853739574085921049e+03	1.158612086622614408167042387987e-04	-1.230860322237988316307344405232e-04	0.000000000000000000000000000000e+00
-4.880464799950853375776205211878e+03	1.160151644926574301995916838059e-04	-1.229335181305575661492995864776e-04	0.000000000000000000000000000000e+00
-4.880364799950853011978324502707e+03	1.161693008722654209957658721919e-04	-1.227799660057263362190199673663e-04	0.000000000000000000000000000000e+00
-4.880264799950852648180443793535e+03	1.163236185527313239738977923565e-04	-1.226253771013133774241826712270e-04	0.000000000000000000000000000000e+00
-4.880164799950852284382563084364e+03	1.164781182806643616053227097140e-04	-1.224697526825979123060034181592e-04	0.000000000000000000000000000000e+00
-4.880064799950851920584682375193e+03	1.166328007975967086381693937902e-04	-1.223130940281132368087357864539e-04	0.000000000000000000000000000000e+00
-4.879964799950851556786801666021e+03	1.167876668399432275391794378017e-04	-1.221554024296295356752373173492e-04	0.000000000000000000000000000000e+00
-4.879864799950851192988920956850e+03	1.169427171389612581456352025100e-04	-1.219966791921364267919924984085e-04	0.000000000000000000000000000000e+00
-4.879764799950850829191040247679e+03	1.170979524207105292900321646954e-04	-1.218369256338253971139184983485e-04	0.000000000000000000000000000000e+00
-4.879664799950850465393159538507e+03	1.172533734060130704247512656302e-04	-1.216761430860719133285191562166e-04	0.000000000000000000000000000000e+00
-4.879564799950850101595278829336e+03	1.174089808104132858770571323781e-04	-1.215143328934172885745501613286e-04	0.000000000000000000000000000000e+00
-4.879464799950849737797398120165e+03	1.175647753441380697616777672998e-04	-1.213514964135503323202497361066e-04	0.000000000000000000000000000000e+00
-4.879364799950849373999517410994e+03	1.177207577120569751034928618338e-04	-1.211876350172887562960805096779e-04	0.000000000000000000000000000000e+00
-4.879264799950849010201636701822e+03	1.178769286136425455905479831031e-04	-1.210227500885603906920912065104e-04	0.000000000000000000000000000000e+00
-4.879164799950848646403755992651e+03	1.180332887429306608795959165903e-04	-1.208568430243840479895722772596e-04	0.000000000000000000000000000000e+00
-4.879064799950848282605875283480e+03	1.181898387884809903218552573634e-04	-1.206899152348502919250214371338e-04	0.000000000000000000000000000000e+00
-4.878964799950847918807994574308e+03	1.183465794333375280039319377146e-04	-1.205219681431018540884031464699e-04	0.000000000000000000000000000000e+00
-4.878864799950847555010113865137e+03	1.185035113549892362089580033491e-04	-1.203530031853139149961365306218e-04	0.000000000000000000000000000000e+00
-4.878764799950847191212233155966e+03	1.186606352253307430878390138496e-04	-1.201830218106740327983772420595e-04	0.000000000000000000000000000000e+00
-4.878664799950846827414352446795e+03	1.188179517106231623032458477596e-04	-1.200120254813619635660820739176e-04	0.000000000000000000000000000000e+00
-4.878564799950846463616471737623e+03	1.189754614714549939887694440799e-04	-1.198400156725291563174218278931e-04	0.000000000000000000000000000000e+00
-4.878464799950846099818591028452e+03	1.191331651627030663656570119713e-04	-1.196669938722780312037596850416e-04	0.000000000000000000000000000000e+00
-4.878364799950845736020710319281e+03	1.192910634334936806474555814894e-04	-1.194929615816410544077222355419e-04	0.000000000000000000000000000000e+00
-4.878264799950845372222829610109e+03	1.194491569271637152870740861133e-04	-1.193179203145595555432545431529e-04	0.000000000000000000000000000000e+00
-4.878164799950845008424948900938e+03	1.196074462812219470642799423743e-04	-1.191418715978623011101864004324e-04	0.000000000000000000000000000000e+00
-4.878064799950844644627068191767e+03	1.197659321273103586206684734172e-04	-1.189648169712438646608912429237e-04	0.000000000000000000000000000000e+00
-4.877964799950844280829187482595e+03	1.199246150911656357300125175236e-04	-1.187867579872427394689290980345e-04	0.000000000000000000000000000000e+00
-4.877864799950843917031306773424e+03	1.200834957925807052261935048421e-04	-1.186076962112192343572550368158e-04	0.000000000000000000000000000000e+00
-4.877764799950843553233426064253e+03	1.202425748453663677988226266002e-04	-1.184276332213331255809388165012e-04	0.000000000000000000000000000000e+00
-4.877664799950843189435545355082e+03	1.204018528573130663141335650046e-04	-1.182465706085210647643957138087e-04	0.000000000000000000000000000000e+00
-4.877564799950842825637664645910e+03	1.205613304301527625560924716908e-04	-1.180645099764738106557643293471e-04	0.000000000000000000000000000000e+00
-4.877464799950842461839783936739e+03	1.207210081595208139675079461739e-04	-1.178814529416131491731598024408e-04	0.000000000000000000000000000000e+00
-4.877364799950842098041903227568e+03	1.208808866349180943366298235375e-04	-1.176974011330686372680739970598e-04	0.000000000000000000000000000000e+00
-4.877264799950841734244022518396e+03	1.210409664396731144837479621224e-04	-1.175123561926541028432868785103e-04	0.000000000000000000000000000000e+00
-4.877164799950841370446141809225e+03	1.212012481509043055781169040408e-04	-1.173263197748439278303433930262e-04	0.000000000000000000000000000000e+00
-4.877064799950841006648261100054e+03	1.213617323394823295599348478291e-04	-1.171392935467490602164872259827e-04	0.000000000000000000000000000000e+00
-4.876964799950840642850380390882e+03	1.215224195699926199552842742690e-04	-1.169512791880928498887415312169e-04	0.000000000000000000000000000000e+00
-4.876864799950840279052499681711e+03	1.216833104006979091385454161411e-04	-1.167622783911866134274465389709e-04	0.000000000000000000000000000000e+00
-4.876764799950839915254618972540e+03	1.218444053835009182251356008031e-04	-1.165722928609049820593626667353e-04	0.000000000000000000000000000000e+00
-4.876664799950839551456738263369e+03	1.220057050639071689369929973878e-04	-1.163813243146610463228662890600e-04	0.000000000000000000000000000000e+00
-4.876564799950839187658857554197e+03	1.221672099809878767832233004142e-04	-1.161893744823812296826023859886e-04	0.000000000000000000000000000000e+00
-4.876464799950838823860976845026e+03	1.223289206673429255559093498107e-04	-1.159964451064799724087570065301e-04	0.000000000000000000000000000000e+00
-4.876364799950838460063096135855e+03	1.224908376490640451138280919707e-04	-1.158025379418341444057866107542e-04	0.000000000000000000000000000000e+00
-4.876264799950838096265215426683e+03	1.226529614456980433762761650840e-04	-1.156076547557573089633486951300e-04	0.000000000000000000000000000000e+00
-4.876164799950837732467334717512e+03	1.228152925702101060795312648111e-04	-1.154117973279736747991078282816e-04	0.000000000000000000000000000000e+00
-4.876064799950837368669454008341e+03	1.229778315289473133737480070593e-04	-1.152149674505918448136343457122e-04	0.000000000000000000000000000000e+00
-4.875964799950837004871573299170e+03	1.231405788216022106299624150338e-04	-1.150171669280784022149771717025e-04	0.000000000000000000000000000000e+00
-4.875864799950836641073692589998e+03	1.233035349411764605622593427015e-04	-1.148183975772311578300577394884e-04	0.000000000000000000000000000000e+00
-4.875764799950836277275811880827e+03	1.234667003739447121903743953553e-04	-1.146186612271522889958466628890e-04	0.000000000000000000000000000000e+00
-4.875664799950835913477931171656e+03	1.236300755994184969073501623171e-04	-1.144179597192211802949429744203e-04	0.000000000000000000000000000000e+00
-4.875564799950835549680050462484e+03	1.237936610903102871775183224656e-04	-1.142162949070670610032460223771e-04	0.000000000000000000000000000000e+00
-4.875464799950835185882169753313e+03	1.239574573124976907597533104521e-04	-1.140136686565414392497200268828e-04	0.000000000000000000000000000000e+00
-4.875364799950834822084289044142e+03	1.241214647249876991408346071921e-04	-1.138100828456902651256155145632e-04	0.000000000000000000000000000000e+00
-4.875264799950834458286408334970e+03	1.242856837798811257041892153197e-04	-1.136055393647259040583105682565e-04	0.000000000000000000000000000000e+00
-4.875164799950834094488527625799e+03	1.244501149223371523188513831926e-04	-1.134000401159989204497718917608e-04	0.000000000000000000000000000000e+00
-4.875064799950833730690646916628e+03	1.246147585905379572435852653101e-04	-1.131935870139695631594184410673e-04	0.000000000000000000000000000000e+00
-4.874964799950833366892766207457e+03	1.247796152156535327663877676940e-04	-1.129861819851791019091863388368e-04	0.000000000000000000000000000000e+00
-4.874864799950833003094885498285e+03	1.249446852218065570541000175453e-04	-1.127778269682208655329963553626e-04	0.000000000000000000000000000000e+00
-4.874764799950832639297004789114e+03	1.251099690260374828424533300009e-04	-1.125685239137111718060041409828e-04	0.000000000000000000000000000000e+00
-4.874664799950832275499124079943e+03	1.252754670382696532311694870288e-04	-1.123582747842599184606715567725e-04	0.000000000000000000000000000000e+00
-4.874564799950831911701243370771e+03	1.254411796612746343194955134237e-04	-1.121470815544410386775664445480e-04	0.000000000000000000000000000000e+00
-4.874464799950831547903362661600e+03	1.256071072906375749467927649405e-04	-1.119349462107626855256192754950e-04	0.000000000000000000000000000000e+00
-4.874364799950831184105481952429e+03	1.257732503147228645887234499412e-04	-1.117218707516372537720539259709e-04	0.000000000000000000000000000000e+00
-4.874264799950830820307601243258e+03	1.259396091146397099382742146290e-04	-1.115078571873511306417753319309e-04	0.000000000000000000000000000000e+00
-4.874164799950830456509720534086e+03	1.261061840642080096423771617964e-04	-1.112929075400342297363226462537e-04	0.000000000000000000000000000000e+00
-4.874064799950830092711839824915e+03	1.262729755299243103536938059861e-04	-1.110770238436293623224965232410e-04	0.000000000000000000000000000000e+00
-4.873964799950829728913959115744e+03	1.264399838709278440975619650644e-04	-1.108602081438613646754975938791e-04	0.000000000000000000000000000000e+00
-4.873864799950829365116078406572e+03	1.266072094389667824793771488956e-04	-1.106424624982059679240489757923e-04	0.000000000000000000000000000000e+00
-4.873764799950829001318197697401e+03	1.267746525783645722071368844297e-04	-1.104237889758585188177200664406e-04	0.000000000000000000000000000000e+00
-4.873664799950828637520316988230e+03	1.269423136259864332443109136150e-04	-1.102041896577024429962343710088e-04	0.000000000000000000000000000000e+00
-4.873564799950828273722436279058e+03	1.271101929112060195930372641371e-04	-1.099836666362774914183428331960e-04	0.000000000000000000000000000000e+00
-4.873464799950827909924555569887e+03	1.272782907558721342874269444323e-04	-1.097622220157478377128984492472e-04	0.000000000000000000000000000000e+00
-4.873364799950827546126674860716e+03	1.274466074742756612273031358029e-04	-1.095398579118698773743334484720e-04	0.000000000000000000000000000000e+00
-4.873264799950827182328794151545e+03	1.276151433731166054321576330821e-04	-1.093165764519598507752834448681e-04	0.000000000000000000000000000000e+00
-4.873164799950826818530913442373e+03	1.277838987514712688203788459873e-04	-1.090923797748612628913042477130e-04	0.000000000000000000000000000000e+00
-4.873064799950826454733032733202e+03	1.279528739007596157238599854367e-04	-1.088672700309120997376813311242e-04	0.000000000000000000000000000000e+00
-4.872964799950826090935152024031e+03	1.281220691047127197177701862785e-04	-1.086412493819117873082233383109e-04	0.000000000000000000000000000000e+00
-4.872864799950825727137271314859e+03	1.282914846393403730806515028462e-04	-1.084143200010879878837297130012e-04	0.000000000000000000000000000000e+00
-4.872764799950825363339390605688e+03	1.284611207728988588848417773391e-04	-1.081864840730631659474966776990e-04	0.000000000000000000000000000000e+00
-4.872664799950824999541509896517e+03	1.286309777658588857172233810289e-04	-1.079577437938209643654430269777e-04	0.000000000000000000000000000000e+00
-4.872564799950824635743629187346e+03	1.288010558708736037151348918783e-04	-1.077281013706723501732742676040e-04	0.000000000000000000000000000000e+00
-4.872464799950824271945748478174e+03	1.289713553327468103376629571244e-04	-1.074975590222215435232122615616e-04	0.000000000000000000000000000000e+00
-4.872364799950823908147867769003e+03	1.291418763884013187672600286859e-04	-1.072661189783317568953446841107e-04	0.000000000000000000000000000000e+00
-4.872264799950823544349987059832e+03	1.293126192668474618366336592601e-04	-1.070337834800907581261214529533e-04	0.000000000000000000000000000000e+00
-4.872164799950823180552106350660e+03	1.294835841891517043758530469688e-04	-1.068005547797761623863080360231e-04	0.000000000000000000000000000000e+00
-4.872064799950822816754225641489e+03	1.296547713684054452948357649689e-04	-1.065664351408205615286128864483e-04	0.000000000000000000000000000000e+00
-4.871964799950822452956344932318e+03	1.298261810096940365062689881626e-04	-1.063314268377764365948803804152e-04	0.000000000000000000000000000000e+00
-4.871864799950822089158464223146e+03	1.299978133100658018485307199086e-04	-1.060955321562808805879035700670e-04	0.000000000000000000000000000000e+00
-4.871764799950821725360583513975e+03	1.301696684585013541642084522465e-04	-1.058587533930200908502752832341e-04	0.000000000000000000000000000000e+00
-4.871664799950821361562702804804e+03	1.303417466358829936937807625341e-04	-1.056210928556936717078590382002e-04	0.000000000000000000000000000000e+00
-4.871564799950820997764822095633e+03	1.305140480149642419945704707729e-04	-1.053825528629787473778797735058e-04	0.000000000000000000000000000000e+00
-4.871464799950820633966941386461e+03	1.306865727603395927001322940342e-04	-1.051431357444938444840529245816e-04	0.000000000000000000000000000000e+00
-4.871364799950820270169060677290e+03	1.308593210284144249099663737113e-04	-1.049028438407626119413876275566e-04	0.000000000000000000000000000000e+00
-4.871264799950819906371179968119e+03	1.310322929673749978943947391841e-04	-1.046616795031772968955011138270e-04	0.000000000000000000000000000000e+00
-4.871164799950819542573299258947e+03	1.312054887171586084297636443097e-04	-1.044196450939620715841343878694e-04	0.000000000000000000000000000000e+00
-4.871064799950819178775418549776e+03	1.313789084094240733942976495641e-04	-1.041767429861361027006519397453e-04	0.000000000000000000000000000000e+00
-4.870964799950818814977537840605e+03	1.315525521675221310487907677711e-04	-1.039329755634764581272155847813e-04	0.000000000000000000000000000000e+00
-4.870864799950818451179657131433e+03	1.317264201064661404728950433451e-04	-1.036883452204808239325781182849e-04	0.000000000000000000000000000000e+00
-4.870764799950818087381776422262e+03	1.319005123329029978418436286347e-04	-1.034428543623299909769153170913e-04	0.000000000000000000000000000000e+00
-4.870664799950817723583895713091e+03	1.320748289450840255981195481283e-04	-1.031965054048501788863320682843e-04	0.000000000000000000000000000000e+00
-4.870564799950817359786015003920e+03	1.322493700328362139888305204494e-04	-1.029493007744751160818796886787e-04	0.000000000000000000000000000000e+00
-4.870464799950816995988134294748e+03	1.324241356775335439182467167640e-04	-1.027012429082080113883559957522e-04	0.000000000000000000000000000000e+00
-4.870364799950816632190253585577e+03	1.325991259520684453256100798768e-04	-1.024523342535832274875079450638e-04	0.000000000000000000000000000000e+00
-4.870264799950816268392372876406e+03	1.327743409208235266134867647025e-04	-1.022025772686278323984898630528e-04	0.000000000000000000000000000000e+00
-4.870164799950815904594492167234e+03	1.329497806396433311811738908759e-04	-1.019519744218229341178871827367e-04	0.000000000000000000000000000000e+00
-4.870064799950815540796611458063e+03	1.331254451558063921137037288744e-04	-1.017005281920648119718328383776e-04	0.000000000000000000000000000000e+00
-4.869964799950815176998730748892e+03	1.333013345079973410809565104174e-04	-1.014482410686258853377977873222e-04	0.000000000000000000000000000000e+00
-4.869864799950814813200850039721e+03	1.334774487262792882873163602397e-04	-1.011951155511154519734198786729e-04	0.000000000000000000000000000000e+00
-4.869764799950814449402969330549e+03	1.336537878320663379465987885553e-04	-1.009411541494402637150068491323e-04	0.000000000000000000000000000000e+00
-4.869664799950814085605088621378e+03	1.338303518380962121771954320693e-04	-1.006863593837649124406591338854e-04	0.000000000000000000000000000000e+00
-4.869564799950813721807207912207e+03	1.340071407484031459477619163678e-04	-1.004307337844720262980124925178e-04	0.000000000000000000000000000000e+00
-4.869464799950813358009327203035e+03	1.341841545582908904431229668575e-04	-1.001742798921222626440732939024e-04	0.000000000000000000000000000000e+00
-4.869364799950812994211446493864e+03	1.343613932543059061655577046679e-04	-9.991700025741411124967361612192e-05	0.000000000000000000000000000000e+00
-4.869264799950812630413565784693e+03	1.345388568142107186664108153806e-04	-9.965889744114353487360047356702e-05	0.000000000000000000000000000000e+00
-4.869164799950812266615685075521e+03	1.347165452069574640130839027208e-04	-9.939997401416340654881770300122e-05	0.000000000000000000000000000000e+00
-4.869064799950811902817804366350e+03	1.348944583926616782015156514873e-04	-9.914023255734277068583482073194e-05	0.000000000000000000000000000000e+00
-4.868964799950811539019923657179e+03	1.350725963225760594636076783459e-04	-9.887967566152591444069569481812e-05	0.000000000000000000000000000000e+00
-4.868864799950811175222042948008e+03	1.352509589390646642555193768231e-04	-9.861830592749124934758703231452e-05	0.000000000000000000000000000000e+00
-4.868764799950810811424162238836e+03	1.354295461755770761409084501636e-04	-9.835612596591000321606668155283e-05	0.000000000000000000000000000000e+00
-4.868664799950810447626281529665e+03	1.356083579566228999348231898381e-04	-9.809313839730476295049321766584e-05	0.000000000000000000000000000000e+00
-4.868564799950810083828400820494e+03	1.357873941977463100577033783267e-04	-9.782934585200781408154818707956e-05	0.000000000000000000000000000000e+00
-4.868464799950809720030520111322e+03	1.359666548055008970449786254164e-04	-9.756475097011926345732385490450e-05	0.000000000000000000000000000000e+00
-4.868364799950809356232639402151e+03	1.361461396774245682667753287731e-04	-9.729935640146506706672085984522e-05	0.000000000000000000000000000000e+00
-4.868264799950808992434758692980e+03	1.363258487020148010133296923030e-04	-9.703316480555478681230274773384e-05	0.000000000000000000000000000000e+00
-4.868164799950808628636877983809e+03	1.365057817587038413702921202386e-04	-9.676617885153925241546041258189e-05	0.000000000000000000000000000000e+00
-4.868064799950808264838997274637e+03	1.366859387178343638799549175644e-04	-9.649840121816795227103341625607e-05	0.000000000000000000000000000000e+00
-4.867964799950807901041116565466e+03	1.368663194406351040974256783045e-04	-9.622983459374634298676837174114e-05	0.000000000000000000000000000000e+00
-4.867864799950807537243235856295e+03	1.370469237791967350922894830489e-04	-9.596048167609291497728851716431e-05	0.000000000000000000000000000000e+00
-4.867764799950807173445355147123e+03	1.372277515764479336856512814435e-04	-9.569034517249610898026457306287e-05	0.000000000000000000000000000000e+00
-4.867664799950806809647474437952e+03	1.374088026661317177377213960554e-04	-9.541942779967105638973257075719e-05	0.000000000000000000000000000000e+00
-4.867564799950806445849593728781e+03	1.375900768727818105404553383764e-04	-9.514773228371612985403149576058e-05	0.000000000000000000000000000000e+00
-4.867464799950806082051713019609e+03	1.377715740116993033657910583401e-04	-9.487526136006935834846937050102e-05	0.000000000000000000000000000000e+00
-4.867364799950805718253832310438e+03	1.379532938889295077492663788021e-04	-9.460201777346461185502768387323e-05	0.000000000000000000000000000000e+00
-4.867264799950805354455951601267e+03	1.381352363012388890887993664336e-04	-9.432800427788769117437572830909e-05	0.000000000000000000000000000000e+00
-4.867164799950804990658070892096e+03	1.383174010360923797142290725404e-04	-9.405322363653216023986897154074e-05	0.000000000000000000000000000000e+00
-4.867064799950804626860190182924e+03	1.384997878716306648518019617455e-04	-9.377767862175508356385733588212e-05	0.000000000000000000000000000000e+00
-4.866964799950804263062309473753e+03	1.386823965766478751644730227355e-04	-9.350137201503254684355898040948e-05	0.000000000000000000000000000000e+00
-4.866864799950803899264428764582e+03	1.388652269105692250820982547310e-04	-9.322430660691501493660821031639e-05	0.000000000000000000000000000000e+00
-4.866764799950803535466548055410e+03	1.390482786234291390226047724354e-04	-9.294648519698254075880466951176e-05	0.000000000000000000000000000000e+00
-4.866664799950803171668667346239e+03	1.392315514558492691929436624321e-04	-9.266791059379981155153666039226e-05	0.000000000000000000000000000000e+00
-4.866564799950802807870786637068e+03	1.394150451390169741759661459213e-04	-9.238858561487100541382427865145e-05	0.000000000000000000000000000000e+00
-4.866464799950802444072905927896e+03	1.395987593946637975172997414575e-04	-9.210851308659448520403667526324e-05	0.000000000000000000000000000000e+00
-4.866364799950802080275025218725e+03	1.397826939350442444678218611998e-04	-9.182769584421734336381060170851e-05	0.000000000000000000000000000000e+00
-4.866264799950801716477144509554e+03	1.399668484629147213564592799884e-04	-9.154613673178977055911592630721e-05	0.000000000000000000000000000000e+00
-4.866164799950801352679263800383e+03	1.401512226715126375933134772467e-04	-9.126383860211927524352243379369e-05	0.000000000000000000000000000000e+00
-4.866064799950800988881383091211e+03	1.403358162445358329334377245345e-04	-9.098080431672474059114075206622e-05	0.000000000000000000000000000000e+00
-4.865964799950800625083502382040e+03	1.405206288561220318456684852393e-04	-9.069703674579029169418309397344e-05	0.000000000000000000000000000000e+00
-4.865864799950800261285621672869e+03	1.407056601708286502471628720556e-04	-9.041253876811904078777959448132e-05	0.000000000000000000000000000000e+00
-4.865764799950799897487740963697e+03	1.408909098436126564480447287409e-04	-9.012731327108664273941446287708e-05	0.000000000000000000000000000000e+00
-4.865664799950799533689860254526e+03	1.410763775198107302516481453836e-04	-8.984136315059471501309057428486e-05	0.000000000000000000000000000000e+00
-4.865564799950799169891979545355e+03	1.412620628351196931053040950488e-04	-8.955469131102409500316818835586e-05	0.000000000000000000000000000000e+00
-4.865464799950798806094098836184e+03	1.414479654155768840410184461476e-04	-8.926730066518792118535063906393e-05	0.000000000000000000000000000000e+00
-4.865364799950798442296218127012e+03	1.416340848775410506121819054215e-04	-8.897919413428459229492561988195e-05	0.000000000000000000000000000000e+00
-4.865264799950798078498337417841e+03	1.418204208276732127252256487893e-04	-8.869037464785055032215344006374e-05	0.000000000000000000000000000000e+00
-4.865164799950797714700456708670e+03	1.420069728629177975218200735696e-04	-8.840084514371288732480225203147e-05	0.000000000000000000000000000000e+00
-4.865064799950797350902575999498e+03	1.421937405704840995217252963556e-04	-8.811060856794187092552034235027e-05	0.000000000000000000000000000000e+00
-4.864964799950796987104695290327e+03	1.423807235278276865555330266133e-04	-8.781966787480321231119245739549e-05	0.000000000000000000000000000000e+00
-4.864864799950796623306814581156e+03	1.425679213026322935883860587580e-04	-8.752802602671029357471466081364e-05	0.000000000000000000000000000000e+00
-4.864764799950796259508933871984e+03	1.427553334527917165436977642301e-04	-8.723568599417616466380753781351e-05	0.000000000000000000000000000000e+00
-4.864664799950795895711053162813e+03	1.429429595263920313875233292222e-04	-8.694265075576543190961215090695e-05	0.000000000000000000000000000000e+00
-4.864564799950795531913172453642e+03	1.431307990616939487382025530948e-04	-8.664892329804595681990581068632e-05	0.000000000000000000000000000000e+00
-4.864464799950795168115291744471e+03	1.433188515871154124214914560298e-04	-8.635450661554047355715491018913e-05	0.000000000000000000000000000000e+00
-4.864364799950794804317411035299e+03	1.435071166212143877610740716477e-04	-8.605940371067798957613326216176e-05	0.000000000000000000000000000000e+00
-4.864264799950794440519530326128e+03	1.436955936726719480246716731386e-04	-8.576361759374509139385034384162e-05	0.000000000000000000000000000000e+00
-4.864164799950794076721649616957e+03	1.438842822402753608701519993929e-04	-8.546715128283706062409935677593e-05	0.000000000000000000000000000000e+00
-4.864064799950793712923768907785e+03	1.440731818129016626826160996089e-04	-8.517000780380890869684235022774e-05	0.000000000000000000000000000000e+00
-4.863964799950793349125888198614e+03	1.442622918695011787013765536258e-04	-8.487219019022618118463369141224e-05	0.000000000000000000000000000000e+00
-4.863864799950792985328007489443e+03	1.444516118790814497227503743204e-04	-8.457370148331570791893491145785e-05	0.000000000000000000000000000000e+00
-4.863764799950792621530126780272e+03	1.446411413006912943281234706916e-04	-8.427454473191616337104936640401e-05	0.000000000000000000000000000000e+00
-4.863664799950792257732246071100e+03	1.448308795834050608473952959088e-04	-8.397472299242847795525818144213e-05	0.000000000000000000000000000000e+00
-4.863564799950791893934365361929e+03	1.450208261663070961628579924607e-04	-8.367423932876615446426610267494e-05	0.000000000000000000000000000000e+00
-4.863464799950791530136484652758e+03	1.452109804784765397737272829559e-04	-8.337309681230536766421285177486e-05	0.000000000000000000000000000000e+00
-4.863364799950791166338603943586e+03	1.454013419389721720707819851981e-04	-8.307129852183505033715732457367e-05	0.000000000000000000000000000000e+00
-4.863264799950790802540723234415e+03	1.455919099568175336615466486379e-04	-8.276884754350670827301866827597e-05	0.000000000000000000000000000000e+00
-4.863164799950790438742842525244e+03	1.457826839309863699561259364756e-04	-8.246574697078419460393589046632e-05	0.000000000000000000000000000000e+00
-4.863064799950790074944961816072e+03	1.459736632503881028580933199024e-04	-8.216199990439329440324728315304e-05	0.000000000000000000000000000000e+00
-4.862964799950789711147081106901e+03	1.461648472938536819261401422665e-04	-8.185760945227121441677975433038e-05	0.000000000000000000000000000000e+00
-4.862864799950789347349200397730e+03	1.463562354301215439559419317916e-04	-8.155257872951589661128513064625e-05	0.000000000000000000000000000000e+00
-4.862764799950788983551319688559e+03	1.465478270178238436125678356703e-04	-8.124691085833526396024067972590e-05	0.000000000000000000000000000000e+00
-4.862664799950788619753438979387e+03	1.467396214054729280083788633959e-04	-8.094060896799624938921513539469e-05	0.000000000000000000000000000000e+00
-4.862564799950788255955558270216e+03	1.469316179314479739112520029209e-04	-8.063367619477377051112609862571e-05	0.000000000000000000000000000000e+00
-4.862464799950787892157677561045e+03	1.471238159239818146881845217777e-04	-8.032611568189954173117156566164e-05	0.000000000000000000000000000000e+00
-4.862364799950787528359796851873e+03	1.473162147011481196146043259887e-04	-8.001793057951075082648989544865e-05	0.000000000000000000000000000000e+00
-4.862264799950787164561916142702e+03	1.475088135708486816038975675269e-04	-7.970912404459864065812968458857e-05	0.000000000000000000000000000000e+00
-4.862164799950786800764035433531e+03	1.477016118308009217773707488774e-04	-7.939969924095692825269376946551e-05	0.000000000000000000000000000000e+00
-4.862064799950786436966154724360e+03	1.478946087685257192948645732500e-04	-7.908965933913011546376597982189e-05	0.000000000000000000000000000000e+00
-4.861964799950786073168274015188e+03	1.480878036613353225005307312045e-04	-7.877900751636166410806633164654e-05	0.000000000000000000000000000000e+00
-4.861864799950785709370393306017e+03	1.482811957763216395393690572035e-04	-7.846774695654208978644328364993e-05	0.000000000000000000000000000000e+00
-4.861764799950785345572512596846e+03	1.484747843703445831838733104391e-04	-7.815588085015686596948580877608e-05	0.000000000000000000000000000000e+00
-4.861664799950784981774631887674e+03	1.486685686900207680263830134493e-04	-7.784341239423426032049968537052e-05	0.000000000000000000000000000000e+00
-4.861564799950784617976751178503e+03	1.488625479717123974068154756978e-04	-7.753034479229303549321222766011e-05	0.000000000000000000000000000000e+00
-4.861464799950784254178870469332e+03	1.490567214415163671808323142542e-04	-7.721668125429001440420545554488e-05	0.000000000000000000000000000000e+00
-4.861364799950783890380989760160e+03	1.492510883152535592233861594380e-04	-7.690242499656755063765917190821e-05	0.000000000000000000000000000000e+00
-4.861264799950783526583109050989e+03	1.494456477984584330878647939755e-04	-7.658757924180086332482247923892e-05	0.000000000000000000000000000000e+00
-4.861164799950783162785228341818e+03	1.496403990863687802955611649836e-04	-7.627214721894527715579520377176e-05	0.000000000000000000000000000000e+00
-4.861064799950782798987347632647e+03	1.498353413639157496756865173282e-04	-7.595613216318332686603775893985e-05	0.000000000000000000000000000000e+00
-4.860964799950782435189466923475e+03	1.500304738057140895458180240851e-04	-7.563953731587175330266376027666e-05	0.000000000000000000000000000000e+00
-4.860864799950782071391586214304e+03	1.502257955760525796277266019629e-04	-7.532236592448839107051539176751e-05	0.000000000000000000000000000000e+00
-4.860764799950781707593705505133e+03	1.504213058288847340137478481026e-04	-7.500462124257892065296721151313e-05	0.000000000000000000000000000000e+00
-4.860664799950781343795824795961e+03	1.506170037078197209735874739778e-04	-7.468630652970355277009417704903e-05	0.000000000000000000000000000000e+00
-4.860564799950780979997944086790e+03	1.508128883461135538116698606714e-04	-7.436742505138357721156810997698e-05	0.000000000000000000000000000000e+00
-4.860464799950780616200063377619e+03	1.510089588666603901447038627026e-04	-7.404798007904777614428259990831e-05	0.000000000000000000000000000000e+00
-4.860364799950780252402182668447e+03	1.512052143819841835449546696424e-04	-7.372797488997881031492359626967e-05	0.000000000000000000000000000000e+00
-4.860264799950779888604301959276e+03	1.514016539942305249188958526929e-04	-7.340741276725938841210550300787e-05	0.000000000000000000000000000000e+00
-4.860164799950779524806421250105e+03	1.515982767951586736212415962299e-04	-7.308629699971842287598011722594e-05	0.000000000000000000000000000000e+00
-4.860064799950779161008540540934e+03	1.517950818661339409346849871341e-04	-7.276463088187700952499253892469e-05	0.000000000000000000000000000000e+00
-4.859964799950778797210659831762e+03	1.519920682781201277597449283974e-04	-7.244241771389438007758276860670e-05	0.000000000000000000000000000000e+00
-4.859864799950778433412779122591e+03	1.521892350916723417753734226565e-04	-7.211966080151369204356143205459e-05	0.000000000000000000000000000000e+00
-4.859764799950778069614898413420e+03	1.523865813569299501248344164139e-04	-7.179636345600771019526825655888e-05	0.000000000000000000000000000000e+00
-4.859664799950777705817017704248e+03	1.525841061136098844672887020479e-04	-7.147252899412444738114907893944e-05	0.000000000000000000000000000000e+00
-4.859564799950777342019136995077e+03	1.527818083910000273445417562357e-04	-7.114816073803264270900698074129e-05	0.000000000000000000000000000000e+00
-4.859464799950776978221256285906e+03	1.529796872079529509134976361651e-04	-7.082326201526718551914479915510e-05	0.000000000000000000000000000000e+00
-4.859364799950776614423375576735e+03	1.531777415728798183089387485722e-04	-7.049783615867441738476323331852e-05	0.000000000000000000000000000000e+00
-4.859264799950776250625494867563e+03	1.533759704837445560568487401554e-04	-7.017188650635732569214170206706e-05	0.000000000000000000000000000000e+00
-4.859164799950775886827614158392e+03	1.535743729280582975382785093643e-04	-6.984541640162069656323773347850e-05	0.000000000000000000000000000000e+00
-4.859064799950775523029733449221e+03	1.537729478828739619784837788785e-04	-6.951842919291609159543332552289e-05	0.000000000000000000000000000000e+00
-4.858964799950775159231852740049e+03	1.539716943147811315916601015985e-04	-6.919092823378681104875415064370e-05	0.000000000000000000000000000000e+00
-4.858864799950774795433972030878e+03	1.541706111799011997762209880136e-04	-6.886291688281270795529004358215e-05	0.000000000000000000000000000000e+00
-4.858764799950774431636091321707e+03	1.543696974238826819404019063953e-04	-6.853439850355494801850686492628e-05	0.000000000000000000000000000000e+00
-4.858664799950774067838210612535e+03	1.545689519818967973784074043664e-04	-6.820537646450063398728680397198e-05	0.000000000000000000000000000000e+00
-4.858564799950773704040329903364e+03	1.547683737786332950920470397094e-04	-6.787585413900740292491436944644e-05	0.000000000000000000000000000000e+00
-4.858464799950773340242449194193e+03	1.549679617282964964528058082749e-04	-6.754583490524787440026366347468e-05	0.000000000000000000000000000000e+00
-4.858364799950772976444568485022e+03	1.551677147346015818094033811292e-04	-6.721532214615405802140418733970e-05	0.000000000000000000000000000000e+00
-4.858264799950772612646687775850e+03	1.553676316907711752509507752151e-04	-6.688431924936163899646224262341e-05	0.000000000000000000000000000000e+00
-4.858164799950772248848807066679e+03	1.555677114795320377903242725637e-04	-6.655282960715422303690086414107e-05	0.000000000000000000000000000000e+00
-4.858064799950771885050926357508e+03	1.557679529731121129132453972943e-04	-6.622085661640741863047388005015e-05	0.000000000000000000000000000000e+00
-4.857964799950771521253045648336e+03	1.559683550332378160728497018539e-04	-6.588840367853294641923428409669e-05	0.000000000000000000000000000000e+00
-4.857864799950771157455164939165e+03	1.561689165111314326044728018061e-04	-6.555547419942257239468957896733e-05	0.000000000000000000000000000000e+00
-4.857764799950770793657284229994e+03	1.563696362475088951111967805474e-04	-6.522207158939198688284849536601e-05	0.000000000000000000000000000000e+00
-4.857664799950770429859403520823e+03	1.565705130725777776898310911236e-04	-6.488819926312465642421339895307e-05	0.000000000000000000000000000000e+00
-4.857564799950770066061522811651e+03	1.567715458060354527872193308724e-04	-6.455386063961551302344682445877e-05	0.000000000000000000000000000000e+00
-4.857464799950769702263642102480e+03	1.569727332570675733171977617175e-04	-6.421905914211462984651085372789e-05	0.000000000000000000000000000000e+00
-4.857364799950769338465761393309e+03	1.571740742243467445129340154253e-04	-6.388379819807076139253493307635e-05	0.000000000000000000000000000000e+00
-4.857264799950768974667880684137e+03	1.573755674960314397247546081005e-04	-6.354808123907489721821084671660e-05	0.000000000000000000000000000000e+00
-4.857164799950768610869999974966e+03	1.575772118497652143735698881954e-04	-6.321191170080365303186181735740e-05	0.000000000000000000000000000000e+00
-4.857064799950768247072119265795e+03	1.577790060526760825346248573453e-04	-6.287529302296263468245729466588e-05	0.000000000000000000000000000000e+00
-4.856964799950767883274238556623e+03	1.579809488613762458869560489916e-04	-6.253822864922972083346480731691e-05	0.000000000000000000000000000000e+00
-4.856864799950767519476357847452e+03	1.581830390219618768729570312814e-04	-6.220072202719826432153887862953e-05	0.000000000000000000000000000000e+00
-4.856764799950767155678477138281e+03	1.583852752700133355388129041685e-04	-6.186277660832023930510131792815e-05	0.000000000000000000000000000000e+00
-4.856664799950766791880596429110e+03	1.585876563305955761103149814772e-04	-6.152439584784933420281288762865e-05	0.000000000000000000000000000000e+00
-4.856564799950766428082715719938e+03	1.587901809182587161990013457924e-04	-6.118558320478390910677340963630e-05	0.000000000000000000000000000000e+00
-4.856464799950766064284835010767e+03	1.589928477370389583740034611381e-04	-6.084634214180999385330333995014e-05	0.000000000000000000000000000000e+00
-4.856364799950765700486954301596e+03	1.591956554804596743642186584822e-04	-6.050667612524411668713589240731e-05	0.000000000000000000000000000000e+00
-4.856264799950765336689073592424e+03	1.593986028315327603110257426167e-04	-6.016658862497613292560916242735e-05	0.000000000000000000000000000000e+00
-4.856164799950764972891192883253e+03	1.596016884627602901765980325521e-04	-5.982608311441195875516815827488e-05	0.000000000000000000000000000000e+00
-4.856064799950764609093312174082e+03	1.598049110361363317825422747376e-04	-5.948516307041627792281252018469e-05	0.000000000000000000000000000000e+00
-4.855964799950764245295431464911e+03	1.600082692031490067940263655188e-04	-5.914383197325514678359056897072e-05	0.000000000000000000000000000000e+00
-4.855864799950763881497550755739e+03	1.602117616047829301746674435236e-04	-5.880209330653856546677546446311e-05	0.000000000000000000000000000000e+00
-4.855764799950763517699670046568e+03	1.604153868715216767464742941840e-04	-5.845995055716298127940558360116e-05	0.000000000000000000000000000000e+00
-4.855664799950763153901789337397e+03	1.606191436233507085357130605985e-04	-5.811740721525373112345269621670e-05	0.000000000000000000000000000000e+00
-4.855564799950762790103908628225e+03	1.608230304697603834339358908068e-04	-5.777446677410745003167225064544e-05	0.000000000000000000000000000000e+00
-4.855464799950762426306027919054e+03	1.610270460097493433297699549911e-04	-5.743113273013439838829072292548e-05	0.000000000000000000000000000000e+00
-4.855364799950762062508147209883e+03	1.612311888318280106609237112281e-04	-5.708740858280074171584791975498e-05	0.000000000000000000000000000000e+00
-4.855264799950761698710266500711e+03	1.614354575140224373318992290294e-04	-5.674329783457078980445781324349e-05	0.000000000000000000000000000000e+00
-4.855164799950761334912385791540e+03	1.616398506238783704721390099834e-04	-5.639880399084914774964286121595e-05	0.000000000000000000000000000000e+00
-4.855064799950760971114505082369e+03	1.618443667184655892447159297731e-04	-5.605393055992289409522263965435e-05	0.000000000000000000000000000000e+00
-4.854964799950760607316624373198e+03	1.620490043443823771802947408815e-04	-5.570868105290360989840375838256e-05	0.000000000000000000000000000000e+00
-4.854864799950760243518743664026e+03	1.622537620377604281919625694997e-04	-5.536305898366943489992408888867e-05	0.000000000000000000000000000000e+00
-4.854764799950759879720862954855e+03	1.624586383242697796951137245713e-04	-5.501706786880703560277047770022e-05	0.000000000000000000000000000000e+00
-4.854664799950759515922982245684e+03	1.626636317191242336183121253157e-04	-5.467071122755355979836930369054e-05	0.000000000000000000000000000000e+00
-4.854564799950759152125101536512e+03	1.628687407270868045192080408867e-04	-5.432399258173852333014125504107e-05	0.000000000000000000000000000000e+00
-4.854464799950758788327220827341e+03	1.630739638424755471712151999597e-04	-5.397691545572563587068390389412e-05	0.000000000000000000000000000000e+00
-4.854364799950758424529340118170e+03	1.632792995491696280956767095560e-04	-5.362948337635463347521785903993e-05	0.000000000000000000000000000000e+00
-4.854264799950758060731459408998e+03	1.634847463206155326193025345560e-04	-5.328169987288302981986998219099e-05	0.000000000000000000000000000000e+00
-4.854164799950757696933578699827e+03	1.636903026198337056124759714137e-04	-5.293356847692784033490229211871e-05	0.000000000000000000000000000000e+00
-4.854064799950757333135697990656e+03	1.638959668994252464376687461467e-04	-5.258509272240727245662297861806e-05	0.000000000000000000000000000000e+00
-4.853964799950756969337817281485e+03	1.641017376015789833686164822524e-04	-5.223627614548236844545237023141e-05	0.000000000000000000000000000000e+00
-4.853864799950756605539936572313e+03	1.643076131580787648499286657255e-04	-5.188712228449860754640743376598e-05	0.000000000000000000000000000000e+00
-4.853764799950756241742055863142e+03	1.645135919903109675971331071764e-04	-5.153763467992748104453196167363e-05	0.000000000000000000000000000000e+00
-4.853664799950755877944175153971e+03	1.647196725092722757472635253251e-04	-5.118781687430805376779960336187e-05	0.000000000000000000000000000000e+00
-4.853564799950755514146294444799e+03	1.649258531155777039549359397341e-04	-5.083767241218844427485396009203e-05	0.000000000000000000000000000000e+00
-4.853464799950755150348413735628e+03	1.651321321994689457490768091930e-04	-5.048720484006730504274867987746e-05	0.000000000000000000000000000000e+00
-4.853364799950754786550533026457e+03	1.653385081408227760997597943771e-04	-5.013641770633526199710608417526e-05	0.000000000000000000000000000000e+00
-4.853264799950754422752652317286e+03	1.655449793091599418760201389844e-04	-4.978531456121634048974863850923e-05	0.000000000000000000000000000000e+00
-4.853164799950754058954771608114e+03	1.657515440636541065137776751470e-04	-4.943389895670933028995822078322e-05	0.000000000000000000000000000000e+00
-4.853064799950753695156890898943e+03	1.659582007531411741545201987691e-04	-4.908217444652916412826254566326e-05	0.000000000000000000000000000000e+00
-4.852964799950753331359010189772e+03	1.661649477161288035193670298284e-04	-4.873014458604822170132223058125e-05	0.000000000000000000000000000000e+00
-4.852864799950752967561129480600e+03	1.663717832808061386235670697786e-04	-4.837781293223765400560859584189e-05	0.000000000000000000000000000000e+00
-4.852764799950752603763248771429e+03	1.665787057650539189617572288782e-04	-4.802518304360865346097284045435e-05	0.000000000000000000000000000000e+00
-4.852664799950752239965368062258e+03	1.667857134764546981134381020695e-04	-4.767225848015371725795163992956e-05	0.000000000000000000000000000000e+00
-4.852564799950751876167487353086e+03	1.669928047123033333989927662344e-04	-4.731904280328787004749127587111e-05	0.000000000000000000000000000000e+00
-4.852464799950751512369606643915e+03	1.671999777596178279014116352386e-04	-4.696553957578990018319892163490e-05	0.000000000000000000000000000000e+00
-4.852364799950751148571725934744e+03	1.674072308951502809082345635261e-04	-4.661175236174353497722172567919e-05	0.000000000000000000000000000000e+00
-4.852264799950750784773845225573e+03	1.676145623853982720343619439163e-04	-4.625768472647863628491662901787e-05	0.000000000000000000000000000000e+00
-4.852164799950750420975964516401e+03	1.678219704866162453448658054000e-04	-4.590334023651234187941155839852e-05	0.000000000000000000000000000000e+00
-4.852064799950750057178083807230e+03	1.680294534448273813687785294135e-04	-4.554872245949021360243019751479e-05	0.000000000000000000000000000000e+00
-4.851964799950749693380203098059e+03	1.682370094958355775330988146621e-04	-4.519383496412737873885318018452e-05	0.000000000000000000000000000000e+00
-4.851864799950749329582322388887e+03	1.684446368652377267523950754580e-04	-4.483868132014963750996139335570e-05	0.000000000000000000000000000000e+00
-4.851764799950748965784441679716e+03	1.686523337684362399638976492966e-04	-4.448326509823457056667928011251e-05	0.000000000000000000000000000000e+00
-4.851664799950748601986560970545e+03	1.688600984106518668181884379464e-04	-4.412758986995261937776383054377e-05	0.000000000000000000000000000000e+00
-4.851564799950748238188680261374e+03	1.690679289869366247901077970894e-04	-4.377165920770817339425715064571e-05	0.000000000000000000000000000000e+00
-4.851464799950747874390799552202e+03	1.692758236821871077604217958879e-04	-4.341547668468065721393903122483e-05	0.000000000000000000000000000000e+00
-4.851364799950747510592918843031e+03	1.694837806711580656480325979274e-04	-4.305904587476557708819804859424e-05	0.000000000000000000000000000000e+00
-4.851264799950747146795038133860e+03	1.696917981184761466725147149859e-04	-4.270237035251558775769339937334e-05	0.000000000000000000000000000000e+00
-4.851164799950746782997157424688e+03	1.698998741786538564570857579028e-04	-4.234545369308154573548957921858e-05	0.000000000000000000000000000000e+00
-4.851064799950746419199276715517e+03	1.701080069961038966023375573755e-04	-4.198829947215354903766390548547e-05	0.000000000000000000000000000000e+00
-4.850964799950746055401396006346e+03	1.703161947051536658902931575810e-04	-4.163091126590201079523193006260e-05	0.000000000000000000000000000000e+00
-4.850864799950745691603515297174e+03	1.705244354300600867491155554490e-04	-4.127329265091867187970064989599e-05	0.000000000000000000000000000000e+00
-4.850764799950745327805634588003e+03	1.707327272850245401380336884856e-04	-4.091544720415766096246676375436e-05	0.000000000000000000000000000000e+00
-4.850664799950744964007753878832e+03	1.709410683742081799030287925234e-04	-4.055737850287652746916061685667e-05	0.000000000000000000000000000000e+00
-4.850564799950744600209873169661e+03	1.711494567917474639729552565726e-04	-4.019909012457730163904445763734e-05	0.000000000000000000000000000000e+00
-4.850464799950744236411992460489e+03	1.713578906217699023960959747725e-04	-3.984058564694754103188353844267e-05	0.000000000000000000000000000000e+00
-4.850364799950743872614111751318e+03	1.715663679384101306373694439955e-04	-3.948186864780137025855363819282e-05	0.000000000000000000000000000000e+00
-4.850264799950743508816231042147e+03	1.717748868058261184008084221375e-04	-3.912294270502055459296647521583e-05	0.000000000000000000000000000000e+00
-4.850164799950743145018350332975e+03	1.719834452782157037126903320612e-04	-3.876381139649555325520438597842e-05	0.000000000000000000000000000000e+00
-4.850064799950742781220469623804e+03	1.721920413998333980552107869144e-04	-3.840447830006659302344573791999e-05	0.000000000000000000000000000000e+00
-4.849964799950742417422588914633e+03	1.724006732050073812355373004124e-04	-3.804494699346476217468107638986e-05	0.000000000000000000000000000000e+00
-4.849864799950742053624708205462e+03	1.726093387181567944104604306332e-04	-3.768522105425307732037495944688e-05	0.000000000000000000000000000000e+00
-4.849764799950741689826827496290e+03	1.728180359538091957413707966396e-04	-3.732530405976761122849999496864e-05	0.000000000000000000000000000000e+00
-4.849664799950741326028946787119e+03	1.730267629166184226250507771638e-04	-3.696519958705858676425298758872e-05	0.000000000000000000000000000000e+00
-4.849564799950740962231066077948e+03	1.732355176013825081345748335693e-04	-3.660491121283151826461613187469e-05	0.000000000000000000000000000000e+00
-4.849464799950740598433185368776e+03	1.734442979930620582461331391499e-04	-3.624444251338834613665462747178e-05	0.000000000000000000000000000000e+00
-4.849364799950740234635304659605e+03	1.736531020667986561709095205686e-04	-3.588379706456859856086860638413e-05	0.000000000000000000000000000000e+00
-4.849264799950739870837423950434e+03	1.738619277879336732627740813584e-04	-3.552297844169055997080863829041e-05	0.000000000000000000000000000000e+00
-4.849164799950739507039543241262e+03	1.740707731120273238714646346637e-04	-3.516199021949248019027270406589e-05	0.000000000000000000000000000000e+00
-4.849064799950739143241662532091e+03	1.742796359848778557210396966681e-04	-3.480083597207377001797601323574e-05	0.000000000000000000000000000000e+00
-4.848964799950738779443781822920e+03	1.744885143425410926540375378124e-04	-3.443951927283625102232944570346e-05	0.000000000000000000000000000000e+00
-4.848864799950738415645901113749e+03	1.746974061113501942160697311124e-04	-3.407804369442539855995441544501e-05	0.000000000000000000000000000000e+00
-4.848764799950738051848020404577e+03	1.749063092079356320808491975782e-04	-3.371641280867161867551562437484e-05	0.000000000000000000000000000000e+00
-4.848664799950737688050139695406e+03	1.751152215392455188409243094227e-04	-3.335463018653157243539886245287e-05	0.000000000000000000000000000000e+00
-4.848564799950737324252258986235e+03	1.753241410025659910085216175446e-04	-3.299269939802947993259807368815e-05	0.000000000000000000000000000000e+00
-4.848464799950736960454378277063e+03	1.755330654855420799073661974887e-04	-3.263062401219848527797462445221e-05	0.000000000000000000000000000000e+00
-4.848364799950736596656497567892e+03	1.757419928661986096695563075443e-04	-3.226840759702203514404372786117e-05	0.000000000000000000000000000000e+00
-4.848264799950736232858616858721e+03	1.759509210129614747031984167691e-04	-3.190605371937529119007875832992e-05	0.000000000000000000000000000000e+00
-4.848164799950735869060736149549e+03	1.761598477846791611055310422529e-04	-3.154356594496658314479703433264e-05	0.000000000000000000000000000000e+00
-4.848064799950735505262855440378e+03	1.763687710306444578114287713433e-04	-3.118094783827886188904560116342e-05	0.000000000000000000000000000000e+00
-4.847964799950735141464974731207e+03	1.765776885906164387924494052484e-04	-3.081820296251121352485921600639e-05	0.000000000000000000000000000000e+00
-4.847864799950734777667094022036e+03	1.767865982948426892013699118777e-04	-3.045533487952039716144085612637e-05	0.000000000000000000000000000000e+00
-4.847764799950734413869213312864e+03	1.769954979640817754622111879215e-04	-3.009234714976243013498727330024e-05	0.000000000000000000000000000000e+00
-4.847664799950734050071332603693e+03	1.772043854096260135158602544436e-04	-2.972924333223417661664633726559e-05	0.000000000000000000000000000000e+00
-4.847564799950733686273451894522e+03	1.774132584333243725909640131633e-04	-2.936602698441501075937373754776e-05	0.000000000000000000000000000000e+00
-4.847464799950733322475571185350e+03	1.776221148276057313405290605246e-04	-2.900270166220849000918505233848e-05	0.000000000000000000000000000000e+00
-4.847364799950732958677690476179e+03	1.778309523755023508189559988679e-04	-2.863927091988408601464823066696e-05	0.000000000000000000000000000000e+00
-4.847264799950732594879809767008e+03	1.780397688506735100893996204263e-04	-2.827573831001895958208933179456e-05	0.000000000000000000000000000000e+00
-4.847164799950732231081929057837e+03	1.782485620174295484069437733865e-04	-2.791210738343974918332542067834e-05	0.000000000000000000000000000000e+00
-4.847064799950731867284048348665e+03	1.784573296307560158219934765000e-04	-2.754838168916443400229682181291e-05	0.000000000000000000000000000000e+00
-4.846964799950731503486167639494e+03	1.786660694363380677291558429332e-04	-2.718456477434422408675368521003e-05	0.000000000000000000000000000000e+00
-4.846864799950731139688286930323e+03	1.788747791705852117818270619054e-04	-2.682066018420549793378759861895e-05	0.000000000000000000000000000000e+00
-4.846764799950730775890406221151e+03	1.790834565606562174371052531541e-04	-2.645667146199180106173540205639e-05	0.000000000000000000000000000000e+00
-4.846664799950730412092525511980e+03	1.792920993244842965512464427746e-04	-2.609260214890586829900552545691e-05	0.000000000000000000000000000000e+00
-4.846564799950730048294644802809e+03	1.795007051708025279206093482998e-04	-2.572845578405171044740831765019e-05	0.000000000000000000000000000000e+00
-4.846464799950729684496764093637e+03	1.797092717991694444529260366039e-04	-2.536423590437674837933142157897e-05	0.000000000000000000000000000000e+00
-4.846364799950729320698883384466e+03	1.799177968999949998093329517346e-04	-2.499994604461400473315556280962e-05	0.000000000000000000000000000000e+00
-4.846264799950728956901002675295e+03	1.801262781545667247817821277067e-04	-2.463558973722433626625180624892e-05	0.000000000000000000000000000000e+00
-4.846164799950728593103121966124e+03	1.803347132350760734058325862605e-04	-2.427117051233871702995564811900e-05	0.000000000000000000000000000000e+00
-4.846064799950728229305241256952e+03	1.805430998046450401239848559953e-04	-2.390669189770060285970404434508e-05	0.000000000000000000000000000000e+00
-4.845964799950727865507360547781e+03	1.807514355173531022096672371546e-04	-2.354215741860831280583138402918e-05	0.000000000000000000000000000000e+00
-4.845864799950727501709479838610e+03	1.809597180182642435063850028243e-04	-2.317757059785751220831913343989e-05	0.000000000000000000000000000000e+00
-4.845764799950727137911599129438e+03	1.811679449434543576376299700570e-04	-2.281293495568370932407263607100e-05	0.000000000000000000000000000000e+00
-4.845664799950726774113718420267e+03	1.813761139200388409521702559601e-04	-2.244825400970484343375621616445e-05	0.000000000000000000000000000000e+00
-4.845564799950726410315837711096e+03	1.815842225662004294148288430222e-04	-2.208353127486392038247332847423e-05	0.000000000000000000000000000000e+00
-4.845464799950726046517957001925e+03	1.817922684912172523376966415398e-04	-2.171877026337171927121427739138e-05	0.000000000000000000000000000000e+00
-4.845364799950725682720076292753e+03	1.820002492954911300568343612838e-04	-2.135397448464954319401719329274e-05	0.000000000000000000000000000000e+00
-4.845264799950725318922195583582e+03	1.822081625705761968696261288159e-04	-2.098914744527206145468731235404e-05	0.000000000000000000000000000000e+00
-4.845164799950724955124314874411e+03	1.824160058992076594974046654940e-04	-2.062429264891018566483414653501e-05	0.000000000000000000000000000000e+00
-4.845064799950724591326434165239e+03	1.826237768553307723885109625783e-04	-2.025941359627404070959874604618e-05	0.000000000000000000000000000000e+00
-4.844964799950724227528553456068e+03	1.828314730041301924921143262637e-04	-1.989451378505599669975316412529e-05	0.000000000000000000000000000000e+00
-4.844864799950723863730672746897e+03	1.830390919020594424522496712626e-04	-1.952959670987375513390854608886e-05	0.000000000000000000000000000000e+00
-4.844764799950723499932792037725e+03	1.832466310968706990625065600398e-04	-1.916466586221351298775436577948e-05	0.000000000000000000000000000000e+00
-4.844664799950723136134911328554e+03	1.834540881276447443510441148717e-04	-1.879972473037321150659238744307e-05	0.000000000000000000000000000000e+00
-4.844564799950722772337030619383e+03	1.836614605248211606110947391457e-04	-1.843477679940583920797925188140e-05	0.000000000000000000000000000000e+00
-4.844464799950722408539149910212e+03	1.838687458102288506921195843091e-04	-1.806982555106281619953199901740e-05	0.000000000000000000000000000000e+00
-4.844364799950722044741269201040e+03	1.840759414971166938162355775077e-04	-1.770487446373745981189652687338e-05	0.000000000000000000000000000000e+00
-4.844264799950721680943388491869e+03	1.842830450901845266552941948746e-04	-1.733992701240850105369288580714e-05	0.000000000000000000000000000000e+00
-4.844164799950721317145507782698e+03	1.844900540856142057231231712322e-04	-1.697498666858370948667782129871e-05	0.000000000000000000000000000000e+00
-4.844064799950720953347627073526e+03	1.846969659711011034486372039964e-04	-1.661005690024358247541130806368e-05	0.000000000000000000000000000000e+00
-4.843964799950720589549746364355e+03	1.849037782258857397742202177682e-04	-1.624514117178511914021780959683e-05	0.000000000000000000000000000000e+00
-4.843864799950720225751865655184e+03	1.851104883207855763844335017509e-04	-1.588024294396564852025616199072e-05	0.000000000000000000000000000000e+00
-4.843764799950719861953984946012e+03	1.853170937182272175105385292326e-04	-1.551536567384677970933386237373e-05	0.000000000000000000000000000000e+00
-4.843664799950719498156104236841e+03	1.855235918722786920501827134800e-04	-1.515051281473841297809355965764e-05	0.000000000000000000000000000000e+00
-4.843564799950719134358223527670e+03	1.857299802286820338426825971467e-04	-1.478568781614283221136248169802e-05	0.000000000000000000000000000000e+00
-4.843464799950718770560342818499e+03	1.859362562248861058897958509206e-04	-1.442089412369889560132374395351e-05	0.000000000000000000000000000000e+00
-4.843364799950718406762462109327e+03	1.861424172900796143118734571331e-04	-1.405613517912629410332343848911e-05	0.000000000000000000000000000000e+00
-4.843264799950718042964581400156e+03	1.863484608452243391444463904705e-04	-1.369141442016991322969728800407e-05	0.000000000000000000000000000000e+00
-4.843164799950717679166700690985e+03	1.865543843030887446055726686112e-04	-1.332673528054428462908970881573e-05	0.000000000000000000000000000000e+00
-4.843064799950717315368819981813e+03	1.867601850682816435732930271385e-04	-1.296210118987811389873812673024e-05	0.000000000000000000000000000000e+00
-4.842964799950716951570939272642e+03	1.869658605372861060085754036919e-04	-1.259751557365890495851327990362e-05	0.000000000000000000000000000000e+00
-4.842864799950716587773058563471e+03	1.871714080984937197439654799069e-04	-1.223298185317768268078140320165e-05	0.000000000000000000000000000000e+00
-4.842764799950716223975177854300e+03	1.873768251322390410076174083187e-04	-1.186850344547380022356113798976e-05	0.000000000000000000000000000000e+00
-4.842664799950715860177297145128e+03	1.875821090108341262624874756781e-04	-1.150408376327984970170000694756e-05	0.000000000000000000000000000000e+00
-4.842564799950715496379416435957e+03	1.877872570986035519365053847451e-04	-1.113972621496665925541150882205e-05	0.000000000000000000000000000000e+00
-4.842464799950715132581535726786e+03	1.879922667519194341527455360819e-04	-1.077543420448838668056820017105e-05	0.000000000000000000000000000000e+00
-4.842364799950714768783655017614e+03	1.881971353192367466151957433595e-04	-1.041121113132771978514613114841e-05	0.000000000000000000000000000000e+00
-4.842264799950714404985774308443e+03	1.884018601411289637551776943170e-04	-1.004706039044116483709579573658e-05	0.000000000000000000000000000000e+00
-4.842164799950714041187893599272e+03	1.886064385503237580878760359937e-04	-9.682985372204450208693908563884e-06	0.000000000000000000000000000000e+00
-4.842064799950713677390012890100e+03	1.888108678717391041446821420280e-04	-9.318989462358013030124012643363e-06	0.000000000000000000000000000000e+00
-4.841964799950713313592132180929e+03	1.890151454225194366156465042295e-04	-8.955076041952592569208441153350e-06	0.000000000000000000000000000000e+00
-4.841864799950712949794251471758e+03	1.892192685120721608576371819410e-04	-8.591248487294935419489316785757e-06	0.000000000000000000000000000000e+00
-4.841764799950712585996370762587e+03	1.894232344421043531378784363639e-04	-8.227510169893605720395010627577e-06	0.000000000000000000000000000000e+00
-4.841664799950712222198490053415e+03	1.896270405066596235078152377085e-04	-7.863864456404888551030799015429e-06	0.000000000000000000000000000000e+00
-4.841564799950711858400609344244e+03	1.898306839921553039376295179963e-04	-7.500314708578805132318557957749e-06	0.000000000000000000000000000000e+00
-4.841464799950711494602728635073e+03	1.900341621774197990810822966878e-04	-7.136864283205242378584336887526e-06	0.000000000000000000000000000000e+00
-4.841364799950711130804847925901e+03	1.902374723337301267757359912736e-04	-6.773516532060182399033708422476e-06	0.000000000000000000000000000000e+00
-4.841264799950710767006967216730e+03	1.904406117248498109088827856539e-04	-6.410274801852053124938575490166e-06	0.000000000000000000000000000000e+00
-4.841164799950710403209086507559e+03	1.906435776070668013885273106567e-04	-6.047142434168179733744701714881e-06	0.000000000000000000000000000000e+00
-4.841064799950710039411205798388e+03	1.908463672292317735851296944816e-04	-5.684122765421346187462384863531e-06	0.000000000000000000000000000000e+00
-4.840964799950709675613325089216e+03	1.910489778327966446137831102448e-04	-5.321219126796480437867429419407e-06	0.000000000000000000000000000000e+00
-4.840864799950709311815444380045e+03	1.912514066518531438264999477994e-04	-4.958434844197453981149998486488e-06	0.000000000000000000000000000000e+00
-4.840764799950708948017563670874e+03	1.914536509131718440904212918952e-04	-4.595773238193988985747766989887e-06	0.000000000000000000000000000000e+00
-4.840664799950708584219682961702e+03	1.916557078362411930660264003379e-04	-4.233237623968679769626954206840e-06	0.000000000000000000000000000000e+00
-4.840564799950708220421802252531e+03	1.918575746333069239561025520757e-04	-3.870831311264145567670180714259e-06	0.000000000000000000000000000000e+00
-4.840464799950707856623921543360e+03	1.920592485094115204648235195606e-04	-3.508557604330288754666258496662e-06	0.000000000000000000000000000000e+00
-4.840364799950707492826040834188e+03	1.922607266624341425427513474489e-04	-3.146419801871688170055068115016e-06	0.000000000000000000000000000000e+00
-4.840264799950707129028160125017e+03	1.924620062831304708166751948895e-04	-2.784421196995097474757895408826e-06	0.000000000000000000000000000000e+00
-4.840164799950706765230279415846e+03	1.926630845551730118053734841510e-04	-2.422565077157068445367488207509e-06	0.000000000000000000000000000000e+00
-4.840064799950706401432398706675e+03	1.928639586551914573454846735245e-04	-2.060854724111708523060252848391e-06	0.000000000000000000000000000000e+00
-4.839964799950706037634517997503e+03	1.930646257528133692780297758773e-04	-1.699293413858552288439856398083e-06	0.000000000000000000000000000000e+00
-4.839864799950705673836637288332e+03	1.932650830107050538703150621700e-04	-1.337884416590566555828258239746e-06	0.000000000000000000000000000000e+00
-4.839764799950705310038756579161e+03	1.934653275846125446580520135242e-04	-9.766309966422748992023045166988e-07	0.000000000000000000000000000000e+00
-4.839664799950704946240875869989e+03	1.936653566234029376531833310793e-04	-6.155364124380056331823848903007e-07	0.000000000000000000000000000000e+00
-4.839564799950704582442995160818e+03	1.938651672691058891820348186741e-04	-2.546039164402809838254847490252e-07	0.000000000000000000000000000000e+00
-4.839464799950704218645114451647e+03	1.940647566569552763537931383553e-04	1.061632449016663680023192170565e-07	0.000000000000000000000000000000e+00
-4.839364799950703854847233742476e+03	1.942641219154311556845809993987e-04	4.667618312032517000145250257032e-07	0.000000000000000000000000000000e+00
-4.839264799950703491049353033304e+03	1.944632601663018572468039080192e-04	8.271886081957705598628489279678e-07	0.000000000000000000000000000000e+00
-4.839164799950703127251472324133e+03	1.946621685246662685538771020433e-04	1.187440347777480516389494481777e-06	0.000000000000000000000000000000e+00
-4.839064799950702763453591614962e+03	1.948608440989964979157128555087e-04	1.547513828064562526321793108075e-06	0.000000000000000000000000000000e+00
-4.838964799950702399655710905790e+03	1.950592839911805106891534711266e-04	1.907405833441938623003166636272e-06	0.000000000000000000000000000000e+00
-4.838864799950702035857830196619e+03	1.952574852965651449991646426696e-04	2.267113154613960326720515162102e-06	0.000000000000000000000000000000e+00
-4.838764799950701672059949487448e+03	1.954554451039992358802460659106e-04	2.626632588654961900336958641189e-06	0.000000000000000000000000000000e+00
-4.838664799950701308262068778276e+03	1.956531604958769833633308588006e-04	2.985960939059667279982940302219e-06	0.000000000000000000000000000000e+00
-4.838564799950700944464188069105e+03	1.958506285481815916132281030215e-04	3.345095015793454915970428151240e-06	0.000000000000000000000000000000e+00
-4.838464799950700580666307359934e+03	1.960478463305289893812283219532e-04	3.704031635342493652940897008730e-06	0.000000000000000000000000000000e+00
-4.838364799950700216868426650763e+03	1.962448109062117944031977678776e-04	4.062767620763736731994645451360e-06	0.000000000000000000000000000000e+00
-4.838264799950699853070545941591e+03	1.964415193322435217431615184225e-04	4.421299801734758668208397081045e-06	0.000000000000000000000000000000e+00
-4.838164799950699489272665232420e+03	1.966379686594030089773210701054e-04	4.779625014603466343760234530391e-06	0.000000000000000000000000000000e+00
-4.838064799950699125474784523249e+03	1.968341559322789769033434925660e-04	5.137740102437650011827502405382e-06	0.000000000000000000000000000000e+00
-4.837964799950698761676903814077e+03	1.970300781893148070900850798992e-04	5.495641915074395810597834149958e-06	0.000000000000000000000000000000e+00
-4.837864799950698397879023104906e+03	1.972257324628535362677494990891e-04	5.853327309169363599041565476844e-06	0.000000000000000000000000000000e+00
-4.837764799950698034081142395735e+03	1.974211157791830675584804355438e-04	6.210793148245891997962907921105e-06	0.000000000000000000000000000000e+00
-4.837664799950697670283261686563e+03	1.976162251585815443372801114563e-04	6.568036302743974682043139740051e-06	0.000000000000000000000000000000e+00
-4.837564799950697306485380977392e+03	1.978110576153629409333623012657e-04	6.925053650069075735623818496078e-06	0.000000000000000000000000000000e+00
-4.837464799950696942687500268221e+03	1.980056101579228701719398442194e-04	7.281842074640797624757171391252e-06	0.000000000000000000000000000000e+00
-4.837364799950696578889619559050e+03	1.981998797887845535463380297614e-04	7.638398467941407714754294133730e-06	0.000000000000000000000000000000e+00
-4.837264799950696215091738849878e+03	1.983938635046449811254881678835e-04	7.994719728564197075209793452721e-06	0.000000000000000000000000000000e+00
-4.837164799950695851293858140707e+03	1.985875582964212883018556565773e-04	8.350802762261681736898240313582e-06	0.000000000000000000000000000000e+00
-4.837064799950695487495977431536e+03	1.987809611492973764848568585251e-04	8.706644481993665882300220681955e-06	0.000000000000000000000000000000e+00
-4.836964799950695123698096722364e+03	1.989740690427705880043846020655e-04	9.062241807975148335033144242345e-06	0.000000000000000000000000000000e+00
-4.836864799950694759900216013193e+03	1.991668789506987604850940520862e-04	9.417591667724052866429024222228e-06	0.000000000000000000000000000000e+00
-4.836764799950694396102335304022e+03	1.993593878413473083257428930537e-04	9.772690996108821282774802019500e-06	0.000000000000000000000000000000e+00
-4.836664799950694032304454594851e+03	1.995515926774366023341289455573e-04	1.012753673539583202376553744406e-05	0.000000000000000000000000000000e+00
-4.836564799950693668506573885679e+03	1.997434904161894577822450314031e-04	1.048212583529666460096119867673e-05	0.000000000000000000000000000000e+00
-4.836464799950693304708693176508e+03	1.999350780093788664069226479469e-04	1.083645525301521834657652448852e-05	0.000000000000000000000000000000e+00
-4.836364799950692940910812467337e+03	2.001263524033759452509101395279e-04	1.119052195329464312095659600521e-05	0.000000000000000000000000000000e+00
-4.836264799950692577112931758165e+03	2.003173105391979939241681174522e-04	1.154432290846411755412190269787e-05	0.000000000000000000000000000000e+00
-4.836164799950692213315051048994e+03	2.005079493525567958106536892160e-04	1.189785509848546804511932456494e-05	0.000000000000000000000000000000e+00
-4.836064799950691849517170339823e+03	2.006982657739070819054305605533e-04	1.225111551099962682511313599720e-05	0.000000000000000000000000000000e+00
-4.835964799950691485719289630651e+03	2.008882567284952385972679467230e-04	1.260410114137290875542529722253e-05	0.000000000000000000000000000000e+00
-4.835864799950691121921408921480e+03	2.010779191364080425562937959327e-04	1.295680899274313396557934546793e-05	0.000000000000000000000000000000e+00
-4.835764799950690758123528212309e+03	2.012672499126218293025170069654e-04	1.330923607606557092035946820996e-05	0.000000000000000000000000000000e+00
-4.835664799950690394325647503138e+03	2.014562459670515804591867103923e-04	1.366137941015872193874138712522e-05	0.000000000000000000000000000000e+00
-4.835564799950690030527766793966e+03	2.016449042046003904769119197127e-04	1.401323602174994269436558019803e-05	0.000000000000000000000000000000e+00
-4.835464799950689666729886084795e+03	2.018332215252090417779984310442e-04	1.436480294552087536876210788206e-05	0.000000000000000000000000000000e+00
-4.835364799950689302932005375624e+03	2.020211948239057154260572835014e-04	1.471607722415271748018367192756e-05	0.000000000000000000000000000000e+00
-4.835264799950688939134124666452e+03	2.022088209908559728461563409496e-04	1.506705590837131961178332884010e-05	0.000000000000000000000000000000e+00
-4.835164799950688575336243957281e+03	2.023960969114128730702434344479e-04	1.541773605699210526287327993611e-05	0.000000000000000000000000000000e+00
-4.835064799950688211538363248110e+03	2.025830194661672255078410653795e-04	1.576811473696483145798957758998e-05	0.000000000000000000000000000000e+00
-4.834964799950687847740482538939e+03	2.027695855309981137672842299580e-04	1.611818902341815115024717397496e-05	0.000000000000000000000000000000e+00
-4.834864799950687483942601829767e+03	2.029557919771235278971754922850e-04	1.646795599970400791217141345246e-05	0.000000000000000000000000000000e+00
-4.834764799950687120144721120596e+03	2.031416356711511863632202423702e-04	1.681741275744185105554470704980e-05	0.000000000000000000000000000000e+00
-4.834664799950686756346840411425e+03	2.033271134751295477604421391149e-04	1.716655639656269828532270116384e-05	0.000000000000000000000000000000e+00
-4.834564799950686392548959702253e+03	2.035122222465989580506701139839e-04	1.751538402535297134872058211208e-05	0.000000000000000000000000000000e+00
-4.834464799950686028751078993082e+03	2.036969588386430688505684960532e-04	1.786389276049819277089603097863e-05	0.000000000000000000000000000000e+00
-4.834364799950685664953198283911e+03	2.038813200999402557196671370576e-04	1.821207972712647591459304841077e-05	0.000000000000000000000000000000e+00
-4.834264799950685301155317574739e+03	2.040653028748154159191519063654e-04	1.855994205885184224506453953829e-05	0.000000000000000000000000000000e+00
-4.834164799950684937357436865568e+03	2.042489040032917932757094980900e-04	1.890747689781736918840544803277e-05	0.000000000000000000000000000000e+00
-4.834064799950684573559556156397e+03	2.044321203211429656756981110277e-04	1.925468139473812453758318208319e-05	0.000000000000000000000000000000e+00
-4.833964799950684209761675447226e+03	2.046149486599451036098612499714e-04	1.960155270894394161627395656300e-05	0.000000000000000000000000000000e+00
-4.833864799950683845963794738054e+03	2.047973858471293642433130877123e-04	1.994808800842199115479179416521e-05	0.000000000000000000000000000000e+00
-4.833764799950683482165914028883e+03	2.049794287060343668006867634546e-04	2.029428446985918714755986469456e-05	0.000000000000000000000000000000e+00
-4.833664799950683118368033319712e+03	2.051610740559589118967714904684e-04	2.064013927868437587014732725876e-05	0.000000000000000000000000000000e+00
-4.833564799950682754570152610540e+03	2.053423187122148906025298487066e-04	2.098564962911037243037566668580e-05	0.000000000000000000000000000000e+00
-4.833464799950682390772271901369e+03	2.055231594861803019313323259709e-04	2.133081272417576692646337677139e-05	0.000000000000000000000000000000e+00
-4.833364799950682026974391192198e+03	2.057035931853524329555177319051e-04	2.167562577578657136297655971813e-05	0.000000000000000000000000000000e+00
-4.833264799950681663176510483027e+03	2.058836166134012286583337969503e-04	2.202008600475767344326755159400e-05	0.000000000000000000000000000000e+00
-4.833164799950681299378629773855e+03	2.060632265702228244162036441267e-04	2.236419064085408029774262872458e-05	0.000000000000000000000000000000e+00
-4.833064799950680935580749064684e+03	2.062424198519932140062638215028e-04	2.270793692283197925301310715618e-05	0.000000000000000000000000000000e+00
-4.832964799950680571782868355513e+03	2.064211932512221344543368317659e-04	2.305132209847960886566625715588e-05	0.000000000000000000000000000000e+00
-4.832864799950680207984987646341e+03	2.065995435568070050930122860677e-04	2.339434342465792666812887667938e-05	0.000000000000000000000000000000e+00
-4.832764799950679844187106937170e+03	2.067774675540871647753254913837e-04	2.373699816734109734354604692719e-05	0.000000000000000000000000000000e+00
-4.832664799950679480389226227999e+03	2.069549620248980819833817257347e-04	2.407928360165675728396181276558e-05	0.000000000000000000000000000000e+00
-4.832564799950679116591345518827e+03	2.071320237476259444077408833351e-04	2.442119701192610635377862327022e-05	0.000000000000000000000000000000e+00
-4.832464799950678752793464809656e+03	2.073086494972622214217478076037e-04	2.476273569170378620091406418613e-05	0.000000000000000000000000000000e+00
-4.832364799950678388995584100485e+03	2.074848360454584705013514334127e-04	2.510389694381757899697277247597e-05	0.000000000000000000000000000000e+00
-4.832264799950678025197703391314e+03	2.076605801605812520651411778871e-04	2.544467808040787578445669769867e-05	0.000000000000000000000000000000e+00
-4.832164799950677661399822682142e+03	2.078358786077672340497635161682e-04	2.578507642296697202925412351071e-05	0.000000000000000000000000000000e+00
-4.832064799950677297601941972971e+03	2.080107281489784320106101178638e-04	2.612508930237814972082598108383e-05	0.000000000000000000000000000000e+00
-4.831964799950676933804061263800e+03	2.081851255430576118528318563250e-04	2.646471405895454602008945443892e-05	0.000000000000000000000000000000e+00
-4.831864799950676570006180554628e+03	2.083590675457838280876243786111e-04	2.680394804247785588884392393716e-05	0.000000000000000000000000000000e+00
-4.831764799950676206208299845457e+03	2.085325509099280162986222997290e-04	2.714278861223678060931273348100e-05	0.000000000000000000000000000000e+00
-4.831664799950675842410419136286e+03	2.087055723853090192891623910754e-04	2.748123313706530350896371783787e-05	0.000000000000000000000000000000e+00
-4.831564799950675478612538427114e+03	2.088781287188493692840579596393e-04	2.781927899538075562115881089742e-05	0.000000000000000000000000000000e+00
-4.831464799950675114814657717943e+03	2.090502166546315580223508456825e-04	2.815692357522167466976452387950e-05	0.000000000000000000000000000000e+00
-4.831364799950674751016777008772e+03	2.092218329339542526399547961447e-04	2.849416427428544382519613742399e-05	0.000000000000000000000000000000e+00
-4.831264799950674387218896299601e+03	2.093929742953886741826247108733e-04	2.883099849996574072508170871743e-05	0.000000000000000000000000000000e+00
-4.831164799950674023421015590429e+03	2.095636374748352200644146980935e-04	2.916742366938975271383263643266e-05	0.000000000000000000000000000000e+00
-4.831064799950673659623134881258e+03	2.097338192055801407362447541516e-04	2.950343720945521589936119677411e-05	0.000000000000000000000000000000e+00
-4.830964799950673295825254172087e+03	2.099035162183523518797390039481e-04	2.983903655686722042870463733610e-05	0.000000000000000000000000000000e+00
-4.830864799950672932027373462915e+03	2.100727252413804634414984384705e-04	3.017421915817480569947835189470e-05	0.000000000000000000000000000000e+00
-4.830764799950672568229492753744e+03	2.102414430004498357724279644643e-04	3.050898246980734550715813613309e-05	0.000000000000000000000000000000e+00
-4.830664799950672204431612044573e+03	2.104096662189598797125522633422e-04	3.084332395811072651632331331761e-05	0.000000000000000000000000000000e+00
-4.830564799950671840633731335402e+03	2.105773916179814379909945865066e-04	3.117724109938329295080641778704e-05	0.000000000000000000000000000000e+00
-4.830464799950671476835850626230e+03	2.107446159163142479411184870841e-04	3.151073137991162526538521659880e-05	0.000000000000000000000000000000e+00
-4.830364799950671113037969917059e+03	2.109113358305447294763212973123e-04	3.184379229600604437879982078208e-05	0.000000000000000000000000000000e+00
-4.830264799950670749240089207888e+03	2.110775480751036646456103573755e-04	3.217642135403591600699424457588e-05	0.000000000000000000000000000000e+00
-4.830164799950670385442208498716e+03	2.112432493623241482397223656164e-04	3.250861607046475848471420166952e-05	0.000000000000000000000000000000e+00
-4.830064799950670021644327789545e+03	2.114084364024996739225142894369e-04	3.284037397188514052293398237659e-05	0.000000000000000000000000000000e+00
-4.829964799950669657846447080374e+03	2.115731059039422745724629004727e-04	3.317169259505331469200378746720e-05	0.000000000000000000000000000000e+00
-4.829864799950669294048566371202e+03	2.117372545730409065696531190071e-04	3.350256948692366794568045507141e-05	0.000000000000000000000000000000e+00
-4.829764799950668930250685662031e+03	2.119008791143198069777120462476e-04	3.383300220468293497593295637849e-05	0.000000000000000000000000000000e+00
-4.829664799950668566452804952860e+03	2.120639762304971217762861179779e-04	3.416298831578420150357697226973e-05	0.000000000000000000000000000000e+00
-4.829564799950668202654924243689e+03	2.122265426225435883036268824853e-04	3.449252539798070428100212891920e-05	0.000000000000000000000000000000e+00
-4.829464799950667838857043534517e+03	2.123885749897413261193940270388e-04	3.482161103935936004435611201835e-05	0.000000000000000000000000000000e+00
-4.829364799950667475059162825346e+03	2.125500700297427904977842771927e-04	3.515024283837410473034859603736e-05	0.000000000000000000000000000000e+00
-4.829264799950667111261282116175e+03	2.127110244386299156560404810534e-04	3.547841840387900230009352031679e-05	0.000000000000000000000000000000e+00
-4.829164799950666747463401407003e+03	2.128714349109731495627434449958e-04	3.580613535516115027504402412717e-05	0.000000000000000000000000000000e+00
-4.829064799950666383665520697832e+03	2.130312981398908953219184514438e-04	3.613339132197331422238426035243e-05	0.000000000000000000000000000000e+00
-4.828964799950666019867639988661e+03	2.131906108171088983470331523762e-04	3.646018394456636572877744617571e-05	0.000000000000000000000000000000e+00
-4.828864799950665656069759279490e+03	2.133493696330197419552127113818e-04	3.678651087372150353367941666427e-05	0.000000000000000000000000000000e+00
-4.828764799950665292271878570318e+03	2.135075712767425869069437549541e-04	3.711236977078222394089979108145e-05	0.000000000000000000000000000000e+00
-4.828664799950664928473997861147e+03	2.136652124361828838407240116481e-04	3.743775830768607438972864209781e-05	0.000000000000000000000000000000e+00
-4.828564799950664564676117151976e+03	2.138222897980923025481464483377e-04	3.776267416699619018562866790134e-05	0.000000000000000000000000000000e+00
-4.828464799950664200878236442804e+03	2.139788000481287425641463428860e-04	3.808711504193255340412066489719e-05	0.000000000000000000000000000000e+00
-4.828364799950663837080355733633e+03	2.141347398709164250724112932289e-04	3.841107863640310271687028365051e-05	0.000000000000000000000000000000e+00
-4.828264799950663473282475024462e+03	2.142901059501061474411170992838e-04	3.873456266503452473338661721236e-05	0.000000000000000000000000000000e+00
-4.828164799950663109484594315290e+03	2.144448949684355919687722691336e-04	3.905756485320289626492207268882e-05	0.000000000000000000000000000000e+00
-4.828064799950662745686713606119e+03	2.145991036077898243654427101745e-04	3.938008293706402165651123126189e-05	0.000000000000000000000000000000e+00
-4.827964799950662381888832896948e+03	2.147527285492618464440850445385e-04	3.970211466358358715989310128158e-05	0.000000000000000000000000000000e+00
-4.827864799950662018090952187777e+03	2.149057664732132030219885487909e-04	4.002365779056705103215382801629e-05	0.000000000000000000000000000000e+00
-4.827764799950661654293071478605e+03	2.150582140593348056626515907297e-04	4.034471008668933034646206237106e-05	0.000000000000000000000000000000e+00
-4.827664799950661290495190769434e+03	2.152100679867078106277666904589e-04	4.066526933152423030478836429857e-05	0.000000000000000000000000000000e+00
-4.827564799950660926697310060263e+03	2.153613249338645781443685178758e-04	4.098533331557362960513579697164e-05	0.000000000000000000000000000000e+00
-4.827464799950660562899429351091e+03	2.155119815788497671972534508456e-04	4.130489984029646252086317992358e-05	0.000000000000000000000000000000e+00
-4.827364799950660199101548641920e+03	2.156620345992815116365620697891e-04	4.162396671813743670572879884695e-05	0.000000000000000000000000000000e+00
-4.827264799950659835303667932749e+03	2.158114806724127318106332129588e-04	4.194253177255552060597246222251e-05	0.000000000000000000000000000000e+00
-4.827164799950659471505787223577e+03	2.159603164751925004089666559892e-04	4.226059283805220047943590477857e-05	0.000000000000000000000000000000e+00
-4.827064799950659107707906514406e+03	2.161085386843274625152944157236e-04	4.257814776019949346919438171177e-05	0.000000000000000000000000000000e+00
-4.826964799950658743910025805235e+03	2.162561439763435538162494875536e-04	4.289519439566770317917229760063e-05	0.000000000000000000000000000000e+00
-4.826864799950658380112145096064e+03	2.164031290276475561797087099336e-04	4.321173061225298551437865035574e-05	0.000000000000000000000000000000e+00
-4.826764799950658016314264386892e+03	2.165494905145889242836787502711e-04	4.352775428890460958928146362190e-05	0.000000000000000000000000000000e+00
-4.826664799950657652516383677721e+03	2.166952251135215851401277786792e-04	4.384326331575203567706561225137e-05	0.000000000000000000000000000000e+00
-4.826564799950657288718502968550e+03	2.168403295008659815643059509682e-04	4.415825559413170855582037033216e-05	0.000000000000000000000000000000e+00
-4.826464799950656924920622259378e+03	2.169848003531710885390115794991e-04	4.447272903661362046176530604669e-05	0.000000000000000000000000000000e+00
-4.826364799950656561122741550207e+03	2.171286343471764837889659283121e-04	4.478668156702767075456883549833e-05	0.000000000000000000000000000000e+00
-4.826264799950656197324860841036e+03	2.172718281598746623006768174946e-04	4.510011112048970032201503088665e-05	0.000000000000000000000000000000e+00
-4.826164799950655833526980131865e+03	2.174143784685732966321936032728e-04	4.541301564342737013060813389131e-05	0.000000000000000000000000000000e+00
-4.826064799950655469729099422693e+03	2.175562819509576598531880309295e-04	4.572539309360572129178890143919e-05	0.000000000000000000000000000000e+00
-4.825964799950655105931218713522e+03	2.176975352851531026951437119976e-04	4.603724144015253861650718847365e-05	0.000000000000000000000000000000e+00
-4.825864799950654742133338004351e+03	2.178381351497876120167085378654e-04	4.634855866358346344804214345103e-05	0.000000000000000000000000000000e+00
-4.825764799950654378335457295179e+03	2.179780782240544505842100297954e-04	4.665934275582683544427928246101e-05	0.000000000000000000000000000000e+00
-4.825664799950654014537576586008e+03	2.181173611877749052723879374938e-04	4.696959172024829041449875410841e-05	0.000000000000000000000000000000e+00
-4.825564799950653650739695876837e+03	2.182559807214611165802897740917e-04	4.727930357167514809199268532858e-05	0.000000000000000000000000000000e+00
-4.825464799950653286941815167665e+03	2.183939335063789623572749754032e-04	4.758847633642050852734867172344e-05	0.000000000000000000000000000000e+00
-4.825364799950652923143934458494e+03	2.185312162246110228441819955947e-04	4.789710805230711808877161472786e-05	0.000000000000000000000000000000e+00
-4.825264799950652559346053749323e+03	2.186678255591195728195497149926e-04	4.820519676869099151691674953746e-05	0.000000000000000000000000000000e+00
-4.825164799950652195548173040152e+03	2.188037581938098176913276571298e-04	4.851274054648476292917955166040e-05	0.000000000000000000000000000000e+00
-4.825064799950651831750292330980e+03	2.189390108135929940633146451034e-04	4.881973745818081998355114636823e-05	0.000000000000000000000000000000e+00
-4.824964799950651467952411621809e+03	2.190735801044496871420319550339e-04	4.912618558787416699193059677064e-05	0.000000000000000000000000000000e+00
-4.824864799950651104154530912638e+03	2.192074627534931481435964695237e-04	4.943208303128503053542122658293e-05	0.000000000000000000000000000000e+00
-4.824764799950650740356650203466e+03	2.193406554490327472258653918047e-04	4.973742789578121435787455562050e-05	0.000000000000000000000000000000e+00
-4.824664799950650376558769494295e+03	2.194731548806374264205809598849e-04	5.004221830040022386647258212378e-05	0.000000000000000000000000000000e+00
-4.824564799950650012760888785124e+03	2.196049577391992067756237849707e-04	5.034645237587112635803052174133e-05	0.000000000000000000000000000000e+00
-4.824464799950649648963008075953e+03	2.197360607169969123377006869902e-04	5.065012826463614019475642513690e-05	0.000000000000000000000000000000e+00
-4.824364799950649285165127366781e+03	2.198664605077597586097609694278e-04	5.095324412087199358704914242679e-05	0.000000000000000000000000000000e+00
-4.824264799950648921367246657610e+03	2.199961538067311307437928791231e-04	5.125579811051101232575316624107e-05	0.000000000000000000000000000000e+00
-4.824164799950648557569365948439e+03	2.201251373107324701538373146192e-04	5.155778841126197712145182161514e-05	0.000000000000000000000000000000e+00
-4.824064799950648193771485239267e+03	2.202534077182270256037299738239e-04	5.185921321263070311695375647076e-05	0.000000000000000000000000000000e+00
-4.823964799950647829973604530096e+03	2.203809617293838482403323109082e-04	5.216007071594036867802704482422e-05	0.000000000000000000000000000000e+00
-4.823864799950647466175723820925e+03	2.205077960461418137318168053440e-04	5.246035913435157313359016861831e-05	0.000000000000000000000000000000e+00
-4.823764799950647102377843111753e+03	2.206339073722736173008979188026e-04	5.276007669288219122799565852233e-05	0.000000000000000000000000000000e+00
-4.823664799950646738579962402582e+03	2.207592924134499584934432370176e-04	5.305922162842689553639841104626e-05	0.000000000000000000000000000000e+00
-4.823564799950646374782081693411e+03	2.208839478773036717369759873719e-04	5.335779218977648914474382069173e-05	0.000000000000000000000000000000e+00
-4.823464799950646010984200984240e+03	2.210078704734938840042318686230e-04	5.365578663763694017415847858921e-05	0.000000000000000000000000000000e+00
-4.823364799950645647186320275068e+03	2.211310569137704164222046898658e-04	5.395320324464815880732490582794e-05	0.000000000000000000000000000000e+00
-4.823264799950645283388439565897e+03	2.212535039120380503559204488084e-04	5.425004029540253714563105558177e-05	0.000000000000000000000000000000e+00
-4.823164799950644919590558856726e+03	2.213752081844208748073743464602e-04	5.454629608646322479204027189326e-05	0.000000000000000000000000000000e+00
-4.823064799950644555792678147554e+03	2.214961664493267422346850503700e-04	5.484196892638212660715454904725e-05	0.000000000000000000000000000000e+00
-4.822964799950644191994797438383e+03	2.216163754275118056864118942784e-04	5.513705713571764974352540367164e-05	0.000000000000000000000000000000e+00
-4.822864799950643828196916729212e+03	2.217358318421449475156548292176e-04	5.543155904705219318194878153072e-05	0.000000000000000000000000000000e+00
-4.822764799950643464399036020041e+03	2.218545324188724249345888717144e-04	5.572547300500938654600757704571e-05	0.000000000000000000000000000000e+00
-4.822664799950643100601155310869e+03	2.219724738858824342538356155785e-04	5.601879736627104431354387537034e-05	0.000000000000000000000000000000e+00
-4.822564799950642736803274601698e+03	2.220896529739698377521606165175e-04	5.631153049959388963516954129673e-05	0.000000000000000000000000000000e+00
-4.822464799950642373005393892527e+03	2.222060664166007821259535282010e-04	5.660367078582595966838864054438e-05	0.000000000000000000000000000000e+00
-4.822364799950642009207513183355e+03	2.223217109499775066740884232885e-04	5.689521661792282795260325412023e-05	0.000000000000000000000000000000e+00
-4.822264799950641645409632474184e+03	2.224365833131030972726754901814e-04	5.718616640096349474720396899308e-05	0.000000000000000000000000000000e+00
-4.822164799950641281611751765013e+03	2.225506802478463487700299783256e-04	5.747651855216604697669871559818e-05	0.000000000000000000000000000000e+00
-4.822064799950640917813871055841e+03	2.226639984990065460664782071021e-04	5.776627150090306067782564003465e-05	0.000000000000000000000000000000e+00
-4.821964799950640554015990346670e+03	2.227765348143784620345980718170e-04	5.805542368871670529106854274914e-05	0.000000000000000000000000000000e+00
-4.821864799950640190218109637499e+03	2.228882859448171657040793647298e-04	5.834397356933362433547424208413e-05	0.000000000000000000000000000000e+00
-4.821764799950639826420228928328e+03	2.229992486443031286021815295939e-04	5.863191960867953148039966038141e-05	0.000000000000000000000000000000e+00
-4.821664799950639462622348219156e+03	2.231094196700070871487026069602e-04	5.891926028489352879045221067500e-05	0.000000000000000000000000000000e+00
-4.821564799950639098824467509985e+03	2.232187957823551761014913008552e-04	5.920599408834218102494137414560e-05	0.000000000000000000000000000000e+00
-4.821464799950638735026586800814e+03	2.233273737450938993716331726347e-04	5.949211952163332566305073423329e-05	0.000000000000000000000000000000e+00
-4.821364799950638371228706091642e+03	2.234351503253552634689627076625e-04	5.977763509962959832593973330539e-05	0.000000000000000000000000000000e+00
-4.821264799950638007430825382471e+03	2.235421222937218838425210698517e-04	6.006253934946170070082946401691e-05	0.000000000000000000000000000000e+00
-4.821164799950637643632944673300e+03	2.236482864242921454311224804812e-04	6.034683081054141096707249536379e-05	0.000000000000000000000000000000e+00
-4.821064799950637279835063964128e+03	2.237536394947452818987576605991e-04	6.063050803457431639541599932564e-05	0.000000000000000000000000000000e+00
-4.820964799950636916037183254957e+03	2.238581782864066717104317705278e-04	6.091356958557226134419460006342e-05	0.000000000000000000000000000000e+00
-4.820864799950636552239302545786e+03	2.239618995843129444726221644046e-04	6.119601403986557163882514798203e-05	0.000000000000000000000000000000e+00
-4.820764799950636188441421836615e+03	2.240648001772773041141706418244e-04	6.147783998611500112449479438226e-05	0.000000000000000000000000000000e+00
-4.820664799950635824643541127443e+03	2.241668768579546623317955145183e-04	6.175904602532333940567016439260e-05	0.000000000000000000000000000000e+00
-4.820564799950635460845660418272e+03	2.242681264229070430861467944084e-04	6.203963077084685695528065707549e-05	0.000000000000000000000000000000e+00
-4.820464799950635097047779709101e+03	2.243685456726687160473182602871e-04	6.231959284840640463445926577890e-05	0.000000000000000000000000000000e+00
-4.820364799950634733249898999929e+03	2.244681314118116281959569580096e-04	6.259893089609829637184890138712e-05	0.000000000000000000000000000000e+00
-4.820264799950634369452018290758e+03	2.245668804490106185839382035851e-04	6.287764356440489368731128205781e-05	0.000000000000000000000000000000e+00
-4.820164799950634005654137581587e+03	2.246647895971087957253664590951e-04	6.315572951620487850751123337645e-05	0.000000000000000000000000000000e+00
-4.820064799950633641856256872416e+03	2.247618556731828607774675843345e-04	6.343318742678334979864795961646e-05	0.000000000000000000000000000000e+00
-4.819964799950633278058376163244e+03	2.248580754986084578265354005921e-04	6.371001598384160849106172541667e-05	0.000000000000000000000000000000e+00
-4.819864799950632914260495454073e+03	2.249534458991254970688239422927e-04	6.398621388750661714318879180752e-05	0.000000000000000000000000000000e+00
-4.819764799950632550462614744902e+03	2.250479637049035322015483329139e-04	6.426177985034028342266332334276e-05	0.000000000000000000000000000000e+00
-4.819664799950632186664734035730e+03	2.251416257506071649189399730417e-04	6.453671259734839122171323744226e-05	0.000000000000000000000000000000e+00
-4.819564799950631822866853326559e+03	2.252344288754613951981931041502e-04	6.481101086598932848464871270266e-05	0.000000000000000000000000000000e+00
-4.819464799950631459068972617388e+03	2.253263699233169715854113723807e-04	6.508467340618248977469895155679e-05	0.000000000000000000000000000000e+00
-4.819364799950631095271091908216e+03	2.254174457427158227967173287354e-04	6.535769898031644844788728976326e-05	0.000000000000000000000000000000e+00
-4.819264799950630731473211199045e+03	2.255076531869564080041989928560e-04	6.563008636325679001372740417608e-05	0.000000000000000000000000000000e+00
-4.819164799950630367675330489874e+03	2.255969891141590671218564168043e-04	6.590183434235379641812080375729e-05	0.000000000000000000000000000000e+00
-4.819064799950630003877449780703e+03	2.256854503873314795117654973922e-04	6.617294171744971019791248245667e-05	0.000000000000000000000000000000e+00
-4.818964799950629640079569071531e+03	2.257730338744339600599159156857e-04	6.644340730088583600512069926580e-05	0.000000000000000000000000000000e+00
-4.818864799950629276281688362360e+03	2.258597364484448907773206371985e-04	6.671322991750933042304216868956e-05	0.000000000000000000000000000000e+00
-4.818764799950628912483807653189e+03	2.259455549874260710859624756708e-04	6.698240840467972073181412984155e-05	0.000000000000000000000000000000e+00
-4.818664799950628548685926944017e+03	2.260304863745880409996863447120e-04	6.725094161227513907090613809459e-05	0.000000000000000000000000000000e+00
-4.818564799950628184888046234846e+03	2.261145274983554856202544458554e-04	6.751882840269829910359589142388e-05	0.000000000000000000000000000000e+00
-4.818464799950627821090165525675e+03	2.261976752524325312131842080632e-04	6.778606765088220163090193537414e-05	0.000000000000000000000000000000e+00
-4.818364799950627457292284816504e+03	2.262799265358680954936948515055e-04	6.805265824429556915497324665054e-05	0.000000000000000000000000000000e+00
-4.818264799950627093494404107332e+03	2.263612782531212379126539513408e-04	6.831859908294796873435422712717e-05	0.000000000000000000000000000000e+00
-4.818164799950626729696523398161e+03	2.264417273141264286273610650824e-04	6.858388907939471799881520075459e-05	0.000000000000000000000000000000e+00
-4.818064799950626365898642688990e+03	2.265212706343588445773856721033e-04	6.884852715874149300858547695370e-05	0.000000000000000000000000000000e+00
-4.817964799950626002100761979818e+03	2.265999051348996384553508010029e-04	6.911251225864862440546182442702e-05	0.000000000000000000000000000000e+00
-4.817864799950625638302881270647e+03	2.266776277425012347827709691117e-04	6.937584332933519027600960393798e-05	0.000000000000000000000000000000e+00
-4.817764799950625274505000561476e+03	2.267544353896525175656728734452e-04	6.963851933358279730663931150758e-05	0.000000000000000000000000000000e+00
-4.817664799950624910707119852304e+03	2.268303250146440721603247059335e-04	6.990053924673905023055853202862e-05	0.000000000000000000000000000000e+00
-4.817564799950624546909239143133e+03	2.269052935616333729288568443749e-04	7.016190205672084509187086398541e-05	0.000000000000000000000000000000e+00
-4.817464799950624183111358433962e+03	2.269793379807099979999368555283e-04	7.042260676401726948638731817809e-05	0.000000000000000000000000000000e+00
-4.817364799950623819313477724791e+03	2.270524552279607356092272496539e-04	7.068265238169231306705753148378e-05	0.000000000000000000000000000000e+00
-4.817264799950623455515597015619e+03	2.271246422655347175448975471923e-04	7.094203793538729344633070317272e-05	0.000000000000000000000000000000e+00
-4.817164799950623091717716306448e+03	2.271958960617084983830277211680e-04	7.120076246332297039039194164189e-05	0.000000000000000000000000000000e+00
-4.817064799950622727919835597277e+03	2.272662135909512160381745760063e-04	7.145882501630140251538264584141e-05	0.000000000000000000000000000000e+00
-4.816964799950622364121954888105e+03	2.273355918339895083684493171106e-04	7.171622465770754648560492139353e-05	0.000000000000000000000000000000e+00
-4.816864799950622000324074178934e+03	2.274040277778725924109209932666e-04	7.197296046351053095107425106036e-05	0.000000000000000000000000000000e+00
-4.816764799950621636526193469763e+03	2.274715184160372623018570026332e-04	7.222903152226475430221913631712e-05	0.000000000000000000000000000000e+00
-4.816664799950621272728312760592e+03	2.275380607483728058818006623198e-04	7.248443693511058940129321293000e-05	0.000000000000000000000000000000e+00
-4.816564799950620908930432051420e+03	2.276036517812858670905401536899e-04	7.273917581577487147335286943317e-05	0.000000000000000000000000000000e+00
-4.816464799950620545132551342249e+03	2.276682885277653896772404040760e-04	7.299324729057112849921890029847e-05	0.000000000000000000000000000000e+00
-4.816364799950620181334670633078e+03	2.277319680074474524903577199453e-04	7.324665049839951345284072559139e-05	0.000000000000000000000000000000e+00
-4.816264799950619817536789923906e+03	2.277946872466800234523914836515e-04	7.349938459074643838306317711329e-05	0.000000000000000000000000000000e+00
-4.816164799950619453738909214735e+03	2.278564432785877677447444744629e-04	7.375144873168396454990447530520e-05	0.000000000000000000000000000000e+00
-4.816064799950619089941028505564e+03	2.279172331431366933622573167639e-04	7.400284209786890795776392870664e-05	0.000000000000000000000000000000e+00
-4.815964799950618726143147796392e+03	2.279770538871989321930144889450e-04	7.425356387854170094314082417597e-05	0.000000000000000000000000000000e+00
-4.815864799950618362345267087221e+03	2.280359025646172500476072109166e-04	7.450361327552487429159294718417e-05	0.000000000000000000000000000000e+00
-4.815764799950617998547386378050e+03	2.280937762362697193187222044486e-04	7.475298950322141738195069748940e-05	0.000000000000000000000000000000e+00
-4.815664799950617634749505668879e+03	2.281506719701342019053502685466e-04	7.500169178861273175471652274737e-05	0.000000000000000000000000000000e+00
-4.815564799950617270951624959707e+03	2.282065868413528863471034791033e-04	7.524971937125638139255701108965e-05	0.000000000000000000000000000000e+00
-4.815464799950616907153744250536e+03	2.282615179322967165383151399993e-04	7.549707150328351774014323805062e-05	0.000000000000000000000000000000e+00
-4.815364799950616543355863541365e+03	2.283154623326297391269767977917e-04	7.574374744939607433102946032477e-05	0.000000000000000000000000000000e+00
-4.815264799950616179557982832193e+03	2.283684171393734780187295685394e-04	7.598974648686367681146153207905e-05	0.000000000000000000000000000000e+00
-4.815164799950615815760102123022e+03	2.284203794569712546707468403540e-04	7.623506790552026836111504382032e-05	0.000000000000000000000000000000e+00
-4.815064799950615451962221413851e+03	2.284713463973523186502367909867e-04	7.647971100776042340570887168028e-05	0.000000000000000000000000000000e+00
-4.814964799950615088164340704679e+03	2.285213150799961137182164661041e-04	7.672367510853545804171138566829e-05	0.000000000000000000000000000000e+00
-4.814864799950614724366459995508e+03	2.285702826319963541779056726000e-04	7.696695953534922875292206834175e-05	0.000000000000000000000000000000e+00
-4.814764799950614360568579286337e+03	2.286182461881250741180665597696e-04	7.720956362825364652398285603141e-05	0.000000000000000000000000000000e+00
-4.814664799950613996770698577166e+03	2.286652028908966766563432004844e-04	7.745148673984390635081920262195e-05	0.000000000000000000000000000000e+00
-4.814564799950613632972817867994e+03	2.287111498906317934472209874031e-04	7.769272823525349991064664623153e-05	0.000000000000000000000000000000e+00
-4.814464799950613269174937158823e+03	2.287560843455211984000946534579e-04	7.793328749214887586627131810246e-05	0.000000000000000000000000000000e+00
-4.814364799950612905377056449652e+03	2.288000034216896129771190437907e-04	7.817316390072388332995595439101e-05	0.000000000000000000000000000000e+00
-4.814264799950612541579175740480e+03	2.288429042932594843860055755513e-04	7.841235686369391717168847444341e-05	0.000000000000000000000000000000e+00
-4.814164799950612177781295031309e+03	2.288847841424145740374385127325e-04	7.865086579628977872438028162705e-05	0.000000000000000000000000000000e+00
-4.814064799950611813983414322138e+03	2.289256401594636815277628016929e-04	7.888869012625129254357575492307e-05	0.000000000000000000000000000000e+00
-4.813964799950611450185533612967e+03	2.289654695429040975711287853045e-04	7.912582929382062501156430700533e-05	0.000000000000000000000000000000e+00
-4.813864799950611086387652903795e+03	2.290042694994850840366912292367e-04	7.936228275173530478589500880560e-05	0.000000000000000000000000000000e+00
-4.813764799950610722589772194624e+03	2.290420372442712997756997239662e-04	7.959804996522102640745671697786e-05	0.000000000000000000000000000000e+00
-4.813664799950610358791891485453e+03	2.290787700007061180283718382356e-04	7.983313041198415575296076784895e-05	0.000000000000000000000000000000e+00
-4.813564799950609994994010776281e+03	2.291144650006748354105490239618e-04	8.006752358220391022677192571777e-05	0.000000000000000000000000000000e+00
-4.813464799950609631196130067110e+03	2.291491194845679080054068332828e-04	8.030122897852437632241345832895e-05	0.000000000000000000000000000000e+00
-4.813364799950609267398249357939e+03	2.291827307013440248248392627772e-04	8.053424611604612060825753028226e-05	0.000000000000000000000000000000e+00
-4.813264799950608903600368648767e+03	2.292152959085930728506258491350e-04	8.076657452231762453036256754757e-05	0.000000000000000000000000000000e+00
-4.813164799950608539802487939596e+03	2.292468123725991291806530769648e-04	8.099821373732642105971318846613e-05	0.000000000000000000000000000000e+00
-4.813064799950608176004607230425e+03	2.292772773684032905448099137757e-04	8.122916331348993318386270123810e-05	0.000000000000000000000000000000e+00
-4.812964799950607812206726521254e+03	2.293066881798664757158290328221e-04	8.145942281564604134803248003394e-05	0.000000000000000000000000000000e+00
-4.812864799950607448408845812082e+03	2.293350420997320923948564752592e-04	8.168899182104343405577684400498e-05	0.000000000000000000000000000000e+00
-4.812764799950607084610965102911e+03	2.293623364296886227818583758875e-04	8.191786991933161965646903457383e-05	0.000000000000000000000000000000e+00
-4.812664799950606720813084393740e+03	2.293885684804321549359190646200e-04	8.214605671255066708224407134864e-05	0.000000000000000000000000000000e+00
-4.812564799950606357015203684568e+03	2.294137355717288057153219194007e-04	8.237355181512072974450711093652e-05	0.000000000000000000000000000000e+00
-4.812464799950605993217322975397e+03	2.294378350324770895075215948467e-04	8.260035485383124416979006010564e-05	0.000000000000000000000000000000e+00
-4.812364799950605629419442266226e+03	2.294608642007701243287903780654e-04	8.282646546782987113759222363996e-05	0.000000000000000000000000000000e+00
-4.812264799950605265621561557055e+03	2.294828204239577837137559201963e-04	8.305188330861119287273214295553e-05	0.000000000000000000000000000000e+00
-4.812164799950604901823680847883e+03	2.295037010587088214998846558146e-04	8.327660804000508497704768906544e-05	0.000000000000000000000000000000e+00
-4.812064799950604538025800138712e+03	2.295235034710727797715307252346e-04	8.350063933816484441560734630627e-05	0.000000000000000000000000000000e+00
-4.811964799950604174227919429541e+03	2.295422250365418696989305846756e-04	8.372397689155506000490553075721e-05	0.000000000000000000000000000000e+00
-4.811864799950603810430038720369e+03	2.295598631401127439569803678765e-04	8.394662040093919829798763121431e-05	0.000000000000000000000000000000e+00
-4.811764799950603446632158011198e+03	2.295764151763481878288503112984e-04	8.416856957936690486650477271979e-05	0.000000000000000000000000000000e+00
-4.811664799950603082834277302027e+03	2.295918785494387289944362429139e-04	8.438982415216106163727977085287e-05	0.000000000000000000000000000000e+00
-4.811564799950602719036396592855e+03	2.296062506732640033733222617585e-04	8.461038385690455962580280857566e-05	0.000000000000000000000000000000e+00
-4.811464799950602355238515883684e+03	2.296195289714542293879606660312e-04	8.483024844342677351412967956534e-05	0.000000000000000000000000000000e+00
-4.811364799950601991440635174513e+03	2.296317108774514382813630719582e-04	8.504941767378980583581837837670e-05	0.000000000000000000000000000000e+00
-4.811264799950601627642754465342e+03	2.296427938345706502246829083802e-04	8.526789132227448721537688136607e-05	0.000000000000000000000000000000e+00
-4.811164799950601263844873756170e+03	2.296527752960608877944720385145e-04	8.548566917536601068947771375761e-05	0.000000000000000000000000000000e+00
-4.811064799950600900046993046999e+03	2.296616527251661894499373817169e-04	8.570275103173938984531948781509e-05	0.000000000000000000000000000000e+00
-4.810964799950600536249112337828e+03	2.296694235951863790647087260055e-04	8.591913670224459169833669536231e-05	0.000000000000000000000000000000e+00
-4.810864799950600172451231628656e+03	2.296760853895378625636608527216e-04	8.613482600989145272947500320271e-05	0.000000000000000000000000000000e+00
-4.810764799950599808653350919485e+03	2.296816356018141806142468519525e-04	8.634981878983424255676049074992e-05	0.000000000000000000000000000000e+00
-4.810664799950599444855470210314e+03	2.296860717358465884228857500915e-04	8.656411488935607852907017090160e-05	0.000000000000000000000000000000e+00
-4.810564799950599081057589501143e+03	2.296893913057643373757527038848e-04	8.677771416785294729661498491780e-05	0.000000000000000000000000000000e+00
-4.810464799950598717259708791971e+03	2.296915918360550650997864430281e-04	8.699061649681753664604261233606e-05	0.000000000000000000000000000000e+00
-4.810364799950598353461828082800e+03	2.296926708616248602630449671125e-04	8.720282175982279628499715951051e-05	0.000000000000000000000000000000e+00
-4.810264799950597989663947373629e+03	2.296926259278583273750612425701e-04	8.741432985250518691855425856829e-05	0.000000000000000000000000000000e+00
-4.810164799950597625866066664457e+03	2.296914545906785431669816510691e-04	8.762514068254772603774882533401e-05	0.000000000000000000000000000000e+00
-4.810064799950597262068185955286e+03	2.296891544166068503413785650835e-04	8.783525416966269489492391553398e-05	0.000000000000000000000000000000e+00
-4.809964799950596898270305246115e+03	2.296857229828224344816284263615e-04	8.804467024557414219117223996847e-05	0.000000000000000000000000000000e+00
-4.809864799950596534472424536943e+03	2.296811578772220093815070729448e-04	8.825338885400008960818024617012e-05	0.000000000000000000000000000000e+00
-4.809764799950596170674543827772e+03	2.296754566984791229040246962612e-04	8.846140995063447984205623475518e-05	0.000000000000000000000000000000e+00
-4.809664799950595806876663118601e+03	2.296686170561035712604780467672e-04	8.866873350312885358661535439850e-05	0.000000000000000000000000000000e+00
-4.809564799950595443078782409430e+03	2.296606365705005151339052060777e-04	8.887535949107376901864863150138e-05	0.000000000000000000000000000000e+00
-4.809464799950595079280901700258e+03	2.296515128730294873823231105447e-04	8.908128790597996378517603455194e-05	0.000000000000000000000000000000e+00
-4.809364799950594715483020991087e+03	2.296412436060634007419650748361e-04	8.928651875125923238762926104073e-05	0.000000000000000000000000000000e+00
-4.809264799950594351685140281916e+03	2.296298264230472031648122577252e-04	8.949105204220507317307287120656e-05	0.000000000000000000000000000000e+00
-4.809164799950593987887259572744e+03	2.296172589885566686813966885694e-04	8.969488780597301006477367613101e-05	0.000000000000000000000000000000e+00
-4.809064799950593624089378863573e+03	2.296035389783568358978982359986e-04	8.989802608156073810991709693852e-05	0.000000000000000000000000000000e+00
-4.808964799950593260291498154402e+03	2.295886640794603651780786401915e-04	9.010046691978793021414462227625e-05	0.000000000000000000000000000000e+00
-4.808864799950592896493617445230e+03	2.295726319901858416151069208766e-04	9.030221038327584058818392476198e-05	0.000000000000000000000000000000e+00
-4.808764799950592532695736736059e+03	2.295554404202158882680046003699e-04	9.050325654642656938130007571175e-05	0.000000000000000000000000000000e+00
-4.808664799950592168897856026888e+03	2.295370870906550354526021173740e-04	9.070360549540217823694804311074e-05	0.000000000000000000000000000000e+00
-4.808564799950591805099975317717e+03	2.295175697340876984527124893276e-04	9.090325732810342637766481965755e-05	0.000000000000000000000000000000e+00
-4.808464799950591441302094608545e+03	2.294968860946357215504359805536e-04	9.110221215414834405963567798281e-05	0.000000000000000000000000000000e+00
-4.808364799950591077504213899374e+03	2.294750339280160304766820189570e-04	9.130047009485048076660868021648e-05	0.000000000000000000000000000000e+00
-4.808264799950590713706333190203e+03	2.294520110015979596010393670724e-04	9.149803128319690945832037831664e-05	0.000000000000000000000000000000e+00
-4.808164799950590349908452481031e+03	2.294278150944605249115376688351e-04	9.169489586382602753101417336623e-05	0.000000000000000000000000000000e+00
-4.808064799950589986110571771860e+03	2.294024439974495614691374356653e-04	9.189106399300497830719830494317e-05	0.000000000000000000000000000000e+00
-4.807964799950589622312691062689e+03	2.293758955132346440217855354504e-04	9.208653583860695055265943587131e-05	0.000000000000000000000000000000e+00
-4.807864799950589258514810353518e+03	2.293481674563659263033077451155e-04	9.228131158008812562777017918236e-05	0.000000000000000000000000000000e+00
-4.807764799950588894716929644346e+03	2.293192576533307905969211182295e-04	9.247539140846440779836212797704e-05	0.000000000000000000000000000000e+00
-4.807664799950588530919048935175e+03	2.292891639426103346684204797867e-04	9.266877552628788349605576390999e-05	0.000000000000000000000000000000e+00
-4.807564799950588167121168226004e+03	2.292578841747357502791476724369e-04	9.286146414762303663310155643629e-05	0.000000000000000000000000000000e+00
-4.807464799950587803323287516832e+03	2.292254162123445390686349298903e-04	9.305345749802270641920509675060e-05	0.000000000000000000000000000000e+00
-4.807364799950587439525406807661e+03	2.291917579302365115968137532221e-04	9.324475581450374702275479821267e-05	0.000000000000000000000000000000e+00
-4.807264799950587075727526098490e+03	2.291569072154297050710608507629e-04	9.343535934552252460172372394709e-05	0.000000000000000000000000000000e+00
-4.807164799950586711929645389318e+03	2.291208619672161655479725173024e-04	9.362526835095006196886535665413e-05	0.000000000000000000000000000000e+00
-4.807064799950586348131764680147e+03	2.290836200972174048744872676409e-04	9.381448310204699352152918345737e-05	0.000000000000000000000000000000e+00
-4.806964799950585984333883970976e+03	2.290451795294398847340627822788e-04	9.400300388143824912093315937511e-05	0.000000000000000000000000000000e+00
-4.806864799950585620536003261805e+03	2.290055382003302567473640438678e-04	9.419083098308748047342020548456e-05	0.000000000000000000000000000000e+00
-4.806764799950585256738122552633e+03	2.289646940588304670476799129730e-04	9.437796471227120290864442964107e-05	0.000000000000000000000000000000e+00
-4.806664799950584892940241843462e+03	2.289226450664326440159052067358e-04	9.456440538555277452743147437175e-05	0.000000000000000000000000000000e+00
-4.806564799950584529142361134291e+03	2.288793891972338775953055289847e-04	9.475015333075602298393280698008e-05	0.000000000000000000000000000000e+00
-4.806464799950584165344480425119e+03	2.288349244379908088709019153839e-04	9.493520888693870963745413682489e-05	0.000000000000000000000000000000e+00
-4.806364799950583801546599715948e+03	2.287892487881740028084209814807e-04	9.511957240436565489110493087921e-05	0.000000000000000000000000000000e+00
-4.806264799950583437748719006777e+03	2.287423602600222938881907586151e-04	9.530324424448167379506774432585e-05	0.000000000000000000000000000000e+00
-4.806164799950583073950838297606e+03	2.286942568785967793733304720405e-04	9.548622477988429480943305405205e-05	0.000000000000000000000000000000e+00
-4.806064799950582710152957588434e+03	2.286449366818348125779403190450e-04	9.566851439429611264880087828644e-05	0.000000000000000000000000000000e+00
-4.805964799950582346355076879263e+03	2.285943977206036708746395014202e-04	9.585011348253701915413799161669e-05	0.000000000000000000000000000000e+00
-4.805864799950581982557196170092e+03	2.285426380587541694919956336562e-04	9.603102245049610890398339435592e-05	0.000000000000000000000000000000e+00
-4.805764799950581618759315460920e+03	2.284896557731740042614110297592e-04	9.621124171510336798521928480810e-05	0.000000000000000000000000000000e+00
-4.805664799950581254961434751749e+03	2.284354489538409859437917415192e-04	9.639077170430110526582606622625e-05	0.000000000000000000000000000000e+00
-4.805564799950580891163554042578e+03	2.283800157038761119258907239526e-04	9.656961285701512616962138846333e-05	0.000000000000000000000000000000e+00
-4.805464799950580527365673333406e+03	2.283233541395963668661078793676e-04	9.674776562312573026814616072855e-05	0.000000000000000000000000000000e+00
-4.805364799950580163567792624235e+03	2.282654623905674420251271650173e-04	9.692523046343835650684450655490e-05	0.000000000000000000000000000000e+00
-4.805264799950579799769911915064e+03	2.282063385996562106510648915147e-04	9.710200784965407935344500200969e-05	0.000000000000000000000000000000e+00
-4.805164799950579435972031205893e+03	2.281459809230830136292378362839e-04	9.727809826433980679074448039145e-05	0.000000000000000000000000000000e+00
-4.805064799950579072174150496721e+03	2.280843875304738638167684205982e-04	9.745350220089822081137587161948e-05	0.000000000000000000000000000000e+00
-4.804964799950578708376269787550e+03	2.280215566049122980114838288301e-04	9.762822016353758238730448093534e-05	0.000000000000000000000000000000e+00
-4.804864799950578344578389078379e+03	2.279574863429911747107065034257e-04	9.780225266724114341603674160908e-05	0.000000000000000000000000000000e+00
-4.804764799950577980780508369207e+03	2.278921749548642821346644549152e-04	9.797560023773643669408456302605e-05	0.000000000000000000000000000000e+00
-4.804664799950577616982627660036e+03	2.278256206642976751993584505485e-04	9.814826341146426773483224526018e-05	0.000000000000000000000000000000e+00
-4.804564799950577253184746950865e+03	2.277578217087209040692119543792e-04	9.832024273554750329849605261501e-05	0.000000000000000000000000000000e+00
-4.804464799950576889386866241693e+03	2.276887763392779716591779459733e-04	9.849153876775956176648635365112e-05	0.000000000000000000000000000000e+00
-4.804364799950576525588985532522e+03	2.276184828208781285065198662920e-04	9.866215207649272733291673231903e-05	0.000000000000000000000000000000e+00
-4.804264799950576161791104823351e+03	2.275469394322465863274296271612e-04	9.883208324072622025062428985365e-05	0.000000000000000000000000000000e+00
-4.804164799950575797993224114180e+03	2.274741444659748792079395629528e-04	9.900133284999398247411966922371e-05	0.000000000000000000000000000000e+00
-4.804064799950575434195343405008e+03	2.274000962285710350594541973024e-04	9.916990150435227356715689461808e-05	0.000000000000000000000000000000e+00
-4.803964799950575070397462695837e+03	2.273247930405097199692276976890e-04	9.933778981434702266481440169343e-05	0.000000000000000000000000000000e+00
-4.803864799950574706599581986666e+03	2.272482332362820030800809600890e-04	9.950499840098090938503294644590e-05	0.000000000000000000000000000000e+00
-4.803764799950574342801701277494e+03	2.271704151644449859448471329415e-04	9.967152789568026855730048518822e-05	0.000000000000000000000000000000e+00
-4.803664799950573979003820568323e+03	2.270913371876712692504912682878e-04	9.983737894026172390079393315077e-05	0.000000000000000000000000000000e+00
-4.803564799950573615205939859152e+03	2.270109976827981484916868515356e-04	1.000025521868986048620864259817e-04	0.000000000000000000000000000000e+00
-4.803464799950573251408059149981e+03	2.269293950408766741191207705342e-04	1.001670482980870924023114598711e-04	0.000000000000000000000000000000e+00
-4.803364799950572887610178440809e+03	2.268465276672204406372551632742e-04	1.003308679466122157065283149180e-04	0.000000000000000000000000000000e+00
-4.803264799950572523812297731638e+03	2.267623939814542943869263291745e-04	1.004940118155135371849628889152e-04	0.000000000000000000000000000000e+00
-4.803164799950572160014417022467e+03	2.266769924175626347521289583042e-04	1.006564805980506341863411901016e-04	0.000000000000000000000000000000e+00
-4.803064799950571796216536313295e+03	2.265903214239376882617460484681e-04	1.008182749976683774233154888833e-04	0.000000000000000000000000000000e+00
-4.802964799950571432418655604124e+03	2.265023794634275116407357009152e-04	1.009793957279619383473473481772e-04	0.000000000000000000000000000000e+00
-4.802864799950571068620774894953e+03	2.264131650133837509158291068090e-04	1.011398435126416067882104687925e-04	0.000000000000000000000000000000e+00
-4.802764799950570704822894185781e+03	2.263226765657092649959569730100e-04	1.012996190854973375429504134360e-04	0.000000000000000000000000000000e+00
-4.802664799950570341025013476610e+03	2.262309126269054510970785143442e-04	1.014587231903631478870456139596e-04	0.000000000000000000000000000000e+00
-4.802564799950569977227132767439e+03	2.261378717181194346417388851833e-04	1.016171565810811762723894768889e-04	0.000000000000000000000000000000e+00
-4.802464799950569613429252058268e+03	2.260435523751909881080834896494e-04	1.017749200214656461575823964694e-04	0.000000000000000000000000000000e+00
-4.802364799950569249631371349096e+03	2.259479531486992601434921068559e-04	1.019320142852664774725177099235e-04	0.000000000000000000000000000000e+00
-4.802264799950568885833490639925e+03	2.258510726040093149428328311856e-04	1.020884401561327761102232480894e-04	0.000000000000000000000000000000e+00
-4.802164799950568522035609930754e+03	2.257529093213184005761728911921e-04	1.022441984275760659206869207516e-04	0.000000000000000000000000000000e+00
-4.802064799950568158237729221582e+03	2.256534618957020275811092835383e-04	1.023992899029332496541391805955e-04	0.000000000000000000000000000000e+00
-4.801964799950567794439848512411e+03	2.255527289371598578197192219719e-04	1.025537153953294479315910825434e-04	0.000000000000000000000000000000e+00
-4.801864799950567430641967803240e+03	2.254507090706612951799131527864e-04	1.027074757276405400597749095759e-04	0.000000000000000000000000000000e+00
-4.801764799950567066844087094069e+03	2.253474009361909407515162095947e-04	1.028605717324555015581774575217e-04	0.000000000000000000000000000000e+00
-4.801664799950566703046206384897e+03	2.252428031887937227416979224515e-04	1.030130042520385383981659788155e-04	0.000000000000000000000000000000e+00
-4.801564799950566339248325675726e+03	2.251369144986199721802933026993e-04	1.031647741382910315067339412920e-04	0.000000000000000000000000000000e+00
-4.801464799950565975450444966555e+03	2.250297335509700920493092457519e-04	1.033158822527131560095950413292e-04	0.000000000000000000000000000000e+00
-4.801364799950565611652564257383e+03	2.249212590463390637821050610512e-04	1.034663294663654327116414366472e-04	0.000000000000000000000000000000e+00
-4.801264799950565247854683548212e+03	2.248114897004607911322471291982e-04	1.036161166598299543167502334562e-04	0.000000000000000000000000000000e+00
-4.801164799950564884056802839041e+03	2.247004242443521187817118134333e-04	1.037652447231714219122097886405e-04	0.000000000000000000000000000000e+00
-4.801064799950564520258922129869e+03	2.245880614243567154238168104285e-04	1.039137145558979917177658269800e-04	0.000000000000000000000000000000e+00
-4.800964799950564156461041420698e+03	2.244744000021886315855007554276e-04	1.040615270669219185467602173389e-04	0.000000000000000000000000000000e+00
-4.800864799950563792663160711527e+03	2.243594387549756948192769545614e-04	1.042086831745199417692537835478e-04	0.000000000000000000000000000000e+00
-4.800764799950563428865280002356e+03	2.242431764753026609496983079239e-04	1.043551838062934679872417742530e-04	0.000000000000000000000000000000e+00
-4.800664799950563065067399293184e+03	2.241256119712540942692791112734e-04	1.045010298991285910795434599407e-04	0.000000000000000000000000000000e+00
-4.800564799950562701269518584013e+03	2.240067440664570851040909849061e-04	1.046462223991558683012029207227e-04	0.000000000000000000000000000000e+00
-4.800464799950562337471637874842e+03	2.238865716001236150136527447430e-04	1.047907622617098524374010248827e-04	0.000000000000000000000000000000e+00
-4.800364799950561973673757165670e+03	2.237650934270928677807116491394e-04	1.049346504512884884320958467363e-04	0.000000000000000000000000000000e+00
-4.800264799950561609875876456499e+03	2.236423084178730796151013393569e-04	1.050778879415122660711742752504e-04	0.000000000000000000000000000000e+00
-4.800164799950561246077995747328e+03	2.235182154586833622525454678964e-04	1.052204757150831693776962816322e-04	0.000000000000000000000000000000e+00
-4.800064799950560882280115038157e+03	2.233928134514951194776466447678e-04	1.053624147637434091667046898166e-04	0.000000000000000000000000000000e+00
-4.799964799950560518482234328985e+03	2.232661013140733010165495109334e-04	1.055037060882339794171819180590e-04	0.000000000000000000000000000000e+00
-4.799864799950560154684353619814e+03	2.231380779800174666942236267886e-04	1.056443506982529696985179112900e-04	0.000000000000000000000000000000e+00
-4.799764799950559790886472910643e+03	2.230087423988024982260403028533e-04	1.057843496124137420717065127818e-04	0.000000000000000000000000000000e+00
-4.799664799950559427088592201471e+03	2.228780935358191212739692455003e-04	1.059237038582028098349444023007e-04	0.000000000000000000000000000000e+00
-4.799564799950559063290711492300e+03	2.227461303724141564522320813069e-04	1.060624144719376078490127857101e-04	0.000000000000000000000000000000e+00
-4.799464799950558699492830783129e+03	2.226128519059306348076843207195e-04	1.062004824987240324696974314023e-04	0.000000000000000000000000000000e+00
-4.799364799950558335694950073957e+03	2.224782571497474796193283275159e-04	1.063379089924137375347198974929e-04	0.000000000000000000000000000000e+00
-4.799264799950557971897069364786e+03	2.223423451333191339877176639916e-04	1.064746950155613083779243543958e-04	0.000000000000000000000000000000e+00
-4.799164799950557608099188655615e+03	2.222051149022147276384381298087e-04	1.066108416393811783454484420908e-04	0.000000000000000000000000000000e+00
-4.799064799950557244301307946444e+03	2.220665655181572437255888008423e-04	1.067463499437043962340954106338e-04	0.000000000000000000000000000000e+00
-4.798964799950556880503427237272e+03	2.219266960590622248493397616897e-04	1.068812210169351362316902953609e-04	0.000000000000000000000000000000e+00
-4.798864799950556516705546528101e+03	2.217855056190762893381096532153e-04	1.070154559560070994372188435406e-04	0.000000000000000000000000000000e+00
-4.798764799950556152907665818930e+03	2.216429933086155120054716594069e-04	1.071490558663396307778961635826e-04	0.000000000000000000000000000000e+00
-4.798664799950555789109785109758e+03	2.214991582544033712261905000318e-04	1.072820218617937275060181256947e-04	0.000000000000000000000000000000e+00
-4.798564799950555425311904400587e+03	2.213539995995085333819335504657e-04	1.074143550646277766452696411648e-04	0.000000000000000000000000000000e+00
-4.798464799950555061514023691416e+03	2.212075165033823662564388401464e-04	1.075460566054531704642885370227e-04	0.000000000000000000000000000000e+00
-4.798364799950554697716142982244e+03	2.210597081418962355902485539261e-04	1.076771276231897186623220896706e-04	0.000000000000000000000000000000e+00
-4.798264799950554333918262273073e+03	2.209105737073785034798450999105e-04	1.078075692650208030568675932059e-04	0.000000000000000000000000000000e+00
-4.798164799950553970120381563902e+03	2.207601124086512286211897437838e-04	1.079373826863484509561499913310e-04	0.000000000000000000000000000000e+00
-4.798064799950553606322500854731e+03	2.206083234710667310279896824454e-04	1.080665690507481510335835439562e-04	0.000000000000000000000000000000e+00
-4.797964799950553242524620145559e+03	2.204552061365437230690961234458e-04	1.081951295299235065719076209767e-04	0.000000000000000000000000000000e+00
-4.797864799950552878726739436388e+03	2.203007596636033862957937401461e-04	1.083230653036606989719423110863e-04	0.000000000000000000000000000000e+00
-4.797764799950552514928858727217e+03	2.201449833274049874831668205388e-04	1.084503775597827615259638456280e-04	0.000000000000000000000000000000e+00
-4.797664799950552151130978018045e+03	2.199878764197813862512481675182e-04	1.085770674941037041132813056876e-04	0.000000000000000000000000000000e+00
-4.797564799950551787333097308874e+03	2.198294382492741361103533170862e-04	1.087031363103824075028516760177e-04	0.000000000000000000000000000000e+00
-4.797464799950551423535216599703e+03	2.196696681411684499811431958705e-04	1.088285852202763550255690261359e-04	0.000000000000000000000000000000e+00
-4.797364799950551059737335890532e+03	2.195085654375278675590893451286e-04	1.089534154432952287212821307349e-04	0.000000000000000000000000000000e+00
-4.797264799950550695939455181360e+03	2.193461294972285703132330869636e-04	1.090776282067542344352689687170e-04	0.000000000000000000000000000000e+00
-4.797164799950550332141574472189e+03	2.191823596959935609596731298510e-04	1.092012247457273591520754418838e-04	0.000000000000000000000000000000e+00
-4.797064799950549968343693763018e+03	2.190172554264264634642928042396e-04	1.093242063030003437262838161814e-04	0.000000000000000000000000000000e+00
-4.796964799950549604545813053846e+03	2.188508160980451333101071131892e-04	1.094465741290235742981182265332e-04	0.000000000000000000000000000000e+00
-4.796864799950549240747932344675e+03	2.186830411373149425039580373564e-04	1.095683294818647433160885285020e-04	0.000000000000000000000000000000e+00
-4.796764799950548876950051635504e+03	2.185139299876817935326667186047e-04	1.096894736271613343767811210583e-04	0.000000000000000000000000000000e+00
-4.796664799950548513152170926332e+03	2.183434821096049164787511465136e-04	1.098100078380729715393782086608e-04	0.000000000000000000000000000000e+00
-4.796564799950548149354290217161e+03	2.181716969805893950856007235117e-04	1.099299333952335789047968783727e-04	0.000000000000000000000000000000e+00
-4.796464799950547785556409507990e+03	2.179985740952182862468361479458e-04	1.100492515867033504594479920158e-04	0.000000000000000000000000000000e+00
-4.796364799950547421758528798819e+03	2.178241129651846310754520485986e-04	1.101679637079205843937235176355e-04	0.000000000000000000000000000000e+00
-4.796264799950547057960648089647e+03	2.176483131193230865021992492814e-04	1.102860710616533412376308320724e-04	0.000000000000000000000000000000e+00
-4.796164799950546694162767380476e+03	2.174711741036413671385868484620e-04	1.104035749579508851559925264318e-04	0.000000000000000000000000000000e+00
-4.796064799950546330364886671305e+03	2.172926954813513076691239289673e-04	1.105204767140950439284832751419e-04	0.000000000000000000000000000000e+00
-4.795964799950545966567005962133e+03	2.171128768328997355081810827215e-04	1.106367776545513385367050518404e-04	0.000000000000000000000000000000e+00
-4.795864799950545602769125252962e+03	2.169317177559989639860915655589e-04	1.107524791109199772259907845751e-04	0.000000000000000000000000000000e+00
-4.795764799950545238971244543791e+03	2.167492178656571771150352034851e-04	1.108675824218866869368821381769e-04	0.000000000000000000000000000000e+00
-4.795664799950544875173363834620e+03	2.165653767942082993588903683246e-04	1.109820889331733685537542677402e-04	0.000000000000000000000000000000e+00
-4.795564799950544511375483125448e+03	2.163801941913418382980316412301e-04	1.110959999974886030756418553445e-04	0.000000000000000000000000000000e+00
-4.795464799950544147577602416277e+03	2.161936697241322122980955455773e-04	1.112093169744779816042121178832e-04	0.000000000000000000000000000000e+00
-4.795364799950543783779721707106e+03	2.160058030770679426534747191724e-04	1.113220412306742998064662542035e-04	0.000000000000000000000000000000e+00
-4.795264799950543419981840997934e+03	2.158165939520805746802689650821e-04	1.114341741394475897471150194207e-04	0.000000000000000000000000000000e+00
-4.795164799950543056183960288763e+03	2.156260420685731380233129961255e-04	1.115457170809549890906284264069e-04	0.000000000000000000000000000000e+00
-4.795064799950542692386079579592e+03	2.154341471634485798581498672277e-04	1.116566714420904205679052623168e-04	0.000000000000000000000000000000e+00
-4.794964799950542328588198870420e+03	2.152409089911376830969724771592e-04	1.117670386164342172328339808374e-04	0.000000000000000000000000000000e+00
-4.794864799950541964790318161249e+03	2.150463273236268219642391974489e-04	1.118768200042024631157833169937e-04	0.000000000000000000000000000000e+00
-4.794764799950541600992437452078e+03	2.148504019504853923116377556468e-04	1.119860170121962932195114337475e-04	0.000000000000000000000000000000e+00
-4.794664799950541237194556742907e+03	2.146531326788929708825059972099e-04	1.120946310537509902271677275643e-04	0.000000000000000000000000000000e+00
-4.794564799950540873396676033735e+03	2.144545193336661493156009017369e-04	1.122026635486849185799687611542e-04	0.000000000000000000000000000000e+00
-4.794464799950540509598795324564e+03	2.142545617572851784134874142396e-04	1.123101159232483501346569476631e-04	0.000000000000000000000000000000e+00
-4.794364799950540145800914615393e+03	2.140532598099201245199496579374e-04	1.124169896100721136381062059684e-04	0.000000000000000000000000000000e+00
-4.794264799950539782003033906221e+03	2.138506133694569716872935227769e-04	1.125232860481161086766560552874e-04	0.000000000000000000000000000000e+00
-4.794164799950539418205153197050e+03	2.136466223315232630577259476112e-04	1.126290066826176841001741490977e-04	0.000000000000000000000000000000e+00
-4.794064799950539054407272487879e+03	2.134412866095134982992453931416e-04	1.127341529650398402632657801625e-04	0.000000000000000000000000000000e+00
-4.793964799950538690609391778708e+03	2.132346061346142328859348813452e-04	1.128387263530193228462661370060e-04	0.000000000000000000000000000000e+00
-4.793864799950538326811511069536e+03	2.130265808558289334327662256641e-04	1.129427283103145540459066875627e-04	0.000000000000000000000000000000e+00
-4.793764799950537963013630360365e+03	2.128172107400024806646982034053e-04	1.130461603067534417932371582083e-04	0.000000000000000000000000000000e+00
-4.793664799950537599215749651194e+03	2.126064957718454013352316067653e-04	1.131490238181810127886944838949e-04	0.000000000000000000000000000000e+00
-4.793564799950537235417868942022e+03	2.123944359539577206742039239273e-04	1.132513203264069642220088218743e-04	0.000000000000000000000000000000e+00
-4.793464799950536871619988232851e+03	2.121810313068527064153667716084e-04	1.133530513191529986516750683201e-04	0.000000000000000000000000000000e+00
-4.793364799950536507822107523680e+03	2.119662818689801249329857091297e-04	1.134542182900001317793700628123e-04	0.000000000000000000000000000000e+00
-4.793264799950536144024226814508e+03	2.117501876967493076430598675230e-04	1.135548227383357698314081396518e-04	0.000000000000000000000000000000e+00
-4.793164799950535780226346105337e+03	2.115327488645518379337812087115e-04	1.136548661693006649674522745563e-04	0.000000000000000000000000000000e+00
-4.793064799950535416428465396166e+03	2.113139654647840212555592875887e-04	1.137543500937357893740622949430e-04	0.000000000000000000000000000000e+00
-4.792964799950535052630584686995e+03	2.110938376078690299503942684467e-04	1.138532760281290738329715295230e-04	0.000000000000000000000000000000e+00
-4.792864799950534688832703977823e+03	2.108723654222786957155438836153e-04	1.139516454945619158964018047264e-04	0.000000000000000000000000000000e+00
-4.792764799950534325034823268652e+03	2.106495490545550852267558950004e-04	1.140494600206557151674327532653e-04	0.000000000000000000000000000000e+00
-4.792664799950533961236942559481e+03	2.104253886693316420806315614200e-04	1.141467211395181510823551573885e-04	0.000000000000000000000000000000e+00
-4.792564799950533597439061850309e+03	2.101998844493542203167718573908e-04	1.142434303896894064829156678620e-04	0.000000000000000000000000000000e+00
-4.792464799950533233641181141138e+03	2.099730365955016029438917612993e-04	1.143395893150882014531813379854e-04	0.000000000000000000000000000000e+00
-4.792364799950532869843300431967e+03	2.097448453268058849406629828849e-04	1.144351994649578000513498454715e-04	0.000000000000000000000000000000e+00
-4.792264799950532506045419722795e+03	2.095153108804724225756876965221e-04	1.145302623938118137536523732933e-04	0.000000000000000000000000000000e+00
-4.792164799950532142247539013624e+03	2.092844335118995658870377774008e-04	1.146247796613798829255120859116e-04	0.000000000000000000000000000000e+00
-4.792064799950531778449658304453e+03	2.090522134946980930061966041933e-04	1.147187528325533040825939812279e-04	0.000000000000000000000000000000e+00
-4.791964799950531414651777595282e+03	2.088186511207102108011318675196e-04	1.148121834773304538639474015049e-04	0.000000000000000000000000000000e+00
-4.791864799950531050853896886110e+03	2.085837467000283928890425055869e-04	1.149050731707621859000942321494e-04	0.000000000000000000000000000000e+00
-4.791764799950530687056016176939e+03	2.083475005610138381783452699025e-04	1.149974234928969972881554473254e-04	0.000000000000000000000000000000e+00
-4.791664799950530323258135467768e+03	2.081099130503146041500095453358e-04	1.150892360287262086195048116366e-04	0.000000000000000000000000000000e+00
-4.791564799950529959460254758596e+03	2.078709845328835232984576730786e-04	1.151805123681289136144609286383e-04	0.000000000000000000000000000000e+00
-4.791464799950529595662374049425e+03	2.076307153919956858915962794043e-04	1.152712541058168880993978211436e-04	0.000000000000000000000000000000e+00
-4.791364799950529231864493340254e+03	2.073891060292657058904131073263e-04	1.153614628412793770111111069099e-04	0.000000000000000000000000000000e+00
-4.791264799950528868066612631083e+03	2.071461568646645802927591661913e-04	1.154511401787277187708583015002e-04	0.000000000000000000000000000000e+00
-4.791164799950528504268731921911e+03	2.069018683365363587417506963106e-04	1.155402877270399425533448090064e-04	0.000000000000000000000000000000e+00
-4.791064799950528140470851212740e+03	2.066562409016144065583564515265e-04	1.156289070997051893728568838782e-04	0.000000000000000000000000000000e+00
-4.790964799950527776672970503569e+03	2.064092750350374238284961725398e-04	1.157169999147680654067588124079e-04	0.000000000000000000000000000000e+00
-4.790864799950527412875089794397e+03	2.061609712303650308092700660367e-04	1.158045677947728462411913774588e-04	0.000000000000000000000000000000e+00
-4.790764799950527049077209085226e+03	2.059113299995932178099167231267e-04	1.158916123667076540117160110555e-04	0.000000000000000000000000000000e+00
-4.790664799950526685279328376055e+03	2.056603518731692800767391071659e-04	1.159781352619484312560516059420e-04	0.000000000000000000000000000000e+00
-4.790564799950526321481447666883e+03	2.054080374000066442578132930308e-04	1.160641381162028876617570150032e-04	0.000000000000000000000000000000e+00
-4.790464799950525957683566957712e+03	2.051543871474991527666109636385e-04	1.161496225694543383936963021341e-04	0.000000000000000000000000000000e+00
-4.790364799950525593885686248541e+03	2.048994017015352939355132821930e-04	1.162345902659053797911781202856e-04	0.000000000000000000000000000000e+00
-4.790264799950525230087805539370e+03	2.046430816665118358581298974030e-04	1.163190428539215650650950895084e-04	0.000000000000000000000000000000e+00
-4.790164799950524866289924830198e+03	2.043854276653473789164550122877e-04	1.164029819859749173647373021723e-04	0.000000000000000000000000000000e+00
-4.790064799950524502492044121027e+03	2.041264403394954204170458345047e-04	1.164864093185873208718614235657e-04	0.000000000000000000000000000000e+00
-4.789964799950524138694163411856e+03	2.038661203489572294918208417158e-04	1.165693265122738983422326364270e-04	0.000000000000000000000000000000e+00
-4.789864799950523774896282702684e+03	2.036044683722942883179890527501e-04	1.166517352314862531218950247869e-04	0.000000000000000000000000000000e+00
-4.789764799950523411098401993513e+03	2.033414851066405164975448016662e-04	1.167336371445556162957518653300e-04	0.000000000000000000000000000000e+00
-4.789664799950523047300521284342e+03	2.030771712677141159660021418887e-04	1.168150339236358854159286702057e-04	0.000000000000000000000000000000e+00
-4.789564799950522683502640575171e+03	2.028115275898290635354231925547e-04	1.168959272446466225725547616321e-04	0.000000000000000000000000000000e+00
-4.789464799950522319704759865999e+03	2.025445548259063865970119877602e-04	1.169763187872159169392732858128e-04	0.000000000000000000000000000000e+00
-4.789364799950521955906879156828e+03	2.022762537474850051428393316044e-04	1.170562102346232066611697586467e-04	0.000000000000000000000000000000e+00
-4.789264799950521592108998447657e+03	2.020066251447323569471331561331e-04	1.171356032737419652174290507496e-04	0.000000000000000000000000000000e+00
-4.789164799950521228311117738485e+03	2.017356698264545890666998850804e-04	1.172144995949823335738837482012e-04	0.000000000000000000000000000000e+00
-4.789064799950520864513237029314e+03	2.014633886201065325009113005095e-04	1.172929008922336710203995768786e-04	0.000000000000000000000000000000e+00
-4.788964799950520500715356320143e+03	2.011897823718012702758767273892e-04	1.173708088628070111405707343089e-04	0.000000000000000000000000000000e+00
-4.788864799950520136917475610971e+03	2.009148519463194073730177846571e-04	1.174482252073774500187794411765e-04	0.000000000000000000000000000000e+00
-4.788764799950519773119594901800e+03	2.006385982271180425020457027685e-04	1.175251516299264395795654003507e-04	0.000000000000000000000000000000e+00
-4.788664799950519409321714192629e+03	2.003610221163393875082325834569e-04	1.176015898376840131643594755673e-04	0.000000000000000000000000000000e+00
-4.788564799950519045523833483458e+03	2.000821245348191157291395381179e-04	1.176775415410709162405272776297e-04	0.000000000000000000000000000000e+00
-4.788464799950518681725952774286e+03	1.998019064220942495654215198542e-04	1.177530084536407371104127506101e-04	0.000000000000000000000000000000e+00
-4.788364799950518317928072065115e+03	1.995203687364108854213062826943e-04	1.178279922920218343324744170175e-04	0.000000000000000000000000000000e+00
-4.788264799950517954130191355944e+03	1.992375124547314578591500344729e-04	1.179024947758593183525302472425e-04	0.000000000000000000000000000000e+00
-4.788164799950517590332310646772e+03	1.989533385727418140186129047464e-04	1.179765176277568705046766561750e-04	0.000000000000000000000000000000e+00
-4.788064799950517226534429937601e+03	1.986678481048578001448567942333e-04	1.180500625732185349071531876852e-04	0.000000000000000000000000000000e+00
-4.787964799950516862736549228430e+03	1.983810420842316854864173514272e-04	1.181231313405904561480985748290e-04	0.000000000000000000000000000000e+00
-4.787864799950516498938668519258e+03	1.980929215627580711970440185965e-04	1.181957256610025085510895515029e-04	0.000000000000000000000000000000e+00
-4.787764799950516135140787810087e+03	1.978034876110796908173228292327e-04	1.182678472683098847830981958928e-04	0.000000000000000000000000000000e+00
-4.787664799950515771342907100916e+03	1.975127413185926686552129627472e-04	1.183394978990346166998134935788e-04	0.000000000000000000000000000000e+00
-4.787564799950515407545026391745e+03	1.972206837934516155362574263421e-04	1.184106792923070284283271202952e-04	0.000000000000000000000000000000e+00
-4.787464799950515043747145682573e+03	1.969273161625742908729247426791e-04	1.184813931898071352397106004162e-04	0.000000000000000000000000000000e+00
-4.787364799950514679949264973402e+03	1.966326395716459665783532040351e-04	1.185516413357059611064295290284e-04	0.000000000000000000000000000000e+00
-4.787264799950514316151384264231e+03	1.963366551851234928244976929435e-04	1.186214254766068291547034818656e-04	0.000000000000000000000000000000e+00
-4.787164799950513952353503555059e+03	1.960393641862389843295161329095e-04	1.186907473614865843542301448998e-04	0.000000000000000000000000000000e+00
-4.787064799950513588555622845888e+03	1.957407677770031813845041934741e-04	1.187596087416367213402193514504e-04	0.000000000000000000000000000000e+00
-4.786964799950513224757742136717e+03	1.954408671782085127246325617634e-04	1.188280113706045122354271192933e-04	0.000000000000000000000000000000e+00
-4.786864799950512860959861427546e+03	1.951396636294318331396324683880e-04	1.188959570041340531570267513573e-04	0.000000000000000000000000000000e+00
-4.786764799950512497161980718374e+03	1.948371583890367274034122191395e-04	1.189634474001072700658984682143e-04	0.000000000000000000000000000000e+00
-4.786664799950512133364100009203e+03	1.945333527341756515733478538621e-04	1.190304843184848297482289480875e-04	0.000000000000000000000000000000e+00
-4.786564799950511769566219300032e+03	1.942282479607915863985961868465e-04	1.190970695212470914546923350663e-04	0.000000000000000000000000000000e+00
-4.786464799950511405768338590860e+03	1.939218453836194196778647258483e-04	1.191632047723348959093053744951e-04	0.000000000000000000000000000000e+00
-4.786364799950511041970457881689e+03	1.936141463361870033565298454548e-04	1.192288918375904085283911726378e-04	0.000000000000000000000000000000e+00
-4.786264799950510678172577172518e+03	1.933051521708159124681575269378e-04	1.192941324846978677718528638607e-04	0.000000000000000000000000000000e+00
-4.786164799950510314374696463346e+03	1.929948642586217703951551039054e-04	1.193589284831242792843386535395e-04	0.000000000000000000000000000000e+00
-4.786064799950509950576815754175e+03	1.926832839895143030788798865771e-04	1.194232816040600829313525488296e-04	0.000000000000000000000000000000e+00
-4.785964799950509586778935045004e+03	1.923704127721970950741503525450e-04	1.194871936203597927303107772978e-04	0.000000000000000000000000000000e+00
-4.785864799950509222981054335833e+03	1.920562520341669119228883433337e-04	1.195506663064825825714895812801e-04	0.000000000000000000000000000000e+00
-4.785764799950508859183173626661e+03	1.917408032217128056873267638593e-04	1.196137014384328177288643879628e-04	0.000000000000000000000000000000e+00
-4.785664799950508495385292917490e+03	1.914240677999147596972939755489e-04	1.196763007937005728184218233956e-04	0.000000000000000000000000000000e+00
-4.785564799950508131587412208319e+03	1.911060472526420893520093802209e-04	1.197384661512020955463631022297e-04	0.000000000000000000000000000000e+00
-4.785464799950507767789531499147e+03	1.907867430825515176612272583156e-04	1.198001992912202704573074174554e-04	0.000000000000000000000000000000e+00
-4.785364799950507403991650789976e+03	1.904661568110848442105659250601e-04	1.198615019953449742622780815893e-04	0.000000000000000000000000000000e+00
-4.785264799950507040193770080805e+03	1.901442899784662617611308288446e-04	1.199223760464134989293244482056e-04	0.000000000000000000000000000000e+00
-4.785164799950506676395889371634e+03	1.898211441436995102188117767739e-04	1.199828232284508528013994288486e-04	0.000000000000000000000000000000e+00
-4.785064799950506312598008662462e+03	1.894967208845644342923852931904e-04	1.200428453266101023718184781508e-04	0.000000000000000000000000000000e+00
-4.784964799950505948800127953291e+03	1.891710217976134327313997296471e-04	1.201024441271126191920284864700e-04	0.000000000000000000000000000000e+00
-4.784864799950505585002247244120e+03	1.888440484981674467781370685415e-04	1.201616214171883809894852968014e-04	0.000000000000000000000000000000e+00
-4.784764799950505221204366534948e+03	1.885158026203116775690316053726e-04	1.202203789850161643653139731391e-04	0.000000000000000000000000000000e+00
-4.784664799950504857406485825777e+03	1.881862858168908698552196367970e-04	1.202787186196637645970233809756e-04	0.000000000000000000000000000000e+00
-4.784564799950504493608605116606e+03	1.878554997595043517776003394459e-04	1.203366421110281883361664556631e-04	0.000000000000000000000000000000e+00
-4.784464799950504129810724407434e+03	1.875234461385007493812449030912e-04	1.203941512497758056484190025692e-04	0.000000000000000000000000000000e+00
-4.784364799950503766012843698263e+03	1.871901266629722674489366696093e-04	1.204512478272824885011313411631e-04	0.000000000000000000000000000000e+00
-4.784264799950503402214962989092e+03	1.868555430607486721791138384319e-04	1.205079336355737763559342612396e-04	0.000000000000000000000000000000e+00
-4.784164799950503038417082279921e+03	1.865196970783910299183233627573e-04	1.205642104672649333411277305927e-04	0.000000000000000000000000000000e+00
-4.784064799950502674619201570749e+03	1.861825904811849580026972272861e-04	1.206200801155010596341782269647e-04	0.000000000000000000000000000000e+00
-4.783964799950502310821320861578e+03	1.858442250531336045488856045793e-04	1.206755443738971757391617578570e-04	0.000000000000000000000000000000e+00
-4.783864799950501947023440152407e+03	1.855046025969503571944468900412e-04	1.207306050364782796591525682040e-04	0.000000000000000000000000000000e+00
-4.783764799950501583225559443235e+03	1.851637249340510910523144305628e-04	1.207852638976194040686118480465e-04	0.000000000000000000000000000000e+00
-4.783664799950501219427678734064e+03	1.848215939045461456147201317890e-04	1.208395227519856599332492841370e-04	0.000000000000000000000000000000e+00
-4.783564799950500855629798024893e+03	1.844782113672319763964663197342e-04	1.208933833944722801298846115436e-04	0.000000000000000000000000000000e+00
-4.783464799950500491831917315722e+03	1.841335791995824000023829203343e-04	1.209468476201446224087276970494e-04	0.000000000000000000000000000000e+00
-4.783364799950500128034036606550e+03	1.837876992977396223543501418973e-04	1.209999172241782130132400907563e-04	0.000000000000000000000000000000e+00
-4.783264799950499764236155897379e+03	1.834405735765047519222892269397e-04	1.210525940017987767474694216219e-04	0.000000000000000000000000000000e+00
-4.783164799950499400438275188208e+03	1.830922039693281774298816433344e-04	1.211048797482222128332751687196e-04	0.000000000000000000000000000000e+00
-4.783064799950499036640394479036e+03	1.827425924282994034592020327068e-04	1.211567762585946114251359007064e-04	0.000000000000000000000000000000e+00
-4.782964799950498672842513769865e+03	1.823917409241367234250252860051e-04	1.212082853279323243350651395644e-04	0.000000000000000000000000000000e+00
-4.782864799950498309044633060694e+03	1.820396514461764317632103127309e-04	1.212594087510619002322556636564e-04	0.000000000000000000000000000000e+00
-4.782764799950497945246752351522e+03	1.816863260023617650685406887945e-04	1.213101483225601553679953714671e-04	0.000000000000000000000000000000e+00
-4.782664799950497581448871642351e+03	1.813317666192314637618049344425e-04	1.213605058366941494328930528646e-04	0.000000000000000000000000000000e+00
-4.782564799950497217650990933180e+03	1.809759753419079813911707343976e-04	1.214104830873612562817942528426e-04	0.000000000000000000000000000000e+00
-4.782464799950496853853110224009e+03	1.806189542340854770931246608967e-04	1.214600818680291668960613549189e-04	0.000000000000000000000000000000e+00
-4.782364799950496490055229514837e+03	1.802607053780172388472713418395e-04	1.215093039716759194509079766711e-04	0.000000000000000000000000000000e+00
-4.782264799950496126257348805666e+03	1.799012308745030525210240046619e-04	1.215581511907299835928419895481e-04	0.000000000000000000000000000000e+00
-4.782164799950495762459468096495e+03	1.795405328428759474980458410442e-04	1.216066253170102905069999144061e-04	0.000000000000000000000000000000e+00
-4.782064799950495398661587387323e+03	1.791786134209888609915284352070e-04	1.216547281416663036420627852507e-04	0.000000000000000000000000000000e+00
-4.781964799950495034863706678152e+03	1.788154747652007060462753251784e-04	1.217024614551181300927534811862e-04	0.000000000000000000000000000000e+00
-4.781864799950494671065825968981e+03	1.784511190503623582256226276499e-04	1.217498270469966048772797462263e-04	0.000000000000000000000000000000e+00
-4.781764799950494307267945259809e+03	1.780855484698021001972734200791e-04	1.217968267060834023198315212433e-04	0.000000000000000000000000000000e+00
-4.781664799950493943470064550638e+03	1.777187652353108494786976256918e-04	1.218434622202511745381325880544e-04	0.000000000000000000000000000000e+00
-4.781564799950493579672183841467e+03	1.773507715771269796067172164200e-04	1.218897353764037170360465256458e-04	0.000000000000000000000000000000e+00
-4.781464799950493215874303132296e+03	1.769815697439208160464396701883e-04	1.219356479604161342961826663966e-04	0.000000000000000000000000000000e+00
-4.781364799950492852076422423124e+03	1.766111620027788068395396825494e-04	1.219812017570750324775563644408e-04	0.000000000000000000000000000000e+00
-4.781264799950492488278541713953e+03	1.762395506391873950969434448055e-04	1.220263985500187527708307322349e-04	0.000000000000000000000000000000e+00
-4.781164799950492124480661004782e+03	1.758667379570164307055896157905e-04	1.220712401216775776485040649888e-04	0.000000000000000000000000000000e+00
-4.781064799950491760682780295610e+03	1.754927262785023651947557965514e-04	1.221157282532140861928959818528e-04	0.000000000000000000000000000000e+00
-4.780964799950491396884899586439e+03	1.751175179442310671316246351026e-04	1.221598647244633874513891624858e-04	0.000000000000000000000000000000e+00
-4.780864799950491033087018877268e+03	1.747411153131202580460895612546e-04	1.222036513138734486593611761052e-04	0.000000000000000000000000000000e+00
-4.780764799950490669289138168097e+03	1.743635207624016773050174000659e-04	1.222470897984454505681706226738e-04	0.000000000000000000000000000000e+00
-4.780664799950490305491257458925e+03	1.739847366876028404106963032305e-04	1.222901819536742376408333665694e-04	0.000000000000000000000000000000e+00
-4.780564799950489941693376749754e+03	1.736047655025285262487405590903e-04	1.223329295534886869325358338401e-04	0.000000000000000000000000000000e+00
-4.780464799950489577895496040583e+03	1.732236096392418848652350327200e-04	1.223753343701921582863112458739e-04	0.000000000000000000000000000000e+00
-4.780364799950489214097615331411e+03	1.728412715480452199832278603608e-04	1.224173981744030529489331016180e-04	0.000000000000000000000000000000e+00
-4.780264799950488850299734622240e+03	1.724577536974603920484627739285e-04	1.224591227349952908716457233851e-04	0.000000000000000000000000000000e+00
-4.780164799950488486501853913069e+03	1.720730585742089231195139920061e-04	1.225005098190388693260577390731e-04	0.000000000000000000000000000000e+00
-4.780064799950488122703973203897e+03	1.716871886831918307073779894623e-04	1.225415611917405299402528129349e-04	0.000000000000000000000000000000e+00
-4.779964799950487758906092494726e+03	1.713001465474689466190333364537e-04	1.225822786163843986298460642104e-04	0.000000000000000000000000000000e+00
-4.779864799950487395108211785555e+03	1.709119347082381002757289767402e-04	1.226226638542726526340947978966e-04	0.000000000000000000000000000000e+00
-4.779764799950487031310331076384e+03	1.705225557248137870352405753849e-04	1.226627186646662959722264840678e-04	0.000000000000000000000000000000e+00
-4.779664799950486667512450367212e+03	1.701320121746056467787466814912e-04	1.227024448047258806896581129209e-04	0.000000000000000000000000000000e+00
-4.779564799950486303714569658041e+03	1.697403066530965088168358967380e-04	1.227418440294524720497043590584e-04	0.000000000000000000000000000000e+00
-4.779464799950485939916688948870e+03	1.693474417738200844298079861261e-04	1.227809180916283697797969365340e-04	0.000000000000000000000000000000e+00
-4.779364799950485576118808239698e+03	1.689534201683384425675404916234e-04	1.228196687417581816834100116864e-04	0.000000000000000000000000000000e+00
-4.779264799950485212320927530527e+03	1.685582444862190518684863516086e-04	1.228580977280097346216597431479e-04	0.000000000000000000000000000000e+00
-4.779164799950484848523046821356e+03	1.681619173950114703129654625258e-04	1.228962067961551210201753825402e-04	0.000000000000000000000000000000e+00
-4.779064799950484484725166112185e+03	1.677644415802237638259131191631e-04	1.229339976895118266911333115843e-04	0.000000000000000000000000000000e+00
-4.778964799950484120927285403013e+03	1.673658197452985725139223971425e-04	1.229714721488838315502367670717e-04	0.000000000000000000000000000000e+00
-4.778864799950483757129404693842e+03	1.669660546115887703264718533447e-04	1.230086319125028458589671265244e-04	0.000000000000000000000000000000e+00
-4.778764799950483393331523984671e+03	1.665651489183329620868273535095e-04	1.230454787159695464668351938542e-04	0.000000000000000000000000000000e+00
-4.778664799950483029533643275499e+03	1.661631054226303842117490328079e-04	1.230820142921949756839583578483e-04	0.000000000000000000000000000000e+00
-4.778564799950482665735762566328e+03	1.657599268994157241160353200016e-04	1.231182403713418317334205021041e-04	0.000000000000000000000000000000e+00
-4.778464799950482301937881857157e+03	1.653556161414334517260893431256e-04	1.231541586807659489390120999275e-04	0.000000000000000000000000000000e+00
-4.778364799950481938140001147985e+03	1.649501759592118799429422137948e-04	1.231897709449578592281332456437e-04	0.000000000000000000000000000000e+00
-4.778264799950481574342120438814e+03	1.645436091810368456345159415832e-04	1.232250788854843265296423737709e-04	0.000000000000000000000000000000e+00
-4.778164799950481210544239729643e+03	1.641359186529251195773432270286e-04	1.232600842209300166969765388814e-04	0.000000000000000000000000000000e+00
-4.778064799950480846746359020472e+03	1.637271072385974098224725725714e-04	1.232947886668391403262173833255e-04	0.000000000000000000000000000000e+00
-4.777964799950480482948478311300e+03	1.633171778194510940108302721185e-04	1.233291939356573395196459141943e-04	0.000000000000000000000000000000e+00
-4.777864799950480119150597602129e+03	1.629061332945325722178220306802e-04	1.233633017366734662290800317308e-04	0.000000000000000000000000000000e+00
-4.777764799950479755352716892958e+03	1.624939765805092674322285262178e-04	1.233971137759616045447008669811e-04	0.000000000000000000000000000000e+00
-4.777664799950479391554836183786e+03	1.620807106116414634047750986667e-04	1.234306317563229303535532466185e-04	0.000000000000000000000000000000e+00
-4.777564799950479027756955474615e+03	1.616663383397534919753979476553e-04	1.234638573772278962586979034199e-04	0.000000000000000000000000000000e+00
-4.777464799950478663959074765444e+03	1.612508627342049475055646423627e-04	1.234967923347583622882550624666e-04	0.000000000000000000000000000000e+00
-4.777364799950478300161194056273e+03	1.608342867818612507892911400731e-04	1.235294383215498350246652758955e-04	0.000000000000000000000000000000e+00
-4.777264799950477936363313347101e+03	1.604166134870641316489958683178e-04	1.235617970267337338390045697878e-04	0.000000000000000000000000000000e+00
-4.777164799950477572565432637930e+03	1.599978458716016236403761885398e-04	1.235938701358798468606797760216e-04	0.000000000000000000000000000000e+00
-4.777064799950477208767551928759e+03	1.595779869746777877067417383827e-04	1.236256593309387598420695519863e-04	0.000000000000000000000000000000e+00
-4.776964799950476844969671219587e+03	1.591570398528821105726960283278e-04	1.236571662901844747585455852601e-04	0.000000000000000000000000000000e+00
-4.776864799950476481171790510416e+03	1.587350075801585236670576684048e-04	1.236883926881569470933308618754e-04	0.000000000000000000000000000000e+00
-4.776764799950476117373909801245e+03	1.583118932477741781002927856647e-04	1.237193401956049212779553680974e-04	0.000000000000000000000000000000e+00
-4.776664799950475753576029092073e+03	1.578876999642877588560241353122e-04	1.237500104794287119226031679275e-04	0.000000000000000000000000000000e+00
-4.776564799950475389778148382902e+03	1.574624308555176363522143390128e-04	1.237804052026230934666767291574e-04	0.000000000000000000000000000000e+00
-4.776464799950475025980267673731e+03	1.570360890645095843214801289989e-04	1.238105260242203524596871222485e-04	0.000000000000000000000000000000e+00
-4.776364799950474662182386964560e+03	1.566086777515041182206462222481e-04	1.238403745992332856320355949364e-04	0.000000000000000000000000000000e+00
-4.776264799950474298384506255388e+03	1.561802000939036439049190096995e-04	1.238699525785984961213925803492e-04	0.000000000000000000000000000000e+00
-4.776164799950473934586625546217e+03	1.557506592862391997262455634043e-04	1.238992616091195541738051444369e-04	0.000000000000000000000000000000e+00
-4.776064799950473570788744837046e+03	1.553200585401368733710208980270e-04	1.239283033334105102105104911914e-04	0.000000000000000000000000000000e+00
-4.775964799950473206990864127874e+03	1.548884010842838934371434866932e-04	1.239570793898392723694779071764e-04	0.000000000000000000000000000000e+00
-4.775864799950472843192983418703e+03	1.544556901643943957504190311880e-04	1.239855914124711466772765788846e-04	0.000000000000000000000000000000e+00
-4.775764799950472479395102709532e+03	1.540219290431749186304211107768e-04	1.240138410310126482714865314705e-04	0.000000000000000000000000000000e+00
-4.775664799950472115597222000360e+03	1.535871210002894102653742125497e-04	1.240418298707551228877293825192e-04	0.000000000000000000000000000000e+00
-4.775564799950471751799341291189e+03	1.531512693323241818769281374912e-04	1.240695595525187207124051536056e-04	0.000000000000000000000000000000e+00
-4.775464799950471388001460582018e+03	1.527143773527522103636289152462e-04	1.240970316925963431303747697143e-04	0.000000000000000000000000000000e+00
-4.775364799950471024203579872847e+03	1.522764483918974138393354067489e-04	1.241242479026977249979141193492e-04	0.000000000000000000000000000000e+00
-4.775264799950470660405699163675e+03	1.518374857968984392806582883750e-04	1.241512097898936795459939874675e-04	0.000000000000000000000000000000e+00
-4.775164799950470296607818454504e+03	1.513974929316720978086929783046e-04	1.241779189565603161785056762767e-04	0.000000000000000000000000000000e+00
-4.775064799950469932809937745333e+03	1.509564731768766373404266900593e-04	1.242043770003235293210297474076e-04	0.000000000000000000000000000000e+00
-4.774964799950469569012057036161e+03	1.505144299298745002441135554250e-04	1.242305855140034872696047640872e-04	0.000000000000000000000000000000e+00
-4.774864799950469205214176326990e+03	1.500713666046949454693781866865e-04	1.242565460855592836698219061375e-04	0.000000000000000000000000000000e+00
-4.774764799950468841416295617819e+03	1.496272866319962098913959325230e-04	1.242822602980336703110825213869e-04	0.000000000000000000000000000000e+00
-4.774664799950468477618414908648e+03	1.491821934590273714994757003893e-04	1.243077297294979525511815499073e-04	0.000000000000000000000000000000e+00
-4.774564799950468113820534199476e+03	1.487360905495899957452082817966e-04	1.243329559529969118459452603886e-04	0.000000000000000000000000000000e+00
-4.774464799950467750022653490305e+03	1.482889813839993211046913712536e-04	1.243579405364940264344664200280e-04	0.000000000000000000000000000000e+00
-4.774364799950467386224772781134e+03	1.478408694590452278003200881074e-04	1.243826850428165293940135915918e-04	0.000000000000000000000000000000e+00
-4.774264799950467022426892071962e+03	1.473917582879527728417085041812e-04	1.244071910296009003758094246805e-04	0.000000000000000000000000000000e+00
-4.774164799950466658629011362791e+03	1.469416514003426166463939228635e-04	1.244314600492382489205916984432e-04	0.000000000000000000000000000000e+00
-4.774064799950466294831130653620e+03	1.464905523421908533493462911679e-04	1.244554936488199146146088613918e-04	0.000000000000000000000000000000e+00
-4.773964799950465931033249944448e+03	1.460384646757887869023689875192e-04	1.244792933700832027708871319049e-04	0.000000000000000000000000000000e+00
-4.773864799950465567235369235277e+03	1.455853919797021650724133667865e-04	1.245028607493571743206062230058e-04	0.000000000000000000000000000000e+00
-4.773764799950465203437488526106e+03	1.451313378487303321247303689034e-04	1.245261973175086796499638763791e-04	0.000000000000000000000000000000e+00
-4.773664799950464839639607816935e+03	1.446763058938648122998815725992e-04	1.245493045998883653319860842501e-04	0.000000000000000000000000000000e+00
-4.773564799950464475841727107763e+03	1.442202997422477848705330005785e-04	1.245721841162770061189890569153e-04	0.000000000000000000000000000000e+00
-4.773464799950464112043846398592e+03	1.437633230371300984123256183622e-04	1.245948373808317556198782538601e-04	0.000000000000000000000000000000e+00
-4.773364799950463748245965689421e+03	1.433053794378291495494742724404e-04	1.246172659020326951330448483901e-04	0.000000000000000000000000000000e+00
-4.773264799950463384448084980249e+03	1.428464726196861924942260735349e-04	1.246394711826294908994794408130e-04	0.000000000000000000000000000000e+00
-4.773164799950463020650204271078e+03	1.423866062740235943762101555876e-04	1.246614547195880513558857716205e-04	0.000000000000000000000000000000e+00
-4.773064799950462656852323561907e+03	1.419257841081015755757555041328e-04	1.246832180040375096484461803215e-04	0.000000000000000000000000000000e+00
-4.772964799950462293054442852736e+03	1.414640098450748416369915361201e-04	1.247047625212172332516413764125e-04	0.000000000000000000000000000000e+00
-4.772864799950461929256562143564e+03	1.410012872239486459748081248478e-04	1.247260897504239691123417710372e-04	0.000000000000000000000000000000e+00
-4.772764799950461565458681434393e+03	1.405376199995347983717070006193e-04	1.247472011649592327393876178832e-04	0.000000000000000000000000000000e+00
-4.772664799950461201660800725222e+03	1.400730119424072126887298450626e-04	1.247680982320766430830605298041e-04	0.000000000000000000000000000000e+00
-4.772564799950460837862920016050e+03	1.396074668388571835258432640714e-04	1.247887824129296368853153653689e-04	0.000000000000000000000000000000e+00
-4.772464799950460474065039306879e+03	1.391409884908483105166177029588e-04	1.248092551625191559249578032720e-04	0.000000000000000000000000000000e+00
-4.772364799950460110267158597708e+03	1.386735807159712870976348009222e-04	1.248295179296415782083107259837e-04	0.000000000000000000000000000000e+00
-4.772264799950459746469277888536e+03	1.382052473473981200717541906187e-04	1.248495721568367033699892276744e-04	0.000000000000000000000000000000e+00
-4.772164799950459382671397179365e+03	1.377359922338362407511630491896e-04	1.248694192803359549141101192404e-04	0.000000000000000000000000000000e+00
-4.772064799950459018873516470194e+03	1.372658192394822637347195914970e-04	1.248890607300107450858273061556e-04	0.000000000000000000000000000000e+00
-4.771964799950458655075635761023e+03	1.367947322439753662145361934321e-04	1.249084979293209481630844148725e-04	0.000000000000000000000000000000e+00
-4.771864799950458291277755051851e+03	1.363227351423504775471823302624e-04	1.249277322952635634837476041881e-04	0.000000000000000000000000000000e+00
-4.771764799950457927479874342680e+03	1.358498318449911164591814571878e-04	1.249467652383214326828470008834e-04	0.000000000000000000000000000000e+00
-4.771664799950457563681993633509e+03	1.353760262775818487817475199719e-04	1.249655981624122821904698810158e-04	0.000000000000000000000000000000e+00
-4.771564799950457199884112924337e+03	1.349013223810605554501412806090e-04	1.249842324648377657296538512099e-04	0.000000000000000000000000000000e+00
-4.771464799950456836086232215166e+03	1.344257241115704023474292094775e-04	1.250026695362327507597688391883e-04	0.000000000000000000000000000000e+00
-4.771364799950456472288351505995e+03	1.339492354404114035724276954298e-04	1.250209107605147675502249571267e-04	0.000000000000000000000000000000e+00
-4.771264799950456108490470796824e+03	1.334718603539917136571041345050e-04	1.250389575148335395693433014230e-04	0.000000000000000000000000000000e+00
-4.771164799950455744692590087652e+03	1.329936028537787842587064579547e-04	1.250568111695207849237698738420e-04	0.000000000000000000000000000000e+00
-4.771064799950455380894709378481e+03	1.325144669562499245406977932404e-04	1.250744730880400720079981269350e-04	0.000000000000000000000000000000e+00
-4.770964799950455017096828669310e+03	1.320344566928428344486368128941e-04	1.250919446269369190993803186984e-04	0.000000000000000000000000000000e+00
-4.770864799950454653298947960138e+03	1.315535761099057314102434013137e-04	1.251092271357890565834647400578e-04	0.000000000000000000000000000000e+00
-4.770764799950454289501067250967e+03	1.310718292686471517748125759084e-04	1.251263219571567704944958787650e-04	0.000000000000000000000000000000e+00
-4.770664799950453925703186541796e+03	1.305892202450854812020852868670e-04	1.251432304265334900014033925331e-04	0.000000000000000000000000000000e+00
-4.770564799950453561905305832624e+03	1.301057531299982411056304076880e-04	1.251599538722965917342255792732e-04	0.000000000000000000000000000000e+00
-4.770464799950453198107425123453e+03	1.296214320288710227305206679205e-04	1.251764936156582312155871594683e-04	0.000000000000000000000000000000e+00
-4.770364799950452834309544414282e+03	1.291362610618460959703568402546e-04	1.251928509706164724477744920605e-04	0.000000000000000000000000000000e+00
-4.770264799950452470511663705111e+03	1.286502443636708826590203669227e-04	1.252090272439065259200280388896e-04	0.000000000000000000000000000000e+00
-4.770164799950452106713782995939e+03	1.281633860836458877613397433493e-04	1.252250237349522034562693262316e-04	0.000000000000000000000000000000e+00
-4.770064799950451742915902286768e+03	1.276756903855726034587025896627e-04	1.252408417358174543779908427510e-04	0.000000000000000000000000000000e+00
-4.769964799950451379118021577597e+03	1.271871614477009524487444158680e-04	1.252564825311582540328519952411e-04	0.000000000000000000000000000000e+00
-4.769864799950451015320140868425e+03	1.266978034626764601944942656431e-04	1.252719473981744923232750643649e-04	0.000000000000000000000000000000e+00
-4.769764799950450651522260159254e+03	1.262076206374872374381401751720e-04	1.252872376065621061805299696346e-04	0.000000000000000000000000000000e+00
-4.769664799950450287724379450083e+03	1.257166171934105561389799499139e-04	1.253023544184654559843078436288e-04	0.000000000000000000000000000000e+00
-4.769564799950449923926498740911e+03	1.252247973659592085709374442715e-04	1.253172990884297832974575426235e-04	0.000000000000000000000000000000e+00
-4.769464799950449560128618031740e+03	1.247321654048275682644814077449e-04	1.253320728633539125462109664610e-04	0.000000000000000000000000000000e+00
-4.769364799950449196330737322569e+03	1.242387255738372985828382732976e-04	1.253466769824431153307342512448e-04	0.000000000000000000000000000000e+00
-4.769264799950448832532856613398e+03	1.237444821508829528779876971711e-04	1.253611126771621644710591469973e-04	0.000000000000000000000000000000e+00
-4.769164799950448468734975904226e+03	1.232494394278770596506261680858e-04	1.253753811711885777883945802813e-04	0.000000000000000000000000000000e+00
-4.769064799950448104937095195055e+03	1.227536017106951263949676800280e-04	1.253894836803660516218184017845e-04	0.000000000000000000000000000000e+00
-4.768964799950447741139214485884e+03	1.222569733191202368677297229738e-04	1.254034214126580569752950067297e-04	0.000000000000000000000000000000e+00
-4.768864799950447377341333776712e+03	1.217595585867873773065761522361e-04	1.254171955681016525051274523861e-04	0.000000000000000000000000000000e+00
-4.768764799950447013543453067541e+03	1.212613618611276000182341849865e-04	1.254308073387615143478440726810e-04	0.000000000000000000000000000000e+00
-4.768664799950446649745572358370e+03	1.207623875033117397332152465061e-04	1.254442579086841014733566535000e-04	0.000000000000000000000000000000e+00
-4.768564799950446285947691649199e+03	1.202626398881939673302099436114e-04	1.254575484538520649836074172256e-04	0.000000000000000000000000000000e+00
-4.768464799950445922149810940027e+03	1.197621234042550454048856045652e-04	1.254706801421387658314332558263e-04	0.000000000000000000000000000000e+00
-4.768364799950445558351930230856e+03	1.192608424535452585780320733377e-04	1.254836541332631449051360217339e-04	0.000000000000000000000000000000e+00
-4.768264799950445194554049521685e+03	1.187588014516271405158001628344e-04	1.254964715787446202181071308601e-04	0.000000000000000000000000000000e+00
-4.768164799950444830756168812513e+03	1.182560048275178485842340503353e-04	1.255091336218582822540495991248e-04	0.000000000000000000000000000000e+00
-4.768064799950444466958288103342e+03	1.177524570236313487684234879715e-04	1.255216413975903061526345760868e-04	0.000000000000000000000000000000e+00
-4.767964799950444103160407394171e+03	1.172481624957202753310042675494e-04	1.255339960325934452103208149865e-04	0.000000000000000000000000000000e+00
-4.767864799950443739362526684999e+03	1.167431257128175058675884079307e-04	1.255461986451428767468802005780e-04	0.000000000000000000000000000000e+00
-4.767764799950443375564645975828e+03	1.162373511571774924167055331736e-04	1.255582503450921834971948376491e-04	0.000000000000000000000000000000e+00
-4.767664799950443011766765266657e+03	1.157308433242173621767825975049e-04	1.255701522338294434232713880917e-04	0.000000000000000000000000000000e+00
-4.767564799950442647968884557486e+03	1.152236067224576523048903964330e-04	1.255819054042337532071244021736e-04	0.000000000000000000000000000000e+00
-4.767464799950442284171003848314e+03	1.147156458734628685326370489683e-04	1.255935109406316975335510255363e-04	0.000000000000000000000000000000e+00
-4.767364799950441920373123139143e+03	1.142069653117817049688825781217e-04	1.256049699187542520537747003928e-04	0.000000000000000000000000000000e+00
-4.767264799950441556575242429972e+03	1.136975695848870741670733064410e-04	1.256162834056937134541431788648e-04	0.000000000000000000000000000000e+00
-4.767164799950441192777361720800e+03	1.131874632531157848268701937577e-04	1.256274524598610089955869062450e-04	0.000000000000000000000000000000e+00
-4.767064799950440828979481011629e+03	1.126766508896080297603969899711e-04	1.256384781309430331581317163980e-04	0.000000000000000000000000000000e+00
-4.766964799950440465181600302458e+03	1.121651370802465757028909543180e-04	1.256493614598603637561718970872e-04	0.000000000000000000000000000000e+00
-4.766864799950440101383719593287e+03	1.116529264235956956253376093358e-04	1.256601034787250864739605038523e-04	0.000000000000000000000000000000e+00
-4.766764799950439737585838884115e+03	1.111400235308398571016166855863e-04	1.256707052107989175566971074005e-04	0.000000000000000000000000000000e+00
-4.766664799950439373787958174944e+03	1.106264330257220854149963207291e-04	1.256811676704514349218327895485e-04	0.000000000000000000000000000000e+00
-4.766564799950439009990077465773e+03	1.101121595444821911393556979064e-04	1.256914918631186074259725726776e-04	0.000000000000000000000000000000e+00
-4.766464799950438646192196756601e+03	1.095972077357945911445930020633e-04	1.257016787852615409722123462899e-04	0.000000000000000000000000000000e+00
-4.766364799950438282394316047430e+03	1.090815822607059940767618155810e-04	1.257117294243253601427473542529e-04	0.000000000000000000000000000000e+00
-4.766264799950437918596435338259e+03	1.085652877925727876826100803953e-04	1.257216447586984964072953641079e-04	0.000000000000000000000000000000e+00
-4.766164799950437554798554629087e+03	1.080483290169981279785216266021e-04	1.257314257576719221214112121032e-04	0.000000000000000000000000000000e+00
-4.766064799950437191000673919916e+03	1.075307106317688386840775160991e-04	1.257410733813988724157789667046e-04	0.000000000000000000000000000000e+00
-4.765964799950436827202793210745e+03	1.070124373467920396050742648519e-04	1.257505885808545941905584042431e-04	0.000000000000000000000000000000e+00
-4.765864799950436463404912501574e+03	1.064935138840314904134717877149e-04	1.257599722977965016855461666268e-04	0.000000000000000000000000000000e+00
-4.765764799950436099607031792402e+03	1.059739449774437446919611582885e-04	1.257692254647243862604455433285e-04	0.000000000000000000000000000000e+00
-4.765664799950435735809151083231e+03	1.054537353729139651653534670572e-04	1.257783490048409514357879990243e-04	0.000000000000000000000000000000e+00
-4.765564799950435372011270374060e+03	1.049328898281916034066971188388e-04	1.257873438320124834591262619199e-04	0.000000000000000000000000000000e+00
-4.765464799950435008213389664888e+03	1.044114131128257271776890724446e-04	1.257962108507299555520964062794e-04	0.000000000000000000000000000000e+00
-4.765364799950434644415508955717e+03	1.038893100081001715862330514462e-04	1.258049509560701321574799349534e-04	0.000000000000000000000000000000e+00
-4.765264799950434280617628246546e+03	1.033665853069684191934546335645e-04	1.258135650336569713418632954216e-04	0.000000000000000000000000000000e+00
-4.765164799950433916819747537374e+03	1.028432438139882090701732186844e-04	1.258220539596233253538948293482e-04	0.000000000000000000000000000000e+00
-4.765064799950433553021866828203e+03	1.023192903452559696705209679735e-04	1.258304186005728851280305313765e-04	0.000000000000000000000000000000e+00
-4.764964799950433189223986119032e+03	1.017947297283409399974371534192e-04	1.258386598135422061034427443360e-04	0.000000000000000000000000000000e+00
-4.764864799950432825426105409861e+03	1.012695668022190874802551663336e-04	1.258467784459631677237978486517e-04	0.000000000000000000000000000000e+00
-4.764764799950432461628224700689e+03	1.007438064172067819068007166194e-04	1.258547753356254600420882638900e-04	0.000000000000000000000000000000e+00
-4.764664799950432097830343991518e+03	1.002174534348942254100012227980e-04	1.258626513106395582164420687832e-04	0.000000000000000000000000000000e+00
-4.764564799950431734032463282347e+03	9.969051272807863850900639279828e-05	1.258704071893996699008783091145e-04	0.000000000000000000000000000000e+00
-4.764464799950431370234582573175e+03	9.916298918069724286240146371441e-05	1.258780437805471434219856119441e-04	0.000000000000000000000000000000e+00
-4.764364799950431006436701864004e+03	9.863488768775995941835016411758e-05	1.258855618829339843758180483846e-04	0.000000000000000000000000000000e+00
-4.764264799950430642638821154833e+03	9.810621315528187617177602319884e-05	1.258929622855866161702798056155e-04	0.000000000000000000000000000000e+00
-4.764164799950430278840940445662e+03	9.757697050021556684374496315471e-05	1.259002457676700200382702288238e-04	0.000000000000000000000000000000e+00
-4.764064799950429915043059736490e+03	9.704716465038303009008752164632e-05	1.259074130984519021558831752827e-04	0.000000000000000000000000000000e+00
-4.763964799950429551245179027319e+03	9.651680054440756094738529391464e-05	1.259144650372672944414753626319e-04	0.000000000000000000000000000000e+00
-4.763864799950429187447298318148e+03	9.598588313164525636072416103772e-05	1.259214023334833450901149021206e-04	0.000000000000000000000000000000e+00
-4.763764799950428823649417608976e+03	9.545441737211637163364880143135e-05	1.259282257264642446333013925397e-04	0.000000000000000000000000000000e+00
-4.763664799950428459851536899805e+03	9.492240823643641938010123704217e-05	1.259349359455365856795550083547e-04	0.000000000000000000000000000000e+00
-4.763564799950428096053656190634e+03	9.438986070574705163592488244007e-05	1.259415337099548310752228363896e-04	0.000000000000000000000000000000e+00
-4.763464799950427732255775481462e+03	9.385677977164673868246125287840e-05	1.259480197288671344309912702997e-04	0.000000000000000000000000000000e+00
-4.763364799950427368457894772291e+03	9.332317043612114971454923884053e-05	1.259543947012812690686156535946e-04	0.000000000000000000000000000000e+00
-4.763264799950427004660014063120e+03	9.278903771147339798325281989833e-05	1.259606593160309364384102925882e-04	0.000000000000000000000000000000e+00
-4.763164799950426640862133353949e+03	9.225438662025402844057281326329e-05	1.259668142517423455872815907242e-04	0.000000000000000000000000000000e+00
-4.763064799950426277064252644777e+03	9.171922219519076143866981309927e-05	1.259728601768009010469784314523e-04	0.000000000000000000000000000000e+00
-4.762964799950425913266371935606e+03	9.118354947911806024623410094065e-05	1.259787977493182701931029310316e-04	0.000000000000000000000000000000e+00
-4.762864799950425549468491226435e+03	9.064737352490645461936674687209e-05	1.259846276170996945496100005712e-04	0.000000000000000000000000000000e+00
-4.762764799950425185670610517263e+03	9.011069939539164753202621360728e-05	1.259903504176114095135241566226e-04	0.000000000000000000000000000000e+00
-4.762664799950424821872729808092e+03	8.957353216330344572362193167336e-05	1.259959667779486332857968866605e-04	0.000000000000000000000000000000e+00
-4.762564799950424458074849098921e+03	8.903587691119439209101044108152e-05	1.260014773148034473819467660149e-04	0.000000000000000000000000000000e+00
-4.762464799950424094276968389750e+03	8.849773873136827610774712837838e-05	1.260068826344332192437858175538e-04	0.000000000000000000000000000000e+00
-4.762364799950423730479087680578e+03	8.795912272580837319279484232126e-05	1.260121833326291332713631199169e-04	0.000000000000000000000000000000e+00
-4.762264799950423366681206971407e+03	8.742003400610550789637948065902e-05	1.260173799946850200105058492639e-04	0.000000000000000000000000000000e+00
-4.762164799950423002883326262236e+03	8.688047769338588669288392374312e-05	1.260224731953664834959577545348e-04	0.000000000000000000000000000000e+00
-4.762064799950422639085445553064e+03	8.634045891823872748583462710670e-05	1.260274634988802183298978176751e-04	0.000000000000000000000000000000e+00
-4.761964799950422275287564843893e+03	8.579998282064368582498087301147e-05	1.260323514588436791261649716489e-04	0.000000000000000000000000000000e+00
-4.761864799950421911489684134722e+03	8.525905454989807783546668096264e-05	1.260371376182549667949173155534e-04	0.000000000000000000000000000000e+00
-4.761764799950421547691803425550e+03	8.471767926454389985909537719166e-05	1.260418225094629316677258268342e-04	0.000000000000000000000000000000e+00
-4.761664799950421183893922716379e+03	8.417586213229463125515966703816e-05	1.260464066541376560934284434268e-04	0.000000000000000000000000000000e+00
-4.761564799950420820096042007208e+03	8.363360832996184746589152236851e-05	1.260508905632410996643100187242e-04	0.000000000000000000000000000000e+00
-4.761464799950420456298161298037e+03	8.309092304338164334653188403124e-05	1.260552747369980697029340221960e-04	0.000000000000000000000000000000e+00
-4.761364799950420092500280588865e+03	8.254781146734082610243871114264e-05	1.260595596648674627995173613826e-04	0.000000000000000000000000000000e+00
-4.761264799950419728702399879694e+03	8.200427880550294559586915754679e-05	1.260637458255137502947940131293e-04	0.000000000000000000000000000000e+00
-4.761164799950419364904519170523e+03	8.146033027033410781232725117462e-05	1.260678336867787077083674640576e-04	0.000000000000000000000000000000e+00
[truncated: 84,862 more rows]
