# Supplementary material for: Light-wave-controlled Haldane model in monolayer hexagonal boron nitride
Source: Nature. 2024 Apr 15;628(8009):752–7. doi: 10.1038/s41586-024-07244-z (PMC11041748; doi:10.1038/s41586-024-07244-z)
Supplement: Supplementary file 1 — This zipped file contains source data files for Supplementary Figs. 1–4 and Extended Data Figs 2–5, 7, 8, 11 and 10. [file 41586_2024_7244_MOESM1_ESM.zip › Data source/Extended data fig 3/plot_snapshot.py]

import numpy as np
import matplotlib.pyplot as plt
import snapshot as snap

#### Don't change
rec_lattice = np.loadtxt("lattice.rec.dat")
vertices_first_BZ = np.loadtxt("kgrid.vertices.1BZ.dat")
###################


#### Change here

input_file = "pops_panel_j.dat"
cmap_name = "gnuplot"

zmin=0.0
zmax=0.12

##################


snap.PlotSnapshot2D(str(input_file),
                        rec_lattice,
                        vertices_first_BZ,
                        zmin,
                        zmax,
                        cmap_name,
                        filename="snap.png")
