# Supplementary material for: Light-wave-controlled Haldane model in monolayer hexagonal boron nitride
Source: Nature. 2024 Apr 15;628(8009):752–7. doi: 10.1038/s41586-024-07244-z (PMC11041748; doi:10.1038/s41586-024-07244-z)
Supplement: Supplementary file 1 — This zipped file contains source data files for Supplementary Figs. 1–4 and Extended Data Figs 2–5, 7, 8, 11 and 10. [file 41586_2024_7244_MOESM1_ESM.zip › Data source/Extended data fig 3/pops_panel_a.csv]

# Population of band 1 at time 3725.3352000804543 this is equal to i_t 86863
0.000000000000000000000000000000e+00	0.000000000000000000000000000000e+00	0.000000000000000000000000000000e+00	2.741577705190106266450872363194e-05
2.555446763019820783507940475943e-03	-4.426163629587754645700048428125e-03	0.000000000000000000000000000000e+00	2.758631856838753373430128679189e-05
5.110893526039641567015880951885e-03	-8.852327259175509291400096856250e-03	0.000000000000000000000000000000e+00	2.783420028665697465528744425356e-05
7.666340289059462784204690422030e-03	-1.327849088876326306973840729597e-02	0.000000000000000000000000000000e+00	2.816238020694808769539725645803e-05
1.022178705207928313403176190377e-02	-1.770465451835101858280019371250e-02	0.000000000000000000000000000000e+00	2.857414613423993012724169671124e-05
1.277723381509910348385883338551e-02	-2.213081814793877236113850415222e-02	0.000000000000000000000000000000e+00	2.907313220953067439775857616624e-05
1.533268057811892556840938084406e-02	-2.655698177752652613947681459194e-02	0.000000000000000000000000000000e+00	2.966333704391567907912054258279e-05
1.788812734113874591823645232580e-02	-3.098314540711428338726207698528e-02	0.000000000000000000000000000000e+00	3.034914365162126196956079993150e-05
2.044357410415856626806352380754e-02	-3.540930903670203716560038742500e-02	0.000000000000000000000000000000e+00	3.113534092448272204813400354517e-05
2.299902086717839008733754724290e-02	-3.983547266628979094393869786472e-02	0.000000000000000000000000000000e+00	3.202714750420053495217828642971e-05
2.555446763019820696771766677102e-02	-4.426163629587754472227700830445e-02	0.000000000000000000000000000000e+00	3.303023710595306999164913475120e-05
2.810991439321802731754473825276e-02	-4.868779992546529850061531874417e-02	0.000000000000000000000000000000e+00	3.415076656274707256289932533200e-05
3.066536115623785113681876168812e-02	-5.311396355505305227895362918389e-02	0.000000000000000000000000000000e+00	3.539540567115959020802820611529e-05
3.322080791925766801719888121625e-02	-5.754012718464081299618584353084e-02	0.000000000000000000000000000000e+00	3.677136976387167959824664453805e-05
3.577625468227749183647290465160e-02	-6.196629081422856677452415397056e-02	0.000000000000000000000000000000e+00	3.828645473013683817996993807853e-05
3.833170144529731565574692808696e-02	-6.639245444381632055286246441028e-02	0.000000000000000000000000000000e+00	3.994907472962006813807511740322e-05
4.088714820831713253612704761508e-02	-7.081861807340407433120077485000e-02	0.000000000000000000000000000000e+00	4.176830288838598683517217002859e-05
4.344259497133695635540107105044e-02	-7.524478170299182810953908528973e-02	0.000000000000000000000000000000e+00	4.375391490103391287916009821934e-05
4.599804173435678017467509448579e-02	-7.967094533257958188787739572945e-02	0.000000000000000000000000000000e+00	4.591643604923788105943993631541e-05
4.855348849737659705505521401392e-02	-8.409710896216734954400351398363e-02	0.000000000000000000000000000000e+00	4.826719141568243495905854434369e-05
5.110893526039641393543533354205e-02	-8.852327259175508944455401660889e-02	0.000000000000000000000000000000e+00	5.081835997375210077584700707476e-05
5.366438202341623775470935697740e-02	-9.294943622134285710068013486307e-02	0.000000000000000000000000000000e+00	5.358303224106876093066342825466e-05
5.621982878643605463508947650553e-02	-9.737559985093059700123063748833e-02	0.000000000000000000000000000000e+00	5.657527213602703725385187349950e-05
5.877527554945588539325740384811e-02	-1.018017634805183646573567557425e-01	0.000000000000000000000000000000e+00	5.981018296748050666264417962736e-05
6.133072231247570227363752337624e-02	-1.062279271101061045579072583678e-01	0.000000000000000000000000000000e+00	6.330397789110542620082122677871e-05
6.388616907549553303180545071882e-02	-1.106540907396938722140333766220e-01	0.000000000000000000000000000000e+00	6.707405504554893142798999150500e-05
6.644161583851533603439776243249e-02	-1.150802543692816259923716870617e-01	0.000000000000000000000000000000e+00	7.113907754371896156181387382844e-05
6.899706260153516679256568977507e-02	-1.195064179988693797707099975014e-01	0.000000000000000000000000000000e+00	7.551905845575920134000319494660e-05
7.155250936455498367294580930320e-02	-1.239325816284571335490483079411e-01	0.000000000000000000000000000000e+00	8.023545122023986275565377024321e-05
7.410795612757481443111373664578e-02	-1.283587452580448873273866183808e-01	0.000000000000000000000000000000e+00	8.531124533991252647038838752280e-05
7.666340289059463131149385617391e-02	-1.327849088876326411057249288206e-01	0.000000000000000000000000000000e+00	9.077106777362624508154187452647e-05
7.921884965361444819187397570204e-02	-1.372110725172203948840632392603e-01	0.000000000000000000000000000000e+00	9.664129002429181240427236154744e-05
8.177429641663426507225409523016e-02	-1.416372361468081486624015497000e-01	0.000000000000000000000000000000e+00	1.029501411473137349999323886252e-04
8.432974317965408195263421475829e-02	-1.460633997763959024407398601397e-01	0.000000000000000000000000000000e+00	1.097278266178006048223864121738e-04
8.688518994267391271080214210087e-02	-1.504895634059836562190781705795e-01	0.000000000000000000000000000000e+00	1.170066531702173868046551463706e-04
8.944063670569372959118226162900e-02	-1.549157270355714099974164810192e-01	0.000000000000000000000000000000e+00	1.248211595626393631552897289794e-04
9.199608346871356034935018897158e-02	-1.593418906651591637757547914589e-01	0.000000000000000000000000000000e+00	1.332082530486258385889197786156e-04
9.455153023173337722973030849971e-02	-1.637680542947469175540931018986e-01	0.000000000000000000000000000000e+00	1.422073515964693756971626292795e-04
9.710697699475319411011042802784e-02	-1.681942179243346990880070279673e-01	0.000000000000000000000000000000e+00	1.518605312867554203975356541534e-04
9.966242375777301099049054755596e-02	-1.726203815539224251107697227781e-01	0.000000000000000000000000000000e+00	1.622126786833149897793654448108e-04
1.022178705207928278708706670841e-01	-1.770465451835101788891080332178e-01	0.000000000000000000000000000000e+00	1.733116476129627626760754122159e-04
1.047733172838126725068264022411e-01	-1.814727088130979604230219592864e-01	0.000000000000000000000000000000e+00	1.852084195872567232848959761782e-04
1.073287640468324755094187139548e-01	-1.858988724426857142013602697261e-01	0.000000000000000000000000000000e+00	1.979572671417328499736398850217e-04
1.098842108098522923897988334829e-01	-1.903250360722734402241229645369e-01	0.000000000000000000000000000000e+00	2.116159188539299676121152593566e-04
1.124396575728721092701789530111e-01	-1.947511997018611940024612749767e-01	0.000000000000000000000000000000e+00	2.262457251123268175095615273307e-04
1.149951043358919539061346881681e-01	-1.991773633314489755363752010453e-01	0.000000000000000000000000000000e+00	2.419118226972074593966038902337e-04
1.175505510989117707865148076962e-01	-2.036035269610367293147135114850e-01	0.000000000000000000000000000000e+00	2.586832968569064100487764346070e-04
1.201059978619315876668949272243e-01	-2.080296905906244830930518219247e-01	0.000000000000000000000000000000e+00	2.766333385940013397594205990515e-04
1.226614446249514045472750467525e-01	-2.124558542202122091158145167356e-01	0.000000000000000000000000000000e+00	2.958393950611448741140618867718e-04
1.252168913879712075498673584661e-01	-2.168820178497999628941528271753e-01	0.000000000000000000000000000000e+00	3.163833102937333037994738216270e-04
1.277723381509910660636109014376e-01	-2.213081814793877444280667532439e-01	0.000000000000000000000000000000e+00	3.383514538402899746866170360704e-04
1.303277849140108690662032131513e-01	-2.257343451089754982064050636836e-01	0.000000000000000000000000000000e+00	3.618348336093873615637583895932e-04
1.328832316770306720687955248650e-01	-2.301605087385632519847433741234e-01	0.000000000000000000000000000000e+00	3.869291896079170896965981896187e-04
1.354386784400505028269634522076e-01	-2.345866723681509780075060689342e-01	0.000000000000000000000000000000e+00	4.137350643324074384206412435816e-04
1.379941252030703335851313795501e-01	-2.390128359977387595414199950028e-01	0.000000000000000000000000000000e+00	4.423578448700139493891814179705e-04
1.405495719660901643432993068927e-01	-2.434389996273265133197583054425e-01	0.000000000000000000000000000000e+00	4.729077710888585127715910694235e-04
1.431050187291099673458916186064e-01	-2.478651632569142670980966158822e-01	0.000000000000000000000000000000e+00	5.054999040459556836069054952532e-04
1.456604654921297981040595459490e-01	-2.522913268865020208764349263220e-01	0.000000000000000000000000000000e+00	5.402540483808664735151938707247e-04
1.482159122551496288622274732916e-01	-2.567174905160897746547732367617e-01	0.000000000000000000000000000000e+00	5.772946241595529326406932568716e-04
1.507713590181694318648197850052e-01	-2.611436541456775284331115472014e-01	0.000000000000000000000000000000e+00	6.167504850955427301781308635498e-04
1.533268057811892626229877123478e-01	-2.655698177752652822114498576411e-01	0.000000000000000000000000000000e+00	6.587546833395072683886573017276e-04
1.558822525442090656255800240615e-01	-2.699959814048530359897881680808e-01	0.000000000000000000000000000000e+00	7.034441821005552389345361063988e-04
1.584376993072288963837479514041e-01	-2.744221450344407897681264785206e-01	0.000000000000000000000000000000e+00	7.509595174596338891179203578474e-04
1.609931460702487271419158787467e-01	-2.788483086640285435464647889603e-01	0.000000000000000000000000000000e+00	8.014444040008844019271072589561e-04
1.635485928332685301445081904603e-01	-2.832744722936162973248030994000e-01	0.000000000000000000000000000000e+00	8.550452681615203567866423384203e-04
1.661040395962883609026761178029e-01	-2.877006359232040511031414098397e-01	0.000000000000000000000000000000e+00	9.119106814538891284116495228318e-04
1.686594863593081639052684295166e-01	-2.921267995527918048814797202795e-01	0.000000000000000000000000000000e+00	9.721906568313436018680118166913e-04
1.712149331223280224190119724881e-01	-2.965529631823795586598180307192e-01	0.000000000000000000000000000000e+00	1.036035779013082594457451079961e-03
1.737703798853478254216042842017e-01	-3.009791268119673124381563411589e-01	0.000000000000000000000000000000e+00	1.103596167659611328518143302801e-03
1.763258266483676284241965959154e-01	-3.054052904415550662164946515986e-01	0.000000000000000000000000000000e+00	1.175020322834089249799949250530e-03
1.788812734113874591823645232580e-01	-3.098314540711428199948329620383e-01	0.000000000000000000000000000000e+00	1.250453955722713537263013350298e-03
1.814367201744072899405324506006e-01	-3.142576177007306292843225037359e-01	0.000000000000000000000000000000e+00	1.330038929014130998432219321614e-03
1.839921669374271206987003779432e-01	-3.186837813303183275515095829178e-01	0.000000000000000000000000000000e+00	1.413912410324837066674663610399e-03
1.865476137004469237012926896568e-01	-3.231099449599060813298478933575e-01	0.000000000000000000000000000000e+00	1.502206203360874651672740576203e-03
1.891030604634667544594606169994e-01	-3.275361085894938351081862037972e-01	0.000000000000000000000000000000e+00	1.595046091077403568880832551713e-03
1.916585072264865574620529287131e-01	-3.319622722190815888865245142370e-01	0.000000000000000000000000000000e+00	1.692550885457423225782802589379e-03
1.942139539895063882202208560557e-01	-3.363884358486693981760140559345e-01	0.000000000000000000000000000000e+00	1.794830904167975596519291059394e-03
1.967694007525262189783887833983e-01	-3.408145994782571519543523663742e-01	0.000000000000000000000000000000e+00	1.901985817304113410286525720494e-03
1.993248475155460219809810951119e-01	-3.452407631078448502215394455561e-01	0.000000000000000000000000000000e+00	2.014102156748025403143476097512e-03
2.018802942785658527391490224545e-01	-3.496669267374326595110289872537e-01	0.000000000000000000000000000000e+00	2.131251152237339293454843058839e-03
2.044357410415856557417413341682e-01	-3.540930903670203577782160664356e-01	0.000000000000000000000000000000e+00	2.253487572594538388554008534470e-03
2.069911878046054864999092615108e-01	-3.585192539966081670677056081331e-01	0.000000000000000000000000000000e+00	2.380849982847085388043550935322e-03
2.095466345676253450136528044823e-01	-3.629454176261959208460439185728e-01	0.000000000000000000000000000000e+00	2.513362054468075770796708923172e-03
2.121020813306451202606695005670e-01	-3.673715812557836191132309977547e-01	0.000000000000000000000000000000e+00	2.651033870302214965480880337623e-03
2.146575280936649510188374279096e-01	-3.717977448853714284027205394523e-01	0.000000000000000000000000000000e+00	2.793861918003438804536386896871e-03
2.172129748566847540214297396233e-01	-3.762239085149591266699076186342e-01	0.000000000000000000000000000000e+00	2.941827063054828442917321140726e-03
2.197684216197045847795976669659e-01	-3.806500721445468804482459290739e-01	0.000000000000000000000000000000e+00	3.094891117467829955850477929857e-03
2.223238683827244432933412099374e-01	-3.850762357741346897377354707714e-01	0.000000000000000000000000000000e+00	3.252993828480167746303175491107e-03
2.248793151457442185403579060221e-01	-3.895023994037223880049225499533e-01	0.000000000000000000000000000000e+00	3.416052119562514553796628291593e-03
2.274347619087640770541014489936e-01	-3.939285630333101972944120916509e-01	0.000000000000000000000000000000e+00	3.583961662160210434602269913285e-03
2.299902086717839078122693763362e-01	-3.983547266628979510727504020906e-01	0.000000000000000000000000000000e+00	3.756598692363991975201598094714e-03
2.325456554348037108148616880499e-01	-4.027808902924856493399374812725e-01	0.000000000000000000000000000000e+00	3.933819093904094427172069003973e-03
2.351011021978235415730296153924e-01	-4.072070539220734586294270229700e-01	0.000000000000000000000000000000e+00	4.115454554377361018335790276979e-03
2.376565489608433168200463114772e-01	-4.116332175516611568966141021519e-01	0.000000000000000000000000000000e+00	4.301309775508885963057892354300e-03
2.402119957238631753337898544487e-01	-4.160593811812489661861036438495e-01	0.000000000000000000000000000000e+00	4.491167254559945073988380670471e-03
2.427674424868830060919577817913e-01	-4.204855448108367199644419542892e-01	0.000000000000000000000000000000e+00	4.684802125125829032337154700372e-03
2.453228892499028090945500935049e-01	-4.249117084404244182316290334711e-01	0.000000000000000000000000000000e+00	4.882000847872064279442394507669e-03
2.478783360129226398527180208475e-01	-4.293378720700122275211185751687e-01	0.000000000000000000000000000000e+00	5.082568732108849220152624326374e-03
2.504337827759424150997347169323e-01	-4.337640356995999257883056543506e-01	0.000000000000000000000000000000e+00	5.286311782093408399851863777030e-03
2.529892295389622458579026442749e-01	-4.381901993291877350777951960481e-01	0.000000000000000000000000000000e+00	5.492990241910476571784993637948e-03
2.555446763019821321272218028753e-01	-4.426163629587754888561335064878e-01	0.000000000000000000000000000000e+00	5.702262356566697651394370893740e-03
2.581001230650019073742384989600e-01	-4.470425265883631871233205856697e-01	0.000000000000000000000000000000e+00	5.913654493960834000743087557339e-03
2.606555698280217381324064263026e-01	-4.514686902179509964128101273673e-01	0.000000000000000000000000000000e+00	6.126592476230431107142582192182e-03
2.632110165910415688905743536452e-01	-4.558948538475387501911484378070e-01	0.000000000000000000000000000000e+00	6.340503230213631949419017530545e-03
2.657664633540613441375910497300e-01	-4.603210174771265039694867482467e-01	0.000000000000000000000000000000e+00	6.554947041578216768153986038214e-03
2.683219101170812304069102083304e-01	-4.647471811067142577478250586864e-01	0.000000000000000000000000000000e+00	6.769708441523608621892549308541e-03
2.708773568801010056539269044151e-01	-4.691733447363019560150121378683e-01	0.000000000000000000000000000000e+00	6.984774559064537736985389670963e-03
2.734328036431208364120948317577e-01	-4.735995083658897653045016795659e-01	0.000000000000000000000000000000e+00	7.200194755778335786722266220750e-03
2.759882504061406671702627591003e-01	-4.780256719954775190828399900056e-01	0.000000000000000000000000000000e+00	7.415893931801811715665007085363e-03
2.785436971691604424172794551851e-01	-4.824518356250652728611783004453e-01	0.000000000000000000000000000000e+00	7.631563017782575820968649082943e-03
2.810991439321803286865986137855e-01	-4.868779992546530266395166108850e-01	0.000000000000000000000000000000e+00	7.846710973249130388618155507174e-03
2.836545906952001594447665411280e-01	-4.913041628842408359290061525826e-01	0.000000000000000000000000000000e+00	8.060850378185399275898781468186e-03
2.862100374582199346917832372128e-01	-4.957303265138285341961932317645e-01	0.000000000000000000000000000000e+00	8.273668491688975640263592481460e-03
2.887654842212397654499511645554e-01	-5.001564901434163434856827734620e-01	0.000000000000000000000000000000e+00	8.485021046225345309199639132203e-03
2.913209309842595962081190918980e-01	-5.045826537730040417528698526439e-01	0.000000000000000000000000000000e+00	8.694705264550449744231919169124e-03
2.938763777472794269662870192406e-01	-5.090088174025918510423593943415e-01	0.000000000000000000000000000000e+00	8.902169784100077976063403184526e-03
2.964318245102992577244549465831e-01	-5.134349810321795493095464735234e-01	0.000000000000000000000000000000e+00	9.106405880438780617303073938729e-03
2.989872712733190329714716426679e-01	-5.178611446617672475767335527053e-01	0.000000000000000000000000000000e+00	9.306171790219509853958612666247e-03
3.015427180363388637296395700105e-01	-5.222873082913550568662230944028e-01	0.000000000000000000000000000000e+00	9.500439979107098628641203674761e-03
3.040981647993586944878074973531e-01	-5.267134719209427551334101735847e-01	0.000000000000000000000000000000e+00	9.688790875927420082058816319659e-03
3.066536115623785252459754246956e-01	-5.311396355505305644228997152823e-01	0.000000000000000000000000000000e+00	9.871481284709894207796132548083e-03
3.092090583253983560041433520382e-01	-5.355657991801183737123892569798e-01	0.000000000000000000000000000000e+00	1.004914505118176780429362082714e-02
3.117645050884181312511600481230e-01	-5.399919628097060719795763361617e-01	0.000000000000000000000000000000e+00	1.022228862873953564305296026760e-02
3.143199518514379620093279754656e-01	-5.444181264392938812690658778592e-01	0.000000000000000000000000000000e+00	1.039086820661136618959563548970e-02
3.168753986144577927674959028082e-01	-5.488442900688815795362529570411e-01	0.000000000000000000000000000000e+00	1.055419125952655572120431060057e-02
3.194308453774776235256638301507e-01	-5.532704536984693888257424987387e-01	0.000000000000000000000000000000e+00	1.071123345323687914287802414037e-02
3.219862921404974542838317574933e-01	-5.576966173280570870929295779206e-01	0.000000000000000000000000000000e+00	1.086122118547305087643550791654e-02
3.245417389035172295308484535781e-01	-5.621227809576447853601166571025e-01	0.000000000000000000000000000000e+00	1.100410400886686276833437148071e-02
3.270971856665370602890163809207e-01	-5.665489445872325946496061988000e-01	0.000000000000000000000000000000e+00	1.114053551523513929666364674631e-02
3.296526324295568910471843082632e-01	-5.709751082168204039390957404976e-01	0.000000000000000000000000000000e+00	1.127125625816733853201689896650e-02
3.322080791925767218053522356058e-01	-5.754012718464081022062828196795e-01	0.000000000000000000000000000000e+00	1.139624251476276800554288115563e-02
3.347635259555965525635201629484e-01	-5.798274354759959114957723613770e-01	0.000000000000000000000000000000e+00	1.151421588918580957150439303405e-02
3.373189727186163278105368590332e-01	-5.842535991055836097629594405589e-01	0.000000000000000000000000000000e+00	1.162291944279311185772574077646e-02
3.398744194816361585687047863757e-01	-5.886797627351714190524489822565e-01	0.000000000000000000000000000000e+00	1.172003045255911798938619483579e-02
3.424298662446560448380239449762e-01	-5.931059263647591173196360614384e-01	0.000000000000000000000000000000e+00	1.180415214348342310690664902495e-02
3.449853130076758200850406410609e-01	-5.975320899943469266091256031359e-01	0.000000000000000000000000000000e+00	1.187530259282082618910170168647e-02
3.475407597706956508432085684035e-01	-6.019582536239346248763126823178e-01	0.000000000000000000000000000000e+00	1.193468433042397039423043736406e-02
3.500962065337154816013764957461e-01	-6.063844172535224341658022240154e-01	0.000000000000000000000000000000e+00	1.198395825066443133588567349079e-02
3.526516532967352568483931918308e-01	-6.108105808831101324329893031972e-01	0.000000000000000000000000000000e+00	1.202446542690715700074655103435e-02
3.552071000597551431177123504312e-01	-6.152367445126979417224788448948e-01	0.000000000000000000000000000000e+00	1.205676318118568263182410760237e-02
3.577625468227749183647290465160e-01	-6.196629081422856399896659240767e-01	0.000000000000000000000000000000e+00	1.208059745037953769397631731408e-02
3.603179935857947491228969738586e-01	-6.240890717718734492791554657742e-01	0.000000000000000000000000000000e+00	1.209520099537433196479341290797e-02
3.628734403488145798810649012012e-01	-6.285152354014612585686450074718e-01	0.000000000000000000000000000000e+00	1.209969956172412750006195381047e-02
3.654288871118343551280815972859e-01	-6.329413990310489568358320866537e-01	0.000000000000000000000000000000e+00	1.209342828944052344875004223468e-02
3.679843338748542413974007558863e-01	-6.373675626606366551030191658356e-01	0.000000000000000000000000000000e+00	1.207605828652567360459446632603e-02
3.705397806378740166444174519711e-01	-6.417937262902244643925087075331e-01	0.000000000000000000000000000000e+00	1.204754214795008063210168813839e-02
3.730952274008938474025853793137e-01	-6.462198899198121626596957867150e-01	0.000000000000000000000000000000e+00	1.200796217339004934299140359144e-02
3.756506741639136781607533066563e-01	-6.506460535493999719491853284126e-01	0.000000000000000000000000000000e+00	1.195738592309842848737666543002e-02
3.782061209269335089189212339988e-01	-6.550722171789876702163724075945e-01	0.000000000000000000000000000000e+00	1.189580430904240392064874498601e-02
3.807615676899533396770891613414e-01	-6.594983808085754795058619492920e-01	0.000000000000000000000000000000e+00	1.182316875231060292195106598001e-02
3.833170144529731149241058574262e-01	-6.639245444381631777730490284739e-01	0.000000000000000000000000000000e+00	1.173948770312583517183568915243e-02
3.858724612159930011934250160266e-01	-6.683507080677509870625385701715e-01	0.000000000000000000000000000000e+00	1.164491527077751893692880713616e-02
3.884279079790127764404417121114e-01	-6.727768716973387963520281118690e-01	0.000000000000000000000000000000e+00	1.153977645946501970342090714894e-02
3.909833547420326071986096394539e-01	-6.772030353269264946192151910509e-01	0.000000000000000000000000000000e+00	1.142451356419436556133284454972e-02
3.935388015050524379567775667965e-01	-6.816291989565143039087047327484e-01	0.000000000000000000000000000000e+00	1.129958321653494815461904465792e-02
3.960942482680722687149454941391e-01	-6.860553625861020021758918119303e-01	0.000000000000000000000000000000e+00	1.116535828294870115462433801667e-02
3.986496950310920439619621902239e-01	-6.904815262156897004430788911122e-01	0.000000000000000000000000000000e+00	1.102208361971139180535139701078e-02
4.012051417941118747201301175664e-01	-6.949076898452773987102659702941e-01	0.000000000000000000000000000000e+00	1.086990382336882644820352794568e-02
4.037605885571317054782980449090e-01	-6.993338534748653190220579745073e-01	0.000000000000000000000000000000e+00	1.070894500214160730000578780619e-02
4.063160353201515362364659722516e-01	-7.037600171044530172892450536892e-01	0.000000000000000000000000000000e+00	1.053940778757409164889669028753e-02
4.088714820831713114834826683364e-01	-7.081861807340407155564321328711e-01	0.000000000000000000000000000000e+00	1.036162866226858665641419321446e-02
4.114269288461911977528018269368e-01	-7.126123443636285248459216745687e-01	0.000000000000000000000000000000e+00	1.017608521590344927698623678225e-02
4.139823756092109729998185230215e-01	-7.170385079932163341354112162662e-01	0.000000000000000000000000000000e+00	9.983350013770490166686855104672e-03
4.165378223722308037579864503641e-01	-7.214646716228040324025982954481e-01	0.000000000000000000000000000000e+00	9.784019309788092449986507403992e-03
4.190932691352506900273056089645e-01	-7.258908352523918416920878371457e-01	0.000000000000000000000000000000e+00	9.578650217691993956625751138745e-03
4.216487158982704652743223050493e-01	-7.303169988819795399592749163276e-01	0.000000000000000000000000000000e+00	9.367732333883946674313314417759e-03
4.242041626612902405213390011340e-01	-7.347431625115672382264619955095e-01	0.000000000000000000000000000000e+00	9.151700432283069175376510884234e-03
4.267596094243101267906581597344e-01	-7.391693261411551585382539997227e-01	0.000000000000000000000000000000e+00	8.930980540313286988873819893797e-03
4.293150561873299020376748558192e-01	-7.435954897707428568054410789046e-01	0.000000000000000000000000000000e+00	8.706043640288234006230361217149e-03
4.318705029503497327958427831618e-01	-7.480216534003305550726281580864e-01	0.000000000000000000000000000000e+00	8.477448357886181035114603332659e-03
4.344259497133695080428594792465e-01	-7.524478170299182533398152372683e-01	0.000000000000000000000000000000e+00	8.245846013040738012311869908899e-03
4.369813964763893943121786378470e-01	-7.568739806595060626293047789659e-01	0.000000000000000000000000000000e+00	8.011950278694319679817503754293e-03
4.395368432394091695591953339317e-01	-7.613001442890937608964918581478e-01	0.000000000000000000000000000000e+00	7.776468694751704005541093067677e-03
4.420922900024290003173632612743e-01	-7.657263079186815701859813998453e-01	0.000000000000000000000000000000e+00	7.540028581047520696289954145186e-03
4.446477367654488865866824198747e-01	-7.701524715482693794754709415429e-01	0.000000000000000000000000000000e+00	7.303121234105489426036150746313e-03
4.472031835284686618336991159595e-01	-7.745786351778570777426580207248e-01	0.000000000000000000000000000000e+00	7.066099759104289140809740388249e-03
4.497586302914884370807158120442e-01	-7.790047988074447760098450999067e-01	0.000000000000000000000000000000e+00	6.829236498298633072090435547352e-03
4.523140770545083233500349706446e-01	-7.834309624370326963216371041199e-01	0.000000000000000000000000000000e+00	6.592819888064361394386381221011e-03
4.548695238175281541082028979872e-01	-7.878571260666203945888241833018e-01	0.000000000000000000000000000000e+00	6.357242798496602967373014791974e-03
4.574249705805479293552195940720e-01	-7.922832896962080928560112624837e-01	0.000000000000000000000000000000e+00	6.123046421000489722419324323255e-03
4.599804173435678156245387526724e-01	-7.967094533257959021455008041812e-01	0.000000000000000000000000000000e+00	5.890887545482232333371452881465e-03
4.625358641065875908715554487571e-01	-8.011356169553836004126878833631e-01	0.000000000000000000000000000000e+00	5.661468370230740392023971452318e-03
4.650913108696074216297233760997e-01	-8.055617805849712986798749625450e-01	0.000000000000000000000000000000e+00	5.435425956830393368068854442754e-03
4.676467576326271968767400721845e-01	-8.099879442145591079693645042425e-01	0.000000000000000000000000000000e+00	5.213276379540928394396015477241e-03
4.702022043956470831460592307849e-01	-8.144141078441469172588540459401e-01	0.000000000000000000000000000000e+00	4.995381524219248865759102073980e-03
4.727576511586668583930759268696e-01	-8.188402714737346155260411251220e-01	0.000000000000000000000000000000e+00	4.782008841947980870568102318430e-03
4.753130979216866336400926229544e-01	-8.232664351033223137932282043039e-01	0.000000000000000000000000000000e+00	4.573368753173163124559064129926e-03
4.778685446847065199094117815548e-01	-8.276925987329102341050202085171e-01	0.000000000000000000000000000000e+00	4.369673520917409167974021499958e-03
4.804239914477263506675797088974e-01	-8.321187623624979323722072876990e-01	0.000000000000000000000000000000e+00	4.171126733275858262939284060167e-03
4.829794382107461259145964049821e-01	-8.365449259920856306393943668809e-01	0.000000000000000000000000000000e+00	3.977930069014941512339778029173e-03
4.855348849737660121839155635826e-01	-8.409710896216734399288839085784e-01	0.000000000000000000000000000000e+00	3.790261433278092288029492706869e-03
4.880903317367857874309322596673e-01	-8.453972532512611381960709877603e-01	0.000000000000000000000000000000e+00	3.608285336920532843790754284896e-03
4.906457784998056181891001870099e-01	-8.498234168808488364632580669422e-01	0.000000000000000000000000000000e+00	3.432149024432385592264793672257e-03
4.932012252628255044584193456103e-01	-8.542495805104367567750500711554e-01	0.000000000000000000000000000000e+00	3.261985306829977022263777897138e-03
4.957566720258452797054360416951e-01	-8.586757441400244550422371503373e-01	0.000000000000000000000000000000e+00	3.097897108232341122080466533362e-03
4.983121187888650549524527377798e-01	-8.631019077696121533094242295192e-01	0.000000000000000000000000000000e+00	2.939945740476058739371056915957e-03
5.008675655518848301994694338646e-01	-8.675280713991998515766113087011e-01	0.000000000000000000000000000000e+00	2.788144203225016888592069363995e-03
5.034230123149047164687885924650e-01	-8.719542350287877718884033129143e-01	0.000000000000000000000000000000e+00	2.642464888233324316058059366696e-03
5.059784590779244917158052885497e-01	-8.763803986583754701555903920962e-01	0.000000000000000000000000000000e+00	2.502850200614712816021834029812e-03
5.085339058409443779851244471502e-01	-8.808065622879631684227774712781e-01	0.000000000000000000000000000000e+00	2.369222482862577867923636887326e-03
5.110893526039642642544436057506e-01	-8.852327259175509777122670129756e-01	0.000000000000000000000000000000e+00	2.241487417323258322238155315631e-03
5.136447993669840395014603018353e-01	-8.896588895471386759794540921575e-01	0.000000000000000000000000000000e+00	2.119536668766215138648423277346e-03
5.162002461300038147484769979201e-01	-8.940850531767263742466411713394e-01	0.000000000000000000000000000000e+00	2.003249579550849934078682323957e-03
5.187556928930237010177961565205e-01	-8.985112168063142945584331755526e-01	0.000000000000000000000000000000e+00	1.892495315840767716730752567855e-03
5.213111396560434762648128526052e-01	-9.029373804359019928256202547345e-01	0.000000000000000000000000000000e+00	1.787133614467280220278189162286e-03
5.238665864190632515118295486900e-01	-9.073635440654896910928073339164e-01	0.000000000000000000000000000000e+00	1.687014119481265294470118121239e-03
5.264220331820831377811487072904e-01	-9.117897076950775003822968756140e-01	0.000000000000000000000000000000e+00	1.591976324535883781721712360024e-03
5.289774799451029130281654033752e-01	-9.162158713246653096717864173115e-01	0.000000000000000000000000000000e+00	1.501850367729030705926662747629e-03
5.315329267081226882751820994599e-01	-9.206420349542530079389734964934e-01	0.000000000000000000000000000000e+00	1.416459582619488581992084341721e-03
5.340883734711425745445012580603e-01	-9.250681985838407062061605756753e-01	0.000000000000000000000000000000e+00	1.335623055225759487490977406310e-03
5.366438202341624608138204166607e-01	-9.294943622134285154956501173729e-01	0.000000000000000000000000000000e+00	1.259157978540265208217130421531e-03
5.391992669971822360608371127455e-01	-9.339205258430162137628371965548e-01	0.000000000000000000000000000000e+00	1.186881218512368879949847588762e-03
5.417547137602020113078538088303e-01	-9.383466894726039120300242757367e-01	0.000000000000000000000000000000e+00	1.118610468965695837681439961386e-03
5.443101605232218975771729674307e-01	-9.427728531021918323418162799499e-01	0.000000000000000000000000000000e+00	1.054165203838673290845373564650e-03
5.468656072862416728241896635154e-01	-9.471990167317795306090033591317e-01	0.000000000000000000000000000000e+00	9.933674136337812977243233447666e-04
5.494210540492614480712063596002e-01	-9.516251803613672288761904383136e-01	0.000000000000000000000000000000e+00	9.360422558192215943331793148730e-04
5.519765008122813343405255182006e-01	-9.560513439909550381656799800112e-01	0.000000000000000000000000000000e+00	8.820185495026993489561806249810e-04
5.545319475753011095875422142853e-01	-9.604775076205428474551695217087e-01	0.000000000000000000000000000000e+00	8.311292922970518011124840818127e-04
5.570873943383208848345589103701e-01	-9.649036712501305457223566008906e-01	0.000000000000000000000000000000e+00	7.832121548677977666136351686532e-04
5.596428411013407711038780689705e-01	-9.693298348797183550118461425882e-01	0.000000000000000000000000000000e+00	7.381099548080852744413871135976e-04
5.621982878643606573731972275709e-01	-9.737559985093060532790332217701e-01	0.000000000000000000000000000000e+00	6.956710274266476781018786468280e-04
5.647537346273804326202139236557e-01	-9.781821621388937515462203009520e-01	0.000000000000000000000000000000e+00	6.557494666985187650037891771149e-04
5.673091813904003188895330822561e-01	-9.826083257684816718580123051652e-01	0.000000000000000000000000000000e+00	6.182052561418072350943320181216e-04
5.698646281534200941365497783409e-01	-9.870344893980693701251993843471e-01	0.000000000000000000000000000000e+00	5.829043149257747769356741152080e-04
5.724200749164398693835664744256e-01	-9.914606530276570683923864635290e-01	0.000000000000000000000000000000e+00	5.497185001483830338320224484505e-04
5.749755216794596446305831705104e-01	-9.958868166572447666595735427109e-01	0.000000000000000000000000000000e+00	5.185255705981094923734397994508e-04
5.775309684424795308999023291108e-01	-1.000312980286832686971365546924e+00	0.000000000000000000000000000000e+00	4.892091255818955750078735889019e-04
5.800864152054993061469190251955e-01	-1.004739143916420385238552626106e+00	0.000000000000000000000000000000e+00	4.616585165843040778829720061083e-04
5.826418619685191924162381837959e-01	-1.009165307546008083505739705288e+00	0.000000000000000000000000000000e+00	4.357687346439699039093995658334e-04
5.851973087315389676632548798807e-01	-1.013591471175596003817531709501e+00	0.000000000000000000000000000000e+00	4.114402732246587768467904755454e-04
5.877527554945588539325740384811e-01	-1.018017634805183702084718788683e+00	0.000000000000000000000000000000e+00	3.885789679345424052145374638201e-04
5.903082022575786291795907345659e-01	-1.022443798434771400351905867865e+00	0.000000000000000000000000000000e+00	3.670958163028401098973430016770e-04
5.928636490205985154489098931663e-01	-1.026869962064359098619092947047e+00	0.000000000000000000000000000000e+00	3.469067833985088394541107525981e-04
5.954190957836182906959265892510e-01	-1.031296125693946796886280026229e+00	0.000000000000000000000000000000e+00	3.279326000323418100965144894587e-04
5.979745425466380659429432853358e-01	-1.035722289323534495153467105411e+00	0.000000000000000000000000000000e+00	3.100985578018790387970493593883e-04
6.005299893096579522122624439362e-01	-1.040148452953122415465259109624e+00	0.000000000000000000000000000000e+00	2.933343047674273531416622162737e-04
6.030854360726777274592791400210e-01	-1.044574616582710113732446188806e+00	0.000000000000000000000000000000e+00	2.775736427261829650930957669175e-04
6.056408828356975027062958361057e-01	-1.049000780212297811999633267988e+00	0.000000000000000000000000000000e+00	2.627543266337595620485423353330e-04
6.081963295987173889756149947061e-01	-1.053426943841885510266820347169e+00	0.000000000000000000000000000000e+00	2.488178670644477737984578968877e-04
6.107517763617372752449341533065e-01	-1.057853107471473430578612351383e+00	0.000000000000000000000000000000e+00	2.357093363828598967663063845634e-04
6.133072231247570504919508493913e-01	-1.062279271101061128845799430565e+00	0.000000000000000000000000000000e+00	2.233771794550493713753247515541e-04
6.158626698877768257389675454760e-01	-1.066705434730648827112986509746e+00	0.000000000000000000000000000000e+00	2.117730298726762253394562129927e-04
6.184181166507967120082867040765e-01	-1.071131598360236747424778513960e+00	0.000000000000000000000000000000e+00	2.008515323561770092673089971314e-04
6.209735634138164872553034001612e-01	-1.075557761989824445691965593142e+00	0.000000000000000000000000000000e+00	1.905701716739407016506374636933e-04
6.235290101768362625023200962460e-01	-1.079983925619412143959152672323e+00	0.000000000000000000000000000000e+00	1.808891085540067079732995392050e-04
6.260844569398561487716392548464e-01	-1.084410089249000064270944676537e+00	0.000000000000000000000000000000e+00	1.717710228855467622082614509438e-04
6.286399037028759240186559509311e-01	-1.088836252878587762538131755718e+00	0.000000000000000000000000000000e+00	1.631809640790202219681054307543e-04
6.311953504658956992656726470159e-01	-1.093262416508175460805318834900e+00	0.000000000000000000000000000000e+00	1.550862087537866081370790949379e-04
6.337507972289155855349918056163e-01	-1.097688580137763159072505914082e+00	0.000000000000000000000000000000e+00	1.474561256857041596432522645443e-04
6.363062439919354718043109642167e-01	-1.102114743767351079384297918295e+00	0.000000000000000000000000000000e+00	1.402620477829578948553851391878e-04
6.388616907549552470513276603015e-01	-1.106540907396938777651484997477e+00	0.000000000000000000000000000000e+00	1.334771510305447154553365463059e-04
6.414171375179750222983443563862e-01	-1.110967071026526475918672076659e+00	0.000000000000000000000000000000e+00	1.270763400072335506506976399166e-04
6.439725842809949085676635149866e-01	-1.115393234656114174185859155841e+00	0.000000000000000000000000000000e+00	1.210361400964375276287365856831e-04
6.465280310440146838146802110714e-01	-1.119819398285701872453046235023e+00	0.000000000000000000000000000000e+00	1.153345957319450339195743282517e-04
6.490834778070344590616969071561e-01	-1.124245561915289570720233314205e+00	0.000000000000000000000000000000e+00	1.099511748471273414086424313751e-04
6.516389245700543453310160657566e-01	-1.128671725544877491032025318418e+00	0.000000000000000000000000000000e+00	1.048666788547135945595598083280e-04
6.541943713330741205780327618413e-01	-1.133097889174465189299212397600e+00	0.000000000000000000000000000000e+00	1.000631585055177462904862917270e-04
6.567498180960940068473519204417e-01	-1.137524052804052887566399476782e+00	0.000000000000000000000000000000e+00	9.552383459038302280889876083592e-05
6.593052648591137820943686165265e-01	-1.141950216433640807878191480995e+00	0.000000000000000000000000000000e+00	9.123302387002119278984479944228e-05
6.618607116221336683636877751269e-01	-1.146376380063228506145378560177e+00	0.000000000000000000000000000000e+00	8.717606976883408181379364609853e-05
6.644161583851534436107044712116e-01	-1.150802543692816204412565639359e+00	0.000000000000000000000000000000e+00	8.333927734097033520905412062874e-05
6.669716051481733298800236298121e-01	-1.155228707322404124724357643572e+00	0.000000000000000000000000000000e+00	7.970985277266341652215725366304e-05
6.695270519111931051270403258968e-01	-1.159654870951991822991544722754e+00	0.000000000000000000000000000000e+00	7.627584661315199023815664114423e-05
6.720824986742128803740570219816e-01	-1.164081034581579521258731801936e+00	0.000000000000000000000000000000e+00	7.302610094339349769247682342410e-05
6.746379454372326556210737180663e-01	-1.168507198211167219525918881118e+00	0.000000000000000000000000000000e+00	6.995020014375284125775905641476e-05
6.771933922002525418903928766667e-01	-1.172933361840755139837710885331e+00	0.000000000000000000000000000000e+00	6.703842491333039633420037839429e-05
6.797488389632723171374095727515e-01	-1.177359525470342838104897964513e+00	0.000000000000000000000000000000e+00	6.428170953627323136111981760621e-05
6.823042857262922034067287313519e-01	-1.181785689099930536372085043695e+00	0.000000000000000000000000000000e+00	6.167160216607412434944301971029e-05
6.848597324893120896760478899523e-01	-1.186211852729518234639272122877e+00	0.000000000000000000000000000000e+00	5.920022775807008306656054053008e-05
6.874151792523318649230645860371e-01	-1.190638016359105932906459202059e+00	0.000000000000000000000000000000e+00	5.686025388798255839322565163840e-05
6.899706260153516401700812821218e-01	-1.195064179988693853218251206272e+00	0.000000000000000000000000000000e+00	5.464485887173318795148602156075e-05
6.925260727783715264394004407222e-01	-1.199490343618281551485438285454e+00	0.000000000000000000000000000000e+00	5.254770232131100878535112652656e-05
6.950815195413913016864171368070e-01	-1.203916507247869249752625364636e+00	0.000000000000000000000000000000e+00	5.056289786940548124051161837933e-05
6.976369663044110769334338328918e-01	-1.208342670877456948019812443818e+00	0.000000000000000000000000000000e+00	4.868498800311243891389412219439e-05
7.001924130674309632027529914922e-01	-1.212768834507044868331604448031e+00	0.000000000000000000000000000000e+00	4.690892093408605584585122083574e-05
7.027478598304507384497696875769e-01	-1.217194998136632566598791527213e+00	0.000000000000000000000000000000e+00	4.523002912278285852403295064228e-05
7.053033065934705136967863836617e-01	-1.221621161766220264865978606394e+00	0.000000000000000000000000000000e+00	4.364400979515945238219193358375e-05
7.078587533564903999661055422621e-01	-1.226047325395807963133165685576e+00	0.000000000000000000000000000000e+00	4.214690695610267379784749652849e-05
7.104142001195102862354247008625e-01	-1.230473489025395883444957689790e+00	0.000000000000000000000000000000e+00	4.073509510383987845556080786835e-05
7.129696468825300614824413969473e-01	-1.234899652654983581712144768971e+00	0.000000000000000000000000000000e+00	3.940526431581697485318632745432e-05
7.155250936455498367294580930320e-01	-1.239325816284571279979331848153e+00	0.000000000000000000000000000000e+00	3.815440687820112193422150692612e-05
7.180805404085697229987772516324e-01	-1.243751979914159200291123852367e+00	0.000000000000000000000000000000e+00	3.697980520760945749017198358466e-05
7.206359871715894982457939477172e-01	-1.248178143543746898558310931548e+00	0.000000000000000000000000000000e+00	3.587902114295054260698428216791e-05
7.231914339346092734928106438019e-01	-1.252604307173334596825498010730e+00	0.000000000000000000000000000000e+00	3.484988636669728826085468131879e-05
7.257468806976291597621298024023e-01	-1.257030470802922517137290014944e+00	0.000000000000000000000000000000e+00	3.389049424972072929555799714052e-05
7.283023274606489350091464984871e-01	-1.261456634432510215404477094125e+00	0.000000000000000000000000000000e+00	3.299919262006120474622905547335e-05
7.308577742236687102561631945719e-01	-1.265882798062097913671664173307e+00	0.000000000000000000000000000000e+00	3.217457785218051451690823849816e-05
7.334132209866885965254823531723e-01	-1.270308961691685611938851252489e+00	0.000000000000000000000000000000e+00	3.141549001713466707404187605590e-05
7.359686677497084827948015117727e-01	-1.274735125321273310206038331671e+00	0.000000000000000000000000000000e+00	3.072100906318303770907787719757e-05
7.385241145127282580418182078574e-01	-1.279161288950861008473225410853e+00	0.000000000000000000000000000000e+00	3.009045209955536829800684661684e-05
7.410795612757480332888349039422e-01	-1.283587452580448928785017415066e+00	0.000000000000000000000000000000e+00	2.952337184336784579614249013346e-05
7.436350080387679195581540625426e-01	-1.288013616210036627052204494248e+00	0.000000000000000000000000000000e+00	2.901955589284035285811344517803e-05
7.461904548017876948051707586274e-01	-1.292439779839624325319391573430e+00	0.000000000000000000000000000000e+00	2.857902726552035224411724145810e-05
7.487459015648074700521874547121e-01	-1.296865943469212023586578652612e+00	0.000000000000000000000000000000e+00	2.820204584623180497438346692185e-05
7.513013483278273563215066133125e-01	-1.301292107098799943898370656825e+00	0.000000000000000000000000000000e+00	2.788911104554555155446426972787e-05
7.538567950908471315685233093973e-01	-1.305718270728387642165557736007e+00	0.000000000000000000000000000000e+00	2.764096541895488210469414291914e-05
7.564122418538670178378424679977e-01	-1.310144434357975340432744815189e+00	0.000000000000000000000000000000e+00	2.745859934684258257938868630355e-05
7.589676886168867930848591640824e-01	-1.314570597987563260744536819402e+00	0.000000000000000000000000000000e+00	2.734325702241360508699258291543e-05
7.615231353799066793541783226829e-01	-1.318996761617150959011723898584e+00	0.000000000000000000000000000000e+00	2.729644342967084836692331917263e-05
7.640785821429264546011950187676e-01	-1.323422925246738657278910977766e+00	0.000000000000000000000000000000e+00	2.731993259370919433469404591364e-05
2.555446763019820349827071481741e-03	4.426163629587754645700048428125e-03	0.000000000000000000000000000000e+00	2.760707554002560847679521860432e-05
5.110893526039640699654142963482e-03	0.000000000000000000000000000000e+00	0.000000000000000000000000000000e+00	2.773151480240253257065000114245e-05
7.666340289059461916842952433626e-03	-4.426163629587754645700048428125e-03	0.000000000000000000000000000000e+00	2.793194087675807311629307128076e-05
1.022178705207928313403176190377e-02	-8.852327259175507556676620879443e-03	0.000000000000000000000000000000e+00	2.821114804901834853534392522079e-05
1.277723381509910348385883338551e-02	-1.327849088876326480446188327278e-02	0.000000000000000000000000000000e+00	2.857225253847308781051175796684e-05
1.533268057811892383368590486725e-02	-1.770465451835101858280019371250e-02	0.000000000000000000000000000000e+00	2.901870821588610184710646522355e-05
1.788812734113874591823645232580e-02	-2.213081814793877236113850415222e-02	0.000000000000000000000000000000e+00	2.955432391647263255796129755026e-05
2.044357410415856626806352380754e-02	-2.655698177752652960892376654556e-02	0.000000000000000000000000000000e+00	3.018328242416467771850295542801e-05
2.299902086717838661789059528928e-02	-3.098314540711428338726207698528e-02	0.000000000000000000000000000000e+00	3.091016121176198502579907101406e-05
2.555446763019821043716461872464e-02	-3.540930903670203716560038742500e-02	0.000000000000000000000000000000e+00	3.173995503931727169520671250069e-05
2.810991439321802731754473825276e-02	-3.983547266628979094393869786472e-02	0.000000000000000000000000000000e+00	3.267810049978109223495215118760e-05
3.066536115623784766737180973450e-02	-4.426163629587754472227700830445e-02	0.000000000000000000000000000000e+00	3.373050272583605504019346743583e-05
3.322080791925767495609278512347e-02	-4.868779992546529850061531874417e-02	0.000000000000000000000000000000e+00	3.490356428480094789449511560875e-05
3.577625468227749183647290465160e-02	-5.311396355505305921784753309112e-02	0.000000000000000000000000000000e+00	3.620421631380745696371023512050e-05
3.833170144529730871685302417973e-02	-5.754012718464081299618584353084e-02	0.000000000000000000000000000000e+00	3.763995233445591349777728518156e-05
4.088714820831713947502095152231e-02	-6.196629081422856677452415397056e-02	0.000000000000000000000000000000e+00	3.921886448372436127568149699663e-05
4.344259497133695635540107105044e-02	-6.639245444381632055286246441028e-02	0.000000000000000000000000000000e+00	4.094968282268121356932966126152e-05
4.599804173435677323578119057856e-02	-7.081861807340407433120077485000e-02	0.000000000000000000000000000000e+00	4.284181727661548201276445202446e-05
4.855348849737660399394911792115e-02	-7.524478170299182810953908528973e-02	0.000000000000000000000000000000e+00	4.490540302916788472720535652094e-05
5.110893526039642087432923744927e-02	-7.967094533257959576566520354390e-02	0.000000000000000000000000000000e+00	4.715134897684780895896899943764e-05
5.366438202341623775470935697740e-02	-8.409710896216733566621570616917e-02	0.000000000000000000000000000000e+00	4.959138991675551307166877612609e-05
5.621982878643605463508947650553e-02	-8.852327259175510332234182442335e-02	0.000000000000000000000000000000e+00	5.223814230738615461187984712055e-05
5.877527554945587151546959603365e-02	-9.294943622134284322289232704861e-02	0.000000000000000000000000000000e+00	5.510516399017100636070765062868e-05
6.133072231247570227363752337624e-02	-9.737559985093061087901844530279e-02	0.000000000000000000000000000000e+00	5.820701800766144972526516809808e-05
6.388616907549551915401764290436e-02	-1.018017634805183507795689479281e-01	0.000000000000000000000000000000e+00	6.155934084689379808159881424245e-05
6.644161583851534991218557024695e-02	-1.062279271101061184356950661822e-01	0.000000000000000000000000000000e+00	6.517891510642151225649043588817e-05
6.899706260153515291477788196062e-02	-1.106540907396938722140333766220e-01	0.000000000000000000000000000000e+00	6.908374702703455323520020936456e-05
7.155250936455498367294580930320e-02	-1.150802543692816259923716870617e-01	0.000000000000000000000000000000e+00	7.329314887392434187726036887156e-05
7.410795612757480055332592883133e-02	-1.195064179988693797707099975014e-01	0.000000000000000000000000000000e+00	7.782782667268715783709387423528e-05
7.666340289059463131149385617391e-02	-1.239325816284571335490483079411e-01	0.000000000000000000000000000000e+00	8.270997304812571380896318862241e-05
7.921884965361444819187397570204e-02	-1.283587452580448873273866183808e-01	0.000000000000000000000000000000e+00	8.796336587657863862604878946172e-05
8.177429641663426507225409523016e-02	-1.327849088876326411057249288206e-01	0.000000000000000000000000000000e+00	9.361347232754700122252938809808e-05
8.432974317965408195263421475829e-02	-1.372110725172203948840632392603e-01	0.000000000000000000000000000000e+00	9.968755900696346324875440902957e-05
8.688518994267389883301433428642e-02	-1.416372361468081486624015497000e-01	0.000000000000000000000000000000e+00	1.062148076876446136165843547872e-04
8.944063670569372959118226162900e-02	-1.460633997763959024407398601397e-01	0.000000000000000000000000000000e+00	1.132264373238653566060632482682e-04
9.199608346871354647156238115713e-02	-1.504895634059836562190781705795e-01	0.000000000000000000000000000000e+00	1.207558316395702024612091030065e-04
9.455153023173337722973030849971e-02	-1.549157270355714099974164810192e-01	0.000000000000000000000000000000e+00	1.288386728623098034275662460146e-04
9.710697699475319411011042802784e-02	-1.593418906651591637757547914589e-01	0.000000000000000000000000000000e+00	1.375130810962201758241435500807e-04
9.966242375777301099049054755596e-02	-1.637680542947469453096687175275e-01	0.000000000000000000000000000000e+00	1.468197590236202331424875122678e-04
1.022178705207928278708706670841e-01	-1.681942179243346713324314123383e-01	0.000000000000000000000000000000e+00	1.568021419953988856293980447276e-04
1.047733172838126447512507866122e-01	-1.726203815539224251107697227781e-01	0.000000000000000000000000000000e+00	1.675065525949424524720932083710e-04
1.073287640468324893872065217693e-01	-1.770465451835102066446836488467e-01	0.000000000000000000000000000000e+00	1.789823593551815726805653827824e-04
1.098842108098522923897988334829e-01	-1.814727088130979604230219592864e-01	0.000000000000000000000000000000e+00	1.912821388355763116938257351052e-04
1.124396575728721092701789530111e-01	-1.858988724426856864457846540972e-01	0.000000000000000000000000000000e+00	2.044618399089625495820832234983e-04
1.149951043358919261505590725392e-01	-1.903250360722734402241229645369e-01	0.000000000000000000000000000000e+00	2.185809494914924672442219089064e-04
1.175505510989117707865148076962e-01	-1.947511997018612217580368906056e-01	0.000000000000000000000000000000e+00	2.337026578469080439690030992494e-04
1.201059978619315876668949272243e-01	-1.991773633314489755363752010453e-01	0.000000000000000000000000000000e+00	2.498940224291792988088600768748e-04
1.226614446249514045472750467525e-01	-2.036035269610367293147135114850e-01	0.000000000000000000000000000000e+00	2.672261278381370683612794358908e-04
1.252168913879712353054429740951e-01	-2.080296905906244553374762062958e-01	0.000000000000000000000000000000e+00	2.857742401395692863688702267666e-04
1.277723381509910383080352858087e-01	-2.124558542202122091158145167356e-01	0.000000000000000000000000000000e+00	3.056179529749943253082167249346e-04
1.303277849140108968217788287802e-01	-2.168820178497999906497284428042e-01	0.000000000000000000000000000000e+00	3.268413228487089452339864337205e-04
1.328832316770306998243711404939e-01	-2.213081814793877444280667532439e-01	0.000000000000000000000000000000e+00	3.495329904928793393441288639423e-04
1.354386784400505028269634522076e-01	-2.257343451089754982064050636836e-01	0.000000000000000000000000000000e+00	3.737862850043247486993280848111e-04
1.379941252030703335851313795501e-01	-2.301605087385632242291677584944e-01	0.000000000000000000000000000000e+00	3.996993067944026498637677402570e-04
1.405495719660901643432993068927e-01	-2.345866723681510057630816845631e-01	0.000000000000000000000000000000e+00	4.273749849322381493856026768441e-04
1.431050187291099951014672342353e-01	-2.390128359977387595414199950028e-01	0.000000000000000000000000000000e+00	4.569211034222676014182606962777e-04
1.456604654921297981040595459490e-01	-2.434389996273265133197583054425e-01	0.000000000000000000000000000000e+00	4.884502908347321389545547809519e-04
1.482159122551496288622274732916e-01	-2.478651632569142670980966158822e-01	0.000000000000000000000000000000e+00	5.220799669620832667016330219667e-04
1.507713590181694596203954006342e-01	-2.522913268865020208764349263220e-01	0.000000000000000000000000000000e+00	5.579322411033329608825992451671e-04
1.533268057811892626229877123478e-01	-2.567174905160897746547732367617e-01	0.000000000000000000000000000000e+00	5.961337578999484137706743602791e-04
1.558822525442090933811556396904e-01	-2.611436541456775284331115472014e-01	0.000000000000000000000000000000e+00	6.368154892684157065280148302122e-04
1.584376993072288963837479514041e-01	-2.655698177752652822114498576411e-01	0.000000000000000000000000000000e+00	6.801124736199640717637660003447e-04
1.609931460702487271419158787467e-01	-2.699959814048530359897881680808e-01	0.000000000000000000000000000000e+00	7.261635039735335256025350325615e-04
1.635485928332685579000838060892e-01	-2.744221450344407897681264785206e-01	0.000000000000000000000000000000e+00	7.751107631842308427413956728458e-04
1.661040395962883609026761178029e-01	-2.788483086640285435464647889603e-01	0.000000000000000000000000000000e+00	8.270993975711740924666726115788e-04
1.686594863593081916608440451455e-01	-2.832744722936162973248030994000e-01	0.000000000000000000000000000000e+00	8.822770055451087476555693811520e-04
1.712149331223279946634363568592e-01	-2.877006359232040511031414098397e-01	0.000000000000000000000000000000e+00	9.407930086130931925797460380068e-04
1.737703798853478531771798998307e-01	-2.921267995527918048814797202795e-01	0.000000000000000000000000000000e+00	1.002797868562856553262263581416e-03
1.763258266483676561797722115443e-01	-2.965529631823795586598180307192e-01	0.000000000000000000000000000000e+00	1.068442132905614641580349655214e-03
1.788812734113874591823645232580e-01	-3.009791268119673124381563411589e-01	0.000000000000000000000000000000e+00	1.137875330742714463649889466978e-03
1.814367201744072899405324506006e-01	-3.054052904415550662164946515986e-01	0.000000000000000000000000000000e+00	1.211244792427392360026350281998e-03
1.839921669374271206987003779432e-01	-3.098314540711428755059841932962e-01	0.000000000000000000000000000000e+00	1.288694521103507083931161147916e-03
1.865476137004469514568683052858e-01	-3.142576177007305737731712724781e-01	0.000000000000000000000000000000e+00	1.370364228175839551443493391503e-03
1.891030604634667544594606169994e-01	-3.186837813303183275515095829178e-01	0.000000000000000000000000000000e+00	1.456388586766846349185300368845e-03
1.916585072264865852176285443420e-01	-3.231099449599060813298478933575e-01	0.000000000000000000000000000000e+00	1.546896605320091221819067683896e-03
1.942139539895063882202208560557e-01	-3.275361085894938351081862037972e-01	0.000000000000000000000000000000e+00	1.642010868497718791697570495103e-03
1.967694007525262189783887833983e-01	-3.319622722190816443976757454948e-01	0.000000000000000000000000000000e+00	1.741846335034381550513349345977e-03
1.993248475155460497365567107408e-01	-3.363884358486693981760140559345e-01	0.000000000000000000000000000000e+00	1.846508492616171556027770961350e-03
2.018802942785658527391490224545e-01	-3.408145994782570964432011351164e-01	0.000000000000000000000000000000e+00	1.956090974232867728266338502863e-03
2.044357410415856834973169497971e-01	-3.452407631078449057326906768139e-01	0.000000000000000000000000000000e+00	2.070673130130486552791246879224e-03
2.069911878046054864999092615108e-01	-3.496669267374326039998777559958e-01	0.000000000000000000000000000000e+00	2.190318260337414946192780007550e-03
2.095466345676253172580771888533e-01	-3.540930903670204132893672976934e-01	0.000000000000000000000000000000e+00	2.315073149804243619886978677869e-03
2.121020813306451757718207318248e-01	-3.585192539966081670677056081331e-01	0.000000000000000000000000000000e+00	2.444968911123315304101399902947e-03
2.146575280936649510188374279096e-01	-3.629454176261958653348926873150e-01	0.000000000000000000000000000000e+00	2.580022467437782882765384684376e-03
2.172129748566847817770053552522e-01	-3.673715812557836746243822290126e-01	0.000000000000000000000000000000e+00	2.720237371427184497330031831552e-03
2.197684216197045847795976669659e-01	-3.717977448853713728915693081944e-01	0.000000000000000000000000000000e+00	2.865602838434526313665662300423e-03
2.223238683827244155377655943084e-01	-3.762239085149591266699076186342e-01	0.000000000000000000000000000000e+00	3.016090883522909698449820936617e-03
2.248793151457442740515091372799e-01	-3.806500721445469359593971603317e-01	0.000000000000000000000000000000e+00	3.171652862208042440717026266839e-03
2.274347619087640492985258333647e-01	-3.850762357741346342265842395136e-01	0.000000000000000000000000000000e+00	3.332217408546406939295891902475e-03
2.299902086717839078122693763362e-01	-3.895023994037224435160737812112e-01	0.000000000000000000000000000000e+00	3.497690993158707531418549763202e-03
2.325456554348037385704373036788e-01	-3.939285630333101972944120916509e-01	0.000000000000000000000000000000e+00	3.667959963335157454189516812448e-03
2.351011021978235415730296153924e-01	-3.983547266628978955615991708328e-01	0.000000000000000000000000000000e+00	3.842891227318863574258234194758e-03
2.376565489608433723311975427350e-01	-4.027808902924857048510887125303e-01	0.000000000000000000000000000000e+00	4.022329577864449702551130627626e-03
2.402119957238631475782142388198e-01	-4.072070539220734031182757917122e-01	0.000000000000000000000000000000e+00	4.206093474037971360890431071766e-03
2.427674424868830060919577817913e-01	-4.116332175516612124077653334098e-01	0.000000000000000000000000000000e+00	4.393975171494151829576502166219e-03
2.453228892499028368501257091339e-01	-4.160593811812489661861036438495e-01	0.000000000000000000000000000000e+00	4.585750668862031281802771331968e-03
2.478783360129226398527180208475e-01	-4.204855448108366644532907230314e-01	0.000000000000000000000000000000e+00	4.781198057936583874216740497332e-03
2.504337827759424706108859481901e-01	-4.249117084404244737427802647289e-01	0.000000000000000000000000000000e+00	4.980113202509022993225151765273e-03
2.529892295389622458579026442749e-01	-4.293378720700121720099673439108e-01	0.000000000000000000000000000000e+00	5.182306226286872291586504957195e-03
2.555446763019820766160705716175e-01	-4.337640356995999812994568856084e-01	0.000000000000000000000000000000e+00	5.387568724443925552436418513480e-03
2.581001230650019628853897302179e-01	-4.381901993291877350777951960481e-01	0.000000000000000000000000000000e+00	5.595618587430788160030914468734e-03
2.606555698280217381324064263026e-01	-4.426163629587754333449822752300e-01	0.000000000000000000000000000000e+00	5.806051175672976606689790202154e-03
2.632110165910415688905743536452e-01	-4.470425265883632426344718169275e-01	0.000000000000000000000000000000e+00	6.018335462909168119549629949461e-03
2.657664633540613996487422809878e-01	-4.514686902179509964128101273673e-01	0.000000000000000000000000000000e+00	6.231880801381467667454661096826e-03
2.683219101170811748957589770725e-01	-4.558948538475387501911484378070e-01	0.000000000000000000000000000000e+00	6.446161474904058517887417423253e-03
2.708773568801010611650781356730e-01	-4.603210174771265039694867482467e-01	0.000000000000000000000000000000e+00	6.660838903791170897972229170136e-03
2.734328036431208364120948317577e-01	-4.647471811067142022366738274286e-01	0.000000000000000000000000000000e+00	6.875804635672502600207689482659e-03
2.759882504061406671702627591003e-01	-4.691733447363020115261633691262e-01	0.000000000000000000000000000000e+00	7.091096984180879012060749744251e-03
2.785436971691604979284306864429e-01	-4.735995083658897653045016795659e-01	0.000000000000000000000000000000e+00	7.306725113054095624431916178310e-03
2.810991439321802731754473825276e-01	-4.780256719954775190828399900056e-01	0.000000000000000000000000000000e+00	7.522505041444503721959069508785e-03
2.836545906952001594447665411280e-01	-4.824518356250652728611783004453e-01	0.000000000000000000000000000000e+00	7.738024680048984603464301557096e-03
2.862100374582199902029344684706e-01	-4.868779992546530821506678421429e-01	0.000000000000000000000000000000e+00	7.952773243508034703430631395804e-03
2.887654842212397654499511645554e-01	-4.913041628842407804178549213248e-01	0.000000000000000000000000000000e+00	8.166341374550198720094762450117e-03
2.913209309842595962081190918980e-01	-4.957303265138285897073444630223e-01	0.000000000000000000000000000000e+00	8.378520388007001939989493166649e-03
2.938763777472794269662870192406e-01	-5.001564901434162324633803109464e-01	0.000000000000000000000000000000e+00	8.589178215604001062621897233385e-03
2.964318245102992577244549465831e-01	-5.045826537730040417528698526439e-01	0.000000000000000000000000000000e+00	8.797970840517225707411164137284e-03
2.989872712733190884826228739257e-01	-5.090088174025917400200569318258e-01	0.000000000000000000000000000000e+00	9.004110526716567128313606360734e-03
3.015427180363388637296395700105e-01	-5.134349810321794382872440110077e-01	0.000000000000000000000000000000e+00	9.206418361235972624978529665896e-03
3.040981647993586944878074973531e-01	-5.178611446617672475767335527053e-01	0.000000000000000000000000000000e+00	9.403688248886073533516771760787e-03
3.066536115623785252459754246956e-01	-5.222873082913549458439206318872e-01	0.000000000000000000000000000000e+00	9.595150752576298361362638900118e-03
3.092090583253983560041433520382e-01	-5.267134719209427551334101735847e-01	0.000000000000000000000000000000e+00	9.780730711114024936159161427440e-03
3.117645050884181867623112793808e-01	-5.311396355505305644228997152823e-01	0.000000000000000000000000000000e+00	9.960925242774127871814293655461e-03
3.143199518514379620093279754656e-01	-5.355657991801182626900867944642e-01	0.000000000000000000000000000000e+00	1.013637181223628856707730250264e-02
3.168753986144577927674959028082e-01	-5.399919628097060719795763361617e-01	0.000000000000000000000000000000e+00	1.030734557601088209610740165090e-02
3.194308453774776235256638301507e-01	-5.444181264392937702467634153436e-01	0.000000000000000000000000000000e+00	1.047347357690216543280037342356e-02
3.219862921404974542838317574933e-01	-5.488442900688815795362529570411e-01	0.000000000000000000000000000000e+00	1.063384179287119556123197838815e-02
3.245417389035172850419996848359e-01	-5.532704536984692778034400362230e-01	0.000000000000000000000000000000e+00	1.078748055493697344253689607285e-02
3.270971856665370602890163809207e-01	-5.576966173280569760706271154049e-01	0.000000000000000000000000000000e+00	1.093394572145961821107995604052e-02
3.296526324295568910471843082632e-01	-5.621227809576447853601166571025e-01	0.000000000000000000000000000000e+00	1.107358730041217535766673307762e-02
3.322080791925767218053522356058e-01	-5.665489445872325946496061988000e-01	0.000000000000000000000000000000e+00	1.120721512012826624749006754200e-02
3.347635259555965525635201629484e-01	-5.709751082168202929167932779819e-01	0.000000000000000000000000000000e+00	1.133529381636030723690122812286e-02
3.373189727186163833216880902910e-01	-5.754012718464081022062828196795e-01	0.000000000000000000000000000000e+00	1.145719203343290894248074351935e-02
3.398744194816361585687047863757e-01	-5.798274354759958004734698988614e-01	0.000000000000000000000000000000e+00	1.157105050755304065379647227019e-02
3.424298662446559893268727137183e-01	-5.842535991055836097629594405589e-01	0.000000000000000000000000000000e+00	1.167442640044012540367912578176e-02
3.449853130076758755961918723187e-01	-5.886797627351713080301465197408e-01	0.000000000000000000000000000000e+00	1.176533371639609457104391765370e-02
3.475407597706956508432085684035e-01	-5.931059263647591173196360614384e-01	0.000000000000000000000000000000e+00	1.184304699707511808470794534287e-02
3.500962065337154816013764957461e-01	-5.975320899943468155868231406203e-01	0.000000000000000000000000000000e+00	1.190823332793667505002943585168e-02
3.526516532967353123595444230887e-01	-6.019582536239346248763126823178e-01	0.000000000000000000000000000000e+00	1.196242751570693492457753137614e-02
3.552071000597550876065611191734e-01	-6.063844172535223231434997614997e-01	0.000000000000000000000000000000e+00	1.200722117955923054499756119640e-02
3.577625468227749738758802777738e-01	-6.108105808831101324329893031972e-01	0.000000000000000000000000000000e+00	1.204360614036780255386993587763e-02
3.603179935857947491228969738586e-01	-6.152367445126978307001763823791e-01	0.000000000000000000000000000000e+00	1.207172606883678486755506753525e-02
3.628734403488145798810649012012e-01	-6.196629081422856399896659240767e-01	0.000000000000000000000000000000e+00	1.209103279017689595853379813661e-02
3.654288871118344106392328285438e-01	-6.240890717718734492791554657742e-01	0.000000000000000000000000000000e+00	1.210066522321605157752610892885e-02
3.679843338748541858862495246285e-01	-6.285152354014611475463425449561e-01	0.000000000000000000000000000000e+00	1.209982972867355149881873899176e-02
3.705397806378740721555686832289e-01	-6.329413990310488458135296241380e-01	0.000000000000000000000000000000e+00	1.208802712327445259832270352263e-02
3.730952274008938474025853793137e-01	-6.373675626606366551030191658356e-01	0.000000000000000000000000000000e+00	1.206508245194336075012397913042e-02
3.756506741639136781607533066563e-01	-6.417937262902243533702062450175e-01	0.000000000000000000000000000000e+00	1.203102948220428382308799797329e-02
3.782061209269335089189212339988e-01	-6.462198899198121626596957867150e-01	0.000000000000000000000000000000e+00	1.198595108029429194551607196217e-02
3.807615676899533396770891613414e-01	-6.506460535493998609268828658969e-01	0.000000000000000000000000000000e+00	1.192987079099710849561244430106e-02
3.833170144529731704352570886840e-01	-6.550722171789876702163724075945e-01	0.000000000000000000000000000000e+00	1.186274342394049059745686491851e-02
3.858724612159929456822737847688e-01	-6.594983808085753684835594867764e-01	0.000000000000000000000000000000e+00	1.178453080107034339762961394626e-02
3.884279079790128319515929433692e-01	-6.639245444381631777730490284739e-01	0.000000000000000000000000000000e+00	1.169530415085089959659203628917e-02
3.909833547420326071986096394539e-01	-6.683507080677509870625385701715e-01	0.000000000000000000000000000000e+00	1.159530655340928334551264811125e-02
3.935388015050524379567775667965e-01	-6.727768716973386853297256493533e-01	0.000000000000000000000000000000e+00	1.148493727704883067552987796489e-02
3.960942482680722687149454941391e-01	-6.772030353269264946192151910509e-01	0.000000000000000000000000000000e+00	1.136466611169346940801716527858e-02
3.986496950310920994731134214817e-01	-6.816291989565141928864022702328e-01	0.000000000000000000000000000000e+00	1.123492351665795509207956826003e-02
4.012051417941118747201301175664e-01	-6.860553625861018911535893494147e-01	0.000000000000000000000000000000e+00	1.109602285797008786039086203346e-02
4.037605885571317054782980449090e-01	-6.904815262156895894207764285966e-01	0.000000000000000000000000000000e+00	1.094815116764421072947932600528e-02
4.063160353201515362364659722516e-01	-6.949076898452775097325684328098e-01	0.000000000000000000000000000000e+00	1.079142850425959115900909068841e-02
4.088714820831713669946338995942e-01	-6.993338534748652079997555119917e-01	0.000000000000000000000000000000e+00	1.062600276406719737587458496364e-02
4.114269288461911422416505956789e-01	-7.037600171044529062669425911736e-01	0.000000000000000000000000000000e+00	1.045213360707164008955860623473e-02
4.139823756092110285109697542794e-01	-7.081861807340407155564321328711e-01	0.000000000000000000000000000000e+00	1.027022883544013304168984745957e-02
4.165378223722308037579864503641e-01	-7.126123443636285248459216745687e-01	0.000000000000000000000000000000e+00	1.008082277677781364577658251847e-02
4.190932691352506345161543777067e-01	-7.170385079932162231131087537506e-01	0.000000000000000000000000000000e+00	9.884513104160481608562172084476e-03
4.216487158982705207854735363071e-01	-7.214646716228040324025982954481e-01	0.000000000000000000000000000000e+00	9.681888659952009312803511420498e-03
4.242041626612902960324902323919e-01	-7.258908352523917306697853746300e-01	0.000000000000000000000000000000e+00	9.473479822813374653933671254435e-03
4.267596094243100712795069284766e-01	-7.303169988819794289369724538119e-01	0.000000000000000000000000000000e+00	9.259749359685785774498611999661e-03
4.293150561873299575488260870770e-01	-7.347431625115673492487644580251e-01	0.000000000000000000000000000000e+00	9.041123160427965918528592226266e-03
4.318705029503497327958427831618e-01	-7.391693261411550475159515372070e-01	0.000000000000000000000000000000e+00	8.818042613648175570562059988333e-03
4.344259497133695635540107105044e-01	-7.435954897707427457831386163889e-01	0.000000000000000000000000000000e+00	8.591017598234836072368381110209e-03
4.369813964763893388010274065891e-01	-7.480216534003304440503256955708e-01	0.000000000000000000000000000000e+00	8.360651194597661095553320365070e-03
4.395368432394092250703465651895e-01	-7.524478170299182533398152372683e-01	0.000000000000000000000000000000e+00	8.127632454935808728468948913815e-03
4.420922900024290003173632612743e-01	-7.568739806595059516070023164502e-01	0.000000000000000000000000000000e+00	7.892680022075932236291784249715e-03
4.446477367654488310755311886169e-01	-7.613001442890937608964918581478e-01	0.000000000000000000000000000000e+00	7.656476064947615595146501732415e-03
4.472031835284687173448503472173e-01	-7.657263079186815701859813998453e-01	0.000000000000000000000000000000e+00	7.419584391513667741280269041226e-03
4.497586302914884925918670433020e-01	-7.701524715482692684531684790272e-01	0.000000000000000000000000000000e+00	7.182431371593628668947850712811e-03
4.523140770545082678388837393868e-01	-7.745786351778569667203555582091e-01	0.000000000000000000000000000000e+00	6.945316729264947031019516998640e-03
4.548695238175281541082028979872e-01	-7.790047988074448870321475624223e-01	0.000000000000000000000000000000e+00	6.708512478725612779295595089479e-03
4.574249705805479848663708253298e-01	-7.834309624370325852993346416042e-01	0.000000000000000000000000000000e+00	6.472345525427990187150584233677e-03
4.599804173435677601133875214146e-01	-7.878571260666202835665217207861e-01	0.000000000000000000000000000000e+00	6.237283982550061861571677468419e-03
4.625358641065876463827066800150e-01	-7.922832896962080928560112624837e-01	0.000000000000000000000000000000e+00	6.003931569284194982860647371581e-03
4.650913108696074216297233760997e-01	-7.967094533257957911231983416656e-01	0.000000000000000000000000000000e+00	5.772981402462109591644523476361e-03
4.676467576326272523878913034423e-01	-8.011356169553834893903854208475e-01	0.000000000000000000000000000000e+00	5.545117225531933854987265419823e-03
4.702022043956470276349079995271e-01	-8.055617805849712986798749625450e-01	0.000000000000000000000000000000e+00	5.320923898744162397478341119950e-03
4.727576511586669139042271581275e-01	-8.099879442145591079693645042425e-01	0.000000000000000000000000000000e+00	5.100843063662273239866618013139e-03
4.753130979216866891512438542122e-01	-8.144141078441468062365515834244e-01	0.000000000000000000000000000000e+00	4.885181081984292343622922061286e-03
4.778685446847064643982605502970e-01	-8.188402714737345045037386626063e-01	0.000000000000000000000000000000e+00	4.674170419109371400756547387800e-03
4.804239914477263506675797088974e-01	-8.232664351033224248155306668195e-01	0.000000000000000000000000000000e+00	4.468014898256687100763784314950e-03
4.829794382107461814257476362400e-01	-8.276925987329101230827177460014e-01	0.000000000000000000000000000000e+00	4.266922144574077785383892091886e-03
4.855348849737659566727643323247e-01	-8.321187623624978213499048251833e-01	0.000000000000000000000000000000e+00	4.071093552893512677870457849849e-03
4.880903317367858429420834909251e-01	-8.365449259920856306393943668809e-01	0.000000000000000000000000000000e+00	3.880719628034446852526961890817e-03
4.906457784998056181891001870099e-01	-8.409710896216733289065814460628e-01	0.000000000000000000000000000000e+00	3.695969704420943788281128661311e-03
4.932012252628254489472681143525e-01	-8.453972532512610271737685252447e-01	0.000000000000000000000000000000e+00	3.516997862115719096498533957629e-03
4.957566720258453352165872729529e-01	-8.498234168808489474855605294579e-01	0.000000000000000000000000000000e+00	3.343943375265158619857874811032e-03
4.983121187888651104636039690376e-01	-8.542495805104366457527476086398e-01	0.000000000000000000000000000000e+00	3.176923229843247632742109232140e-03
5.008675655518848301994694338646e-01	-8.586757441400243440199346878217e-01	0.000000000000000000000000000000e+00	3.016020570964618365689124956930e-03
5.034230123149046054464861299493e-01	-8.631019077696120422871217670036e-01	0.000000000000000000000000000000e+00	2.861270280066678575042748988722e-03
5.059784590779244917158052885497e-01	-8.675280713991999625989137712168e-01	0.000000000000000000000000000000e+00	2.712664025065373435419147085668e-03
5.085339058409442669628219846345e-01	-8.719542350287876608661008503987e-01	0.000000000000000000000000000000e+00	2.570155989142254831375522527992e-03
5.110893526039641532321411432349e-01	-8.763803986583753591332879295805e-01	0.000000000000000000000000000000e+00	2.433677571311979037638195677573e-03
5.136447993669840395014603018353e-01	-8.808065622879631684227774712781e-01	0.000000000000000000000000000000e+00	2.303141212943967883197693424790e-03
5.162002461300038147484769979201e-01	-8.852327259175508666899645504600e-01	0.000000000000000000000000000000e+00	2.178444755339636190738517029786e-03
5.187556928930235899954936940048e-01	-8.896588895471385649571516296419e-01	0.000000000000000000000000000000e+00	2.059472563000703040914096675351e-03
5.213111396560434762648128526052e-01	-8.940850531767264852689436338551e-01	0.000000000000000000000000000000e+00	1.946097727949170491656971648808e-03
5.238665864190632515118295486900e-01	-8.985112168063141835361307130370e-01	0.000000000000000000000000000000e+00	1.838184046342134642104682029640e-03
5.264220331820830267588462447748e-01	-9.029373804359018818033177922189e-01	0.000000000000000000000000000000e+00	1.735585436335900346230265434144e-03
5.289774799451029130281654033752e-01	-9.073635440654896910928073339164e-01	0.000000000000000000000000000000e+00	1.638146084483947662047143012387e-03
5.315329267081226882751820994599e-01	-9.117897076950775003822968756140e-01	0.000000000000000000000000000000e+00	1.545700074865004498836373869608e-03
5.340883734711424635221987955447e-01	-9.162158713246651986494839547959e-01	0.000000000000000000000000000000e+00	1.458073614814956592278250013806e-03
5.366438202341623497915179541451e-01	-9.206420349542528969166710339778e-01	0.000000000000000000000000000000e+00	1.375087302219092297295155447046e-03
5.391992669971822360608371127455e-01	-9.250681985838407062061605756753e-01	0.000000000000000000000000000000e+00	1.296558921297852199142064399950e-03
5.417547137602020113078538088303e-01	-9.294943622134284044733476548572e-01	0.000000000000000000000000000000e+00	1.222305204183697646680428761101e-03
5.443101605232217865548705049150e-01	-9.339205258430161027405347340391e-01	0.000000000000000000000000000000e+00	1.152143266688152468263384164970e-03
5.468656072862416728241896635154e-01	-9.383466894726040230523267382523e-01	0.000000000000000000000000000000e+00	1.085891561093222084516396463982e-03
5.494210540492614480712063596002e-01	-9.427728531021917213195138174342e-01	0.000000000000000000000000000000e+00	1.023370757366300542665071837689e-03
5.519765008122812233182230556849e-01	-9.471990167317794195867008966161e-01	0.000000000000000000000000000000e+00	9.644044082856384567797869422634e-04
5.545319475753011095875422142853e-01	-9.516251803613672288761904383136e-01	0.000000000000000000000000000000e+00	9.088195249904860344505874714116e-04
5.570873943383208848345589103701e-01	-9.560513439909550381656799800112e-01	0.000000000000000000000000000000e+00	8.564470657252255900854231995822e-04
5.596428411013406600815756064549e-01	-9.604775076205427364328670591931e-01	0.000000000000000000000000000000e+00	8.071224375677003501361461701435e-04
5.621982878643605463508947650553e-01	-9.649036712501305457223566008906e-01	0.000000000000000000000000000000e+00	7.606859910891536563984360874713e-04
5.647537346273804326202139236557e-01	-9.693298348797182439895436800725e-01	0.000000000000000000000000000000e+00	7.169834402367828221636081309498e-04
5.673091813904002078672306197404e-01	-9.737559985093059422567307592544e-01	0.000000000000000000000000000000e+00	6.758661736746237377188029071817e-04
5.698646281534200941365497783409e-01	-9.781821621388938625685227634676e-01	0.000000000000000000000000000000e+00	6.371914239787205723117291533697e-04
5.724200749164398693835664744256e-01	-9.826083257684815608357098426495e-01	0.000000000000000000000000000000e+00	6.008223524524080672373771427885e-04
5.749755216794596446305831705104e-01	-9.870344893980692591028969218314e-01	0.000000000000000000000000000000e+00	5.666280599878715596232070517146e-04
5.775309684424794198775998665951e-01	-9.914606530276569573700840010133e-01	0.000000000000000000000000000000e+00	5.344835697074354005642327081205e-04
5.800864152054993061469190251955e-01	-9.958868166572448776818760052265e-01	0.000000000000000000000000000000e+00	5.042697740427548114619527019897e-04
5.826418619685190813939357212803e-01	-1.000312980286832686971365546924e+00	0.000000000000000000000000000000e+00	4.758733606928413468160898869286e-04
5.851973087315389676632548798807e-01	-1.004739143916420385238552626106e+00	0.000000000000000000000000000000e+00	4.491867106898918293213240904294e-04
5.877527554945587429102715759655e-01	-1.009165307546008305550344630319e+00	0.000000000000000000000000000000e+00	4.241077734020972582300312847536e-04
5.903082022575786291795907345659e-01	-1.013591471175596003817531709501e+00	0.000000000000000000000000000000e+00	4.005399167019284452362359871813e-04
5.928636490205984044266074306506e-01	-1.018017634805183702084718788683e+00	0.000000000000000000000000000000e+00	3.783917556668728830737702395481e-04
5.954190957836182906959265892510e-01	-1.022443798434771400351905867865e+00	0.000000000000000000000000000000e+00	3.575769642302991410502677194216e-04
5.979745425466380659429432853358e-01	-1.026869962064359098619092947047e+00	0.000000000000000000000000000000e+00	3.380140758339689665765148696153e-04
6.005299893096578411899599814205e-01	-1.031296125693946796886280026229e+00	0.000000000000000000000000000000e+00	3.196262793140113109974231875299e-04
6.030854360726777274592791400210e-01	-1.035722289323534717198072030442e+00	0.000000000000000000000000000000e+00	3.023412138952985789112914982724e-04
6.056408828356975027062958361057e-01	-1.040148452953122415465259109624e+00	0.000000000000000000000000000000e+00	2.860907654417373037654404033248e-04
6.081963295987172779533125321905e-01	-1.044574616582710113732446188806e+00	0.000000000000000000000000000000e+00	2.708108649496015433305595720981e-04
6.107517763617371642226316907909e-01	-1.049000780212297811999633267988e+00	0.000000000000000000000000000000e+00	2.564412895352806724333372123681e-04
6.133072231247570504919508493913e-01	-1.053426943841885732311425272201e+00	0.000000000000000000000000000000e+00	2.429254668557372651756937065315e-04
6.158626698877768257389675454760e-01	-1.057853107471473430578612351383e+00	0.000000000000000000000000000000e+00	2.302102837973463882789010304109e-04
6.184181166507966009859842415608e-01	-1.062279271101061128845799430565e+00	0.000000000000000000000000000000e+00	2.182459001139174783676089042217e-04
6.209735634138164872553034001612e-01	-1.066705434730649049157591434778e+00	0.000000000000000000000000000000e+00	2.069855678925087321459036493465e-04
6.235290101768362625023200962460e-01	-1.071131598360236747424778513960e+00	0.000000000000000000000000000000e+00	1.963854575060976334534984522051e-04
6.260844569398560377493367923307e-01	-1.075557761989824445691965593142e+00	0.000000000000000000000000000000e+00	1.864044903806261199719074284076e-04
6.286399037028759240186559509311e-01	-1.079983925619412366003757597355e+00	0.000000000000000000000000000000e+00	1.770041787683124376220206164234e-04
6.311953504658956992656726470159e-01	-1.084410089249000064270944676537e+00	0.000000000000000000000000000000e+00	1.681484728324621929270582532112e-04
6.337507972289154745126893431006e-01	-1.088836252878587762538131755718e+00	0.000000000000000000000000000000e+00	1.598036151156184627060430347711e-04
6.363062439919353607820085017011e-01	-1.093262416508175460805318834900e+00	0.000000000000000000000000000000e+00	1.519380020099023165507795551932e-04
6.388616907549552470513276603015e-01	-1.097688580137763381117110839114e+00	0.000000000000000000000000000000e+00	1.445220527132519048284231555357e-04
6.414171375179750222983443563862e-01	-1.102114743767351079384297918295e+00	0.000000000000000000000000000000e+00	1.375280848504628530143412135089e-04
6.439725842809947975453610524710e-01	-1.106540907396938777651484997477e+00	0.000000000000000000000000000000e+00	1.309301971713739765404427295437e-04
6.465280310440146838146802110714e-01	-1.110967071026526475918672076659e+00	0.000000000000000000000000000000e+00	1.247041585782751084172242928005e-04
6.490834778070344590616969071561e-01	-1.115393234656114174185859155841e+00	0.000000000000000000000000000000e+00	1.188273037150900843759993019688e-04
6.516389245700542343087136032409e-01	-1.119819398285701872453046235023e+00	0.000000000000000000000000000000e+00	1.132784345398649421439440931891e-04
6.541943713330741205780327618413e-01	-1.124245561915289792764838239236e+00	0.000000000000000000000000000000e+00	1.080377278773656625010871068504e-04
6.567498180960938958250494579261e-01	-1.128671725544877491032025318418e+00	0.000000000000000000000000000000e+00	1.030866484772594888911015353905e-04
6.593052648591137820943686165265e-01	-1.133097889174465189299212397600e+00	0.000000000000000000000000000000e+00	9.840786756824183747864587257226e-05
6.618607116221335573413853126112e-01	-1.137524052804053109611004401813e+00	0.000000000000000000000000000000e+00	9.398518650364769220356686574291e-05
6.644161583851534436107044712116e-01	-1.141950216433640807878191480995e+00	0.000000000000000000000000000000e+00	8.980346512813213008443596896413e-05
6.669716051481732188577211672964e-01	-1.146376380063228506145378560177e+00	0.000000000000000000000000000000e+00	8.584855490428080484685557927094e-05
6.695270519111931051270403258968e-01	-1.150802543692816426457170564390e+00	0.000000000000000000000000000000e+00	8.210723627838209168466193643710e-05
6.720824986742128803740570219816e-01	-1.155228707322404124724357643572e+00	0.000000000000000000000000000000e+00	7.856716021008676919742952371450e-05
6.746379454372326556210737180663e-01	-1.159654870951991822991544722754e+00	0.000000000000000000000000000000e+00	7.521679367177046878628621229268e-05
6.771933922002524308680904141511e-01	-1.164081034581579521258731801936e+00	0.000000000000000000000000000000e+00	7.204536855057833990255422573767e-05
6.797488389632723171374095727515e-01	-1.168507198211167441570523806149e+00	0.000000000000000000000000000000e+00	6.904283437484878827028467185301e-05
6.823042857262920923844262688363e-01	-1.172933361840755139837710885331e+00	0.000000000000000000000000000000e+00	6.619981397218850085670260874338e-05
6.848597324893119786537454274367e-01	-1.177359525470342838104897964513e+00	0.000000000000000000000000000000e+00	6.350756237937791638410028882689e-05
6.874151792523318649230645860371e-01	-1.181785689099930536372085043695e+00	0.000000000000000000000000000000e+00	6.095792862715896032665616188773e-05
6.899706260153516401700812821218e-01	-1.186211852729518234639272122877e+00	0.000000000000000000000000000000e+00	5.854332017548434941977414380787e-05
6.925260727783714154170979782066e-01	-1.190638016359106154951064127090e+00	0.000000000000000000000000000000e+00	5.625666997124906330406818311118e-05
6.950815195413913016864171368070e-01	-1.195064179988693853218251206272e+00	0.000000000000000000000000000000e+00	5.409140589971936781106889857718e-05
6.976369663044110769334338328918e-01	-1.199490343618281551485438285454e+00	0.000000000000000000000000000000e+00	5.204142246503300038443576291947e-05
7.001924130674308521804505289765e-01	-1.203916507247869249752625364636e+00	0.000000000000000000000000000000e+00	5.010105473637630683729493608070e-05
7.027478598304507384497696875769e-01	-1.208342670877457170064417368849e+00	0.000000000000000000000000000000e+00	4.826505414501004216512938804762e-05
7.053033065934705136967863836617e-01	-1.212768834507044868331604448031e+00	0.000000000000000000000000000000e+00	4.652856631509113421747009242679e-05
7.078587533564902889438030797464e-01	-1.217194998136632566598791527213e+00	0.000000000000000000000000000000e+00	4.488711066623072881882905438289e-05
7.104142001195101752131222383468e-01	-1.221621161766220264865978606394e+00	0.000000000000000000000000000000e+00	4.333656171545775733508834570706e-05
7.129696468825300614824413969473e-01	-1.226047325395808185177770610608e+00	0.000000000000000000000000000000e+00	4.187313192797882628127040249844e-05
7.155250936455498367294580930320e-01	-1.230473489025395883444957689790e+00	0.000000000000000000000000000000e+00	4.049335624501679633830547588857e-05
7.180805404085696119764747891168e-01	-1.234899652654983581712144768971e+00	0.000000000000000000000000000000e+00	3.919407791244895121170535579047e-05
7.206359871715894982457939477172e-01	-1.239325816284571502023936773185e+00	0.000000000000000000000000000000e+00	3.797243589774230082068209868318e-05
7.231914339346092734928106438019e-01	-1.243751979914159200291123852367e+00	0.000000000000000000000000000000e+00	3.682585335182604510369588912688e-05
7.257468806976290487398273398867e-01	-1.248178143543746898558310931548e+00	0.000000000000000000000000000000e+00	3.575202771541986990948627789244e-05
7.283023274606489350091464984871e-01	-1.252604307173334818870102935762e+00	0.000000000000000000000000000000e+00	3.474892167878435288727936858244e-05
7.308577742236687102561631945719e-01	-1.257030470802922517137290014944e+00	0.000000000000000000000000000000e+00	3.381475564569120021134879250368e-05
7.334132209866884855031798906566e-01	-1.261456634432510215404477094125e+00	0.000000000000000000000000000000e+00	3.294800112318684048341721481989e-05
7.359686677497083717724990492570e-01	-1.265882798062097913671664173307e+00	0.000000000000000000000000000000e+00	3.214737538404936799743549791231e-05
7.385241145127282580418182078574e-01	-1.270308961691685611938851252489e+00	0.000000000000000000000000000000e+00	3.141183712717992101591188425225e-05
7.410795612757480332888349039422e-01	-1.274735125321273310206038331671e+00	0.000000000000000000000000000000e+00	3.074058320148962444558551898588e-05
7.436350080387678085358516000269e-01	-1.279161288950861230517830335884e+00	0.000000000000000000000000000000e+00	3.013304653757247896384702245953e-05
7.461904548017876948051707586274e-01	-1.283587452580448928785017415066e+00	0.000000000000000000000000000000e+00	2.958889496707456579676145946856e-05
7.487459015648074700521874547121e-01	-1.288013616210036627052204494248e+00	0.000000000000000000000000000000e+00	2.910803119166648447214973405295e-05
7.513013483278272452992041507969e-01	-1.292439779839624325319391573430e+00	0.000000000000000000000000000000e+00	2.869059372991821486604396840292e-05
7.538567950908471315685233093973e-01	-1.296865943469212245631183577643e+00	0.000000000000000000000000000000e+00	2.833695898604033909604776875213e-05
7.564122418538669068155400054820e-01	-1.301292107098799943898370656825e+00	0.000000000000000000000000000000e+00	2.804774435796126281334426921799e-05
7.589676886168867930848591640824e-01	-1.305718270728387642165557736007e+00	0.000000000000000000000000000000e+00	2.782381244487520117049210444105e-05
7.615231353799065683318758601672e-01	-1.310144434357975562477349740220e+00	0.000000000000000000000000000000e+00	2.766627636055136882581653723356e-05
7.640785821429264546011950187676e-01	-1.314570597987563260744536819402e+00	0.000000000000000000000000000000e+00	2.757650616758842551027967882060e-05
7.666340289059462298482117148524e-01	-1.318996761617150959011723898584e+00	0.000000000000000000000000000000e+00	2.755613654200534827281784955311e-05
5.110893526039640699654142963482e-03	8.852327259175509291400096856250e-03	0.000000000000000000000000000000e+00	2.790519585220365452989457755173e-05
7.666340289059461049481214445223e-03	4.426163629587754645700048428125e-03	0.000000000000000000000000000000e+00	2.798230005906649891503010230132e-05
1.022178705207928139930828592696e-02	0.000000000000000000000000000000e+00	0.000000000000000000000000000000e+00	2.813420076866924598004218727176e-05
1.277723381509910348385883338551e-02	-4.426163629587753778338310439722e-03	0.000000000000000000000000000000e+00	2.836353034676078314381408862488e-05
1.533268057811892383368590486725e-02	-8.852327259175509291400096856250e-03	0.000000000000000000000000000000e+00	2.867323584547674199035291464632e-05
1.788812734113874591823645232580e-02	-1.327849088876326306973840729597e-02	0.000000000000000000000000000000e+00	2.906659385851948789358974167829e-05
2.044357410415856626806352380754e-02	-1.770465451835101511335324175889e-02	0.000000000000000000000000000000e+00	2.954722701712658722164941971222e-05
2.299902086717838661789059528928e-02	-2.213081814793877583058545610584e-02	0.000000000000000000000000000000e+00	3.011912212572877091724087017521e-05
2.555446763019820696771766677102e-02	-2.655698177752652960892376654556e-02	0.000000000000000000000000000000e+00	3.078664998244492816917988742276e-05
2.810991439321803078699169020638e-02	-3.098314540711428338726207698528e-02	0.000000000000000000000000000000e+00	3.155458705601103840728688387784e-05
3.066536115623784766737180973450e-02	-3.540930903670203716560038742500e-02	0.000000000000000000000000000000e+00	3.242813898177983555860467990151e-05
3.322080791925766801719888121625e-02	-3.983547266628979094393869786472e-02	0.000000000000000000000000000000e+00	3.341296623724709170854055284572e-05
3.577625468227749183647290465160e-02	-4.426163629587754472227700830445e-02	0.000000000000000000000000000000e+00	3.451521176244174674181686146568e-05
3.833170144529730871685302417973e-02	-4.868779992546530543950922265140e-02	0.000000000000000000000000000000e+00	3.574153116264139291640908324688e-05
4.088714820831713253612704761508e-02	-5.311396355505305921784753309112e-02	0.000000000000000000000000000000e+00	3.709912491913932138182588560404e-05
4.344259497133695635540107105044e-02	-5.754012718464081299618584353084e-02	0.000000000000000000000000000000e+00	3.859577355840837476451399279398e-05
4.599804173435677323578119057856e-02	-6.196629081422856677452415397056e-02	0.000000000000000000000000000000e+00	4.023987531128217444344880027174e-05
4.855348849737659705505521401392e-02	-6.639245444381632055286246441028e-02	0.000000000000000000000000000000e+00	4.204048663028105831378916645846e-05
5.110893526039642087432923744927e-02	-7.081861807340407433120077485000e-02	0.000000000000000000000000000000e+00	4.400736591669707621458929036606e-05
5.366438202341623775470935697740e-02	-7.524478170299184198732689310418e-02	0.000000000000000000000000000000e+00	4.615102038545721026795154440237e-05
5.621982878643605463508947650553e-02	-7.967094533257958188787739572945e-02	0.000000000000000000000000000000e+00	4.848275633340673939838949557668e-05
5.877527554945587845436349994088e-02	-8.409710896216734954400351398363e-02	0.000000000000000000000000000000e+00	5.101473300529191787829746962402e-05
6.133072231247569533474361946901e-02	-8.852327259175508944455401660889e-02	0.000000000000000000000000000000e+00	5.376002041154102862804964324539e-05
6.388616907549551915401764290436e-02	-9.294943622134285710068013486307e-02	0.000000000000000000000000000000e+00	5.673266093651191236714448340450e-05
6.644161583851534991218557024695e-02	-9.737559985093059700123063748833e-02	0.000000000000000000000000000000e+00	5.994773542506329580027701897649e-05
6.899706260153518067035349758953e-02	-1.018017634805183646573567557425e-01	0.000000000000000000000000000000e+00	6.342143351308526712933888447310e-05
7.155250936455498367294580930320e-02	-1.062279271101061184356950661822e-01	0.000000000000000000000000000000e+00	6.717112870044817784370705382457e-05
7.410795612757481443111373664578e-02	-1.106540907396938722140333766220e-01	0.000000000000000000000000000000e+00	7.121545828713354516804889815518e-05
7.666340289059461743370604835945e-02	-1.150802543692816259923716870617e-01	0.000000000000000000000000000000e+00	7.557440839550291333381187852680e-05
7.921884965361444819187397570204e-02	-1.195064179988693797707099975014e-01	0.000000000000000000000000000000e+00	8.026940419258546161214440406440e-05
8.177429641663427895004190304462e-02	-1.239325816284571335490483079411e-01	0.000000000000000000000000000000e+00	8.532340561116605619131764148833e-05
8.432974317965408195263421475829e-02	-1.283587452580448873273866183808e-01	0.000000000000000000000000000000e+00	9.076100867256203840252593018079e-05
8.688518994267391271080214210087e-02	-1.327849088876326411057249288206e-01	0.000000000000000000000000000000e+00	9.660855255780225543833783508063e-05
8.944063670569371571339445381454e-02	-1.372110725172203948840632392603e-01	0.000000000000000000000000000000e+00	1.028942325354779144730085760351e-04
9.199608346871354647156238115713e-02	-1.416372361468081486624015497000e-01	0.000000000000000000000000000000e+00	1.096482188373095790785011205415e-04
9.455153023173337722973030849971e-02	-1.460633997763959024407398601397e-01	0.000000000000000000000000000000e+00	1.169027814332611976341769199905e-04
9.710697699475320798789823584229e-02	-1.504895634059836562190781705795e-01	0.000000000000000000000000000000e+00	1.246924208105946270050412572061e-04
9.966242375777301099049054755596e-02	-1.549157270355714099974164810192e-01	0.000000000000000000000000000000e+00	1.330540044157340717582982403400e-04
1.022178705207928417486584748985e-01	-1.593418906651591915313304070878e-01	0.000000000000000000000000000000e+00	1.420269089236944593489242461004e-04
1.047733172838126447512507866122e-01	-1.637680542947469175540931018986e-01	0.000000000000000000000000000000e+00	1.516531676197977276422668158062e-04
1.073287640468324755094187139548e-01	-1.681942179243346713324314123383e-01	0.000000000000000000000000000000e+00	1.619776228495902609116896542218e-04
1.098842108098523062675866412974e-01	-1.726203815539224528663453384070e-01	0.000000000000000000000000000000e+00	1.730480828778257779837490559771e-04
1.124396575728721092701789530111e-01	-1.770465451835102066446836488467e-01	0.000000000000000000000000000000e+00	1.849154823676033400706164577798e-04
1.149951043358919400283468803536e-01	-1.814727088130979326674463436575e-01	0.000000000000000000000000000000e+00	1.976340458258872730124000582919e-04
1.175505510989117430309391920673e-01	-1.858988724426856864457846540972e-01	0.000000000000000000000000000000e+00	2.112614529329918619006412061623e-04
1.201059978619316015446827350388e-01	-1.903250360722734679796985801659e-01	0.000000000000000000000000000000e+00	2.258590043339113158458314467580e-04
1.226614446249514045472750467525e-01	-1.947511997018612217580368906056e-01	0.000000000000000000000000000000e+00	2.414917865328076703249071677249e-04
1.252168913879712353054429740951e-01	-1.991773633314489755363752010453e-01	0.000000000000000000000000000000e+00	2.582288343524457977819219767213e-04
1.277723381509910383080352858087e-01	-2.036035269610367015591378958561e-01	0.000000000000000000000000000000e+00	2.761432884157394946830765825041e-04
1.303277849140108413106275975224e-01	-2.080296905906244553374762062958e-01	0.000000000000000000000000000000e+00	2.953125460740299015535703652802e-04
1.328832316770306998243711404939e-01	-2.124558542202122368713901323645e-01	0.000000000000000000000000000000e+00	3.158184025967421216726793709029e-04
1.354386784400505028269634522076e-01	-2.168820178497999906497284428042e-01	0.000000000000000000000000000000e+00	3.377471802900125236873707379459e-04
1.379941252030703058295557639212e-01	-2.213081814793877444280667532439e-01	0.000000000000000000000000000000e+00	3.611898420160778344807639417269e-04
1.405495719660901365877236912638e-01	-2.257343451089754704508294480547e-01	0.000000000000000000000000000000e+00	3.862420856611653010789786399926e-04
1.431050187291099673458916186064e-01	-2.301605087385632519847433741234e-01	0.000000000000000000000000000000e+00	4.130044152714314100588444134132e-04
1.456604654921297981040595459490e-01	-2.345866723681510057630816845631e-01	0.000000000000000000000000000000e+00	4.415821840791310493555543725819e-04
1.482159122551496011066518576627e-01	-2.390128359977387595414199950028e-01	0.000000000000000000000000000000e+00	4.720856037042077900899028630732e-04
1.507713590181694318648197850052e-01	-2.434389996273265133197583054425e-01	0.000000000000000000000000000000e+00	5.046297136001295447274572758545e-04
1.533268057811892626229877123478e-01	-2.478651632569142670980966158822e-01	0.000000000000000000000000000000e+00	5.393343047838784027822600641855e-04
1.558822525442090656255800240615e-01	-2.522913268865020208764349263220e-01	0.000000000000000000000000000000e+00	5.763237927859926742688023715289e-04
1.584376993072288963837479514041e-01	-2.567174905160897746547732367617e-01	0.000000000000000000000000000000e+00	6.157270374363149481947155017281e-04
1.609931460702486993863402631177e-01	-2.611436541456775284331115472014e-01	0.000000000000000000000000000000e+00	6.576771088054854125931614206024e-04
1.635485928332685301445081904603e-01	-2.655698177752652822114498576411e-01	0.000000000000000000000000000000e+00	7.023110013323985521133119291903e-04
1.661040395962883609026761178029e-01	-2.699959814048530359897881680808e-01	0.000000000000000000000000000000e+00	7.497692972236414885034427868504e-04
1.686594863593081639052684295166e-01	-2.744221450344407897681264785206e-01	0.000000000000000000000000000000e+00	8.001957735502699189944486590775e-04
1.712149331223279946634363568592e-01	-2.788483086640285435464647889603e-01	0.000000000000000000000000000000e+00	8.537369375435602692619996290091e-04
1.737703798853477976660286685728e-01	-2.832744722936162973248030994000e-01	0.000000000000000000000000000000e+00	9.105414619488693024618175542173e-04
1.763258266483676561797722115443e-01	-2.877006359232040511031414098397e-01	0.000000000000000000000000000000e+00	9.707594835678103268108984913454e-04
1.788812734113874591823645232580e-01	-2.921267995527918048814797202795e-01	0.000000000000000000000000000000e+00	1.034541735581346634520460980866e-03
1.814367201744072621849568349717e-01	-2.965529631823795586598180307192e-01	0.000000000000000000000000000000e+00	1.102038511747041940602720444531e-03
1.839921669374270929431247623143e-01	-3.009791268119673124381563411589e-01	0.000000000000000000000000000000e+00	1.173398511964496597134721689315e-03
1.865476137004469237012926896568e-01	-3.054052904415551217276458828565e-01	0.000000000000000000000000000000e+00	1.248767670900619150206600771469e-03
1.891030604634667544594606169994e-01	-3.098314540711428199948329620383e-01	0.000000000000000000000000000000e+00	1.328288096897294609868844794676e-03
1.916585072264865574620529287131e-01	-3.142576177007305737731712724781e-01	0.000000000000000000000000000000e+00	1.412097223684922325803725584592e-03
1.942139539895063882202208560557e-01	-3.186837813303183275515095829178e-01	0.000000000000000000000000000000e+00	1.500327143869365506892443740128e-03
1.967694007525261912228131677693e-01	-3.231099449599060813298478933575e-01	0.000000000000000000000000000000e+00	1.593103958566807754060334900714e-03
1.993248475155460219809810951119e-01	-3.275361085894938906193374350551e-01	0.000000000000000000000000000000e+00	1.690546836821737140821308997829e-03
2.018802942785658527391490224545e-01	-3.319622722190816443976757454948e-01	0.000000000000000000000000000000e+00	1.792766501104121846729699818468e-03
2.044357410415856557417413341682e-01	-3.363884358486693426648628246767e-01	0.000000000000000000000000000000e+00	1.899863075181719256068202383858e-03
2.069911878046054864999092615108e-01	-3.408145994782571519543523663742e-01	0.000000000000000000000000000000e+00	2.011923582697709624728110711089e-03
2.095466345676252895025015732244e-01	-3.452407631078448502215394455561e-01	0.000000000000000000000000000000e+00	2.129019757301955310252461472942e-03
2.121020813306451202606695005670e-01	-3.496669267374326595110289872537e-01	0.000000000000000000000000000000e+00	2.251206850030976550081085463262e-03
2.146575280936649787744130435385e-01	-3.540930903670204132893672976934e-01	0.000000000000000000000000000000e+00	2.378523857251436078585893341142e-03
2.172129748566847540214297396233e-01	-3.585192539966081115565543768753e-01	0.000000000000000000000000000000e+00	2.510994820526893291784409356637e-03
2.197684216197045847795976669659e-01	-3.629454176261959208460439185728e-01	0.000000000000000000000000000000e+00	2.648630150766176794691064699805e-03
2.223238683827243877821899786795e-01	-3.673715812557836191132309977547e-01	0.000000000000000000000000000000e+00	2.791426669401442760276577104150e-03
2.248793151457442185403579060221e-01	-3.717977448853713728915693081944e-01	0.000000000000000000000000000000e+00	2.939365639396613986977779831022e-03
2.274347619087640770541014489936e-01	-3.762239085149591821810588498920e-01	0.000000000000000000000000000000e+00	3.092409382403254851368057387617e-03
2.299902086717838523011181450784e-01	-3.806500721445468804482459290739e-01	0.000000000000000000000000000000e+00	3.250498296206767983446139780312e-03
2.325456554348037108148616880499e-01	-3.850762357741346897377354707714e-01	0.000000000000000000000000000000e+00	3.413550097424824722458502890277e-03
2.351011021978235415730296153924e-01	-3.895023994037224435160737812112e-01	0.000000000000000000000000000000e+00	3.581461387096925887141285471671e-03
2.376565489608433445756219271061e-01	-3.939285630333101417832608603931e-01	0.000000000000000000000000000000e+00	3.754109416153975260777020395153e-03
2.402119957238631753337898544487e-01	-3.983547266628979510727504020906e-01	0.000000000000000000000000000000e+00	3.931351057798700317225115696829e-03
2.427674424868829505808065505335e-01	-4.027808902924856493399374812725e-01	0.000000000000000000000000000000e+00	4.113018741725081063587143859195e-03
2.453228892499028090945500935049e-01	-4.072070539220734586294270229700e-01	0.000000000000000000000000000000e+00	4.298917425072093165261399860810e-03
2.478783360129226398527180208475e-01	-4.116332175516612124077653334098e-01	0.000000000000000000000000000000e+00	4.488829206303893842866514773959e-03
2.504337827759424706108859481901e-01	-4.160593811812489106749524125917e-01	0.000000000000000000000000000000e+00	4.682528339308650658368016195254e-03
2.529892295389623013690538755327e-01	-4.204855448108367199644419542892e-01	0.000000000000000000000000000000e+00	4.879800410989445710874257144951e-03
2.555446763019820766160705716175e-01	-4.249117084404244182316290334711e-01	0.000000000000000000000000000000e+00	5.080450694142979450873554014834e-03
2.581001230650019073742384989600e-01	-4.293378720700122275211185751687e-01	0.000000000000000000000000000000e+00	5.284286649598516488746113850539e-03
2.606555698280217936435576575605e-01	-4.337640356995999812994568856084e-01	0.000000000000000000000000000000e+00	5.491071659586242541262190997031e-03
2.632110165910415688905743536452e-01	-4.381901993291876795666439647903e-01	0.000000000000000000000000000000e+00	5.700467943355404937255670461127e-03
2.657664633540613996487422809878e-01	-4.426163629587754888561335064878e-01	0.000000000000000000000000000000e+00	5.912004857944269664571379507834e-03
2.683219101170812304069102083304e-01	-4.470425265883632426344718169275e-01	0.000000000000000000000000000000e+00	6.125108175628057004258320006329e-03
2.708773568801010056539269044151e-01	-4.514686902179509964128101273673e-01	0.000000000000000000000000000000e+00	6.339200246813595299166799179602e-03
2.734328036431208919232460630155e-01	-4.558948538475387501911484378070e-01	0.000000000000000000000000000000e+00	6.553833054840420627162878020044e-03
2.759882504061406671702627591003e-01	-4.603210174771264484583355169889e-01	0.000000000000000000000000000000e+00	6.768781415580358076788947130353e-03
2.785436971691604979284306864429e-01	-4.647471811067142577478250586864e-01	0.000000000000000000000000000000e+00	6.984025160508957295879550741802e-03
2.810991439321803286865986137855e-01	-4.691733447363020115261633691262e-01	0.000000000000000000000000000000e+00	7.199611277448647247978463781237e-03
2.836545906952001039336153098702e-01	-4.735995083658897653045016795659e-01	0.000000000000000000000000000000e+00	7.415468024762462626031656043324e-03
2.862100374582199902029344684706e-01	-4.780256719954775190828399900056e-01	0.000000000000000000000000000000e+00	7.631293826472131114346808544724e-03
2.887654842212398209611023958132e-01	-4.824518356250653283723295317031e-01	0.000000000000000000000000000000e+00	7.846607043819796983852299376849e-03
2.913209309842595962081190918980e-01	-4.868779992546530266395166108850e-01	0.000000000000000000000000000000e+00	8.060929886482328179941880819115e-03
2.938763777472794269662870192406e-01	-4.913041628842408359290061525826e-01	0.000000000000000000000000000000e+00	8.273959109743276099657727229442e-03
2.964318245102992577244549465831e-01	-4.957303265138285341961932317645e-01	0.000000000000000000000000000000e+00	8.485559148025288364602936042047e-03
2.989872712733190884826228739257e-01	-5.001564901434163434856827734620e-01	0.000000000000000000000000000000e+00	8.695533521121817654986330126121e-03
3.015427180363389192407908012683e-01	-5.045826537730040417528698526439e-01	0.000000000000000000000000000000e+00	8.903330709528584421819097372008e-03
3.040981647993586944878074973531e-01	-5.090088174025917400200569318258e-01	0.000000000000000000000000000000e+00	9.107932765677602057752260122925e-03
3.066536115623785252459754246956e-01	-5.134349810321795493095464735234e-01	0.000000000000000000000000000000e+00	9.308079387370963783676636182918e-03
3.092090583253983560041433520382e-01	-5.178611446617672475767335527053e-01	0.000000000000000000000000000000e+00	9.502720434403219215702129929468e-03
3.117645050884181867623112793808e-01	-5.222873082913550568662230944028e-01	0.000000000000000000000000000000e+00	9.691415883008909146201226292305e-03
3.143199518514380175204792067234e-01	-5.267134719209428661557126361004e-01	0.000000000000000000000000000000e+00	9.874410697031894140751617783280e-03
3.168753986144577927674959028082e-01	-5.311396355505305644228997152823e-01	0.000000000000000000000000000000e+00	1.005233690638489274515876559235e-02
3.194308453774776235256638301507e-01	-5.355657991801183737123892569798e-01	0.000000000000000000000000000000e+00	1.022570810522256158636711376175e-02
3.219862921404974542838317574933e-01	-5.399919628097060719795763361617e-01	0.000000000000000000000000000000e+00	1.039449211833610477173639452531e-02
3.245417389035172850419996848359e-01	-5.444181264392938812690658778592e-01	0.000000000000000000000000000000e+00	1.055800831021237382034705376554e-02
3.270971856665371158001676121785e-01	-5.488442900688815795362529570411e-01	0.000000000000000000000000000000e+00	1.071524253817179687942040544613e-02
3.296526324295568910471843082632e-01	-5.532704536984692778034400362230e-01	0.000000000000000000000000000000e+00	1.086543133281966250214267688534e-02
3.322080791925767218053522356058e-01	-5.576966173280570870929295779206e-01	0.000000000000000000000000000000e+00	1.100853891976476608971502457734e-02
3.347635259555965525635201629484e-01	-5.621227809576448963824191196181e-01	0.000000000000000000000000000000e+00	1.114523891854420079017273792488e-02
3.373189727186163833216880902910e-01	-5.665489445872325946496061988000e-01	0.000000000000000000000000000000e+00	1.127629255745299201307840775144e-02
3.398744194816362140798560176336e-01	-5.709751082168204039390957404976e-01	0.000000000000000000000000000000e+00	1.140168581218830960721799527846e-02
3.424298662446559893268727137183e-01	-5.754012718464081022062828196795e-01	0.000000000000000000000000000000e+00	1.152012988877613823557322092483e-02
3.449853130076758200850406410609e-01	-5.798274354759959114957723613770e-01	0.000000000000000000000000000000e+00	1.162933561567296159022788515358e-02
3.475407597706957063543597996613e-01	-5.842535991055836097629594405589e-01	0.000000000000000000000000000000e+00	1.172693517014037657697489436259e-02
3.500962065337154816013764957461e-01	-5.886797627351714190524489822565e-01	0.000000000000000000000000000000e+00	1.181148764498807235412414229359e-02
3.526516532967353123595444230887e-01	-5.931059263647591173196360614384e-01	0.000000000000000000000000000000e+00	1.188298022000759679439596538941e-02
3.552071000597551431177123504312e-01	-5.975320899943469266091256031359e-01	0.000000000000000000000000000000e+00	1.194260352774961266020259387233e-02
3.577625468227749183647290465160e-01	-6.019582536239346248763126823178e-01	0.000000000000000000000000000000e+00	1.199202466551458484689263173095e-02
3.603179935857948046340482051164e-01	-6.063844172535224341658022240154e-01	0.000000000000000000000000000000e+00	1.203260383609101522028872466308e-02
3.628734403488145798810649012012e-01	-6.108105808831101324329893031972e-01	0.000000000000000000000000000000e+00	1.206492389605841319966117453077e-02
3.654288871118344106392328285438e-01	-6.152367445126979417224788448948e-01	0.000000000000000000000000000000e+00	1.208875673084439626714381432748e-02
3.679843338748542413974007558863e-01	-6.196629081422857510119683865923e-01	0.000000000000000000000000000000e+00	1.210335699347993808350221200953e-02
3.705397806378740166444174519711e-01	-6.240890717718734492791554657742e-01	0.000000000000000000000000000000e+00	1.210786557182676886901262491847e-02
3.730952274008939029137366105715e-01	-6.285152354014611475463425449561e-01	0.000000000000000000000000000000e+00	1.210162500757213169255699369842e-02
3.756506741639136781607533066563e-01	-6.329413990310489568358320866537e-01	0.000000000000000000000000000000e+00	1.208430632812207243531599232256e-02
3.782061209269335089189212339988e-01	-6.373675626606366551030191658356e-01	0.000000000000000000000000000000e+00	1.205585549168879805348453260194e-02
3.807615676899533396770891613414e-01	-6.417937262902244643925087075331e-01	0.000000000000000000000000000000e+00	1.201634287753895226347200519967e-02
3.833170144529731704352570886840e-01	-6.462198899198121626596957867150e-01	0.000000000000000000000000000000e+00	1.196582053892241044590338816533e-02
3.858724612159930011934250160266e-01	-6.506460535493999719491853284126e-01	0.000000000000000000000000000000e+00	1.190426274717170697370338672272e-02
3.884279079790127764404417121114e-01	-6.550722171789876702163724075945e-01	0.000000000000000000000000000000e+00	1.183160640767745921952958099155e-02
3.909833547420326627097608707118e-01	-6.594983808085754795058619492920e-01	0.000000000000000000000000000000e+00	1.174785108811158412800423889166e-02
3.935388015050524379567775667965e-01	-6.639245444381632887953514909896e-01	0.000000000000000000000000000000e+00	1.165315018054062339014631533018e-02
3.960942482680722687149454941391e-01	-6.683507080677509870625385701715e-01	0.000000000000000000000000000000e+00	1.154783648115667929467953456424e-02
3.986496950310920994731134214817e-01	-6.727768716973387963520281118690e-01	0.000000000000000000000000000000e+00	1.143236613715333666041473748010e-02
4.012051417941119302312813488243e-01	-6.772030353269264946192151910509e-01	0.000000000000000000000000000000e+00	1.130721108099247418365962403186e-02
4.037605885571317054782980449090e-01	-6.816291989565141928864022702328e-01	0.000000000000000000000000000000e+00	1.117275572653465831596264479231e-02
4.063160353201515362364659722516e-01	-6.860553625861018911535893494147e-01	0.000000000000000000000000000000e+00	1.102924898900565012227481531681e-02
4.088714820831713669946338995942e-01	-6.904815262156898114653813536279e-01	0.000000000000000000000000000000e+00	1.087683115470919684164563534523e-02
4.114269288461911977528018269368e-01	-6.949076898452775097325684328098e-01	0.000000000000000000000000000000e+00	1.071561800525372074033292335571e-02
4.139823756092109729998185230215e-01	-6.993338534748652079997555119917e-01	0.000000000000000000000000000000e+00	1.054579829578529241718154452201e-02
4.165378223722308592691376816219e-01	-7.037600171044530172892450536892e-01	0.000000000000000000000000000000e+00	1.036769998479909402067100643308e-02
4.190932691352506345161543777067e-01	-7.081861807340408265787345953868e-01	0.000000000000000000000000000000e+00	1.018179884640630153413987102340e-02
4.216487158982704652743223050493e-01	-7.126123443636285248459216745687e-01	0.000000000000000000000000000000e+00	9.988673189004034641547136175177e-03
4.242041626612903515436414636497e-01	-7.170385079932163341354112162662e-01	0.000000000000000000000000000000e+00	9.788930798095334118169574821877e-03
4.267596094243101267906581597344e-01	-7.214646716228040324025982954481e-01	0.000000000000000000000000000000e+00	9.583142599877929670992848798505e-03
4.293150561873299020376748558192e-01	-7.258908352523917306697853746300e-01	0.000000000000000000000000000000e+00	9.371810489761645684980706505485e-03
4.318705029503497883069940144196e-01	-7.303169988819796509815773788432e-01	0.000000000000000000000000000000e+00	9.155376923127015592607236271760e-03
4.344259497133695635540107105044e-01	-7.347431625115673492487644580251e-01	0.000000000000000000000000000000e+00	8.934269899703460929285547820200e-03
4.369813964763893943121786378470e-01	-7.391693261411550475159515372070e-01	0.000000000000000000000000000000e+00	8.708957085924298735513104929851e-03
4.395368432394091695591953339317e-01	-7.435954897707427457831386163889e-01	0.000000000000000000000000000000e+00	8.479991199243587865486126986525e-03
4.420922900024290558285144925321e-01	-7.480216534003305550726281580864e-01	0.000000000000000000000000000000e+00	8.248017971441302248480909042883e-03
4.446477367654488310755311886169e-01	-7.524478170299182533398152372683e-01	0.000000000000000000000000000000e+00	8.013749225331035647146293854348e-03
4.472031835284686618336991159595e-01	-7.568739806595060626293047789659e-01	0.000000000000000000000000000000e+00	7.777895469110417125957468442721e-03
4.497586302914885481030182745599e-01	-7.613001442890938719187943206634e-01	0.000000000000000000000000000000e+00	7.541091168922179829858798427722e-03
4.523140770545083233500349706446e-01	-7.657263079186815701859813998453e-01	0.000000000000000000000000000000e+00	7.303835641911466530773466843129e-03
4.548695238175280985970516667294e-01	-7.701524715482692684531684790272e-01	0.000000000000000000000000000000e+00	7.066487810805316752138516278592e-03
4.574249705805479848663708253298e-01	-7.745786351778571887649604832404e-01	0.000000000000000000000000000000e+00	6.829321526178116011362995152467e-03
4.599804173435678156245387526724e-01	-7.790047988074448870321475624223e-01	0.000000000000000000000000000000e+00	6.592623745153882754144181177480e-03
4.625358641065875908715554487571e-01	-7.834309624370325852993346416042e-01	0.000000000000000000000000000000e+00	6.356784148722180276258608699891e-03
4.650913108696074771408746073575e-01	-7.878571260666203945888241833018e-01	0.000000000000000000000000000000e+00	6.122342406587017761554481154462e-03
4.676467576326272523878913034423e-01	-7.922832896962080928560112624837e-01	0.000000000000000000000000000000e+00	5.889955141515895893633558699776e-03
4.702022043956470831460592307849e-01	-7.967094533257957911231983416656e-01	0.000000000000000000000000000000e+00	5.660329015250614541343576746613e-03
4.727576511586668583930759268696e-01	-8.011356169553836004126878833631e-01	0.000000000000000000000000000000e+00	5.434107942427900996007483769290e-03
4.753130979216867446623950854701e-01	-8.055617805849714097021774250607e-01	0.000000000000000000000000000000e+00	5.211817308939972227810333293974e-03
4.778685446847065199094117815548e-01	-8.099879442145591079693645042425e-01	0.000000000000000000000000000000e+00	4.993823555229807108213346822367e-03
4.804239914477262951564284776396e-01	-8.144141078441468062365515834244e-01	0.000000000000000000000000000000e+00	4.780393977928107385189093747613e-03
4.829794382107461814257476362400e-01	-8.188402714737347265483435876376e-01	0.000000000000000000000000000000e+00	4.571733012838227576402072571682e-03
4.855348849737660121839155635826e-01	-8.232664351033224248155306668195e-01	0.000000000000000000000000000000e+00	4.368047210559742286883899708982e-03
4.880903317367857874309322596673e-01	-8.276925987329101230827177460014e-01	0.000000000000000000000000000000e+00	4.169535386546492986004075476103e-03
4.906457784998056737002514182677e-01	-8.321187623624979323722072876990e-01	0.000000000000000000000000000000e+00	3.976397380170938571086747259642e-03
4.932012252628254489472681143525e-01	-8.365449259920856306393943668809e-01	0.000000000000000000000000000000e+00	3.788809514622194438149271888960e-03
4.957566720258452797054360416951e-01	-8.409710896216733289065814460628e-01	0.000000000000000000000000000000e+00	3.606934284829009778466923918927e-03
4.983121187888651659747552002955e-01	-8.453972532512612492183734502760e-01	0.000000000000000000000000000000e+00	3.430915349545989468521556275959e-03
5.008675655518849412217718963802e-01	-8.498234168808489474855605294579e-01	0.000000000000000000000000000000e+00	3.260881712852715420825067127453e-03
5.034230123149047164687885924650e-01	-8.542495805104366457527476086398e-01	0.000000000000000000000000000000e+00	3.096933275951052871172164415725e-03
5.059784590779244917158052885497e-01	-8.586757441400243440199346878217e-01	0.000000000000000000000000000000e+00	2.939129662303822856234125637798e-03
5.085339058409443779851244471502e-01	-8.631019077696122643317266920349e-01	0.000000000000000000000000000000e+00	2.787482724332009283163547053164e-03
5.110893526039641532321411432349e-01	-8.675280713991999625989137712168e-01	0.000000000000000000000000000000e+00	2.641963637691106293881038169502e-03
5.136447993669840395014603018353e-01	-8.719542350287876608661008503987e-01	0.000000000000000000000000000000e+00	2.502513281250049338028107470677e-03
5.162002461300039257707794604357e-01	-8.763803986583754701555903920962e-01	0.000000000000000000000000000000e+00	2.369052452295374294050089858388e-03
5.187556928930237010177961565205e-01	-8.808065622879631684227774712781e-01	0.000000000000000000000000000000e+00	2.241485387908560399788937544940e-03
5.213111396560434762648128526052e-01	-8.852327259175508666899645504600e-01	0.000000000000000000000000000000e+00	2.119702289563053874271725263156e-03
5.238665864190633625341320112057e-01	-8.896588895471387870017565546732e-01	0.000000000000000000000000000000e+00	2.003580966725790162008546957395e-03
5.264220331820831377811487072904e-01	-8.940850531767264852689436338551e-01	0.000000000000000000000000000000e+00	1.892988995659648874397840145889e-03
5.289774799451029130281654033752e-01	-8.985112168063141835361307130370e-01	0.000000000000000000000000000000e+00	1.787784765577604727607163859204e-03
5.315329267081227992974845619756e-01	-9.029373804359019928256202547345e-01	0.000000000000000000000000000000e+00	1.687816875739286178598197452061e-03
5.340883734711425745445012580603e-01	-9.073635440654898021151097964321e-01	0.000000000000000000000000000000e+00	1.592924124323962919297370532945e-03
5.366438202341623497915179541451e-01	-9.117897076950775003822968756140e-01	0.000000000000000000000000000000e+00	1.502936139734256789854405234053e-03
5.391992669971822360608371127455e-01	-9.162158713246651986494839547959e-01	0.000000000000000000000000000000e+00	1.417675870346357886245258761448e-03
5.417547137602021223301562713459e-01	-9.206420349542530079389734964934e-01	0.000000000000000000000000000000e+00	1.336962102696001358434485517535e-03
5.443101605232218975771729674307e-01	-9.250681985838407062061605756753e-01	0.000000000000000000000000000000e+00	1.260611822262174604863949056721e-03
5.468656072862416728241896635154e-01	-9.294943622134284044733476548572e-01	0.000000000000000000000000000000e+00	1.188441786053556162988664723912e-03
5.494210540492615590935088221158e-01	-9.339205258430163247851396590704e-01	0.000000000000000000000000000000e+00	1.120269647494885958960431082687e-03
5.519765008122813343405255182006e-01	-9.383466894726040230523267382523e-01	0.000000000000000000000000000000e+00	1.055914906906115120766020964993e-03
5.545319475753011095875422142853e-01	-9.427728531021917213195138174342e-01	0.000000000000000000000000000000e+00	9.951996307388246646580265419857e-04
5.570873943383209958568613728858e-01	-9.471990167317795306090033591317e-01	0.000000000000000000000000000000e+00	9.379491128136996673167469218413e-04
5.596428411013407711038780689705e-01	-9.516251803613673398984929008293e-01	0.000000000000000000000000000000e+00	8.839923571285962294527549509837e-04
5.621982878643605463508947650553e-01	-9.560513439909550381656799800112e-01	0.000000000000000000000000000000e+00	8.331625919640145124314689617506e-04
5.647537346273804326202139236557e-01	-9.604775076205428474551695217087e-01	0.000000000000000000000000000000e+00	7.852977538520739854421837122800e-04
5.673091813904003188895330822561e-01	-9.649036712501305457223566008906e-01	0.000000000000000000000000000000e+00	7.402409598283039415117512405118e-04
5.698646281534200941365497783409e-01	-9.693298348797182439895436800725e-01	0.000000000000000000000000000000e+00	6.978408740601976193579369933673e-04
5.724200749164399804058689369413e-01	-9.737559985093061643013356842857e-01	0.000000000000000000000000000000e+00	6.579519424396565235521605607971e-04
5.749755216794597556528856330260e-01	-9.781821621388938625685227634676e-01	0.000000000000000000000000000000e+00	6.204345132831761647912438562003e-04
5.775309684424795308999023291108e-01	-9.826083257684815608357098426495e-01	0.000000000000000000000000000000e+00	5.851548724020039921045466257965e-04
5.800864152054993061469190251955e-01	-9.870344893980692591028969218314e-01	0.000000000000000000000000000000e+00	5.519852382371817807460434579525e-04
5.826418619685191924162381837959e-01	-9.914606530276571794146889260446e-01	0.000000000000000000000000000000e+00	5.208037216221488843390097223107e-04
5.851973087315389676632548798807e-01	-9.958868166572448776818760052265e-01	0.000000000000000000000000000000e+00	4.914942635339741372826893872627e-04
5.877527554945588539325740384811e-01	-1.000312980286832464926760621893e+00	0.000000000000000000000000000000e+00	4.639465459526262262890394794113e-04
5.903082022575786291795907345659e-01	-1.004739143916420385238552626106e+00	0.000000000000000000000000000000e+00	4.380558787785500027799068245571e-04
5.928636490205985154489098931663e-01	-1.009165307546008083505739705288e+00	0.000000000000000000000000000000e+00	4.137230617399024253794115324467e-04
5.954190957836182906959265892510e-01	-1.013591471175595781772926784470e+00	0.000000000000000000000000000000e+00	3.908542235730659802732389618285e-04
5.979745425466381769652457478514e-01	-1.018017634805183480040113863652e+00	0.000000000000000000000000000000e+00	3.693606412817194051441405111547e-04
6.005299893096579522122624439362e-01	-1.022443798434771178307300942834e+00	0.000000000000000000000000000000e+00	3.491585452554591306913167603199e-04
6.030854360726777274592791400210e-01	-1.026869962064358876574488022015e+00	0.000000000000000000000000000000e+00	3.301689171286161482432586211644e-04
6.056408828356976137285982986214e-01	-1.031296125693946796886280026229e+00	0.000000000000000000000000000000e+00	3.123172845453959785115560787716e-04
6.081963295987173889756149947061e-01	-1.035722289323534495153467105411e+00	0.000000000000000000000000000000e+00	2.955335167783974229145649292860e-04
6.107517763617371642226316907909e-01	-1.040148452953122193420654184592e+00	0.000000000000000000000000000000e+00	2.797516221034178915752499428038e-04
6.133072231247570504919508493913e-01	-1.044574616582709891687841263774e+00	0.000000000000000000000000000000e+00	2.649095477429208112321590284921e-04
6.158626698877769367612700079917e-01	-1.049000780212297811999633267988e+00	0.000000000000000000000000000000e+00	2.509489827682048930512781481639e-04
6.184181166507967120082867040765e-01	-1.053426943841885510266820347169e+00	0.000000000000000000000000000000e+00	2.378151648730897620587915186618e-04
6.209735634138164872553034001612e-01	-1.057853107471473208534007426351e+00	0.000000000000000000000000000000e+00	2.254566917288181504466088034278e-04
6.235290101768363735246225587616e-01	-1.062279271101061128845799430565e+00	0.000000000000000000000000000000e+00	2.138253376852895955555905471712e-04
6.260844569398561487716392548464e-01	-1.066705434730648827112986509746e+00	0.000000000000000000000000000000e+00	2.028758768964630603785087581414e-04
6.286399037028759240186559509311e-01	-1.071131598360236525380173588928e+00	0.000000000000000000000000000000e+00	1.925659128000065708607307923828e-04
6.311953504658958102879751095315e-01	-1.075557761989824445691965593142e+00	0.000000000000000000000000000000e+00	1.828557146381492996053269584067e-04
6.337507972289155855349918056163e-01	-1.079983925619412143959152672323e+00	0.000000000000000000000000000000e+00	1.737080613223904277005182894555e-04
6.363062439919353607820085017011e-01	-1.084410089248999842226339751505e+00	0.000000000000000000000000000000e+00	1.650880923272895605541377150871e-04
6.388616907549552470513276603015e-01	-1.088836252878587540493526830687e+00	0.000000000000000000000000000000e+00	1.569631660657323812303742815999e-04
6.414171375179751333206468189019e-01	-1.093262416508175460805318834900e+00	0.000000000000000000000000000000e+00	1.493027253296313734774042325526e-04
6.439725842809949085676635149866e-01	-1.097688580137763159072505914082e+00	0.000000000000000000000000000000e+00	1.420781698747196689081029319368e-04
6.465280310440146838146802110714e-01	-1.102114743767350857339692993264e+00	0.000000000000000000000000000000e+00	1.352627358316630778577865923396e-04
6.490834778070345700839993696718e-01	-1.106540907396938555606880072446e+00	0.000000000000000000000000000000e+00	1.288313818223131199634801102860e-04
6.516389245700543453310160657566e-01	-1.110967071026526253874067151628e+00	0.000000000000000000000000000000e+00	1.227606815227531324163923187598e-04
6.541943713330741205780327618413e-01	-1.115393234656113952141254230810e+00	0.000000000000000000000000000000e+00	1.170287224327259782696852852268e-04
6.567498180960940068473519204417e-01	-1.119819398285701872453046235023e+00	0.000000000000000000000000000000e+00	1.116150107107112700701237462120e-04
6.593052648591137820943686165265e-01	-1.124245561915289570720233314205e+00	0.000000000000000000000000000000e+00	1.065003816193046384721426766973e-04
6.618607116221336683636877751269e-01	-1.128671725544877268987420393387e+00	0.000000000000000000000000000000e+00	1.016669155791323926043764891425e-04
6.644161583851534436107044712116e-01	-1.133097889174465189299212397600e+00	0.000000000000000000000000000000e+00	9.709785940706610989081593032779e-05
6.669716051481733298800236298121e-01	-1.137524052804052887566399476782e+00	0.000000000000000000000000000000e+00	9.277755247715602042717780717496e-05
6.695270519111931051270403258968e-01	-1.141950216433640585833586555964e+00	0.000000000000000000000000000000e+00	8.869135764277500928818437353485e-05
6.720824986742129913963594844972e-01	-1.146376380063228506145378560177e+00	0.000000000000000000000000000000e+00	8.482559664602696582452051599077e-05
6.746379454372327666433761805820e-01	-1.150802543692816204412565639359e+00	0.000000000000000000000000000000e+00	8.116748970070277596766672445483e-05
6.771933922002525418903928766667e-01	-1.155228707322403902679752718541e+00	0.000000000000000000000000000000e+00	7.770509906133066030040068561391e-05
6.797488389632723171374095727515e-01	-1.159654870951991600946939797723e+00	0.000000000000000000000000000000e+00	7.442727637984987106890832908590e-05
6.823042857262922034067287313519e-01	-1.164081034581579521258731801936e+00	0.000000000000000000000000000000e+00	7.132361367342054600526601859656e-05
6.848597324893119786537454274367e-01	-1.168507198211167219525918881118e+00	0.000000000000000000000000000000e+00	6.838439749482244525789070843658e-05
6.874151792523318649230645860371e-01	-1.172933361840754917793105960300e+00	0.000000000000000000000000000000e+00	6.560056647123285874460135724817e-05
6.899706260153517511923837446375e-01	-1.177359525470342616060293039482e+00	0.000000000000000000000000000000e+00	6.296367154960273758781963415743e-05
6.925260727783715264394004407222e-01	-1.181785689099930314327480118664e+00	0.000000000000000000000000000000e+00	6.046583929700870095732753717321e-05
6.950815195413913016864171368070e-01	-1.186211852729518234639272122877e+00	0.000000000000000000000000000000e+00	5.809973767534503714818697184263e-05
6.976369663044111879557362954074e-01	-1.190638016359105932906459202059e+00	0.000000000000000000000000000000e+00	5.585854435000302720300269232467e-05
7.001924130674309632027529914922e-01	-1.195064179988693631173646281241e+00	0.000000000000000000000000000000e+00	5.373591734297321668122060511763e-05
7.027478598304507384497696875769e-01	-1.199490343618281329440833360422e+00	0.000000000000000000000000000000e+00	5.172596785657783169691190106043e-05
7.053033065934706247190888461773e-01	-1.203916507247869249752625364636e+00	0.000000000000000000000000000000e+00	4.982323524184470144244088474217e-05
7.078587533564903999661055422621e-01	-1.208342670877456948019812443818e+00	0.000000000000000000000000000000e+00	4.802266376094297382643577565275e-05
7.104142001195101752131222383468e-01	-1.212768834507044646286999522999e+00	0.000000000000000000000000000000e+00	4.631958144735802944272698433714e-05
7.129696468825300614824413969473e-01	-1.217194998136632344554186602181e+00	0.000000000000000000000000000000e+00	4.470968051073082310132439376460e-05
7.155250936455499477517605555477e-01	-1.221621161766220264865978606394e+00	0.000000000000000000000000000000e+00	4.318899946885053071736482177556e-05
7.180805404085697229987772516324e-01	-1.226047325395807963133165685576e+00	0.000000000000000000000000000000e+00	4.175390688674003228765888029450e-05
7.206359871715894982457939477172e-01	-1.230473489025395661400352764758e+00	0.000000000000000000000000000000e+00	4.040108652504504466694557063278e-05
7.231914339346093845151131063176e-01	-1.234899652654983581712144768971e+00	0.000000000000000000000000000000e+00	3.912752402482368288333045014404e-05
7.257468806976291597621298024023e-01	-1.239325816284571279979331848153e+00	0.000000000000000000000000000000e+00	3.793049484275418646063438021798e-05
7.283023274606489350091464984871e-01	-1.243751979914158978246518927335e+00	0.000000000000000000000000000000e+00	3.680755356284638122590577302695e-05
7.308577742236688212784656570875e-01	-1.248178143543746898558310931548e+00	0.000000000000000000000000000000e+00	3.575652441849326459814839562767e-05
7.334132209866885965254823531723e-01	-1.252604307173334596825498010730e+00	0.000000000000000000000000000000e+00	3.477549303862794842804803674419e-05
7.359686677497083717724990492570e-01	-1.257030470802922295092685089912e+00	0.000000000000000000000000000000e+00	3.386279935149585847446382369519e-05
7.385241145127282580418182078574e-01	-1.261456634432509993359872169094e+00	0.000000000000000000000000000000e+00	3.301703167849854149255850455091e-05
7.410795612757481443111373664578e-01	-1.265882798062097691627059248276e+00	0.000000000000000000000000000000e+00	3.223702177835389021945053378282e-05
7.436350080387679195581540625426e-01	-1.270308961691685389894246327458e+00	0.000000000000000000000000000000e+00	3.152184119366097721660208152983e-05
7.461904548017876948051707586274e-01	-1.274735125321273310206038331671e+00	0.000000000000000000000000000000e+00	3.087079845918459444905831978723e-05
7.487459015648075810744899172278e-01	-1.279161288950861008473225410853e+00	0.000000000000000000000000000000e+00	3.028343757749209127485764958543e-05
7.513013483278273563215066133125e-01	-1.283587452580448706740412490035e+00	0.000000000000000000000000000000e+00	2.975953728879546643262647698247e-05
7.538567950908471315685233093973e-01	-1.288013616210036405007599569217e+00	0.000000000000000000000000000000e+00	2.929911159442665717200088293382e-05
7.564122418538670178378424679977e-01	-1.292439779839624325319391573430e+00	0.000000000000000000000000000000e+00	2.890241127475474665429328036126e-05
7.589676886168867930848591640824e-01	-1.296865943469212023586578652612e+00	0.000000000000000000000000000000e+00	2.856992645668730040789222435205e-05
7.615231353799066793541783226829e-01	-1.301292107098799721853765731794e+00	0.000000000000000000000000000000e+00	2.830239025185611034525316742627e-05
7.640785821429264546011950187676e-01	-1.305718270728387642165557736007e+00	0.000000000000000000000000000000e+00	2.810078349882098289235290988763e-05
7.666340289059463408705141773680e-01	-1.310144434357975340432744815189e+00	0.000000000000000000000000000000e+00	2.796634065550634951850123011141e-05
7.691894756689661161175308734528e-01	-1.314570597987563038699931894371e+00	0.000000000000000000000000000000e+00	2.790055679429820549119871386790e-05
7.666340289059461049481214445223e-03	1.327849088876326306973840729597e-02	0.000000000000000000000000000000e+00	2.831313894246909027463572627870e-05
1.022178705207928139930828592696e-02	8.852327259175507556676620879443e-03	0.000000000000000000000000000000e+00	2.834150288288444523754523729497e-05
1.277723381509910174913535740870e-02	4.426163629587753778338310439722e-03	0.000000000000000000000000000000e+00	2.844363730840022486730939155208e-05
1.533268057811892383368590486725e-02	0.000000000000000000000000000000e+00	0.000000000000000000000000000000e+00	2.862201420901509319513061901930e-05
1.788812734113874591823645232580e-02	-4.426163629587755513061786416529e-03	0.000000000000000000000000000000e+00	2.887941338286474234238465630398e-05
2.044357410415856279861657185393e-02	-8.852327259175509291400096856250e-03	0.000000000000000000000000000000e+00	2.921893666947968050059958322606e-05
2.299902086717838661789059528928e-02	-1.327849088876326306973840729597e-02	0.000000000000000000000000000000e+00	2.964402357506473780347604207730e-05
2.555446763019820696771766677102e-02	-1.770465451835102205224714566612e-02	0.000000000000000000000000000000e+00	3.015846866720434427968332291581e-05
2.810991439321802731754473825276e-02	-2.213081814793877583058545610584e-02	0.000000000000000000000000000000e+00	3.076644041471780722987044986994e-05
3.066536115623785113681876168812e-02	-2.655698177752652960892376654556e-02	0.000000000000000000000000000000e+00	3.147250196578920604460055665541e-05
3.322080791925766801719888121625e-02	-3.098314540711428338726207698528e-02	0.000000000000000000000000000000e+00	3.228163372566819936618914832493e-05
3.577625468227749183647290465160e-02	-3.540930903670203716560038742500e-02	0.000000000000000000000000000000e+00	3.319925785974542928411651354637e-05
3.833170144529730871685302417973e-02	-3.983547266628979094393869786472e-02	0.000000000000000000000000000000e+00	3.423126496205884943153929800275e-05
4.088714820831712559723314370785e-02	-4.426163629587755166117091221167e-02	0.000000000000000000000000000000e+00	3.538404292396613796522347739071e-05
4.344259497133695635540107105044e-02	-4.868779992546530543950922265140e-02	0.000000000000000000000000000000e+00	3.666450809079184507610280063794e-05
4.599804173435677323578119057856e-02	-5.311396355505305921784753309112e-02	0.000000000000000000000000000000e+00	3.808013897042797395653054848275e-05
4.855348849737659011616131010669e-02	-5.754012718464081299618584353084e-02	0.000000000000000000000000000000e+00	3.963901253315728291561764740081e-05
5.110893526039642087432923744927e-02	-6.196629081422856677452415397056e-02	0.000000000000000000000000000000e+00	4.134984335479101823750125443979e-05
5.366438202341623775470935697740e-02	-6.639245444381632055286246441028e-02	0.000000000000000000000000000000e+00	4.322202569934625675761308283285e-05
5.621982878643605463508947650553e-02	-7.081861807340408820898858266446e-02	0.000000000000000000000000000000e+00	4.526567871679871353941121414621e-05
5.877527554945587151546959603365e-02	-7.524478170299182810953908528973e-02	0.000000000000000000000000000000e+00	4.749169498841939704479944706073e-05
6.133072231247570227363752337624e-02	-7.967094533257959576566520354390e-02	0.000000000000000000000000000000e+00	4.991179265796021470406873543624e-05
6.388616907549551915401764290436e-02	-8.409710896216733566621570616917e-02	0.000000000000000000000000000000e+00	5.253857108407700474660140255168e-05
6.644161583851534991218557024695e-02	-8.852327259175510332234182442335e-02	0.000000000000000000000000000000e+00	5.538557069331344020384280679714e-05
6.899706260153516679256568977507e-02	-9.294943622134284322289232704861e-02	0.000000000000000000000000000000e+00	5.846733665770812078156526414574e-05
7.155250936455499755073361711766e-02	-9.737559985093061087901844530279e-02	0.000000000000000000000000000000e+00	6.179948710715720428671149377919e-05
7.410795612757480055332592883133e-02	-1.018017634805183646573567557425e-01	0.000000000000000000000000000000e+00	6.539878587098949913429535296672e-05
7.666340289059463131149385617391e-02	-1.062279271101061184356950661822e-01	0.000000000000000000000000000000e+00	6.928321989740953345746077296496e-05
7.921884965361444819187397570204e-02	-1.106540907396938722140333766220e-01	0.000000000000000000000000000000e+00	7.347208169018761805997563829607e-05
8.177429641663427895004190304462e-02	-1.150802543692816259923716870617e-01	0.000000000000000000000000000000e+00	7.798605696407486377423612378124e-05
8.432974317965409583042202257275e-02	-1.195064179988693797707099975014e-01	0.000000000000000000000000000000e+00	8.284731758193555016794168421868e-05
8.688518994267391271080214210087e-02	-1.239325816284571335490483079411e-01	0.000000000000000000000000000000e+00	8.807962008687475940951067121532e-05
8.944063670569372959118226162900e-02	-1.283587452580448873273866183808e-01	0.000000000000000000000000000000e+00	9.370840992169658081791666637272e-05
9.199608346871354647156238115713e-02	-1.327849088876326411057249288206e-01	0.000000000000000000000000000000e+00	9.976093133630226192799100859432e-05
9.455153023173337722973030849971e-02	-1.372110725172203948840632392603e-01	0.000000000000000000000000000000e+00	1.062663434786183117367053263536e-04
9.710697699475319411011042802784e-02	-1.416372361468081486624015497000e-01	0.000000000000000000000000000000e+00	1.132558421264756077801588718401e-04
9.966242375777302486827835537042e-02	-1.460633997763959024407398601397e-01	0.000000000000000000000000000000e+00	1.207627875779994196117975158167e-04
1.022178705207928417486584748985e-01	-1.504895634059836562190781705795e-01	0.000000000000000000000000000000e+00	1.288228383598475073213568409258e-04
1.047733172838126586290385944267e-01	-1.549157270355714377529920966481e-01	0.000000000000000000000000000000e+00	1.374740905872096682210914408984e-04
1.073287640468324755094187139548e-01	-1.593418906651591637757547914589e-01	0.000000000000000000000000000000e+00	1.467572230436476970159842547758e-04
1.098842108098522923897988334829e-01	-1.637680542947469175540931018986e-01	0.000000000000000000000000000000e+00	1.567156471270612265803134910414e-04
1.124396575728721370257545686400e-01	-1.681942179243346990880070279673e-01	0.000000000000000000000000000000e+00	1.673956617490199533324762848352e-04
1.149951043358919400283468803536e-01	-1.726203815539224528663453384070e-01	0.000000000000000000000000000000e+00	1.788466122236960574153757930205e-04
1.175505510989117569087269998818e-01	-1.770465451835101788891080332178e-01	0.000000000000000000000000000000e+00	1.911210524867529964541945641798e-04
1.201059978619315737891071194099e-01	-1.814727088130979326674463436575e-01	0.000000000000000000000000000000e+00	2.042749097525474140987084004095e-04
1.226614446249514184250628545669e-01	-1.858988724426857142013602697261e-01	0.000000000000000000000000000000e+00	2.183676504767633190940562259996e-04
1.252168913879712353054429740951e-01	-1.903250360722734679796985801659e-01	0.000000000000000000000000000000e+00	2.334624460905274003635900825770e-04
1.277723381509910383080352858087e-01	-1.947511997018612217580368906056e-01	0.000000000000000000000000000000e+00	2.496263371225425809103726226823e-04
1.303277849140108690662032131513e-01	-1.991773633314489477807995854164e-01	0.000000000000000000000000000000e+00	2.669303937438956904511233592103e-04
1.328832316770306720687955248650e-01	-2.036035269610367015591378958561e-01	0.000000000000000000000000000000e+00	2.854498705702841125468605110171e-04
1.354386784400505305825390678365e-01	-2.080296905906244830930518219247e-01	0.000000000000000000000000000000e+00	3.052643533287309886119220703193e-04
1.379941252030703335851313795501e-01	-2.124558542202122368713901323645e-01	0.000000000000000000000000000000e+00	3.264578947947683316456457536248e-04
1.405495719660901365877236912638e-01	-2.168820178497999906497284428042e-01	0.000000000000000000000000000000e+00	3.491191369055907079387013336458e-04
1.431050187291099673458916186064e-01	-2.213081814793877166724911376150e-01	0.000000000000000000000000000000e+00	3.733414156985803374934340670421e-04
1.456604654921297981040595459490e-01	-2.257343451089754982064050636836e-01	0.000000000000000000000000000000e+00	3.992228450956577536466729494435e-04
1.482159122551496288622274732916e-01	-2.301605087385632519847433741234e-01	0.000000000000000000000000000000e+00	4.268663751671082379895993952346e-04
1.507713590181694318648197850052e-01	-2.345866723681510057630816845631e-01	0.000000000000000000000000000000e+00	4.563798194893093403828876475359e-04
1.533268057811892626229877123478e-01	-2.390128359977387595414199950028e-01	0.000000000000000000000000000000e+00	4.878758457679104867596442396405e-04
1.558822525442090933811556396904e-01	-2.434389996273265133197583054425e-01	0.000000000000000000000000000000e+00	5.214719236972492448500826611735e-04
1.584376993072288963837479514041e-01	-2.478651632569142670980966158822e-01	0.000000000000000000000000000000e+00	5.572902244671724958369196656349e-04
1.609931460702487271419158787467e-01	-2.522913268865020208764349263220e-01	0.000000000000000000000000000000e+00	5.954574679699649450079212975595e-04
1.635485928332685301445081904603e-01	-2.567174905160897746547732367617e-01	0.000000000000000000000000000000e+00	6.361047162924615087226110077268e-04
1.661040395962883609026761178029e-01	-2.611436541456775284331115472014e-01	0.000000000000000000000000000000e+00	6.793671145312717846165284640847e-04
1.686594863593081916608440451455e-01	-2.655698177752652822114498576411e-01	0.000000000000000000000000000000e+00	7.253835805437008031615331304920e-04
1.712149331223279946634363568592e-01	-2.699959814048530359897881680808e-01	0.000000000000000000000000000000e+00	7.742964419461288369528340069792e-04
1.737703798853478254216042842017e-01	-2.744221450344407897681264785206e-01	0.000000000000000000000000000000e+00	8.262510111844713865669742602904e-04
1.763258266483676284241965959154e-01	-2.788483086640285435464647889603e-01	0.000000000000000000000000000000e+00	8.813950753168210174026686587467e-04
1.788812734113874869379401388869e-01	-2.832744722936162973248030994000e-01	0.000000000000000000000000000000e+00	9.398782673974621394707984478600e-04
1.814367201744072899405324506006e-01	-2.877006359232040511031414098397e-01	0.000000000000000000000000000000e+00	1.001851283738782686510981889683e-03
1.839921669374270929431247623143e-01	-2.921267995527918048814797202795e-01	0.000000000000000000000000000000e+00	1.067464929023169981428531549739e-03
1.865476137004469237012926896568e-01	-2.965529631823795586598180307192e-01	0.000000000000000000000000000000e+00	1.136869011382319986924738230982e-03
1.891030604634667544594606169994e-01	-3.009791268119673679493075724167e-01	0.000000000000000000000000000000e+00	1.210211162791645280595309586147e-03
1.916585072264865852176285443420e-01	-3.054052904415550662164946515986e-01	0.000000000000000000000000000000e+00	1.287635712143582467081870390757e-03
1.942139539895063882202208560557e-01	-3.098314540711428199948329620383e-01	0.000000000000000000000000000000e+00	1.369282723295291159804065728167e-03
1.967694007525262189783887833983e-01	-3.142576177007305737731712724781e-01	0.000000000000000000000000000000e+00	1.455287254214092905468813654579e-03
1.993248475155460219809810951119e-01	-3.186837813303183275515095829178e-01	0.000000000000000000000000000000e+00	1.545778734191465475164561915733e-03
2.018802942785658527391490224545e-01	-3.231099449599061368409991246153e-01	0.000000000000000000000000000000e+00	1.640880206974679308626341445176e-03
2.044357410415856834973169497971e-01	-3.275361085894938906193374350551e-01	0.000000000000000000000000000000e+00	1.740707126013442060386005039163e-03
2.069911878046054864999092615108e-01	-3.319622722190815888865245142370e-01	0.000000000000000000000000000000e+00	1.845365499839845581375730176887e-03
2.095466345676253172580771888533e-01	-3.363884358486693981760140559345e-01	0.000000000000000000000000000000e+00	1.954949494205717244743603089319e-03
2.121020813306451202606695005670e-01	-3.408145994782570964432011351164e-01	0.000000000000000000000000000000e+00	2.069538983355679109821245731382e-03
2.146575280936649510188374279096e-01	-3.452407631078449057326906768139e-01	0.000000000000000000000000000000e+00	2.189197769576521797330048713093e-03
2.172129748566848095325809708811e-01	-3.496669267374326595110289872537e-01	0.000000000000000000000000000000e+00	2.313973104406984344916242690715e-03
2.197684216197045847795976669659e-01	-3.540930903670203577782160664356e-01	0.000000000000000000000000000000e+00	2.443896533179068259605815072177e-03
2.223238683827244155377655943084e-01	-3.585192539966081670677056081331e-01	0.000000000000000000000000000000e+00	2.578985388515298276396192633797e-03
2.248793151457442185403579060221e-01	-3.629454176261958653348926873150e-01	0.000000000000000000000000000000e+00	2.719243624602172594573179509325e-03
2.274347619087640492985258333647e-01	-3.673715812557836191132309977547e-01	0.000000000000000000000000000000e+00	2.864660871431353068861103139398e-03
2.299902086717839078122693763362e-01	-3.717977448853714284027205394523e-01	0.000000000000000000000000000000e+00	3.015209594752956984847758192814e-03
2.325456554348036830592860724209e-01	-3.762239085149591266699076186342e-01	0.000000000000000000000000000000e+00	3.170841669201476115125259980232e-03
2.351011021978235415730296153924e-01	-3.806500721445469359593971603317e-01	0.000000000000000000000000000000e+00	3.331486360249011867418200694146e-03
2.376565489608433723311975427350e-01	-3.850762357741346897377354707714e-01	0.000000000000000000000000000000e+00	3.497050927157558872226950086315e-03
2.402119957238631753337898544487e-01	-3.895023994037223880049225499533e-01	0.000000000000000000000000000000e+00	3.667422656808503895337070233040e-03
2.427674424868830060919577817913e-01	-3.939285630333101972944120916509e-01	0.000000000000000000000000000000e+00	3.842469474134793325226233662306e-03
2.453228892499027813389744778760e-01	-3.983547266628978955615991708328e-01	0.000000000000000000000000000000e+00	4.022037077860489764913332066953e-03
2.478783360129226398527180208475e-01	-4.027808902924857048510887125303e-01	0.000000000000000000000000000000e+00	4.205944515773795723545536162646e-03
2.504337827759424706108859481901e-01	-4.072070539220734586294270229700e-01	0.000000000000000000000000000000e+00	4.393984184948768190182022408408e-03
2.529892295389622458579026442749e-01	-4.116332175516611568966141021519e-01	0.000000000000000000000000000000e+00	4.585931855156992649480418577923e-03
2.555446763019820766160705716175e-01	-4.160593811812489661861036438495e-01	0.000000000000000000000000000000e+00	4.781565339341892900693054002659e-03
2.581001230650018518630872677022e-01	-4.204855448108366644532907230314e-01	0.000000000000000000000000000000e+00	4.980680593618736981542660657851e-03
2.606555698280216826212551950448e-01	-4.249117084404244737427802647289e-01	0.000000000000000000000000000000e+00	5.183088597843746488103011671456e-03
2.632110165910415688905743536452e-01	-4.293378720700122275211185751687e-01	0.000000000000000000000000000000e+00	5.388582565600792163851284755083e-03
2.657664633540613441375910497300e-01	-4.337640356995999257883056543506e-01	0.000000000000000000000000000000e+00	5.596882323158314416489123033216e-03
2.683219101170811748957589770725e-01	-4.381901993291877350777951960481e-01	0.000000000000000000000000000000e+00	5.807584432034485627527331530473e-03
2.708773568801010056539269044151e-01	-4.426163629587754888561335064878e-01	0.000000000000000000000000000000e+00	6.020157150837686897693057375136e-03
2.734328036431207809009436004999e-01	-4.470425265883632426344718169275e-01	0.000000000000000000000000000000e+00	6.234006463070440769158597760224e-03
2.759882504061406671702627591003e-01	-4.514686902179509964128101273673e-01	0.000000000000000000000000000000e+00	6.448600917398095502819366231506e-03
2.785436971691604424172794551851e-01	-4.558948538475386946799972065492e-01	0.000000000000000000000000000000e+00	6.663595255875991857363871417874e-03
2.810991439321802731754473825276e-01	-4.603210174771265039694867482467e-01	0.000000000000000000000000000000e+00	6.878875238114147763757166842424e-03
2.836545906952001039336153098702e-01	-4.647471811067142577478250586864e-01	0.000000000000000000000000000000e+00	7.094475820467641136168879256729e-03
2.862100374582198791806320059550e-01	-4.691733447363020115261633691262e-01	0.000000000000000000000000000000e+00	7.310405747572978202297733218984e-03
2.887654842212397654499511645554e-01	-4.735995083658897653045016795659e-01	0.000000000000000000000000000000e+00	7.526483649108618029233142010526e-03
2.913209309842595962081190918980e-01	-4.780256719954775745939912212634e-01	0.000000000000000000000000000000e+00	7.742303146465599056336159833336e-03
2.938763777472793714551357879827e-01	-4.824518356250652728611783004453e-01	0.000000000000000000000000000000e+00	7.957362370330364406689760414793e-03
2.964318245102992022133037153253e-01	-4.868779992546530821506678421429e-01	0.000000000000000000000000000000e+00	8.171263846562425853248257112682e-03
2.989872712733190329714716426679e-01	-4.913041628842407804178549213248e-01	0.000000000000000000000000000000e+00	8.383811341715631179627443714253e-03
3.015427180363388637296395700105e-01	-4.957303265138285897073444630223e-01	0.000000000000000000000000000000e+00	8.594881924379856041884551132171e-03
3.040981647993586944878074973531e-01	-5.001564901434162324633803109464e-01	0.000000000000000000000000000000e+00	8.804132657051398636038896938771e-03
3.066536115623784697348241934378e-01	-5.045826537730039307305673901283e-01	0.000000000000000000000000000000e+00	9.010766954064278883018701549190e-03
3.092090583253983004929921207804e-01	-5.090088174025917400200569318258e-01	0.000000000000000000000000000000e+00	9.213588976062531132882327256084e-03
3.117645050884181312511600481230e-01	-5.134349810321794382872440110077e-01	0.000000000000000000000000000000e+00	9.411373353184995793618838888506e-03
3.143199518514379620093279754656e-01	-5.178611446617672475767335527053e-01	0.000000000000000000000000000000e+00	9.603334576754853774138709354702e-03
3.168753986144577927674959028082e-01	-5.222873082913550568662230944028e-01	0.000000000000000000000000000000e+00	9.789387865071929109572756999569e-03
3.194308453774775680145125988929e-01	-5.267134719209427551334101735847e-01	0.000000000000000000000000000000e+00	9.970027026924538349206272869196e-03
3.219862921404973987726805262355e-01	-5.311396355505305644228997152823e-01	0.000000000000000000000000000000e+00	1.014588978101981474322368370622e-02
3.245417389035172295308484535781e-01	-5.355657991801182626900867944642e-01	0.000000000000000000000000000000e+00	1.031725271852349141987748026850e-02
3.270971856665370602890163809207e-01	-5.399919628097060719795763361617e-01	0.000000000000000000000000000000e+00	1.048374363637940079319044173189e-02
3.296526324295568910471843082632e-01	-5.444181264392937702467634153436e-01	0.000000000000000000000000000000e+00	1.064445100755589609931028860501e-02
3.322080791925766662942010043480e-01	-5.488442900688814685139504945255e-01	0.000000000000000000000000000000e+00	1.079841393972955261582047370439e-02
3.347635259555964970523689316906e-01	-5.532704536984692778034400362230e-01	0.000000000000000000000000000000e+00	1.094520897109591862916833093777e-02
3.373189727186163278105368590332e-01	-5.576966173280570870929295779206e-01	0.000000000000000000000000000000e+00	1.108521732419341654374278505202e-02
3.398744194816361585687047863757e-01	-5.621227809576447853601166571025e-01	0.000000000000000000000000000000e+00	1.121928083111940754879043424808e-02
3.424298662446559893268727137183e-01	-5.665489445872325946496061988000e-01	0.000000000000000000000000000000e+00	1.134788140390336624863110159822e-02
3.449853130076757645738894098031e-01	-5.709751082168202929167932779819e-01	0.000000000000000000000000000000e+00	1.147037893110779312177971434039e-02
3.475407597706955953320573371457e-01	-5.754012718464081022062828196795e-01	0.000000000000000000000000000000e+00	1.158487985475862083739606589461e-02
3.500962065337154816013764957461e-01	-5.798274354759958004734698988614e-01	0.000000000000000000000000000000e+00	1.168889300450242328677230574385e-02
3.526516532967352568483931918308e-01	-5.842535991055836097629594405589e-01	0.000000000000000000000000000000e+00	1.178038580250603817312082810531e-02
3.552071000597550876065611191734e-01	-5.886797627351713080301465197408e-01	0.000000000000000000000000000000e+00	1.185859947209615822272255059033e-02
3.577625468227749183647290465160e-01	-5.931059263647591173196360614384e-01	0.000000000000000000000000000000e+00	1.192418529593693675427967804126e-02
3.603179935857946936117457426008e-01	-5.975320899943468155868231406203e-01	0.000000000000000000000000000000e+00	1.197867824034075552586120494425e-02
3.628734403488145798810649012012e-01	-6.019582536239346248763126823178e-01	0.000000000000000000000000000000e+00	1.202368231769673258269026661083e-02
3.654288871118343551280815972859e-01	-6.063844172535223231434997614997e-01	0.000000000000000000000000000000e+00	1.206020994047056309195209422569e-02
3.679843338748541858862495246285e-01	-6.108105808831101324329893031972e-01	0.000000000000000000000000000000e+00	1.208842975716647137607306916607e-02
3.705397806378740166444174519711e-01	-6.152367445126979417224788448948e-01	0.000000000000000000000000000000e+00	1.210781897541446903987516492407e-02
3.730952274008937918914341480559e-01	-6.196629081422856399896659240767e-01	0.000000000000000000000000000000e+00	1.211753850828257983440749967485e-02
3.756506741639136781607533066563e-01	-6.240890717718733382568530032586e-01	0.000000000000000000000000000000e+00	1.211681025648744802758471905690e-02
3.782061209269334534077700027410e-01	-6.285152354014611475463425449561e-01	0.000000000000000000000000000000e+00	1.210514229916698214495340835128e-02
3.807615676899532841659379300836e-01	-6.329413990310488458135296241380e-01	0.000000000000000000000000000000e+00	1.208235803021279544666732874703e-02
3.833170144529731149241058574262e-01	-6.373675626606366551030191658356e-01	0.000000000000000000000000000000e+00	1.204848100447009594249347941286e-02
3.858724612159929456822737847688e-01	-6.417937262902243533702062450175e-01	0.000000000000000000000000000000e+00	1.200357669949265841669028276328e-02
3.884279079790127764404417121114e-01	-6.462198899198121626596957867150e-01	0.000000000000000000000000000000e+00	1.194764687401075886619139510003e-02
3.909833547420325516874584081961e-01	-6.506460535493998609268828658969e-01	0.000000000000000000000000000000e+00	1.188062445039486832165653851234e-02
3.935388015050524379567775667965e-01	-6.550722171789876702163724075945e-01	0.000000000000000000000000000000e+00	1.180245447125337701632652454009e-02
3.960942482680722132037942628813e-01	-6.594983808085754795058619492920e-01	0.000000000000000000000000000000e+00	1.171320108887746909431815112157e-02
3.986496950310920439619621902239e-01	-6.639245444381631777730490284739e-01	0.000000000000000000000000000000e+00	1.161311213956637590494214151704e-02
4.012051417941118747201301175664e-01	-6.683507080677509870625385701715e-01	0.000000000000000000000000000000e+00	1.150260190662731260569096036761e-02
4.037605885571317054782980449090e-01	-6.727768716973386853297256493533e-01	0.000000000000000000000000000000e+00	1.138216035441495105340337090638e-02
4.063160353201514807253147409938e-01	-6.772030353269263835969127285352e-01	0.000000000000000000000000000000e+00	1.125223635323099533045443365609e-02
4.088714820831713114834826683364e-01	-6.816291989565140818640998077171e-01	0.000000000000000000000000000000e+00	1.111315376308144760308938003845e-02
4.114269288461911422416505956789e-01	-6.860553625861020021758918119303e-01	0.000000000000000000000000000000e+00	1.096509913736030093767137572058e-02
4.139823756092109729998185230215e-01	-6.904815262156897004430788911122e-01	0.000000000000000000000000000000e+00	1.080818222678304844908137027915e-02
4.165378223722307482468352191063e-01	-6.949076898452773987102659702941e-01	0.000000000000000000000000000000e+00	1.064253548128848980702798598941e-02
4.190932691352506345161543777067e-01	-6.993338534748652079997555119917e-01	0.000000000000000000000000000000e+00	1.046840427935870516951144537643e-02
4.216487158982704097631710737915e-01	-7.037600171044530172892450536892e-01	0.000000000000000000000000000000e+00	1.028618875057437688502748329711e-02
4.242041626612902405213390011340e-01	-7.081861807340407155564321328711e-01	0.000000000000000000000000000000e+00	1.009642487501034857633186447856e-02
4.267596094243101267906581597344e-01	-7.126123443636285248459216745687e-01	0.000000000000000000000000000000e+00	9.899720616364245107110519938942e-03
4.293150561873299020376748558192e-01	-7.170385079932162231131087537506e-01	0.000000000000000000000000000000e+00	9.696680343374402752387730686223e-03
4.318705029503496772846915519040e-01	-7.214646716228039213802958329325e-01	0.000000000000000000000000000000e+00	9.487850475921748988339388120039e-03
4.344259497133695635540107105044e-01	-7.258908352523918416920878371457e-01	0.000000000000000000000000000000e+00	9.273706006361692039119404284975e-03
4.369813964763893388010274065891e-01	-7.303169988819795399592749163276e-01	0.000000000000000000000000000000e+00	9.054678555719109650512521625387e-03
4.395368432394091695591953339317e-01	-7.347431625115672382264619955095e-01	0.000000000000000000000000000000e+00	8.831208188256191998766198025805e-03
4.420922900024289448062120300165e-01	-7.391693261411549364936490746913e-01	0.000000000000000000000000000000e+00	8.603798414350376233539208215007e-03
4.446477367654488310755311886169e-01	-7.435954897707427457831386163889e-01	0.000000000000000000000000000000e+00	8.373043846680729151987776504029e-03
4.472031835284686063225478847016e-01	-7.480216534003304440503256955708e-01	0.000000000000000000000000000000e+00	8.139627668619885125789181756772e-03
4.497586302914884370807158120442e-01	-7.524478170299182533398152372683e-01	0.000000000000000000000000000000e+00	7.904266992140279723955131885305e-03
4.523140770545083233500349706446e-01	-7.568739806595060626293047789659e-01	0.000000000000000000000000000000e+00	7.667649176613972918092887454122e-03
4.548695238175280985970516667294e-01	-7.613001442890937608964918581478e-01	0.000000000000000000000000000000e+00	7.430345301274228313193059847208e-03
4.574249705805478738440683628141e-01	-7.657263079186814591636789373297e-01	0.000000000000000000000000000000e+00	7.192790090580602167802393154261e-03
4.599804173435677601133875214146e-01	-7.701524715482693794754709415429e-01	0.000000000000000000000000000000e+00	6.955285818729239205593373185366e-03
4.625358641065875908715554487571e-01	-7.745786351778570777426580207248e-01	0.000000000000000000000000000000e+00	6.718104177184462330596481649536e-03
4.650913108696073661185721448419e-01	-7.790047988074447760098450999067e-01	0.000000000000000000000000000000e+00	6.481567282056528885025858954805e-03
4.676467576326272523878913034423e-01	-7.834309624370325852993346416042e-01	0.000000000000000000000000000000e+00	6.246140287331314842889096183853e-03
4.702022043956470276349079995271e-01	-7.878571260666202835665217207861e-01	0.000000000000000000000000000000e+00	6.012425753326274685539587494532e-03
4.727576511586668583930759268696e-01	-7.922832896962079818337087999680e-01	0.000000000000000000000000000000e+00	5.781120326173457869833871569654e-03
4.753130979216866336400926229544e-01	-7.967094533257957911231983416656e-01	0.000000000000000000000000000000e+00	5.552916133614920965455574730640e-03
4.778685446847065199094117815548e-01	-8.011356169553836004126878833631e-01	0.000000000000000000000000000000e+00	5.328409160205780162322675153064e-03
4.804239914477262951564284776396e-01	-8.055617805849712986798749625450e-01	0.000000000000000000000000000000e+00	5.108051620885237925628885591323e-03
4.829794382107460704034451737243e-01	-8.099879442145589969470620417269e-01	0.000000000000000000000000000000e+00	4.892153106705085519045894670853e-03
4.855348849737659566727643323247e-01	-8.144141078441469172588540459401e-01	0.000000000000000000000000000000e+00	4.680943126966028745850056935751e-03
4.880903317367857874309322596673e-01	-8.188402714737346155260411251220e-01	0.000000000000000000000000000000e+00	4.474617636978614129694697965078e-03
4.906457784998055626779489557521e-01	-8.232664351033223137932282043039e-01	0.000000000000000000000000000000e+00	4.273378051257228915638108901476e-03
4.932012252628254489472681143525e-01	-8.276925987329101230827177460014e-01	0.000000000000000000000000000000e+00	4.077421507430384513270826829512e-03
4.957566720258452241942848104372e-01	-8.321187623624978213499048251833e-01	0.000000000000000000000000000000e+00	3.886937234052531293243548660143e-03
4.983121187888650549524527377798e-01	-8.365449259920855196170919043652e-01	0.000000000000000000000000000000e+00	3.702093159641583423186128598559e-03
5.008675655518849412217718963802e-01	-8.409710896216734399288839085784e-01	0.000000000000000000000000000000e+00	3.523041228700576031618307837334e-03
5.034230123149047164687885924650e-01	-8.453972532512611381960709877603e-01	0.000000000000000000000000000000e+00	3.349917533677176234574446311854e-03
5.059784590779244917158052885497e-01	-8.498234168808488364632580669422e-01	0.000000000000000000000000000000e+00	3.182836330398426151477853096594e-03
5.085339058409442669628219846345e-01	-8.542495805104365347304451461241e-01	0.000000000000000000000000000000e+00	3.021879598158953243031143998110e-03
5.110893526039641532321411432349e-01	-8.586757441400244550422371503373e-01	0.000000000000000000000000000000e+00	2.867081947153686267287797662107e-03
5.136447993669839284791578393197e-01	-8.631019077696121533094242295192e-01	0.000000000000000000000000000000e+00	2.718434959703259178043222021870e-03
5.162002461300038147484769979201e-01	-8.675280713991998515766113087011e-01	0.000000000000000000000000000000e+00	2.575891983218366824287537397709e-03
5.187556928930237010177961565205e-01	-8.719542350287876608661008503987e-01	0.000000000000000000000000000000e+00	2.439383283164785285596076747083e-03
5.213111396560434762648128526052e-01	-8.763803986583753591332879295805e-01	0.000000000000000000000000000000e+00	2.308820095788206416126397968469e-03
5.238665864190632515118295486900e-01	-8.808065622879630574004750087624e-01	0.000000000000000000000000000000e+00	2.184099181388860638763915744676e-03
5.264220331820831377811487072904e-01	-8.852327259175509777122670129756e-01	0.000000000000000000000000000000e+00	2.065103764911236771534275291629e-03
5.289774799451029130281654033752e-01	-8.896588895471386759794540921575e-01	0.000000000000000000000000000000e+00	1.951705684026024600549731324861e-03
5.315329267081226882751820994599e-01	-8.940850531767263742466411713394e-01	0.000000000000000000000000000000e+00	1.843767556473753857493314001204e-03
5.340883734711425745445012580603e-01	-8.985112168063141835361307130370e-01	0.000000000000000000000000000000e+00	1.741142402904631960106063282012e-03
5.366438202341623497915179541451e-01	-9.029373804359019928256202547345e-01	0.000000000000000000000000000000e+00	1.643673880590392497383356307239e-03
5.391992669971821250385346502298e-01	-9.073635440654896910928073339164e-01	0.000000000000000000000000000000e+00	1.551195794777160755217870757861e-03
5.417547137602020113078538088303e-01	-9.117897076950773893599944130983e-01	0.000000000000000000000000000000e+00	1.463534177952822892126993892248e-03
5.443101605232218975771729674307e-01	-9.162158713246651986494839547959e-01	0.000000000000000000000000000000e+00	1.380509481020420359947964428216e-03
5.468656072862416728241896635154e-01	-9.206420349542528969166710339778e-01	0.000000000000000000000000000000e+00	1.301939373119367004613677885061e-03
5.494210540492614480712063596002e-01	-9.250681985838405951838581131597e-01	0.000000000000000000000000000000e+00	1.227640528090065928645824300247e-03
5.519765008122813343405255182006e-01	-9.294943622134285154956501173729e-01	0.000000000000000000000000000000e+00	1.157430063079694553332399387102e-03
5.545319475753011095875422142853e-01	-9.339205258430162137628371965548e-01	0.000000000000000000000000000000e+00	1.091126475311961219194500927188e-03
5.570873943383208848345589103701e-01	-9.383466894726039120300242757367e-01	0.000000000000000000000000000000e+00	1.028550514821397355441634502426e-03
5.596428411013407711038780689705e-01	-9.427728531021917213195138174342e-01	0.000000000000000000000000000000e+00	9.695258468708020530360536248793e-04
5.621982878643605463508947650553e-01	-9.471990167317795306090033591317e-01	0.000000000000000000000000000000e+00	9.138796303994082756427808078570e-04
5.647537346273803215979114611400e-01	-9.516251803613672288761904383136e-01	0.000000000000000000000000000000e+00	8.614430004495697828365008419382e-04
5.673091813904002078672306197404e-01	-9.560513439909550381656799800112e-01	0.000000000000000000000000000000e+00	8.120515627840673355750111817031e-04
5.698646281534200941365497783409e-01	-9.604775076205427364328670591931e-01	0.000000000000000000000000000000e+00	7.655458835400549919697477108116e-04
5.724200749164398693835664744256e-01	-9.649036712501304347000541383750e-01	0.000000000000000000000000000000e+00	7.217719082578951750664431052940e-04
5.749755216794597556528856330260e-01	-9.693298348797183550118461425882e-01	0.000000000000000000000000000000e+00	6.805812720184116829114095992281e-04
5.775309684424795308999023291108e-01	-9.737559985093060532790332217701e-01	0.000000000000000000000000000000e+00	6.418314627917373746054940930605e-04
5.800864152054993061469190251955e-01	-9.781821621388937515462203009520e-01	0.000000000000000000000000000000e+00	6.053858976961346092388049910937e-04
5.826418619685190813939357212803e-01	-9.826083257684814498134073801339e-01	0.000000000000000000000000000000e+00	5.711139263435195158324919617598e-04
5.851973087315389676632548798807e-01	-9.870344893980693701251993843471e-01	0.000000000000000000000000000000e+00	5.388908084288671291109396044305e-04
5.877527554945587429102715759655e-01	-9.914606530276570683923864635290e-01	0.000000000000000000000000000000e+00	5.085976597597652217735975099799e-04
5.903082022575786291795907345659e-01	-9.958868166572447666595735427109e-01	0.000000000000000000000000000000e+00	4.801213781492293976305152369832e-04
5.928636490205984044266074306506e-01	-1.000312980286832686971365546924e+00	0.000000000000000000000000000000e+00	4.533545417030760012709611483928e-04
5.954190957836182906959265892510e-01	-1.004739143916420385238552626106e+00	0.000000000000000000000000000000e+00	4.281952840351247683431390456121e-04
5.979745425466380659429432853358e-01	-1.009165307546008083505739705288e+00	0.000000000000000000000000000000e+00	4.045471444925879261900192318535e-04
6.005299893096579522122624439362e-01	-1.013591471175595781772926784470e+00	0.000000000000000000000000000000e+00	3.823188970196320026102843048221e-04
6.030854360726777274592791400210e-01	-1.018017634805183480040113863652e+00	0.000000000000000000000000000000e+00	3.614243620671169572762526644993e-04
6.056408828356975027062958361057e-01	-1.022443798434771178307300942834e+00	0.000000000000000000000000000000e+00	3.417822074561225947561537985564e-04
6.081963295987173889756149947061e-01	-1.026869962064359098619092947047e+00	0.000000000000000000000000000000e+00	3.233157441720426903894458625643e-04
6.107517763617371642226316907909e-01	-1.031296125693946796886280026229e+00	0.000000000000000000000000000000e+00	3.059527215701265804616293397800e-04
6.133072231247569394696483868756e-01	-1.035722289323534495153467105411e+00	0.000000000000000000000000000000e+00	2.896251239673323365705903675860e-04
6.158626698877768257389675454760e-01	-1.040148452953122193420654184592e+00	0.000000000000000000000000000000e+00	2.742689694000138584534242980340e-04
6.184181166507967120082867040765e-01	-1.044574616582710113732446188806e+00	0.000000000000000000000000000000e+00	2.598241114878126049349271742273e-04
6.209735634138164872553034001612e-01	-1.049000780212297811999633267988e+00	0.000000000000000000000000000000e+00	2.462340443958227530554805362328e-04
6.235290101768362625023200962460e-01	-1.053426943841885510266820347169e+00	0.000000000000000000000000000000e+00	2.334457122156096884040693550944e-04
6.260844569398561487716392548464e-01	-1.057853107471473430578612351383e+00	0.000000000000000000000000000000e+00	2.214093232294752971664464347157e-04
6.286399037028759240186559509311e-01	-1.062279271101061128845799430565e+00	0.000000000000000000000000000000e+00	2.100781700226526851199571055417e-04
6.311953504658956992656726470159e-01	-1.066705434730648827112986509746e+00	0.000000000000000000000000000000e+00	1.994084560713325134529566584618e-04
6.337507972289155855349918056163e-01	-1.071131598360236747424778513960e+00	0.000000000000000000000000000000e+00	1.893591289734711724176974279032e-04
6.363062439919353607820085017011e-01	-1.075557761989824445691965593142e+00	0.000000000000000000000000000000e+00	1.798917209300786583699161003125e-04
6.388616907549551360290251977858e-01	-1.079983925619412143959152672323e+00	0.000000000000000000000000000000e+00	1.709701962900658778459622721968e-04
6.414171375179750222983443563862e-01	-1.084410089248999842226339751505e+00	0.000000000000000000000000000000e+00	1.625608066003509256242098857115e-04
6.439725842809949085676635149866e-01	-1.088836252878587762538131755718e+00	0.000000000000000000000000000000e+00	1.546319525515682936737948960371e-04
6.465280310440146838146802110714e-01	-1.093262416508175460805318834900e+00	0.000000000000000000000000000000e+00	1.471540534359335014764902371809e-04
6.490834778070344590616969071561e-01	-1.097688580137763159072505914082e+00	0.000000000000000000000000000000e+00	1.400994231611583235030948912936e-04
6.516389245700543453310160657566e-01	-1.102114743767350857339692993264e+00	0.000000000000000000000000000000e+00	1.334421533786902831081322418072e-04
6.541943713330741205780327618413e-01	-1.106540907396938555606880072446e+00	0.000000000000000000000000000000e+00	1.271580029727315897317141413225e-04
6.567498180960938958250494579261e-01	-1.110967071026526253874067151628e+00	0.000000000000000000000000000000e+00	1.212242938654230336916611809883e-04
6.593052648591137820943686165265e-01	-1.115393234656114174185859155841e+00	0.000000000000000000000000000000e+00	1.156198130408763965516760752195e-04
6.618607116221335573413853126112e-01	-1.119819398285701872453046235023e+00	0.000000000000000000000000000000e+00	1.103247202828101173732039397279e-04
6.644161583851534436107044712116e-01	-1.124245561915289570720233314205e+00	0.000000000000000000000000000000e+00	1.053204616259587463001842766452e-04
6.669716051481732188577211672964e-01	-1.128671725544877491032025318418e+00	0.000000000000000000000000000000e+00	1.005896881092591430917684847124e-04
6.695270519111931051270403258968e-01	-1.133097889174465189299212397600e+00	0.000000000000000000000000000000e+00	9.611617956375366304822005503183e-05
6.720824986742128803740570219816e-01	-1.137524052804052887566399476782e+00	0.000000000000000000000000000000e+00	9.188477332180050626345146902452e-05
6.746379454372327666433761805820e-01	-1.141950216433640807878191480995e+00	0.000000000000000000000000000000e+00	8.788129747713636984000895591151e-05
6.771933922002525418903928766667e-01	-1.146376380063228506145378560177e+00	0.000000000000000000000000000000e+00	8.409250838087246795321538783696e-05
6.797488389632723171374095727515e-01	-1.150802543692816204412565639359e+00	0.000000000000000000000000000000e+00	8.050603241738922587807797404125e-05
6.823042857262920923844262688363e-01	-1.155228707322403902679752718541e+00	0.000000000000000000000000000000e+00	7.711031146773567556112344290042e-05
6.848597324893119786537454274367e-01	-1.159654870951991822991544722754e+00	0.000000000000000000000000000000e+00	7.389455218410000657269787183168e-05
6.874151792523317539007621235214e-01	-1.164081034581579521258731801936e+00	0.000000000000000000000000000000e+00	7.084867860788520007794821786717e-05
6.899706260153516401700812821218e-01	-1.168507198211167219525918881118e+00	0.000000000000000000000000000000e+00	6.796328799607060820384130117588e-05
6.925260727783715264394004407222e-01	-1.172933361840754917793105960300e+00	0.000000000000000000000000000000e+00	6.522960985104682733130149197009e-05
6.950815195413913016864171368070e-01	-1.177359525470342616060293039482e+00	0.000000000000000000000000000000e+00	6.263946775865816309070144285442e-05
6.976369663044110769334338328918e-01	-1.181785689099930536372085043695e+00	0.000000000000000000000000000000e+00	6.018524384243751431007585228627e-05
7.001924130674309632027529914922e-01	-1.186211852729518234639272122877e+00	0.000000000000000000000000000000e+00	5.785984591578997361140113131484e-05
7.027478598304507384497696875769e-01	-1.190638016359105932906459202059e+00	0.000000000000000000000000000000e+00	5.565667701135908689664619219961e-05
7.053033065934705136967863836617e-01	-1.195064179988693631173646281241e+00	0.000000000000000000000000000000e+00	5.356960704276325998954635942972e-05
7.078587533564903999661055422621e-01	-1.199490343618281551485438285454e+00	0.000000000000000000000000000000e+00	5.159294683088698593893817179179e-05
7.104142001195101752131222383468e-01	-1.203916507247869249752625364636e+00	0.000000000000000000000000000000e+00	4.972142390078278928597019237223e-05
7.129696468825299504601389344316e-01	-1.208342670877456948019812443818e+00	0.000000000000000000000000000000e+00	4.795016034479519426679539062519e-05
7.155250936455498367294580930320e-01	-1.212768834507044646286999522999e+00	0.000000000000000000000000000000e+00	4.627465246840131328151524137127e-05
7.180805404085697229987772516324e-01	-1.217194998136632566598791527213e+00	0.000000000000000000000000000000e+00	4.469075202355497436089090679268e-05
7.206359871715894982457939477172e-01	-1.221621161766220264865978606394e+00	0.000000000000000000000000000000e+00	4.319464921620011363867161491292e-05
7.231914339346092734928106438019e-01	-1.226047325395807963133165685576e+00	0.000000000000000000000000000000e+00	4.178285706104867833557414691370e-05
7.257468806976291597621298024023e-01	-1.230473489025395883444957689790e+00	0.000000000000000000000000000000e+00	4.045219741104558435623728129826e-05
7.283023274606489350091464984871e-01	-1.234899652654983581712144768971e+00	0.000000000000000000000000000000e+00	3.919978814962881482220763418312e-05
7.308577742236687102561631945719e-01	-1.239325816284571279979331848153e+00	0.000000000000000000000000000000e+00	3.802303190948674963293638096040e-05
7.334132209866885965254823531723e-01	-1.243751979914159200291123852367e+00	0.000000000000000000000000000000e+00	3.691960592357536248856939020691e-05
7.359686677497083717724990492570e-01	-1.248178143543746898558310931548e+00	0.000000000000000000000000000000e+00	3.588745316438565898745777227319e-05
7.385241145127281470195157453418e-01	-1.252604307173334596825498010730e+00	0.000000000000000000000000000000e+00	3.492477469860632405783407161692e-05
7.410795612757480332888349039422e-01	-1.257030470802922295092685089912e+00	0.000000000000000000000000000000e+00	3.403002310099350762083794674773e-05
7.436350080387679195581540625426e-01	-1.261456634432509993359872169094e+00	0.000000000000000000000000000000e+00	3.320189713642119168964667030863e-05
7.461904548017876948051707586274e-01	-1.265882798062097691627059248276e+00	0.000000000000000000000000000000e+00	3.243933730665913818752912889387e-05
7.487459015648074700521874547121e-01	-1.270308961691685611938851252489e+00	0.000000000000000000000000000000e+00	3.174152273046903789243539106835e-05
7.513013483278273563215066133125e-01	-1.274735125321273310206038331671e+00	0.000000000000000000000000000000e+00	3.110786887328527644883124914088e-05
7.538567950908471315685233093973e-01	-1.279161288950861008473225410853e+00	0.000000000000000000000000000000e+00	3.053802651451451315080948267777e-05
7.564122418538669068155400054820e-01	-1.283587452580448706740412490035e+00	0.000000000000000000000000000000e+00	3.003188155277318054396304414233e-05
7.589676886168867930848591640824e-01	-1.288013616210036627052204494248e+00	0.000000000000000000000000000000e+00	2.958955604375473885788924710560e-05
7.615231353799065683318758601672e-01	-1.292439779839624325319391573430e+00	0.000000000000000000000000000000e+00	2.921141024071906262078376914637e-05
7.640785821429264546011950187676e-01	-1.296865943469212023586578652612e+00	0.000000000000000000000000000000e+00	2.889804563140631424875484634107e-05
7.666340289059462298482117148524e-01	-1.301292107098799943898370656825e+00	0.000000000000000000000000000000e+00	2.865030915836409237192235199831e-05
7.691894756689661161175308734528e-01	-1.305718270728387642165557736007e+00	0.000000000000000000000000000000e+00	2.846929851705255323031547309842e-05
7.717449224319858913645475695375e-01	-1.310144434357975340432744815189e+00	0.000000000000000000000000000000e+00	2.835636854626362728278021752004e-05
1.022178705207928139930828592696e-02	1.770465451835101858280019371250e-02	0.000000000000000000000000000000e+00	2.883426889946044642054970297274e-05
1.277723381509910174913535740870e-02	1.327849088876326480446188327278e-02	0.000000000000000000000000000000e+00	2.881230758444076780859510744648e-05
1.533268057811892209896242889045e-02	8.852327259175509291400096856250e-03	0.000000000000000000000000000000e+00	2.886325702051307221700574001666e-05
1.788812734113874591823645232580e-02	4.426163629587755513061786416529e-03	0.000000000000000000000000000000e+00	2.898942972702057247706003417775e-05
2.044357410415856279861657185393e-02	0.000000000000000000000000000000e+00	0.000000000000000000000000000000e+00	2.919343977607907154110840342032e-05
2.299902086717838661789059528928e-02	-4.426163629587753778338310439722e-03	0.000000000000000000000000000000e+00	2.947821628999111007478003965154e-05
2.555446763019820696771766677102e-02	-8.852327259175507556676620879443e-03	0.000000000000000000000000000000e+00	2.984701837120384070403157628082e-05
2.810991439321802731754473825276e-02	-1.327849088876326480446188327278e-02	0.000000000000000000000000000000e+00	3.030345148363317823048818100418e-05
3.066536115623784766737180973450e-02	-1.770465451835101858280019371250e-02	0.000000000000000000000000000000e+00	3.085148567458187061299940134873e-05
3.322080791925767495609278512347e-02	-2.213081814793877236113850415222e-02	0.000000000000000000000000000000e+00	3.149547525544063581023554454497e-05
3.577625468227749183647290465160e-02	-2.655698177752652613947681459194e-02	0.000000000000000000000000000000e+00	3.224018054758538947678764285953e-05
3.833170144529730871685302417973e-02	-3.098314540711427991781512503167e-02	0.000000000000000000000000000000e+00	3.309079128002582662450639650054e-05
4.088714820831713253612704761508e-02	-3.540930903670203022670648351777e-02	0.000000000000000000000000000000e+00	3.405295228763602702337642824659e-05
4.344259497133694941650716714321e-02	-3.983547266628979788283260177195e-02	0.000000000000000000000000000000e+00	3.513279112860428614892663312652e-05
4.599804173435677323578119057856e-02	-4.426163629587755166117091221167e-02	0.000000000000000000000000000000e+00	3.633694818855290082238590487762e-05
4.855348849737659705505521401392e-02	-4.868779992546530543950922265140e-02	0.000000000000000000000000000000e+00	3.767260896035393212630953962972e-05
5.110893526039641393543533354205e-02	-5.311396355505305921784753309112e-02	0.000000000000000000000000000000e+00	3.914753912898675744253679242846e-05
5.366438202341623775470935697740e-02	-5.754012718464081299618584353084e-02	0.000000000000000000000000000000e+00	4.077012223347076567232447064093e-05
5.621982878643606157398338041276e-02	-6.196629081422856677452415397056e-02	0.000000000000000000000000000000e+00	4.254940021470158439042749676240e-05
5.877527554945587845436349994088e-02	-6.639245444381633443065027222474e-02	0.000000000000000000000000000000e+00	4.449511708303181421655242422375e-05
6.133072231247569533474361946901e-02	-7.081861807340407433120077485000e-02	0.000000000000000000000000000000e+00	4.661776576723020945906481027343e-05
6.388616907549551915401764290436e-02	-7.524478170299184198732689310418e-02	0.000000000000000000000000000000e+00	4.892863837377528545349858468683e-05
6.644161583851533603439776243249e-02	-7.967094533257958188787739572945e-02	0.000000000000000000000000000000e+00	5.143988010529575041849398298055e-05
6.899706260153516679256568977507e-02	-8.409710896216734954400351398363e-02	0.000000000000000000000000000000e+00	5.416454699954181763350835598914e-05
7.155250936455498367294580930320e-02	-8.852327259175508944455401660889e-02	0.000000000000000000000000000000e+00	5.711666761850127399394519422948e-05
7.410795612757481443111373664578e-02	-9.294943622134285710068013486307e-02	0.000000000000000000000000000000e+00	6.031130906126569419080721279336e-05
7.666340289059461743370604835945e-02	-9.737559985093061087901844530279e-02	0.000000000000000000000000000000e+00	6.376464734737871274585646608202e-05
7.921884965361444819187397570204e-02	-1.018017634805183646573567557425e-01	0.000000000000000000000000000000e+00	6.749404253723317718451080171604e-05
8.177429641663426507225409523016e-02	-1.062279271101061184356950661822e-01	0.000000000000000000000000000000e+00	7.151811863366968951769009343877e-05
8.432974317965409583042202257275e-02	-1.106540907396938722140333766220e-01	0.000000000000000000000000000000e+00	7.585684869792488557727061504465e-05
8.688518994267391271080214210087e-02	-1.150802543692816259923716870617e-01	0.000000000000000000000000000000e+00	8.053164501421095262684995974567e-05
8.944063670569372959118226162900e-02	-1.195064179988693797707099975014e-01	0.000000000000000000000000000000e+00	8.556545500499472577723286681461e-05
9.199608346871354647156238115713e-02	-1.239325816284571335490483079411e-01	0.000000000000000000000000000000e+00	9.098286247668359533278398254552e-05
9.455153023173336335194250068525e-02	-1.283587452580448873273866183808e-01	0.000000000000000000000000000000e+00	9.681019485483406694387858992812e-05
9.710697699475319411011042802784e-02	-1.327849088876326411057249288206e-01	0.000000000000000000000000000000e+00	1.030756361990224168143776006801e-04
9.966242375777301099049054755596e-02	-1.372110725172203948840632392603e-01	0.000000000000000000000000000000e+00	1.098093461007611877557760271529e-04
1.022178705207928417486584748985e-01	-1.416372361468081486624015497000e-01	0.000000000000000000000000000000e+00	1.170435846920748373164306022076e-04
1.047733172838126586290385944267e-01	-1.460633997763959024407398601397e-01	0.000000000000000000000000000000e+00	1.248128434791564717997597311339e-04
1.073287640468324755094187139548e-01	-1.504895634059836839746537862084e-01	0.000000000000000000000000000000e+00	1.331539820504118063967946561377e-04
1.098842108098522923897988334829e-01	-1.549157270355714099974164810192e-01	0.000000000000000000000000000000e+00	1.421063703645804733154828225494e-04
1.124396575728721092701789530111e-01	-1.593418906651591637757547914589e-01	0.000000000000000000000000000000e+00	1.517120365900663991540198161090e-04
1.149951043358919539061346881681e-01	-1.637680542947469453096687175275e-01	0.000000000000000000000000000000e+00	1.620158195979574272151124691987e-04
1.175505510989117569087269998818e-01	-1.681942179243346990880070279673e-01	0.000000000000000000000000000000e+00	1.730655262339089034417938250954e-04
1.201059978619315737891071194099e-01	-1.726203815539224251107697227781e-01	0.000000000000000000000000000000e+00	1.849120920417455572228038196414e-04
1.226614446249513906694872389380e-01	-1.770465451835101788891080332178e-01	0.000000000000000000000000000000e+00	1.976097451532470331784369088624e-04
1.252168913879712353054429740951e-01	-1.814727088130979604230219592864e-01	0.000000000000000000000000000000e+00	2.112161719182321646497146883092e-04
1.277723381509910383080352858087e-01	-1.858988724426857142013602697261e-01	0.000000000000000000000000000000e+00	2.257926832601944580961039754641e-04
1.303277849140108690662032131513e-01	-1.903250360722734679796985801659e-01	0.000000000000000000000000000000e+00	2.414043800717793008224487660840e-04
1.328832316770306998243711404939e-01	-1.947511997018611940024612749767e-01	0.000000000000000000000000000000e+00	2.581203160941907817291229854106e-04
1.354386784400504750713878365787e-01	-1.991773633314489477807995854164e-01	0.000000000000000000000000000000e+00	2.760136562575313647419084084333e-04
1.379941252030703613407069951791e-01	-2.036035269610367293147135114850e-01	0.000000000000000000000000000000e+00	2.951618280949330676982134136210e-04
1.405495719660901365877236912638e-01	-2.080296905906244830930518219247e-01	0.000000000000000000000000000000e+00	3.156466638519385284680773828825e-04
1.431050187291099673458916186064e-01	-2.124558542202122368713901323645e-01	0.000000000000000000000000000000e+00	3.375545302690604872013213633153e-04
1.456604654921297981040595459490e-01	-2.168820178497999628941528271753e-01	0.000000000000000000000000000000e+00	3.609764431555561366854467664211e-04
1.482159122551496288622274732916e-01	-2.213081814793877444280667532439e-01	0.000000000000000000000000000000e+00	3.860081627143710785061980761412e-04
1.507713590181694596203954006342e-01	-2.257343451089754982064050636836e-01	0.000000000000000000000000000000e+00	4.127502657146509424529456921960e-04
1.533268057811892348674120967189e-01	-2.301605087385632519847433741234e-01	0.000000000000000000000000000000e+00	4.413081894636620549493555287768e-04
1.558822525442090656255800240615e-01	-2.345866723681510057630816845631e-01	0.000000000000000000000000000000e+00	4.717922423051163589510781370961e-04
1.584376993072288963837479514041e-01	-2.390128359977387595414199950028e-01	0.000000000000000000000000000000e+00	5.043175739445665724247636063637e-04
1.609931460702487271419158787467e-01	-2.434389996273265133197583054425e-01	0.000000000000000000000000000000e+00	5.390041005082132343981249356091e-04
1.635485928332685579000838060892e-01	-2.478651632569142670980966158822e-01	0.000000000000000000000000000000e+00	5.759763788521224869496051290696e-04
1.661040395962883331471005021740e-01	-2.522913268865020208764349263220e-01	0.000000000000000000000000000000e+00	6.153634278040893100525376979704e-04
1.686594863593081639052684295166e-01	-2.567174905160897746547732367617e-01	0.000000000000000000000000000000e+00	6.572984959194982370819793082717e-04
1.712149331223279946634363568592e-01	-2.611436541456775284331115472014e-01	0.000000000000000000000000000000e+00	7.019187775849128514693564540039e-04
1.737703798853478254216042842017e-01	-2.655698177752652822114498576411e-01	0.000000000000000000000000000000e+00	7.493650782961174114035762805486e-04
1.763258266483676561797722115443e-01	-2.699959814048530359897881680808e-01	0.000000000000000000000000000000e+00	7.997814233068590260289365545532e-04
1.788812734113874314267889076291e-01	-2.744221450344407897681264785206e-01	0.000000000000000000000000000000e+00	8.533145936605735903252023533128e-04
1.814367201744073176961080662295e-01	-2.788483086640285435464647889603e-01	0.000000000000000000000000000000e+00	9.101135611418090633553679147383e-04
1.839921669374270929431247623143e-01	-2.832744722936162973248030994000e-01	0.000000000000000000000000000000e+00	9.703287850648917951465466380512e-04
1.865476137004469237012926896568e-01	-2.877006359232040511031414098397e-01	0.000000000000000000000000000000e+00	1.034111342015794259355243589482e-03
1.891030604634667544594606169994e-01	-2.921267995527918048814797202795e-01	0.000000000000000000000000000000e+00	1.101611887966637021857296829808e-03
1.916585072264865852176285443420e-01	-2.965529631823796141709692619770e-01	0.000000000000000000000000000000e+00	1.172979504088212786977463153448e-03
1.942139539895064159757964716846e-01	-3.009791268119673124381563411589e-01	0.000000000000000000000000000000e+00	1.248360527710883028859600862859e-03
1.967694007525261912228131677693e-01	-3.054052904415550662164946515986e-01	0.000000000000000000000000000000e+00	1.327897500017056163501560916984e-03
1.993248475155460219809810951119e-01	-3.098314540711428199948329620383e-01	0.000000000000000000000000000000e+00	1.411728325498884254254883252599e-03
2.018802942785658527391490224545e-01	-3.142576177007305737731712724781e-01	0.000000000000000000000000000000e+00	1.499985613173975256690040325225e-03
2.044357410415856834973169497971e-01	-3.186837813303183830626608141756e-01	0.000000000000000000000000000000e+00	1.592796027200182483116175369275e-03
2.069911878046055142554848771397e-01	-3.231099449599061368409991246153e-01	0.000000000000000000000000000000e+00	1.690279335936224411329753536393e-03
2.095466345676252895025015732244e-01	-3.275361085894938351081862037972e-01	0.000000000000000000000000000000e+00	1.792546876762200064314711767111e-03
2.121020813306451202606695005670e-01	-3.319622722190816443976757454948e-01	0.000000000000000000000000000000e+00	1.899699377410119568304613935084e-03
2.146575280936649510188374279096e-01	-3.363884358486693426648628246767e-01	0.000000000000000000000000000000e+00	2.011824431434747900704351764034e-03
2.172129748566847817770053552522e-01	-3.408145994782571519543523663742e-01	0.000000000000000000000000000000e+00	2.128994297979547659083188193563e-03
2.197684216197046125351732825948e-01	-3.452407631078449057326906768139e-01	0.000000000000000000000000000000e+00	2.251264712579361185196269445896e-03
2.223238683827243877821899786795e-01	-3.496669267374326039998777559958e-01	0.000000000000000000000000000000e+00	2.378675139184722141239003434521e-03
2.248793151457442185403579060221e-01	-3.540930903670204132893672976934e-01	0.000000000000000000000000000000e+00	2.511250086659957015539079705491e-03
2.274347619087640492985258333647e-01	-3.585192539966081115565543768753e-01	0.000000000000000000000000000000e+00	2.649000443782286839250472709750e-03
2.299902086717838800566937607073e-01	-3.629454176261958653348926873150e-01	0.000000000000000000000000000000e+00	2.791923511050536065025706733422e-03
2.325456554348037108148616880499e-01	-3.673715812557836746243822290126e-01	0.000000000000000000000000000000e+00	2.940001015750129311626670514102e-03
2.351011021978234860618783841346e-01	-3.717977448853713728915693081944e-01	0.000000000000000000000000000000e+00	3.093195732281723946133222824528e-03
2.376565489608433723311975427350e-01	-3.762239085149591821810588498920e-01	0.000000000000000000000000000000e+00	3.251448556657316260598555857086e-03
2.402119957238632030893654700776e-01	-3.806500721445469359593971603317e-01	0.000000000000000000000000000000e+00	3.414677823274970408506945318550e-03
2.427674424868829783363821661624e-01	-3.850762357741346342265842395136e-01	0.000000000000000000000000000000e+00	3.582780949982838740452972814410e-03
2.453228892499028090945500935049e-01	-3.895023994037224435160737812112e-01	0.000000000000000000000000000000e+00	3.755636161748075567412552544511e-03
2.478783360129225843415667895897e-01	-3.939285630333101417832608603931e-01	0.000000000000000000000000000000e+00	3.933101317877097519160045635545e-03
2.504337827759424706108859481901e-01	-3.983547266628979510727504020906e-01	0.000000000000000000000000000000e+00	4.115009635630389669969098065394e-03
2.529892295389623013690538755327e-01	-4.027808902924857048510887125303e-01	0.000000000000000000000000000000e+00	4.301166554149964127429228710753e-03
2.555446763019820766160705716175e-01	-4.072070539220734031182757917122e-01	0.000000000000000000000000000000e+00	4.491354422137402643833148374597e-03
2.581001230650019073742384989600e-01	-4.116332175516612124077653334098e-01	0.000000000000000000000000000000e+00	4.685347775233072477318874149432e-03
2.606555698280216826212551950448e-01	-4.160593811812489106749524125917e-01	0.000000000000000000000000000000e+00	4.882932780433228009409063474777e-03
2.632110165910415133794231223874e-01	-4.204855448108367199644419542892e-01	0.000000000000000000000000000000e+00	5.083915667415141864671213056681e-03
2.657664633540613996487422809878e-01	-4.249117084404244737427802647289e-01	0.000000000000000000000000000000e+00	5.288104977522537809841995937177e-03
2.683219101170811748957589770725e-01	-4.293378720700121720099673439108e-01	0.000000000000000000000000000000e+00	5.495264725520788984258757636781e-03
2.708773568801010056539269044151e-01	-4.337640356995999812994568856084e-01	0.000000000000000000000000000000e+00	5.705056588646515228213651482747e-03
2.734328036431208364120948317577e-01	-4.381901993291877350777951960481e-01	0.000000000000000000000000000000e+00	5.917007621347353946150704473439e-03
2.759882504061406116591115278425e-01	-4.426163629587754888561335064878e-01	0.000000000000000000000000000000e+00	6.130539641580056396674702767768e-03
2.785436971691604979284306864429e-01	-4.470425265883632426344718169275e-01	0.000000000000000000000000000000e+00	6.345070063462627044104102935762e-03
2.810991439321802731754473825276e-01	-4.514686902179509409016588961094e-01	0.000000000000000000000000000000e+00	6.560146386014772436345854345063e-03
2.836545906952001039336153098702e-01	-4.558948538475387501911484378070e-01	0.000000000000000000000000000000e+00	6.775540126582954222889121354001e-03
2.862100374582199346917832372128e-01	-4.603210174771265039694867482467e-01	0.000000000000000000000000000000e+00	6.991229121634388171679930223945e-03
2.887654842212397099387999332976e-01	-4.647471811067142577478250586864e-01	0.000000000000000000000000000000e+00	7.207258908784456782892213766445e-03
2.913209309842595962081190918980e-01	-4.691733447363020115261633691262e-01	0.000000000000000000000000000000e+00	7.423556737042242767432576044939e-03
2.938763777472794269662870192406e-01	-4.735995083658898208156529108237e-01	0.000000000000000000000000000000e+00	7.639821848574063212211626705539e-03
2.964318245102992022133037153253e-01	-4.780256719954775190828399900056e-01	0.000000000000000000000000000000e+00	7.855577939849650234704903084548e-03
2.989872712733190329714716426679e-01	-4.824518356250653283723295317031e-01	0.000000000000000000000000000000e+00	8.070358675696942540866984927561e-03
3.015427180363388637296395700105e-01	-4.868779992546530266395166108850e-01	0.000000000000000000000000000000e+00	8.283876564332975228621691599074e-03
3.040981647993586944878074973531e-01	-4.913041628842408359290061525826e-01	0.000000000000000000000000000000e+00	8.496009843143064593773416959266e-03
3.066536115623785252459754246956e-01	-4.957303265138285341961932317645e-01	0.000000000000000000000000000000e+00	8.706566902213268288601710764851e-03
3.092090583253983004929921207804e-01	-5.001564901434162324633803109464e-01	0.000000000000000000000000000000e+00	8.914988184602332110806344189768e-03
3.117645050884181312511600481230e-01	-5.045826537730040417528698526439e-01	0.000000000000000000000000000000e+00	9.120238258630355976386283600732e-03
3.143199518514379620093279754656e-01	-5.090088174025917400200569318258e-01	0.000000000000000000000000000000e+00	9.321037387924361802826744849426e-03
3.168753986144577927674959028082e-01	-5.134349810321795493095464735234e-01	0.000000000000000000000000000000e+00	9.516321910507991380101522338464e-03
3.194308453774776235256638301507e-01	-5.178611446617673585990360152209e-01	0.000000000000000000000000000000e+00	9.705646131570997217630214493056e-03
3.219862921404973987726805262355e-01	-5.222873082913550568662230944028e-01	0.000000000000000000000000000000e+00	9.889254713861652182349537554273e-03
3.245417389035172295308484535781e-01	-5.267134719209428661557126361004e-01	0.000000000000000000000000000000e+00	1.006777909009607882562242764379e-02
3.270971856665370602890163809207e-01	-5.311396355505305644228997152823e-01	0.000000000000000000000000000000e+00	1.024172807336082464957360826929e-02
3.296526324295568910471843082632e-01	-5.355657991801183737123892569798e-01	0.000000000000000000000000000000e+00	1.041105997546857078739357405084e-02
3.322080791925767218053522356058e-01	-5.399919628097060719795763361617e-01	0.000000000000000000000000000000e+00	1.057508444206573666734882976925e-02
3.347635259555964970523689316906e-01	-5.444181264392937702467634153436e-01	0.000000000000000000000000000000e+00	1.073278715203439259706641450975e-02
3.373189727186163278105368590332e-01	-5.488442900688815795362529570411e-01	0.000000000000000000000000000000e+00	1.088342308292403366742906456466e-02
3.398744194816361585687047863757e-01	-5.532704536984693888257424987387e-01	0.000000000000000000000000000000e+00	1.102699547645831848474706760044e-02
3.424298662446559893268727137183e-01	-5.576966173280570870929295779206e-01	0.000000000000000000000000000000e+00	1.116422431952131949506323849164e-02
3.449853130076758200850406410609e-01	-5.621227809576448963824191196181e-01	0.000000000000000000000000000000e+00	1.129590322023420710662033883409e-02
3.475407597706955953320573371457e-01	-5.665489445872325946496061988000e-01	0.000000000000000000000000000000e+00	1.142201777817117812341418670030e-02
3.500962065337154260902252644883e-01	-5.709751082168204039390957404976e-01	0.000000000000000000000000000000e+00	1.154124455667260469582391380072e-02
3.526516532967353123595444230887e-01	-5.754012718464081022062828196795e-01	0.000000000000000000000000000000e+00	1.165123988777578938058621105256e-02
3.552071000597550876065611191734e-01	-5.798274354759959114957723613770e-01	0.000000000000000000000000000000e+00	1.174958282909306823971196109824e-02
3.577625468227749183647290465160e-01	-5.842535991055836097629594405589e-01	0.000000000000000000000000000000e+00	1.183479524146381807458983104198e-02
3.603179935857947491228969738586e-01	-5.886797627351714190524489822565e-01	0.000000000000000000000000000000e+00	1.190684644011348949921291762166e-02
3.628734403488145243699136699433e-01	-5.931059263647591173196360614384e-01	0.000000000000000000000000000000e+00	1.196692447054348122648104180143e-02
3.654288871118344106392328285438e-01	-5.975320899943469266091256031359e-01	0.000000000000000000000000000000e+00	1.201670386561540238012923964561e-02
3.679843338748541858862495246285e-01	-6.019582536239346248763126823178e-01	0.000000000000000000000000000000e+00	1.205755948046096683035077745672e-02
3.705397806378740166444174519711e-01	-6.063844172535224341658022240154e-01	0.000000000000000000000000000000e+00	1.209009487561316098513941597048e-02
3.730952274008938474025853793137e-01	-6.108105808831102434552917657129e-01	0.000000000000000000000000000000e+00	1.211410699211099006866731997434e-02
3.756506741639136226496020753984e-01	-6.152367445126979417224788448948e-01	0.000000000000000000000000000000e+00	1.212887656694061622175695447368e-02
3.782061209269335089189212339988e-01	-6.196629081422856399896659240767e-01	0.000000000000000000000000000000e+00	1.213356734983030149610527814730e-02
3.807615676899532841659379300836e-01	-6.240890717718734492791554657742e-01	0.000000000000000000000000000000e+00	1.212753760426453844556426986401e-02
3.833170144529731149241058574262e-01	-6.285152354014611475463425449561e-01	0.000000000000000000000000000000e+00	1.211046427164046146440767870445e-02
3.858724612159929456822737847688e-01	-6.329413990310489568358320866537e-01	0.000000000000000000000000000000e+00	1.208228815431712337147285296624e-02
3.884279079790127764404417121114e-01	-6.373675626606366551030191658356e-01	0.000000000000000000000000000000e+00	1.204306370185993790844491968528e-02
3.909833547420326071986096394539e-01	-6.417937262902244643925087075331e-01	0.000000000000000000000000000000e+00	1.199281852855501283305894588693e-02
3.935388015050523824456263355387e-01	-6.462198899198121626596957867150e-01	0.000000000000000000000000000000e+00	1.193149857849653758257169045010e-02
3.960942482680722687149454941391e-01	-6.506460535493999719491853284126e-01	0.000000000000000000000000000000e+00	1.185901507427788298398851907223e-02
3.986496950310920439619621902239e-01	-6.550722171789877812386748701101e-01	0.000000000000000000000000000000e+00	1.177535140703975767573208344174e-02
4.012051417941118747201301175664e-01	-6.594983808085754795058619492920e-01	0.000000000000000000000000000000e+00	1.168065901666219368049137727894e-02
4.037605885571317054782980449090e-01	-6.639245444381632887953514909896e-01	0.000000000000000000000000000000e+00	1.157528345319109447375538479719e-02
4.063160353201515362364659722516e-01	-6.683507080677509870625385701715e-01	0.000000000000000000000000000000e+00	1.145970386076837314870413564449e-02
4.088714820831713114834826683364e-01	-6.727768716973386853297256493533e-01	0.000000000000000000000000000000e+00	1.133441742118442702169645031063e-02
4.114269288461911422416505956789e-01	-6.772030353269263835969127285352e-01	0.000000000000000000000000000000e+00	1.119982738482503195620587632675e-02
4.139823756092109729998185230215e-01	-6.816291989565143039087047327484e-01	0.000000000000000000000000000000e+00	1.105618910660507644982963881830e-02
4.165378223722308037579864503641e-01	-6.860553625861020021758918119303e-01	0.000000000000000000000000000000e+00	1.090363568928572751692840370197e-02
4.190932691352505790050031464489e-01	-6.904815262156897004430788911122e-01	0.000000000000000000000000000000e+00	1.074226599370241459763253288884e-02
4.216487158982704652743223050493e-01	-6.949076898452775097325684328098e-01	0.000000000000000000000000000000e+00	1.057224917887306277208825378011e-02
4.242041626612902405213390011340e-01	-6.993338534748653190220579745073e-01	0.000000000000000000000000000000e+00	1.039389851216724995619511417999e-02
4.267596094243100712795069284766e-01	-7.037600171044530172892450536892e-01	0.000000000000000000000000000000e+00	1.020768510808568903247550707647e-02
4.293150561873299575488260870770e-01	-7.081861807340408265787345953868e-01	0.000000000000000000000000000000e+00	1.001419392818969633651704498334e-02
4.318705029503497327958427831618e-01	-7.126123443636285248459216745687e-01	0.000000000000000000000000000000e+00	9.814048113061472206064550505289e-03
4.344259497133695080428594792465e-01	-7.170385079932162231131087537506e-01	0.000000000000000000000000000000e+00	9.607837569037080624467783707132e-03
4.369813964763893943121786378470e-01	-7.214646716228041434249007579638e-01	0.000000000000000000000000000000e+00	9.396081280172781380333191236787e-03
4.395368432394091695591953339317e-01	-7.258908352523918416920878371457e-01	0.000000000000000000000000000000e+00	9.179232412512332295317918351429e-03
4.420922900024290003173632612743e-01	-7.303169988819795399592749163276e-01	0.000000000000000000000000000000e+00	8.957721588368088710963021981115e-03
4.446477367654487755643799573591e-01	-7.347431625115672382264619955095e-01	0.000000000000000000000000000000e+00	8.732011270432884011971630400240e-03
4.472031835284686618336991159595e-01	-7.391693261411550475159515372070e-01	0.000000000000000000000000000000e+00	8.502644737575334316082020791328e-03
4.497586302914884370807158120442e-01	-7.435954897707427457831386163889e-01	0.000000000000000000000000000000e+00	8.270257599305422605007187542014e-03
4.523140770545082678388837393868e-01	-7.480216534003305550726281580864e-01	0.000000000000000000000000000000e+00	8.035556150984304174533789932866e-03
4.548695238175281541082028979872e-01	-7.524478170299183643621176997840e-01	0.000000000000000000000000000000e+00	7.799251088735184231359731654720e-03
4.574249705805479293552195940720e-01	-7.568739806595060626293047789659e-01	0.000000000000000000000000000000e+00	7.561983667842518685997532656984e-03
4.599804173435677046022362901567e-01	-7.613001442890937608964918581478e-01	0.000000000000000000000000000000e+00	7.324261029990964018410171121332e-03
4.625358641065875908715554487571e-01	-7.657263079186816812082838623610e-01	0.000000000000000000000000000000e+00	7.086448482872371827656632348180e-03
4.650913108696074216297233760997e-01	-7.701524715482693794754709415429e-01	0.000000000000000000000000000000e+00	6.848819436731354987069053663618e-03
4.676467576326271968767400721845e-01	-7.745786351778570777426580207248e-01	0.000000000000000000000000000000e+00	6.611657235561378513633012943274e-03
4.702022043956470831460592307849e-01	-7.790047988074448870321475624223e-01	0.000000000000000000000000000000e+00	6.375345133441680592345512934571e-03
4.727576511586668583930759268696e-01	-7.834309624370325852993346416042e-01	0.000000000000000000000000000000e+00	6.140420766738746011226268706196e-03
4.753130979216866891512438542122e-01	-7.878571260666202835665217207861e-01	0.000000000000000000000000000000e+00	5.907541974041525915939399027366e-03
4.778685446847064643982605502970e-01	-7.922832896962080928560112624837e-01	0.000000000000000000000000000000e+00	5.677424130666827543911789888398e-03
4.804239914477263506675797088974e-01	-7.967094533257959021455008041812e-01	0.000000000000000000000000000000e+00	5.450723449045262979095749500402e-03
4.829794382107461259145964049821e-01	-8.011356169553836004126878833631e-01	0.000000000000000000000000000000e+00	5.227980444373873762653470720352e-03
4.855348849737659011616131010669e-01	-8.055617805849712986798749625450e-01	0.000000000000000000000000000000e+00	5.009570656896130888546814219353e-03
4.880903317367857874309322596673e-01	-8.099879442145592189916669667582e-01	0.000000000000000000000000000000e+00	4.795762786455223282422455355345e-03
4.906457784998056181891001870099e-01	-8.144141078441469172588540459401e-01	0.000000000000000000000000000000e+00	4.586754198068622445649822338964e-03
4.932012252628253934361168830947e-01	-8.188402714737346155260411251220e-01	0.000000000000000000000000000000e+00	4.382743070077869430856143395658e-03
4.957566720258452797054360416951e-01	-8.232664351033224248155306668195e-01	0.000000000000000000000000000000e+00	4.183921387389235441167656404104e-03
4.983121187888650549524527377798e-01	-8.276925987329101230827177460014e-01	0.000000000000000000000000000000e+00	3.990486225574958571715722399631e-03
5.008675655518849412217718963802e-01	-8.321187623624978213499048251833e-01	0.000000000000000000000000000000e+00	3.802612803364531068178733264062e-03
5.034230123149048274910910549806e-01	-8.365449259920857416616968293965e-01	0.000000000000000000000000000000e+00	3.620462724590841393362827815849e-03
5.059784590779246027381077510654e-01	-8.409710896216734399288839085784e-01	0.000000000000000000000000000000e+00	3.444177406941656242878035953936e-03
5.085339058409443779851244471502e-01	-8.453972532512611381960709877603e-01	0.000000000000000000000000000000e+00	3.273883643859260613590000943418e-03
5.110893526039641532321411432349e-01	-8.498234168808488364632580669422e-01	0.000000000000000000000000000000e+00	3.109680077835269562669395781995e-03
5.136447993669840395014603018353e-01	-8.542495805104367567750500711554e-01	0.000000000000000000000000000000e+00	2.951626964141738831276517984747e-03
5.162002461300038147484769979201e-01	-8.586757441400244550422371503373e-01	0.000000000000000000000000000000e+00	2.799736993145648337316666598440e-03
5.187556928930237010177961565205e-01	-8.631019077696121533094242295192e-01	0.000000000000000000000000000000e+00	2.653981830105349177389983950093e-03
5.213111396560435872871153151209e-01	-8.675280713991999625989137712168e-01	0.000000000000000000000000000000e+00	2.514301734731616728979464170379e-03
5.238665864190633625341320112057e-01	-8.719542350287876608661008503987e-01	0.000000000000000000000000000000e+00	2.380616708565987029583288503432e-03
5.264220331820831377811487072904e-01	-8.763803986583753591332879295805e-01	0.000000000000000000000000000000e+00	2.252830172962190079938293862938e-03
5.289774799451030240504678658908e-01	-8.808065622879632794450799337937e-01	0.000000000000000000000000000000e+00	2.130831602537173064676467859613e-03
5.315329267081227992974845619756e-01	-8.852327259175509777122670129756e-01	0.000000000000000000000000000000e+00	2.014497991292155208015168810221e-03
5.340883734711425745445012580603e-01	-8.896588895471386759794540921575e-01	0.000000000000000000000000000000e+00	1.903695951719025156179121438527e-03
5.366438202341624608138204166607e-01	-8.940850531767264852689436338551e-01	0.000000000000000000000000000000e+00	1.798283150863346901288108981021e-03
5.391992669971822360608371127455e-01	-8.985112168063142945584331755526e-01	0.000000000000000000000000000000e+00	1.698107744639170552103379918663e-03
5.417547137602020113078538088303e-01	-9.029373804359019928256202547345e-01	0.000000000000000000000000000000e+00	1.603008485865510318255089394768e-03
5.443101605232218975771729674307e-01	-9.073635440654896910928073339164e-01	0.000000000000000000000000000000e+00	1.512815058294724769594186142285e-03
5.468656072862417838464921260311e-01	-9.117897076950775003822968756140e-01	0.000000000000000000000000000000e+00	1.427350498791703659745566667993e-03
5.494210540492615590935088221158e-01	-9.162158713246651986494839547959e-01	0.000000000000000000000000000000e+00	1.346433624282951900530402866707e-03
5.519765008122813343405255182006e-01	-9.206420349542528969166710339778e-01	0.000000000000000000000000000000e+00	1.269881453076169945670681471483e-03
5.545319475753012206098446768010e-01	-9.250681985838408172284630381910e-01	0.000000000000000000000000000000e+00	1.197510802535195787929533928207e-03
5.570873943383209958568613728858e-01	-9.294943622134285154956501173729e-01	0.000000000000000000000000000000e+00	1.129139410763175350657649964603e-03
5.596428411013407711038780689705e-01	-9.339205258430162137628371965548e-01	0.000000000000000000000000000000e+00	1.064586882678014191638826702047e-03
5.621982878643606573731972275709e-01	-9.383466894726040230523267382523e-01	0.000000000000000000000000000000e+00	1.003675393271174186293759333921e-03
5.647537346273804326202139236557e-01	-9.427728531021918323418162799499e-01	0.000000000000000000000000000000e+00	9.462303638262041342865682480578e-04
5.673091813904002078672306197404e-01	-9.471990167317795306090033591317e-01	0.000000000000000000000000000000e+00	8.920809355180436307775071469450e-04
5.698646281534200941365497783409e-01	-9.516251803613673398984929008293e-01	0.000000000000000000000000000000e+00	8.410604846449844370845361218869e-04
5.724200749164399804058689369413e-01	-9.560513439909550381656799800112e-01	0.000000000000000000000000000000e+00	7.930070953518300342494073973398e-04
5.749755216794597556528856330260e-01	-9.604775076205427364328670591931e-01	0.000000000000000000000000000000e+00	7.477640330105761977408374008292e-04
5.775309684424796419222047916264e-01	-9.649036712501306567446590634063e-01	0.000000000000000000000000000000e+00	7.051801109527770436424809474829e-04
5.800864152054994171692214877112e-01	-9.693298348797183550118461425882e-01	0.000000000000000000000000000000e+00	6.651099261064465128015510408943e-04
5.826418619685191924162381837959e-01	-9.737559985093060532790332217701e-01	0.000000000000000000000000000000e+00	6.274139747616891762960200651378e-04
5.851973087315389676632548798807e-01	-9.781821621388937515462203009520e-01	0.000000000000000000000000000000e+00	5.919586815416604148876178470573e-04
5.877527554945588539325740384811e-01	-9.826083257684816718580123051652e-01	0.000000000000000000000000000000e+00	5.586163888518506275351893641812e-04
5.903082022575786291795907345659e-01	-9.870344893980693701251993843471e-01	0.000000000000000000000000000000e+00	5.272653152592979026308528389677e-04
5.928636490205985154489098931663e-01	-9.914606530276570683923864635290e-01	0.000000000000000000000000000000e+00	4.977894930310883953028522341810e-04
5.954190957836182906959265892510e-01	-9.958868166572449887041784677422e-01	0.000000000000000000000000000000e+00	4.700786805731462002569398528351e-04
5.979745425466381769652457478514e-01	-1.000312980286832686971365546924e+00	0.000000000000000000000000000000e+00	4.440282499983024531477193708184e-04
6.005299893096579522122624439362e-01	-1.004739143916420385238552626106e+00	0.000000000000000000000000000000e+00	4.195390502626937154727337908611e-04
6.030854360726778384815816025366e-01	-1.009165307546008083505739705288e+00	0.000000000000000000000000000000e+00	3.965172469081176343311256893287e-04
6.056408828356976137285982986214e-01	-1.013591471175595781772926784470e+00	0.000000000000000000000000000000e+00	3.748741426714344293635861049552e-04
6.081963295987173889756149947061e-01	-1.018017634805183480040113863652e+00	0.000000000000000000000000000000e+00	3.545259832643572620383687343804e-04
6.107517763617372752449341533065e-01	-1.022443798434771400351905867865e+00	0.000000000000000000000000000000e+00	3.353937557510018921923256041140e-04
6.133072231247570504919508493913e-01	-1.026869962064359098619092947047e+00	0.000000000000000000000000000000e+00	3.174029838511864412900487231184e-04
6.158626698877768257389675454760e-01	-1.031296125693946796886280026229e+00	0.000000000000000000000000000000e+00	3.004835239108239472796690883172e-04
6.184181166507967120082867040765e-01	-1.035722289323534495153467105411e+00	0.000000000000000000000000000000e+00	2.845693629338340606069190918959e-04
6.209735634138165982776058626769e-01	-1.040148452953122415465259109624e+00	0.000000000000000000000000000000e+00	2.695984192023470594166967284622e-04
6.235290101768363735246225587616e-01	-1.044574616582710113732446188806e+00	0.000000000000000000000000000000e+00	2.555123459951179213170413540013e-04
6.260844569398561487716392548464e-01	-1.049000780212297811999633267988e+00	0.000000000000000000000000000000e+00	2.422563390881598600640894902725e-04
6.286399037028760350409584134468e-01	-1.053426943841885732311425272201e+00	0.000000000000000000000000000000e+00	2.297789488728162654498227146505e-04
6.311953504658958102879751095315e-01	-1.057853107471473430578612351383e+00	0.000000000000000000000000000000e+00	2.180318977933500121033083551936e-04
6.337507972289155855349918056163e-01	-1.062279271101061128845799430565e+00	0.000000000000000000000000000000e+00	2.069699038618712434202395744620e-04
6.363062439919354718043109642167e-01	-1.066705434730649049157591434778e+00	0.000000000000000000000000000000e+00	1.965505109468720858385826222303e-04
6.388616907549552470513276603015e-01	-1.071131598360236747424778513960e+00	0.000000000000000000000000000000e+00	1.867339257065636116961204749032e-04
6.414171375179750222983443563862e-01	-1.075557761989824445691965593142e+00	0.000000000000000000000000000000e+00	1.774828619893227131705526478100e-04
6.439725842809949085676635149866e-01	-1.079983925619412143959152672323e+00	0.000000000000000000000000000000e+00	1.687623921953669569890471580109e-04
6.465280310440147948369826735870e-01	-1.084410089249000064270944676537e+00	0.000000000000000000000000000000e+00	1.605398060998012644325777520393e-04
6.490834778070345700839993696718e-01	-1.088836252878587762538131755718e+00	0.000000000000000000000000000000e+00	1.527844767033794542987479303520e-04
6.516389245700543453310160657566e-01	-1.093262416508175460805318834900e+00	0.000000000000000000000000000000e+00	1.454677331389238998347879228135e-04
6.541943713330742316003352243570e-01	-1.097688580137763159072505914082e+00	0.000000000000000000000000000000e+00	1.385627404665084271527530912493e-04
6.567498180960940068473519204417e-01	-1.102114743767350857339692993264e+00	0.000000000000000000000000000000e+00	1.320443860142994077153111298628e-04
6.593052648591137820943686165265e-01	-1.106540907396938555606880072446e+00	0.000000000000000000000000000000e+00	1.258891723088635347140018527767e-04
6.618607116221336683636877751269e-01	-1.110967071026526475918672076659e+00	0.000000000000000000000000000000e+00	1.200751159745107885315484885780e-04
6.644161583851534436107044712116e-01	-1.115393234656114174185859155841e+00	0.000000000000000000000000000000e+00	1.145816528257872092110697392897e-04
6.669716051481733298800236298121e-01	-1.119819398285701872453046235023e+00	0.000000000000000000000000000000e+00	1.093895485062743960736827975033e-04
6.695270519111931051270403258968e-01	-1.124245561915289792764838239236e+00	0.000000000000000000000000000000e+00	1.044808146371965562387504333763e-04
6.720824986742129913963594844972e-01	-1.128671725544877491032025318418e+00	0.000000000000000000000000000000e+00	9.983863027672663145034581688719e-05
6.746379454372327666433761805820e-01	-1.133097889174465189299212397600e+00	0.000000000000000000000000000000e+00	9.544726812423124176227445802922e-05
6.771933922002526529126953391824e-01	-1.137524052804053109611004401813e+00	0.000000000000000000000000000000e+00	9.129202560421944797394017134806e-05
6.797488389632724281597120352671e-01	-1.141950216433640807878191480995e+00	0.000000000000000000000000000000e+00	8.735916028446251630542457311535e-05
6.823042857262922034067287313519e-01	-1.146376380063228506145378560177e+00	0.000000000000000000000000000000e+00	8.363582956773344409887038786167e-05
6.848597324893119786537454274367e-01	-1.150802543692816204412565639359e+00	0.000000000000000000000000000000e+00	8.011003431584309895756301767022e-05
6.874151792523318649230645860371e-01	-1.155228707322404124724357643572e+00	0.000000000000000000000000000000e+00	7.677056626483474445748339531903e-05
6.899706260153516401700812821218e-01	-1.159654870951991822991544722754e+00	0.000000000000000000000000000000e+00	7.360695897602298042733393046433e-05
6.925260727783715264394004407222e-01	-1.164081034581579521258731801936e+00	0.000000000000000000000000000000e+00	7.060944205635450820861265253114e-05
6.950815195413914127087195993226e-01	-1.168507198211167219525918881118e+00	0.000000000000000000000000000000e+00	6.776889868911385467892261047496e-05
6.976369663044111879557362954074e-01	-1.172933361840754917793105960300e+00	0.000000000000000000000000000000e+00	6.507682595026766450563293631149e-05
7.001924130674309632027529914922e-01	-1.177359525470342838104897964513e+00	0.000000000000000000000000000000e+00	6.252529799569034080382323725900e-05
7.027478598304508494720721500926e-01	-1.181785689099930536372085043695e+00	0.000000000000000000000000000000e+00	6.010693191558767089132872540880e-05
7.053033065934706247190888461773e-01	-1.186211852729518234639272122877e+00	0.000000000000000000000000000000e+00	5.781485602262686633633428923140e-05
7.078587533564903999661055422621e-01	-1.190638016359105932906459202059e+00	0.000000000000000000000000000000e+00	5.564268043968076285325785601543e-05
7.104142001195102862354247008625e-01	-1.195064179988693853218251206272e+00	0.000000000000000000000000000000e+00	5.358446993513404709797223746115e-05
7.129696468825300614824413969473e-01	-1.199490343618281551485438285454e+00	0.000000000000000000000000000000e+00	5.163471883603236575396855378983e-05
7.155250936455498367294580930320e-01	-1.203916507247869249752625364636e+00	0.000000000000000000000000000000e+00	4.978832785873861684327462695521e-05
7.180805404085697229987772516324e-01	-1.208342670877456948019812443818e+00	0.000000000000000000000000000000e+00	4.804058281121523704204970273146e-05
7.206359871715896092680964102328e-01	-1.212768834507044868331604448031e+00	0.000000000000000000000000000000e+00	4.638713503446478553932097455004e-05
7.231914339346093845151131063176e-01	-1.217194998136632566598791527213e+00	0.000000000000000000000000000000e+00	4.482398348252586070799424744493e-05
7.257468806976291597621298024023e-01	-1.221621161766220264865978606394e+00	0.000000000000000000000000000000e+00	4.334745845051151839693800993381e-05
7.283023274606490460314489610028e-01	-1.226047325395808185177770610608e+00	0.000000000000000000000000000000e+00	4.195420668651803736918376452891e-05
7.308577742236688212784656570875e-01	-1.230473489025395883444957689790e+00	0.000000000000000000000000000000e+00	4.064117798940667351673475260476e-05
7.334132209866885965254823531723e-01	-1.234899652654983581712144768971e+00	0.000000000000000000000000000000e+00	3.940561316841265711730796228451e-05
7.359686677497084827948015117727e-01	-1.239325816284571502023936773185e+00	0.000000000000000000000000000000e+00	3.824503324812148408098216867401e-05
7.385241145127282580418182078574e-01	-1.243751979914159200291123852367e+00	0.000000000000000000000000000000e+00	3.715723007689945075072285307627e-05
7.410795612757480332888349039422e-01	-1.248178143543746898558310931548e+00	0.000000000000000000000000000000e+00	3.614025788539390994860700523361e-05
7.436350080387679195581540625426e-01	-1.252604307173334596825498010730e+00	0.000000000000000000000000000000e+00	3.519242624311171344607396260784e-05
7.461904548017878058274732211430e-01	-1.257030470802922295092685089912e+00	0.000000000000000000000000000000e+00	3.431229409380167239430187153815e-05
7.487459015648075810744899172278e-01	-1.261456634432509993359872169094e+00	0.000000000000000000000000000000e+00	3.349866480307498643829294815433e-05
7.513013483278273563215066133125e-01	-1.265882798062097913671664173307e+00	0.000000000000000000000000000000e+00	3.275058235160866382165018029227e-05
7.538567950908472425908257719129e-01	-1.270308961691685611938851252489e+00	0.000000000000000000000000000000e+00	3.206732866889048047141438924079e-05
7.564122418538670178378424679977e-01	-1.274735125321273310206038331671e+00	0.000000000000000000000000000000e+00	3.144842190344863421241211609569e-05
7.589676886168867930848591640824e-01	-1.279161288950861008473225410853e+00	0.000000000000000000000000000000e+00	3.089361579572303149543791023213e-05
7.615231353799066793541783226829e-01	-1.283587452580448928785017415066e+00	0.000000000000000000000000000000e+00	3.040290012129481301596245490515e-05
7.640785821429264546011950187676e-01	-1.288013616210036627052204494248e+00	0.000000000000000000000000000000e+00	2.997650218671216935635917555381e-05
7.666340289059463408705141773680e-01	-1.292439779839624325319391573430e+00	0.000000000000000000000000000000e+00	2.961488925759485205981003108633e-05
7.691894756689661161175308734528e-01	-1.296865943469212245631183577643e+00	0.000000000000000000000000000000e+00	2.931877232820506495652654321837e-05
7.717449224319860023868500320532e-01	-1.301292107098799943898370656825e+00	0.000000000000000000000000000000e+00	2.908911071346772321457446741633e-05
7.743003691950057776338667281379e-01	-1.305718270728387642165557736007e+00	0.000000000000000000000000000000e+00	2.892711799227679981064142999969e-05
1.277723381509910174913535740870e-02	2.213081814793877236113850415222e-02	0.000000000000000000000000000000e+00	2.947232929434919911255985613963e-05
1.533268057811892209896242889045e-02	1.770465451835101858280019371250e-02	0.000000000000000000000000000000e+00	2.939826996167339289464486007386e-05
1.788812734113874244878950037219e-02	1.327849088876326306973840729597e-02	0.000000000000000000000000000000e+00	2.939643034063533043992975934966e-05
2.044357410415856279861657185393e-02	8.852327259175509291400096856250e-03	0.000000000000000000000000000000e+00	2.946896395998427987733200850151e-05
2.299902086717838661789059528928e-02	4.426163629587753778338310439722e-03	0.000000000000000000000000000000e+00	2.961832024536545691180064454606e-05
2.555446763019820349827071481741e-02	0.000000000000000000000000000000e+00	0.000000000000000000000000000000e+00	2.984725721671468436860946704670e-05
2.810991439321802731754473825276e-02	-4.426163629587753778338310439722e-03	0.000000000000000000000000000000e+00	3.015885564073440404820464211255e-05
3.066536115623784766737180973450e-02	-8.852327259175511026123572833058e-03	0.000000000000000000000000000000e+00	3.055653473983380348250743496763e-05
3.322080791925766801719888121625e-02	-1.327849088876326480446188327278e-02	0.000000000000000000000000000000e+00	3.104406944262964841100421731213e-05
3.577625468227749183647290465160e-02	-1.770465451835101858280019371250e-02	0.000000000000000000000000000000e+00	3.162560924673730485120679012390e-05
3.833170144529730871685302417973e-02	-2.213081814793877236113850415222e-02	0.000000000000000000000000000000e+00	3.230569898403587718489771152264e-05
4.088714820831712559723314370785e-02	-2.655698177752652613947681459194e-02	0.000000000000000000000000000000e+00	3.308930134354548882342356153075e-05
4.344259497133695635540107105044e-02	-3.098314540711427991781512503167e-02	0.000000000000000000000000000000e+00	3.398182137235922548436709011987e-05
4.599804173435677323578119057856e-02	-3.540930903670204410449429133223e-02	0.000000000000000000000000000000e+00	3.498913317334760038736576892582e-05
4.855348849737659011616131010669e-02	-3.983547266628979788283260177195e-02	0.000000000000000000000000000000e+00	3.611760866847069377690016001026e-05
5.110893526039642087432923744927e-02	-4.426163629587755166117091221167e-02	0.000000000000000000000000000000e+00	3.737414877758522054485706975768e-05
5.366438202341623775470935697740e-02	-4.868779992546530543950922265140e-02	0.000000000000000000000000000000e+00	3.876621719416945683039238401690e-05
5.621982878643605463508947650553e-02	-5.311396355505305921784753309112e-02	0.000000000000000000000000000000e+00	4.030187654248325616543335847552e-05
5.877527554945588539325740384811e-02	-5.754012718464081299618584353084e-02	0.000000000000000000000000000000e+00	4.198982763797423449752405089086e-05
6.133072231247570227363752337624e-02	-6.196629081422858065231196178502e-02	0.000000000000000000000000000000e+00	4.383945150685722295155061223326e-05
6.388616907549551915401764290436e-02	-6.639245444381632055286246441028e-02	0.000000000000000000000000000000e+00	4.586085457903452214942566222966e-05
6.644161583851533603439776243249e-02	-7.081861807340408820898858266446e-02	0.000000000000000000000000000000e+00	4.806491734143929380179000032669e-05
6.899706260153515291477788196062e-02	-7.524478170299182810953908528973e-02	0.000000000000000000000000000000e+00	5.046334629911524609705009147831e-05
7.155250936455498367294580930320e-02	-7.967094533257959576566520354390e-02	0.000000000000000000000000000000e+00	5.306872990426231664114892216944e-05
7.410795612757480055332592883133e-02	-8.409710896216733566621570616917e-02	0.000000000000000000000000000000e+00	5.589459815280819923559441075867e-05
7.666340289059463131149385617391e-02	-8.852327259175510332234182442335e-02	0.000000000000000000000000000000e+00	5.895548653064372891623168282393e-05
7.921884965361443431408616788758e-02	-9.294943622134285710068013486307e-02	0.000000000000000000000000000000e+00	6.226700414494734376995299651725e-05
8.177429641663426507225409523016e-02	-9.737559985093061087901844530279e-02	0.000000000000000000000000000000e+00	6.584590650778697072838252513094e-05
8.432974317965408195263421475829e-02	-1.018017634805183646573567557425e-01	0.000000000000000000000000000000e+00	6.971017306457922332180165980731e-05
8.688518994267391271080214210087e-02	-1.062279271101061184356950661822e-01	0.000000000000000000000000000000e+00	7.387908973395965824167153090940e-05
8.944063670569372959118226162900e-02	-1.106540907396938722140333766220e-01	0.000000000000000000000000000000e+00	7.837333653163786007997404503556e-05
9.199608346871354647156238115713e-02	-1.150802543692816259923716870617e-01	0.000000000000000000000000000000e+00	8.321508069554834252819219830855e-05
9.455153023173336335194250068525e-02	-1.195064179988693797707099975014e-01	0.000000000000000000000000000000e+00	8.842807532138962939988191536145e-05
9.710697699475318023232262021338e-02	-1.239325816284571335490483079411e-01	0.000000000000000000000000000000e+00	9.403776357729784788827553931867e-05
9.966242375777301099049054755596e-02	-1.283587452580448873273866183808e-01	0.000000000000000000000000000000e+00	1.000713890213050083878923435243e-04
1.022178705207928278708706670841e-01	-1.327849088876326411057249288206e-01	0.000000000000000000000000000000e+00	1.065581115798067330692477927556e-04
1.047733172838126586290385944267e-01	-1.372110725172203948840632392603e-01	0.000000000000000000000000000000e+00	1.135291296100180747936231329120e-04
1.073287640468324755094187139548e-01	-1.416372361468081486624015497000e-01	0.000000000000000000000000000000e+00	1.210178079889540471523329268067e-04
1.098842108098522923897988334829e-01	-1.460633997763959301963154757686e-01	0.000000000000000000000000000000e+00	1.290598120277506764223135471426e-04
1.124396575728721092701789530111e-01	-1.504895634059836562190781705795e-01	0.000000000000000000000000000000e+00	1.376932471591442365844298878486e-04
1.149951043358919261505590725392e-01	-1.549157270355714099974164810192e-01	0.000000000000000000000000000000e+00	1.469588041914400144017510685401e-04
1.175505510989117707865148076962e-01	-1.593418906651591915313304070878e-01	0.000000000000000000000000000000e+00	1.568999097336367873345430723475e-04
1.201059978619315737891071194099e-01	-1.637680542947469453096687175275e-01	0.000000000000000000000000000000e+00	1.675628813855559358109853507202e-04
1.226614446249513906694872389380e-01	-1.681942179243346713324314123383e-01	0.000000000000000000000000000000e+00	1.789970870409475229689116870802e-04
1.252168913879712075498673584661e-01	-1.726203815539224251107697227781e-01	0.000000000000000000000000000000e+00	1.912551075957944542865751813565e-04
1.277723381509910660636109014376e-01	-1.770465451835102066446836488467e-01	0.000000000000000000000000000000e+00	2.043929021151611542719134240187e-04
1.303277849140108690662032131513e-01	-1.814727088130979604230219592864e-01	0.000000000000000000000000000000e+00	2.184699743000617969644616689351e-04
1.328832316770306998243711404939e-01	-1.858988724426857142013602697261e-01	0.000000000000000000000000000000e+00	2.335495389109015231497712417053e-04
1.354386784400505028269634522076e-01	-1.903250360722734402241229645369e-01	0.000000000000000000000000000000e+00	2.496986865086444403599719166209e-04
1.379941252030703058295557639212e-01	-1.947511997018611940024612749767e-01	0.000000000000000000000000000000e+00	2.669885447496245451173835228076e-04
1.405495719660901643432993068927e-01	-1.991773633314489755363752010453e-01	0.000000000000000000000000000000e+00	2.854944339509588404658890770094e-04
1.431050187291099673458916186064e-01	-2.036035269610367293147135114850e-01	0.000000000000000000000000000000e+00	3.052960146980692986498628904712e-04
1.456604654921297703484839303201e-01	-2.080296905906244830930518219247e-01	0.000000000000000000000000000000e+00	3.264774246584252709139917225656e-04
1.482159122551496011066518576627e-01	-2.124558542202122091158145167356e-01	0.000000000000000000000000000000e+00	3.491274017006844006608123898161e-04
1.507713590181694318648197850052e-01	-2.168820178497999906497284428042e-01	0.000000000000000000000000000000e+00	3.733393899198081226920020725402e-04
1.533268057811892626229877123478e-01	-2.213081814793877444280667532439e-01	0.000000000000000000000000000000e+00	3.992116244736975349226282272497e-04
1.558822525442090656255800240615e-01	-2.257343451089754982064050636836e-01	0.000000000000000000000000000000e+00	4.268471909692496922550386528883e-04
1.584376993072288963837479514041e-01	-2.301605087385632519847433741234e-01	0.000000000000000000000000000000e+00	4.563540539537908318629133574973e-04
1.609931460702487271419158787467e-01	-2.345866723681510057630816845631e-01	0.000000000000000000000000000000e+00	4.878450486240906909009285019607e-04
1.635485928332685301445081904603e-01	-2.390128359977387595414199950028e-01	0.000000000000000000000000000000e+00	5.214378298861341255385215553986e-04
1.661040395962883609026761178029e-01	-2.434389996273265133197583054425e-01	0.000000000000000000000000000000e+00	5.572547731284647597876924507432e-04
1.686594863593081639052684295166e-01	-2.478651632569142670980966158822e-01	0.000000000000000000000000000000e+00	5.954228229366271196373872065521e-04
1.712149331223279946634363568592e-01	-2.522913268865020208764349263220e-01	0.000000000000000000000000000000e+00	6.360732883835781056175440184575e-04
1.737703798853478254216042842017e-01	-2.567174905160897746547732367617e-01	0.000000000000000000000000000000e+00	6.793415859919031945385325954589e-04
1.763258266483676284241965959154e-01	-2.611436541456775284331115472014e-01	0.000000000000000000000000000000e+00	7.253669316025662151814490385959e-04
1.788812734113874591823645232580e-01	-2.655698177752652822114498576411e-01	0.000000000000000000000000000000e+00	7.742919794278737416481916966404e-04
1.814367201744072621849568349717e-01	-2.699959814048530359897881680808e-01	0.000000000000000000000000000000e+00	8.262623979616845731194230140204e-04
1.839921669374271206987003779432e-01	-2.744221450344407897681264785206e-01	0.000000000000000000000000000000e+00	8.814263589667650994688430365898e-04
1.865476137004469237012926896568e-01	-2.788483086640285435464647889603e-01	0.000000000000000000000000000000e+00	9.399339060704196488482686788757e-04
1.891030604634667267038850013705e-01	-2.832744722936162973248030994000e-01	0.000000000000000000000000000000e+00	1.001936167599088399471352062164e-03
1.916585072264865574620529287131e-01	-2.877006359232040511031414098397e-01	0.000000000000000000000000000000e+00	1.067584397277460172073770827694e-03
1.942139539895063882202208560557e-01	-2.921267995527918603926309515373e-01	0.000000000000000000000000000000e+00	1.137028866909076856364646523900e-03
1.967694007525262189783887833983e-01	-2.965529631823795586598180307192e-01	0.000000000000000000000000000000e+00	1.210417690197972215987443078689e-03
1.993248475155460219809810951119e-01	-3.009791268119673124381563411589e-01	0.000000000000000000000000000000e+00	1.287895704677310048866245573151e-03
2.018802942785658527391490224545e-01	-3.054052904415550662164946515986e-01	0.000000000000000000000000000000e+00	1.369603522915849780003383351357e-03
2.044357410415856557417413341682e-01	-3.098314540711428199948329620383e-01	0.000000000000000000000000000000e+00	1.455676806374189792211981675507e-03
2.069911878046054864999092615108e-01	-3.142576177007306292843225037359e-01	0.000000000000000000000000000000e+00	1.546245645556922933272492315382e-03
2.095466345676253172580771888533e-01	-3.186837813303183830626608141756e-01	0.000000000000000000000000000000e+00	1.641433792477179232777162454227e-03
2.121020813306451202606695005670e-01	-3.231099449599060813298478933575e-01	0.000000000000000000000000000000e+00	1.741357427144880681488259277501e-03
2.146575280936649510188374279096e-01	-3.275361085894938906193374350551e-01	0.000000000000000000000000000000e+00	1.846123262119747643339451315114e-03
2.172129748566847540214297396233e-01	-3.319622722190815888865245142370e-01	0.000000000000000000000000000000e+00	1.955826109571143309878715754735e-03
2.197684216197045847795976669659e-01	-3.363884358486693981760140559345e-01	0.000000000000000000000000000000e+00	2.070546410365108579154647117093e-03
2.223238683827244432933412099374e-01	-3.408145994782571519543523663742e-01	0.000000000000000000000000000000e+00	2.190348473960796772674886057075e-03
2.248793151457442185403579060221e-01	-3.452407631078448502215394455561e-01	0.000000000000000000000000000000e+00	2.315280028437323965595506791715e-03
2.274347619087640492985258333647e-01	-3.496669267374326595110289872537e-01	0.000000000000000000000000000000e+00	2.445373115817020721884933465162e-03
2.299902086717838523011181450784e-01	-3.540930903670203577782160664356e-01	0.000000000000000000000000000000e+00	2.580645607110402216244349204999e-03
2.325456554348036830592860724209e-01	-3.585192539966081115565543768753e-01	0.000000000000000000000000000000e+00	2.721102017181863987060896903358e-03
2.351011021978235415730296153924e-01	-3.629454176261959208460439185728e-01	0.000000000000000000000000000000e+00	2.866732508630519954406778992961e-03
2.376565489608433168200463114772e-01	-3.673715812557836191132309977547e-01	0.000000000000000000000000000000e+00	3.017510011725292769224626709956e-03
2.402119957238631753337898544487e-01	-3.717977448853714284027205394523e-01	0.000000000000000000000000000000e+00	3.173386814101448842595498689434e-03
2.427674424868830060919577817913e-01	-3.762239085149591821810588498920e-01	0.000000000000000000000000000000e+00	3.334292650257398259172614274348e-03
2.453228892499028090945500935049e-01	-3.806500721445468804482459290739e-01	0.000000000000000000000000000000e+00	3.500135428260994514132464772160e-03
2.478783360129226398527180208475e-01	-3.850762357741346897377354707714e-01	0.000000000000000000000000000000e+00	3.670803306841264029153348857903e-03
2.504337827759424150997347169323e-01	-3.895023994037223880049225499533e-01	0.000000000000000000000000000000e+00	3.846165209500477643461691101834e-03
2.529892295389623013690538755327e-01	-3.939285630333101972944120916509e-01	0.000000000000000000000000000000e+00	4.026067744745236327841286794182e-03
2.555446763019821321272218028753e-01	-3.983547266628979510727504020906e-01	0.000000000000000000000000000000e+00	4.210330644756538065465178988234e-03
2.581001230650019073742384989600e-01	-4.027808902924856493399374812725e-01	0.000000000000000000000000000000e+00	4.398746849810266680569359465380e-03
2.606555698280217381324064263026e-01	-4.072070539220734586294270229700e-01	0.000000000000000000000000000000e+00	4.591092815751837349913522245970e-03
2.632110165910415133794231223874e-01	-4.116332175516611568966141021519e-01	0.000000000000000000000000000000e+00	4.787147464706908647769090237034e-03
2.657664633540613441375910497300e-01	-4.160593811812489661861036438495e-01	0.000000000000000000000000000000e+00	4.986708212274468254854298265855e-03
2.683219101170812304069102083304e-01	-4.204855448108367199644419542892e-01	0.000000000000000000000000000000e+00	5.189587345027084006043871511338e-03
2.708773568801010056539269044151e-01	-4.249117084404244182316290334711e-01	0.000000000000000000000000000000e+00	5.395578317922846735277264684782e-03
2.734328036431208364120948317577e-01	-4.293378720700122275211185751687e-01	0.000000000000000000000000000000e+00	5.604399276688676670432620596785e-03
2.759882504061406671702627591003e-01	-4.337640356995999812994568856084e-01	0.000000000000000000000000000000e+00	5.815642793001158869503619541774e-03
2.785436971691604424172794551851e-01	-4.381901993291877350777951960481e-01	0.000000000000000000000000000000e+00	6.028771413298109754785869540683e-03
2.810991439321803286865986137855e-01	-4.426163629587754888561335064878e-01	0.000000000000000000000000000000e+00	6.243185312252794855192306044955e-03
2.836545906952001039336153098702e-01	-4.470425265883631871233205856697e-01	0.000000000000000000000000000000e+00	6.458349041065841213138387644221e-03
2.862100374582199346917832372128e-01	-4.514686902179509964128101273673e-01	0.000000000000000000000000000000e+00	6.673916115014227531943014071203e-03
2.887654842212397654499511645554e-01	-4.558948538475387501911484378070e-01	0.000000000000000000000000000000e+00	6.889772938018116910097177196803e-03
2.913209309842595406969678606401e-01	-4.603210174771265039694867482467e-01	0.000000000000000000000000000000e+00	7.105954590038847037969382824940e-03
2.938763777472794269662870192406e-01	-4.647471811067142577478250586864e-01	0.000000000000000000000000000000e+00	7.322467611080026028691492001599e-03
2.964318245102992577244549465831e-01	-4.691733447363020670373146003840e-01	0.000000000000000000000000000000e+00	7.539127285918426589483853916818e-03
2.989872712733190329714716426679e-01	-4.735995083658897653045016795659e-01	0.000000000000000000000000000000e+00	7.755527144940932426919744102634e-03
3.015427180363388637296395700105e-01	-4.780256719954775745939912212634e-01	0.000000000000000000000000000000e+00	7.971173194806993253513915931308e-03
3.040981647993586944878074973531e-01	-4.824518356250652728611783004453e-01	0.000000000000000000000000000000e+00	8.185684482373365572493995045988e-03
3.066536115623785252459754246956e-01	-4.868779992546530821506678421429e-01	0.000000000000000000000000000000e+00	8.398883650986637208757379369217e-03
3.092090583253983560041433520382e-01	-4.913041628842407804178549213248e-01	0.000000000000000000000000000000e+00	8.610658702974347336600580149479e-03
3.117645050884181312511600481230e-01	-4.957303265138284786850420005067e-01	0.000000000000000000000000000000e+00	8.820662246962200636613005144682e-03
3.143199518514379620093279754656e-01	-5.001564901434162324633803109464e-01	0.000000000000000000000000000000e+00	9.028079366092045185410164265249e-03
3.168753986144577927674959028082e-01	-5.045826537730039307305673901283e-01	0.000000000000000000000000000000e+00	9.231692030673461710210681019362e-03
3.194308453774776235256638301507e-01	-5.090088174025917400200569318258e-01	0.000000000000000000000000000000e+00	9.430260140584486097670158244455e-03
3.219862921404974542838317574933e-01	-5.134349810321795493095464735234e-01	0.000000000000000000000000000000e+00	9.622995509446881021164976743876e-03
3.245417389035172295308484535781e-01	-5.178611446617672475767335527053e-01	0.000000000000000000000000000000e+00	9.809818291891070005106278983931e-03
3.270971856665370602890163809207e-01	-5.222873082913550568662230944028e-01	0.000000000000000000000000000000e+00	9.991226088581063244364877107273e-03
3.296526324295568910471843082632e-01	-5.267134719209427551334101735847e-01	0.000000000000000000000000000000e+00	1.016785128550093744714821752950e-02
3.322080791925767218053522356058e-01	-5.311396355505305644228997152823e-01	0.000000000000000000000000000000e+00	1.033995426955569910121290888583e-02
3.347635259555965525635201629484e-01	-5.355657991801182626900867944642e-01	0.000000000000000000000000000000e+00	1.050714069882851750548091729343e-02
3.373189727186163278105368590332e-01	-5.399919628097059609572738736460e-01	0.000000000000000000000000000000e+00	1.066848418278943180781404009849e-02
3.398744194816361585687047863757e-01	-5.444181264392937702467634153436e-01	0.000000000000000000000000000000e+00	1.082303160622079089836500287447e-02
3.424298662446559893268727137183e-01	-5.488442900688815795362529570411e-01	0.000000000000000000000000000000e+00	1.097039813015301783216681741351e-02
3.449853130076758200850406410609e-01	-5.532704536984692778034400362230e-01	0.000000000000000000000000000000e+00	1.111102401024657501671377701769e-02
3.475407597706956508432085684035e-01	-5.576966173280570870929295779206e-01	0.000000000000000000000000000000e+00	1.124580329720930096937259179413e-02
3.500962065337154260902252644883e-01	-5.621227809576447853601166571025e-01	0.000000000000000000000000000000e+00	1.137523483090174640508518422166e-02
3.526516532967352568483931918308e-01	-5.665489445872325946496061988000e-01	0.000000000000000000000000000000e+00	1.149864962417882982559369509090e-02
3.552071000597551431177123504312e-01	-5.709751082168202929167932779819e-01	0.000000000000000000000000000000e+00	1.161409402099444938827321749386e-02
3.577625468227749183647290465160e-01	-5.754012718464081022062828196795e-01	0.000000000000000000000000000000e+00	1.171901299137386408266703341496e-02
3.603179935857947491228969738586e-01	-5.798274354759958004734698988614e-01	0.000000000000000000000000000000e+00	1.181132863799221575928921623699e-02
3.628734403488145798810649012012e-01	-5.842535991055836097629594405589e-01	0.000000000000000000000000000000e+00	1.189026153412265328357388938230e-02
3.654288871118343551280815972859e-01	-5.886797627351713080301465197408e-01	0.000000000000000000000000000000e+00	1.195646022861865040431972317947e-02
3.679843338748542413974007558863e-01	-5.931059263647591173196360614384e-01	0.000000000000000000000000000000e+00	1.201146548026151353316670622462e-02
3.705397806378740166444174519711e-01	-5.975320899943468155868231406203e-01	0.000000000000000000000000000000e+00	1.205689122467198427790524561942e-02
3.730952274008938474025853793137e-01	-6.019582536239346248763126823178e-01	0.000000000000000000000000000000e+00	1.209376447992861411395715265371e-02
3.756506741639136781607533066563e-01	-6.063844172535224341658022240154e-01	0.000000000000000000000000000000e+00	1.212227486997634329224382554457e-02
3.782061209269334534077700027410e-01	-6.108105808831101324329893031972e-01	0.000000000000000000000000000000e+00	1.214192594189214199906778901550e-02
3.807615676899533396770891613414e-01	-6.152367445126978307001763823791e-01	0.000000000000000000000000000000e+00	1.215190637828320388558189790729e-02
3.833170144529731149241058574262e-01	-6.196629081422856399896659240767e-01	0.000000000000000000000000000000e+00	1.215146190275348883624850770957e-02
3.858724612159929456822737847688e-01	-6.240890717718733382568530032586e-01	0.000000000000000000000000000000e+00	1.214011563014769784496493798542e-02
3.884279079790127764404417121114e-01	-6.285152354014611475463425449561e-01	0.000000000000000000000000000000e+00	1.211769382763449448559001098147e-02
3.909833547420326071986096394539e-01	-6.329413990310488458135296241380e-01	0.000000000000000000000000000000e+00	1.208420925261614355117334440592e-02
3.935388015050524379567775667965e-01	-6.373675626606366551030191658356e-01	0.000000000000000000000000000000e+00	1.203970380349824072230280336271e-02
3.960942482680722132037942628813e-01	-6.417937262902243533702062450175e-01	0.000000000000000000000000000000e+00	1.198414686674153725731706288116e-02
3.986496950310920994731134214817e-01	-6.462198899198121626596957867150e-01	0.000000000000000000000000000000e+00	1.191743728606192535834917833881e-02
4.012051417941118747201301175664e-01	-6.506460535493999719491853284126e-01	0.000000000000000000000000000000e+00	1.183949313141027630258417246978e-02
4.037605885571317054782980449090e-01	-6.550722171789876702163724075945e-01	0.000000000000000000000000000000e+00	1.175036643794967819443009204861e-02
4.063160353201515362364659722516e-01	-6.594983808085754795058619492920e-01	0.000000000000000000000000000000e+00	1.165031137400398229819753481706e-02
4.088714820831713669946338995942e-01	-6.639245444381631777730490284739e-01	0.000000000000000000000000000000e+00	1.153976459644558485995169405669e-02
4.114269288461911422416505956789e-01	-6.683507080677508760402361076558e-01	0.000000000000000000000000000000e+00	1.141924654344798548133432802842e-02
4.139823756092109729998185230215e-01	-6.727768716973385743074231868377e-01	0.000000000000000000000000000000e+00	1.128923402119249956576663151964e-02
4.165378223722308037579864503641e-01	-6.772030353269264946192151910509e-01	0.000000000000000000000000000000e+00	1.115006692840857932536025032277e-02
4.190932691352506345161543777067e-01	-6.816291989565141928864022702328e-01	0.000000000000000000000000000000e+00	1.100193138563860736911514948133e-02
4.216487158982704097631710737915e-01	-6.860553625861018911535893494147e-01	0.000000000000000000000000000000e+00	1.084492190210974323083537029788e-02
4.242041626612902960324902323919e-01	-6.904815262156897004430788911122e-01	0.000000000000000000000000000000e+00	1.067914777719431579372511009751e-02
4.267596094243100712795069284766e-01	-6.949076898452775097325684328098e-01	0.000000000000000000000000000000e+00	1.050483246819074352462752841575e-02
4.293150561873299020376748558192e-01	-6.993338534748652079997555119917e-01	0.000000000000000000000000000000e+00	1.032236334640387366567981786147e-02
4.318705029503497883069940144196e-01	-7.037600171044530172892450536892e-01	0.000000000000000000000000000000e+00	1.013227676359153631158172004234e-02
4.344259497133695635540107105044e-01	-7.081861807340407155564321328711e-01	0.000000000000000000000000000000e+00	9.935193329053598754185827601759e-03
4.369813964763893388010274065891e-01	-7.126123443636284138236192120530e-01	0.000000000000000000000000000000e+00	9.731737694325703555420226109618e-03
4.395368432394092250703465651895e-01	-7.170385079932163341354112162662e-01	0.000000000000000000000000000000e+00	9.522477672464613185354664892657e-03
4.420922900024290003173632612743e-01	-7.214646716228040324025982954481e-01	0.000000000000000000000000000000e+00	9.307904869040773895849660846125e-03
4.446477367654488310755311886169e-01	-7.258908352523917306697853746300e-01	0.000000000000000000000000000000e+00	9.088458815475255678228982958444e-03
4.472031835284686063225478847016e-01	-7.303169988819794289369724538119e-01	0.000000000000000000000000000000e+00	8.864578007868825076931429407523e-03
4.497586302914884925918670433020e-01	-7.347431625115672382264619955095e-01	0.000000000000000000000000000000e+00	8.636756943769762634444120408261e-03
4.523140770545082678388837393868e-01	-7.391693261411549364936490746913e-01	0.000000000000000000000000000000e+00	8.405577841890736826013785787381e-03
4.548695238175280985970516667294e-01	-7.435954897707427457831386163889e-01	0.000000000000000000000000000000e+00	8.171713661037728615443853641409e-03
4.574249705805479848663708253298e-01	-7.480216534003305550726281580864e-01	0.000000000000000000000000000000e+00	7.935876637844469644322842327711e-03
4.599804173435677601133875214146e-01	-7.524478170299182533398152372683e-01	0.000000000000000000000000000000e+00	7.698757542664161519774257413928e-03
4.625358641065875353604042174993e-01	-7.568739806595059516070023164502e-01	0.000000000000000000000000000000e+00	7.460934397063724576870669125128e-03
4.650913108696074216297233760997e-01	-7.613001442890938719187943206634e-01	0.000000000000000000000000000000e+00	7.222850519046465807282420001911e-03
4.676467576326272523878913034423e-01	-7.657263079186815701859813998453e-01	0.000000000000000000000000000000e+00	6.984809817688265864976671082331e-03
4.702022043956470276349079995271e-01	-7.701524715482692684531684790272e-01	0.000000000000000000000000000000e+00	6.747081301341933436133135870705e-03
4.727576511586669139042271581275e-01	-7.745786351778570777426580207248e-01	0.000000000000000000000000000000e+00	6.509978991658168373524162575450e-03
4.753130979216866891512438542122e-01	-7.790047988074447760098450999067e-01	0.000000000000000000000000000000e+00	6.273962735298091626667815745577e-03
4.778685446847065199094117815548e-01	-7.834309624370324742770321790886e-01	0.000000000000000000000000000000e+00	6.039634479799048036308128928340e-03
4.804239914477262951564284776396e-01	-7.878571260666202835665217207861e-01	0.000000000000000000000000000000e+00	5.807697154517637953830000441258e-03
4.829794382107461814257476362400e-01	-7.922832896962080928560112624837e-01	0.000000000000000000000000000000e+00	5.578856879320861009152743292816e-03
4.855348849737659566727643323247e-01	-7.967094533257957911231983416656e-01	0.000000000000000000000000000000e+00	5.353726186012630269828171947211e-03
4.880903317367857319197810284095e-01	-8.011356169553834893903854208475e-01	0.000000000000000000000000000000e+00	5.132774271937453995640066040096e-03
4.906457784998056181891001870099e-01	-8.055617805849714097021774250607e-01	0.000000000000000000000000000000e+00	4.916316848600061316376663711480e-03
4.932012252628254489472681143525e-01	-8.099879442145591079693645042425e-01	0.000000000000000000000000000000e+00	4.704581692393886363512400805575e-03
4.957566720258452241942848104372e-01	-8.144141078441468062365515834244e-01	0.000000000000000000000000000000e+00	4.497754080236318965924091628494e-03
4.983121187888651104636039690376e-01	-8.188402714737346155260411251220e-01	0.000000000000000000000000000000e+00	4.296027042925715071219894269916e-03
5.008675655518849412217718963802e-01	-8.232664351033223137932282043039e-01	0.000000000000000000000000000000e+00	4.099591060438891390593774133322e-03
5.034230123149047164687885924650e-01	-8.276925987329100120604152834858e-01	0.000000000000000000000000000000e+00	3.908634199213023054098048447713e-03
5.059784590779246027381077510654e-01	-8.321187623624979323722072876990e-01	0.000000000000000000000000000000e+00	3.723323541645607442918120000286e-03
5.085339058409443779851244471502e-01	-8.365449259920856306393943668809e-01	0.000000000000000000000000000000e+00	3.543810577434101504595842513368e-03
5.110893526039641532321411432349e-01	-8.409710896216733289065814460628e-01	0.000000000000000000000000000000e+00	3.370229565258750590445169237341e-03
5.136447993669839284791578393197e-01	-8.453972532512610271737685252447e-01	0.000000000000000000000000000000e+00	3.202693744938983275161170638512e-03
5.162002461300038147484769979201e-01	-8.498234168808489474855605294579e-01	0.000000000000000000000000000000e+00	3.041285775692540056802659620416e-03
5.187556928930235899954936940048e-01	-8.542495805104366457527476086398e-01	0.000000000000000000000000000000e+00	2.886042161727164767626163666137e-03
5.213111396560434762648128526052e-01	-8.586757441400243440199346878217e-01	0.000000000000000000000000000000e+00	2.736956262620230707904855904644e-03
5.238665864190633625341320112057e-01	-8.631019077696121533094242295192e-01	0.000000000000000000000000000000e+00	2.593981945888979099429372254804e-03
5.264220331820831377811487072904e-01	-8.675280713991998515766113087011e-01	0.000000000000000000000000000000e+00	2.457049179125668503242962970035e-03
5.289774799451029130281654033752e-01	-8.719542350287875498437983878830e-01	0.000000000000000000000000000000e+00	2.326068682850854132254658779289e-03
5.315329267081227992974845619756e-01	-8.763803986583754701555903920962e-01	0.000000000000000000000000000000e+00	2.200936857859686190258541316211e-03
5.340883734711425745445012580603e-01	-8.808065622879631684227774712781e-01	0.000000000000000000000000000000e+00	2.081536543892442952391474975116e-03
5.366438202341623497915179541451e-01	-8.852327259175508666899645504600e-01	0.000000000000000000000000000000e+00	1.967739030438122108113141450758e-03
5.391992669971822360608371127455e-01	-8.896588895471386759794540921575e-01	0.000000000000000000000000000000e+00	1.859406353360598240093137789586e-03
5.417547137602020113078538088303e-01	-8.940850531767264852689436338551e-01	0.000000000000000000000000000000e+00	1.756391227067104860923296705266e-03
5.443101605232217865548705049150e-01	-8.985112168063141835361307130370e-01	0.000000000000000000000000000000e+00	1.658537367535710491811551392516e-03
5.468656072862416728241896635154e-01	-9.029373804359018818033177922189e-01	0.000000000000000000000000000000e+00	1.565678906545453757254149351752e-03
5.494210540492615590935088221158e-01	-9.073635440654896910928073339164e-01	0.000000000000000000000000000000e+00	1.477642223778636394390662012199e-03
5.519765008122813343405255182006e-01	-9.117897076950773893599944130983e-01	0.000000000000000000000000000000e+00	1.394248035431035334305582829018e-03
5.545319475753011095875422142853e-01	-9.162158713246650876271814922802e-01	0.000000000000000000000000000000e+00	1.315314187235050316995832453415e-03
5.570873943383209958568613728858e-01	-9.206420349542530079389734964934e-01	0.000000000000000000000000000000e+00	1.240657500137926994368542388258e-03
5.596428411013407711038780689705e-01	-9.250681985838407062061605756753e-01	0.000000000000000000000000000000e+00	1.170095242554455372899213649873e-03
5.621982878643605463508947650553e-01	-9.294943622134284044733476548572e-01	0.000000000000000000000000000000e+00	1.103446054563279573115797127514e-03
5.647537346273804326202139236557e-01	-9.339205258430162137628371965548e-01	0.000000000000000000000000000000e+00	1.040530820914627738518754007657e-03
5.673091813904002078672306197404e-01	-9.383466894726040230523267382523e-01	0.000000000000000000000000000000e+00	9.811733262487544720426013711290e-04
5.698646281534199831142473158252e-01	-9.427728531021917213195138174342e-01	0.000000000000000000000000000000e+00	9.252008466651719369860940034300e-04
5.724200749164398693835664744256e-01	-9.471990167317795306090033591317e-01	0.000000000000000000000000000000e+00	8.724446270255856389699844477548e-04
5.749755216794597556528856330260e-01	-9.516251803613672288761904383136e-01	0.000000000000000000000000000000e+00	8.227403713575166506813407529819e-04
5.775309684424795308999023291108e-01	-9.560513439909549271433775174955e-01	0.000000000000000000000000000000e+00	7.759287264178669953768041622766e-04
5.800864152054994171692214877112e-01	-9.604775076205428474551695217087e-01	0.000000000000000000000000000000e+00	7.318557030624995001638621872075e-04
5.826418619685191924162381837959e-01	-9.649036712501305457223566008906e-01	0.000000000000000000000000000000e+00	6.903729906356132232578270979673e-04
5.851973087315389676632548798807e-01	-9.693298348797182439895436800725e-01	0.000000000000000000000000000000e+00	6.513381217536997908751361663349e-04
5.877527554945587429102715759655e-01	-9.737559985093059422567307592544e-01	0.000000000000000000000000000000e+00	6.146145451185215918127324741249e-04
5.903082022575786291795907345659e-01	-9.781821621388938625685227634676e-01	0.000000000000000000000000000000e+00	5.800716251138399604664330766468e-04
5.928636490205984044266074306506e-01	-9.826083257684815608357098426495e-01	0.000000000000000000000000000000e+00	5.475846160986310362170370602541e-04
5.954190957836182906959265892510e-01	-9.870344893980692591028969218314e-01	0.000000000000000000000000000000e+00	5.170346090368548941720860945281e-04
5.979745425466380659429432853358e-01	-9.914606530276571794146889260446e-01	0.000000000000000000000000000000e+00	4.883084588401810340399511467524e-04
6.005299893096579522122624439362e-01	-9.958868166572448776818760052265e-01	0.000000000000000000000000000000e+00	4.612986847062759037177426257870e-04
6.030854360726777274592791400210e-01	-1.000312980286832686971365546924e+00	0.000000000000000000000000000000e+00	4.359033469635903088046369191488e-04
6.056408828356976137285982986214e-01	-1.004739143916420385238552626106e+00	0.000000000000000000000000000000e+00	4.120258990444301567396268026755e-04
6.081963295987173889756149947061e-01	-1.009165307546008083505739705288e+00	0.000000000000000000000000000000e+00	3.895750182291455926061884973421e-04
6.107517763617371642226316907909e-01	-1.013591471175595781772926784470e+00	0.000000000000000000000000000000e+00	3.684644188787606581408917705289e-04
6.133072231247570504919508493913e-01	-1.018017634805183702084718788683e+00	0.000000000000000000000000000000e+00	3.486126548473746653358795732913e-04
6.158626698877768257389675454760e-01	-1.022443798434771400351905867865e+00	0.000000000000000000000000000000e+00	3.299429160829223627027229071018e-04
6.184181166507966009859842415608e-01	-1.026869962064359098619092947047e+00	0.000000000000000000000000000000e+00	3.123828245945300735239569256407e-04
6.209735634138164872553034001612e-01	-1.031296125693946796886280026229e+00	0.000000000000000000000000000000e+00	2.958642316623661685202895110791e-04
6.235290101768363735246225587616e-01	-1.035722289323534717198072030442e+00	0.000000000000000000000000000000e+00	2.803230176414017596822625399966e-04
6.260844569398561487716392548464e-01	-1.040148452953122415465259109624e+00	0.000000000000000000000000000000e+00	2.656988944602986101213570879764e-04
6.286399037028759240186559509311e-01	-1.044574616582710113732446188806e+00	0.000000000000000000000000000000e+00	2.519352117168701158354815472507e-04
6.311953504658958102879751095315e-01	-1.049000780212298034044238193019e+00	0.000000000000000000000000000000e+00	2.389787667502895501282778045749e-04
6.337507972289155855349918056163e-01	-1.053426943841885732311425272201e+00	0.000000000000000000000000000000e+00	2.267796196783056629324437647455e-04
6.363062439919353607820085017011e-01	-1.057853107471473430578612351383e+00	0.000000000000000000000000000000e+00	2.152909142339068751005604074322e-04
6.388616907549552470513276603015e-01	-1.062279271101061350890404355596e+00	0.000000000000000000000000000000e+00	2.044687048259404720841614366833e-04
6.414171375179750222983443563862e-01	-1.066705434730649049157591434778e+00	0.000000000000000000000000000000e+00	1.942717903398816041687230393720e-04
6.439725842809947975453610524710e-01	-1.071131598360236747424778513960e+00	0.000000000000000000000000000000e+00	1.846615550885740905662224520256e-04
6.465280310440146838146802110714e-01	-1.075557761989824445691965593142e+00	0.000000000000000000000000000000e+00	1.756018168742655514297235086474e-04
6.490834778070345700839993696718e-01	-1.079983925619412366003757597355e+00	0.000000000000000000000000000000e+00	1.670586822075846523873859927889e-04
6.516389245700543453310160657566e-01	-1.084410089249000064270944676537e+00	0.000000000000000000000000000000e+00	1.590004088410044156068345877486e-04
6.541943713330741205780327618413e-01	-1.088836252878587762538131755718e+00	0.000000000000000000000000000000e+00	1.513972752928595540914541439648e-04
6.567498180960940068473519204417e-01	-1.093262416508175460805318834900e+00	0.000000000000000000000000000000e+00	1.442214573025092151127568573798e-04
6.593052648591137820943686165265e-01	-1.097688580137763159072505914082e+00	0.000000000000000000000000000000e+00	1.374469110240920466728398174894e-04
6.618607116221335573413853126112e-01	-1.102114743767350857339692993264e+00	0.000000000000000000000000000000e+00	1.310492627397871192793110672881e-04
6.644161583851534436107044712116e-01	-1.106540907396938777651484997477e+00	0.000000000000000000000000000000e+00	1.250057048608440354170445729665e-04
6.669716051481732188577211672964e-01	-1.110967071026526475918672076659e+00	0.000000000000000000000000000000e+00	1.192948979525922196262902041930e-04
6.695270519111931051270403258968e-01	-1.115393234656114174185859155841e+00	0.000000000000000000000000000000e+00	1.138968787031094289773774930197e-04
6.720824986742128803740570219816e-01	-1.119819398285702094497651160054e+00	0.000000000000000000000000000000e+00	1.087929733539814378682000772791e-04
6.746379454372327666433761805820e-01	-1.124245561915289792764838239236e+00	0.000000000000000000000000000000e+00	1.039657163988043857933904479118e-04
6.771933922002525418903928766667e-01	-1.128671725544877491032025318418e+00	0.000000000000000000000000000000e+00	9.939877461233485931961506576471e-05
6.797488389632724281597120352671e-01	-1.133097889174465411343817322631e+00	0.000000000000000000000000000000e+00	9.507687559766699915420051780757e-05
6.823042857262922034067287313519e-01	-1.137524052804053109611004401813e+00	0.000000000000000000000000000000e+00	9.098574107606804874798234195055e-05
6.848597324893119786537454274367e-01	-1.141950216433640807878191480995e+00	0.000000000000000000000000000000e+00	8.711202446034850305645741430638e-05
6.874151792523317539007621235214e-01	-1.146376380063228506145378560177e+00	0.000000000000000000000000000000e+00	8.344325237434926359394310457773e-05
6.899706260153516401700812821218e-01	-1.150802543692816426457170564390e+00	0.000000000000000000000000000000e+00	7.996777036967939991576187486189e-05
6.925260727783714154170979782066e-01	-1.155228707322404124724357643572e+00	0.000000000000000000000000000000e+00	7.667469187056075272286570498892e-05
6.950815195413913016864171368070e-01	-1.159654870951991822991544722754e+00	0.000000000000000000000000000000e+00	7.355385091494320783274407649088e-05
6.976369663044111879557362954074e-01	-1.164081034581579521258731801936e+00	0.000000000000000000000000000000e+00	7.059575785322903557651025296948e-05
7.001924130674309632027529914922e-01	-1.168507198211167219525918881118e+00	0.000000000000000000000000000000e+00	6.779155834455630115931851209510e-05
7.027478598304507384497696875769e-01	-1.172933361840755139837710885331e+00	0.000000000000000000000000000000e+00	6.513299505621201438039513664791e-05
7.053033065934706247190888461773e-01	-1.177359525470342838104897964513e+00	0.000000000000000000000000000000e+00	6.261237209839531176955307323340e-05
7.078587533564903999661055422621e-01	-1.181785689099930536372085043695e+00	0.000000000000000000000000000000e+00	6.022252213601067734067423531386e-05
7.104142001195101752131222383468e-01	-1.186211852729518234639272122877e+00	0.000000000000000000000000000000e+00	5.795677569092126370448384009570e-05
7.129696468825300614824413969473e-01	-1.190638016359106154951064127090e+00	0.000000000000000000000000000000e+00	5.580893292178074641075521955536e-05
7.155250936455498367294580930320e-01	-1.195064179988693853218251206272e+00	0.000000000000000000000000000000e+00	5.377323736234059978721100403476e-05
7.180805404085696119764747891168e-01	-1.199490343618281551485438285454e+00	0.000000000000000000000000000000e+00	5.184435185261788319507209044090e-05
7.206359871715894982457939477172e-01	-1.203916507247869249752625364636e+00	0.000000000000000000000000000000e+00	5.001733616023338338746687115055e-05
7.231914339346093845151131063176e-01	-1.208342670877457170064417368849e+00	0.000000000000000000000000000000e+00	4.828762657697761303621578066192e-05
7.257468806976291597621298024023e-01	-1.212768834507044868331604448031e+00	0.000000000000000000000000000000e+00	4.665101713116774536640671278143e-05
7.283023274606489350091464984871e-01	-1.217194998136632566598791527213e+00	0.000000000000000000000000000000e+00	4.510364244386084418012364261052e-05
7.308577742236688212784656570875e-01	-1.221621161766220486910583531426e+00	0.000000000000000000000000000000e+00	4.364196209810826464041422223517e-05
7.334132209866885965254823531723e-01	-1.226047325395808185177770610608e+00	0.000000000000000000000000000000e+00	4.226274646331215189675595267360e-05
7.359686677497083717724990492570e-01	-1.230473489025395883444957689790e+00	0.000000000000000000000000000000e+00	4.096306393434172852304614442787e-05
7.385241145127282580418182078574e-01	-1.234899652654983803756749694003e+00	0.000000000000000000000000000000e+00	3.974026952563168070022003863784e-05
7.410795612757480332888349039422e-01	-1.239325816284571502023936773185e+00	0.000000000000000000000000000000e+00	3.859199461792828483690243057680e-05
7.436350080387678085358516000269e-01	-1.243751979914159200291123852367e+00	0.000000000000000000000000000000e+00	3.751613807782585690566920511024e-05
7.461904548017876948051707586274e-01	-1.248178143543746898558310931548e+00	0.000000000000000000000000000000e+00	3.651085858229261813271901426781e-05
7.487459015648075810744899172278e-01	-1.252604307173334596825498010730e+00	0.000000000000000000000000000000e+00	3.557456785267908551482346490857e-05
7.513013483278273563215066133125e-01	-1.257030470802922295092685089912e+00	0.000000000000000000000000000000e+00	3.470592532227648446124801395740e-05
7.538567950908471315685233093973e-01	-1.261456634432510215404477094125e+00	0.000000000000000000000000000000e+00	3.390383370690931930319447773492e-05
7.564122418538670178378424679977e-01	-1.265882798062097913671664173307e+00	0.000000000000000000000000000000e+00	3.316743571238249066544107046539e-05
7.589676886168867930848591640824e-01	-1.270308961691685611938851252489e+00	0.000000000000000000000000000000e+00	3.249611176781198743426792852063e-05
7.615231353799065683318758601672e-01	-1.274735125321273310206038331671e+00	0.000000000000000000000000000000e+00	3.188947885998171612089574500359e-05
7.640785821429264546011950187676e-01	-1.279161288950861230517830335884e+00	0.000000000000000000000000000000e+00	3.134739041938118769663190743557e-05
7.666340289059462298482117148524e-01	-1.283587452580448928785017415066e+00	0.000000000000000000000000000000e+00	3.086993719633398559898385116185e-05
7.691894756689661161175308734528e-01	-1.288013616210036627052204494248e+00	0.000000000000000000000000000000e+00	3.045744926601148805638680228114e-05
7.717449224319858913645475695375e-01	-1.292439779839624547363996498461e+00	0.000000000000000000000000000000e+00	3.011049905603002977902415970846e-05
7.743003691950057776338667281379e-01	-1.296865943469212245631183577643e+00	0.000000000000000000000000000000e+00	2.982990551460060728175896493930e-05
7.768558159580255528808834242227e-01	-1.301292107098799943898370656825e+00	0.000000000000000000000000000000e+00	2.961673932817811838729034346063e-05
1.533268057811892209896242889045e-02	2.655698177752652613947681459194e-02	0.000000000000000000000000000000e+00	3.023146110182116326264498140652e-05
1.788812734113874244878950037219e-02	2.213081814793877236113850415222e-02	0.000000000000000000000000000000e+00	3.010333434844586790110620988514e-05
2.044357410415856279861657185393e-02	1.770465451835101511335324175889e-02	0.000000000000000000000000000000e+00	3.004690794843322418708475574078e-05
2.299902086717838661789059528928e-02	1.327849088876326306973840729597e-02	0.000000000000000000000000000000e+00	3.006417652703256349674271197259e-05
2.555446763019820349827071481741e-02	8.852327259175507556676620879443e-03	0.000000000000000000000000000000e+00	3.015742541758924065821781401731e-05
2.810991439321802731754473825276e-02	4.426163629587753778338310439722e-03	0.000000000000000000000000000000e+00	3.032924264627838922088118311926e-05
3.066536115623784766737180973450e-02	0.000000000000000000000000000000e+00	0.000000000000000000000000000000e+00	3.058253239703560963022588303772e-05
3.322080791925766801719888121625e-02	-4.426163629587757247785262393336e-03	0.000000000000000000000000000000e+00	3.092052990107514937392907405922e-05
3.577625468227749183647290465160e-02	-8.852327259175511026123572833058e-03	0.000000000000000000000000000000e+00	3.134681779266901334533163003826e-05
3.833170144529730871685302417973e-02	-1.327849088876326480446188327278e-02	0.000000000000000000000000000000e+00	3.186534426119461176551625469777e-05
4.088714820831712559723314370785e-02	-1.770465451835101858280019371250e-02	0.000000000000000000000000000000e+00	3.248044283640390668616362845889e-05
4.344259497133694941650716714321e-02	-2.213081814793877236113850415222e-02	0.000000000000000000000000000000e+00	3.319685386756553277694259396213e-05
4.599804173435677323578119057856e-02	-2.655698177752652613947681459194e-02	0.000000000000000000000000000000e+00	3.401974821408861439451382091548e-05
4.855348849737659011616131010669e-02	-3.098314540711428685670902893889e-02	0.000000000000000000000000000000e+00	3.495475268465272802431015319868e-05
5.110893526039641393543533354205e-02	-3.540930903670204410449429133223e-02	0.000000000000000000000000000000e+00	3.600797773758442039222435471224e-05
5.366438202341623775470935697740e-02	-3.983547266628979788283260177195e-02	0.000000000000000000000000000000e+00	3.718604757644912060191716429713e-05
5.621982878643605463508947650553e-02	-4.426163629587755166117091221167e-02	0.000000000000000000000000000000e+00	3.849613242081262906406358137446e-05
5.877527554945587845436349994088e-02	-4.868779992546530543950922265140e-02	0.000000000000000000000000000000e+00	3.994598361109833037016492163218e-05
6.133072231247570227363752337624e-02	-5.311396355505305921784753309112e-02	0.000000000000000000000000000000e+00	4.154397122458141576031506736477e-05
6.388616907549551915401764290436e-02	-5.754012718464082687397365134530e-02	0.000000000000000000000000000000e+00	4.329912473807228149268178096776e-05
6.644161583851533603439776243249e-02	-6.196629081422856677452415397056e-02	0.000000000000000000000000000000e+00	4.522117659285564703411375298003e-05
6.899706260153515291477788196062e-02	-6.639245444381633443065027222474e-02	0.000000000000000000000000000000e+00	4.732060910529393402178602312524e-05
7.155250936455498367294580930320e-02	-7.081861807340407433120077485000e-02	0.000000000000000000000000000000e+00	4.960870487117530647658975029302e-05
7.410795612757481443111373664578e-02	-7.524478170299184198732689310418e-02	0.000000000000000000000000000000e+00	5.209760055363141446112956733927e-05
7.666340289059461743370604835945e-02	-7.967094533257958188787739572945e-02	0.000000000000000000000000000000e+00	5.480034475968440741419987483063e-05
7.921884965361444819187397570204e-02	-8.409710896216734954400351398363e-02	0.000000000000000000000000000000e+00	5.773095980371558192095066130989e-05
8.177429641663425119446628741571e-02	-8.852327259175510332234182442335e-02	0.000000000000000000000000000000e+00	6.090450771709687871093008570966e-05
8.432974317965408195263421475829e-02	-9.294943622134285710068013486307e-02	0.000000000000000000000000000000e+00	6.433716077563075505258566311184e-05
8.688518994267391271080214210087e-02	-9.737559985093061087901844530279e-02	0.000000000000000000000000000000e+00	6.804627668795839830553906502075e-05
8.944063670569374346897006944346e-02	-1.018017634805183646573567557425e-01	0.000000000000000000000000000000e+00	7.205047861096298500525186847554e-05
9.199608346871354647156238115713e-02	-1.062279271101061184356950661822e-01	0.000000000000000000000000000000e+00	7.636974027350724807637616375899e-05
9.455153023173337722973030849971e-02	-1.106540907396938722140333766220e-01	0.000000000000000000000000000000e+00	8.102547656069225296554536797089e-05
9.710697699475318023232262021338e-02	-1.150802543692816259923716870617e-01	0.000000000000000000000000000000e+00	8.604063921281799448559368670431e-05
9.966242375777301099049054755596e-02	-1.195064179988693797707099975014e-01	0.000000000000000000000000000000e+00	9.143981852713215820183112469977e-05
1.022178705207928417486584748985e-01	-1.239325816284571335490483079411e-01	0.000000000000000000000000000000e+00	9.724935066532605794885346650602e-05
1.047733172838126447512507866122e-01	-1.283587452580448873273866183808e-01	0.000000000000000000000000000000e+00	1.034974308607468493001468878845e-04
1.073287640468324755094187139548e-01	-1.327849088876326411057249288206e-01	0.000000000000000000000000000000e+00	1.102142326922374120090619697976e-04
1.098842108098523062675866412974e-01	-1.372110725172203948840632392603e-01	0.000000000000000000000000000000e+00	1.174320332114100725109939737933e-04
1.124396575728721092701789530111e-01	-1.416372361468081764179771653289e-01	0.000000000000000000000000000000e+00	1.251853441583324359678147663644e-04
1.149951043358919400283468803536e-01	-1.460633997763959024407398601397e-01	0.000000000000000000000000000000e+00	1.335110490062426703578718489851e-04
1.175505510989117430309391920673e-01	-1.504895634059836562190781705795e-01	0.000000000000000000000000000000e+00	1.424485456485075670751000442849e-04
1.201059978619316015446827350388e-01	-1.549157270355714377529920966481e-01	0.000000000000000000000000000000e+00	1.520398945011616981606850096398e-04
1.226614446249514045472750467525e-01	-1.593418906651591915313304070878e-01	0.000000000000000000000000000000e+00	1.623299717168209235686887614847e-04
1.252168913879712075498673584661e-01	-1.637680542947469175540931018986e-01	0.000000000000000000000000000000e+00	1.733666266429725584616999833898e-04
1.277723381509910383080352858087e-01	-1.681942179243346713324314123383e-01	0.000000000000000000000000000000e+00	1.852008433895256460897937866861e-04
1.303277849140108690662032131513e-01	-1.726203815539224528663453384070e-01	0.000000000000000000000000000000e+00	1.978869051088962612450911082718e-04
1.328832316770306998243711404939e-01	-1.770465451835102066446836488467e-01	0.000000000000000000000000000000e+00	2.114825604005145459965420151605e-04
1.354386784400505028269634522076e-01	-1.814727088130979604230219592864e-01	0.000000000000000000000000000000e+00	2.260491903130167328644928304016e-04
1.379941252030703335851313795501e-01	-1.858988724426856864457846540972e-01	0.000000000000000000000000000000e+00	2.416519745040959159070037554073e-04
1.405495719660901365877236912638e-01	-1.903250360722734402241229645369e-01	0.000000000000000000000000000000e+00	2.583600550670797071570183867095e-04
1.431050187291099951014672342353e-01	-1.947511997018612217580368906056e-01	0.000000000000000000000000000000e+00	2.762466956602902348229255924394e-04
1.456604654921297981040595459490e-01	-1.991773633314489755363752010453e-01	0.000000000000000000000000000000e+00	2.953894339120698088636818301467e-04
1.482159122551496011066518576627e-01	-2.036035269610367293147135114850e-01	0.000000000000000000000000000000e+00	3.158702246193879187817488141121e-04
1.507713590181694318648197850052e-01	-2.080296905906244553374762062958e-01	0.000000000000000000000000000000e+00	3.377755706446713924659408512241e-04
1.533268057811892626229877123478e-01	-2.124558542202122368713901323645e-01	0.000000000000000000000000000000e+00	3.611966385429983593738367808612e-04
1.558822525442090933811556396904e-01	-2.168820178497999906497284428042e-01	0.000000000000000000000000000000e+00	3.862293552199365050982271529989e-04
1.584376993072288963837479514041e-01	-2.213081814793877444280667532439e-01	0.000000000000000000000000000000e+00	4.129744812503728114937151527641e-04
1.609931460702487271419158787467e-01	-2.257343451089754982064050636836e-01	0.000000000000000000000000000000e+00	4.415376560611643090049904802896e-04
1.635485928332685579000838060892e-01	-2.301605087385632519847433741234e-01	0.000000000000000000000000000000e+00	4.720294095180207886476575485091e-04
1.661040395962883609026761178029e-01	-2.345866723681510057630816845631e-01	0.000000000000000000000000000000e+00	5.045651335088215160354363497675e-04
1.686594863593081916608440451455e-01	-2.390128359977387595414199950028e-01	0.000000000000000000000000000000e+00	5.392650081323369613828244695242e-04
1.712149331223279946634363568592e-01	-2.434389996273265133197583054425e-01	0.000000000000000000000000000000e+00	5.762538775270820189458587101683e-04
1.737703798853478254216042842017e-01	-2.478651632569142670980966158822e-01	0.000000000000000000000000000000e+00	6.156610727877168121047191107209e-04
1.763258266483676561797722115443e-01	-2.522913268865020208764349263220e-01	0.000000000000000000000000000000e+00	6.576201819145392410415063011442e-04
1.788812734113874591823645232580e-01	-2.567174905160897746547732367617e-01	0.000000000000000000000000000000e+00	7.022687685159313729713059792914e-04
1.814367201744072899405324506006e-01	-2.611436541456775284331115472014e-01	0.000000000000000000000000000000e+00	7.497480393510497134051950851585e-04
1.839921669374270929431247623143e-01	-2.655698177752652822114498576411e-01	0.000000000000000000000000000000e+00	8.002024542048312644518248681891e-04
1.865476137004469514568683052858e-01	-2.699959814048530359897881680808e-01	0.000000000000000000000000000000e+00	8.537792616690816245583750543346e-04
1.891030604634667544594606169994e-01	-2.744221450344407897681264785206e-01	0.000000000000000000000000000000e+00	9.106279308376336511718363020407e-04
1.916585072264865574620529287131e-01	-2.788483086640285435464647889603e-01	0.000000000000000000000000000000e+00	9.708994423425861735113540085251e-04
1.942139539895063882202208560557e-01	-2.832744722936162973248030994000e-01	0.000000000000000000000000000000e+00	1.034745411178305488780759802125e-03
1.967694007525262189783887833983e-01	-2.877006359232041066142926410976e-01	0.000000000000000000000000000000e+00	1.102317043778401487244544831867e-03
1.993248475155460497365567107408e-01	-2.921267995527918048814797202795e-01	0.000000000000000000000000000000e+00	1.173763984596018191200461622259e-03
2.018802942785658527391490224545e-01	-2.965529631823795586598180307192e-01	0.000000000000000000000000000000e+00	1.249233154825612384167254909073e-03
2.044357410415856834973169497971e-01	-3.009791268119673124381563411589e-01	0.000000000000000000000000000000e+00	1.328867719497325936700571347160e-03
2.069911878046054864999092615108e-01	-3.054052904415550662164946515986e-01	0.000000000000000000000000000000e+00	1.412806263149935610476393144097e-03
2.095466345676253172580771888533e-01	-3.098314540711428755059841932962e-01	0.000000000000000000000000000000e+00	1.501182145267898832355357718882e-03
2.121020813306451480162451161959e-01	-3.142576177007306292843225037359e-01	0.000000000000000000000000000000e+00	1.594122843836750591864359627436e-03
2.146575280936649510188374279096e-01	-3.186837813303183275515095829178e-01	0.000000000000000000000000000000e+00	1.691748972659069252463814869714e-03
2.172129748566847817770053552522e-01	-3.231099449599061368409991246153e-01	0.000000000000000000000000000000e+00	1.794172695351101045474484507736e-03
2.197684216197045847795976669659e-01	-3.275361085894938351081862037972e-01	0.000000000000000000000000000000e+00	1.901495490534711382824006875580e-03
2.223238683827244155377655943084e-01	-3.319622722190816443976757454948e-01	0.000000000000000000000000000000e+00	2.013805595254088663670355430213e-03
2.248793151457442740515091372799e-01	-3.363884358486693981760140559345e-01	0.000000000000000000000000000000e+00	2.131175806982632536801247624680e-03
2.274347619087640492985258333647e-01	-3.408145994782570964432011351164e-01	0.000000000000000000000000000000e+00	2.253662344622536697208436962114e-03
2.299902086717838800566937607073e-01	-3.452407631078449057326906768139e-01	0.000000000000000000000000000000e+00	2.381305172913588188987610294589e-03
2.325456554348036830592860724209e-01	-3.496669267374326039998777559958e-01	0.000000000000000000000000000000e+00	2.514129367073227212803221419790e-03
2.351011021978235138174539997635e-01	-3.540930903670203577782160664356e-01	0.000000000000000000000000000000e+00	2.652146448707231284058760678590e-03
2.376565489608433723311975427350e-01	-3.585192539966081670677056081331e-01	0.000000000000000000000000000000e+00	2.795354349320321694916113841600e-03
2.402119957238631475782142388198e-01	-3.629454176261958653348926873150e-01	0.000000000000000000000000000000e+00	2.943735334773896813315152698465e-03
2.427674424868830060919577817913e-01	-3.673715812557836746243822290126e-01	0.000000000000000000000000000000e+00	3.097252587867431374707427593762e-03
2.453228892499028368501257091339e-01	-3.717977448853714284027205394523e-01	0.000000000000000000000000000000e+00	3.255847366320417657359342911150e-03
2.478783360129226398527180208475e-01	-3.762239085149591266699076186342e-01	0.000000000000000000000000000000e+00	3.419438470904600374522530614740e-03
2.504337827759424706108859481901e-01	-3.806500721445469359593971603317e-01	0.000000000000000000000000000000e+00	3.587924046204088446287983060756e-03
2.529892295389622458579026442749e-01	-3.850762357741346342265842395136e-01	0.000000000000000000000000000000e+00	3.761183259512513015615509104350e-03
2.555446763019820766160705716175e-01	-3.895023994037224435160737812112e-01	0.000000000000000000000000000000e+00	3.939074945833969179642686242460e-03
2.581001230650019073742384989600e-01	-3.939285630333101972944120916509e-01	0.000000000000000000000000000000e+00	4.121433137749325702203773147403e-03
2.606555698280217381324064263026e-01	-3.983547266628978955615991708328e-01	0.000000000000000000000000000000e+00	4.308063970659613446667624003794e-03
2.632110165910415688905743536452e-01	-4.027808902924857048510887125303e-01	0.000000000000000000000000000000e+00	4.498750703627295462194712882820e-03
2.657664633540613441375910497300e-01	-4.072070539220734031182757917122e-01	0.000000000000000000000000000000e+00	4.693269351115181113598406881238e-03
2.683219101170811748957589770725e-01	-4.116332175516612124077653334098e-01	0.000000000000000000000000000000e+00	4.891408153048363779968887854466e-03
2.708773568801010611650781356730e-01	-4.160593811812489661861036438495e-01	0.000000000000000000000000000000e+00	5.092975320897813983067603516020e-03
2.734328036431208364120948317577e-01	-4.204855448108366644532907230314e-01	0.000000000000000000000000000000e+00	5.297780081559185817730028844608e-03
2.759882504061406671702627591003e-01	-4.249117084404244737427802647289e-01	0.000000000000000000000000000000e+00	5.505584510352256114029678712996e-03
2.785436971691604979284306864429e-01	-4.293378720700122275211185751687e-01	0.000000000000000000000000000000e+00	5.716045101885183776779797426570e-03
2.810991439321802731754473825276e-01	-4.337640356995999812994568856084e-01	0.000000000000000000000000000000e+00	5.928681152252383325385043377764e-03
2.836545906952001594447665411280e-01	-4.381901993291877350777951960481e-01	0.000000000000000000000000000000e+00	6.142906493476224354111092651465e-03
2.862100374582199346917832372128e-01	-4.426163629587754333449822752300e-01	0.000000000000000000000000000000e+00	6.358133179948967372840940015521e-03
2.887654842212397654499511645554e-01	-4.470425265883632426344718169275e-01	0.000000000000000000000000000000e+00	6.573908129867168936844024074162e-03
2.913209309842595962081190918980e-01	-4.514686902179509964128101273673e-01	0.000000000000000000000000000000e+00	6.790006044038431227971575054880e-03
2.938763777472793714551357879827e-01	-4.558948538475387501911484378070e-01	0.000000000000000000000000000000e+00	7.006408153064014147914928543059e-03
2.964318245102992577244549465831e-01	-4.603210174771265039694867482467e-01	0.000000000000000000000000000000e+00	7.223159454165344918463720347290e-03
2.989872712733190884826228739257e-01	-4.647471811067143132589762899443e-01	0.000000000000000000000000000000e+00	7.440181869191734784219072196265e-03
3.015427180363388637296395700105e-01	-4.691733447363020115261633691262e-01	0.000000000000000000000000000000e+00	7.657169051876909146581162701750e-03
3.040981647993586944878074973531e-01	-4.735995083658898208156529108237e-01	0.000000000000000000000000000000e+00	7.873646464703060524059630154170e-03
3.066536115623785252459754246956e-01	-4.780256719954775190828399900056e-01	0.000000000000000000000000000000e+00	8.089161552396027451972138067049e-03
3.092090583253983560041433520382e-01	-4.824518356250653283723295317031e-01	0.000000000000000000000000000000e+00	8.303448865054154776066397403156e-03
3.117645050884181867623112793808e-01	-4.868779992546530266395166108850e-01	0.000000000000000000000000000000e+00	8.516404937957794754610496568148e-03
3.143199518514379620093279754656e-01	-4.913041628842407249067036900669e-01	0.000000000000000000000000000000e+00	8.727840477353891388001549955789e-03
3.168753986144577927674959028082e-01	-4.957303265138285341961932317645e-01	0.000000000000000000000000000000e+00	8.937179096059176194866147113771e-03
3.194308453774776235256638301507e-01	-5.001564901434162324633803109464e-01	0.000000000000000000000000000000e+00	9.143359495428099795177878661434e-03
3.219862921404974542838317574933e-01	-5.045826537730040417528698526439e-01	0.000000000000000000000000000000e+00	9.345082367890226310302992374091e-03
3.245417389035172850419996848359e-01	-5.090088174025918510423593943415e-01	0.000000000000000000000000000000e+00	9.541280787440790597808693007664e-03
3.270971856665370602890163809207e-01	-5.134349810321795493095464735234e-01	0.000000000000000000000000000000e+00	9.731519003648752413893063817341e-03
3.296526324295568910471843082632e-01	-5.178611446617673585990360152209e-01	0.000000000000000000000000000000e+00	9.916053109547434685211442229047e-03
3.322080791925767218053522356058e-01	-5.222873082913550568662230944028e-01	0.000000000000000000000000000000e+00	1.009551463934655474163903932094e-02
3.347635259555965525635201629484e-01	-5.267134719209428661557126361004e-01	0.000000000000000000000000000000e+00	1.027039492292808504914081169090e-02
3.373189727186163833216880902910e-01	-5.311396355505305644228997152823e-01	0.000000000000000000000000000000e+00	1.044062083745795829758939987641e-02
3.398744194816361585687047863757e-01	-5.355657991801182626900867944642e-01	0.000000000000000000000000000000e+00	1.060547055664470827984757761442e-02
3.424298662446559893268727137183e-01	-5.399919628097060719795763361617e-01	0.000000000000000000000000000000e+00	1.076391990792057232195766403038e-02
3.449853130076758200850406410609e-01	-5.444181264392938812690658778592e-01	0.000000000000000000000000000000e+00	1.091525203050507271396174502343e-02
3.475407597706956508432085684035e-01	-5.488442900688815795362529570411e-01	0.000000000000000000000000000000e+00	1.105953460429851681334767476983e-02
3.500962065337154816013764957461e-01	-5.532704536984693888257424987387e-01	0.000000000000000000000000000000e+00	1.119755993598865219385007918618e-02
3.526516532967352568483931918308e-01	-5.576966173280570870929295779206e-01	0.000000000000000000000000000000e+00	1.133016357794580826479080570834e-02
3.552071000597550876065611191734e-01	-5.621227809576448963824191196181e-01	0.000000000000000000000000000000e+00	1.145731780265903110294090083698e-02
3.577625468227749738758802777738e-01	-5.665489445872325946496061988000e-01	0.000000000000000000000000000000e+00	1.157763848801367234653270088529e-02
3.603179935857947491228969738586e-01	-5.709751082168204039390957404976e-01	0.000000000000000000000000000000e+00	1.168870557553155185848137165294e-02
3.628734403488145798810649012012e-01	-5.754012718464081022062828196795e-01	0.000000000000000000000000000000e+00	1.178803935277671077752614792189e-02
3.654288871118344106392328285438e-01	-5.798274354759959114957723613770e-01	0.000000000000000000000000000000e+00	1.187413445783386256593416874239e-02
3.679843338748541858862495246285e-01	-5.842535991055836097629594405589e-01	0.000000000000000000000000000000e+00	1.194695783596668933745910123889e-02
3.705397806378740721555686832289e-01	-5.886797627351714190524489822565e-01	0.000000000000000000000000000000e+00	1.200770531920781168666589877603e-02
3.730952274008938474025853793137e-01	-5.931059263647591173196360614384e-01	0.000000000000000000000000000000e+00	1.205805980636531771210684382822e-02
3.756506741639136781607533066563e-01	-5.975320899943469266091256031359e-01	0.000000000000000000000000000000e+00	1.209940503506725696658552493545e-02
3.782061209269335089189212339988e-01	-6.019582536239347358986151448335e-01	0.000000000000000000000000000000e+00	1.213235868869933994917964525939e-02
3.807615676899532841659379300836e-01	-6.063844172535224341658022240154e-01	0.000000000000000000000000000000e+00	1.215674007544686845150305742891e-02
3.833170144529731704352570886840e-01	-6.108105808831101324329893031972e-01	0.000000000000000000000000000000e+00	1.217185880076960408091579779466e-02
3.858724612159929456822737847688e-01	-6.152367445126979417224788448948e-01	0.000000000000000000000000000000e+00	1.217690850556957422867743190409e-02
3.884279079790127764404417121114e-01	-6.196629081422856399896659240767e-01	0.000000000000000000000000000000e+00	1.217127172583375507852743169224e-02
3.909833547420326071986096394539e-01	-6.240890717718734492791554657742e-01	0.000000000000000000000000000000e+00	1.215463837210514590203569440519e-02
3.935388015050524379567775667965e-01	-6.285152354014611475463425449561e-01	0.000000000000000000000000000000e+00	1.212694705622613389195407762600e-02
3.960942482680722687149454941391e-01	-6.329413990310489568358320866537e-01	0.000000000000000000000000000000e+00	1.208823361421387451719589023469e-02
3.986496950310920439619621902239e-01	-6.373675626606366551030191658356e-01	0.000000000000000000000000000000e+00	1.203849293520316450500917682120e-02
4.012051417941119302312813488243e-01	-6.417937262902244643925087075331e-01	0.000000000000000000000000000000e+00	1.197763067095864060462861999667e-02
4.037605885571317054782980449090e-01	-6.462198899198122736819982492307e-01	0.000000000000000000000000000000e+00	1.190552012895378271306601192236e-02
4.063160353201515362364659722516e-01	-6.506460535493999719491853284126e-01	0.000000000000000000000000000000e+00	1.182211982309501821508668228944e-02
4.088714820831713669946338995942e-01	-6.550722171789877812386748701101e-01	0.000000000000000000000000000000e+00	1.172757681459221136555104436638e-02
4.114269288461911977528018269368e-01	-6.594983808085754795058619492920e-01	0.000000000000000000000000000000e+00	1.162225383421949115314575351476e-02
4.139823756092109729998185230215e-01	-6.639245444381631777730490284739e-01	0.000000000000000000000000000000e+00	1.150666245284955903349644046330e-02
4.165378223722308037579864503641e-01	-6.683507080677508760402361076558e-01	0.000000000000000000000000000000e+00	1.138133600161730235589274684571e-02
4.190932691352506345161543777067e-01	-6.727768716973387963520281118690e-01	0.000000000000000000000000000000e+00	1.124670508608236266234747802173e-02
4.216487158982704652743223050493e-01	-6.772030353269264946192151910509e-01	0.000000000000000000000000000000e+00	1.110303493149125859951187322849e-02
4.242041626612902405213390011340e-01	-6.816291989565141928864022702328e-01	0.000000000000000000000000000000e+00	1.095044909989904141633942913359e-02
4.267596094243101267906581597344e-01	-6.860553625861020021758918119303e-01	0.000000000000000000000000000000e+00	1.078902279713541724481817851711e-02
4.293150561873299020376748558192e-01	-6.904815262156898114653813536279e-01	0.000000000000000000000000000000e+00	1.061889718068173039944301905280e-02
4.318705029503497327958427831618e-01	-6.949076898452775097325684328098e-01	0.000000000000000000000000000000e+00	1.044036370234757010733162019278e-02
4.344259497133696190651619417622e-01	-6.993338534748653190220579745073e-01	0.000000000000000000000000000000e+00	1.025388507487652936522870561475e-02
4.369813964763893943121786378470e-01	-7.037600171044530172892450536892e-01	0.000000000000000000000000000000e+00	1.006005324976234037437361479306e-02
4.395368432394091695591953339317e-01	-7.081861807340407155564321328711e-01	0.000000000000000000000000000000e+00	9.859510382241023704330551424846e-03
4.420922900024290558285144925321e-01	-7.126123443636286358682241370843e-01	0.000000000000000000000000000000e+00	9.652870787523739823376978108627e-03
4.446477367654488310755311886169e-01	-7.170385079932163341354112162662e-01	0.000000000000000000000000000000e+00	9.440675869475690165644188311944e-03
4.472031835284686618336991159595e-01	-7.214646716228040324025982954481e-01	0.000000000000000000000000000000e+00	9.223393263381056417227199517583e-03
4.497586302914884370807158120442e-01	-7.258908352523917306697853746300e-01	0.000000000000000000000000000000e+00	9.001457622442388464834017725025e-03
4.523140770545083233500349706446e-01	-7.303169988819795399592749163276e-01	0.000000000000000000000000000000e+00	8.775324979899237418101698438022e-03
4.548695238175280985970516667294e-01	-7.347431625115672382264619955095e-01	0.000000000000000000000000000000e+00	8.545526156252633565024723338865e-03
4.574249705805479293552195940720e-01	-7.391693261411550475159515372070e-01	0.000000000000000000000000000000e+00	8.312682240221434815108381144455e-03
4.599804173435678156245387526724e-01	-7.435954897707428568054410789046e-01	0.000000000000000000000000000000e+00	8.077490336453118507931137060041e-03
4.625358641065875908715554487571e-01	-7.480216534003305550726281580864e-01	0.000000000000000000000000000000e+00	7.840658079226852858467644580287e-03
4.650913108696073661185721448419e-01	-7.524478170299182533398152372683e-01	0.000000000000000000000000000000e+00	7.602833000478216238238182711484e-03
4.676467576326272523878913034423e-01	-7.568739806595061736516072414815e-01	0.000000000000000000000000000000e+00	7.364529205153038521336483768209e-03
4.702022043956470831460592307849e-01	-7.613001442890938719187943206634e-01	0.000000000000000000000000000000e+00	7.126118864152301661529786969140e-03
4.727576511586668583930759268696e-01	-7.657263079186815701859813998453e-01	0.000000000000000000000000000000e+00	6.887872046586534721668293457242e-03
4.753130979216867446623950854701e-01	-7.701524715482693794754709415429e-01	0.000000000000000000000000000000e+00	6.650065863710512108208927628539e-03
4.778685446847065199094117815548e-01	-7.745786351778570777426580207248e-01	0.000000000000000000000000000000e+00	6.413072832398019132438271583396e-03
4.804239914477263506675797088974e-01	-7.790047988074447760098450999067e-01	0.000000000000000000000000000000e+00	6.177427809295647949394680864543e-03
4.829794382107461259145964049821e-01	-7.834309624370325852993346416042e-01	0.000000000000000000000000000000e+00	5.943791297821634893316922187978e-03
4.855348849737660121839155635826e-01	-7.878571260666203945888241833018e-01	0.000000000000000000000000000000e+00	5.712892087558239101463541942394e-03
4.880903317367857874309322596673e-01	-7.922832896962080928560112624837e-01	0.000000000000000000000000000000e+00	5.485404729621412914242206682047e-03
4.906457784998055626779489557521e-01	-7.967094533257957911231983416656e-01	0.000000000000000000000000000000e+00	5.261891054974717797654282236408e-03
4.932012252628254489472681143525e-01	-8.011356169553837114349903458788e-01	0.000000000000000000000000000000e+00	5.042741399117880128633029102048e-03
4.957566720258452797054360416951e-01	-8.055617805849714097021774250607e-01	0.000000000000000000000000000000e+00	4.828228141472911023879266423364e-03
4.983121187888650549524527377798e-01	-8.099879442145591079693645042425e-01	0.000000000000000000000000000000e+00	4.618541224423073320026755794743e-03
5.008675655518849412217718963802e-01	-8.144141078441469172588540459401e-01	0.000000000000000000000000000000e+00	4.413867255742665897388921081301e-03
5.034230123149047164687885924650e-01	-8.188402714737346155260411251220e-01	0.000000000000000000000000000000e+00	4.214388825786309460130762971630e-03
5.059784590779244917158052885497e-01	-8.232664351033223137932282043039e-01	0.000000000000000000000000000000e+00	4.020298533993452161361403796036e-03
5.085339058409443779851244471502e-01	-8.276925987329102341050202085171e-01	0.000000000000000000000000000000e+00	3.831770889724338009091342271972e-03
5.110893526039641532321411432349e-01	-8.321187623624979323722072876990e-01	0.000000000000000000000000000000e+00	3.648967836910186040427772624639e-03
5.136447993669839284791578393197e-01	-8.365449259920856306393943668809e-01	0.000000000000000000000000000000e+00	3.472030221953440083659803150340e-03
5.162002461300037037261745354044e-01	-8.409710896216733289065814460628e-01	0.000000000000000000000000000000e+00	3.301084255365287212224956192586e-03
5.187556928930235899954936940048e-01	-8.453972532512612492183734502760e-01	0.000000000000000000000000000000e+00	3.136228854598887335475287940767e-03
5.213111396560433652425103900896e-01	-8.498234168808489474855605294579e-01	0.000000000000000000000000000000e+00	2.977526982249681201941893249341e-03
[truncated: 88,001 more rows]
