# Supplementary material for: Light-wave-controlled Haldane model in monolayer hexagonal boron nitride
Source: Nature. 2024 Apr 15;628(8009):752–7. doi: 10.1038/s41586-024-07244-z (PMC11041748; doi:10.1038/s41586-024-07244-z)
Supplement: Supplementary file 1 — This zipped file contains source data files for Supplementary Figs. 1–4 and Extended Data Figs 2–5, 7, 8, 11 and 10. [file 41586_2024_7244_MOESM1_ESM.zip › Data source/Extended data fig 3/pops_panel_d.csv]

# Population of band 1 at time 3725.3352000804543 this is equal to i_t 86863
0.000000000000000000000000000000e+00	0.000000000000000000000000000000e+00	0.000000000000000000000000000000e+00	2.047526918522208928255187720957e-05
2.555446763019820783507940475943e-03	-4.426163629587754645700048428125e-03	0.000000000000000000000000000000e+00	2.062887900115767806957962904324e-05
5.110893526039641567015880951885e-03	-8.852327259175509291400096856250e-03	0.000000000000000000000000000000e+00	2.084334897980243993319098005923e-05
7.666340289059462784204690422030e-03	-1.327849088876326306973840729597e-02	0.000000000000000000000000000000e+00	2.111901349137779328310124404844e-05
1.022178705207928313403176190377e-02	-1.770465451835101858280019371250e-02	0.000000000000000000000000000000e+00	2.145646226774201517509613190704e-05
1.277723381509910348385883338551e-02	-2.213081814793877236113850415222e-02	0.000000000000000000000000000000e+00	2.185654256004351217879816404732e-05
1.533268057811892556840938084406e-02	-2.655698177752652613947681459194e-02	0.000000000000000000000000000000e+00	2.232036269280067184253048273579e-05
1.788812734113874591823645232580e-02	-3.098314540711428338726207698528e-02	0.000000000000000000000000000000e+00	2.284929672330274566527386070902e-05
2.044357410415856626806352380754e-02	-3.540930903670203716560038742500e-02	0.000000000000000000000000000000e+00	2.344499041392144971212435633490e-05
2.299902086717839008733754724290e-02	-3.983547266628979094393869786472e-02	0.000000000000000000000000000000e+00	2.410936863318601094605120316317e-05
2.555446763019820696771766677102e-02	-4.426163629587754472227700830445e-02	0.000000000000000000000000000000e+00	2.484464390290774690956202008785e-05
2.810991439321802731754473825276e-02	-4.868779992546529850061531874417e-02	0.000000000000000000000000000000e+00	2.565332652186818129607347171994e-05
3.066536115623785113681876168812e-02	-5.311396355505305227895362918389e-02	0.000000000000000000000000000000e+00	2.653823595165392208641147453463e-05
3.322080791925766801719888121625e-02	-5.754012718464081299618584353084e-02	0.000000000000000000000000000000e+00	2.750251386276324211269464492524e-05
3.577625468227749183647290465160e-02	-6.196629081422856677452415397056e-02	0.000000000000000000000000000000e+00	2.854963856799336131375537106702e-05
3.833170144529731565574692808696e-02	-6.639245444381632055286246441028e-02	0.000000000000000000000000000000e+00	2.968344128492649447881995827814e-05
4.088714820831713253612704761508e-02	-7.081861807340407433120077485000e-02	0.000000000000000000000000000000e+00	3.090812389041653078427390743954e-05
4.344259497133695635540107105044e-02	-7.524478170299182810953908528973e-02	0.000000000000000000000000000000e+00	3.222827871034969786021018300914e-05
4.599804173435678017467509448579e-02	-7.967094533257958188787739572945e-02	0.000000000000000000000000000000e+00	3.364890993907241494888238353411e-05
4.855348849737659705505521401392e-02	-8.409710896216734954400351398363e-02	0.000000000000000000000000000000e+00	3.517545733332751362910928438765e-05
5.110893526039641393543533354205e-02	-8.852327259175508944455401660889e-02	0.000000000000000000000000000000e+00	3.681382178360167941070721364660e-05
5.366438202341623775470935697740e-02	-9.294943622134285710068013486307e-02	0.000000000000000000000000000000e+00	3.857039331471452919385817237341e-05
5.621982878643605463508947650553e-02	-9.737559985093059700123063748833e-02	0.000000000000000000000000000000e+00	4.045208128461109324102568107762e-05
5.877527554945588539325740384811e-02	-1.018017634805183646573567557425e-01	0.000000000000000000000000000000e+00	4.246634715952736521425367466342e-05
6.133072231247570227363752337624e-02	-1.062279271101061045579072583678e-01	0.000000000000000000000000000000e+00	4.462124006740450521141944095760e-05
6.388616907549553303180545071882e-02	-1.106540907396938722140333766220e-01	0.000000000000000000000000000000e+00	4.692543487399129819616361292134e-05
6.644161583851533603439776243249e-02	-1.150802543692816259923716870617e-01	0.000000000000000000000000000000e+00	4.938827357723606938620652950789e-05
6.899706260153516679256568977507e-02	-1.195064179988693797707099975014e-01	0.000000000000000000000000000000e+00	5.201980955146267481198699145217e-05
7.155250936455498367294580930320e-02	-1.239325816284571335490483079411e-01	0.000000000000000000000000000000e+00	5.483085538519746275198246676652e-05
7.410795612757481443111373664578e-02	-1.283587452580448873273866183808e-01	0.000000000000000000000000000000e+00	5.783303406516027925926559660752e-05
7.666340289059463131149385617391e-02	-1.327849088876326411057249288206e-01	0.000000000000000000000000000000e+00	6.103883399284405774937872779518e-05
7.921884965361444819187397570204e-02	-1.372110725172203948840632392603e-01	0.000000000000000000000000000000e+00	6.446166792284594294730470931398e-05
8.177429641663426507225409523016e-02	-1.416372361468081486624015497000e-01	0.000000000000000000000000000000e+00	6.811593605515489050373362234225e-05
8.432974317965408195263421475829e-02	-1.460633997763959024407398601397e-01	0.000000000000000000000000000000e+00	7.201709345460853865447670152378e-05
8.688518994267391271080214210087e-02	-1.504895634059836562190781705795e-01	0.000000000000000000000000000000e+00	7.618172206746100694370327222060e-05
8.944063670569372959118226162900e-02	-1.549157270355714099974164810192e-01	0.000000000000000000000000000000e+00	8.062760760184423038544193618193e-05
9.199608346871356034935018897158e-02	-1.593418906651591637757547914589e-01	0.000000000000000000000000000000e+00	8.537382133233650392985236710075e-05
9.455153023173337722973030849971e-02	-1.637680542947469175540931018986e-01	0.000000000000000000000000000000e+00	9.044080713587583034845929219614e-05
9.710697699475319411011042802784e-02	-1.681942179243346990880070279673e-01	0.000000000000000000000000000000e+00	9.585047396072086175067977764641e-05
9.966242375777301099049054755596e-02	-1.726203815539224251107697227781e-01	0.000000000000000000000000000000e+00	1.016262938624574177970058541653e-04
1.022178705207928278708706670841e-01	-1.770465451835101788891080332178e-01	0.000000000000000000000000000000e+00	1.077934058183424614104500838252e-04
1.047733172838126725068264022411e-01	-1.814727088130979604230219592864e-01	0.000000000000000000000000000000e+00	1.143787252770407311674993877659e-04
1.073287640468324755094187139548e-01	-1.858988724426857142013602697261e-01	0.000000000000000000000000000000e+00	1.214110597688617282927450724550e-04
1.098842108098522923897988334829e-01	-1.903250360722734402241229645369e-01	0.000000000000000000000000000000e+00	1.289212304961197166474490272137e-04
1.124396575728721092701789530111e-01	-1.947511997018611940024612749767e-01	0.000000000000000000000000000000e+00	1.369421997610629473853677273709e-04
1.149951043358919539061346881681e-01	-1.991773633314489755363752010453e-01	0.000000000000000000000000000000e+00	1.455092044345794458429232953733e-04
1.175505510989117707865148076962e-01	-2.036035269610367293147135114850e-01	0.000000000000000000000000000000e+00	1.546598950273780827963099326894e-04
1.201059978619315876668949272243e-01	-2.080296905906244830930518219247e-01	0.000000000000000000000000000000e+00	1.644344803006046046300880902891e-04
1.226614446249514045472750467525e-01	-2.124558542202122091158145167356e-01	0.000000000000000000000000000000e+00	1.748758769167514345085207017050e-04
1.252168913879712075498673584661e-01	-2.168820178497999628941528271753e-01	0.000000000000000000000000000000e+00	1.860298637491424045276033893970e-04
1.277723381509910660636109014376e-01	-2.213081814793877444280667532439e-01	0.000000000000000000000000000000e+00	1.979452401594040174964694855930e-04
1.303277849140108690662032131513e-01	-2.257343451089754982064050636836e-01	0.000000000000000000000000000000e+00	2.106739873070877363744890509167e-04
1.328832316770306720687955248650e-01	-2.301605087385632519847433741234e-01	0.000000000000000000000000000000e+00	2.242714315156231008954734740257e-04
1.354386784400505028269634522076e-01	-2.345866723681509780075060689342e-01	0.000000000000000000000000000000e+00	2.387964084158912439048022546828e-04
1.379941252030703335851313795501e-01	-2.390128359977387595414199950028e-01	0.000000000000000000000000000000e+00	2.543114260253732483545163756133e-04
1.405495719660901643432993068927e-01	-2.434389996273265133197583054425e-01	0.000000000000000000000000000000e+00	2.708828254628942860948725979142e-04
1.431050187291099673458916186064e-01	-2.478651632569142670980966158822e-01	0.000000000000000000000000000000e+00	2.885809366409645276840834071663e-04
1.456604654921297981040595459490e-01	-2.522913268865020208764349263220e-01	0.000000000000000000000000000000e+00	3.074802272170792482967882630618e-04
1.482159122551496288622274732916e-01	-2.567174905160897746547732367617e-01	0.000000000000000000000000000000e+00	3.276594418760939847468094399119e-04
1.507713590181694318648197850052e-01	-2.611436541456775284331115472014e-01	0.000000000000000000000000000000e+00	3.492017288447132536410855152553e-04
1.533268057811892626229877123478e-01	-2.655698177752652822114498576411e-01	0.000000000000000000000000000000e+00	3.721947508547320763311327951328e-04
1.558822525442090656255800240615e-01	-2.699959814048530359897881680808e-01	0.000000000000000000000000000000e+00	3.967307762604935792230542723757e-04
1.584376993072288963837479514041e-01	-2.744221450344407897681264785206e-01	0.000000000000000000000000000000e+00	4.229067465865259112245411188269e-04
1.609931460702487271419158787467e-01	-2.788483086640285435464647889603e-01	0.000000000000000000000000000000e+00	4.508243153616282557563654798116e-04
1.635485928332685301445081904603e-01	-2.832744722936162973248030994000e-01	0.000000000000000000000000000000e+00	4.805898530999380387565556027596e-04
1.661040395962883609026761178029e-01	-2.877006359232040511031414098397e-01	0.000000000000000000000000000000e+00	5.123144123008456334023019707047e-04
1.686594863593081639052684295166e-01	-2.921267995527918048814797202795e-01	0.000000000000000000000000000000e+00	5.461136459562675139409182456518e-04
1.712149331223280224190119724881e-01	-2.965529631823795586598180307192e-01	0.000000000000000000000000000000e+00	5.821076725576481390722616282574e-04
1.737703798853478254216042842017e-01	-3.009791268119673124381563411589e-01	0.000000000000000000000000000000e+00	6.204208806977188532874589732558e-04
1.763258266483676284241965959154e-01	-3.054052904415550662164946515986e-01	0.000000000000000000000000000000e+00	6.611816687681664394746205992703e-04
1.788812734113874591823645232580e-01	-3.098314540711428199948329620383e-01	0.000000000000000000000000000000e+00	7.045221195653352409121739086117e-04
1.814367201744072899405324506006e-01	-3.142576177007306292843225037359e-01	0.000000000000000000000000000000e+00	7.505776143031906658814600419305e-04
1.839921669374271206987003779432e-01	-3.186837813303183275515095829178e-01	0.000000000000000000000000000000e+00	7.994863960381332458962622133924e-04
1.865476137004469237012926896568e-01	-3.231099449599060813298478933575e-01	0.000000000000000000000000000000e+00	8.513890827120271448738564323833e-04
1.891030604634667544594606169994e-01	-3.275361085894938351081862037972e-01	0.000000000000000000000000000000e+00	9.064281142786679386011416958979e-04
1.916585072264865574620529287131e-01	-3.319622722190815888865245142370e-01	0.000000000000000000000000000000e+00	9.647470875372213521686814985401e-04
1.942139539895063882202208560557e-01	-3.363884358486693981760140559345e-01	0.000000000000000000000000000000e+00	1.026489912012433459650995182244e-03
1.967694007525262189783887833983e-01	-3.408145994782571519543523663742e-01	0.000000000000000000000000000000e+00	1.091799723836883295041699781791e-03
1.993248475155460219809810951119e-01	-3.452407631078448502215394455561e-01	0.000000000000000000000000000000e+00	1.160817558312675357168330947388e-03
2.018802942785658527391490224545e-01	-3.496669267374326595110289872537e-01	0.000000000000000000000000000000e+00	1.233680880641518495116626397134e-03
2.044357410415856557417413341682e-01	-3.540930903670203577782160664356e-01	0.000000000000000000000000000000e+00	1.310522215775015639205314244009e-03
2.069911878046054864999092615108e-01	-3.585192539966081670677056081331e-01	0.000000000000000000000000000000e+00	1.391468151301196269631343938045e-03
2.095466345676253450136528044823e-01	-3.629454176261959208460439185728e-01	0.000000000000000000000000000000e+00	1.476638926208724252389647979555e-03
2.121020813306451202606695005670e-01	-3.673715812557836191132309977547e-01	0.000000000000000000000000000000e+00	1.566148510796463132199729528793e-03
2.146575280936649510188374279096e-01	-3.717977448853714284027205394523e-01	0.000000000000000000000000000000e+00	1.660104649993218240214276626432e-03
2.172129748566847540214297396233e-01	-3.762239085149591266699076186342e-01	0.000000000000000000000000000000e+00	1.758608087526415848789174134481e-03
2.197684216197045847795976669659e-01	-3.806500721445468804482459290739e-01	0.000000000000000000000000000000e+00	1.861750036728822364079372064793e-03
2.223238683827244432933412099374e-01	-3.850762357741346897377354707714e-01	0.000000000000000000000000000000e+00	1.969607796810946605953196453243e-03
2.248793151457442185403579060221e-01	-3.895023994037223880049225499533e-01	0.000000000000000000000000000000e+00	2.082239097285446243618123318697e-03
2.274347619087640770541014489936e-01	-3.939285630333101972944120916509e-01	0.000000000000000000000000000000e+00	2.199677335339422171861523125358e-03
2.299902086717839078122693763362e-01	-3.983547266628979510727504020906e-01	0.000000000000000000000000000000e+00	2.321929718754756587217880081653e-03
2.325456554348037108148616880499e-01	-4.027808902924856493399374812725e-01	0.000000000000000000000000000000e+00	2.448980126836194232131660442064e-03
2.351011021978235415730296153924e-01	-4.072070539220734586294270229700e-01	0.000000000000000000000000000000e+00	2.580795939125847277689773662246e-03
2.376565489608433168200463114772e-01	-4.116332175516611568966141021519e-01	0.000000000000000000000000000000e+00	2.717336366935062079430718284812e-03
2.402119957238631753337898544487e-01	-4.160593811812489661861036438495e-01	0.000000000000000000000000000000e+00	2.858559190029366040702862861167e-03
2.427674424868830060919577817913e-01	-4.204855448108367199644419542892e-01	0.000000000000000000000000000000e+00	3.004422404928600281309725161805e-03
2.453228892499028090945500935049e-01	-4.249117084404244182316290334711e-01	0.000000000000000000000000000000e+00	3.154880322284999132759208961829e-03
2.478783360129226398527180208475e-01	-4.293378720700122275211185751687e-01	0.000000000000000000000000000000e+00	3.309871480574739979058085381780e-03
2.504337827759424150997347169323e-01	-4.337640356995999257883056543506e-01	0.000000000000000000000000000000e+00	3.469301116432668349864876233823e-03
2.529892295389622458579026442749e-01	-4.381901993291877350777951960481e-01	0.000000000000000000000000000000e+00	3.633020391907123766706000367321e-03
2.555446763019821321272218028753e-01	-4.426163629587754888561335064878e-01	0.000000000000000000000000000000e+00	3.800814475807220028241717457718e-03
2.581001230650019073742384989600e-01	-4.470425265883631871233205856697e-01	0.000000000000000000000000000000e+00	3.972407497041169355256329254189e-03
2.606555698280217381324064263026e-01	-4.514686902179509964128101273673e-01	0.000000000000000000000000000000e+00	4.147491231663380864547185922220e-03
2.632110165910415688905743536452e-01	-4.558948538475387501911484378070e-01	0.000000000000000000000000000000e+00	4.325763118956682876103947421598e-03
2.657664633540613441375910497300e-01	-4.603210174771265039694867482467e-01	0.000000000000000000000000000000e+00	4.506962285395444897662109440262e-03
2.683219101170812304069102083304e-01	-4.647471811067142577478250586864e-01	0.000000000000000000000000000000e+00	4.690882378523538419334837357155e-03
2.708773568801010056539269044151e-01	-4.691733447363019560150121378683e-01	0.000000000000000000000000000000e+00	4.877374058224890479573687684933e-03
2.734328036431208364120948317577e-01	-4.735995083658897653045016795659e-01	0.000000000000000000000000000000e+00	5.066331881363865877188068509440e-03
2.759882504061406671702627591003e-01	-4.780256719954775190828399900056e-01	0.000000000000000000000000000000e+00	5.257678898171465158017934271584e-03
2.785436971691604424172794551851e-01	-4.824518356250652728611783004453e-01	0.000000000000000000000000000000e+00	5.451315308774018486559498342103e-03
2.810991439321803286865986137855e-01	-4.868779992546530266395166108850e-01	0.000000000000000000000000000000e+00	5.647040612544018851892690946670e-03
2.836545906952001594447665411280e-01	-4.913041628842408359290061525826e-01	0.000000000000000000000000000000e+00	5.844457393470210357366845244087e-03
2.862100374582199346917832372128e-01	-4.957303265138285341961932317645e-01	0.000000000000000000000000000000e+00	6.042935919442158840264589514391e-03
2.887654842212397654499511645554e-01	-5.001564901434163434856827734620e-01	0.000000000000000000000000000000e+00	6.241678306308074027086707502576e-03
2.913209309842595962081190918980e-01	-5.045826537730040417528698526439e-01	0.000000000000000000000000000000e+00	6.439885444717286661076016685001e-03
2.938763777472794269662870192406e-01	-5.090088174025918510423593943415e-01	0.000000000000000000000000000000e+00	6.636946436716686589796232453864e-03
2.964318245102992577244549465831e-01	-5.134349810321795493095464735234e-01	0.000000000000000000000000000000e+00	6.832543215802414082737925582478e-03
2.989872712733190329714716426679e-01	-5.178611446617672475767335527053e-01	0.000000000000000000000000000000e+00	7.026631557067982217223978125276e-03
3.015427180363388637296395700105e-01	-5.222873082913550568662230944028e-01	0.000000000000000000000000000000e+00	7.219303044607871915061547696268e-03
3.040981647993586944878074973531e-01	-5.267134719209427551334101735847e-01	0.000000000000000000000000000000e+00	7.410638061342807343667704600421e-03
3.066536115623785252459754246956e-01	-5.311396355505305644228997152823e-01	0.000000000000000000000000000000e+00	7.600601911627882789623811277124e-03
3.092090583253983560041433520382e-01	-5.355657991801183737123892569798e-01	0.000000000000000000000000000000e+00	7.789047443249250135544059503445e-03
3.117645050884181312511600481230e-01	-5.399919628097060719795763361617e-01	0.000000000000000000000000000000e+00	7.975773187455358764763602152925e-03
3.143199518514379620093279754656e-01	-5.444181264392938812690658778592e-01	0.000000000000000000000000000000e+00	8.160591809998330586894965676947e-03
3.168753986144577927674959028082e-01	-5.488442900688815795362529570411e-01	0.000000000000000000000000000000e+00	8.343332486210844334273417643999e-03
3.194308453774776235256638301507e-01	-5.532704536984693888257424987387e-01	0.000000000000000000000000000000e+00	8.523772724596654151718588821041e-03
3.219862921404974542838317574933e-01	-5.576966173280570870929295779206e-01	0.000000000000000000000000000000e+00	8.701532367058621014743735599950e-03
3.245417389035172295308484535781e-01	-5.621227809576447853601166571025e-01	0.000000000000000000000000000000e+00	8.876005299412566967864890443707e-03
3.270971856665370602890163809207e-01	-5.665489445872325946496061988000e-01	0.000000000000000000000000000000e+00	9.046373482257435288955704777436e-03
3.296526324295568910471843082632e-01	-5.709751082168204039390957404976e-01	0.000000000000000000000000000000e+00	9.211712095614782089270100584599e-03
3.322080791925767218053522356058e-01	-5.754012718464081022062828196795e-01	0.000000000000000000000000000000e+00	9.371135552670269847075346092424e-03
3.347635259555965525635201629484e-01	-5.798274354759959114957723613770e-01	0.000000000000000000000000000000e+00	9.523931925173090284886256995378e-03
3.373189727186163278105368590332e-01	-5.842535991055836097629594405589e-01	0.000000000000000000000000000000e+00	9.669635312431009224742872731895e-03
3.398744194816361585687047863757e-01	-5.886797627351714190524489822565e-01	0.000000000000000000000000000000e+00	9.808030386818170076601575146924e-03
3.424298662446560448380239449762e-01	-5.931059263647591173196360614384e-01	0.000000000000000000000000000000e+00	9.939100104598631163499433682773e-03
3.449853130076758200850406410609e-01	-5.975320899943469266091256031359e-01	0.000000000000000000000000000000e+00	1.006294952021323518831508181393e-02
3.475407597706956508432085684035e-01	-6.019582536239346248763126823178e-01	0.000000000000000000000000000000e+00	1.017972900106861415536751991340e-02
3.500962065337154816013764957461e-01	-6.063844172535224341658022240154e-01	0.000000000000000000000000000000e+00	1.028957560674265310496355851910e-02
3.526516532967352568483931918308e-01	-6.108105808831101324329893031972e-01	0.000000000000000000000000000000e+00	1.039257539067504204632896858129e-02
3.552071000597551431177123504312e-01	-6.152367445126979417224788448948e-01	0.000000000000000000000000000000e+00	1.048874583460835882564587961951e-02
3.577625468227749183647290465160e-01	-6.196629081422856399896659240767e-01	0.000000000000000000000000000000e+00	1.057803113564584340799967776547e-02
3.603179935857947491228969738586e-01	-6.240890717718734492791554657742e-01	0.000000000000000000000000000000e+00	1.066030604198012383954097259675e-02
3.628734403488145798810649012012e-01	-6.285152354014612585686450074718e-01	0.000000000000000000000000000000e+00	1.073538494678778765223370328385e-02
3.654288871118343551280815972859e-01	-6.329413990310489568358320866537e-01	0.000000000000000000000000000000e+00	1.080303475975381496954064175497e-02
3.679843338748542413974007558863e-01	-6.373675626606366551030191658356e-01	0.000000000000000000000000000000e+00	1.086299204447074492896341268988e-02
3.705397806378740166444174519711e-01	-6.417937262902244643925087075331e-01	0.000000000000000000000000000000e+00	1.091498362840150407326866854874e-02
3.730952274008938474025853793137e-01	-6.462198899198121626596957867150e-01	0.000000000000000000000000000000e+00	1.095874893462792792897531057861e-02
3.756506741639136781607533066563e-01	-6.506460535493999719491853284126e-01	0.000000000000000000000000000000e+00	1.099406038253238938884326358902e-02
3.782061209269335089189212339988e-01	-6.550722171789876702163724075945e-01	0.000000000000000000000000000000e+00	1.102073889504732659427865826274e-02
3.807615676899533396770891613414e-01	-6.594983808085754795058619492920e-01	0.000000000000000000000000000000e+00	1.103866116699026879433009895592e-02
3.833170144529731149241058574262e-01	-6.639245444381631777730490284739e-01	0.000000000000000000000000000000e+00	1.104775951496710269250645097827e-02
3.858724612159930011934250160266e-01	-6.683507080677509870625385701715e-01	0.000000000000000000000000000000e+00	1.104801482339400238441573520731e-02
3.884279079790127764404417121114e-01	-6.727768716973387963520281118690e-01	0.000000000000000000000000000000e+00	1.103944814598209998857125668792e-02
3.909833547420326071986096394539e-01	-6.772030353269264946192151910509e-01	0.000000000000000000000000000000e+00	1.102211182079670080680156019071e-02
3.935388015050524379567775667965e-01	-6.816291989565143039087047327484e-01	0.000000000000000000000000000000e+00	1.099608561245092770708442486693e-02
3.960942482680722687149454941391e-01	-6.860553625861020021758918119303e-01	0.000000000000000000000000000000e+00	1.096147370787346579656951206516e-02
3.986496950310920439619621902239e-01	-6.904815262156897004430788911122e-01	0.000000000000000000000000000000e+00	1.091840612872896180973736335318e-02
4.012051417941118747201301175664e-01	-6.949076898452773987102659702941e-01	0.000000000000000000000000000000e+00	1.086703607579393542070800293686e-02
4.037605885571317054782980449090e-01	-6.993338534748653190220579745073e-01	0.000000000000000000000000000000e+00	1.080753860233842067462006752976e-02
4.063160353201515362364659722516e-01	-7.037600171044530172892450536892e-01	0.000000000000000000000000000000e+00	1.074010217539911153650233899270e-02
4.088714820831713114834826683364e-01	-7.081861807340407155564321328711e-01	0.000000000000000000000000000000e+00	1.066492300341218696368983387401e-02
4.114269288461911977528018269368e-01	-7.126123443636285248459216745687e-01	0.000000000000000000000000000000e+00	1.058219655699583344743430757262e-02
4.139823756092109729998185230215e-01	-7.170385079932163341354112162662e-01	0.000000000000000000000000000000e+00	1.049211565235452087163636747391e-02
4.165378223722308037579864503641e-01	-7.214646716228040324025982954481e-01	0.000000000000000000000000000000e+00	1.039487185383559247897622412893e-02
4.190932691352506900273056089645e-01	-7.258908352523918416920878371457e-01	0.000000000000000000000000000000e+00	1.029066124097042025931081354884e-02
4.216487158982704652743223050493e-01	-7.303169988819795399592749163276e-01	0.000000000000000000000000000000e+00	1.017969361766152963655329699577e-02
4.242041626612902405213390011340e-01	-7.347431625115672382264619955095e-01	0.000000000000000000000000000000e+00	1.006218621996542682273112490066e-02
4.267596094243101267906581597344e-01	-7.391693261411551585382539997227e-01	0.000000000000000000000000000000e+00	9.938364683582541145301370022480e-03
4.293150561873299020376748558192e-01	-7.435954897707428568054410789046e-01	0.000000000000000000000000000000e+00	9.808422245396622093926985996859e-03
4.318705029503497327958427831618e-01	-7.480216534003305550726281580864e-01	0.000000000000000000000000000000e+00	9.672529662824927779163353136482e-03
4.344259497133695080428594792465e-01	-7.524478170299182533398152372683e-01	0.000000000000000000000000000000e+00	9.530773923694526444938546205776e-03
4.369813964763893943121786378470e-01	-7.568739806595060626293047789659e-01	0.000000000000000000000000000000e+00	9.383215615181409591238903544763e-03
4.395368432394091695591953339317e-01	-7.613001442890937608964918581478e-01	0.000000000000000000000000000000e+00	9.229799752874988383322119034347e-03
4.420922900024290003173632612743e-01	-7.657263079186815701859813998453e-01	0.000000000000000000000000000000e+00	9.070483554065849468583948578271e-03
4.446477367654488865866824198747e-01	-7.701524715482693794754709415429e-01	0.000000000000000000000000000000e+00	8.905164048156839762260261750271e-03
4.472031835284686618336991159595e-01	-7.745786351778570777426580207248e-01	0.000000000000000000000000000000e+00	8.733956306742099787165933832966e-03
4.497586302914884370807158120442e-01	-7.790047988074447760098450999067e-01	0.000000000000000000000000000000e+00	8.557176801319359496500460693369e-03
4.523140770545083233500349706446e-01	-7.834309624370326963216371041199e-01	0.000000000000000000000000000000e+00	8.375606316446050636503883879413e-03
4.548695238175281541082028979872e-01	-7.878571260666203945888241833018e-01	0.000000000000000000000000000000e+00	8.190276658447402310936347191728e-03
4.574249705805479293552195940720e-01	-7.922832896962080928560112624837e-01	0.000000000000000000000000000000e+00	8.002416019096778021513216572203e-03
4.599804173435678156245387526724e-01	-7.967094533257959021455008041812e-01	0.000000000000000000000000000000e+00	7.813048021604384468785653439227e-03
4.625358641065875908715554487571e-01	-8.011356169553836004126878833631e-01	0.000000000000000000000000000000e+00	7.622876225954082485269935887118e-03
4.650913108696074216297233760997e-01	-8.055617805849712986798749625450e-01	0.000000000000000000000000000000e+00	7.432149186794996878480112911802e-03
4.676467576326271968767400721845e-01	-8.099879442145591079693645042425e-01	0.000000000000000000000000000000e+00	7.240812460904314830367756172791e-03
4.702022043956470831460592307849e-01	-8.144141078441469172588540459401e-01	0.000000000000000000000000000000e+00	7.048652016584657994946461201380e-03
4.727576511586668583930759268696e-01	-8.188402714737346155260411251220e-01	0.000000000000000000000000000000e+00	6.855468064080608853183562700906e-03
4.753130979216866336400926229544e-01	-8.232664351033223137932282043039e-01	0.000000000000000000000000000000e+00	6.661140146347067567123012565844e-03
4.778685446847065199094117815548e-01	-8.276925987329102341050202085171e-01	0.000000000000000000000000000000e+00	6.465664301293192091357742157243e-03
4.804239914477263506675797088974e-01	-8.321187623624979323722072876990e-01	0.000000000000000000000000000000e+00	6.269165708023581758123743412625e-03
4.829794382107461259145964049821e-01	-8.365449259920856306393943668809e-01	0.000000000000000000000000000000e+00	6.071932156825245868736473653371e-03
4.855348849737660121839155635826e-01	-8.409710896216734399288839085784e-01	0.000000000000000000000000000000e+00	5.874425653082457864095911048707e-03
4.880903317367857874309322596673e-01	-8.453972532512611381960709877603e-01	0.000000000000000000000000000000e+00	5.677262592382605402296924523853e-03
4.906457784998056181891001870099e-01	-8.498234168808488364632580669422e-01	0.000000000000000000000000000000e+00	5.481112436118509151361521958279e-03
4.932012252628255044584193456103e-01	-8.542495805104367567750500711554e-01	0.000000000000000000000000000000e+00	5.286603004046940695870304693926e-03
4.957566720258452797054360416951e-01	-8.586757441400244550422371503373e-01	0.000000000000000000000000000000e+00	5.094207129227215635758341250039e-03
4.983121187888650549524527377798e-01	-8.631019077696121533094242295192e-01	0.000000000000000000000000000000e+00	4.904248310054132482804778447871e-03
5.008675655518848301994694338646e-01	-8.675280713991998515766113087011e-01	0.000000000000000000000000000000e+00	4.716900094059791638534395730176e-03
5.034230123149047164687885924650e-01	-8.719542350287877718884033129143e-01	0.000000000000000000000000000000e+00	4.532274619085007415220101023579e-03
5.059784590779244917158052885497e-01	-8.763803986583754701555903920962e-01	0.000000000000000000000000000000e+00	4.350457351419088555810610330354e-03
5.085339058409443779851244471502e-01	-8.808065622879631684227774712781e-01	0.000000000000000000000000000000e+00	4.171572433310196878486486582460e-03
5.110893526039642642544436057506e-01	-8.852327259175509777122670129756e-01	0.000000000000000000000000000000e+00	3.995795684762333543904588850637e-03
5.136447993669840395014603018353e-01	-8.896588895471386759794540921575e-01	0.000000000000000000000000000000e+00	3.823364281007464362399650426028e-03
5.162002461300038147484769979201e-01	-8.940850531767263742466411713394e-01	0.000000000000000000000000000000e+00	3.654553844605544846158018401638e-03
5.187556928930237010177961565205e-01	-8.985112168063142945584331755526e-01	0.000000000000000000000000000000e+00	3.489643869680039093422729834515e-03
5.213111396560434762648128526052e-01	-9.029373804359019928256202547345e-01	0.000000000000000000000000000000e+00	3.328883077128543064443499943650e-03
5.238665864190632515118295486900e-01	-9.073635440654896910928073339164e-01	0.000000000000000000000000000000e+00	3.172463734737542874475568766002e-03
5.264220331820831377811487072904e-01	-9.117897076950775003822968756140e-01	0.000000000000000000000000000000e+00	3.020518946178296117166528489406e-03
5.289774799451029130281654033752e-01	-9.162158713246653096717864173115e-01	0.000000000000000000000000000000e+00	2.873133316691698843636793014866e-03
5.315329267081226882751820994599e-01	-9.206420349542530079389734964934e-01	0.000000000000000000000000000000e+00	2.730364300696552608271883144653e-03
5.340883734711425745445012580603e-01	-9.250681985838407062061605756753e-01	0.000000000000000000000000000000e+00	2.592259415868046999731344470774e-03
5.366438202341624608138204166607e-01	-9.294943622134285154956501173729e-01	0.000000000000000000000000000000e+00	2.458865974240161816899430391459e-03
5.391992669971822360608371127455e-01	-9.339205258430162137628371965548e-01	0.000000000000000000000000000000e+00	2.330230163970528969863416079988e-03
5.417547137602020113078538088303e-01	-9.383466894726039120300242757367e-01	0.000000000000000000000000000000e+00	2.206390015995383317021216740272e-03
5.443101605232218975771729674307e-01	-9.427728531021918323418162799499e-01	0.000000000000000000000000000000e+00	2.087366539626676464197485572072e-03
5.468656072862416728241896635154e-01	-9.471990167317795306090033591317e-01	0.000000000000000000000000000000e+00	1.973157662003348095797194972079e-03
5.494210540492614480712063596002e-01	-9.516251803613672288761904383136e-01	0.000000000000000000000000000000e+00	1.863736477395438019891149572516e-03
5.519765008122813343405255182006e-01	-9.560513439909550381656799800112e-01	0.000000000000000000000000000000e+00	1.759053563495390545140528715251e-03
5.545319475753011095875422142853e-01	-9.604775076205428474551695217087e-01	0.000000000000000000000000000000e+00	1.659041310390680160069543092050e-03
5.570873943383208848345589103701e-01	-9.649036712501305457223566008906e-01	0.000000000000000000000000000000e+00	1.563618322338871215529398916999e-03
5.596428411013407711038780689705e-01	-9.693298348797183550118461425882e-01	0.000000000000000000000000000000e+00	1.472692612353210944720061092994e-03
5.621982878643606573731972275709e-01	-9.737559985093060532790332217701e-01	0.000000000000000000000000000000e+00	1.386163314425511387112388561604e-03
5.647537346273804326202139236557e-01	-9.781821621388937515462203009520e-01	0.000000000000000000000000000000e+00	1.303921400677057057526653238710e-03
5.673091813904003188895330822561e-01	-9.826083257684816718580123051652e-01	0.000000000000000000000000000000e+00	1.225850014413686506903333750529e-03
5.698646281534200941365497783409e-01	-9.870344893980693701251993843471e-01	0.000000000000000000000000000000e+00	1.151824975403078913163690266686e-03
5.724200749164398693835664744256e-01	-9.914606530276570683923864635290e-01	0.000000000000000000000000000000e+00	1.081715638500179398062694957616e-03
5.749755216794596446305831705104e-01	-9.958868166572447666595735427109e-01	0.000000000000000000000000000000e+00	1.015386087605241486817031493217e-03
5.775309684424795308999023291108e-01	-1.000312980286832686971365546924e+00	0.000000000000000000000000000000e+00	9.526964892094724659393767396409e-04
5.800864152054993061469190251955e-01	-1.004739143916420385238552626106e+00	0.000000000000000000000000000000e+00	8.935044370663922357750363900664e-04
5.826418619685191924162381837959e-01	-1.009165307546008083505739705288e+00	0.000000000000000000000000000000e+00	8.376661675273985689649247632360e-04
5.851973087315389676632548798807e-01	-1.013591471175596003817531709501e+00	0.000000000000000000000000000000e+00	7.850376066621559886793413340911e-04
5.877527554945588539325740384811e-01	-1.018017634805183702084718788683e+00	0.000000000000000000000000000000e+00	7.354752567744460810261752925499e-04
5.903082022575786291795907345659e-01	-1.022443798434771400351905867865e+00	0.000000000000000000000000000000e+00	6.888369522735272474853185364907e-04
5.928636490205985154489098931663e-01	-1.026869962064359098619092947047e+00	0.000000000000000000000000000000e+00	6.449825158837894619259789585897e-04
5.954190957836182906959265892510e-01	-1.031296125693946796886280026229e+00	0.000000000000000000000000000000e+00	6.037743308330487373297712494491e-04
5.979745425466380659429432853358e-01	-1.035722289323534495153467105411e+00	0.000000000000000000000000000000e+00	5.650778414643209488638087023560e-04
6.005299893096579522122624439362e-01	-1.040148452953122415465259109624e+00	0.000000000000000000000000000000e+00	5.287619833465689823601141306142e-04
6.030854360726777274592791400210e-01	-1.044574616582710113732446188806e+00	0.000000000000000000000000000000e+00	4.946995456053093331155734446725e-04
6.056408828356975027062958361057e-01	-1.049000780212297811999633267988e+00	0.000000000000000000000000000000e+00	4.627674665129997760501523451637e-04
6.081963295987173889756149947061e-01	-1.053426943841885510266820347169e+00	0.000000000000000000000000000000e+00	4.328470652034990514070433853533e-04
6.107517763617372752449341533065e-01	-1.057853107471473430578612351383e+00	0.000000000000000000000000000000e+00	4.048242132404757586891519416383e-04
6.133072231247570504919508493913e-01	-1.062279271101061128845799430565e+00	0.000000000000000000000000000000e+00	3.785894508048397773952720157808e-04
6.158626698877768257389675454760e-01	-1.066705434730648827112986509746e+00	0.000000000000000000000000000000e+00	3.540380522770794624598522659653e-04
6.184181166507967120082867040765e-01	-1.071131598360236747424778513960e+00	0.000000000000000000000000000000e+00	3.310700476047344310501219233345e-04
6.209735634138164872553034001612e-01	-1.075557761989824445691965593142e+00	0.000000000000000000000000000000e+00	3.095902051570052033666047286431e-04
6.235290101768362625023200962460e-01	-1.079983925619412143959152672323e+00	0.000000000000000000000000000000e+00	2.895079818067988839530579880943e-04
6.260844569398561487716392548464e-01	-1.084410089249000064270944676537e+00	0.000000000000000000000000000000e+00	2.707374456831927777081259200997e-04
6.286399037028759240186559509311e-01	-1.088836252878587762538131755718e+00	0.000000000000000000000000000000e+00	2.531971763321351270512038489358e-04
6.311953504658956992656726470159e-01	-1.093262416508175460805318834900e+00	0.000000000000000000000000000000e+00	2.368101465288091373329742994613e-04
6.337507972289155855349918056163e-01	-1.097688580137763159072505914082e+00	0.000000000000000000000000000000e+00	2.215035892325822788201383772844e-04
6.363062439919354718043109642167e-01	-1.102114743767351079384297918295e+00	0.000000000000000000000000000000e+00	2.072088528736318921007891757924e-04
6.388616907549552470513276603015e-01	-1.106540907396938777651484997477e+00	0.000000000000000000000000000000e+00	1.938612478977097715315824899562e-04
6.414171375179750222983443563862e-01	-1.110967071026526475918672076659e+00	0.000000000000000000000000000000e+00	1.813998869901610911260086966834e-04
6.439725842809949085676635149866e-01	-1.115393234656114174185859155841e+00	0.000000000000000000000000000000e+00	1.697675213128618050464208044659e-04
6.465280310440146838146802110714e-01	-1.119819398285701872453046235023e+00	0.000000000000000000000000000000e+00	1.589103747133182708423104756434e-04
6.490834778070344590616969071561e-01	-1.124245561915289570720233314205e+00	0.000000000000000000000000000000e+00	1.487779777045263908397121355165e-04
6.516389245700543453310160657566e-01	-1.128671725544877491032025318418e+00	0.000000000000000000000000000000e+00	1.393230026051775830020496016459e-04
6.541943713330741205780327618413e-01	-1.133097889174465189299212397600e+00	0.000000000000000000000000000000e+00	1.305011013394399214775087880724e-04
6.567498180960940068473519204417e-01	-1.137524052804052887566399476782e+00	0.000000000000000000000000000000e+00	1.222707464905337007132074544913e-04
6.593052648591137820943686165265e-01	-1.141950216433640807878191480995e+00	0.000000000000000000000000000000e+00	1.145930767607788774899851835798e-04
6.618607116221336683636877751269e-01	-1.146376380063228506145378560177e+00	0.000000000000000000000000000000e+00	1.074317472506399818218264519132e-04
6.644161583851534436107044712116e-01	-1.150802543692816204412565639359e+00	0.000000000000000000000000000000e+00	1.007527850570198127855975345213e-04
6.669716051481733298800236298121e-01	-1.155228707322404124724357643572e+00	0.000000000000000000000000000000e+00	9.452445056617179335381462301768e-05
6.695270519111931051270403258968e-01	-1.159654870951991822991544722754e+00	0.000000000000000000000000000000e+00	8.871710459134486009575432108321e-05
6.720824986742128803740570219816e-01	-1.164081034581579521258731801936e+00	0.000000000000000000000000000000e+00	8.330308153076156486675774015538e-05
6.746379454372326556210737180663e-01	-1.168507198211167219525918881118e+00	0.000000000000000000000000000000e+00	7.825656875162686739247352996074e-05
6.771933922002525418903928766667e-01	-1.172933361840755139837710885331e+00	0.000000000000000000000000000000e+00	7.355349178608286376482988666581e-05
6.797488389632723171374095727515e-01	-1.177359525470342838104897964513e+00	0.000000000000000000000000000000e+00	6.917140583226703538875096421989e-05
6.823042857262922034067287313519e-01	-1.181785689099930536372085043695e+00	0.000000000000000000000000000000e+00	6.508939302034081329003528670896e-05
6.848597324893120896760478899523e-01	-1.186211852729518234639272122877e+00	0.000000000000000000000000000000e+00	6.128796545181317890517436186570e-05
6.874151792523318649230645860371e-01	-1.190638016359105932906459202059e+00	0.000000000000000000000000000000e+00	5.774897397712456853426793434991e-05
6.899706260153516401700812821218e-01	-1.195064179988693853218251206272e+00	0.000000000000000000000000000000e+00	5.445552228513353735205038130829e-05
6.925260727783715264394004407222e-01	-1.199490343618281551485438285454e+00	0.000000000000000000000000000000e+00	5.139188631030446909042641578935e-05
6.950815195413913016864171368070e-01	-1.203916507247869249752625364636e+00	0.000000000000000000000000000000e+00	4.854343852768244153145227315349e-05
6.976369663044110769334338328918e-01	-1.208342670877456948019812443818e+00	0.000000000000000000000000000000e+00	4.589657732279658620662757262387e-05
7.001924130674309632027529914922e-01	-1.212768834507044868331604448031e+00	0.000000000000000000000000000000e+00	4.343866054077915098401846405451e-05
7.027478598304507384497696875769e-01	-1.217194998136632566598791527213e+00	0.000000000000000000000000000000e+00	4.115794380489725811256979115527e-05
7.053033065934705136967863836617e-01	-1.221621161766220264865978606394e+00	0.000000000000000000000000000000e+00	3.904352261970091872000238053531e-05
7.078587533564903999661055422621e-01	-1.226047325395807963133165685576e+00	0.000000000000000000000000000000e+00	3.708527870399454967088870294134e-05
7.104142001195102862354247008625e-01	-1.230473489025395883444957689790e+00	0.000000000000000000000000000000e+00	3.527382980815576836008257144428e-05
7.129696468825300614824413969473e-01	-1.234899652654983581712144768971e+00	0.000000000000000000000000000000e+00	3.360048313067788301050642374435e-05
7.155250936455498367294580930320e-01	-1.239325816284571279979331848153e+00	0.000000000000000000000000000000e+00	3.205719214812757691512173918724e-05
7.180805404085697229987772516324e-01	-1.243751979914159200291123852367e+00	0.000000000000000000000000000000e+00	3.063651640060408427824675814399e-05
7.206359871715894982457939477172e-01	-1.248178143543746898558310931548e+00	0.000000000000000000000000000000e+00	2.933158435356235870742486193663e-05
7.231914339346092734928106438019e-01	-1.252604307173334596825498010730e+00	0.000000000000000000000000000000e+00	2.813605904782508722642396514768e-05
7.257468806976291597621298024023e-01	-1.257030470802922517137290014944e+00	0.000000000000000000000000000000e+00	2.704410634726102868278380109146e-05
7.283023274606489350091464984871e-01	-1.261456634432510215404477094125e+00	0.000000000000000000000000000000e+00	2.605036566118121795269067797474e-05
7.308577742236687102561631945719e-01	-1.265882798062097913671664173307e+00	0.000000000000000000000000000000e+00	2.514992306968128141513203754887e-05
7.334132209866885965254823531723e-01	-1.270308961691685611938851252489e+00	0.000000000000000000000000000000e+00	2.433828660821184389001156644916e-05
7.359686677497084827948015117727e-01	-1.274735125321273310206038331671e+00	0.000000000000000000000000000000e+00	2.361136359003883567397527598608e-05
7.385241145127282580418182078574e-01	-1.279161288950861008473225410853e+00	0.000000000000000000000000000000e+00	2.296544015586867679449764589883e-05
7.410795612757480332888349039422e-01	-1.283587452580448928785017415066e+00	0.000000000000000000000000000000e+00	2.239716231889951801267181485944e-05
7.436350080387679195581540625426e-01	-1.288013616210036627052204494248e+00	0.000000000000000000000000000000e+00	2.190351914369630353766893460232e-05
7.461904548017876948051707586274e-01	-1.292439779839624325319391573430e+00	0.000000000000000000000000000000e+00	2.148182739550043749104761559021e-05
7.487459015648074700521874547121e-01	-1.296865943469212023586578652612e+00	0.000000000000000000000000000000e+00	2.112971789471618098065971991240e-05
7.513013483278273563215066133125e-01	-1.301292107098799943898370656825e+00	0.000000000000000000000000000000e+00	2.084512345770358154005419404342e-05
7.538567950908471315685233093973e-01	-1.305718270728387642165557736007e+00	0.000000000000000000000000000000e+00	2.062626815621332470348896215295e-05
7.564122418538670178378424679977e-01	-1.310144434357975340432744815189e+00	0.000000000000000000000000000000e+00	2.047165823872354521685210104742e-05
7.589676886168867930848591640824e-01	-1.314570597987563260744536819402e+00	0.000000000000000000000000000000e+00	2.038007420525654789971239932989e-05
7.615231353799066793541783226829e-01	-1.318996761617150959011723898584e+00	0.000000000000000000000000000000e+00	2.035056430719671136998251415040e-05
7.640785821429264546011950187676e-01	-1.323422925246738657278910977766e+00	0.000000000000000000000000000000e+00	2.038243946499134352356302768428e-05
2.555446763019820349827071481741e-03	4.426163629587754645700048428125e-03	0.000000000000000000000000000000e+00	2.064900014181591589973972789007e-05
5.110893526039640699654142963482e-03	0.000000000000000000000000000000e+00	0.000000000000000000000000000000e+00	2.076575566427640420004603616366e-05
7.666340289059461916842952433626e-03	-4.426163629587754645700048428125e-03	0.000000000000000000000000000000e+00	2.094306523223157239931187245663e-05
1.022178705207928313403176190377e-02	-8.852327259175507556676620879443e-03	0.000000000000000000000000000000e+00	2.118113316443746707985577859557e-05
1.277723381509910348385883338551e-02	-1.327849088876326480446188327278e-02	0.000000000000000000000000000000e+00	2.148041806343769344984570568435e-05
1.533268057811892383368590486725e-02	-1.770465451835101858280019371250e-02	0.000000000000000000000000000000e+00	2.184163451824001640072525631808e-05
1.788812734113874591823645232580e-02	-2.213081814793877236113850415222e-02	0.000000000000000000000000000000e+00	2.226575587365998672509381783868e-05
2.044357410415856626806352380754e-02	-2.655698177752652960892376654556e-02	0.000000000000000000000000000000e+00	2.275401834359184596108700848749e-05
2.299902086717838661789059528928e-02	-3.098314540711428338726207698528e-02	0.000000000000000000000000000000e+00	2.330792640471104660042020451094e-05
2.555446763019821043716461872464e-02	-3.540930903670203716560038742500e-02	0.000000000000000000000000000000e+00	2.392925937067262161738433190461e-05
2.810991439321802731754473825276e-02	-3.983547266628979094393869786472e-02	0.000000000000000000000000000000e+00	2.462007941863345153498190964747e-05
3.066536115623784766737180973450e-02	-4.426163629587754472227700830445e-02	0.000000000000000000000000000000e+00	2.538274092825072800888586144197e-05
3.322080791925767495609278512347e-02	-4.868779992546529850061531874417e-02	0.000000000000000000000000000000e+00	2.621990114189135659471079076166e-05
3.577625468227749183647290465160e-02	-5.311396355505305921784753309112e-02	0.000000000000000000000000000000e+00	2.713453250719972725726186757456e-05
3.833170144529730871685302417973e-02	-5.754012718464081299618584353084e-02	0.000000000000000000000000000000e+00	2.812993633811692624621322855738e-05
4.088714820831713947502095152231e-02	-6.196629081422856677452415397056e-02	0.000000000000000000000000000000e+00	2.920975812024754618726959942698e-05
4.344259497133695635540107105044e-02	-6.639245444381632055286246441028e-02	0.000000000000000000000000000000e+00	3.037800463010233809968765883447e-05
4.599804173435677323578119057856e-02	-7.081861807340407433120077485000e-02	0.000000000000000000000000000000e+00	3.163906257752227893769586541950e-05
4.855348849737660399394911792115e-02	-7.524478170299182810953908528973e-02	0.000000000000000000000000000000e+00	3.299771932684690339213778864647e-05
5.110893526039642087432923744927e-02	-7.967094533257959576566520354390e-02	0.000000000000000000000000000000e+00	3.445918538031028112954279318814e-05
5.366438202341623775470935697740e-02	-8.409710896216733566621570616917e-02	0.000000000000000000000000000000e+00	3.602911901942523254828432133223e-05
5.621982878643605463508947650553e-02	-8.852327259175510332234182442335e-02	0.000000000000000000000000000000e+00	3.771365315554920755137732757412e-05
5.877527554945587151546959603365e-02	-9.294943622134284322289232704861e-02	0.000000000000000000000000000000e+00	3.951942435272072680352284379524e-05
6.133072231247570227363752337624e-02	-9.737559985093061087901844530279e-02	0.000000000000000000000000000000e+00	4.145360444123702284638377513204e-05
6.388616907549551915401764290436e-02	-1.018017634805183507795689479281e-01	0.000000000000000000000000000000e+00	4.352393458373869650213094928404e-05
6.644161583851534991218557024695e-02	-1.062279271101061184356950661822e-01	0.000000000000000000000000000000e+00	4.573876217766532258557007906141e-05
6.899706260153515291477788196062e-02	-1.106540907396938722140333766220e-01	0.000000000000000000000000000000e+00	4.810708062654831700718366382930e-05
7.155250936455498367294580930320e-02	-1.150802543692816259923716870617e-01	0.000000000000000000000000000000e+00	5.063857217529225892031427558315e-05
7.410795612757480055332592883133e-02	-1.195064179988693797707099975014e-01	0.000000000000000000000000000000e+00	5.334365399921777155679142312650e-05
7.666340289059463131149385617391e-02	-1.239325816284571335490483079411e-01	0.000000000000000000000000000000e+00	5.623352776674497448044717784477e-05
7.921884965361444819187397570204e-02	-1.283587452580448873273866183808e-01	0.000000000000000000000000000000e+00	5.932023282386773713539818153606e-05
8.177429641663426507225409523016e-02	-1.327849088876326411057249288206e-01	0.000000000000000000000000000000e+00	6.261670321343730809433847372958e-05
8.432974317965408195263421475829e-02	-1.372110725172203948840632392603e-01	0.000000000000000000000000000000e+00	6.613682882176751638356182461109e-05
8.688518994267389883301433428642e-02	-1.416372361468081486624015497000e-01	0.000000000000000000000000000000e+00	6.989552070664959944942123959422e-05
8.944063670569372959118226162900e-02	-1.460633997763959024407398601397e-01	0.000000000000000000000000000000e+00	7.390878097796971073207838998087e-05
9.199608346871354647156238115713e-02	-1.504895634059836562190781705795e-01	0.000000000000000000000000000000e+00	7.819377732779103098124939830171e-05
9.455153023173337722973030849971e-02	-1.549157270355714099974164810192e-01	0.000000000000000000000000000000e+00	8.276892257611008908539662609627e-05
9.710697699475319411011042802784e-02	-1.593418906651591637757547914589e-01	0.000000000000000000000000000000e+00	8.765395927417328849652611300058e-05
9.966242375777301099049054755596e-02	-1.637680542947469453096687175275e-01	0.000000000000000000000000000000e+00	9.287004968747940172966309768654e-05
1.022178705207928278708706670841e-01	-1.681942179243346713324314123383e-01	0.000000000000000000000000000000e+00	9.843987129592939142215535230918e-05
1.047733172838126447512507866122e-01	-1.726203815539224251107697227781e-01	0.000000000000000000000000000000e+00	1.043877178895349564207578607622e-04
1.073287640468324893872065217693e-01	-1.770465451835102066446836488467e-01	0.000000000000000000000000000000e+00	1.107396067369326392391265523329e-04
1.098842108098522923897988334829e-01	-1.814727088130979604230219592864e-01	0.000000000000000000000000000000e+00	1.175233914086639498480443832840e-04
1.124396575728721092701789530111e-01	-1.858988724426856864457846540972e-01	0.000000000000000000000000000000e+00	1.247688807742734296360453960517e-04
1.149951043358919261505590725392e-01	-1.903250360722734402241229645369e-01	0.000000000000000000000000000000e+00	1.325079640043868656543168960127e-04
1.175505510989117707865148076962e-01	-1.947511997018612217580368906056e-01	0.000000000000000000000000000000e+00	1.407747414771196438169897913184e-04
1.201059978619315876668949272243e-01	-1.991773633314489755363752010453e-01	0.000000000000000000000000000000e+00	1.496056615911601670679959008581e-04
1.226614446249514045472750467525e-01	-2.036035269610367293147135114850e-01	0.000000000000000000000000000000e+00	1.590396632064907896965400002642e-04
1.252168913879712353054429740951e-01	-2.080296905906244553374762062958e-01	0.000000000000000000000000000000e+00	1.691183234712101066121725523317e-04
1.277723381509910383080352858087e-01	-2.124558542202122091158145167356e-01	0.000000000000000000000000000000e+00	1.798860105031357199852071193646e-04
1.303277849140108968217788287802e-01	-2.168820178497999906497284428042e-01	0.000000000000000000000000000000e+00	1.913900405303405809036287887892e-04
1.328832316770306998243711404939e-01	-2.213081814793877444280667532439e-01	0.000000000000000000000000000000e+00	2.036808385665560662894368881837e-04
1.354386784400505028269634522076e-01	-2.257343451089754982064050636836e-01	0.000000000000000000000000000000e+00	2.168121016687222526141132217248e-04
1.379941252030703335851313795501e-01	-2.301605087385632242291677584944e-01	0.000000000000000000000000000000e+00	2.308409638276679646910760634881e-04
1.405495719660901643432993068927e-01	-2.345866723681510057630816845631e-01	0.000000000000000000000000000000e+00	2.458281605620835585067351924948e-04
1.431050187291099951014672342353e-01	-2.390128359977387595414199950028e-01	0.000000000000000000000000000000e+00	2.618381919585485804319313629662e-04
1.456604654921297981040595459490e-01	-2.434389996273265133197583054425e-01	0.000000000000000000000000000000e+00	2.789394821078701393497756289008e-04
1.482159122551496288622274732916e-01	-2.478651632569142670980966158822e-01	0.000000000000000000000000000000e+00	2.972045325299572200369868646419e-04
1.507713590181694596203954006342e-01	-2.522913268865020208764349263220e-01	0.000000000000000000000000000000e+00	3.167100675363044518656474579643e-04
1.533268057811892626229877123478e-01	-2.567174905160897746547732367617e-01	0.000000000000000000000000000000e+00	3.375371683523192313514105222794e-04
1.558822525442090933811556396904e-01	-2.611436541456775284331115472014e-01	0.000000000000000000000000000000e+00	3.597713933025061721140969162036e-04
1.584376993072288963837479514041e-01	-2.655698177752652822114498576411e-01	0.000000000000000000000000000000e+00	3.835028800707431439684369500753e-04
1.609931460702487271419158787467e-01	-2.699959814048530359897881680808e-01	0.000000000000000000000000000000e+00	4.088264265994766559660089644268e-04
1.635485928332685579000838060892e-01	-2.744221450344407897681264785206e-01	0.000000000000000000000000000000e+00	4.358415452735120692445702772488e-04
1.661040395962883609026761178029e-01	-2.788483086640285435464647889603e-01	0.000000000000000000000000000000e+00	4.646524861954565307174680466318e-04
1.686594863593081916608440451455e-01	-2.832744722936162973248030994000e-01	0.000000000000000000000000000000e+00	4.953682231002469807390475864395e-04
1.712149331223279946634363568592e-01	-2.877006359232040511031414098397e-01	0.000000000000000000000000000000e+00	5.281023957196506442637873313117e-04
1.737703798853478531771798998307e-01	-2.921267995527918048814797202795e-01	0.000000000000000000000000000000e+00	5.629732019785299622707808175903e-04
1.763258266483676561797722115443e-01	-2.965529631823795586598180307192e-01	0.000000000000000000000000000000e+00	6.001032324965386742163242494996e-04
1.788812734113874591823645232580e-01	-3.009791268119673124381563411589e-01	0.000000000000000000000000000000e+00	6.396192420363603714852929194024e-04
1.814367201744072899405324506006e-01	-3.054052904415550662164946515986e-01	0.000000000000000000000000000000e+00	6.816518540582207612982257316503e-04
1.839921669374271206987003779432e-01	-3.098314540711428755059841932962e-01	0.000000000000000000000000000000e+00	7.263352024094423334266146241589e-04
1.865476137004469514568683052858e-01	-3.142576177007305737731712724781e-01	0.000000000000000000000000000000e+00	7.738065163264339031343186370293e-04
1.891030604634667544594606169994e-01	-3.186837813303183275515095829178e-01	0.000000000000000000000000000000e+00	8.242056570942896251072418145611e-04
1.916585072264865852176285443420e-01	-3.231099449599060813298478933575e-01	0.000000000000000000000000000000e+00	8.776746003850649600203093214645e-04
1.942139539895063882202208560557e-01	-3.275361085894938351081862037972e-01	0.000000000000000000000000000000e+00	9.343568324230613723890837007957e-04
1.967694007525262189783887833983e-01	-3.319622722190816443976757454948e-01	0.000000000000000000000000000000e+00	9.943965999040706854605886633180e-04
1.993248475155460497365567107408e-01	-3.363884358486693981760140559345e-01	0.000000000000000000000000000000e+00	1.057937942288308041591249342162e-03
2.018802942785658527391490224545e-01	-3.408145994782570964432011351164e-01	0.000000000000000000000000000000e+00	1.125123460848874261397423168773e-03
2.044357410415856834973169497971e-01	-3.452407631078449057326906768139e-01	0.000000000000000000000000000000e+00	1.196092882070561502425021238594e-03
2.069911878046054864999092615108e-01	-3.496669267374326039998777559958e-01	0.000000000000000000000000000000e+00	1.270981571189588052797625472579e-03
2.095466345676253172580771888533e-01	-3.540930903670204132893672976934e-01	0.000000000000000000000000000000e+00	1.349919312932832847137798459869e-03
2.121020813306451757718207318248e-01	-3.585192539966081670677056081331e-01	0.000000000000000000000000000000e+00	1.433029603811000708343814658008e-03
2.146575280936649510188374279096e-01	-3.629454176261958653348926873150e-01	0.000000000000000000000000000000e+00	1.520429575735160725863392983115e-03
2.172129748566847817770053552522e-01	-3.673715812557836746243822290126e-01	0.000000000000000000000000000000e+00	1.612230203133588812489107588988e-03
2.197684216197045847795976669659e-01	-3.717977448853713728915693081944e-01	0.000000000000000000000000000000e+00	1.708536087021904955468576403632e-03
2.223238683827244155377655943084e-01	-3.762239085149591266699076186342e-01	0.000000000000000000000000000000e+00	1.809443848536425574619057599079e-03
2.248793151457442740515091372799e-01	-3.806500721445469359593971603317e-01	0.000000000000000000000000000000e+00	1.915038476919700980230509834712e-03
2.274347619087640492985258333647e-01	-3.850762357741346342265842395136e-01	0.000000000000000000000000000000e+00	2.025387939504317679623168757530e-03
2.299902086717839078122693763362e-01	-3.895023994037224435160737812112e-01	0.000000000000000000000000000000e+00	2.140537361687427052314713904480e-03
2.325456554348037385704373036788e-01	-3.939285630333101972944120916509e-01	0.000000000000000000000000000000e+00	2.260505474196845745321615694934e-03
2.351011021978235415730296153924e-01	-3.983547266628978955615991708328e-01	0.000000000000000000000000000000e+00	2.385285032544997955994414695624e-03
2.376565489608433723311975427350e-01	-4.027808902924857048510887125303e-01	0.000000000000000000000000000000e+00	2.514848440782166058560243016018e-03
2.402119957238631475782142388198e-01	-4.072070539220734031182757917122e-01	0.000000000000000000000000000000e+00	2.649156230038743863042238757544e-03
2.427674424868830060919577817913e-01	-4.116332175516612124077653334098e-01	0.000000000000000000000000000000e+00	2.788165493005382179064755021614e-03
2.453228892499028368501257091339e-01	-4.160593811812489661861036438495e-01	0.000000000000000000000000000000e+00	2.931834706359086155369464421483e-03
2.478783360129226398527180208475e-01	-4.204855448108366644532907230314e-01	0.000000000000000000000000000000e+00	3.080121940668109278838038278536e-03
2.504337827759424706108859481901e-01	-4.249117084404244737427802647289e-01	0.000000000000000000000000000000e+00	3.232976642591456426650831090797e-03
2.529892295389622458579026442749e-01	-4.293378720700121720099673439108e-01	0.000000000000000000000000000000e+00	3.390322519653457718213918070660e-03
2.555446763019820766160705716175e-01	-4.337640356995999812994568856084e-01	0.000000000000000000000000000000e+00	3.552037458076311767646293660050e-03
2.581001230650019628853897302179e-01	-4.381901993291877350777951960481e-01	0.000000000000000000000000000000e+00	3.717934570895491900449636446524e-03
2.606555698280217381324064263026e-01	-4.426163629587754333449822752300e-01	0.000000000000000000000000000000e+00	3.887759690269603374962459341191e-03
2.632110165910415688905743536452e-01	-4.470425265883632426344718169275e-01	0.000000000000000000000000000000e+00	4.061209415162795287324026816123e-03
2.657664633540613996487422809878e-01	-4.514686902179509964128101273673e-01	0.000000000000000000000000000000e+00	4.237969149807428899390249199541e-03
2.683219101170811748957589770725e-01	-4.558948538475387501911484378070e-01	0.000000000000000000000000000000e+00	4.417752378301154775330772395137e-03
2.708773568801010611650781356730e-01	-4.603210174771265039694867482467e-01	0.000000000000000000000000000000e+00	4.600326395248495459089355108517e-03
2.734328036431208364120948317577e-01	-4.647471811067142022366738274286e-01	0.000000000000000000000000000000e+00	4.785517836179117683037542718694e-03
2.759882504061406671702627591003e-01	-4.691733447363020115261633691262e-01	0.000000000000000000000000000000e+00	4.973207046871568580426181682697e-03
2.785436971691604979284306864429e-01	-4.735995083658897653045016795659e-01	0.000000000000000000000000000000e+00	5.163313507513816666416595069222e-03
2.810991439321802731754473825276e-01	-4.780256719954775190828399900056e-01	0.000000000000000000000000000000e+00	5.355763844809915096012442603524e-03
2.836545906952001594447665411280e-01	-4.824518356250652728611783004453e-01	0.000000000000000000000000000000e+00	5.550420288189134368495025739776e-03
2.862100374582199902029344684706e-01	-4.868779992546530821506678421429e-01	0.000000000000000000000000000000e+00	5.746985844867664137980423078034e-03
2.887654842212397654499511645554e-01	-4.913041628842407804178549213248e-01	0.000000000000000000000000000000e+00	5.944924771615739053642890610263e-03
2.913209309842595962081190918980e-01	-4.957303265138285897073444630223e-01	0.000000000000000000000000000000e+00	6.143483841793000686803960519455e-03
2.938763777472794269662870192406e-01	-5.001564901434162324633803109464e-01	0.000000000000000000000000000000e+00	6.341815674613321580921354581051e-03
2.964318245102992577244549465831e-01	-5.045826537730040417528698526439e-01	0.000000000000000000000000000000e+00	6.539188142899974437449728270622e-03
2.989872712733190884826228739257e-01	-5.090088174025917400200569318258e-01	0.000000000000000000000000000000e+00	6.735135263162646789003584757438e-03
3.015427180363388637296395700105e-01	-5.134349810321794382872440110077e-01	0.000000000000000000000000000000e+00	6.929509462362873177532218704755e-03
3.040981647993586944878074973531e-01	-5.178611446617672475767335527053e-01	0.000000000000000000000000000000e+00	7.122374289021128970778029554367e-03
3.066536115623785252459754246956e-01	-5.222873082913549458439206318872e-01	0.000000000000000000000000000000e+00	7.313852420316696405222511856437e-03
3.092090583253983560041433520382e-01	-5.267134719209427551334101735847e-01	0.000000000000000000000000000000e+00	7.503980021756759960505078765891e-03
3.117645050884181867623112793808e-01	-5.311396355505305644228997152823e-01	0.000000000000000000000000000000e+00	7.692666946004832542738149925299e-03
3.143199518514379620093279754656e-01	-5.355657991801182626900867944642e-01	0.000000000000000000000000000000e+00	7.879736373697735982157830392225e-03
3.168753986144577927674959028082e-01	-5.399919628097060719795763361617e-01	0.000000000000000000000000000000e+00	8.065005806428351270431775787983e-03
3.194308453774776235256638301507e-01	-5.444181264392937702467634153436e-01	0.000000000000000000000000000000e+00	8.248320880827195861195733073146e-03
3.219862921404974542838317574933e-01	-5.488442900688815795362529570411e-01	0.000000000000000000000000000000e+00	8.429509766621472860448349706530e-03
3.245417389035172850419996848359e-01	-5.532704536984692778034400362230e-01	0.000000000000000000000000000000e+00	8.608271315014721578040557403710e-03
3.270971856665370602890163809207e-01	-5.576966173280569760706271154049e-01	0.000000000000000000000000000000e+00	8.784075670953092260240246957892e-03
3.296526324295568910471843082632e-01	-5.621227809576447853601166571025e-01	0.000000000000000000000000000000e+00	8.956139975955460658108009397438e-03
3.322080791925767218053522356058e-01	-5.665489445872325946496061988000e-01	0.000000000000000000000000000000e+00	9.123513858116034588863207943632e-03
3.347635259555965525635201629484e-01	-5.709751082168202929167932779819e-01	0.000000000000000000000000000000e+00	9.285233136321451030692486483531e-03
3.373189727186163833216880902910e-01	-5.754012718464081022062828196795e-01	0.000000000000000000000000000000e+00	9.440483152473845562813181686579e-03
3.398744194816361585687047863757e-01	-5.798274354759958004734698988614e-01	0.000000000000000000000000000000e+00	9.588704908944698998563005432061e-03
3.424298662446559893268727137183e-01	-5.842535991055836097629594405589e-01	0.000000000000000000000000000000e+00	9.729621953831210992569289430776e-03
3.449853130076758755961918723187e-01	-5.886797627351713080301465197408e-01	0.000000000000000000000000000000e+00	9.863194859968267211303150077129e-03
3.475407597706956508432085684035e-01	-5.931059263647591173196360614384e-01	0.000000000000000000000000000000e+00	9.989537146563750441563556137226e-03
3.500962065337154816013764957461e-01	-5.975320899943468155868231406203e-01	0.000000000000000000000000000000e+00	1.010882538598558734455057361856e-02
3.526516532967353123595444230887e-01	-6.019582536239346248763126823178e-01	0.000000000000000000000000000000e+00	1.022122756758309797264772100789e-02
3.552071000597550876065611191734e-01	-6.063844172535223231434997614997e-01	0.000000000000000000000000000000e+00	1.032685787752446460174837739032e-02
3.577625468227749738758802777738e-01	-6.108105808831101324329893031972e-01	0.000000000000000000000000000000e+00	1.042575618260812436721707285869e-02
3.603179935857947491228969738586e-01	-6.152367445126978307001763823791e-01	0.000000000000000000000000000000e+00	1.051788496605970436859056604817e-02
3.628734403488145798810649012012e-01	-6.196629081422856399896659240767e-01	0.000000000000000000000000000000e+00	1.060313542015223035874793566791e-02
3.654288871118344106392328285438e-01	-6.240890717718734492791554657742e-01	0.000000000000000000000000000000e+00	1.068133840400482467702936162368e-02
3.679843338748541858862495246285e-01	-6.285152354014611475463425449561e-01	0.000000000000000000000000000000e+00	1.075227717935577781416256470948e-02
3.705397806378740721555686832289e-01	-6.329413990310488458135296241380e-01	0.000000000000000000000000000000e+00	1.081570212604358871555376708784e-02
3.730952274008938474025853793137e-01	-6.373675626606366551030191658356e-01	0.000000000000000000000000000000e+00	1.087134793046419176110184423578e-02
3.756506741639136781607533066563e-01	-6.417937262902243533702062450175e-01	0.000000000000000000000000000000e+00	1.091895277152646684393211273800e-02
3.782061209269335089189212339988e-01	-6.462198899198121626596957867150e-01	0.000000000000000000000000000000e+00	1.095827749135400500102299758964e-02
3.807615676899533396770891613414e-01	-6.506460535493998609268828658969e-01	0.000000000000000000000000000000e+00	1.098912202821646783013065373780e-02
3.833170144529731704352570886840e-01	-6.550722171789876702163724075945e-01	0.000000000000000000000000000000e+00	1.101133623076993618694618959353e-02
3.858724612159929456822737847688e-01	-6.594983808085753684835594867764e-01	0.000000000000000000000000000000e+00	1.102482367218804611141980132061e-02
3.884279079790128319515929433692e-01	-6.639245444381631777730490284739e-01	0.000000000000000000000000000000e+00	1.102953899967602270637545558429e-02
3.909833547420326071986096394539e-01	-6.683507080677509870625385701715e-01	0.000000000000000000000000000000e+00	1.102548112231301231933588979928e-02
3.935388015050524379567775667965e-01	-6.727768716973386853297256493533e-01	0.000000000000000000000000000000e+00	1.101268545813996468929474303877e-02
3.960942482680722687149454941391e-01	-6.772030353269264946192151910509e-01	0.000000000000000000000000000000e+00	1.099121751085067530406824687361e-02
3.986496950310920994731134214817e-01	-6.816291989565141928864022702328e-01	0.000000000000000000000000000000e+00	1.096116931267827540597004087886e-02
4.012051417941118747201301175664e-01	-6.860553625861018911535893494147e-01	0.000000000000000000000000000000e+00	1.092265751299417372854883012678e-02
4.037605885571317054782980449090e-01	-6.904815262156895894207764285966e-01	0.000000000000000000000000000000e+00	1.087582247586692772711725041290e-02
4.063160353201515362364659722516e-01	-6.949076898452775097325684328098e-01	0.000000000000000000000000000000e+00	1.082082551310662235644066697660e-02
4.088714820831713669946338995942e-01	-6.993338534748652079997555119917e-01	0.000000000000000000000000000000e+00	1.075784490558550667016479707172e-02
4.114269288461911422416505956789e-01	-7.037600171044529062669425911736e-01	0.000000000000000000000000000000e+00	1.068706913977022533723815200801e-02
4.139823756092110285109697542794e-01	-7.081861807340407155564321328711e-01	0.000000000000000000000000000000e+00	1.060869147134889389771927881156e-02
4.165378223722308037579864503641e-01	-7.126123443636285248459216745687e-01	0.000000000000000000000000000000e+00	1.052290575958941473699859159296e-02
4.190932691352506345161543777067e-01	-7.170385079932162231131087537506e-01	0.000000000000000000000000000000e+00	1.042990610638587847813774089900e-02
4.216487158982705207854735363071e-01	-7.214646716228040324025982954481e-01	0.000000000000000000000000000000e+00	1.032989193444056562343202898546e-02
4.242041626612902960324902323919e-01	-7.258908352523917306697853746300e-01	0.000000000000000000000000000000e+00	1.022307193257368171379617649563e-02
4.267596094243100712795069284766e-01	-7.303169988819794289369724538119e-01	0.000000000000000000000000000000e+00	1.010966804352652834153580840848e-02
4.293150561873299575488260870770e-01	-7.347431625115673492487644580251e-01	0.000000000000000000000000000000e+00	9.989905302773435108454336273098e-03
4.318705029503497327958427831618e-01	-7.391693261411550475159515372070e-01	0.000000000000000000000000000000e+00	9.863994442384163216508419225192e-03
4.344259497133695635540107105044e-01	-7.435954897707427457831386163889e-01	0.000000000000000000000000000000e+00	9.732110723698773196987943379099e-03
4.369813964763893388010274065891e-01	-7.480216534003304440503256955708e-01	0.000000000000000000000000000000e+00	9.594367655560669463921108501836e-03
4.395368432394092250703465651895e-01	-7.524478170299182533398152372683e-01	0.000000000000000000000000000000e+00	9.450825652369453100387630684054e-03
4.420922900024290003173632612743e-01	-7.568739806595059516070023164502e-01	0.000000000000000000000000000000e+00	9.301456970768560636453337053808e-03
4.446477367654488310755311886169e-01	-7.613001442890937608964918581478e-01	0.000000000000000000000000000000e+00	9.146196197516470727251203243213e-03
4.472031835284687173448503472173e-01	-7.657263079186815701859813998453e-01	0.000000000000000000000000000000e+00	8.984913036445826145515169969258e-03
4.497586302914884925918670433020e-01	-7.701524715482692684531684790272e-01	0.000000000000000000000000000000e+00	8.817579846961329931298578799215e-03
4.523140770545082678388837393868e-01	-7.745786351778569667203555582091e-01	0.000000000000000000000000000000e+00	8.644343462821699880516135294783e-03
4.548695238175281541082028979872e-01	-7.790047988074448870321475624223e-01	0.000000000000000000000000000000e+00	8.465742883806158525228369171600e-03
4.574249705805479848663708253298e-01	-7.834309624370325852993346416042e-01	0.000000000000000000000000000000e+00	8.282690452341380168976847642170e-03
4.599804173435677601133875214146e-01	-7.878571260666202835665217207861e-01	0.000000000000000000000000000000e+00	8.096380350805638254074736437360e-03
4.625358641065876463827066800150e-01	-7.922832896962080928560112624837e-01	0.000000000000000000000000000000e+00	7.908028251505043459967936314570e-03
4.650913108696074216297233760997e-01	-7.967094533257957911231983416656e-01	0.000000000000000000000000000000e+00	7.718557639870286986305547571874e-03
4.676467576326272523878913034423e-01	-8.011356169553834893903854208475e-01	0.000000000000000000000000000000e+00	7.528509522867229616926998403414e-03
4.702022043956470276349079995271e-01	-8.055617805849712986798749625450e-01	0.000000000000000000000000000000e+00	7.337944325424425144610562909975e-03
4.727576511586669139042271581275e-01	-8.099879442145591079693645042425e-01	0.000000000000000000000000000000e+00	7.146732489973779689496069522647e-03
4.753130979216866891512438542122e-01	-8.144141078441468062365515834244e-01	0.000000000000000000000000000000e+00	6.954581715197478107570727701159e-03
4.778685446847064643982605502970e-01	-8.188402714737345045037386626063e-01	0.000000000000000000000000000000e+00	6.761337001476514299569409160995e-03
4.804239914477263506675797088974e-01	-8.232664351033224248155306668195e-01	0.000000000000000000000000000000e+00	6.566869638353249084838925142549e-03
4.829794382107461814257476362400e-01	-8.276925987329101230827177460014e-01	0.000000000000000000000000000000e+00	6.371255545357673230610906500715e-03
4.855348849737659566727643323247e-01	-8.321187623624978213499048251833e-01	0.000000000000000000000000000000e+00	6.174659314962668670012657656798e-03
4.880903317367858429420834909251e-01	-8.365449259920856306393943668809e-01	0.000000000000000000000000000000e+00	5.977473169061087686360078663483e-03
4.906457784998056181891001870099e-01	-8.409710896216733289065814460628e-01	0.000000000000000000000000000000e+00	5.780226493583931826614197291292e-03
4.932012252628254489472681143525e-01	-8.453972532512610271737685252447e-01	0.000000000000000000000000000000e+00	5.583596128163266156252397820481e-03
4.957566720258453352165872729529e-01	-8.498234168808489474855605294579e-01	0.000000000000000000000000000000e+00	5.388249847775855062848027188238e-03
4.983121187888651104636039690376e-01	-8.542495805104366457527476086398e-01	0.000000000000000000000000000000e+00	5.194770630948959341810500234260e-03
5.008675655518848301994694338646e-01	-8.586757441400243440199346878217e-01	0.000000000000000000000000000000e+00	5.003567618096455525689147947332e-03
5.034230123149046054464861299493e-01	-8.631019077696120422871217670036e-01	0.000000000000000000000000000000e+00	4.814896301221751467869225393770e-03
5.059784590779244917158052885497e-01	-8.675280713991999625989137712168e-01	0.000000000000000000000000000000e+00	4.628891648619770302075515644447e-03
5.085339058409442669628219846345e-01	-8.719542350287876608661008503987e-01	0.000000000000000000000000000000e+00	4.445641834449292825737209966519e-03
5.110893526039641532321411432349e-01	-8.763803986583753591332879295805e-01	0.000000000000000000000000000000e+00	4.265238826185909805366325286968e-03
5.136447993669840395014603018353e-01	-8.808065622879631684227774712781e-01	0.000000000000000000000000000000e+00	4.087823263655462890930891717289e-03
5.162002461300038147484769979201e-01	-8.852327259175508666899645504600e-01	0.000000000000000000000000000000e+00	3.913599994289560651816728409358e-03
5.187556928930235899954936940048e-01	-8.896588895471385649571516296419e-01	0.000000000000000000000000000000e+00	3.742829242209673792918245283090e-03
5.213111396560434762648128526052e-01	-8.940850531767264852689436338551e-01	0.000000000000000000000000000000e+00	3.575799553058832402907540881642e-03
5.238665864190632515118295486900e-01	-8.985112168063141835361307130370e-01	0.000000000000000000000000000000e+00	3.412784860319234558900802767312e-03
5.264220331820830267588462447748e-01	-9.029373804359018818033177922189e-01	0.000000000000000000000000000000e+00	3.254014907995650841138202125080e-03
5.289774799451029130281654033752e-01	-9.073635440654896910928073339164e-01	0.000000000000000000000000000000e+00	3.099655424098590652398632627751e-03
5.315329267081226882751820994599e-01	-9.117897076950775003822968756140e-01	0.000000000000000000000000000000e+00	2.949815565333615153403856723457e-03
5.340883734711424635221987955447e-01	-9.162158713246651986494839547959e-01	0.000000000000000000000000000000e+00	2.804563665228354540914779136074e-03
5.366438202341623497915179541451e-01	-9.206420349542528969166710339778e-01	0.000000000000000000000000000000e+00	2.663950168555797356345626880625e-03
5.391992669971822360608371127455e-01	-9.250681985838407062061605756753e-01	0.000000000000000000000000000000e+00	2.528021926466035920744168663532e-03
5.417547137602020113078538088303e-01	-9.294943622134284044733476548572e-01	0.000000000000000000000000000000e+00	2.396827099085506972142578518969e-03
5.443101605232217865548705049150e-01	-9.339205258430161027405347340391e-01	0.000000000000000000000000000000e+00	2.270410650681801457972941449270e-03
5.468656072862416728241896635154e-01	-9.383466894726040230523267382523e-01	0.000000000000000000000000000000e+00	2.148805099996639600412606796453e-03
5.494210540492614480712063596002e-01	-9.427728531021917213195138174342e-01	0.000000000000000000000000000000e+00	2.032022474887820555344841721990e-03
5.519765008122812233182230556849e-01	-9.471990167317794195867008966161e-01	0.000000000000000000000000000000e+00	1.920049698430164892420934918960e-03
5.545319475753011095875422142853e-01	-9.516251803613672288761904383136e-01	0.000000000000000000000000000000e+00	1.812849188305136298449138365640e-03
5.570873943383208848345589103701e-01	-9.560513439909550381656799800112e-01	0.000000000000000000000000000000e+00	1.710362344879945775688590003938e-03
5.596428411013406600815756064549e-01	-9.604775076205427364328670591931e-01	0.000000000000000000000000000000e+00	1.612514415975592084115386448673e-03
5.621982878643605463508947650553e-01	-9.649036712501305457223566008906e-01	0.000000000000000000000000000000e+00	1.519218487085094394448137045117e-03
5.647537346273804326202139236557e-01	-9.693298348797182439895436800725e-01	0.000000000000000000000000000000e+00	1.430378042655502989280447145859e-03
5.673091813904002078672306197404e-01	-9.737559985093059422567307592544e-01	0.000000000000000000000000000000e+00	1.345888126154349499069562412501e-03
5.698646281534200941365497783409e-01	-9.781821621388938625685227634676e-01	0.000000000000000000000000000000e+00	1.265635773784648315451462075032e-03
5.724200749164398693835664744256e-01	-9.826083257684815608357098426495e-01	0.000000000000000000000000000000e+00	1.189500373482885045919865696362e-03
5.749755216794596446305831705104e-01	-9.870344893980692591028969218314e-01	0.000000000000000000000000000000e+00	1.117354305374500950120975062418e-03
5.775309684424794198775998665951e-01	-9.914606530276569573700840010133e-01	0.000000000000000000000000000000e+00	1.049063982706944283401773176934e-03
5.800864152054993061469190251955e-01	-9.958868166572448776818760052265e-01	0.000000000000000000000000000000e+00	9.844911482424299319776705985419e-04
5.826418619685190813939357212803e-01	-1.000312980286832686971365546924e+00	0.000000000000000000000000000000e+00	9.234942552149789972773530344341e-04
5.851973087315389676632548798807e-01	-1.004739143916420385238552626106e+00	0.000000000000000000000000000000e+00	8.659297697354782471015899325550e-04
5.877527554945587429102715759655e-01	-1.009165307546008305550344630319e+00	0.000000000000000000000000000000e+00	8.116533176099336496095437709641e-04
5.903082022575786291795907345659e-01	-1.013591471175596003817531709501e+00	0.000000000000000000000000000000e+00	7.605206585479540055266811648949e-04
5.928636490205984044266074306506e-01	-1.018017634805183702084718788683e+00	0.000000000000000000000000000000e+00	7.123885131002530377714032638892e-04
5.954190957836182906959265892510e-01	-1.022443798434771400351905867865e+00	0.000000000000000000000000000000e+00	6.671152712014659326086873925021e-04
5.979745425466380659429432853358e-01	-1.026869962064359098619092947047e+00	0.000000000000000000000000000000e+00	6.245616093945418126343049891602e-04
6.005299893096578411899599814205e-01	-1.031296125693946796886280026229e+00	0.000000000000000000000000000000e+00	5.845910298378889690187887318018e-04
6.030854360726777274592791400210e-01	-1.035722289323534717198072030442e+00	0.000000000000000000000000000000e+00	5.470703271949912396485138366131e-04
6.056408828356975027062958361057e-01	-1.040148452953122415465259109624e+00	0.000000000000000000000000000000e+00	5.118699866676111945307248163317e-04
6.081963295987172779533125321905e-01	-1.044574616582710113732446188806e+00	0.000000000000000000000000000000e+00	4.788645142542904790949886972840e-04
6.107517763617371642226316907909e-01	-1.049000780212297811999633267988e+00	0.000000000000000000000000000000e+00	4.479327016337372822235574076899e-04
6.133072231247570504919508493913e-01	-1.053426943841885732311425272201e+00	0.000000000000000000000000000000e+00	4.189578289117975662750326115713e-04
6.158626698877768257389675454760e-01	-1.057853107471473430578612351383e+00	0.000000000000000000000000000000e+00	3.918278090957033870517234319664e-04
6.184181166507966009859842415608e-01	-1.062279271101061128845799430565e+00	0.000000000000000000000000000000e+00	3.664352790439726862033176235656e-04
6.209735634138164872553034001612e-01	-1.066705434730649049157591434778e+00	0.000000000000000000000000000000e+00	3.426776429762260259802297834852e-04
6.235290101768362625023200962460e-01	-1.071131598360236747424778513960e+00	0.000000000000000000000000000000e+00	3.204570736689522436960175788556e-04
6.260844569398560377493367923307e-01	-1.075557761989824445691965593142e+00	0.000000000000000000000000000000e+00	2.996804778175181675423099925126e-04
6.286399037028759240186559509311e-01	-1.079983925619412366003757597355e+00	0.000000000000000000000000000000e+00	2.802594314970401263333033003988e-04
6.311953504658956992656726470159e-01	-1.084410089249000064270944676537e+00	0.000000000000000000000000000000e+00	2.621100904379146672058820133344e-04
6.337507972289154745126893431006e-01	-1.088836252878587762538131755718e+00	0.000000000000000000000000000000e+00	2.451530797542319888016049134194e-04
6.363062439919353607820085017011e-01	-1.093262416508175460805318834900e+00	0.000000000000000000000000000000e+00	2.293133672964332359697076091365e-04
6.388616907549552470513276603015e-01	-1.097688580137763381117110839114e+00	0.000000000000000000000000000000e+00	2.145201235294115797366809594848e-04
6.414171375179750222983443563862e-01	-1.102114743767351079384297918295e+00	0.000000000000000000000000000000e+00	2.007065715485126591866027467859e-04
6.439725842809947975453610524710e-01	-1.106540907396938777651484997477e+00	0.000000000000000000000000000000e+00	1.878098292205103621039380401569e-04
6.465280310440146838146802110714e-01	-1.110967071026526475918672076659e+00	0.000000000000000000000000000000e+00	1.757707464449858247249741660667e-04
6.490834778070344590616969071561e-01	-1.115393234656114174185859155841e+00	0.000000000000000000000000000000e+00	1.645337392791518574784725981175e-04
6.516389245700542343087136032409e-01	-1.119819398285701872453046235023e+00	0.000000000000000000000000000000e+00	1.540466231003442929177460474222e-04
6.541943713330741205780327618413e-01	-1.124245561915289792764838239236e+00	0.000000000000000000000000000000e+00	1.442604461462638988557966035486e-04
6.567498180960938958250494579261e-01	-1.128671725544877491032025318418e+00	0.000000000000000000000000000000e+00	1.351293251246235668956707787203e-04
6.593052648591137820943686165265e-01	-1.133097889174465189299212397600e+00	0.000000000000000000000000000000e+00	1.266102838211446014304167873021e-04
6.618607116221335573413853126112e-01	-1.137524052804053109611004401813e+00	0.000000000000000000000000000000e+00	1.186630956420943678111812324971e-04
6.644161583851534436107044712116e-01	-1.141950216433640807878191480995e+00	0.000000000000000000000000000000e+00	1.112501306967262623215733641224e-04
6.669716051481732188577211672964e-01	-1.146376380063228506145378560177e+00	0.000000000000000000000000000000e+00	1.043362081926806094779591749244e-04
6.695270519111931051270403258968e-01	-1.150802543692816426457170564390e+00	0.000000000000000000000000000000e+00	9.788845428904451517141543925860e-05
6.720824986742128803740570219816e-01	-1.155228707322404124724357643572e+00	0.000000000000000000000000000000e+00	9.187616577730336943786310088811e-05
6.746379454372326556210737180663e-01	-1.159654870951991822991544722754e+00	0.000000000000000000000000000000e+00	8.627067976953375222099601460357e-05
6.771933922002524308680904141511e-01	-1.164081034581579521258731801936e+00	0.000000000000000000000000000000e+00	8.104524951252668209765450679782e-05
6.797488389632723171374095727515e-01	-1.168507198211167441570523806149e+00	0.000000000000000000000000000000e+00	7.617492629568228075173652591445e-05
6.823042857262920923844262688363e-01	-1.172933361840755139837710885331e+00	0.000000000000000000000000000000e+00	7.163644751635188704340373444523e-05
6.848597324893119786537454274367e-01	-1.177359525470342838104897964513e+00	0.000000000000000000000000000000e+00	6.740813064726079381367568332806e-05
6.874151792523318649230645860371e-01	-1.181785689099930536372085043695e+00	0.000000000000000000000000000000e+00	6.346977319312771276954565635720e-05
6.899706260153516401700812821218e-01	-1.186211852729518234639272122877e+00	0.000000000000000000000000000000e+00	5.980255831102438681887156768369e-05
6.925260727783714154170979782066e-01	-1.190638016359106154951064127090e+00	0.000000000000000000000000000000e+00	5.638896602729390064925873993218e-05
6.950815195413913016864171368070e-01	-1.195064179988693853218251206272e+00	0.000000000000000000000000000000e+00	5.321268979192504081782155722635e-05
6.976369663044110769334338328918e-01	-1.199490343618281551485438285454e+00	0.000000000000000000000000000000e+00	5.025855818193752575211846744807e-05
7.001924130674308521804505289765e-01	-1.203916507247869249752625364636e+00	0.000000000000000000000000000000e+00	4.751246154960259588393226004577e-05
7.027478598304507384497696875769e-01	-1.208342670877457170064417368849e+00	0.000000000000000000000000000000e+00	4.496128332261545540015496014163e-05
7.053033065934705136967863836617e-01	-1.212768834507044868331604448031e+00	0.000000000000000000000000000000e+00	4.259283590073767428564946446734e-05
7.078587533564902889438030797464e-01	-1.217194998136632566598791527213e+00	0.000000000000000000000000000000e+00	4.039580068872910005497306462630e-05
7.104142001195101752131222383468e-01	-1.221621161766220264865978606394e+00	0.000000000000000000000000000000e+00	3.835967228776261304067085600167e-05
7.129696468825300614824413969473e-01	-1.226047325395808185177770610608e+00	0.000000000000000000000000000000e+00	3.647470638531592605248443650368e-05
7.155250936455498367294580930320e-01	-1.230473489025395883444957689790e+00	0.000000000000000000000000000000e+00	3.473187143729509687847464838306e-05
7.180805404085696119764747891168e-01	-1.234899652654983581712144768971e+00	0.000000000000000000000000000000e+00	3.312280363012017845312021102622e-05
7.206359871715894982457939477172e-01	-1.239325816284571502023936773185e+00	0.000000000000000000000000000000e+00	3.163976517018684820855070616297e-05
7.231914339346092734928106438019e-01	-1.243751979914159200291123852367e+00	0.000000000000000000000000000000e+00	3.027560559300504803648471097155e-05
7.257468806976290487398273398867e-01	-1.248178143543746898558310931548e+00	0.000000000000000000000000000000e+00	2.902372593420223916829345234270e-05
7.283023274606489350091464984871e-01	-1.252604307173334818870102935762e+00	0.000000000000000000000000000000e+00	2.787804564703550829493985951935e-05
7.308577742236687102561631945719e-01	-1.257030470802922517137290014944e+00	0.000000000000000000000000000000e+00	2.683297209422284270927128169149e-05
7.334132209866884855031798906566e-01	-1.261456634432510215404477094125e+00	0.000000000000000000000000000000e+00	2.588337241458398295173778946854e-05
7.359686677497083717724990492570e-01	-1.265882798062097913671664173307e+00	0.000000000000000000000000000000e+00	2.502454771193717147372524711724e-05
7.385241145127282580418182078574e-01	-1.270308961691685611938851252489e+00	0.000000000000000000000000000000e+00	2.425220935214238339059852900270e-05
7.410795612757480332888349039422e-01	-1.274735125321273310206038331671e+00	0.000000000000000000000000000000e+00	2.356245738874102014451944464568e-05
7.436350080387678085358516000269e-01	-1.279161288950861230517830335884e+00	0.000000000000000000000000000000e+00	2.295176081675124490260112009032e-05
7.461904548017876948051707586274e-01	-1.283587452580448928785017415066e+00	0.000000000000000000000000000000e+00	2.241693968506790017852087215644e-05
7.487459015648074700521874547121e-01	-1.288013616210036627052204494248e+00	0.000000000000000000000000000000e+00	2.195514899667977648479652574842e-05
7.513013483278272452992041507969e-01	-1.292439779839624325319391573430e+00	0.000000000000000000000000000000e+00	2.156386426165371903384236629275e-05
7.538567950908471315685233093973e-01	-1.296865943469212245631183577643e+00	0.000000000000000000000000000000e+00	2.124086849962950003306225155164e-05
7.564122418538669068155400054820e-01	-1.301292107098799943898370656825e+00	0.000000000000000000000000000000e+00	2.098424100327681837219531701955e-05
7.589676886168867930848591640824e-01	-1.305718270728387642165557736007e+00	0.000000000000000000000000000000e+00	2.079234726028423194360388037705e-05
7.615231353799065683318758601672e-01	-1.310144434357975562477349740220e+00	0.000000000000000000000000000000e+00	2.066383057105491429482346799062e-05
7.640785821429264546011950187676e-01	-1.314570597987563260744536819402e+00	0.000000000000000000000000000000e+00	2.059760474553276393076123307324e-05
7.666340289059462298482117148524e-01	-1.318996761617150959011723898584e+00	0.000000000000000000000000000000e+00	2.059284837033184583287778735006e-05
5.110893526039640699654142963482e-03	8.852327259175509291400096856250e-03	0.000000000000000000000000000000e+00	2.090975852888971622508054726275e-05
7.666340289059461049481214445223e-03	4.426163629587754645700048428125e-03	0.000000000000000000000000000000e+00	2.098987392477114075138404369891e-05
1.022178705207928139930828592696e-02	0.000000000000000000000000000000e+00	0.000000000000000000000000000000e+00	2.113037175905849683610338018980e-05
1.277723381509910348385883338551e-02	-4.426163629587753778338310439722e-03	0.000000000000000000000000000000e+00	2.133132671657392341688780357245e-05
1.533268057811892383368590486725e-02	-8.852327259175509291400096856250e-03	0.000000000000000000000000000000e+00	2.159306721300369852345468757449e-05
1.788812734113874591823645232580e-02	-1.327849088876326306973840729597e-02	0.000000000000000000000000000000e+00	2.191617647247331068707104639870e-05
2.044357410415856626806352380754e-02	-1.770465451835101511335324175889e-02	0.000000000000000000000000000000e+00	2.230149467983464733845597183226e-05
2.299902086717838661789059528928e-02	-2.213081814793877583058545610584e-02	0.000000000000000000000000000000e+00	2.275012249615140328285606274861e-05
2.555446763019820696771766677102e-02	-2.655698177752652960892376654556e-02	0.000000000000000000000000000000e+00	2.326342575077026500495781802247e-05
2.810991439321803078699169020638e-02	-3.098314540711428338726207698528e-02	0.000000000000000000000000000000e+00	2.384304143370031083860871579105e-05
3.066536115623784766737180973450e-02	-3.540930903670203716560038742500e-02	0.000000000000000000000000000000e+00	2.449088497862536605628042130078e-05
3.322080791925766801719888121625e-02	-3.983547266628979094393869786472e-02	0.000000000000000000000000000000e+00	2.520915899705439920512085871795e-05
3.577625468227749183647290465160e-02	-4.426163629587754472227700830445e-02	0.000000000000000000000000000000e+00	2.600036322356034132301239036877e-05
3.833170144529730871685302417973e-02	-4.868779992546530543950922265140e-02	0.000000000000000000000000000000e+00	2.686730601011447716001262486785e-05
4.088714820831713253612704761508e-02	-5.311396355505305921784753309112e-02	0.000000000000000000000000000000e+00	2.781311736027219575070543178263e-05
4.344259497133695635540107105044e-02	-5.754012718464081299618584353084e-02	0.000000000000000000000000000000e+00	2.884126340962206696411085360410e-05
4.599804173435677323578119057856e-02	-6.196629081422856677452415397056e-02	0.000000000000000000000000000000e+00	2.995556261374150426417262149670e-05
4.855348849737659705505521401392e-02	-6.639245444381632055286246441028e-02	0.000000000000000000000000000000e+00	3.116020369606747983815681068975e-05
5.110893526039642087432923744927e-02	-7.081861807340407433120077485000e-02	0.000000000000000000000000000000e+00	3.245976520052967133431881530115e-05
5.366438202341623775470935697740e-02	-7.524478170299184198732689310418e-02	0.000000000000000000000000000000e+00	3.385923725552407399569040946652e-05
5.621982878643605463508947650553e-02	-7.967094533257958188787739572945e-02	0.000000000000000000000000000000e+00	3.536404508294356546652462136571e-05
5.877527554945587845436349994088e-02	-8.409710896216734954400351398363e-02	0.000000000000000000000000000000e+00	3.698007470924730805909158570799e-05
6.133072231247569533474361946901e-02	-8.852327259175508944455401660889e-02	0.000000000000000000000000000000e+00	3.871370101968257007541904246573e-05
6.388616907549551915401764290436e-02	-9.294943622134285710068013486307e-02	0.000000000000000000000000000000e+00	4.057181801576385842466807019058e-05
6.644161583851534991218557024695e-02	-9.737559985093059700123063748833e-02	0.000000000000000000000000000000e+00	4.256187169221926219764284837765e-05
6.899706260153518067035349758953e-02	-1.018017634805183646573567557425e-01	0.000000000000000000000000000000e+00	4.469189563166500614530690649318e-05
7.155250936455498367294580930320e-02	-1.062279271101061184356950661822e-01	0.000000000000000000000000000000e+00	4.697054926082950599992155149565e-05
7.410795612757481443111373664578e-02	-1.106540907396938722140333766220e-01	0.000000000000000000000000000000e+00	4.940715929715091951114624979624e-05
7.666340289059461743370604835945e-02	-1.150802543692816259923716870617e-01	0.000000000000000000000000000000e+00	5.201176417795619832343950728060e-05
7.921884965361444819187397570204e-02	-1.195064179988693797707099975014e-01	0.000000000000000000000000000000e+00	5.479516208341243972950590501725e-05
8.177429641663427895004190304462e-02	-1.239325816284571335490483079411e-01	0.000000000000000000000000000000e+00	5.776896219149191448330796228028e-05
8.432974317965408195263421475829e-02	-1.283587452580448873273866183808e-01	0.000000000000000000000000000000e+00	6.094564006059951952404621366988e-05
8.688518994267391271080214210087e-02	-1.327849088876326411057249288206e-01	0.000000000000000000000000000000e+00	6.433859673532884085322969269782e-05
8.944063670569371571339445381454e-02	-1.372110725172203948840632392603e-01	0.000000000000000000000000000000e+00	6.796222202078659995611031874319e-05
9.199608346871354647156238115713e-02	-1.416372361468081486624015497000e-01	0.000000000000000000000000000000e+00	7.183196234293098088232593090297e-05
9.455153023173337722973030849971e-02	-1.460633997763959024407398601397e-01	0.000000000000000000000000000000e+00	7.596439301882331655933061620445e-05
9.710697699475320798789823584229e-02	-1.504895634059836562190781705795e-01	0.000000000000000000000000000000e+00	8.037729552378467640875309152548e-05
9.966242375777301099049054755596e-02	-1.549157270355714099974164810192e-01	0.000000000000000000000000000000e+00	8.508973979796293223183678566812e-05
1.022178705207928417486584748985e-01	-1.593418906651591915313304070878e-01	0.000000000000000000000000000000e+00	9.012217161090708690378281442435e-05
1.047733172838126447512507866122e-01	-1.637680542947469175540931018986e-01	0.000000000000000000000000000000e+00	9.549650575176022284165644471443e-05
1.073287640468324755094187139548e-01	-1.681942179243346713324314123383e-01	0.000000000000000000000000000000e+00	1.012362244773533088808281643622e-04
1.098842108098523062675866412974e-01	-1.726203815539224528663453384070e-01	0.000000000000000000000000000000e+00	1.073664820343348940421060455641e-04
1.124396575728721092701789530111e-01	-1.770465451835102066446836488467e-01	0.000000000000000000000000000000e+00	1.139142149981806837995626513482e-04
1.149951043358919400283468803536e-01	-1.814727088130979326674463436575e-01	0.000000000000000000000000000000e+00	1.209082586039755564250031127926e-04
1.175505510989117430309391920673e-01	-1.858988724426856864457846540972e-01	0.000000000000000000000000000000e+00	1.283794692034270323432315619172e-04
1.201059978619316015446827350388e-01	-1.903250360722734679796985801659e-01	0.000000000000000000000000000000e+00	1.363608526747396825894859118122e-04
1.226614446249514045472750467525e-01	-1.947511997018612217580368906056e-01	0.000000000000000000000000000000e+00	1.448876989092219027231711603321e-04
1.252168913879712353054429740951e-01	-1.991773633314489755363752010453e-01	0.000000000000000000000000000000e+00	1.539977219773537792449347172408e-04
1.277723381509910383080352858087e-01	-2.036035269610367015591378958561e-01	0.000000000000000000000000000000e+00	1.637312060430936330561457747734e-04
1.303277849140108413106275975224e-01	-2.080296905906244553374762062958e-01	0.000000000000000000000000000000e+00	1.741311562392052522240531997610e-04
1.328832316770306998243711404939e-01	-2.124558542202122368713901323645e-01	0.000000000000000000000000000000e+00	1.852434544838632514331816514286e-04
1.354386784400505028269634522076e-01	-2.168820178497999906497284428042e-01	0.000000000000000000000000000000e+00	1.971170193110697416681575955266e-04
1.379941252030703058295557639212e-01	-2.213081814793877444280667532439e-01	0.000000000000000000000000000000e+00	2.098039687381363907394543621976e-04
1.405495719660901365877236912638e-01	-2.257343451089754704508294480547e-01	0.000000000000000000000000000000e+00	2.233597854833506315790081497852e-04
1.431050187291099673458916186064e-01	-2.301605087385632519847433741234e-01	0.000000000000000000000000000000e+00	2.378434827110795018664801681041e-04
1.456604654921297981040595459490e-01	-2.345866723681510057630816845631e-01	0.000000000000000000000000000000e+00	2.533177691686048127635288995663e-04
1.482159122551496011066518576627e-01	-2.390128359977387595414199950028e-01	0.000000000000000000000000000000e+00	2.698492114440421366788891432975e-04
1.507713590181694318648197850052e-01	-2.434389996273265133197583054425e-01	0.000000000000000000000000000000e+00	2.875083916972065835662708543907e-04
1.533268057811892626229877123478e-01	-2.478651632569142670980966158822e-01	0.000000000000000000000000000000e+00	3.063700582850640945220543898131e-04
1.558822525442090656255800240615e-01	-2.522913268865020208764349263220e-01	0.000000000000000000000000000000e+00	3.265132668371008729107929369206e-04
1.584376993072288963837479514041e-01	-2.567174905160897746547732367617e-01	0.000000000000000000000000000000e+00	3.480215087181246533080958283080e-04
1.609931460702486993863402631177e-01	-2.611436541456775284331115472014e-01	0.000000000000000000000000000000e+00	3.709828237145733906623967790495e-04
1.635485928332685301445081904603e-01	-2.655698177752652822114498576411e-01	0.000000000000000000000000000000e+00	3.954898928970928054238420656930e-04
1.661040395962883609026761178029e-01	-2.699959814048530359897881680808e-01	0.000000000000000000000000000000e+00	4.216401077252086718530343922851e-04
1.686594863593081639052684295166e-01	-2.744221450344407897681264785206e-01	0.000000000000000000000000000000e+00	4.495356101511065443493420090704e-04
1.712149331223279946634363568592e-01	-2.788483086640285435464647889603e-01	0.000000000000000000000000000000e+00	4.792832980287449647083253267965e-04
1.737703798853477976660286685728e-01	-2.832744722936162973248030994000e-01	0.000000000000000000000000000000e+00	5.109947901653642040459279982656e-04
1.763258266483676561797722115443e-01	-2.877006359232040511031414098397e-01	0.000000000000000000000000000000e+00	5.447863441066913949353822665955e-04
1.788812734113874591823645232580e-01	-2.921267995527918048814797202795e-01	0.000000000000000000000000000000e+00	5.807787195101626063001298838628e-04
1.814367201744072621849568349717e-01	-2.965529631823795586598180307192e-01	0.000000000000000000000000000000e+00	6.190969805902952387624549324130e-04
1.839921669374270929431247623143e-01	-3.009791268119673124381563411589e-01	0.000000000000000000000000000000e+00	6.598702326440846702843012749895e-04
1.865476137004469237012926896568e-01	-3.054052904415551217276458828565e-01	0.000000000000000000000000000000e+00	7.032312924746375159407163479841e-04
1.891030604634667544594606169994e-01	-3.098314540711428199948329620383e-01	0.000000000000000000000000000000e+00	7.493162979699749537410013999761e-04
1.916585072264865574620529287131e-01	-3.142576177007305737731712724781e-01	0.000000000000000000000000000000e+00	7.982642672703608175202583119301e-04
1.942139539895063882202208560557e-01	-3.186837813303183275515095829178e-01	0.000000000000000000000000000000e+00	8.502166076134427341939869826604e-04
1.967694007525261912228131677693e-01	-3.231099449599060813298478933575e-01	0.000000000000000000000000000000e+00	9.053165586410155847574277032663e-04
1.993248475155460219809810951119e-01	-3.275361085894938906193374350551e-01	0.000000000000000000000000000000e+00	9.637085205934414798914500188687e-04
2.018802942785658527391490224545e-01	-3.319622722190816443976757454948e-01	0.000000000000000000000000000000e+00	1.025537196260500015509986582174e-03
2.044357410415856557417413341682e-01	-3.363884358486693426648628246767e-01	0.000000000000000000000000000000e+00	1.090946479230033450830150698607e-03
2.069911878046054864999092615108e-01	-3.408145994782571519543523663742e-01	0.000000000000000000000000000000e+00	1.160078085349299827078173308337e-03
2.095466345676252895025015732244e-01	-3.452407631078448502215394455561e-01	0.000000000000000000000000000000e+00	1.233070037370762039863336667622e-03
2.121020813306451202606695005670e-01	-3.496669267374326595110289872537e-01	0.000000000000000000000000000000e+00	1.310055259446080361609987541271e-03
2.146575280936649787744130435385e-01	-3.540930903670204132893672976934e-01	0.000000000000000000000000000000e+00	1.391160589594968776880334893065e-03
2.172129748566847540214297396233e-01	-3.585192539966081115565543768753e-01	0.000000000000000000000000000000e+00	1.476506437778514436651167152093e-03
2.197684216197045847795976669659e-01	-3.629454176261959208460439185728e-01	0.000000000000000000000000000000e+00	1.566206983492717712616593139785e-03
2.223238683827243877821899786795e-01	-3.673715812557836191132309977547e-01	0.000000000000000000000000000000e+00	1.660370322327336684714582659694e-03
2.248793151457442185403579060221e-01	-3.717977448853713728915693081944e-01	0.000000000000000000000000000000e+00	1.759097676716743019822986049405e-03
2.274347619087640770541014489936e-01	-3.762239085149591821810588498920e-01	0.000000000000000000000000000000e+00	1.862480653466298124998345997483e-03
2.299902086717838523011181450784e-01	-3.806500721445468804482459290739e-01	0.000000000000000000000000000000e+00	1.970596429406779471343869047928e-03
2.325456554348037108148616880499e-01	-3.850762357741346897377354707714e-01	0.000000000000000000000000000000e+00	2.083501582671733968338267928289e-03
2.351011021978235415730296153924e-01	-3.895023994037224435160737812112e-01	0.000000000000000000000000000000e+00	2.201226964597098080533843500461e-03
2.376565489608433445756219271061e-01	-3.939285630333101417832608603931e-01	0.000000000000000000000000000000e+00	2.323775928371457112631137675862e-03
2.402119957238631753337898544487e-01	-3.983547266628979510727504020906e-01	0.000000000000000000000000000000e+00	2.451127836858735080383109306013e-03
2.427674424868829505808065505335e-01	-4.027808902924856493399374812725e-01	0.000000000000000000000000000000e+00	2.583246024438507187220848138054e-03
2.453228892499028090945500935049e-01	-4.072070539220734586294270229700e-01	0.000000000000000000000000000000e+00	2.720087298001821508874886745843e-03
2.478783360129226398527180208475e-01	-4.116332175516612124077653334098e-01	0.000000000000000000000000000000e+00	2.861609390929486899934897081721e-03
2.504337827759424706108859481901e-01	-4.160593811812489106749524125917e-01	0.000000000000000000000000000000e+00	3.007772281945785431550577371240e-03
2.529892295389623013690538755327e-01	-4.204855448108367199644419542892e-01	0.000000000000000000000000000000e+00	3.158532843253722410814532395307e-03
2.555446763019820766160705716175e-01	-4.249117084404244182316290334711e-01	0.000000000000000000000000000000e+00	3.313830241037723882413512654921e-03
2.581001230650019073742384989600e-01	-4.293378720700122275211185751687e-01	0.000000000000000000000000000000e+00	3.473566046241582591647123479106e-03
2.606555698280217936435576575605e-01	-4.337640356995999812994568856084e-01	0.000000000000000000000000000000e+00	3.637582161865546889062406066273e-03
2.632110165910415688905743536452e-01	-4.381901993291876795666439647903e-01	0.000000000000000000000000000000e+00	3.805650179551212271278348708847e-03
2.657664633540613996487422809878e-01	-4.426163629587754888561335064878e-01	0.000000000000000000000000000000e+00	3.977479707405696431055108774899e-03
2.683219101170812304069102083304e-01	-4.470425265883632426344718169275e-01	0.000000000000000000000000000000e+00	4.152751237883966529962354030658e-03
2.708773568801010056539269044151e-01	-4.514686902179509964128101273673e-01	0.000000000000000000000000000000e+00	4.331157013400077464282400541151e-03
2.734328036431208919232460630155e-01	-4.558948538475387501911484378070e-01	0.000000000000000000000000000000e+00	4.512437339673869111933424136396e-03
2.759882504061406671702627591003e-01	-4.603210174771264484583355169889e-01	0.000000000000000000000000000000e+00	4.696392459232442626038128707933e-03
2.785436971691604979284306864429e-01	-4.647471811067142577478250586864e-01	0.000000000000000000000000000000e+00	4.882883910492228675404025040052e-03
2.810991439321803286865986137855e-01	-4.691733447363020115261633691262e-01	0.000000000000000000000000000000e+00	5.071820741214559669085559789892e-03
2.836545906952001039336153098702e-01	-4.735995083658897653045016795659e-01	0.000000000000000000000000000000e+00	5.263140954169930919859243800829e-03
2.862100374582199902029344684706e-01	-4.780256719954775190828399900056e-01	0.000000000000000000000000000000e+00	5.456752594892180265040426689893e-03
2.887654842212398209611023958132e-01	-4.824518356250653283723295317031e-01	0.000000000000000000000000000000e+00	5.652445981065581936952924024808e-03
2.913209309842595962081190918980e-01	-4.868779992546530266395166108850e-01	0.000000000000000000000000000000e+00	5.849790728818552061618607496030e-03
2.938763777472794269662870192406e-01	-4.913041628842408359290061525826e-01	0.000000000000000000000000000000e+00	6.048106667199909178278538490758e-03
2.964318245102992577244549465831e-01	-4.957303265138285341961932317645e-01	0.000000000000000000000000000000e+00	6.246543303381148562469782348217e-03
2.989872712733190884826228739257e-01	-5.001564901434163434856827734620e-01	0.000000000000000000000000000000e+00	6.444270648089003676595165615026e-03
3.015427180363389192407908012683e-01	-5.045826537730040417528698526439e-01	0.000000000000000000000000000000e+00	6.640678657205681921504858422622e-03
3.040981647993586944878074973531e-01	-5.090088174025917400200569318258e-01	0.000000000000000000000000000000e+00	6.835483114276673030640374406630e-03
3.066536115623785252459754246956e-01	-5.134349810321795493095464735234e-01	0.000000000000000000000000000000e+00	7.028686394798681728868228191232e-03
3.092090583253983560041433520382e-01	-5.178611446617672475767335527053e-01	0.000000000000000000000000000000e+00	7.220423130746013093417268180474e-03
3.117645050884181867623112793808e-01	-5.222873082913550568662230944028e-01	0.000000000000000000000000000000e+00	7.410797668027756593400745543931e-03
3.143199518514380175204792067234e-01	-5.267134719209428661557126361004e-01	0.000000000000000000000000000000e+00	7.599785874866994347942572574084e-03
3.168753986144577927674959028082e-01	-5.311396355505305644228997152823e-01	0.000000000000000000000000000000e+00	7.787250650602888304985249590118e-03
3.194308453774776235256638301507e-01	-5.355657991801183737123892569798e-01	0.000000000000000000000000000000e+00	7.973016583717157379496143221331e-03
3.219862921404974542838317574933e-01	-5.399919628097060719795763361617e-01	0.000000000000000000000000000000e+00	8.156937116881625426945134904599e-03
3.245417389035172850419996848359e-01	-5.444181264392938812690658778592e-01	0.000000000000000000000000000000e+00	8.338876958254744925502777164183e-03
3.270971856665371158001676121785e-01	-5.488442900688815795362529570411e-01	0.000000000000000000000000000000e+00	8.518611189554313803395935167373e-03
3.296526324295568910471843082632e-01	-5.532704536984692778034400362230e-01	0.000000000000000000000000000000e+00	8.695698226639477987354176491408e-03
3.322080791925767218053522356058e-01	-5.576966173280570870929295779206e-01	0.000000000000000000000000000000e+00	8.869416053085936446631620810876e-03
3.347635259555965525635201629484e-01	-5.621227809576448963824191196181e-01	0.000000000000000000000000000000e+00	9.038811851102650923861503429180e-03
3.373189727186163833216880902910e-01	-5.665489445872325946496061988000e-01	0.000000000000000000000000000000e+00	9.202854458823600536376829950314e-03
3.398744194816362140798560176336e-01	-5.709751082168204039390957404976e-01	0.000000000000000000000000000000e+00	9.360620031902964696679525502532e-03
3.424298662446559893268727137183e-01	-5.754012718464081022062828196795e-01	0.000000000000000000000000000000e+00	9.511438684616874139621245376475e-03
3.449853130076758200850406410609e-01	-5.798274354759959114957723613770e-01	0.000000000000000000000000000000e+00	9.654951668996191935234740810756e-03
3.475407597706957063543597996613e-01	-5.842535991055836097629594405589e-01	0.000000000000000000000000000000e+00	9.791081818652975360395274151415e-03
3.500962065337154816013764957461e-01	-5.886797627351714190524489822565e-01	0.000000000000000000000000000000e+00	9.919944799819887387704042680525e-03
3.526516532967353123595444230887e-01	-5.931059263647591173196360614384e-01	0.000000000000000000000000000000e+00	1.004174581908785779393866732789e-02
3.552071000597551431177123504312e-01	-5.975320899943469266091256031359e-01	0.000000000000000000000000000000e+00	1.015669093404539258251872979599e-02
3.577625468227749183647290465160e-01	-6.019582536239346248763126823178e-01	0.000000000000000000000000000000e+00	1.026493042883317580171720351245e-02
3.603179935857948046340482051164e-01	-6.063844172535224341658022240154e-01	0.000000000000000000000000000000e+00	1.036653223054270940572951786862e-02
3.628734403488145798810649012012e-01	-6.108105808831101324329893031972e-01	0.000000000000000000000000000000e+00	1.046147894017078125439290658960e-02
3.654288871118344106392328285438e-01	-6.152367445126979417224788448948e-01	0.000000000000000000000000000000e+00	1.054967676935996898079928030256e-02
3.679843338748542413974007558863e-01	-6.196629081422857510119683865923e-01	0.000000000000000000000000000000e+00	1.063096950497462167550821732220e-02
3.705397806378740166444174519711e-01	-6.240890717718734492791554657742e-01	0.000000000000000000000000000000e+00	1.070515313287401584774194418515e-02
3.730952274008939029137366105715e-01	-6.285152354014611475463425449561e-01	0.000000000000000000000000000000e+00	1.077198987869750629320364510022e-02
3.756506741639136781607533066563e-01	-6.329413990310489568358320866537e-01	0.000000000000000000000000000000e+00	1.083122297263894306951215185109e-02
3.782061209269335089189212339988e-01	-6.373675626606366551030191658356e-01	0.000000000000000000000000000000e+00	1.088259263686267887261127640386e-02
3.807615676899533396770891613414e-01	-6.417937262902244643925087075331e-01	0.000000000000000000000000000000e+00	1.092585307660695614906387618248e-02
3.833170144529731704352570886840e-01	-6.462198899198121626596957867150e-01	0.000000000000000000000000000000e+00	1.096078830295771702751927989539e-02
3.858724612159930011934250160266e-01	-6.506460535493999719491853284126e-01	0.000000000000000000000000000000e+00	1.098722496030639199371403691430e-02
3.884279079790127764404417121114e-01	-6.550722171789876702163724075945e-01	0.000000000000000000000000000000e+00	1.100503927517865188079326799198e-02
3.909833547420326627097608707118e-01	-6.594983808085754795058619492920e-01	0.000000000000000000000000000000e+00	1.101415865970872473567077065582e-02
3.935388015050524379567775667965e-01	-6.639245444381632887953514909896e-01	0.000000000000000000000000000000e+00	1.101455748786211996659289980016e-02
3.960942482680722687149454941391e-01	-6.683507080677509870625385701715e-01	0.000000000000000000000000000000e+00	1.100625137839053406529910006384e-02
3.986496950310920994731134214817e-01	-6.727768716973387963520281118690e-01	0.000000000000000000000000000000e+00	1.098928975019192351425534326381e-02
4.012051417941119302312813488243e-01	-6.772030353269264946192151910509e-01	0.000000000000000000000000000000e+00	1.096375175460850490138930979356e-02
4.037605885571317054782980449090e-01	-6.816291989565141928864022702328e-01	0.000000000000000000000000000000e+00	1.092974165695267084463804252437e-02
4.063160353201515362364659722516e-01	-6.860553625861018911535893494147e-01	0.000000000000000000000000000000e+00	1.088738817569339170643338832178e-02
4.088714820831713669946338995942e-01	-6.904815262156898114653813536279e-01	0.000000000000000000000000000000e+00	1.083684030487827923416865871786e-02
4.114269288461911977528018269368e-01	-6.949076898452775097325684328098e-01	0.000000000000000000000000000000e+00	1.077826592699297585109530217551e-02
4.139823756092109729998185230215e-01	-6.993338534748652079997555119917e-01	0.000000000000000000000000000000e+00	1.071184483959911233619255455096e-02
4.165378223722308592691376816219e-01	-7.037600171044530172892450536892e-01	0.000000000000000000000000000000e+00	1.063776573469751851597209224565e-02
4.190932691352506345161543777067e-01	-7.081861807340408265787345953868e-01	0.000000000000000000000000000000e+00	1.055622058199312887638576796689e-02
4.216487158982704652743223050493e-01	-7.126123443636285248459216745687e-01	0.000000000000000000000000000000e+00	1.046740474935388583166417930670e-02
4.242041626612903515436414636497e-01	-7.170385079932163341354112162662e-01	0.000000000000000000000000000000e+00	1.037151849722137836318225367904e-02
4.267596094243101267906581597344e-01	-7.214646716228040324025982954481e-01	0.000000000000000000000000000000e+00	1.026877117458167149033343434894e-02
4.293150561873299020376748558192e-01	-7.258908352523917306697853746300e-01	0.000000000000000000000000000000e+00	1.015938621218789167377494209177e-02
4.318705029503497883069940144196e-01	-7.303169988819796509815773788432e-01	0.000000000000000000000000000000e+00	1.004359070353129899932920210404e-02
4.344259497133695635540107105044e-01	-7.347431625115673492487644580251e-01	0.000000000000000000000000000000e+00	9.921610867915807777106529385946e-03
4.369813964763893943121786378470e-01	-7.391693261411550475159515372070e-01	0.000000000000000000000000000000e+00	9.793629790605395263325405608157e-03
4.395368432394091695591953339317e-01	-7.435954897707427457831386163889e-01	0.000000000000000000000000000000e+00	9.659795717525530844849157574572e-03
4.420922900024290558285144925321e-01	-7.480216534003305550726281580864e-01	0.000000000000000000000000000000e+00	9.520165227629259763197921984101e-03
4.446477367654488310755311886169e-01	-7.524478170299182533398152372683e-01	0.000000000000000000000000000000e+00	9.374761307441996024958363875612e-03
4.472031835284686618336991159595e-01	-7.568739806595060626293047789659e-01	0.000000000000000000000000000000e+00	9.223486168230446424765034407756e-03
4.497586302914885481030182745599e-01	-7.613001442890938719187943206634e-01	0.000000000000000000000000000000e+00	9.066244448869597086226868043468e-03
4.523140770545083233500349706446e-01	-7.657263079186815701859813998453e-01	0.000000000000000000000000000000e+00	8.902868002623255325178597274771e-03
4.548695238175280985970516667294e-01	-7.701524715482692684531684790272e-01	0.000000000000000000000000000000e+00	8.733398773696873784722072286968e-03
4.574249705805479848663708253298e-01	-7.745786351778571887649604832404e-01	0.000000000000000000000000000000e+00	8.558086936918951614927664195420e-03
4.599804173435678156245387526724e-01	-7.790047988074448870321475624223e-01	0.000000000000000000000000000000e+00	8.377680473929579804681644361608e-03
4.625358641065875908715554487571e-01	-7.834309624370325852993346416042e-01	0.000000000000000000000000000000e+00	8.193232712840722159475248531635e-03
4.650913108696074771408746073575e-01	-7.878571260666203945888241833018e-01	0.000000000000000000000000000000e+00	8.006051724818176104636613388266e-03
4.676467576326272523878913034423e-01	-7.922832896962080928560112624837e-01	0.000000000000000000000000000000e+00	7.817279759684580761613936772392e-03
4.702022043956470831460592307849e-01	-7.967094533257957911231983416656e-01	0.000000000000000000000000000000e+00	7.627733583195039392121916677070e-03
4.727576511586668583930759268696e-01	-8.011356169553836004126878833631e-01	0.000000000000000000000000000000e+00	7.437736154457729939593058077207e-03
4.753130979216867446623950854701e-01	-8.055617805849714097021774250607e-01	0.000000000000000000000000000000e+00	7.247240158461474256179624120477e-03
4.778685446847065199094117815548e-01	-8.099879442145591079693645042425e-01	0.000000000000000000000000000000e+00	7.055993070425129257139396088405e-03
4.804239914477262951564284776396e-01	-8.144141078441468062365515834244e-01	0.000000000000000000000000000000e+00	6.863726582007710803889910522457e-03
4.829794382107461814257476362400e-01	-8.188402714737347265483435876376e-01	0.000000000000000000000000000000e+00	6.670263382703500894266301912694e-03
4.855348849737660121839155635826e-01	-8.232664351033224248155306668195e-01	0.000000000000000000000000000000e+00	6.475551968251418676059127932376e-03
4.880903317367857874309322596673e-01	-8.276925987329101230827177460014e-01	0.000000000000000000000000000000e+00	6.279692878909380084062608062823e-03
4.906457784998056737002514182677e-01	-8.321187623624979323722072876990e-01	0.000000000000000000000000000000e+00	6.082954227648817990825591550674e-03
4.932012252628254489472681143525e-01	-8.365449259920856306393943668809e-01	0.000000000000000000000000000000e+00	5.885792234783344609172495154326e-03
4.957566720258452797054360416951e-01	-8.409710896216733289065814460628e-01	0.000000000000000000000000000000e+00	5.688826283977181305639980735123e-03
4.983121187888651659747552002955e-01	-8.453972532512612492183734502760e-01	0.000000000000000000000000000000e+00	5.492749206349973462026881065867e-03
5.008675655518849412217718963802e-01	-8.498234168808489474855605294579e-01	0.000000000000000000000000000000e+00	5.298223074545980841587589083019e-03
5.034230123149047164687885924650e-01	-8.542495805104366457527476086398e-01	0.000000000000000000000000000000e+00	5.105761355766163384073408337827e-03
5.059784590779244917158052885497e-01	-8.586757441400243440199346878217e-01	0.000000000000000000000000000000e+00	4.915716552487165921792033884685e-03
5.085339058409443779851244471502e-01	-8.631019077696122643317266920349e-01	0.000000000000000000000000000000e+00	4.728277355589147884495915263869e-03
5.110893526039641532321411432349e-01	-8.675280713991999625989137712168e-01	0.000000000000000000000000000000e+00	4.543552316554472919607476910642e-03
5.136447993669840395014603018353e-01	-8.719542350287876608661008503987e-01	0.000000000000000000000000000000e+00	4.361613388120291409655315817417e-03
5.162002461300039257707794604357e-01	-8.763803986583754701555903920962e-01	0.000000000000000000000000000000e+00	4.182567125899263986432696782458e-03
5.187556928930237010177961565205e-01	-8.808065622879631684227774712781e-01	0.000000000000000000000000000000e+00	4.006576809955876214419667746824e-03
5.213111396560434762648128526052e-01	-8.852327259175508666899645504600e-01	0.000000000000000000000000000000e+00	3.833876124703946772220852778901e-03
5.238665864190633625341320112057e-01	-8.896588895471387870017565546732e-01	0.000000000000000000000000000000e+00	3.664746722174411393269100045700e-03
5.264220331820831377811487072904e-01	-8.940850531767264852689436338551e-01	0.000000000000000000000000000000e+00	3.499480956382864955261924322372e-03
5.289774799451029130281654033752e-01	-8.985112168063141835361307130370e-01	0.000000000000000000000000000000e+00	3.338341829898340898385988850805e-03
5.315329267081227992974845619756e-01	-9.029373804359019928256202547345e-01	0.000000000000000000000000000000e+00	3.181533606973060632205907438674e-03
5.340883734711425745445012580603e-01	-9.073635440654898021151097964321e-01	0.000000000000000000000000000000e+00	3.029196240048305944353446150785e-03
5.366438202341623497915179541451e-01	-9.117897076950775003822968756140e-01	0.000000000000000000000000000000e+00	2.881416677314585852998085613308e-03
5.391992669971822360608371127455e-01	-9.162158713246651986494839547959e-01	0.000000000000000000000000000000e+00	2.738251818453941045100608064899e-03
5.417547137602021223301562713459e-01	-9.206420349542530079389734964934e-01	0.000000000000000000000000000000e+00	2.599748338759237491213394122269e-03
5.443101605232218975771729674307e-01	-9.250681985838407062061605756753e-01	0.000000000000000000000000000000e+00	2.465954024103955179170188927174e-03
5.468656072862416728241896635154e-01	-9.294943622134284044733476548572e-01	0.000000000000000000000000000000e+00	2.336917449228397957589065114803e-03
5.494210540492615590935088221158e-01	-9.339205258430163247851396590704e-01	0.000000000000000000000000000000e+00	2.212680429678923373082444214788e-03
5.519765008122813343405255182006e-01	-9.383466894726040230523267382523e-01	0.000000000000000000000000000000e+00	2.093268156037195876217893442117e-03
5.545319475753011095875422142853e-01	-9.427728531021917213195138174342e-01	0.000000000000000000000000000000e+00	1.978682221811436242608905899942e-03
5.570873943383209958568613728858e-01	-9.471990167317795306090033591317e-01	0.000000000000000000000000000000e+00	1.868898346022015641287872256271e-03
5.596428411013407711038780689705e-01	-9.516251803613673398984929008293e-01	0.000000000000000000000000000000e+00	1.763868644665564453660744348440e-03
5.621982878643605463508947650553e-01	-9.560513439909550381656799800112e-01	0.000000000000000000000000000000e+00	1.663526209024910685121967368616e-03
5.647537346273804326202139236557e-01	-9.604775076205428474551695217087e-01	0.000000000000000000000000000000e+00	1.567789872183083122597624381456e-03
5.673091813904003188895330822561e-01	-9.649036712501305457223566008906e-01	0.000000000000000000000000000000e+00	1.476567685487106340938567861087e-03
5.698646281534200941365497783409e-01	-9.693298348797182439895436800725e-01	0.000000000000000000000000000000e+00	1.389758788208668525282485362027e-03
5.724200749164399804058689369413e-01	-9.737559985093061643013356842857e-01	0.000000000000000000000000000000e+00	1.307254150511227928227464545330e-03
5.749755216794597556528856330260e-01	-9.781821621388938625685227634676e-01	0.000000000000000000000000000000e+00	1.228936874511746572477544070523e-03
5.775309684424795308999023291108e-01	-9.826083257684815608357098426495e-01	0.000000000000000000000000000000e+00	1.154682643324356217107151678647e-03
5.800864152054993061469190251955e-01	-9.870344893980692591028969218314e-01	0.000000000000000000000000000000e+00	1.084360548153177070465624787232e-03
5.826418619685191924162381837959e-01	-9.914606530276571794146889260446e-01	0.000000000000000000000000000000e+00	1.017834271261058333435389755550e-03
5.851973087315389676632548798807e-01	-9.958868166572448776818760052265e-01	0.000000000000000000000000000000e+00	9.549634530254799474544014081800e-04
5.877527554945588539325740384811e-01	-1.000312980286832464926760621893e+00	0.000000000000000000000000000000e+00	8.956050613688714117505140777098e-04
5.903082022575786291795907345659e-01	-1.004739143916420385238552626106e+00	0.000000000000000000000000000000e+00	8.396146354283176311411596159928e-04
5.928636490205985154489098931663e-01	-1.009165307546008083505739705288e+00	0.000000000000000000000000000000e+00	7.868473587655628546239094944781e-04
5.954190957836182906959265892510e-01	-1.013591471175595781772926784470e+00	0.000000000000000000000000000000e+00	7.371589671305602258638556278925e-04
5.979745425466381769652457478514e-01	-1.018017634805183480040113863652e+00	0.000000000000000000000000000000e+00	6.904065200688240143064855480759e-04
6.005299893096579522122624439362e-01	-1.022443798434771178307300942834e+00	0.000000000000000000000000000000e+00	6.464490685664733577581175794080e-04
6.030854360726777274592791400210e-01	-1.026869962064358876574488022015e+00	0.000000000000000000000000000000e+00	6.051482345620205370237409958634e-04
6.056408828356976137285982986214e-01	-1.031296125693946796886280026229e+00	0.000000000000000000000000000000e+00	5.663687166093361435165176587248e-04
6.081963295987173889756149947061e-01	-1.035722289323534495153467105411e+00	0.000000000000000000000000000000e+00	5.299787237902435195827099967403e-04
6.107517763617371642226316907909e-01	-1.040148452953122193420654184592e+00	0.000000000000000000000000000000e+00	4.958503411217134951988194657702e-04
6.133072231247570504919508493913e-01	-1.044574616582709891687841263774e+00	0.000000000000000000000000000000e+00	4.638598285039075203896319354868e-04
6.158626698877769367612700079917e-01	-1.049000780212297811999633267988e+00	0.000000000000000000000000000000e+00	4.338878556417008177173433303153e-04
6.184181166507967120082867040765e-01	-1.053426943841885510266820347169e+00	0.000000000000000000000000000000e+00	4.058196765006009520265761736368e-04
6.209735634138164872553034001612e-01	-1.057853107471473208534007426351e+00	0.000000000000000000000000000000e+00	3.795452476870194531352598055207e-04
6.235290101768363735246225587616e-01	-1.062279271101061128845799430565e+00	0.000000000000000000000000000000e+00	3.549592956065003384290290622260e-04
6.260844569398561487716392548464e-01	-1.066705434730648827112986509746e+00	0.000000000000000000000000000000e+00	3.319613381046999196419267086355e-04
6.286399037028759240186559509311e-01	-1.071131598360236525380173588928e+00	0.000000000000000000000000000000e+00	3.104556671034868799152750540316e-04
6.311953504658958102879751095315e-01	-1.075557761989824445691965593142e+00	0.000000000000000000000000000000e+00	2.903512978494627574596598229562e-04
6.337507972289155855349918056163e-01	-1.079983925619412143959152672323e+00	0.000000000000000000000000000000e+00	2.715618904050033340438763396207e-04
6.363062439919353607820085017011e-01	-1.084410089248999842226339751505e+00	0.000000000000000000000000000000e+00	2.540056485107921777598372070628e-04
6.388616907549552470513276603015e-01	-1.088836252878587540493526830687e+00	0.000000000000000000000000000000e+00	2.376051999161360808471982197787e-04
6.414171375179751333206468189019e-01	-1.093262416508175460805318834900e+00	0.000000000000000000000000000000e+00	2.222874618306983529776588159876e-04
6.439725842809949085676635149866e-01	-1.097688580137763159072505914082e+00	0.000000000000000000000000000000e+00	2.079834947444992383942807823161e-04
6.465280310440146838146802110714e-01	-1.102114743767350857339692993264e+00	0.000000000000000000000000000000e+00	1.946283472634062570311153095304e-04
6.490834778070345700839993696718e-01	-1.106540907396938555606880072446e+00	0.000000000000000000000000000000e+00	1.821608948178442288247380620447e-04
6.516389245700543453310160657566e-01	-1.110967071026526253874067151628e+00	0.000000000000000000000000000000e+00	1.705236742402650804845132270771e-04
6.541943713330741205780327618413e-01	-1.115393234656113952141254230810e+00	0.000000000000000000000000000000e+00	1.596627162400220752321022832376e-04
6.567498180960940068473519204417e-01	-1.119819398285701872453046235023e+00	0.000000000000000000000000000000e+00	1.495273777542287154534994542132e-04
6.593052648591137820943686165265e-01	-1.124245561915289570720233314205e+00	0.000000000000000000000000000000e+00	1.400701756538417651256483997813e-04
6.618607116221336683636877751269e-01	-1.128671725544877268987420393387e+00	0.000000000000000000000000000000e+00	1.312466227907528712372936530173e-04
6.644161583851534436107044712116e-01	-1.133097889174465189299212397600e+00	0.000000000000000000000000000000e+00	1.230150678298338724845489844384e-04
6.669716051481733298800236298121e-01	-1.137524052804052887566399476782e+00	0.000000000000000000000000000000e+00	1.153365393022462068693678727271e-04
6.695270519111931051270403258968e-01	-1.141950216433640585833586555964e+00	0.000000000000000000000000000000e+00	1.081745945896789773063573214529e-04
6.720824986742129913963594844972e-01	-1.146376380063228506145378560177e+00	0.000000000000000000000000000000e+00	1.014951743906829142571196511469e-04
6.746379454372327666433761805820e-01	-1.150802543692816204412565639359e+00	0.000000000000000000000000000000e+00	9.526646302872426841888697790495e-05
6.771933922002525418903928766667e-01	-1.155228707322403902679752718541e+00	0.000000000000000000000000000000e+00	8.945875440578939430304877822309e-05
6.797488389632723171374095727515e-01	-1.159654870951991600946939797723e+00	0.000000000000000000000000000000e+00	8.404432440726042395726796963018e-05
6.823042857262922034067287313519e-01	-1.164081034581579521258731801936e+00	0.000000000000000000000000000000e+00	7.899730927861362710963588629198e-05
6.848597324893119786537454274367e-01	-1.168507198211167219525918881118e+00	0.000000000000000000000000000000e+00	7.429359026712414795085015484233e-05
6.874151792523318649230645860371e-01	-1.172933361840754917793105960300e+00	0.000000000000000000000000000000e+00	6.991068410039898216139231390542e-05
6.899706260153517511923837446375e-01	-1.177359525470342616060293039482e+00	0.000000000000000000000000000000e+00	6.582763984425428591303053327266e-05
6.925260727783715264394004407222e-01	-1.181785689099930314327480118664e+00	0.000000000000000000000000000000e+00	6.202494127998096245298759177089e-05
6.950815195413913016864171368070e-01	-1.186211852729518234639272122877e+00	0.000000000000000000000000000000e+00	5.848441507596858221842972547222e-05
6.976369663044111879557362954074e-01	-1.190638016359105932906459202059e+00	0.000000000000000000000000000000e+00	5.518914444478796821292806984438e-05
7.001924130674309632027529914922e-01	-1.195064179988693631173646281241e+00	0.000000000000000000000000000000e+00	5.212338808623776290583629045017e-05
7.027478598304507384497696875769e-01	-1.199490343618281329440833360422e+00	0.000000000000000000000000000000e+00	4.927250413012818487483446272535e-05
7.053033065934706247190888461773e-01	-1.203916507247869249752625364636e+00	0.000000000000000000000000000000e+00	4.662287900177094227211274657385e-05
7.078587533564903999661055422621e-01	-1.208342670877456948019812443818e+00	0.000000000000000000000000000000e+00	4.416186088968918635683583162610e-05
7.104142001195101752131222383468e-01	-1.212768834507044646286999522999e+00	0.000000000000000000000000000000e+00	4.187769745526736034618026094378e-05
7.129696468825300614824413969473e-01	-1.217194998136632344554186602181e+00	0.000000000000000000000000000000e+00	3.975947797856816659425177595821e-05
7.155250936455499477517605555477e-01	-1.221621161766220264865978606394e+00	0.000000000000000000000000000000e+00	3.779707923864487884284962815329e-05
7.180805404085697229987772516324e-01	-1.226047325395807963133165685576e+00	0.000000000000000000000000000000e+00	3.598111520192619802293448882935e-05
7.206359871715894982457939477172e-01	-1.230473489025395661400352764758e+00	0.000000000000000000000000000000e+00	3.430289027110134390027157413883e-05
7.231914339346093845151131063176e-01	-1.234899652654983581712144768971e+00	0.000000000000000000000000000000e+00	3.275435585207253196948079532191e-05
7.257468806976291597621298024023e-01	-1.239325816284571279979331848153e+00	0.000000000000000000000000000000e+00	3.132807009952936680690499526847e-05
7.283023274606489350091464984871e-01	-1.243751979914158978246518927335e+00	0.000000000000000000000000000000e+00	3.001716055932144065028152613017e-05
7.308577742236688212784656570875e-01	-1.248178143543746898558310931548e+00	0.000000000000000000000000000000e+00	2.881528972537707614727693627987e-05
7.334132209866885965254823531723e-01	-1.252604307173334596825498010730e+00	0.000000000000000000000000000000e+00	2.771662318937051004241571561248e-05
7.359686677497083717724990492570e-01	-1.257030470802922295092685089912e+00	0.000000000000000000000000000000e+00	2.671580024802432438242247303428e-05
7.385241145127282580418182078574e-01	-1.261456634432509993359872169094e+00	0.000000000000000000000000000000e+00	2.580790692786043988033589657860e-05
7.410795612757481443111373664578e-01	-1.265882798062097691627059248276e+00	0.000000000000000000000000000000e+00	2.498845120441501579597320947812e-05
7.436350080387679195581540625426e-01	-1.270308961691685389894246327458e+00	0.000000000000000000000000000000e+00	2.425334034139212634195725826203e-05
7.461904548017876948051707586274e-01	-1.274735125321273310206038331671e+00	0.000000000000000000000000000000e+00	2.359886015347640276997205621701e-05
7.487459015648075810744899172278e-01	-1.279161288950861008473225410853e+00	0.000000000000000000000000000000e+00	2.302165625597152347940957395345e-05
7.513013483278273563215066133125e-01	-1.283587452580448706740412490035e+00	0.000000000000000000000000000000e+00	2.251871702461050322205231288830e-05
7.538567950908471315685233093973e-01	-1.288013616210036405007599569217e+00	0.000000000000000000000000000000e+00	2.208735828589338581187315191379e-05
7.564122418538670178378424679977e-01	-1.292439779839624325319391573430e+00	0.000000000000000000000000000000e+00	2.172520956659556933638841047518e-05
7.589676886168867930848591640824e-01	-1.296865943469212023586578652612e+00	0.000000000000000000000000000000e+00	2.143020203875546297943126272667e-05
7.615231353799066793541783226829e-01	-1.301292107098799721853765731794e+00	0.000000000000000000000000000000e+00	2.120055776134790811331999604850e-05
7.640785821429264546011950187676e-01	-1.305718270728387642165557736007e+00	0.000000000000000000000000000000e+00	2.103478053319299918497153889518e-05
7.666340289059463408705141773680e-01	-1.310144434357975340432744815189e+00	0.000000000000000000000000000000e+00	2.093164795838511470661008617711e-05
7.691894756689661161175308734528e-01	-1.314570597987563038699931894371e+00	0.000000000000000000000000000000e+00	2.089020492779519716898886660950e-05
7.666340289059461049481214445223e-03	1.327849088876326306973840729597e-02	0.000000000000000000000000000000e+00	2.125802150617607728152330670568e-05
1.022178705207928139930828592696e-02	8.852327259175507556676620879443e-03	0.000000000000000000000000000000e+00	2.130157177151469839368989889206e-05
1.277723381509910174913535740870e-02	4.426163629587753778338310439722e-03	0.000000000000000000000000000000e+00	2.140546730940624142085562664484e-05
1.533268057811892383368590486725e-02	0.000000000000000000000000000000e+00	0.000000000000000000000000000000e+00	2.156965326367300738396280690434e-05
1.788812734113874591823645232580e-02	-4.426163629587755513061786416529e-03	0.000000000000000000000000000000e+00	2.179432845026152770697043525860e-05
2.044357410415856279861657185393e-02	-8.852327259175509291400096856250e-03	0.000000000000000000000000000000e+00	2.207994570570976047732374147881e-05
2.299902086717838661789059528928e-02	-1.327849088876326306973840729597e-02	0.000000000000000000000000000000e+00	2.242721354600907593922209937176e-05
2.555446763019820696771766677102e-02	-1.770465451835102205224714566612e-02	0.000000000000000000000000000000e+00	2.283709889590079854596038622105e-05
2.810991439321802731754473825276e-02	-2.213081814793877583058545610584e-02	0.000000000000000000000000000000e+00	2.331083135784292801576285392162e-05
3.066536115623785113681876168812e-02	-2.655698177752652960892376654556e-02	0.000000000000000000000000000000e+00	2.384990833430016907569341799711e-05
3.322080791925766801719888121625e-02	-3.098314540711428338726207698528e-02	0.000000000000000000000000000000e+00	2.445610183906005711184858397722e-05
3.577625468227749183647290465160e-02	-3.540930903670203716560038742500e-02	0.000000000000000000000000000000e+00	2.513146648686770948848481777027e-05
3.833170144529730871685302417973e-02	-3.983547266628979094393869786472e-02	0.000000000000000000000000000000e+00	2.587834867699046359924147653331e-05
4.088714820831712559723314370785e-02	-4.426163629587755166117091221167e-02	0.000000000000000000000000000000e+00	2.669939753878172234618018632268e-05
4.344259497133695635540107105044e-02	-4.868779992546530543950922265140e-02	0.000000000000000000000000000000e+00	2.759757702843265844347420134852e-05
4.599804173435677323578119057856e-02	-5.311396355505305921784753309112e-02	0.000000000000000000000000000000e+00	2.857617974801340165373966795137e-05
4.855348849737659011616131010669e-02	-5.754012718464081299618584353084e-02	0.000000000000000000000000000000e+00	2.963884234005140531562072503391e-05
5.110893526039642087432923744927e-02	-6.196629081422856677452415397056e-02	0.000000000000000000000000000000e+00	3.078956243784128831916802049307e-05
5.366438202341623775470935697740e-02	-6.639245444381632055286246441028e-02	0.000000000000000000000000000000e+00	3.203271755159578580533785707729e-05
5.621982878643605463508947650553e-02	-7.081861807340408820898858266446e-02	0.000000000000000000000000000000e+00	3.337308569107918544693891504949e-05
5.877527554945587151546959603365e-02	-7.524478170299182810953908528973e-02	0.000000000000000000000000000000e+00	3.481586798695610491258603524933e-05
6.133072231247570227363752337624e-02	-7.967094533257959576566520354390e-02	0.000000000000000000000000000000e+00	3.636671338126199875271163386437e-05
6.388616907549551915401764290436e-02	-8.409710896216733566621570616917e-02	0.000000000000000000000000000000e+00	3.803174544396273787675785693629e-05
6.644161583851534991218557024695e-02	-8.852327259175510332234182442335e-02	0.000000000000000000000000000000e+00	3.981759165499782360947422787945e-05
6.899706260153516679256568977507e-02	-9.294943622134284322289232704861e-02	0.000000000000000000000000000000e+00	4.173141497381348106630524763538e-05
7.155250936455499755073361711766e-02	-9.737559985093061087901844530279e-02	0.000000000000000000000000000000e+00	4.378094810351968189975416234638e-05
7.410795612757480055332592883133e-02	-1.018017634805183646573567557425e-01	0.000000000000000000000000000000e+00	4.597453042851387357888709450648e-05
7.666340289059463131149385617391e-02	-1.062279271101061184356950661822e-01	0.000000000000000000000000000000e+00	4.832114798276311519367037794481e-05
7.921884965361444819187397570204e-02	-1.106540907396938722140333766220e-01	0.000000000000000000000000000000e+00	5.083047642265180372529026486816e-05
8.177429641663427895004190304462e-02	-1.150802543692816259923716870617e-01	0.000000000000000000000000000000e+00	5.351292731572559617557807709609e-05
8.432974317965409583042202257275e-02	-1.195064179988693797707099975014e-01	0.000000000000000000000000000000e+00	5.637969787740623761086722343094e-05
8.688518994267391271080214210087e-02	-1.239325816284571335490483079411e-01	0.000000000000000000000000000000e+00	5.944282439498114502252068547250e-05
8.944063670569372959118226162900e-02	-1.283587452580448873273866183808e-01	0.000000000000000000000000000000e+00	6.271523953134958747485105945429e-05
9.199608346871354647156238115713e-02	-1.327849088876326411057249288206e-01	0.000000000000000000000000000000e+00	6.621083368618901725255465606779e-05
9.455153023173337722973030849971e-02	-1.372110725172203948840632392603e-01	0.000000000000000000000000000000e+00	6.994452073068438196709606380352e-05
9.710697699475319411011042802784e-02	-1.416372361468081486624015497000e-01	0.000000000000000000000000000000e+00	7.393230816775458937462756070502e-05
9.966242375777302486827835537042e-02	-1.460633997763959024407398601397e-01	0.000000000000000000000000000000e+00	7.819137211754681590289428605445e-05
1.022178705207928417486584748985e-01	-1.504895634059836562190781705795e-01	0.000000000000000000000000000000e+00	8.274013735947037995362152162926e-05
1.047733172838126586290385944267e-01	-1.549157270355714377529920966481e-01	0.000000000000000000000000000000e+00	8.759836226389205841597745960669e-05
1.073287640468324755094187139548e-01	-1.593418906651591637757547914589e-01	0.000000000000000000000000000000e+00	9.278722953986677350352724191751e-05
1.098842108098522923897988334829e-01	-1.637680542947469175540931018986e-01	0.000000000000000000000000000000e+00	9.832944215112998577899700025640e-05
1.124396575728721370257545686400e-01	-1.681942179243346990880070279673e-01	0.000000000000000000000000000000e+00	1.042493252897810029032610312782e-04
1.149951043358919400283468803536e-01	-1.726203815539224528663453384070e-01	0.000000000000000000000000000000e+00	1.105729341184462339404623310024e-04
1.175505510989117569087269998818e-01	-1.770465451835101788891080332178e-01	0.000000000000000000000000000000e+00	1.173281674880840153973177164559e-04
1.201059978619315737891071194099e-01	-1.814727088130979326674463436575e-01	0.000000000000000000000000000000e+00	1.245448878461130951238872155429e-04
1.226614446249514184250628545669e-01	-1.858988724426857142013602697261e-01	0.000000000000000000000000000000e+00	1.322550471708676216291838967365e-04
1.252168913879712353054429740951e-01	-1.903250360722734679796985801659e-01	0.000000000000000000000000000000e+00	1.404928190027341034298857813667e-04
1.277723381509910383080352858087e-01	-1.947511997018612217580368906056e-01	0.000000000000000000000000000000e+00	1.492947363520286520408714148189e-04
1.303277849140108690662032131513e-01	-1.991773633314489477807995854164e-01	0.000000000000000000000000000000e+00	1.586998354429709811100335237199e-04
1.328832316770306720687955248650e-01	-2.036035269610367015591378958561e-01	0.000000000000000000000000000000e+00	1.687498048602628219084370586600e-04
1.354386784400505305825390678365e-01	-2.080296905906244830930518219247e-01	0.000000000000000000000000000000e+00	1.794891397896039532053324982996e-04
1.379941252030703335851313795501e-01	-2.124558542202122368713901323645e-01	0.000000000000000000000000000000e+00	1.909653006312000815027085653952e-04
1.405495719660901365877236912638e-01	-2.168820178497999906497284428042e-01	0.000000000000000000000000000000e+00	2.032288754615325725941948897812e-04
1.431050187291099673458916186064e-01	-2.213081814793877166724911376150e-01	0.000000000000000000000000000000e+00	2.163337450638874075517503747790e-04
1.456604654921297981040595459490e-01	-2.257343451089754982064050636836e-01	0.000000000000000000000000000000e+00	2.303372496188058776191154297663e-04
1.482159122551496288622274732916e-01	-2.301605087385632519847433741234e-01	0.000000000000000000000000000000e+00	2.453003552833248404607680015488e-04
1.507713590181694318648197850052e-01	-2.345866723681510057630816845631e-01	0.000000000000000000000000000000e+00	2.612878191029589292938839495406e-04
1.533268057811892626229877123478e-01	-2.390128359977387595414199950028e-01	0.000000000000000000000000000000e+00	2.783683502552334828629432283975e-04
1.558822525442090933811556396904e-01	-2.434389996273265133197583054425e-01	0.000000000000000000000000000000e+00	2.966147655580650779362505975456e-04
1.584376993072288963837479514041e-01	-2.478651632569142670980966158822e-01	0.000000000000000000000000000000e+00	3.161041365697571251316966289835e-04
1.609931460702487271419158787467e-01	-2.522913268865020208764349263220e-01	0.000000000000000000000000000000e+00	3.369179257694640181562684144723e-04
1.635485928332685301445081904603e-01	-2.567174905160897746547732367617e-01	0.000000000000000000000000000000e+00	3.591421084772079136415712241615e-04
1.661040395962883609026761178029e-01	-2.611436541456775284331115472014e-01	0.000000000000000000000000000000e+00	3.828672773515424000018159134129e-04
1.686594863593081916608440451455e-01	-2.655698177752652822114498576411e-01	0.000000000000000000000000000000e+00	4.081887247461759172378892301936e-04
1.712149331223279946634363568592e-01	-2.699959814048530359897881680808e-01	0.000000000000000000000000000000e+00	4.352064985857040748697122101163e-04
1.737703798853478254216042842017e-01	-2.744221450344407897681264785206e-01	0.000000000000000000000000000000e+00	4.640254265095200471996639279837e-04
1.763258266483676284241965959154e-01	-2.788483086640285435464647889603e-01	0.000000000000000000000000000000e+00	4.947551020456129964447677949124e-04
1.788812734113874869379401388869e-01	-2.832744722936162973248030994000e-01	0.000000000000000000000000000000e+00	5.275098265273908074851627603152e-04
1.814367201744072899405324506006e-01	-2.877006359232040511031414098397e-01	0.000000000000000000000000000000e+00	5.624084999274200176097582293266e-04
1.839921669374270929431247623143e-01	-2.921267995527918048814797202795e-01	0.000000000000000000000000000000e+00	5.995744535004681515649727074901e-04
1.865476137004469237012926896568e-01	-2.965529631823795586598180307192e-01	0.000000000000000000000000000000e+00	6.391352183095149819616609399020e-04
1.891030604634667544594606169994e-01	-3.009791268119673679493075724167e-01	0.000000000000000000000000000000e+00	6.812222262601666262354926928424e-04
1.916585072264865852176285443420e-01	-3.054052904415550662164946515986e-01	0.000000000000000000000000000000e+00	7.259704477837634548076373164349e-04
1.942139539895063882202208560557e-01	-3.098314540711428199948329620383e-01	0.000000000000000000000000000000e+00	7.735179724004199921377766813180e-04
1.967694007525262189783887833983e-01	-3.142576177007305737731712724781e-01	0.000000000000000000000000000000e+00	8.240055418418329533786215179703e-04
1.993248475155460219809810951119e-01	-3.186837813303183275515095829178e-01	0.000000000000000000000000000000e+00	8.775760281093138420044352798755e-04
2.018802942785658527391490224545e-01	-3.231099449599061368409991246153e-01	0.000000000000000000000000000000e+00	9.343738237641255502119452813758e-04
2.044357410415856834973169497971e-01	-3.275361085894938906193374350551e-01	0.000000000000000000000000000000e+00	9.945440800847057775946336022344e-04
2.069911878046054864999092615108e-01	-3.319622722190815888865245142370e-01	0.000000000000000000000000000000e+00	1.058231716556828601663586830739e-03
2.095466345676253172580771888533e-01	-3.363884358486693981760140559345e-01	0.000000000000000000000000000000e+00	1.125580154627449022686214163969e-03
2.121020813306451202606695005670e-01	-3.408145994782570964432011351164e-01	0.000000000000000000000000000000e+00	1.196729833721313666569652234273e-03
2.146575280936649510188374279096e-01	-3.452407631078449057326906768139e-01	0.000000000000000000000000000000e+00	1.271816686297913513367663362885e-03
2.172129748566848095325809708811e-01	-3.496669267374326595110289872537e-01	0.000000000000000000000000000000e+00	1.350970910746575326388807525291e-03
2.197684216197045847795976669659e-01	-3.540930903670203577782160664356e-01	0.000000000000000000000000000000e+00	1.434316316308282233948911965626e-03
2.223238683827244155377655943084e-01	-3.585192539966081670677056081331e-01	0.000000000000000000000000000000e+00	1.521970355131579185486989658216e-03
2.248793151457442185403579060221e-01	-3.629454176261958653348926873150e-01	0.000000000000000000000000000000e+00	1.614044449027869166171655912478e-03
2.274347619087640492985258333647e-01	-3.673715812557836191132309977547e-01	0.000000000000000000000000000000e+00	1.710643812013751567310815282497e-03
2.299902086717839078122693763362e-01	-3.717977448853714284027205394523e-01	0.000000000000000000000000000000e+00	1.811865687997198234512885584024e-03
2.325456554348036830592860724209e-01	-3.762239085149591266699076186342e-01	0.000000000000000000000000000000e+00	1.917795330497077972015107505399e-03
2.351011021978235415730296153924e-01	-3.806500721445469359593971603317e-01	0.000000000000000000000000000000e+00	2.028500053214398086975922552710e-03
2.376565489608433723311975427350e-01	-3.850762357741346897377354707714e-01	0.000000000000000000000000000000e+00	2.144022973790357580042842400303e-03
2.402119957238631753337898544487e-01	-3.895023994037223880049225499533e-01	0.000000000000000000000000000000e+00	2.264379322018316917364266771528e-03
2.427674424868830060919577817913e-01	-3.939285630333101972944120916509e-01	0.000000000000000000000000000000e+00	2.389557381150309717243729323854e-03
2.453228892499027813389744778760e-01	-3.983547266628978955615991708328e-01	0.000000000000000000000000000000e+00	2.519525145994734420529237439723e-03
2.478783360129226398527180208475e-01	-4.027808902924857048510887125303e-01	0.000000000000000000000000000000e+00	2.654240117897952236369896183987e-03
2.504337827759424706108859481901e-01	-4.072070539220734586294270229700e-01	0.000000000000000000000000000000e+00	2.793658759785298123512475854113e-03
2.529892295389622458579026442749e-01	-4.116332175516611568966141021519e-01	0.000000000000000000000000000000e+00	2.937741374446121035007850608167e-03
2.555446763019820766160705716175e-01	-4.160593811812489661861036438495e-01	0.000000000000000000000000000000e+00	3.086449237186552306544395918309e-03
2.581001230650018518630872677022e-01	-4.204855448108366644532907230314e-01	0.000000000000000000000000000000e+00	3.239733860217170347689519260825e-03
2.606555698280216826212551950448e-01	-4.249117084404244737427802647289e-01	0.000000000000000000000000000000e+00	3.397517146348436479358356976377e-03
2.632110165910415688905743536452e-01	-4.293378720700122275211185751687e-01	0.000000000000000000000000000000e+00	3.559669059663316502406527064295e-03
2.657664633540613441375910497300e-01	-4.337640356995999257883056543506e-01	0.000000000000000000000000000000e+00	3.725989228128260069561328293730e-03
2.683219101170811748957589770725e-01	-4.381901993291877350777951960481e-01	0.000000000000000000000000000000e+00	3.896207278283261507545454094270e-03
2.708773568801010056539269044151e-01	-4.426163629587754888561335064878e-01	0.000000000000000000000000000000e+00	4.070006067028199975288416112562e-03
2.734328036431207809009436004999e-01	-4.470425265883632426344718169275e-01	0.000000000000000000000000000000e+00	4.247063228145842202210236138171e-03
2.759882504061406671702627591003e-01	-4.514686902179509964128101273673e-01	0.000000000000000000000000000000e+00	4.427092357661649955902216646564e-03
2.785436971691604424172794551851e-01	-4.558948538475386946799972065492e-01	0.000000000000000000000000000000e+00	4.609866771175705549290491092052e-03
2.810991439321802731754473825276e-01	-4.603210174771265039694867482467e-01	0.000000000000000000000000000000e+00	4.795224490101626657612143844744e-03
2.836545906952001039336153098702e-01	-4.647471811067142577478250586864e-01	0.000000000000000000000000000000e+00	4.983060342913192726499449491939e-03
2.862100374582198791806320059550e-01	-4.691733447363020115261633691262e-01	0.000000000000000000000000000000e+00	5.173311016629605560424032262290e-03
2.887654842212397654499511645554e-01	-4.735995083658897653045016795659e-01	0.000000000000000000000000000000e+00	5.365914963273109121455473058404e-03
2.913209309842595962081190918980e-01	-4.780256719954775745939912212634e-01	0.000000000000000000000000000000e+00	5.560732078046861162623493157753e-03
2.938763777472793714551357879827e-01	-4.824518356250652728611783004453e-01	0.000000000000000000000000000000e+00	5.757437404655819934706784124501e-03
2.964318245102992022133037153253e-01	-4.868779992546530821506678421429e-01	0.000000000000000000000000000000e+00	5.955444582272310938275694525146e-03
2.989872712733190329714716426679e-01	-4.913041628842407804178549213248e-01	0.000000000000000000000000000000e+00	6.153940308738062130167190133534e-03
3.015427180363388637296395700105e-01	-4.957303265138285897073444630223e-01	0.000000000000000000000000000000e+00	6.352033404735958274645035714912e-03
3.040981647993586944878074973531e-01	-5.001564901434162324633803109464e-01	0.000000000000000000000000000000e+00	6.548981809064945841525329228716e-03
3.066536115623784697348241934378e-01	-5.045826537730039307305673901283e-01	0.000000000000000000000000000000e+00	6.744347925832737226936597352278e-03
3.092090583253983004929921207804e-01	-5.090088174025917400200569318258e-01	0.000000000000000000000000000000e+00	6.938035303561782864145701665848e-03
3.117645050884181312511600481230e-01	-5.134349810321794382872440110077e-01	0.000000000000000000000000000000e+00	7.130158541774516897659985659175e-03
3.143199518514379620093279754656e-01	-5.178611446617672475767335527053e-01	0.000000000000000000000000000000e+00	7.320873537678479307799772612952e-03
3.168753986144577927674959028082e-01	-5.222873082913550568662230944028e-01	0.000000000000000000000000000000e+00	7.510229137242214331182665887354e-03
3.194308453774775680145125988929e-01	-5.267134719209427551334101735847e-01	0.000000000000000000000000000000e+00	7.698141748669625784862180495338e-03
3.219862921404973987726805262355e-01	-5.311396355505305644228997152823e-01	0.000000000000000000000000000000e+00	7.884453117856800308249631825674e-03
3.245417389035172295308484535781e-01	-5.355657991801182626900867944642e-01	0.000000000000000000000000000000e+00	8.069018846691106833235451745168e-03
3.270971856665370602890163809207e-01	-5.399919628097060719795763361617e-01	0.000000000000000000000000000000e+00	8.251726136966272551198642304371e-03
3.296526324295568910471843082632e-01	-5.444181264392937702467634153436e-01	0.000000000000000000000000000000e+00	8.432415575627214693321676008964e-03
3.322080791925766662942010043480e-01	-5.488442900688814685139504945255e-01	0.000000000000000000000000000000e+00	8.610739572256720375520444576978e-03
3.347635259555964970523689316906e-01	-5.532704536984692778034400362230e-01	0.000000000000000000000000000000e+00	8.786058580993945030246372596139e-03
3.373189727186163278105368590332e-01	-5.576966173280570870929295779206e-01	0.000000000000000000000000000000e+00	8.957445389357903200999722059805e-03
3.398744194816361585687047863757e-01	-5.621227809576447853601166571025e-01	0.000000000000000000000000000000e+00	9.123820674292407867378429386918e-03
3.424298662446559893268727137183e-01	-5.665489445872325946496061988000e-01	0.000000000000000000000000000000e+00	9.284153608455159370493880999220e-03
3.449853130076757645738894098031e-01	-5.709751082168202929167932779819e-01	0.000000000000000000000000000000e+00	9.437648617005248846689724473435e-03
3.475407597706955953320573371457e-01	-5.754012718464081022062828196795e-01	0.000000000000000000000000000000e+00	9.583842694841016723872328952893e-03
3.500962065337154816013764957461e-01	-5.798274354759958004734698988614e-01	0.000000000000000000000000000000e+00	9.722600518304319247575584483911e-03
3.526516532967352568483931918308e-01	-5.842535991055836097629594405589e-01	0.000000000000000000000000000000e+00	9.854028696885683627493257574770e-03
3.552071000597550876065611191734e-01	-5.886797627351713080301465197408e-01	0.000000000000000000000000000000e+00	9.978359310965315143171494582930e-03
3.577625468227749183647290465160e-01	-5.931059263647591173196360614384e-01	0.000000000000000000000000000000e+00	1.009584238778352301146856717651e-02
3.603179935857946936117457426008e-01	-5.975320899943468155868231406203e-01	0.000000000000000000000000000000e+00	1.020667274815218600325650299965e-02
3.628734403488145798810649012012e-01	-6.019582536239346248763126823178e-01	0.000000000000000000000000000000e+00	1.031095418534490500139799706858e-02
3.654288871118343551280815972859e-01	-6.063844172535223231434997614997e-01	0.000000000000000000000000000000e+00	1.040869373157322225198484488828e-02
3.679843338748541858862495246285e-01	-6.108105808831101324329893031972e-01	0.000000000000000000000000000000e+00	1.049981324927711130723384513885e-02
3.705397806378740166444174519711e-01	-6.152367445126979417224788448948e-01	0.000000000000000000000000000000e+00	1.058416718266978404083822340453e-02
3.730952274008937918914341480559e-01	-6.196629081422856399896659240767e-01	0.000000000000000000000000000000e+00	1.066156064787958726580718860077e-02
3.756506741639136781607533066563e-01	-6.240890717718733382568530032586e-01	0.000000000000000000000000000000e+00	1.073176479257196939964824622393e-02
3.782061209269334534077700027410e-01	-6.285152354014611475463425449561e-01	0.000000000000000000000000000000e+00	1.079453042219208347418657467642e-02
3.807615676899532841659379300836e-01	-6.329413990310488458135296241380e-01	0.000000000000000000000000000000e+00	1.084960146391927664211163317987e-02
3.833170144529731149241058574262e-01	-6.373675626606366551030191658356e-01	0.000000000000000000000000000000e+00	1.089672916553122844485201881071e-02
3.858724612159929456822737847688e-01	-6.417937262902243533702062450175e-01	0.000000000000000000000000000000e+00	1.093568643270900579700377619474e-02
3.884279079790127764404417121114e-01	-6.462198899198121626596957867150e-01	0.000000000000000000000000000000e+00	1.096628079066287210496799531256e-02
3.909833547420325516874584081961e-01	-6.506460535493998609268828658969e-01	0.000000000000000000000000000000e+00	1.098836382671197764437920341152e-02
3.935388015050524379567775667965e-01	-6.550722171789876702163724075945e-01	0.000000000000000000000000000000e+00	1.100183577074475074764059456811e-02
3.960942482680722132037942628813e-01	-6.594983808085754795058619492920e-01	0.000000000000000000000000000000e+00	1.100664516689350141964709450804e-02
3.986496950310920439619621902239e-01	-6.639245444381631777730490284739e-01	0.000000000000000000000000000000e+00	1.100278478003787439865046593468e-02
4.012051417941118747201301175664e-01	-6.683507080677509870625385701715e-01	0.000000000000000000000000000000e+00	1.099028595086564037697218765288e-02
4.037605885571317054782980449090e-01	-6.727768716973386853297256493533e-01	0.000000000000000000000000000000e+00	1.096921274804727765295186969752e-02
4.063160353201514807253147409938e-01	-6.772030353269263835969127285352e-01	0.000000000000000000000000000000e+00	1.093965762329676336128692071270e-02
4.088714820831713114834826683364e-01	-6.816291989565140818640998077171e-01	0.000000000000000000000000000000e+00	1.090173755583778193722910287988e-02
4.114269288461911422416505956789e-01	-6.860553625861020021758918119303e-01	0.000000000000000000000000000000e+00	1.085559147704305733850294046761e-02
4.139823756092109729998185230215e-01	-6.904815262156897004430788911122e-01	0.000000000000000000000000000000e+00	1.080137642872968165019820219186e-02
4.165378223722307482468352191063e-01	-6.949076898452773987102659702941e-01	0.000000000000000000000000000000e+00	1.073926440147974885330750538515e-02
4.190932691352506345161543777067e-01	-6.993338534748652079997555119917e-01	0.000000000000000000000000000000e+00	1.066943715833253668312519124584e-02
4.216487158982704097631710737915e-01	-7.037600171044530172892450536892e-01	0.000000000000000000000000000000e+00	1.059208362581559245696460891395e-02
4.242041626612902405213390011340e-01	-7.081861807340407155564321328711e-01	0.000000000000000000000000000000e+00	1.050739777392989231230568947240e-02
4.267596094243101267906581597344e-01	-7.126123443636285248459216745687e-01	0.000000000000000000000000000000e+00	1.041557950784186524495478209928e-02
4.293150561873299020376748558192e-01	-7.170385079932162231131087537506e-01	0.000000000000000000000000000000e+00	1.031683874570518341662328509756e-02
4.318705029503496772846915519040e-01	-7.214646716228039213802958329325e-01	0.000000000000000000000000000000e+00	1.021139703043117373526538216311e-02
4.344259497133695635540107105044e-01	-7.258908352523918416920878371457e-01	0.000000000000000000000000000000e+00	1.009948758612793685840447466262e-02
4.369813964763893388010274065891e-01	-7.303169988819795399592749163276e-01	0.000000000000000000000000000000e+00	9.981340785740786675228619628797e-03
4.395368432394091695591953339317e-01	-7.347431625115672382264619955095e-01	0.000000000000000000000000000000e+00	9.857164598961937196364146984706e-03
4.420922900024289448062120300165e-01	-7.391693261411549364936490746913e-01	0.000000000000000000000000000000e+00	9.727120368800747443605025921443e-03
4.446477367654488310755311886169e-01	-7.435954897707427457831386163889e-01	0.000000000000000000000000000000e+00	9.591301618451687424626861400156e-03
4.472031835284686063225478847016e-01	-7.480216534003304440503256955708e-01	0.000000000000000000000000000000e+00	9.449738996311688593587874152036e-03
4.497586302914884370807158120442e-01	-7.524478170299182533398152372683e-01	0.000000000000000000000000000000e+00	9.302375419303357539924093089212e-03
4.523140770545083233500349706446e-01	-7.568739806595060626293047789659e-01	0.000000000000000000000000000000e+00	9.149098986676360012459952031350e-03
4.548695238175280985970516667294e-01	-7.613001442890937608964918581478e-01	0.000000000000000000000000000000e+00	8.989727737083326106204417271783e-03
4.574249705805478738440683628141e-01	-7.657263079186814591636789373297e-01	0.000000000000000000000000000000e+00	8.824150584164741975556900399624e-03
4.599804173435677601133875214146e-01	-7.701524715482693794754709415429e-01	0.000000000000000000000000000000e+00	8.652435271606905356489569669520e-03
4.625358641065875908715554487571e-01	-7.745786351778570777426580207248e-01	0.000000000000000000000000000000e+00	8.475041427773640292930856787734e-03
4.650913108696073661185721448419e-01	-7.790047988074447760098450999067e-01	0.000000000000000000000000000000e+00	8.292862066914504989845191573750e-03
4.676467576326272523878913034423e-01	-7.834309624370325852993346416042e-01	0.000000000000000000000000000000e+00	8.107128537255228056812583758983e-03
4.702022043956470276349079995271e-01	-7.878571260666202835665217207861e-01	0.000000000000000000000000000000e+00	7.919166742627608765459079620541e-03
4.727576511586668583930759268696e-01	-7.922832896962079818337087999680e-01	0.000000000000000000000000000000e+00	7.730036085736156914460792677346e-03
4.753130979216866336400926229544e-01	-7.967094533257957911231983416656e-01	0.000000000000000000000000000000e+00	7.540396576721855592673193768860e-03
4.778685446847065199094117815548e-01	-8.011356169553836004126878833631e-01	0.000000000000000000000000000000e+00	7.350371275726205397282875253495e-03
4.804239914477262951564284776396e-01	-8.055617805849712986798749625450e-01	0.000000000000000000000000000000e+00	7.159819202671082599698237913799e-03
4.829794382107460704034451737243e-01	-8.099879442145589969470620417269e-01	0.000000000000000000000000000000e+00	6.968395372921088598561212279492e-03
4.855348849737659566727643323247e-01	-8.144141078441469172588540459401e-01	0.000000000000000000000000000000e+00	6.775870916643642744014996992519e-03
4.880903317367857874309322596673e-01	-8.188402714737346155260411251220e-01	0.000000000000000000000000000000e+00	6.582061537470774645330884311534e-03
4.906457784998055626779489557521e-01	-8.232664351033223137932282043039e-01	0.000000000000000000000000000000e+00	6.386998917485686884376594463220e-03
4.932012252628254489472681143525e-01	-8.276925987329101230827177460014e-01	0.000000000000000000000000000000e+00	6.190823132661250720321088891751e-03
4.957566720258452241942848104372e-01	-8.321187623624978213499048251833e-01	0.000000000000000000000000000000e+00	5.993906768170272417184385460587e-03
4.983121187888650549524527377798e-01	-8.365449259920855196170919043652e-01	0.000000000000000000000000000000e+00	5.796773578842056608151356300596e-03
5.008675655518849412217718963802e-01	-8.409710896216734399288839085784e-01	0.000000000000000000000000000000e+00	5.600109851963382470718677552668e-03
5.034230123149047164687885924650e-01	-8.453972532512611381960709877603e-01	0.000000000000000000000000000000e+00	5.404613832135965120762044477942e-03
5.059784590779244917158052885497e-01	-8.498234168808488364632580669422e-01	0.000000000000000000000000000000e+00	5.210911405442624280692776039814e-03
5.085339058409442669628219846345e-01	-8.542495805104365347304451461241e-01	0.000000000000000000000000000000e+00	5.019453077311841066032727098900e-03
5.110893526039641532321411432349e-01	-8.586757441400244550422371503373e-01	0.000000000000000000000000000000e+00	4.830522576428963876793432064005e-03
5.136447993669839284791578393197e-01	-8.631019077696121533094242295192e-01	0.000000000000000000000000000000e+00	4.644262674052698769422420355113e-03
5.162002461300038147484769979201e-01	-8.675280713991998515766113087011e-01	0.000000000000000000000000000000e+00	4.460753276977749356979607853191e-03
5.187556928930237010177961565205e-01	-8.719542350287876608661008503987e-01	0.000000000000000000000000000000e+00	4.280067548137199071045522202894e-03
5.213111396560434762648128526052e-01	-8.763803986583753591332879295805e-01	0.000000000000000000000000000000e+00	4.102328064377954060237829736479e-03
5.238665864190632515118295486900e-01	-8.808065622879630574004750087624e-01	0.000000000000000000000000000000e+00	3.927728302406287633208314957756e-03
5.264220331820831377811487072904e-01	-8.852327259175509777122670129756e-01	0.000000000000000000000000000000e+00	3.756528432571564803110764074745e-03
5.289774799451029130281654033752e-01	-8.896588895471386759794540921575e-01	0.000000000000000000000000000000e+00	3.589026295704505521710903082067e-03
5.315329267081226882751820994599e-01	-8.940850531767263742466411713394e-01	0.000000000000000000000000000000e+00	3.425510832193997406980301434487e-03
5.340883734711425745445012580603e-01	-8.985112168063141835361307130370e-01	0.000000000000000000000000000000e+00	3.266226642064577832119676159550e-03
5.366438202341623497915179541451e-01	-9.029373804359019928256202547345e-01	0.000000000000000000000000000000e+00	3.111350392187696087265003086486e-03
5.391992669971821250385346502298e-01	-9.073635440654896910928073339164e-01	0.000000000000000000000000000000e+00	2.960996574941013228382535871219e-03
5.417547137602020113078538088303e-01	-9.117897076950773893599944130983e-01	0.000000000000000000000000000000e+00	2.815234335819640117126727574259e-03
5.443101605232218975771729674307e-01	-9.162158713246651986494839547959e-01	0.000000000000000000000000000000e+00	2.674112856924864591035007066466e-03
5.468656072862416728241896635154e-01	-9.206420349542528969166710339778e-01	0.000000000000000000000000000000e+00	2.537678061501476897005025179510e-03
5.494210540492614480712063596002e-01	-9.250681985838405951838581131597e-01	0.000000000000000000000000000000e+00	2.405979035433789079562183488292e-03
5.519765008122813343405255182006e-01	-9.294943622134285154956501173729e-01	0.000000000000000000000000000000e+00	2.279063589307373741826845403580e-03
5.545319475753011095875422142853e-01	-9.339205258430162137628371965548e-01	0.000000000000000000000000000000e+00	2.156968300626587418944435370349e-03
5.570873943383208848345589103701e-01	-9.383466894726039120300242757367e-01	0.000000000000000000000000000000e+00	2.039709318164775134901711695079e-03
5.596428411013407711038780689705e-01	-9.427728531021917213195138174342e-01	0.000000000000000000000000000000e+00	1.927276926560385827622012833160e-03
5.621982878643605463508947650553e-01	-9.471990167317795306090033591317e-01	0.000000000000000000000000000000e+00	1.819635737883048068330715807406e-03
5.647537346273803215979114611400e-01	-9.516251803613672288761904383136e-01	0.000000000000000000000000000000e+00	1.716728270700034267304268098542e-03
5.673091813904002078672306197404e-01	-9.560513439909550381656799800112e-01	0.000000000000000000000000000000e+00	1.618480132743418302768145800030e-03
5.698646281534200941365497783409e-01	-9.604775076205427364328670591931e-01	0.000000000000000000000000000000e+00	1.524804385362139164117323275605e-03
5.724200749164398693835664744256e-01	-9.649036712501304347000541383750e-01	0.000000000000000000000000000000e+00	1.435604366686601268687795140977e-03
5.749755216794597556528856330260e-01	-9.693298348797183550118461425882e-01	0.000000000000000000000000000000e+00	1.350774969389994823593115214067e-03
5.775309684424795308999023291108e-01	-9.737559985093060532790332217701e-01	0.000000000000000000000000000000e+00	1.270203081008030492407567813018e-03
5.800864152054993061469190251955e-01	-9.781821621388937515462203009520e-01	0.000000000000000000000000000000e+00	1.193767891965722511768421831846e-03
5.826418619685190813939357212803e-01	-9.826083257684814498134073801339e-01	0.000000000000000000000000000000e+00	1.121341488025056655486455525761e-03
5.851973087315389676632548798807e-01	-9.870344893980693701251993843471e-01	0.000000000000000000000000000000e+00	1.052789857033005699663008591926e-03
5.877527554945587429102715759655e-01	-9.914606530276570683923864635290e-01	0.000000000000000000000000000000e+00	9.879741837906673342789565239741e-04
5.903082022575786291795907345659e-01	-9.958868166572447666595735427109e-01	0.000000000000000000000000000000e+00	9.267522463740582869609618832385e-04
5.928636490205984044266074306506e-01	-1.000312980286832686971365546924e+00	0.000000000000000000000000000000e+00	8.689797461880147816382091718879e-04
5.954190957836182906959265892510e-01	-1.004739143916420385238552626106e+00	0.000000000000000000000000000000e+00	8.145114836182374383477533541509e-04
5.979745425466380659429432853358e-01	-1.009165307546008083505739705288e+00	0.000000000000000000000000000000e+00	7.632023583038052881935553450887e-04
6.005299893096579522122624439362e-01	-1.013591471175595781772926784470e+00	0.000000000000000000000000000000e+00	7.149082162324584726123544164977e-04
6.030854360726777274592791400210e-01	-1.018017634805183480040113863652e+00	0.000000000000000000000000000000e+00	6.694865736503251112121670729493e-04
6.056408828356975027062958361057e-01	-1.022443798434771178307300942834e+00	0.000000000000000000000000000000e+00	6.267972435109585857895830862674e-04
6.081963295987173889756149947061e-01	-1.026869962064359098619092947047e+00	0.000000000000000000000000000000e+00	5.867028813365955360395465056911e-04
6.107517763617371642226316907909e-01	-1.031296125693946796886280026229e+00	0.000000000000000000000000000000e+00	5.490694558911574096882191042823e-04
6.133072231247569394696483868756e-01	-1.035722289323534495153467105411e+00	0.000000000000000000000000000000e+00	5.137666504647301745495324709623e-04
6.158626698877768257389675454760e-01	-1.040148452953122193420654184592e+00	0.000000000000000000000000000000e+00	4.806681961905808300218601036846e-04
6.184181166507967120082867040765e-01	-1.044574616582710113732446188806e+00	0.000000000000000000000000000000e+00	4.496521401132098092259803401305e-04
6.209735634138164872553034001612e-01	-1.049000780212297811999633267988e+00	0.000000000000000000000000000000e+00	4.206010510379172128575531175443e-04
6.235290101768362625023200962460e-01	-1.053426943841885510266820347169e+00	0.000000000000000000000000000000e+00	3.934021667823988711344684876536e-04
6.260844569398561487716392548464e-01	-1.057853107471473430578612351383e+00	0.000000000000000000000000000000e+00	3.679474870295950175713706187253e-04
6.286399037028759240186559509311e-01	-1.062279271101061128845799430565e+00	0.000000000000000000000000000000e+00	3.441338178341314646933868370837e-04
6.311953504658956992656726470159e-01	-1.066705434730648827112986509746e+00	0.000000000000000000000000000000e+00	3.218627728737650573777318019353e-04
6.337507972289155855349918056163e-01	-1.071131598360236747424778513960e+00	0.000000000000000000000000000000e+00	3.010407382367127860842148656673e-04
6.363062439919353607820085017011e-01	-1.075557761989824445691965593142e+00	0.000000000000000000000000000000e+00	2.815788065553777091629128470629e-04
6.388616907549551360290251977858e-01	-1.079983925619412143959152672323e+00	0.000000000000000000000000000000e+00	2.633926860443383511332926527615e-04
6.414171375179750222983443563862e-01	-1.084410089248999842226339751505e+00	0.000000000000000000000000000000e+00	2.464025886101311796014257105014e-04
6.439725842809949085676635149866e-01	-1.088836252878587762538131755718e+00	0.000000000000000000000000000000e+00	2.305331016635066027770095686833e-04
6.465280310440146838146802110714e-01	-1.093262416508175460805318834900e+00	0.000000000000000000000000000000e+00	2.157130463792629785323151647702e-04
6.490834778070344590616969071561e-01	-1.097688580137763159072505914082e+00	0.000000000000000000000000000000e+00	2.018753260504094237167554970469e-04
6.516389245700543453310160657566e-01	-1.102114743767350857339692993264e+00	0.000000000000000000000000000000e+00	1.889567665063734535485506782493e-04
6.541943713330741205780327618413e-01	-1.106540907396938555606880072446e+00	0.000000000000000000000000000000e+00	1.768979516943507915988087475512e-04
6.567498180960938958250494579261e-01	-1.110967071026526253874067151628e+00	0.000000000000000000000000000000e+00	1.656430559845485260203612476460e-04
6.593052648591137820943686165265e-01	-1.115393234656114174185859155841e+00	0.000000000000000000000000000000e+00	1.551396755883627525014756276533e-04
6.618607116221335573413853126112e-01	-1.119819398285701872453046235023e+00	0.000000000000000000000000000000e+00	1.453386604093903243170582406663e-04
6.644161583851534436107044712116e-01	-1.124245561915289570720233314205e+00	0.000000000000000000000000000000e+00	1.361939479930904424442861255784e-04
6.669716051481732188577211672964e-01	-1.128671725544877491032025318418e+00	0.000000000000000000000000000000e+00	1.276624005706523978277699971073e-04
6.695270519111931051270403258968e-01	-1.133097889174465189299212397600e+00	0.000000000000000000000000000000e+00	1.197036460591770109769885199746e-04
6.720824986742128803740570219816e-01	-1.137524052804052887566399476782e+00	0.000000000000000000000000000000e+00	1.122799238467942178724967572379e-04
6.746379454372327666433761805820e-01	-1.141950216433640807878191480995e+00	0.000000000000000000000000000000e+00	1.053559358652406466577006183272e-04
6.771933922002525418903928766667e-01	-1.146376380063228506145378560177e+00	0.000000000000000000000000000000e+00	9.889870320962177287302946604441e-05
6.797488389632723171374095727515e-01	-1.150802543692816204412565639359e+00	0.000000000000000000000000000000e+00	9.287742871760331384110159769207e-05
6.823042857262920923844262688363e-01	-1.155228707322403902679752718541e+00	0.000000000000000000000000000000e+00	8.726336567507314264172113560392e-05
6.848597324893119786537454274367e-01	-1.159654870951991822991544722754e+00	0.000000000000000000000000000000e+00	8.202969253837503213564602555508e-05
6.874151792523317539007621235214e-01	-1.164081034581579521258731801936e+00	0.000000000000000000000000000000e+00	7.715139416356088801658696940677e-05
6.899706260153516401700812821218e-01	-1.168507198211167219525918881118e+00	0.000000000000000000000000000000e+00	7.260514882762314503323458625417e-05
6.925260727783715264394004407222e-01	-1.172933361840754917793105960300e+00	0.000000000000000000000000000000e+00	6.836922161473213540791582509826e-05
6.950815195413913016864171368070e-01	-1.177359525470342616060293039482e+00	0.000000000000000000000000000000e+00	6.442336360193710908042530327577e-05
6.976369663044110769334338328918e-01	-1.181785689099930536372085043695e+00	0.000000000000000000000000000000e+00	6.074871696635693871842848201581e-05
7.001924130674309632027529914922e-01	-1.186211852729518234639272122877e+00	0.000000000000000000000000000000e+00	5.732772547245158469486278618454e-05
7.027478598304507384497696875769e-01	-1.190638016359105932906459202059e+00	0.000000000000000000000000000000e+00	5.414405063828524046183957030287e-05
7.053033065934705136967863836617e-01	-1.195064179988693631173646281241e+00	0.000000000000000000000000000000e+00	5.118249292255398953275721818379e-05
7.078587533564903999661055422621e-01	-1.199490343618281551485438285454e+00	0.000000000000000000000000000000e+00	4.842891795646706932024216918364e-05
7.104142001195101752131222383468e-01	-1.203916507247869249752625364636e+00	0.000000000000000000000000000000e+00	4.587018747757294856405227423402e-05
7.129696468825299504601389344316e-01	-1.208342670877456948019812443818e+00	0.000000000000000000000000000000e+00	4.349409486106486569375814688065e-05
7.155250936455498367294580930320e-01	-1.212768834507044646286999522999e+00	0.000000000000000000000000000000e+00	4.128930481105356483728999195115e-05
7.180805404085697229987772516324e-01	-1.217194998136632566598791527213e+00	0.000000000000000000000000000000e+00	3.924529729661794153101894711000e-05
7.206359871715894982457939477172e-01	-1.221621161766220264865978606394e+00	0.000000000000000000000000000000e+00	3.735231524784844638498865210252e-05
7.231914339346092734928106438019e-01	-1.226047325395807963133165685576e+00	0.000000000000000000000000000000e+00	3.560131587476856186279955407414e-05
7.257468806976291597621298024023e-01	-1.230473489025395883444957689790e+00	0.000000000000000000000000000000e+00	3.398392552753003929659481041625e-05
7.283023274606489350091464984871e-01	-1.234899652654983581712144768971e+00	0.000000000000000000000000000000e+00	3.249239778253106231218488852974e-05
7.308577742236687102561631945719e-01	-1.239325816284571279979331848153e+00	0.000000000000000000000000000000e+00	3.111957452568719527039031724769e-05
7.334132209866885965254823531723e-01	-1.243751979914159200291123852367e+00	0.000000000000000000000000000000e+00	2.985885003177681328956176443068e-05
7.359686677497083717724990492570e-01	-1.248178143543746898558310931548e+00	0.000000000000000000000000000000e+00	2.870413774010793599416463406371e-05
7.385241145127281470195157453418e-01	-1.252604307173334596825498010730e+00	0.000000000000000000000000000000e+00	2.764983961896515962013490264049e-05
7.410795612757480332888349039422e-01	-1.257030470802922295092685089912e+00	0.000000000000000000000000000000e+00	2.669081785709105539110275184811e-05
7.436350080387679195581540625426e-01	-1.261456634432509993359872169094e+00	0.000000000000000000000000000000e+00	2.582236911985864554267000592347e-05
7.461904548017876948051707586274e-01	-1.265882798062097691627059248276e+00	0.000000000000000000000000000000e+00	2.504020055355410457925864620154e-05
7.487459015648074700521874547121e-01	-1.270308961691685611938851252489e+00	0.000000000000000000000000000000e+00	2.434040828465159185750935066928e-05
7.513013483278273563215066133125e-01	-1.274735125321273310206038331671e+00	0.000000000000000000000000000000e+00	2.371945749204633612774659190414e-05
7.538567950908471315685233093973e-01	-1.279161288950861008473225410853e+00	0.000000000000000000000000000000e+00	2.317416459474531283927074831741e-05
7.564122418538669068155400054820e-01	-1.283587452580448706740412490035e+00	0.000000000000000000000000000000e+00	2.270168099974384490723211538210e-05
7.589676886168867930848591640824e-01	-1.288013616210036627052204494248e+00	0.000000000000000000000000000000e+00	2.229947850656874394799367156139e-05
7.615231353799065683318758601672e-01	-1.292439779839624325319391573430e+00	0.000000000000000000000000000000e+00	2.196533654221529310965506376352e-05
7.640785821429264546011950187676e-01	-1.296865943469212023586578652612e+00	0.000000000000000000000000000000e+00	2.169733058704909474346742004336e-05
7.666340289059462298482117148524e-01	-1.301292107098799943898370656825e+00	0.000000000000000000000000000000e+00	2.149382228942458606963522571576e-05
7.691894756689661161175308734528e-01	-1.305718270728387642165557736007e+00	0.000000000000000000000000000000e+00	2.135345083540245102161035661847e-05
7.717449224319858913645475695375e-01	-1.310144434357975340432744815189e+00	0.000000000000000000000000000000e+00	2.127512587593635487166580932961e-05
1.022178705207928139930828592696e-02	1.770465451835101858280019371250e-02	0.000000000000000000000000000000e+00	2.169455208704869776225460098473e-05
1.277723381509910174913535740870e-02	1.327849088876326480446188327278e-02	0.000000000000000000000000000000e+00	2.170147242827901012799697577638e-05
1.533268057811892209896242889045e-02	8.852327259175509291400096856250e-03	0.000000000000000000000000000000e+00	2.176883570217936597320299019209e-05
1.788812734113874591823645232580e-02	4.426163629587755513061786416529e-03	0.000000000000000000000000000000e+00	2.189645731657198279634587989584e-05
2.044357410415856279861657185393e-02	0.000000000000000000000000000000e+00	0.000000000000000000000000000000e+00	2.208440665181193225696278104042e-05
2.299902086717838661789059528928e-02	-4.426163629587753778338310439722e-03	0.000000000000000000000000000000e+00	2.233300685089484240598151076895e-05
2.555446763019820696771766677102e-02	-8.852327259175507556676620879443e-03	0.000000000000000000000000000000e+00	2.264283579433308332272585527978e-05
2.810991439321802731754473825276e-02	-1.327849088876326480446188327278e-02	0.000000000000000000000000000000e+00	2.301472831142995387697890163903e-05
3.066536115623784766737180973450e-02	-1.770465451835101858280019371250e-02	0.000000000000000000000000000000e+00	2.344977960606291195579456432263e-05
3.322080791925767495609278512347e-02	-2.213081814793877236113850415222e-02	0.000000000000000000000000000000e+00	2.394935007639481088772756556260e-05
3.577625468227749183647290465160e-02	-2.655698177752652613947681459194e-02	0.000000000000000000000000000000e+00	2.451507117089585545063878946337e-05
3.833170144529730871685302417973e-02	-3.098314540711427991781512503167e-02	0.000000000000000000000000000000e+00	2.514885285381217994290711792438e-05
4.088714820831713253612704761508e-02	-3.540930903670203022670648351777e-02	0.000000000000000000000000000000e+00	2.585289212708395047038249792148e-05
4.344259497133694941650716714321e-02	-3.983547266628979788283260177195e-02	0.000000000000000000000000000000e+00	2.662968321378943233209389551686e-05
4.599804173435677323578119057856e-02	-4.426163629587755166117091221167e-02	0.000000000000000000000000000000e+00	2.748202894814276065382947777938e-05
4.855348849737659705505521401392e-02	-4.868779992546530543950922265140e-02	0.000000000000000000000000000000e+00	2.841305383551962025073800433006e-05
5.110893526039641393543533354205e-02	-5.311396355505305921784753309112e-02	0.000000000000000000000000000000e+00	2.942621866879643454523174384008e-05
5.366438202341623775470935697740e-02	-5.754012718464081299618584353084e-02	0.000000000000000000000000000000e+00	3.052533659841783603670906099836e-05
5.621982878643606157398338041276e-02	-6.196629081422856677452415397056e-02	0.000000000000000000000000000000e+00	3.171459125400045254506223302293e-05
5.877527554945587845436349994088e-02	-6.639245444381633443065027222474e-02	0.000000000000000000000000000000e+00	3.299855634769678500639242257897e-05
6.133072231247569533474361946901e-02	-7.081861807340407433120077485000e-02	0.000000000000000000000000000000e+00	3.438221738976030391254576357163e-05
6.388616907549551915401764290436e-02	-7.524478170299184198732689310418e-02	0.000000000000000000000000000000e+00	3.587099537409499014871394617643e-05
6.644161583851533603439776243249e-02	-7.967094533257958188787739572945e-02	0.000000000000000000000000000000e+00	3.747077257129309134798395009014e-05
6.899706260153516679256568977507e-02	-8.409710896216734954400351398363e-02	0.000000000000000000000000000000e+00	3.918792054963509807058441580807e-05
7.155250936455498367294580930320e-02	-8.852327259175508944455401660889e-02	0.000000000000000000000000000000e+00	4.102933074210782417182499792752e-05
7.410795612757481443111373664578e-02	-9.294943622134285710068013486307e-02	0.000000000000000000000000000000e+00	4.300244725959968296324920089546e-05
7.666340289059461743370604835945e-02	-9.737559985093061087901844530279e-02	0.000000000000000000000000000000e+00	4.511530270161413129839655944409e-05
7.921884965361444819187397570204e-02	-1.018017634805183646573567557425e-01	0.000000000000000000000000000000e+00	4.737655660238414598956976919730e-05
8.177429641663426507225409523016e-02	-1.062279271101061184356950661822e-01	0.000000000000000000000000000000e+00	4.979553692499037639276546207689e-05
8.432974317965409583042202257275e-02	-1.106540907396938722140333766220e-01	0.000000000000000000000000000000e+00	5.238228490841252346643663884151e-05
8.688518994267391271080214210087e-02	-1.150802543692816259923716870617e-01	0.000000000000000000000000000000e+00	5.514760296057603922289733211493e-05
8.944063670569372959118226162900e-02	-1.195064179988693797707099975014e-01	0.000000000000000000000000000000e+00	5.810310655605085744437182659894e-05
9.199608346871354647156238115713e-02	-1.239325816284571335490483079411e-01	0.000000000000000000000000000000e+00	6.126127961647647942895061889956e-05
9.455153023173336335194250068525e-02	-1.283587452580448873273866183808e-01	0.000000000000000000000000000000e+00	6.463553397688402474188101853869e-05
9.710697699475319411011042802784e-02	-1.327849088876326411057249288206e-01	0.000000000000000000000000000000e+00	6.824027306368305812248054031954e-05
9.966242375777301099049054755596e-02	-1.372110725172203948840632392603e-01	0.000000000000000000000000000000e+00	7.209096008527831017480280717535e-05
1.022178705207928417486584748985e-01	-1.416372361468081486624015497000e-01	0.000000000000000000000000000000e+00	7.620419076867070780519075601234e-05
1.047733172838126586290385944267e-01	-1.460633997763959024407398601397e-01	0.000000000000000000000000000000e+00	8.059777104800326468468651963661e-05
1.073287640468324755094187139548e-01	-1.504895634059836839746537862084e-01	0.000000000000000000000000000000e+00	8.529079983024084833306832642563e-05
1.098842108098522923897988334829e-01	-1.549157270355714099974164810192e-01	0.000000000000000000000000000000e+00	9.030375715976266871344579900693e-05
1.124396575728721092701789530111e-01	-1.593418906651591637757547914589e-01	0.000000000000000000000000000000e+00	9.565859775749631756583402086846e-05
1.149951043358919539061346881681e-01	-1.637680542947469453096687175275e-01	0.000000000000000000000000000000e+00	1.013788503827744557489465293543e-04
1.175505510989117569087269998818e-01	-1.681942179243346990880070279673e-01	0.000000000000000000000000000000e+00	1.074897230468241013639357772647e-04
1.201059978619315737891071194099e-01	-1.726203815539224251107697227781e-01	0.000000000000000000000000000000e+00	1.140182141853322221169281247555e-04
1.226614446249513906694872389380e-01	-1.770465451835101788891080332178e-01	0.000000000000000000000000000000e+00	1.209932299278314928340713474419e-04
1.252168913879712353054429740951e-01	-1.814727088130979604230219592864e-01	0.000000000000000000000000000000e+00	1.284457075309612087039845551573e-04
1.277723381509910383080352858087e-01	-1.858988724426857142013602697261e-01	0.000000000000000000000000000000e+00	1.364087449702213882159196334243e-04
1.303277849140108690662032131513e-01	-1.903250360722734679796985801659e-01	0.000000000000000000000000000000e+00	1.449177364714540746856719088953e-04
1.328832316770306998243711404939e-01	-1.947511997018611940024612749767e-01	0.000000000000000000000000000000e+00	1.540105141744499222221376211195e-04
1.354386784400504750713878365787e-01	-1.991773633314489477807995854164e-01	0.000000000000000000000000000000e+00	1.637274951478849733827597434654e-04
1.379941252030703613407069951791e-01	-2.036035269610367293147135114850e-01	0.000000000000000000000000000000e+00	1.741118340505781823118747198009e-04
1.405495719660901365877236912638e-01	-2.080296905906244830930518219247e-01	0.000000000000000000000000000000e+00	1.852095804579082828633662671791e-04
1.431050187291099673458916186064e-01	-2.124558542202122368713901323645e-01	0.000000000000000000000000000000e+00	1.970698403547562610731852528190e-04
1.456604654921297981040595459490e-01	-2.168820178497999628941528271753e-01	0.000000000000000000000000000000e+00	2.097449410211815398752399630666e-04
1.482159122551496288622274732916e-01	-2.213081814793877444280667532439e-01	0.000000000000000000000000000000e+00	2.232905980375780212801584134752e-04
1.507713590181694596203954006342e-01	-2.257343451089754982064050636836e-01	0.000000000000000000000000000000e+00	2.377660830902002340320189333056e-04
1.533268057811892348674120967189e-01	-2.301605087385632519847433741234e-01	0.000000000000000000000000000000e+00	2.532343910156816067097418354592e-04
1.558822525442090656255800240615e-01	-2.345866723681510057630816845631e-01	0.000000000000000000000000000000e+00	2.697624041239399294081491298414e-04
1.584376993072288963837479514041e-01	-2.390128359977387595414199950028e-01	0.000000000000000000000000000000e+00	2.874210519076328667481545764417e-04
1.609931460702487271419158787467e-01	-2.434389996273265133197583054425e-01	0.000000000000000000000000000000e+00	3.062854635826627622101347991901e-04
1.635485928332685579000838060892e-01	-2.478651632569142670980966158822e-01	0.000000000000000000000000000000e+00	3.264351112204409797318271913014e-04
1.661040395962883331471005021740e-01	-2.522913268865020208764349263220e-01	0.000000000000000000000000000000e+00	3.479539403291489313950479722592e-04
1.686594863593081639052684295166e-01	-2.567174905160897746547732367617e-01	0.000000000000000000000000000000e+00	3.709304844456051057470513665493e-04
1.712149331223279946634363568592e-01	-2.611436541456775284331115472014e-01	0.000000000000000000000000000000e+00	3.954579600679814866195926903458e-04
1.737703798853478254216042842017e-01	-2.655698177752652822114498576411e-01	0.000000000000000000000000000000e+00	4.216343376597961691877591849931e-04
1.763258266483676561797722115443e-01	-2.699959814048530359897881680808e-01	0.000000000000000000000000000000e+00	4.495623828197745541941643399042e-04
1.788812734113874314267889076291e-01	-2.744221450344407897681264785206e-01	0.000000000000000000000000000000e+00	4.793496623924282961683174253409e-04
1.814367201744073176961080662295e-01	-2.788483086640285435464647889603e-01	0.000000000000000000000000000000e+00	5.111085093651400457215316919246e-04
1.839921669374270929431247623143e-01	-2.832744722936162973248030994000e-01	0.000000000000000000000000000000e+00	5.449559395682354590029206065083e-04
1.865476137004469237012926896568e-01	-2.877006359232040511031414098397e-01	0.000000000000000000000000000000e+00	5.810135133875122051549944046656e-04
1.891030604634667544594606169994e-01	-2.921267995527918048814797202795e-01	0.000000000000000000000000000000e+00	6.194071355280224939685029816872e-04
1.916585072264865852176285443420e-01	-2.965529631823796141709692619770e-01	0.000000000000000000000000000000e+00	6.602667885666616866269240659904e-04
1.942139539895064159757964716846e-01	-3.009791268119673124381563411589e-01	0.000000000000000000000000000000e+00	7.037261993052245636834363118339e-04
1.967694007525261912228131677693e-01	-3.054052904415550662164946515986e-01	0.000000000000000000000000000000e+00	7.499224450077494885658069279089e-04
1.993248475155460219809810951119e-01	-3.098314540711428199948329620383e-01	0.000000000000000000000000000000e+00	7.989955085219391196435512192409e-04
2.018802942785658527391490224545e-01	-3.142576177007305737731712724781e-01	0.000000000000000000000000000000e+00	8.510877835821279401018468746543e-04
2.044357410415856834973169497971e-01	-3.186837813303183830626608141756e-01	0.000000000000000000000000000000e+00	9.063435126286202092940613717076e-04
2.069911878046055142554848771397e-01	-3.231099449599061368409991246153e-01	0.000000000000000000000000000000e+00	9.649081049958777673777876593419e-04
2.095466345676252895025015732244e-01	-3.275361085894938351081862037972e-01	0.000000000000000000000000000000e+00	1.026927259202143217359237681308e-03
2.121020813306451202606695005670e-01	-3.319622722190816443976757454948e-01	0.000000000000000000000000000000e+00	1.092545819001219161575866323233e-03
2.146575280936649510188374279096e-01	-3.363884358486693426648628246767e-01	0.000000000000000000000000000000e+00	1.161906359740794538251695833253e-03
2.172129748566847817770053552522e-01	-3.408145994782571519543523663742e-01	0.000000000000000000000000000000e+00	1.235147630865938506508627803271e-03
2.197684216197046125351732825948e-01	-3.452407631078449057326906768139e-01	0.000000000000000000000000000000e+00	1.312403129148237857642955717097e-03
2.223238683827243877821899786795e-01	-3.496669267374326039998777559958e-01	0.000000000000000000000000000000e+00	1.393800146706074749233805754045e-03
2.248793151457442185403579060221e-01	-3.540930903670204132893672976934e-01	0.000000000000000000000000000000e+00	1.479459526270206475712098992403e-03
2.274347619087640492985258333647e-01	-3.585192539966081115565543768753e-01	0.000000000000000000000000000000e+00	1.569495986457186079837677894488e-03
2.299902086717838800566937607073e-01	-3.629454176261958653348926873150e-01	0.000000000000000000000000000000e+00	1.664018347266036203582761920927e-03
2.325456554348037108148616880499e-01	-3.673715812557836746243822290126e-01	0.000000000000000000000000000000e+00	1.763128656046756073672021614129e-03
2.351011021978234860618783841346e-01	-3.717977448853713728915693081944e-01	0.000000000000000000000000000000e+00	1.866919119478889759616846433232e-03
2.376565489608433723311975427350e-01	-3.762239085149591821810588498920e-01	0.000000000000000000000000000000e+00	1.975466764971870077538529386629e-03
2.402119957238632030893654700776e-01	-3.806500721445469359593971603317e-01	0.000000000000000000000000000000e+00	2.088826707322544943418174412386e-03
2.427674424868829783363821661624e-01	-3.850762357741346342265842395136e-01	0.000000000000000000000000000000e+00	2.207026756390451094347326943534e-03
2.453228892499028090945500935049e-01	-3.895023994037224435160737812112e-01	0.000000000000000000000000000000e+00	2.330065931092547767966571825582e-03
2.478783360129225843415667895897e-01	-3.939285630333101417832608603931e-01	0.000000000000000000000000000000e+00	2.457918924548950761338472759121e-03
2.504337827759424706108859481901e-01	-3.983547266628979510727504020906e-01	0.000000000000000000000000000000e+00	2.590545429339552278846792177092e-03
2.529892295389623013690538755327e-01	-4.027808902924857048510887125303e-01	0.000000000000000000000000000000e+00	2.727900908435328813927966962183e-03
2.555446763019820766160705716175e-01	-4.072070539220734031182757917122e-01	0.000000000000000000000000000000e+00	2.869944575804469349966652202966e-03
2.581001230650019073742384989600e-01	-4.116332175516612124077653334098e-01	0.000000000000000000000000000000e+00	3.016639938335034451521998732915e-03
2.606555698280216826212551950448e-01	-4.160593811812489106749524125917e-01	0.000000000000000000000000000000e+00	3.167947302217879144980994254865e-03
2.632110165910415133794231223874e-01	-4.204855448108367199644419542892e-01	0.000000000000000000000000000000e+00	3.323805930599635100747279992106e-03
2.657664633540613996487422809878e-01	-4.249117084404244737427802647289e-01	0.000000000000000000000000000000e+00	3.484111468999498764653743876352e-03
2.683219101170811748957589770725e-01	-4.293378720700121720099673439108e-01	0.000000000000000000000000000000e+00	3.648692934202939219812122928488e-03
2.708773568801010056539269044151e-01	-4.337640356995999812994568856084e-01	0.000000000000000000000000000000e+00	3.817304660809561246692656055757e-03
2.734328036431208364120948317577e-01	-4.381901993291877350777951960481e-01	0.000000000000000000000000000000e+00	3.989639661798248700119717824464e-03
2.759882504061406116591115278425e-01	-4.426163629587754888561335064878e-01	0.000000000000000000000000000000e+00	4.165367669376606775399896065437e-03
2.785436971691604979284306864429e-01	-4.470425265883632426344718169275e-01	0.000000000000000000000000000000e+00	4.344178867982322056473520888176e-03
2.810991439321802731754473825276e-01	-4.514686902179509409016588961094e-01	0.000000000000000000000000000000e+00	4.525819110106386183867144268334e-03
2.836545906952001039336153098702e-01	-4.558948538475387501911484378070e-01	0.000000000000000000000000000000e+00	4.710100058579457307783577846294e-03
2.862100374582199346917832372128e-01	-4.603210174771265039694867482467e-01	0.000000000000000000000000000000e+00	4.896898475190523437883260982062e-03
2.887654842212397099387999332976e-01	-4.647471811067142577478250586864e-01	0.000000000000000000000000000000e+00	5.086141715732704626784510537618e-03
2.913209309842595962081190918980e-01	-4.691733447363020115261633691262e-01	0.000000000000000000000000000000e+00	5.277783798743556839538904057463e-03
2.938763777472794269662870192406e-01	-4.735995083658898208156529108237e-01	0.000000000000000000000000000000e+00	5.471736694618986943106087039723e-03
2.964318245102992022133037153253e-01	-4.780256719954775190828399900056e-01	0.000000000000000000000000000000e+00	5.667770362999603392384351252531e-03
2.989872712733190329714716426679e-01	-4.824518356250653283723295317031e-01	0.000000000000000000000000000000e+00	5.865405523306204543798614281513e-03
3.015427180363388637296395700105e-01	-4.868779992546530266395166108850e-01	0.000000000000000000000000000000e+00	6.063897092992253171073180340045e-03
3.040981647993586944878074973531e-01	-4.913041628842408359290061525826e-01	0.000000000000000000000000000000e+00	6.262336632429861375814805768414e-03
3.066536115623785252459754246956e-01	-4.957303265138285341961932317645e-01	0.000000000000000000000000000000e+00	6.459871297090033839816136662648e-03
3.092090583253983004929921207804e-01	-5.001564901434162324633803109464e-01	0.000000000000000000000000000000e+00	6.655909634231451862951267628432e-03
3.117645050884181312511600481230e-01	-5.045826537730040417528698526439e-01	0.000000000000000000000000000000e+00	6.850221211378873693853552850896e-03
3.143199518514379620093279754656e-01	-5.090088174025917400200569318258e-01	0.000000000000000000000000000000e+00	7.042867380615675659827346066777e-03
3.168753986144577927674959028082e-01	-5.134349810321795493095464735234e-01	0.000000000000000000000000000000e+00	7.234027903165947924468692775690e-03
3.194308453774776235256638301507e-01	-5.178611446617673585990360152209e-01	0.000000000000000000000000000000e+00	7.423825097818604126787001007415e-03
3.219862921404973987726805262355e-01	-5.222873082913550568662230944028e-01	0.000000000000000000000000000000e+00	7.612240070224931057230044473272e-03
3.245417389035172295308484535781e-01	-5.267134719209428661557126361004e-01	0.000000000000000000000000000000e+00	7.799146716124293401972700223723e-03
3.270971856665370602890163809207e-01	-5.311396355505305644228997152823e-01	0.000000000000000000000000000000e+00	7.984402651189275931797872942752e-03
3.296526324295568910471843082632e-01	-5.355657991801183737123892569798e-01	0.000000000000000000000000000000e+00	8.167905917292540146634749476107e-03
3.322080791925767218053522356058e-01	-5.399919628097060719795763361617e-01	0.000000000000000000000000000000e+00	8.349546975179384517007363797347e-03
3.347635259555964970523689316906e-01	-5.444181264392937702467634153436e-01	0.000000000000000000000000000000e+00	8.529070529045224002828717857483e-03
3.373189727186163278105368590332e-01	-5.488442900688815795362529570411e-01	0.000000000000000000000000000000e+00	8.705934744760952803677156452977e-03
3.398744194816361585687047863757e-01	-5.532704536984693888257424987387e-01	0.000000000000000000000000000000e+00	8.879267095701841999710879349550e-03
3.424298662446559893268727137183e-01	-5.576966173280570870929295779206e-01	0.000000000000000000000000000000e+00	9.047965014625836827066862610991e-03
3.449853130076758200850406410609e-01	-5.621227809576448963824191196181e-01	0.000000000000000000000000000000e+00	9.210901776688252412528257195845e-03
3.475407597706955953320573371457e-01	-5.665489445872325946496061988000e-01	0.000000000000000000000000000000e+00	9.367147155248629203372345841672e-03
3.500962065337154260902252644883e-01	-5.709751082168204039390957404976e-01	0.000000000000000000000000000000e+00	9.516113191705234675143998401836e-03
3.526516532967353123595444230887e-01	-5.754012718464081022062828196795e-01	0.000000000000000000000000000000e+00	9.657582816179437895653947521168e-03
3.552071000597550876065611191734e-01	-5.798274354759959114957723613770e-01	0.000000000000000000000000000000e+00	9.791637200034463556219677116133e-03
3.577625468227749183647290465160e-01	-5.842535991055836097629594405589e-01	0.000000000000000000000000000000e+00	9.918528940875203508964474963250e-03
3.603179935857947491228969738586e-01	-5.886797627351714190524489822565e-01	0.000000000000000000000000000000e+00	1.003855523724522802453407166468e-02
3.628734403488145243699136699433e-01	-5.931059263647591173196360614384e-01	0.000000000000000000000000000000e+00	1.015196356313793034364945100378e-02
3.654288871118344106392328285438e-01	-5.975320899943469266091256031359e-01	0.000000000000000000000000000000e+00	1.025890261118630325531952962592e-02
3.679843338748541858862495246285e-01	-6.019582536239346248763126823178e-01	0.000000000000000000000000000000e+00	1.035941046179996924414545844684e-02
3.705397806378740166444174519711e-01	-6.063844172535224341658022240154e-01	0.000000000000000000000000000000e+00	1.045342739586596278456021025249e-02
3.730952274008938474025853793137e-01	-6.108105808831102434552917657129e-01	0.000000000000000000000000000000e+00	1.054081787652733082083500448789e-02
3.756506741639136226496020753984e-01	-6.152367445126979417224788448948e-01	0.000000000000000000000000000000e+00	1.062139321013015613726082619905e-02
3.782061209269335089189212339988e-01	-6.196629081422856399896659240767e-01	0.000000000000000000000000000000e+00	1.069493011507353930067409919502e-02
3.807615676899532841659379300836e-01	-6.240890717718734492791554657742e-01	0.000000000000000000000000000000e+00	1.076118481849871501287996267138e-02
3.833170144529731149241058574262e-01	-6.285152354014611475463425449561e-01	0.000000000000000000000000000000e+00	1.081990501170982700573919288445e-02
3.858724612159929456822737847688e-01	-6.329413990310489568358320866537e-01	0.000000000000000000000000000000e+00	1.087084135069012191809889600336e-02
3.884279079790127764404417121114e-01	-6.373675626606366551030191658356e-01	0.000000000000000000000000000000e+00	1.091375961251999336665274853431e-02
3.909833547420326071986096394539e-01	-6.417937262902244643925087075331e-01	0.000000000000000000000000000000e+00	1.094845253227385607763810781989e-02
3.935388015050523824456263355387e-01	-6.462198899198121626596957867150e-01	0.000000000000000000000000000000e+00	1.097475038186202650480893794338e-02
3.960942482680722687149454941391e-01	-6.506460535493999719491853284126e-01	0.000000000000000000000000000000e+00	1.099252773294001790660434636493e-02
3.986496950310920439619621902239e-01	-6.550722171789877812386748701101e-01	0.000000000000000000000000000000e+00	1.100170666543796166303437189526e-02
4.012051417941118747201301175664e-01	-6.594983808085754795058619492920e-01	0.000000000000000000000000000000e+00	1.100225508867076242014437781336e-02
4.037605885571317054782980449090e-01	-6.639245444381632887953514909896e-01	0.000000000000000000000000000000e+00	1.099418343754587738814176844926e-02
4.063160353201515362364659722516e-01	-6.683507080677509870625385701715e-01	0.000000000000000000000000000000e+00	1.097753860067324747917805183306e-02
4.088714820831713114834826683364e-01	-6.727768716973386853297256493533e-01	0.000000000000000000000000000000e+00	1.095239974584672100477167333565e-02
4.114269288461911422416505956789e-01	-6.772030353269263835969127285352e-01	0.000000000000000000000000000000e+00	1.091887238511553802344788977052e-02
4.139823756092109729998185230215e-01	-6.816291989565143039087047327484e-01	0.000000000000000000000000000000e+00	1.087708584234843046945062638997e-02
4.165378223722308037579864503641e-01	-6.860553625861020021758918119303e-01	0.000000000000000000000000000000e+00	1.082718767707416610002191248441e-02
4.190932691352505790050031464489e-01	-6.904815262156897004430788911122e-01	0.000000000000000000000000000000e+00	1.076934199545194655034396902238e-02
4.216487158982704652743223050493e-01	-6.949076898452775097325684328098e-01	0.000000000000000000000000000000e+00	1.070372362034188555568459122469e-02
4.242041626612902405213390011340e-01	-6.993338534748653190220579745073e-01	0.000000000000000000000000000000e+00	1.063051698974516560969316714136e-02
4.267596094243100712795069284766e-01	-7.037600171044530172892450536892e-01	0.000000000000000000000000000000e+00	1.054991283384566595759945784039e-02
4.293150561873299575488260870770e-01	-7.081861807340408265787345953868e-01	0.000000000000000000000000000000e+00	1.046210997916638234250807926173e-02
4.318705029503497327958427831618e-01	-7.126123443636285248459216745687e-01	0.000000000000000000000000000000e+00	1.036731658303960065814486313229e-02
4.344259497133695080428594792465e-01	-7.170385079932162231131087537506e-01	0.000000000000000000000000000000e+00	1.026575337318170327849387035712e-02
4.369813964763893943121786378470e-01	-7.214646716228041434249007579638e-01	0.000000000000000000000000000000e+00	1.015765491867441291939933023514e-02
4.395368432394091695591953339317e-01	-7.258908352523918416920878371457e-01	0.000000000000000000000000000000e+00	1.004325689806161332751077708281e-02
4.420922900024290003173632612743e-01	-7.303169988819795399592749163276e-01	0.000000000000000000000000000000e+00	9.922787063936028967292557467772e-03
4.446477367654487755643799573591e-01	-7.347431625115672382264619955095e-01	0.000000000000000000000000000000e+00	9.796423213334255059026034473391e-03
4.472031835284686618336991159595e-01	-7.391693261411550475159515372070e-01	0.000000000000000000000000000000e+00	9.664299979802122575467393517101e-03
4.497586302914884370807158120442e-01	-7.435954897707427457831386163889e-01	0.000000000000000000000000000000e+00	9.526455914358930229801636357934e-03
4.523140770545082678388837393868e-01	-7.480216534003305550726281580864e-01	0.000000000000000000000000000000e+00	9.382891229862955900786758434151e-03
4.548695238175281541082028979872e-01	-7.524478170299183643621176997840e-01	0.000000000000000000000000000000e+00	9.233478860305736196645298718977e-03
4.574249705805479293552195940720e-01	-7.568739806595060626293047789659e-01	0.000000000000000000000000000000e+00	9.078079597751590595899884306164e-03
4.599804173435677046022362901567e-01	-7.613001442890937608964918581478e-01	0.000000000000000000000000000000e+00	8.916456556105565797731848931562e-03
4.625358641065875908715554487571e-01	-7.657263079186816812082838623610e-01	0.000000000000000000000000000000e+00	8.748559319023857180908088082560e-03
4.650913108696074216297233760997e-01	-7.701524715482693794754709415429e-01	0.000000000000000000000000000000e+00	8.574536940839525001045728913596e-03
4.676467576326271968767400721845e-01	-7.745786351778570777426580207248e-01	0.000000000000000000000000000000e+00	8.395063101904895463967193336430e-03
4.702022043956470831460592307849e-01	-7.790047988074448870321475624223e-01	0.000000000000000000000000000000e+00	8.211180599102901184194180927989e-03
4.727576511586668583930759268696e-01	-7.834309624370325852993346416042e-01	0.000000000000000000000000000000e+00	8.024266273205940894208687552691e-03
4.753130979216866891512438542122e-01	-7.878571260666202835665217207861e-01	0.000000000000000000000000000000e+00	7.835600594910046429175665139155e-03
4.778685446847064643982605502970e-01	-7.922832896962080928560112624837e-01	0.000000000000000000000000000000e+00	7.646151411783695152346584933412e-03
4.804239914477263506675797088974e-01	-7.967094533257959021455008041812e-01	0.000000000000000000000000000000e+00	7.456363291825644085131230553998e-03
4.829794382107461259145964049821e-01	-8.011356169553836004126878833631e-01	0.000000000000000000000000000000e+00	7.266227550588993770730450449946e-03
4.855348849737659011616131010669e-01	-8.055617805849712986798749625450e-01	0.000000000000000000000000000000e+00	7.075469220082548568728775251202e-03
4.880903317367857874309322596673e-01	-8.099879442145592189916669667582e-01	0.000000000000000000000000000000e+00	6.883745327899629465329134347940e-03
4.906457784998056181891001870099e-01	-8.144141078441469172588540459401e-01	0.000000000000000000000000000000e+00	6.690812056289782705498225823249e-03
4.932012252628253934361168830947e-01	-8.188402714737346155260411251220e-01	0.000000000000000000000000000000e+00	6.496555289560808701954108812515e-03
4.957566720258452797054360416951e-01	-8.232664351033224248155306668195e-01	0.000000000000000000000000000000e+00	6.301041184774444289806716312796e-03
4.983121187888650549524527377798e-01	-8.276925987329101230827177460014e-01	0.000000000000000000000000000000e+00	6.104505885461415648496341646023e-03
5.008675655518849412217718963802e-01	-8.321187623624978213499048251833e-01	0.000000000000000000000000000000e+00	5.907390471997831654649147026248e-03
5.034230123149048274910910549806e-01	-8.365449259920857416616968293965e-01	0.000000000000000000000000000000e+00	5.710307917604135440059476280794e-03
5.059784590779246027381077510654e-01	-8.409710896216734399288839085784e-01	0.000000000000000000000000000000e+00	5.513971577259261548642488293126e-03
5.085339058409443779851244471502e-01	-8.453972532512611381960709877603e-01	0.000000000000000000000000000000e+00	5.319081191442698308691205966170e-03
5.110893526039641532321411432349e-01	-8.498234168808488364632580669422e-01	0.000000000000000000000000000000e+00	5.126201027486882930150891013454e-03
5.136447993669840395014603018353e-01	-8.542495805104367567750500711554e-01	0.000000000000000000000000000000e+00	4.935724007194791478070339252326e-03
5.162002461300038147484769979201e-01	-8.586757441400244550422371503373e-01	0.000000000000000000000000000000e+00	4.747863270643058047904006002682e-03
5.187556928930237010177961565205e-01	-8.631019077696121533094242295192e-01	0.000000000000000000000000000000e+00	4.562727849039889538307335214995e-03
5.213111396560435872871153151209e-01	-8.675280713991999625989137712168e-01	0.000000000000000000000000000000e+00	4.380375369826491199765072792616e-03
5.238665864190633625341320112057e-01	-8.719542350287876608661008503987e-01	0.000000000000000000000000000000e+00	4.200890245491416784273663864724e-03
5.264220331820831377811487072904e-01	-8.763803986583753591332879295805e-01	0.000000000000000000000000000000e+00	4.024417390914136749557883376838e-03
5.289774799451030240504678658908e-01	-8.808065622879632794450799337937e-01	0.000000000000000000000000000000e+00	3.851182030441860273256571289835e-03
5.315329267081227992974845619756e-01	-8.852327259175509777122670129756e-01	0.000000000000000000000000000000e+00	3.681469191166266124309869312015e-03
5.340883734711425745445012580603e-01	-8.896588895471386759794540921575e-01	0.000000000000000000000000000000e+00	3.515584237142436313527937841172e-03
5.366438202341624608138204166607e-01	-8.940850531767264852689436338551e-01	0.000000000000000000000000000000e+00	3.353806608391939232671763448934e-03
5.391992669971822360608371127455e-01	-8.985112168063142945584331755526e-01	0.000000000000000000000000000000e+00	3.196355599244121888091729744019e-03
5.417547137602020113078538088303e-01	-9.029373804359019928256202547345e-01	0.000000000000000000000000000000e+00	3.043380519568824639498050288466e-03
5.443101605232218975771729674307e-01	-9.073635440654896910928073339164e-01	0.000000000000000000000000000000e+00	2.894971961669348843593230213855e-03
5.468656072862417838464921260311e-01	-9.117897076950775003822968756140e-01	0.000000000000000000000000000000e+00	2.751186198225630871044833369865e-03
5.494210540492615590935088221158e-01	-9.162158713246651986494839547959e-01	0.000000000000000000000000000000e+00	2.612068102953374500174721362100e-03
5.519765008122813343405255182006e-01	-9.206420349542528969166710339778e-01	0.000000000000000000000000000000e+00	2.477664701421008162929293661136e-03
5.545319475753012206098446768010e-01	-9.250681985838408172284630381910e-01	0.000000000000000000000000000000e+00	2.348025993128043456548148526508e-03
5.570873943383209958568613728858e-01	-9.294943622134285154956501173729e-01	0.000000000000000000000000000000e+00	2.223197139365224329204950848293e-03
5.596428411013407711038780689705e-01	-9.339205258430162137628371965548e-01	0.000000000000000000000000000000e+00	2.103207562179339271818401257974e-03
5.621982878643606573731972275709e-01	-9.383466894726040230523267382523e-01	0.000000000000000000000000000000e+00	1.988062845872795927903986523688e-03
5.647537346273804326202139236557e-01	-9.427728531021918323418162799499e-01	0.000000000000000000000000000000e+00	1.877741694204826481545689276231e-03
5.673091813904002078672306197404e-01	-9.471990167317795306090033591317e-01	0.000000000000000000000000000000e+00	1.772197970357246039202481213692e-03
5.698646281534200941365497783409e-01	-9.516251803613673398984929008293e-01	0.000000000000000000000000000000e+00	1.671365461570453259457225136941e-03
5.724200749164399804058689369413e-01	-9.560513439909550381656799800112e-01	0.000000000000000000000000000000e+00	1.575163040636140803635312224174e-03
5.749755216794597556528856330260e-01	-9.604775076205427364328670591931e-01	0.000000000000000000000000000000e+00	1.483498502401773807071738708885e-03
5.775309684424796419222047916264e-01	-9.649036712501306567446590634063e-01	0.000000000000000000000000000000e+00	1.396270671759859130153791362261e-03
5.800864152054994171692214877112e-01	-9.693298348797183550118461425882e-01	0.000000000000000000000000000000e+00	1.313370222796087904287842818007e-03
5.826418619685191924162381837959e-01	-9.737559985093060532790332217701e-01	0.000000000000000000000000000000e+00	1.234679968026505770747891510553e-03
5.851973087315389676632548798807e-01	-9.781821621388937515462203009520e-01	0.000000000000000000000000000000e+00	1.160075244877586302452709965394e-03
5.877527554945588539325740384811e-01	-9.826083257684816718580123051652e-01	0.000000000000000000000000000000e+00	1.089424695248211293757689688277e-03
5.903082022575786291795907345659e-01	-9.870344893980693701251993843471e-01	0.000000000000000000000000000000e+00	1.022591421114171089667976843884e-03
5.928636490205985154489098931663e-01	-9.914606530276570683923864635290e-01	0.000000000000000000000000000000e+00	9.594343540224190220247479921056e-04
5.954190957836182906959265892510e-01	-9.958868166572449887041784677422e-01	0.000000000000000000000000000000e+00	8.998096445138669763688654690270e-04
5.979745425466381769652457478514e-01	-1.000312980286832686971365546924e+00	0.000000000000000000000000000000e+00	8.435719353377123296347517289462e-04
6.005299893096579522122624439362e-01	-1.004739143916420385238552626106e+00	0.000000000000000000000000000000e+00	7.905754641476870400035315000764e-04
6.030854360726778384815816025366e-01	-1.009165307546008083505739705288e+00	0.000000000000000000000000000000e+00	7.406749968720577510794544906503e-04
6.056408828356976137285982986214e-01	-1.013591471175595781772926784470e+00	0.000000000000000000000000000000e+00	6.937266187163954782660124642746e-04
6.081963295987173889756149947061e-01	-1.018017634805183480040113863652e+00	0.000000000000000000000000000000e+00	6.495884149571317951049609362713e-04
6.107517763617372752449341533065e-01	-1.022443798434771400351905867865e+00	0.000000000000000000000000000000e+00	6.081210593759111843886744352972e-04
6.133072231247570504919508493913e-01	-1.026869962064359098619092947047e+00	0.000000000000000000000000000000e+00	5.691883244470077657037321294808e-04
6.158626698877768257389675454760e-01	-1.031296125693946796886280026229e+00	0.000000000000000000000000000000e+00	5.326575189664179820620004690568e-04
6.184181166507967120082867040765e-01	-1.035722289323534495153467105411e+00	0.000000000000000000000000000000e+00	4.983998561072115534784088275444e-04
6.209735634138165982776058626769e-01	-1.040148452953122415465259109624e+00	0.000000000000000000000000000000e+00	4.662907552964368944684037110449e-04
6.235290101768363735246225587616e-01	-1.044574616582710113732446188806e+00	0.000000000000000000000000000000e+00	4.362100802945176976008201386037e-04
6.260844569398561487716392548464e-01	-1.049000780212297811999633267988e+00	0.000000000000000000000000000000e+00	4.080423168113276677707035311471e-04
6.286399037028760350409584134468e-01	-1.053426943841885732311425272201e+00	0.000000000000000000000000000000e+00	3.816766932053754896557451470329e-04
6.311953504658958102879751095315e-01	-1.057853107471473430578612351383e+00	0.000000000000000000000000000000e+00	3.570072494408114364278228336502e-04
6.337507972289155855349918056163e-01	-1.062279271101061128845799430565e+00	0.000000000000000000000000000000e+00	3.339328591432080741568944048936e-04
6.363062439919354718043109642167e-01	-1.066705434730649049157591434778e+00	0.000000000000000000000000000000e+00	3.123572118447888673956058802617e-04
6.388616907549552470513276603015e-01	-1.071131598360236747424778513960e+00	0.000000000000000000000000000000e+00	2.921887613741558625130023685301e-04
6.414171375179750222983443563862e-01	-1.075557761989824445691965593142e+00	0.000000000000000000000000000000e+00	2.733406459232971168551995511109e-04
6.439725842809949085676635149866e-01	-1.079983925619412143959152672323e+00	0.000000000000000000000000000000e+00	2.557305852229110583809235102137e-04
6.465280310440147948369826735870e-01	-1.084410089249000064270944676537e+00	0.000000000000000000000000000000e+00	2.392807592984915127445888494151e-04
6.490834778070345700839993696718e-01	-1.088836252878587762538131755718e+00	0.000000000000000000000000000000e+00	2.239176721679166136638738926479e-04
6.516389245700543453310160657566e-01	-1.093262416508175460805318834900e+00	0.000000000000000000000000000000e+00	2.095720039350267753855416863473e-04
6.541943713330742316003352243570e-01	-1.097688580137763159072505914082e+00	0.000000000000000000000000000000e+00	1.961784539788973935180854679672e-04
6.567498180960940068473519204417e-01	-1.102114743767350857339692993264e+00	0.000000000000000000000000000000e+00	1.836755776716415930645276421984e-04
6.593052648591137820943686165265e-01	-1.106540907396938555606880072446e+00	0.000000000000000000000000000000e+00	1.720056191989659765111814193617e-04
6.618607116221336683636877751269e-01	-1.110967071026526475918672076659e+00	0.000000000000000000000000000000e+00	1.611143422087824321128901594591e-04
6.644161583851534436107044712116e-01	-1.115393234656114174185859155841e+00	0.000000000000000000000000000000e+00	1.509508602708977407277218807380e-04
6.669716051481733298800236298121e-01	-1.119819398285701872453046235023e+00	0.000000000000000000000000000000e+00	1.414674687853487752408482291955e-04
6.695270519111931051270403258968e-01	-1.124245561915289792764838239236e+00	0.000000000000000000000000000000e+00	1.326194794021873799363953061459e-04
6.720824986742129913963594844972e-01	-1.128671725544877491032025318418e+00	0.000000000000000000000000000000e+00	1.243650581395814799529758731822e-04
6.746379454372327666433761805820e-01	-1.133097889174465189299212397600e+00	0.000000000000000000000000000000e+00	1.166650679149804244443683343135e-04
6.771933922002526529126953391824e-01	-1.137524052804053109611004401813e+00	0.000000000000000000000000000000e+00	1.094829161885344420744939353263e-04
6.797488389632724281597120352671e-01	-1.141950216433640807878191480995e+00	0.000000000000000000000000000000e+00	1.027844080633747000843442043205e-04
6.823042857262922034067287313519e-01	-1.146376380063228506145378560177e+00	0.000000000000000000000000000000e+00	9.653760519244921527517999670920e-05
6.848597324893119786537454274367e-01	-1.150802543692816204412565639359e+00	0.000000000000000000000000000000e+00	9.071269090419814616448046518116e-05
6.874151792523318649230645860371e-01	-1.155228707322404124724357643572e+00	0.000000000000000000000000000000e+00	8.528184126663899164259852181402e-05
6.899706260153516401700812821218e-01	-1.159654870951991822991544722754e+00	0.000000000000000000000000000000e+00	8.021910257579254464096324417355e-05
6.925260727783715264394004407222e-01	-1.164081034581579521258731801936e+00	0.000000000000000000000000000000e+00	7.550027500940632570018695712832e-05
6.950815195413914127087195993226e-01	-1.168507198211167219525918881118e+00	0.000000000000000000000000000000e+00	7.110280247399876157009257493513e-05
6.976369663044111879557362954074e-01	-1.172933361840754917793105960300e+00	0.000000000000000000000000000000e+00	6.700566842875024309907766584260e-05
7.001924130674309632027529914922e-01	-1.177359525470342838104897964513e+00	0.000000000000000000000000000000e+00	6.318929769887727610280792056585e-05
7.027478598304508494720721500926e-01	-1.181785689099930536372085043695e+00	0.000000000000000000000000000000e+00	5.963546396469205165694407733135e-05
7.053033065934706247190888461773e-01	-1.186211852729518234639272122877e+00	0.000000000000000000000000000000e+00	5.632720288361430514053468376900e-05
7.078587533564903999661055422621e-01	-1.190638016359105932906459202059e+00	0.000000000000000000000000000000e+00	5.324873041485047209415981672720e-05
7.104142001195102862354247008625e-01	-1.195064179988693853218251206272e+00	0.000000000000000000000000000000e+00	5.038536630405485064031906317084e-05
7.129696468825300614824413969473e-01	-1.199490343618281551485438285454e+00	0.000000000000000000000000000000e+00	4.772346255572251522841797921615e-05
7.155250936455498367294580930320e-01	-1.203916507247869249752625364636e+00	0.000000000000000000000000000000e+00	4.525033636320067493728422358679e-05
7.180805404085697229987772516324e-01	-1.208342670877456948019812443818e+00	0.000000000000000000000000000000e+00	4.295420766547008176389557676522e-05
7.206359871715896092680964102328e-01	-1.212768834507044868331604448031e+00	0.000000000000000000000000000000e+00	4.082414075241603016938607417785e-05
7.231914339346093845151131063176e-01	-1.217194998136632566598791527213e+00	0.000000000000000000000000000000e+00	3.884998991729722263776744539676e-05
7.257468806976291597621298024023e-01	-1.221621161766220264865978606394e+00	0.000000000000000000000000000000e+00	3.702234894898643138318183876123e-05
7.283023274606490460314489610028e-01	-1.226047325395808185177770610608e+00	0.000000000000000000000000000000e+00	3.533250402664350796680392541305e-05
7.308577742236688212784656570875e-01	-1.230473489025395883444957689790e+00	0.000000000000000000000000000000e+00	3.377239014605357402551769063770e-05
7.334132209866885965254823531723e-01	-1.234899652654983581712144768971e+00	0.000000000000000000000000000000e+00	3.233455058029789837281686715187e-05
7.359686677497084827948015117727e-01	-1.239325816284571502023936773185e+00	0.000000000000000000000000000000e+00	3.101209944340104439873539998729e-05
7.385241145127282580418182078574e-01	-1.243751979914159200291123852367e+00	0.000000000000000000000000000000e+00	2.979868698281894049979118266336e-05
7.410795612757480332888349039422e-01	-1.248178143543746898558310931548e+00	0.000000000000000000000000000000e+00	2.868846768138232338754209371778e-05
7.436350080387679195581540625426e-01	-1.252604307173334596825498010730e+00	0.000000000000000000000000000000e+00	2.767607061444902523264857685525e-05
7.461904548017878058274732211430e-01	-1.257030470802922295092685089912e+00	0.000000000000000000000000000000e+00	2.675657246167319777783305534413e-05
7.487459015648075810744899172278e-01	-1.261456634432509993359872169094e+00	0.000000000000000000000000000000e+00	2.592547257718455169664753534597e-05
7.513013483278273563215066133125e-01	-1.265882798062097913671664173307e+00	0.000000000000000000000000000000e+00	2.517867020418271424824635529305e-05
7.538567950908472425908257719129e-01	-1.270308961691685611938851252489e+00	0.000000000000000000000000000000e+00	2.451244369915253152117373680596e-05
7.564122418538670178378424679977e-01	-1.274735125321273310206038331671e+00	0.000000000000000000000000000000e+00	2.392343168633488326092935427614e-05
7.589676886168867930848591640824e-01	-1.279161288950861008473225410853e+00	0.000000000000000000000000000000e+00	2.340861591650064934730900156890e-05
7.615231353799066793541783226829e-01	-1.283587452580448928785017415066e+00	0.000000000000000000000000000000e+00	2.296530588937300941402078202636e-05
7.640785821429264546011950187676e-01	-1.288013616210036627052204494248e+00	0.000000000000000000000000000000e+00	2.259112517178677877172608690071e-05
7.666340289059463408705141773680e-01	-1.292439779839624325319391573430e+00	0.000000000000000000000000000000e+00	2.228399912944288316992043352816e-05
7.691894756689661161175308734528e-01	-1.296865943469212245631183577643e+00	0.000000000000000000000000000000e+00	2.204214419690405442776165445551e-05
7.717449224319860023868500320532e-01	-1.301292107098799943898370656825e+00	0.000000000000000000000000000000e+00	2.186405865134614557470683904317e-05
7.743003691950057776338667281379e-01	-1.305718270728387642165557736007e+00	0.000000000000000000000000000000e+00	2.174851475690012578669343956683e-05
1.277723381509910174913535740870e-02	2.213081814793877236113850415222e-02	0.000000000000000000000000000000e+00	2.222040186592542181077090945873e-05
1.533268057811892209896242889045e-02	1.770465451835101858280019371250e-02	0.000000000000000000000000000000e+00	2.219048651670870418717296246314e-05
1.788812734113874244878950037219e-02	1.327849088876326306973840729597e-02	0.000000000000000000000000000000e+00	2.222124743894084045008063821314e-05
2.044357410415856279861657185393e-02	8.852327259175509291400096856250e-03	0.000000000000000000000000000000e+00	2.231236972786995536276177798385e-05
2.299902086717838661789059528928e-02	4.426163629587753778338310439722e-03	0.000000000000000000000000000000e+00	2.246379319916187516318478722965e-05
2.555446763019820349827071481741e-02	0.000000000000000000000000000000e+00	0.000000000000000000000000000000e+00	2.267571157754277486832267252126e-05
2.810991439321802731754473825276e-02	-4.426163629587753778338310439722e-03	0.000000000000000000000000000000e+00	2.294857285472954520596025607126e-05
3.066536115623784766737180973450e-02	-8.852327259175511026123572833058e-03	0.000000000000000000000000000000e+00	2.328308089331253646252564704078e-05
3.322080791925766801719888121625e-02	-1.327849088876326480446188327278e-02	0.000000000000000000000000000000e+00	2.368019826842448881257588433336e-05
3.577625468227749183647290465160e-02	-1.770465451835101858280019371250e-02	0.000000000000000000000000000000e+00	2.414115031728299908203930201900e-05
3.833170144529730871685302417973e-02	-2.213081814793877236113850415222e-02	0.000000000000000000000000000000e+00	2.466743054243763521075037681296e-05
4.088714820831712559723314370785e-02	-2.655698177752652613947681459194e-02	0.000000000000000000000000000000e+00	2.526080726191311720194021539498e-05
4.344259497133695635540107105044e-02	-3.098314540711427991781512503167e-02	0.000000000000000000000000000000e+00	2.592333155927393497589689141947e-05
4.599804173435677323578119057856e-02	-3.540930903670204410449429133223e-02	0.000000000000000000000000000000e+00	2.665734673452757705781196451156e-05
4.855348849737659011616131010669e-02	-3.983547266628979788283260177195e-02	0.000000000000000000000000000000e+00	2.746549899346486346219178842354e-05
5.110893526039642087432923744927e-02	-4.426163629587755166117091221167e-02	0.000000000000000000000000000000e+00	2.835074977247045650949504314031e-05
5.366438202341623775470935697740e-02	-4.868779992546530543950922265140e-02	0.000000000000000000000000000000e+00	2.931638956229690225348781529302e-05
5.621982878643605463508947650553e-02	-5.311396355505305921784753309112e-02	0.000000000000000000000000000000e+00	3.036605320677646872428584456927e-05
5.877527554945588539325740384811e-02	-5.754012718464081299618584353084e-02	0.000000000000000000000000000000e+00	3.150373713875350637891176175387e-05
6.133072231247570227363752337624e-02	-6.196629081422858065231196178502e-02	0.000000000000000000000000000000e+00	3.273381810381631955688200297239e-05
6.388616907549551915401764290436e-02	-6.639245444381632055286246441028e-02	0.000000000000000000000000000000e+00	3.406107402972872913015506268763e-05
6.644161583851533603439776243249e-02	-7.081861807340408820898858266446e-02	0.000000000000000000000000000000e+00	3.549070661419466784667828274102e-05
6.899706260153515291477788196062e-02	-7.524478170299182810953908528973e-02	0.000000000000000000000000000000e+00	3.702836613460237807525163300504e-05
7.155250936455498367294580930320e-02	-7.967094533257959576566520354390e-02	0.000000000000000000000000000000e+00	3.868017842675481872231901814274e-05
7.410795612757480055332592883133e-02	-8.409710896216733566621570616917e-02	0.000000000000000000000000000000e+00	4.045277421759289340156412473348e-05
7.666340289059463131149385617391e-02	-8.852327259175510332234182442335e-02	0.000000000000000000000000000000e+00	4.235332083763536191586482337890e-05
7.921884965361443431408616788758e-02	-9.294943622134285710068013486307e-02	0.000000000000000000000000000000e+00	4.438955662085446814048989017110e-05
8.177429641663426507225409523016e-02	-9.737559985093061087901844530279e-02	0.000000000000000000000000000000e+00	4.656982806456064709994466244147e-05
8.432974317965408195263421475829e-02	-1.018017634805183646573567557425e-01	0.000000000000000000000000000000e+00	4.890312996444509219089169516081e-05
8.688518994267391271080214210087e-02	-1.062279271101061184356950661822e-01	0.000000000000000000000000000000e+00	5.139914851199106924977896837525e-05
8.944063670569372959118226162900e-02	-1.106540907396938722140333766220e-01	0.000000000000000000000000000000e+00	5.406830794442908270317632579705e-05
9.199608346871354647156238115713e-02	-1.150802543692816259923716870617e-01	0.000000000000000000000000000000e+00	5.692182045150216007515023286523e-05
9.455153023173336335194250068525e-02	-1.195064179988693797707099975014e-01	0.000000000000000000000000000000e+00	5.997173995460406526565241835947e-05
9.710697699475318023232262021338e-02	-1.239325816284571335490483079411e-01	0.000000000000000000000000000000e+00	6.323101962858382460094808230622e-05
9.966242375777301099049054755596e-02	-1.283587452580448873273866183808e-01	0.000000000000000000000000000000e+00	6.671357376881550970727785543346e-05
1.022178705207928278708706670841e-01	-1.327849088876326411057249288206e-01	0.000000000000000000000000000000e+00	7.043434373423414749954690750045e-05
1.047733172838126586290385944267e-01	-1.372110725172203948840632392603e-01	0.000000000000000000000000000000e+00	7.440936876732057929199892765126e-05
1.073287640468324755094187139548e-01	-1.416372361468081486624015497000e-01	0.000000000000000000000000000000e+00	7.865586129449083166182560278301e-05
1.098842108098522923897988334829e-01	-1.460633997763959301963154757686e-01	0.000000000000000000000000000000e+00	8.319228754033092709981034307276e-05
1.124396575728721092701789530111e-01	-1.504895634059836562190781705795e-01	0.000000000000000000000000000000e+00	8.803845315441186222468750166570e-05
1.149951043358919261505590725392e-01	-1.549157270355714099974164810192e-01	0.000000000000000000000000000000e+00	9.321559444308510921934490811580e-05
1.175505510989117707865148076962e-01	-1.593418906651591915313304070878e-01	0.000000000000000000000000000000e+00	9.874647518135458434951345907393e-05
1.201059978619315737891071194099e-01	-1.637680542947469453096687175275e-01	0.000000000000000000000000000000e+00	1.046554892721228099440600178838e-04
1.226614446249513906694872389380e-01	-1.681942179243346713324314123383e-01	0.000000000000000000000000000000e+00	1.109687693325038700120632739754e-04
1.252168913879712075498673584661e-01	-1.726203815539224251107697227781e-01	0.000000000000000000000000000000e+00	1.177143014702965260337430564164e-04
1.277723381509910660636109014376e-01	-1.770465451835102066446836488467e-01	0.000000000000000000000000000000e+00	1.249220461423592148236805243755e-04
1.303277849140108690662032131513e-01	-1.814727088130979604230219592864e-01	0.000000000000000000000000000000e+00	1.326240651809938177717318463777e-04
1.328832316770306998243711404939e-01	-1.858988724426857142013602697261e-01	0.000000000000000000000000000000e+00	1.408546550916714369845739174281e-04
1.354386784400505028269634522076e-01	-1.903250360722734402241229645369e-01	0.000000000000000000000000000000e+00	1.496504862533218739931162311052e-04
1.379941252030703058295557639212e-01	-1.947511997018611940024612749767e-01	0.000000000000000000000000000000e+00	1.590507480760204714245048540633e-04
1.405495719660901643432993068927e-01	-1.991773633314489755363752010453e-01	0.000000000000000000000000000000e+00	1.690972997200715398965348290616e-04
1.431050187291099673458916186064e-01	-2.036035269610367293147135114850e-01	0.000000000000000000000000000000e+00	1.798348259355911870054772760952e-04
1.456604654921297703484839303201e-01	-2.080296905906244830930518219247e-01	0.000000000000000000000000000000e+00	1.913109974976093697208306965152e-04
1.482159122551496011066518576627e-01	-2.124558542202122091158145167356e-01	0.000000000000000000000000000000e+00	2.035766355159864243046241583102e-04
1.507713590181694318648197850052e-01	-2.168820178497999906497284428042e-01	0.000000000000000000000000000000e+00	2.166858785531831010570669171500e-04
1.533268057811892626229877123478e-01	-2.213081814793877444280667532439e-01	0.000000000000000000000000000000e+00	2.306963512047818787558534081583e-04
1.558822525442090656255800240615e-01	-2.257343451089754982064050636836e-01	0.000000000000000000000000000000e+00	2.456693328988732985193599311913e-04
1.584376993072288963837479514041e-01	-2.301605087385632519847433741234e-01	0.000000000000000000000000000000e+00	2.616699247355086174748883820484e-04
1.609931460702487271419158787467e-01	-2.345866723681510057630816845631e-01	0.000000000000000000000000000000e+00	2.787672129998227180114334089467e-04
1.635485928332685301445081904603e-01	-2.390128359977387595414199950028e-01	0.000000000000000000000000000000e+00	2.970344264867754769700314287917e-04
1.661040395962883609026761178029e-01	-2.434389996273265133197583054425e-01	0.000000000000000000000000000000e+00	3.165490858386554732031847869678e-04
1.686594863593081639052684295166e-01	-2.478651632569142670980966158822e-01	0.000000000000000000000000000000e+00	3.373931417959936886370730935170e-04
1.712149331223279946634363568592e-01	-2.522913268865020208764349263220e-01	0.000000000000000000000000000000e+00	3.596530993745234556190071284476e-04
1.737703798853478254216042842017e-01	-2.567174905160897746547732367617e-01	0.000000000000000000000000000000e+00	3.834201244845405532647719670791e-04
1.763258266483676284241965959154e-01	-2.611436541456775284331115472014e-01	0.000000000000000000000000000000e+00	4.087901282336548359347405678932e-04
1.788812734113874591823645232580e-01	-2.655698177752652822114498576411e-01	0.000000000000000000000000000000e+00	4.358638245224457459167655137833e-04
1.814367201744072621849568349717e-01	-2.699959814048530359897881680808e-01	0.000000000000000000000000000000e+00	4.647467552142786314031686067949e-04
1.839921669374271206987003779432e-01	-2.744221450344407897681264785206e-01	0.000000000000000000000000000000e+00	4.955492763352903383758385480462e-04
1.865476137004469237012926896568e-01	-2.788483086640285435464647889603e-01	0.000000000000000000000000000000e+00	5.283864992698371083196251518643e-04
1.891030604634667267038850013705e-01	-2.832744722936162973248030994000e-01	0.000000000000000000000000000000e+00	5.633781800570792849813805958092e-04
1.916585072264865574620529287131e-01	-2.877006359232040511031414098397e-01	0.000000000000000000000000000000e+00	6.006485498211073300461881885326e-04
1.942139539895063882202208560557e-01	-2.921267995527918603926309515373e-01	0.000000000000000000000000000000e+00	6.403260801891186727169413828165e-04
1.967694007525262189783887833983e-01	-2.965529631823795586598180307192e-01	0.000000000000000000000000000000e+00	6.825431810964330704011304717937e-04
1.993248475155460219809810951119e-01	-3.009791268119673124381563411589e-01	0.000000000000000000000000000000e+00	7.274358349400253387351256151305e-04
2.018802942785658527391490224545e-01	-3.054052904415550662164946515986e-01	0.000000000000000000000000000000e+00	7.751431736490012672224914069830e-04
2.044357410415856557417413341682e-01	-3.098314540711428199948329620383e-01	0.000000000000000000000000000000e+00	8.258070088287787621425528605812e-04
2.069911878046054864999092615108e-01	-3.142576177007306292843225037359e-01	0.000000000000000000000000000000e+00	8.795713050582284597139759441120e-04
2.095466345676253172580771888533e-01	-3.186837813303183830626608141756e-01	0.000000000000000000000000000000e+00	9.365815614938849398285469760594e-04
2.121020813306451202606695005670e-01	-3.231099449599060813298478933575e-01	0.000000000000000000000000000000e+00	9.969840333887301699750116412702e-04
2.146575280936649510188374279096e-01	-3.275361085894938906193374350551e-01	0.000000000000000000000000000000e+00	1.060924711864588091542183079241e-03
2.172129748566847540214297396233e-01	-3.319622722190815888865245142370e-01	0.000000000000000000000000000000e+00	1.128548016789435995063661799520e-03
2.197684216197045847795976669659e-01	-3.363884358486693981760140559345e-01	0.000000000000000000000000000000e+00	1.199995264267432731192242201246e-03
2.223238683827244432933412099374e-01	-3.408145994782571519543523663742e-01	0.000000000000000000000000000000e+00	1.275403115031984845745283152496e-03
2.248793151457442185403579060221e-01	-3.452407631078448502215394455561e-01	0.000000000000000000000000000000e+00	1.354902362106401129959731832741e-03
2.274347619087640492985258333647e-01	-3.496669267374326595110289872537e-01	0.000000000000000000000000000000e+00	1.438617359567684111584795481065e-03
2.299902086717838523011181450784e-01	-3.540930903670203577782160664356e-01	0.000000000000000000000000000000e+00	1.526666185783317856994312222696e-03
2.325456554348036830592860724209e-01	-3.585192539966081115565543768753e-01	0.000000000000000000000000000000e+00	1.619161079485933064231462097382e-03
2.351011021978235415730296153924e-01	-3.629454176261959208460439185728e-01	0.000000000000000000000000000000e+00	1.716208244732119001657588697185e-03
2.376565489608433168200463114772e-01	-3.673715812557836191132309977547e-01	0.000000000000000000000000000000e+00	1.817905824615408377081804403019e-03
2.402119957238631753337898544487e-01	-3.717977448853714284027205394523e-01	0.000000000000000000000000000000e+00	1.924339395108967849801206995153e-03
2.427674424868830060919577817913e-01	-3.762239085149591821810588498920e-01	0.000000000000000000000000000000e+00	2.035575373151727370663044425214e-03
2.453228892499028090945500935049e-01	-3.806500721445468804482459290739e-01	0.000000000000000000000000000000e+00	2.151654370843888823550127398221e-03
2.478783360129226398527180208475e-01	-3.850762357741346897377354707714e-01	0.000000000000000000000000000000e+00	2.272587538213810282733406964439e-03
2.504337827759424150997347169323e-01	-3.895023994037223880049225499533e-01	0.000000000000000000000000000000e+00	2.398358340117529800133988615585e-03
2.529892295389623013690538755327e-01	-3.939285630333101972944120916509e-01	0.000000000000000000000000000000e+00	2.528930558757068805530998645281e-03
2.555446763019821321272218028753e-01	-3.983547266628979510727504020906e-01	0.000000000000000000000000000000e+00	2.664259567177437813129126098488e-03
2.581001230650019073742384989600e-01	-4.027808902924856493399374812725e-01	0.000000000000000000000000000000e+00	2.804302753216924432022594260161e-03
2.606555698280217381324064263026e-01	-4.072070539220734586294270229700e-01	0.000000000000000000000000000000e+00	2.949023986131550385120236867920e-03
2.632110165910415133794231223874e-01	-4.116332175516611568966141021519e-01	0.000000000000000000000000000000e+00	3.098389077304958445779892173277e-03
2.657664633540613441375910497300e-01	-4.160593811812489661861036438495e-01	0.000000000000000000000000000000e+00	3.252351600231521283612678985264e-03
2.683219101170812304069102083304e-01	-4.204855448108367199644419542892e-01	0.000000000000000000000000000000e+00	3.410829859599854175372657394405e-03
2.708773568801010056539269044151e-01	-4.249117084404244182316290334711e-01	0.000000000000000000000000000000e+00	3.573682309314269410494002698897e-03
2.734328036431208364120948317577e-01	-4.293378720700122275211185751687e-01	0.000000000000000000000000000000e+00	3.740690934003658776885181680427e-03
2.759882504061406671702627591003e-01	-4.337640356995999812994568856084e-01	0.000000000000000000000000000000e+00	3.911566051979611588484964102008e-03
2.785436971691604424172794551851e-01	-4.381901993291877350777951960481e-01	0.000000000000000000000000000000e+00	4.085976335244587143158412345656e-03
2.810991439321803286865986137855e-01	-4.426163629587754888561335064878e-01	0.000000000000000000000000000000e+00	4.263594098156384820663689083631e-03
2.836545906952001039336153098702e-01	-4.470425265883631871233205856697e-01	0.000000000000000000000000000000e+00	4.444137520210547295795855404776e-03
2.862100374582199346917832372128e-01	-4.514686902179509964128101273673e-01	0.000000000000000000000000000000e+00	4.627391077362605700806774677858e-03
2.887654842212397654499511645554e-01	-4.558948538475387501911484378070e-01	0.000000000000000000000000000000e+00	4.813209172103503040440752869245e-03
2.913209309842595406969678606401e-01	-4.603210174771265039694867482467e-01	0.000000000000000000000000000000e+00	5.001505511048054408718144259183e-03
2.938763777472794269662870192406e-01	-4.647471811067142577478250586864e-01	0.000000000000000000000000000000e+00	5.192236580283390162682266577576e-03
2.964318245102992577244549465831e-01	-4.691733447363020670373146003840e-01	0.000000000000000000000000000000e+00	5.385350539799446147049000188645e-03
2.989872712733190329714716426679e-01	-4.735995083658897653045016795659e-01	0.000000000000000000000000000000e+00	5.580695767585750269312860893933e-03
3.015427180363388637296395700105e-01	-4.780256719954775745939912212634e-01	0.000000000000000000000000000000e+00	5.777903163455768917322608047016e-03
3.040981647993586944878074973531e-01	-4.824518356250652728611783004453e-01	0.000000000000000000000000000000e+00	5.976318889918523849513753987139e-03
3.066536115623785252459754246956e-01	-4.868779992546530821506678421429e-01	0.000000000000000000000000000000e+00	6.175059439624690921233352014497e-03
3.092090583253983560041433520382e-01	-4.913041628842407804178549213248e-01	0.000000000000000000000000000000e+00	6.373194021423453717312135324846e-03
3.117645050884181312511600481230e-01	-4.957303265138284786850420005067e-01	0.000000000000000000000000000000e+00	6.569986951153632299960083429369e-03
3.143199518514379620093279754656e-01	-5.001564901434162324633803109464e-01	0.000000000000000000000000000000e+00	6.765051648685605455157965337776e-03
3.168753986144577927674959028082e-01	-5.045826537730039307305673901283e-01	0.000000000000000000000000000000e+00	6.958359490745971535907710148194e-03
3.194308453774776235256638301507e-01	-5.090088174025917400200569318258e-01	0.000000000000000000000000000000e+00	7.150082335666451543998434203786e-03
3.219862921404974542838317574933e-01	-5.134349810321795493095464735234e-01	0.000000000000000000000000000000e+00	7.340404399705106712470392693604e-03
3.245417389035172295308484535781e-01	-5.178611446617672475767335527053e-01	0.000000000000000000000000000000e+00	7.529380314139688668007011074224e-03
3.270971856665370602890163809207e-01	-5.222873082913550568662230944028e-01	0.000000000000000000000000000000e+00	7.716931541198922273050442299791e-03
3.296526324295568910471843082632e-01	-5.267134719209427551334101735847e-01	0.000000000000000000000000000000e+00	7.902925194774240019723876571334e-03
3.322080791925767218053522356058e-01	-5.311396355505305644228997152823e-01	0.000000000000000000000000000000e+00	8.087261951781579000231303666624e-03
3.347635259555965525635201629484e-01	-5.355657991801182626900867944642e-01	0.000000000000000000000000000000e+00	8.269865605295044497236034430898e-03
3.373189727186163278105368590332e-01	-5.399919628097059609572738736460e-01	0.000000000000000000000000000000e+00	8.450563480916115435825908264178e-03
3.398744194816361585687047863757e-01	-5.444181264392937702467634153436e-01	0.000000000000000000000000000000e+00	8.628919690816758483742354712831e-03
3.424298662446559893268727137183e-01	-5.488442900688815795362529570411e-01	0.000000000000000000000000000000e+00	8.804142023658787646889223310609e-03
3.449853130076758200850406410609e-01	-5.532704536984692778034400362230e-01	0.000000000000000000000000000000e+00	8.975134264622312840753437512831e-03
3.475407597706956508432085684035e-01	-5.576966173280570870929295779206e-01	0.000000000000000000000000000000e+00	9.140692486748933434648201057371e-03
3.500962065337154260902252644883e-01	-5.621227809576447853601166571025e-01	0.000000000000000000000000000000e+00	9.299751132426830116384230962012e-03
3.526516532967352568483931918308e-01	-5.665489445872325946496061988000e-01	0.000000000000000000000000000000e+00	9.451579691768541638396960991031e-03
3.552071000597551431177123504312e-01	-5.709751082168202929167932779819e-01	0.000000000000000000000000000000e+00	9.595854905879414031844021337747e-03
3.577625468227749183647290465160e-01	-5.754012718464081022062828196795e-01	0.000000000000000000000000000000e+00	9.732611379638253512602830141986e-03
3.603179935857947491228969738586e-01	-5.798274354759958004734698988614e-01	0.000000000000000000000000000000e+00	9.862111259080369798923904056664e-03
3.628734403488145798810649012012e-01	-5.842535991055836097629594405589e-01	0.000000000000000000000000000000e+00	9.984698242501059348152914196817e-03
3.654288871118343551280815972859e-01	-5.886797627351713080301465197408e-01	0.000000000000000000000000000000e+00	1.010067936609086204635676864427e-02
3.679843338748542413974007558863e-01	-5.931059263647591173196360614384e-01	0.000000000000000000000000000000e+00	1.021025759294092241646900731666e-02
3.705397806378740166444174519711e-01	-5.975320899943468155868231406203e-01	0.000000000000000000000000000000e+00	1.031351048622717453406849585917e-02
3.730952274008938474025853793137e-01	-6.019582536239346248763126823178e-01	0.000000000000000000000000000000e+00	1.041040160844809193962934301680e-02
3.756506741639136781607533066563e-01	-6.063844172535224341658022240154e-01	0.000000000000000000000000000000e+00	1.050080659548709681450073816222e-02
3.782061209269334534077700027410e-01	-6.108105808831101324329893031972e-01	0.000000000000000000000000000000e+00	1.058454112291134889545229924579e-02
3.807615676899533396770891613414e-01	-6.152367445126978307001763823791e-01	0.000000000000000000000000000000e+00	1.066138421896376843600595663020e-02
3.833170144529731149241058574262e-01	-6.196629081422856399896659240767e-01	0.000000000000000000000000000000e+00	1.073109465746783022788157779814e-02
3.858724612159929456822737847688e-01	-6.240890717718733382568530032586e-01	0.000000000000000000000000000000e+00	1.079342259736989356744274459743e-02
3.884279079790127764404417121114e-01	-6.285152354014611475463425449561e-01	0.000000000000000000000000000000e+00	1.084811912038692593984734457990e-02
3.909833547420326071986096394539e-01	-6.329413990310488458135296241380e-01	0.000000000000000000000000000000e+00	1.089494574578838380352063808232e-02
3.935388015050524379567775667965e-01	-6.373675626606366551030191658356e-01	0.000000000000000000000000000000e+00	1.093368451983907016500374709267e-02
3.960942482680722132037942628813e-01	-6.417937262902243533702062450175e-01	0.000000000000000000000000000000e+00	1.096414804041492829789206098212e-02
3.986496950310920994731134214817e-01	-6.462198899198121626596957867150e-01	0.000000000000000000000000000000e+00	1.098618788211999305892696554565e-02
4.012051417941118747201301175664e-01	-6.506460535493999719491853284126e-01	0.000000000000000000000000000000e+00	1.099969995623147761554250223526e-02
4.037605885571317054782980449090e-01	-6.550722171789876702163724075945e-01	0.000000000000000000000000000000e+00	1.100462637845868452135533743785e-02
4.063160353201515362364659722516e-01	-6.594983808085754795058619492920e-01	0.000000000000000000000000000000e+00	1.100095379777943013777097291950e-02
4.088714820831713669946338995942e-01	-6.639245444381631777730490284739e-01	0.000000000000000000000000000000e+00	1.098870977778196485197259590905e-02
4.114269288461911422416505956789e-01	-6.683507080677508760402361076558e-01	0.000000000000000000000000000000e+00	1.096795744779358039444616679248e-02
4.139823756092109729998185230215e-01	-6.727768716973385743074231868377e-01	0.000000000000000000000000000000e+00	1.093879065761033456127826468673e-02
4.165378223722308037579864503641e-01	-6.772030353269264946192151910509e-01	0.000000000000000000000000000000e+00	1.090132826778942611023470732334e-02
4.190932691352506345161543777067e-01	-6.816291989565141928864022702328e-01	0.000000000000000000000000000000e+00	1.085571019073467563531565360790e-02
4.216487158982704097631710737915e-01	-6.860553625861018911535893494147e-01	0.000000000000000000000000000000e+00	1.080209221093725475981717210061e-02
4.242041626612902960324902323919e-01	-6.904815262156897004430788911122e-01	0.000000000000000000000000000000e+00	1.074064357390598634101053221457e-02
4.267596094243100712795069284766e-01	-6.949076898452775097325684328098e-01	0.000000000000000000000000000000e+00	1.067154273013891895016680422259e-02
4.293150561873299020376748558192e-01	-6.993338534748652079997555119917e-01	0.000000000000000000000000000000e+00	1.059497708690024242450533620286e-02
4.318705029503497883069940144196e-01	-7.037600171044530172892450536892e-01	0.000000000000000000000000000000e+00	1.051114230801930213288208904032e-02
4.344259497133695635540107105044e-01	-7.081861807340407155564321328711e-01	0.000000000000000000000000000000e+00	1.042024438934375032972390329178e-02
4.369813964763893388010274065891e-01	-7.126123443636284138236192120530e-01	0.000000000000000000000000000000e+00	1.032250246393927664567691238062e-02
4.395368432394092250703465651895e-01	-7.170385079932163341354112162662e-01	0.000000000000000000000000000000e+00	1.021814892542589545132436512631e-02
4.420922900024290003173632612743e-01	-7.214646716228040324025982954481e-01	0.000000000000000000000000000000e+00	1.010742643535540372101699801988e-02
4.446477367654488310755311886169e-01	-7.258908352523917306697853746300e-01	0.000000000000000000000000000000e+00	9.990570280620541393501454763282e-03
4.472031835284686063225478847016e-01	-7.303169988819794289369724538119e-01	0.000000000000000000000000000000e+00	9.867788812677063398082211165274e-03
4.497586302914884925918670433020e-01	-7.347431625115672382264619955095e-01	0.000000000000000000000000000000e+00	9.739235511715391147014031503204e-03
4.523140770545082678388837393868e-01	-7.391693261411549364936490746913e-01	0.000000000000000000000000000000e+00	9.604995568630956409572618781567e-03
4.548695238175280985970516667294e-01	-7.435954897707427457831386163889e-01	0.000000000000000000000000000000e+00	9.465082511498036296759828189806e-03
4.574249705805479848663708253298e-01	-7.480216534003305550726281580864e-01	0.000000000000000000000000000000e+00	9.319427299592069821598805390295e-03
4.599804173435677601133875214146e-01	-7.524478170299182533398152372683e-01	0.000000000000000000000000000000e+00	9.167882876197599312240171798294e-03
4.625358641065875353604042174993e-01	-7.568739806595059516070023164502e-01	0.000000000000000000000000000000e+00	9.010224512042955616331063595226e-03
4.650913108696074216297233760997e-01	-7.613001442890938719187943206634e-01	0.000000000000000000000000000000e+00	8.846246213125217444650516540605e-03
4.676467576326272523878913034423e-01	-7.657263079186815701859813998453e-01	0.000000000000000000000000000000e+00	8.675913413794818229707317414068e-03
4.702022043956470276349079995271e-01	-7.701524715482692684531684790272e-01	0.000000000000000000000000000000e+00	8.499561570881792454956737969951e-03
4.727576511586669139042271581275e-01	-7.745786351778570777426580207248e-01	0.000000000000000000000000000000e+00	8.318022973288286339710317918161e-03
4.753130979216866891512438542122e-01	-7.790047988074447760098450999067e-01	0.000000000000000000000000000000e+00	8.132533379551767568904629968074e-03
4.778685446847065199094117815548e-01	-7.834309624370324742770321790886e-01	0.000000000000000000000000000000e+00	7.944528182171608707284882200383e-03
4.804239914477262951564284776396e-01	-7.878571260666202835665217207861e-01	0.000000000000000000000000000000e+00	7.755229037501110492258682427291e-03
4.829794382107461814257476362400e-01	-7.922832896962080928560112624837e-01	0.000000000000000000000000000000e+00	7.565462216589013445811051639112e-03
4.855348849737659566727643323247e-01	-7.967094533257957911231983416656e-01	0.000000000000000000000000000000e+00	7.375460707004444053935809932909e-03
4.880903317367857319197810284095e-01	-8.011356169553834893903854208475e-01	0.000000000000000000000000000000e+00	7.185102679071142701971997013288e-03
4.906457784998056181891001870099e-01	-8.055617805849714097021774250607e-01	0.000000000000000000000000000000e+00	6.993999929587277689102542410637e-03
4.932012252628254489472681143525e-01	-8.099879442145591079693645042425e-01	0.000000000000000000000000000000e+00	6.801841174887776446389420215155e-03
4.957566720258452241942848104372e-01	-8.144141078441468062365515834244e-01	0.000000000000000000000000000000e+00	6.608373621547649137686342157849e-03
4.983121187888651104636039690376e-01	-8.188402714737346155260411251220e-01	0.000000000000000000000000000000e+00	6.413570061383715333047650375420e-03
5.008675655518849412217718963802e-01	-8.232664351033223137932282043039e-01	0.000000000000000000000000000000e+00	6.217534488843694945314766187039e-03
5.034230123149047164687885924650e-01	-8.276925987329100120604152834858e-01	0.000000000000000000000000000000e+00	6.020607631202387968749611957264e-03
5.059784590779246027381077510654e-01	-8.321187623624979323722072876990e-01	0.000000000000000000000000000000e+00	5.823296878241809512721793851142e-03
5.085339058409443779851244471502e-01	-8.365449259920856306393943668809e-01	0.000000000000000000000000000000e+00	5.626289750975952894118670144508e-03
5.110893526039641532321411432349e-01	-8.409710896216733289065814460628e-01	0.000000000000000000000000000000e+00	5.430313500092327771984201945088e-03
5.136447993669839284791578393197e-01	-8.453972532512610271737685252447e-01	0.000000000000000000000000000000e+00	5.236043453179562573440719575046e-03
5.162002461300038147484769979201e-01	-8.498234168808489474855605294579e-01	0.000000000000000000000000000000e+00	5.043983015098104337459172796798e-03
5.187556928930235899954936940048e-01	-8.542495805104366457527476086398e-01	0.000000000000000000000000000000e+00	4.854456446899209527690022270008e-03
5.213111396560434762648128526052e-01	-8.586757441400243440199346878217e-01	0.000000000000000000000000000000e+00	4.667622425940518710030247007126e-03
5.238665864190633625341320112057e-01	-8.631019077696121533094242295192e-01	0.000000000000000000000000000000e+00	4.483555447552337383521070535153e-03
5.264220331820831377811487072904e-01	-8.675280713991998515766113087011e-01	0.000000000000000000000000000000e+00	4.302307234986900603967985290410e-03
5.289774799451029130281654033752e-01	-8.719542350287875498437983878830e-01	0.000000000000000000000000000000e+00	4.123976686161717405965099203513e-03
5.315329267081227992974845619756e-01	-8.763803986583754701555903920962e-01	0.000000000000000000000000000000e+00	3.948739561269280773370127235466e-03
5.340883734711425745445012580603e-01	-8.808065622879631684227774712781e-01	0.000000000000000000000000000000e+00	3.776851349887128724697182846626e-03
5.366438202341623497915179541451e-01	-8.852327259175508666899645504600e-01	0.000000000000000000000000000000e+00	3.608617398680531024313111743140e-03
5.391992669971822360608371127455e-01	-8.896588895471386759794540921575e-01	0.000000000000000000000000000000e+00	3.444342749155727446963570770322e-03
5.417547137602020113078538088303e-01	-8.940850531767264852689436338551e-01	0.000000000000000000000000000000e+00	3.284289762993108496152983022398e-03
5.443101605232217865548705049150e-01	-8.985112168063141835361307130370e-01	0.000000000000000000000000000000e+00	3.128649300387860692634900416920e-03
5.468656072862416728241896635154e-01	-9.029373804359018818033177922189e-01	0.000000000000000000000000000000e+00	2.977543502715323826129933948437e-03
5.494210540492615590935088221158e-01	-9.073635440654896910928073339164e-01	0.000000000000000000000000000000e+00	2.831043180048023466532924885541e-03
5.519765008122813343405255182006e-01	-9.117897076950773893599944130983e-01	0.000000000000000000000000000000e+00	2.689195735840807250510708925617e-03
5.545319475753011095875422142853e-01	-9.162158713246650876271814922802e-01	0.000000000000000000000000000000e+00	2.552044920900243055172929018681e-03
5.570873943383209958568613728858e-01	-9.206420349542530079389734964934e-01	0.000000000000000000000000000000e+00	2.419639455938018580971604620800e-03
5.596428411013407711038780689705e-01	-9.250681985838407062061605756753e-01	0.000000000000000000000000000000e+00	2.292029148459848696128826617269e-03
5.621982878643605463508947650553e-01	-9.294943622134284044733476548572e-01	0.000000000000000000000000000000e+00	2.169254376347753109077753919109e-03
5.647537346273804326202139236557e-01	-9.339205258430162137628371965548e-01	0.000000000000000000000000000000e+00	2.051335609785091395468326069818e-03
5.673091813904002078672306197404e-01	-9.383466894726040230523267382523e-01	0.000000000000000000000000000000e+00	1.938266907647161110123112948145e-03
5.698646281534199831142473158252e-01	-9.427728531021917213195138174342e-01	0.000000000000000000000000000000e+00	1.830015429553806527440684703834e-03
5.724200749164398693835664744256e-01	-9.471990167317795306090033591317e-01	0.000000000000000000000000000000e+00	1.726524973051688600575448440111e-03
5.749755216794597556528856330260e-01	-9.516251803613672288761904383136e-01	0.000000000000000000000000000000e+00	1.627721436550620898522923063467e-03
5.775309684424795308999023291108e-01	-9.560513439909549271433775174955e-01	0.000000000000000000000000000000e+00	1.533517620897387190304073101288e-03
5.800864152054994171692214877112e-01	-9.604775076205428474551695217087e-01	0.000000000000000000000000000000e+00	1.443816402811280968226936849419e-03
5.826418619685191924162381837959e-01	-9.649036712501305457223566008906e-01	0.000000000000000000000000000000e+00	1.358512206393158294054357426717e-03
5.851973087315389676632548798807e-01	-9.693298348797182439895436800725e-01	0.000000000000000000000000000000e+00	1.277491493859462395876747109469e-03
5.877527554945587429102715759655e-01	-9.737559985093059422567307592544e-01	0.000000000000000000000000000000e+00	1.200633026920358082181850001291e-03
5.903082022575786291795907345659e-01	-9.781821621388938625685227634676e-01	0.000000000000000000000000000000e+00	1.127808404589824425867661261691e-03
5.928636490205984044266074306506e-01	-9.826083257684815608357098426495e-01	0.000000000000000000000000000000e+00	1.058883014222924750721843700774e-03
5.954190957836182906959265892510e-01	-9.870344893980692591028969218314e-01	0.000000000000000000000000000000e+00	9.937173108371557921081329567414e-04
5.979745425466380659429432853358e-01	-9.914606530276571794146889260446e-01	0.000000000000000000000000000000e+00	9.321682187597656564503889597972e-04
6.005299893096579522122624439362e-01	-9.958868166572448776818760052265e-01	0.000000000000000000000000000000e+00	8.740904868819593387385680216539e-04
6.030854360726777274592791400210e-01	-1.000312980286832686971365546924e+00	0.000000000000000000000000000000e+00	8.193378950978889895331858106431e-04
6.056408828356976137285982986214e-01	-1.004739143916420385238552626106e+00	0.000000000000000000000000000000e+00	7.677642850239857399280429817168e-04
6.081963295987173889756149947061e-01	-1.009165307546008083505739705288e+00	0.000000000000000000000000000000e+00	7.192244309087076660491621993287e-04
6.107517763617371642226316907909e-01	-1.013591471175595781772926784470e+00	0.000000000000000000000000000000e+00	6.735747825884771207080592425598e-04
6.133072231247570504919508493913e-01	-1.018017634805183702084718788683e+00	0.000000000000000000000000000000e+00	6.306741026913976078810408765207e-04
6.158626698877768257389675454760e-01	-1.022443798434771400351905867865e+00	0.000000000000000000000000000000e+00	5.903840199584641391244987929099e-04
6.184181166507966009859842415608e-01	-1.026869962064359098619092947047e+00	0.000000000000000000000000000000e+00	5.525695038318876022714887241705e-04
6.209735634138164872553034001612e-01	-1.031296125693946796886280026229e+00	0.000000000000000000000000000000e+00	5.170992682309062671297539282023e-04
6.235290101768363735246225587616e-01	-1.035722289323534717198072030442e+00	0.000000000000000000000000000000e+00	4.838461076392947912520881015297e-04
6.260844569398561487716392548464e-01	-1.040148452953122415465259109624e+00	0.000000000000000000000000000000e+00	4.526871679766821627774464609217e-04
6.286399037028759240186559509311e-01	-1.044574616582710113732446188806e+00	0.000000000000000000000000000000e+00	4.235041557448184662039436521042e-04
6.311953504658958102879751095315e-01	-1.049000780212298034044238193019e+00	0.000000000000000000000000000000e+00	3.961834880268999634772564277796e-04
6.337507972289155855349918056163e-01	-1.053426943841885732311425272201e+00	0.000000000000000000000000000000e+00	3.706163877962670395380118115725e-04
6.363062439919353607820085017011e-01	-1.057853107471473430578612351383e+00	0.000000000000000000000000000000e+00	3.466989292612332766371774361858e-04
6.388616907549552470513276603015e-01	-1.062279271101061350890404355596e+00	0.000000000000000000000000000000e+00	3.243320395618857067236706637203e-04
6.414171375179750222983443563862e-01	-1.066705434730649049157591434778e+00	0.000000000000000000000000000000e+00	3.034214626777353789564839470216e-04
6.439725842809947975453610524710e-01	-1.071131598360236747424778513960e+00	0.000000000000000000000000000000e+00	2.838776923582865671299990673049e-04
6.465280310440146838146802110714e-01	-1.075557761989824445691965593142e+00	0.000000000000000000000000000000e+00	2.656158793574086912289700102008e-04
6.490834778070345700839993696718e-01	-1.079983925619412366003757597355e+00	0.000000000000000000000000000000e+00	2.485557179674716837304571104283e-04
6.516389245700543453310160657566e-01	-1.084410089249000064270944676537e+00	0.000000000000000000000000000000e+00	2.326213159713422652490055764218e-04
6.541943713330741205780327618413e-01	-1.088836252878587762538131755718e+00	0.000000000000000000000000000000e+00	2.177410511146278852216001675757e-04
6.567498180960940068473519204417e-01	-1.093262416508175460805318834900e+00	0.000000000000000000000000000000e+00	2.038474175454642973656649296288e-04
6.593052648591137820943686165265e-01	-1.097688580137763159072505914082e+00	0.000000000000000000000000000000e+00	1.908768645405076853048542684377e-04
6.618607116221335573413853126112e-01	-1.102114743767350857339692993264e+00	0.000000000000000000000000000000e+00	1.787696300035508288010094313236e-04
6.644161583851534436107044712116e-01	-1.106540907396938777651484997477e+00	0.000000000000000000000000000000e+00	1.674695709302194478011738265621e-04
6.669716051481732188577211672964e-01	-1.110967071026526475918672076659e+00	0.000000000000000000000000000000e+00	1.569239928087879276837057762606e-04
6.695270519111931051270403258968e-01	-1.115393234656114174185859155841e+00	0.000000000000000000000000000000e+00	1.470834796153747060960814696529e-04
6.720824986742128803740570219816e-01	-1.119819398285702094497651160054e+00	0.000000000000000000000000000000e+00	1.379017259276406239931062058801e-04
6.746379454372327666433761805820e-01	-1.124245561915289792764838239236e+00	0.000000000000000000000000000000e+00	1.293353720696102096207602549782e-04
6.771933922002525418903928766667e-01	-1.128671725544877491032025318418e+00	0.000000000000000000000000000000e+00	1.213438436358653426446613243783e-04
6.797488389632724281597120352671e-01	-1.133097889174465411343817322631e+00	0.000000000000000000000000000000e+00	1.138891956281889886008762413638e-04
6.823042857262922034067287313519e-01	-1.137524052804053109611004401813e+00	0.000000000000000000000000000000e+00	1.069359620001363893456933218395e-04
6.848597324893119786537454274367e-01	-1.141950216433640807878191480995e+00	0.000000000000000000000000000000e+00	1.004510110121258536965832552923e-04
6.874151792523317539007621235214e-01	-1.146376380063228506145378560177e+00	0.000000000000000000000000000000e+00	9.440340650312849170733980885828e-05
6.899706260153516401700812821218e-01	-1.150802543692816426457170564390e+00	0.000000000000000000000000000000e+00	8.876427535335839290580456362179e-05
6.925260727783714154170979782066e-01	-1.155228707322404124724357643572e+00	0.000000000000000000000000000000e+00	8.350668128360053490445713553214e-05
6.950815195413913016864171368070e-01	-1.159654870951991822991544722754e+00	0.000000000000000000000000000000e+00	7.860550484211145791033081842158e-05
6.976369663044111879557362954074e-01	-1.164081034581579521258731801936e+00	0.000000000000000000000000000000e+00	7.403732964410977509563116516489e-05
7.001924130674309632027529914922e-01	-1.168507198211167219525918881118e+00	0.000000000000000000000000000000e+00	6.978033485728716168311480672060e-05
7.027478598304507384497696875769e-01	-1.172933361840755139837710885331e+00	0.000000000000000000000000000000e+00	6.581419358818004958742997612120e-05
7.053033065934706247190888461773e-01	-1.177359525470342838104897964513e+00	0.000000000000000000000000000000e+00	6.211997718308635309508031197012e-05
7.078587533564903999661055422621e-01	-1.181785689099930536372085043695e+00	0.000000000000000000000000000000e+00	5.868006522234492052707624520913e-05
7.104142001195101752131222383468e-01	-1.186211852729518234639272122877e+00	0.000000000000000000000000000000e+00	5.547806092412508569304205319206e-05
7.129696468825300614824413969473e-01	-1.190638016359106154951064127090e+00	0.000000000000000000000000000000e+00	5.249871181634659301389403407434e-05
7.155250936455498367294580930320e-01	-1.195064179988693853218251206272e+00	0.000000000000000000000000000000e+00	4.972783550676383821243647931354e-05
7.180805404085696119764747891168e-01	-1.199490343618281551485438285454e+00	0.000000000000000000000000000000e+00	4.715225009243426173210708696182e-05
7.206359871715894982457939477172e-01	-1.203916507247869249752625364636e+00	0.000000000000000000000000000000e+00	4.475970927553776692719295082767e-05
7.231914339346093845151131063176e-01	-1.208342670877457170064417368849e+00	0.000000000000000000000000000000e+00	4.253884174310919985941351062486e-05
7.257468806976291597621298024023e-01	-1.212768834507044868331604448031e+00	0.000000000000000000000000000000e+00	4.047909471145761300730700482653e-05
7.283023274606489350091464984871e-01	-1.217194998136632566598791527213e+00	0.000000000000000000000000000000e+00	3.857068121132066761428888734820e-05
7.308577742236688212784656570875e-01	-1.221621161766220486910583531426e+00	0.000000000000000000000000000000e+00	3.680453135036216942826275966283e-05
7.334132209866885965254823531723e-01	-1.226047325395808185177770610608e+00	0.000000000000000000000000000000e+00	3.517224663319325331017548008639e-05
7.359686677497083717724990492570e-01	-1.230473489025395883444957689790e+00	0.000000000000000000000000000000e+00	3.366605804947639846332052560030e-05
7.385241145127282580418182078574e-01	-1.234899652654983803756749694003e+00	0.000000000000000000000000000000e+00	3.227878678469070744365410075005e-05
7.410795612757480332888349039422e-01	-1.239325816284571502023936773185e+00	0.000000000000000000000000000000e+00	3.100380823026201518050753991318e-05
7.436350080387678085358516000269e-01	-1.243751979914159200291123852367e+00	0.000000000000000000000000000000e+00	2.983501846614894362414750761392e-05
7.461904548017876948051707586274e-01	-1.248178143543746898558310931548e+00	0.000000000000000000000000000000e+00	2.876680353613098319281830839156e-05
7.487459015648075810744899172278e-01	-1.252604307173334596825498010730e+00	0.000000000000000000000000000000e+00	2.779401102762797377918740915348e-05
7.513013483278273563215066133125e-01	-1.257030470802922295092685089912e+00	0.000000000000000000000000000000e+00	2.691192408111331627724137349755e-05
7.538567950908471315685233093973e-01	-1.261456634432510215404477094125e+00	0.000000000000000000000000000000e+00	2.611623739579911645429868838342e-05
7.564122418538670178378424679977e-01	-1.265882798062097913671664173307e+00	0.000000000000000000000000000000e+00	2.540303556735140568141606554065e-05
7.589676886168867930848591640824e-01	-1.270308961691685611938851252489e+00	0.000000000000000000000000000000e+00	2.476877307896112478014134794524e-05
7.615231353799065683318758601672e-01	-1.274735125321273310206038331671e+00	0.000000000000000000000000000000e+00	2.421025641036053126686940217827e-05
7.640785821429264546011950187676e-01	-1.279161288950861230517830335884e+00	0.000000000000000000000000000000e+00	2.372462765871933594455725491379e-05
7.666340289059462298482117148524e-01	-1.283587452580448928785017415066e+00	0.000000000000000000000000000000e+00	2.330934998964290195619386558690e-05
7.691894756689661161175308734528e-01	-1.288013616210036627052204494248e+00	0.000000000000000000000000000000e+00	2.296219465753281731854387737179e-05
7.717449224319858913645475695375e-01	-1.292439779839624547363996498461e+00	0.000000000000000000000000000000e+00	2.268122949391546382949189086808e-05
7.743003691950057776338667281379e-01	-1.296865943469212245631183577643e+00	0.000000000000000000000000000000e+00	2.246480891653891644090673684886e-05
7.768558159580255528808834242227e-01	-1.301292107098799943898370656825e+00	0.000000000000000000000000000000e+00	2.231156532309367640618154304821e-05
1.533268057811892209896242889045e-02	2.655698177752652613947681459194e-02	0.000000000000000000000000000000e+00	2.283691509078410278614154615973e-05
1.788812734113874244878950037219e-02	2.213081814793877236113850415222e-02	0.000000000000000000000000000000e+00	2.276981546622347616498638345206e-05
2.044357410415856279861657185393e-02	1.770465451835101511335324175889e-02	0.000000000000000000000000000000e+00	2.276376251011558718905999909587e-05
2.299902086717838661789059528928e-02	1.327849088876326306973840729597e-02	0.000000000000000000000000000000e+00	2.281830994016573023268866504676e-05
2.555446763019820349827071481741e-02	8.852327259175507556676620879443e-03	0.000000000000000000000000000000e+00	2.293326753167339155628674796095e-05
2.810991439321802731754473825276e-02	4.426163629587753778338310439722e-03	0.000000000000000000000000000000e+00	2.310869955224944060994361760830e-05
3.066536115623784766737180973450e-02	0.000000000000000000000000000000e+00	0.000000000000000000000000000000e+00	2.334492452494282762080410331684e-05
3.322080791925766801719888121625e-02	-4.426163629587757247785262393336e-03	0.000000000000000000000000000000e+00	2.364251614442653732931290400110e-05
3.577625468227749183647290465160e-02	-8.852327259175511026123572833058e-03	0.000000000000000000000000000000e+00	2.400230560653880522176822909231e-05
3.833170144529730871685302417973e-02	-1.327849088876326480446188327278e-02	0.000000000000000000000000000000e+00	2.442538496358634557870277703717e-05
4.088714820831712559723314370785e-02	-1.770465451835101858280019371250e-02	0.000000000000000000000000000000e+00	2.491311193122763305491697283234e-05
4.344259497133694941650716714321e-02	-2.213081814793877236113850415222e-02	0.000000000000000000000000000000e+00	2.546711583098937737440481399176e-05
4.599804173435677323578119057856e-02	-2.655698177752652613947681459194e-02	0.000000000000000000000000000000e+00	2.608930497615950696958797561109e-05
4.855348849737659011616131010669e-02	-3.098314540711428685670902893889e-02	0.000000000000000000000000000000e+00	2.678187531160796476309080005329e-05
5.110893526039641393543533354205e-02	-3.540930903670204410449429133223e-02	0.000000000000000000000000000000e+00	2.754732054493798699165534038524e-05
5.366438202341623775470935697740e-02	-3.983547266628979788283260177195e-02	0.000000000000000000000000000000e+00	2.838844368287117065534699844598e-05
5.621982878643605463508947650553e-02	-4.426163629587755166117091221167e-02	0.000000000000000000000000000000e+00	2.930837001766887356390967056541e-05
5.877527554945587845436349994088e-02	-4.868779992546530543950922265140e-02	0.000000000000000000000000000000e+00	3.031056182161433971218762739586e-05
6.133072231247570227363752337624e-02	-5.311396355505305921784753309112e-02	0.000000000000000000000000000000e+00	3.139883459850055275226765605368e-05
6.388616907549551915401764290436e-02	-5.754012718464082687397365134530e-02	0.000000000000000000000000000000e+00	3.257737504305068242669088385277e-05
6.644161583851533603439776243249e-02	-6.196629081422856677452415397056e-02	0.000000000000000000000000000000e+00	3.385076095763725771616708959399e-05
6.899706260153515291477788196062e-02	-6.639245444381633443065027222474e-02	0.000000000000000000000000000000e+00	3.522398293385374062848189313790e-05
7.155250936455498367294580930320e-02	-7.081861807340407433120077485000e-02	0.000000000000000000000000000000e+00	3.670246810464390939702725158433e-05
7.410795612757481443111373664578e-02	-7.524478170299184198732689310418e-02	0.000000000000000000000000000000e+00	3.829210617876255143623986931800e-05
7.666340289059461743370604835945e-02	-7.967094533257958188787739572945e-02	0.000000000000000000000000000000e+00	3.999927746785129494292918006515e-05
7.921884965361444819187397570204e-02	-8.409710896216734954400351398363e-02	0.000000000000000000000000000000e+00	4.183088363663589213589655280146e-05
8.177429641663425119446628741571e-02	-8.852327259175510332234182442335e-02	0.000000000000000000000000000000e+00	4.379438070435399520813346541104e-05
8.432974317965408195263421475829e-02	-9.294943622134285710068013486307e-02	0.000000000000000000000000000000e+00	4.589781501382354442480221434764e-05
8.688518994267391271080214210087e-02	-9.737559985093061087901844530279e-02	0.000000000000000000000000000000e+00	4.814986184841799304965498373932e-05
8.944063670569374346897006944346e-02	-1.018017634805183646573567557425e-01	0.000000000000000000000000000000e+00	5.055986720191817367781039749275e-05
9.199608346871354647156238115713e-02	-1.062279271101061184356950661822e-01	0.000000000000000000000000000000e+00	5.313789278094743301567373650052e-05
9.455153023173337722973030849971e-02	-1.106540907396938722140333766220e-01	0.000000000000000000000000000000e+00	5.589476433675102679671242711379e-05
9.710697699475318023232262021338e-02	-1.150802543692816259923716870617e-01	0.000000000000000000000000000000e+00	5.884212366776170354595171252399e-05
9.966242375777301099049054755596e-02	-1.195064179988693797707099975014e-01	0.000000000000000000000000000000e+00	6.199248446081208243751275999145e-05
1.022178705207928417486584748985e-01	-1.239325816284571335490483079411e-01	0.000000000000000000000000000000e+00	6.535929209463001360921191595921e-05
1.047733172838126447512507866122e-01	-1.283587452580448873273866183808e-01	0.000000000000000000000000000000e+00	6.895698773818575261999180847639e-05
1.073287640468324755094187139548e-01	-1.327849088876326411057249288206e-01	0.000000000000000000000000000000e+00	7.280107701524781316660545060770e-05
1.098842108098523062675866412974e-01	-1.372110725172203948840632392603e-01	0.000000000000000000000000000000e+00	7.690820319399077023992533641561e-05
1.124396575728721092701789530111e-01	-1.416372361468081764179771653289e-01	0.000000000000000000000000000000e+00	8.129622546516375317451896798104e-05
1.149951043358919400283468803536e-01	-1.460633997763959024407398601397e-01	0.000000000000000000000000000000e+00	8.598430231845597684296050866593e-05
1.175505510989117430309391920673e-01	-1.504895634059836562190781705795e-01	0.000000000000000000000000000000e+00	9.099298034534586258371968714442e-05
1.201059978619316015446827350388e-01	-1.549157270355714377529920966481e-01	0.000000000000000000000000000000e+00	9.634428859173381422438542376341e-05
1.226614446249514045472750467525e-01	-1.593418906651591915313304070878e-01	0.000000000000000000000000000000e+00	1.020618386528540557506294916834e-04
1.252168913879712075498673584661e-01	-1.637680542947469175540931018986e-01	0.000000000000000000000000000000e+00	1.081709308160856838291336012858e-04
1.277723381509910383080352858087e-01	-1.681942179243346713324314123383e-01	0.000000000000000000000000000000e+00	1.146986661691131912342578313968e-04
1.303277849140108690662032131513e-01	-1.726203815539224528663453384070e-01	0.000000000000000000000000000000e+00	1.216740649168949399243355724565e-04
1.328832316770306998243711404939e-01	-1.770465451835102066446836488467e-01	0.000000000000000000000000000000e+00	1.291281910085662239240367199500e-04
1.354386784400505028269634522076e-01	-1.814727088130979604230219592864e-01	0.000000000000000000000000000000e+00	1.370942828917771547612980409525e-04
1.379941252030703335851313795501e-01	-1.858988724426856864457846540972e-01	0.000000000000000000000000000000e+00	1.456078904208082567487553271590e-04
1.405495719660901365877236912638e-01	-1.903250360722734402241229645369e-01	0.000000000000000000000000000000e+00	1.547070178632099291590046297173e-04
1.431050187291099951014672342353e-01	-1.947511997018612217580368906056e-01	0.000000000000000000000000000000e+00	1.644322726817335302874900637704e-04
1.456604654921297981040595459490e-01	-1.991773633314489755363752010453e-01	0.000000000000000000000000000000e+00	1.748270196580158954147155014880e-04
1.482159122551496011066518576627e-01	-2.036035269610367293147135114850e-01	0.000000000000000000000000000000e+00	1.859375401531879439930711184203e-04
1.507713590181694318648197850052e-01	-2.080296905906244553374762062958e-01	0.000000000000000000000000000000e+00	1.978131954989268868286972358206e-04
1.533268057811892626229877123478e-01	-2.124558542202122368713901323645e-01	0.000000000000000000000000000000e+00	2.105065939483906941979973748147e-04
1.558822525442090933811556396904e-01	-2.168820178497999906497284428042e-01	0.000000000000000000000000000000e+00	2.240737596840505102026297468143e-04
1.584376993072288963837479514041e-01	-2.213081814793877444280667532439e-01	0.000000000000000000000000000000e+00	2.385743028914928621966179411729e-04
1.609931460702487271419158787467e-01	-2.257343451089754982064050636836e-01	0.000000000000000000000000000000e+00	2.540715888819436159111464501592e-04
1.635485928332685579000838060892e-01	-2.301605087385632519847433741234e-01	0.000000000000000000000000000000e+00	2.706329045715313743984686833954e-04
1.661040395962883609026761178029e-01	-2.345866723681510057630816845631e-01	0.000000000000000000000000000000e+00	2.883296203058580402939226061676e-04
1.686594863593081916608440451455e-01	-2.390128359977387595414199950028e-01	0.000000000000000000000000000000e+00	3.072373446138329392343657708864e-04
1.712149331223279946634363568592e-01	-2.434389996273265133197583054425e-01	0.000000000000000000000000000000e+00	3.274360694368024047445908664145e-04
1.737703798853478254216042842017e-01	-2.478651632569142670980966158822e-01	0.000000000000000000000000000000e+00	3.490103030197743328062742751428e-04
1.763258266483676561797722115443e-01	-2.522913268865020208764349263220e-01	0.000000000000000000000000000000e+00	3.720491868010111845103959904435e-04
1.788812734113874591823645232580e-01	-2.567174905160897746547732367617e-01	0.000000000000000000000000000000e+00	3.966465927590525730565829132246e-04
1.814367201744072899405324506006e-01	-2.611436541456775284331115472014e-01	0.000000000000000000000000000000e+00	4.229011961528041183694393012615e-04
1.839921669374270929431247623143e-01	-2.655698177752652822114498576411e-01	0.000000000000000000000000000000e+00	4.509165180201063472496814110713e-04
1.865476137004469514568683052858e-01	-2.699959814048530359897881680808e-01	0.000000000000000000000000000000e+00	4.808009319950107664579097566104e-04
1.891030604634667544594606169994e-01	-2.744221450344407897681264785206e-01	0.000000000000000000000000000000e+00	5.126676286321516125277231168411e-04
1.916585072264865574620529287131e-01	-2.788483086640285435464647889603e-01	0.000000000000000000000000000000e+00	5.466345308307070252964998680056e-04
1.942139539895063882202208560557e-01	-2.832744722936162973248030994000e-01	0.000000000000000000000000000000e+00	5.828241533254070738667707018976e-04
1.967694007525262189783887833983e-01	-2.877006359232041066142926410976e-01	0.000000000000000000000000000000e+00	6.213633998975278457249649122218e-04
1.993248475155460497365567107408e-01	-2.921267995527918048814797202795e-01	0.000000000000000000000000000000e+00	6.623832936610924088452478919464e-04
2.018802942785658527391490224545e-01	-2.965529631823795586598180307192e-01	0.000000000000000000000000000000e+00	7.060186399755745845913113001302e-04
2.044357410415856834973169497971e-01	-3.009791268119673124381563411589e-01	0.000000000000000000000000000000e+00	7.524076302914506179930764773189e-04
2.069911878046054864999092615108e-01	-3.054052904415550662164946515986e-01	0.000000000000000000000000000000e+00	8.016913937773390702590248224624e-04
2.095466345676253172580771888533e-01	-3.098314540711428755059841932962e-01	0.000000000000000000000000000000e+00	8.540134993611064309279590212043e-04
2.121020813306451480162451161959e-01	-3.142576177007306292843225037359e-01	0.000000000000000000000000000000e+00	9.095193864388142340748899528080e-04
2.146575280936649510188374279096e-01	-3.186837813303183275515095829178e-01	0.000000000000000000000000000000e+00	9.683556686371988389896992011074e-04
2.172129748566847817770053552522e-01	-3.231099449599061368409991246153e-01	0.000000000000000000000000000000e+00	1.030669230153779397651803151348e-03
2.197684216197045847795976669659e-01	-3.275361085894938351081862037972e-01	0.000000000000000000000000000000e+00	1.096606042130581545185341596493e-03
2.223238683827244155377655943084e-01	-3.319622722190816443976757454948e-01	0.000000000000000000000000000000e+00	1.166309701148380813598426364308e-03
2.248793151457442740515091372799e-01	-3.363884358486693981760140559345e-01	0.000000000000000000000000000000e+00	1.239919834979620084924878398169e-03
2.274347619087640492985258333647e-01	-3.408145994782570964432011351164e-01	0.000000000000000000000000000000e+00	1.317570674557686080316520893518e-03
2.299902086717838800566937607073e-01	-3.452407631078449057326906768139e-01	0.000000000000000000000000000000e+00	1.399390169947219630594559269809e-03
2.325456554348036830592860724209e-01	-3.496669267374326039998777559958e-01	0.000000000000000000000000000000e+00	1.485499872621311081427597500237e-03
2.351011021978235138174539997635e-01	-3.540930903670203577782160664356e-01	0.000000000000000000000000000000e+00	1.576015394455309399576736772985e-03
2.376565489608433723311975427350e-01	-3.585192539966081670677056081331e-01	0.000000000000000000000000000000e+00	1.671046672851288607611341952008e-03
2.402119957238631475782142388198e-01	-3.629454176261958653348926873150e-01	0.000000000000000000000000000000e+00	1.770696913778806733455462030236e-03
2.427674424868830060919577817913e-01	-3.673715812557836746243822290126e-01	0.000000000000000000000000000000e+00	1.875059067615495768388544917116e-03
2.453228892499028368501257091339e-01	-3.717977448853714284027205394523e-01	0.000000000000000000000000000000e+00	1.984209859256476533861945910076e-03
2.478783360129226398527180208475e-01	-3.762239085149591266699076186342e-01	0.000000000000000000000000000000e+00	2.098202467790463016106272675643e-03
2.504337827759424706108859481901e-01	-3.806500721445469359593971603317e-01	0.000000000000000000000000000000e+00	2.217061022830507655001497369085e-03
2.529892295389622458579026442749e-01	-3.850762357741346342265842395136e-01	0.000000000000000000000000000000e+00	2.340779689442643897445694989301e-03
2.555446763019820766160705716175e-01	-3.895023994037224435160737812112e-01	0.000000000000000000000000000000e+00	2.469328458987933398727232514602e-03
2.581001230650019073742384989600e-01	-3.939285630333101972944120916509e-01	0.000000000000000000000000000000e+00	2.602664089645633123393242414068e-03
2.606555698280217381324064263026e-01	-3.983547266628978955615991708328e-01	0.000000000000000000000000000000e+00	2.740742188767070555699412182094e-03
2.632110165910415688905743536452e-01	-4.027808902924857048510887125303e-01	0.000000000000000000000000000000e+00	2.883525361278747433518843124034e-03
2.657664633540613441375910497300e-01	-4.072070539220734031182757917122e-01	0.000000000000000000000000000000e+00	3.030982355681432864613622513161e-03
2.683219101170811748957589770725e-01	-4.116332175516612124077653334098e-01	0.000000000000000000000000000000e+00	3.183077476693075072433636307778e-03
2.708773568801010611650781356730e-01	-4.160593811812489661861036438495e-01	0.000000000000000000000000000000e+00	3.339748820458220048695840986852e-03
2.734328036431208364120948317577e-01	-4.204855448108366644532907230314e-01	0.000000000000000000000000000000e+00	3.500882753431523199127983758672e-03
2.759882504061406671702627591003e-01	-4.249117084404244737427802647289e-01	0.000000000000000000000000000000e+00	3.666290901642083911726732736724e-03
2.785436971691604979284306864429e-01	-4.293378720700122275211185751687e-01	0.000000000000000000000000000000e+00	3.835706319200486279913375753381e-03
2.810991439321802731754473825276e-01	-4.337640356995999812994568856084e-01	0.000000000000000000000000000000e+00	4.008803891999893238839991482791e-03
2.836545906952001594447665411280e-01	-4.381901993291877350777951960481e-01	0.000000000000000000000000000000e+00	4.185244152554884813910440755080e-03
2.862100374582199346917832372128e-01	-4.426163629587754333449822752300e-01	0.000000000000000000000000000000e+00	4.364719646841674384474263348466e-03
2.887654842212397654499511645554e-01	-4.470425265883632426344718169275e-01	0.000000000000000000000000000000e+00	4.546987058486635403797837540196e-03
2.913209309842595962081190918980e-01	-4.514686902179509964128101273673e-01	0.000000000000000000000000000000e+00	4.731875203044555965037343270296e-03
2.938763777472793714551357879827e-01	-4.558948538475387501911484378070e-01	0.000000000000000000000000000000e+00	4.919280909235840965054720186345e-03
2.964318245102992577244549465831e-01	-4.603210174771265039694867482467e-01	0.000000000000000000000000000000e+00	5.109153802737343569306815993514e-03
2.989872712733190884826228739257e-01	-4.647471811067143132589762899443e-01	0.000000000000000000000000000000e+00	5.301463480161554796266099032209e-03
3.015427180363388637296395700105e-01	-4.691733447363020115261633691262e-01	0.000000000000000000000000000000e+00	5.496118908108285974756235248151e-03
3.040981647993586944878074973531e-01	-4.735995083658898208156529108237e-01	0.000000000000000000000000000000e+00	5.692854137766510669305120018180e-03
3.066536115623785252459754246956e-01	-4.780256719954775190828399900056e-01	0.000000000000000000000000000000e+00	5.891122275967393406848060521952e-03
3.092090583253983560041433520382e-01	-4.824518356250653283723295317031e-01	0.000000000000000000000000000000e+00	6.090098872526122052162289577382e-03
3.117645050884181867623112793808e-01	-4.868779992546530266395166108850e-01	0.000000000000000000000000000000e+00	6.288816895729082943888865742110e-03
3.143199518514379620093279754656e-01	-4.913041628842407249067036900669e-01	0.000000000000000000000000000000e+00	6.486414874851982766135183311462e-03
3.168753986144577927674959028082e-01	-4.957303265138285341961932317645e-01	0.000000000000000000000000000000e+00	6.682343669219075431298104916777e-03
3.194308453774776235256638301507e-01	-5.001564901434162324633803109464e-01	0.000000000000000000000000000000e+00	6.876448208568009499985773658182e-03
3.219862921404974542838317574933e-01	-5.045826537730040417528698526439e-01	0.000000000000000000000000000000e+00	7.068859343533386019320374771269e-03
3.245417389035172850419996848359e-01	-5.090088174025918510423593943415e-01	0.000000000000000000000000000000e+00	7.259799748248484813073488908231e-03
3.270971856665370602890163809207e-01	-5.134349810321795493095464735234e-01	0.000000000000000000000000000000e+00	7.449401442551815966108819111469e-03
3.296526324295568910471843082632e-01	-5.178611446617673585990360152209e-01	0.000000000000000000000000000000e+00	7.637646796539875396203633783898e-03
3.322080791925767218053522356058e-01	-5.222873082913550568662230944028e-01	0.000000000000000000000000000000e+00	7.824426036953021149078502105567e-03
3.347635259555965525635201629484e-01	-5.267134719209428661557126361004e-01	0.000000000000000000000000000000e+00	8.009639309146162483576958379672e-03
3.373189727186163833216880902910e-01	-5.311396355505305644228997152823e-01	0.000000000000000000000000000000e+00	8.193229177751405398200112983886e-03
3.398744194816361585687047863757e-01	-5.355657991801182626900867944642e-01	0.000000000000000000000000000000e+00	8.375090115469613002985305172388e-03
3.424298662446559893268727137183e-01	-5.399919628097060719795763361617e-01	0.000000000000000000000000000000e+00	8.554893043590337115000821199828e-03
3.449853130076758200850406410609e-01	-5.444181264392938812690658778592e-01	0.000000000000000000000000000000e+00	8.731945372785097567169820820254e-03
3.475407597706956508432085684035e-01	-5.488442900688815795362529570411e-01	0.000000000000000000000000000000e+00	8.905188493493865209416071593296e-03
3.500962065337154816013764957461e-01	-5.532704536984693888257424987387e-01	0.000000000000000000000000000000e+00	9.073365989329208736169363191948e-03
3.526516532967352568483931918308e-01	-5.576966173280570870929295779206e-01	0.000000000000000000000000000000e+00	9.235285203600958336966897377351e-03
3.552071000597550876065611191734e-01	-5.621227809576448963824191196181e-01	0.000000000000000000000000000000e+00	9.390060729118746701837849855110e-03
3.577625468227749738758802777738e-01	-5.665489445872325946496061988000e-01	0.000000000000000000000000000000e+00	9.537239910699563810725365442522e-03
3.603179935857947491228969738586e-01	-5.709751082168204039390957404976e-01	0.000000000000000000000000000000e+00	9.676786418049376087280322167317e-03
3.628734403488145798810649012012e-01	-5.754012718464081022062828196795e-01	0.000000000000000000000000000000e+00	9.808956338688792908619973331952e-03
3.654288871118344106392328285438e-01	-5.798274354759959114957723613770e-01	0.000000000000000000000000000000e+00	9.934134901244466922531906050153e-03
3.679843338748541858862495246285e-01	-5.842535991055836097629594405589e-01	0.000000000000000000000000000000e+00	1.005269330104701513972642601402e-02
3.705397806378740721555686832289e-01	-5.886797627351714190524489822565e-01	0.000000000000000000000000000000e+00	1.016489776268201562781090530052e-02
3.730952274008938474025853793137e-01	-5.931059263647591173196360614384e-01	0.000000000000000000000000000000e+00	1.027087485569090977155504162965e-02
3.756506741639136781607533066563e-01	-5.975320899943469266091256031359e-01	0.000000000000000000000000000000e+00	1.037061819322659776687611810075e-02
3.782061209269335089189212339988e-01	-6.019582536239347358986151448335e-01	0.000000000000000000000000000000e+00	1.046401754708367604074226164812e-02
3.807615676899532841659379300836e-01	-6.063844172535224341658022240154e-01	0.000000000000000000000000000000e+00	1.055089252850578696030225955838e-02
3.833170144529731704352570886840e-01	-6.108105808831101324329893031972e-01	0.000000000000000000000000000000e+00	1.063102178457691476820556886196e-02
3.858724612159929456822737847688e-01	-6.152367445126979417224788448948e-01	0.000000000000000000000000000000e+00	1.070416344237018653473558771339e-02
3.884279079790127764404417121114e-01	-6.196629081422856399896659240767e-01	0.000000000000000000000000000000e+00	1.077006788402372523816286076226e-02
3.909833547420326071986096394539e-01	-6.240890717718734492791554657742e-01	0.000000000000000000000000000000e+00	1.082848628814240578288607963486e-02
3.935388015050524379567775667965e-01	-6.285152354014611475463425449561e-01	0.000000000000000000000000000000e+00	1.087917768828168540995449120601e-02
3.960942482680722687149454941391e-01	-6.329413990310489568358320866537e-01	0.000000000000000000000000000000e+00	1.092191676517194343087879815357e-02
3.986496950310920439619621902239e-01	-6.373675626606366551030191658356e-01	0.000000000000000000000000000000e+00	1.095650230202208780250217046159e-02
4.012051417941119302312813488243e-01	-6.417937262902244643925087075331e-01	0.000000000000000000000000000000e+00	1.098276599396788219542564490894e-02
4.037605885571317054782980449090e-01	-6.462198899198122736819982492307e-01	0.000000000000000000000000000000e+00	1.100057926483156978125776959132e-02
4.063160353201515362364659722516e-01	-6.506460535493999719491853284126e-01	0.000000000000000000000000000000e+00	1.100985804977201720777912896665e-02
4.088714820831713669946338995942e-01	-6.550722171789877812386748701101e-01	0.000000000000000000000000000000e+00	1.101056351396653872065645174416e-02
4.114269288461911977528018269368e-01	-6.594983808085754795058619492920e-01	0.000000000000000000000000000000e+00	1.100270095738121317596736048472e-02
4.139823756092109729998185230215e-01	-6.639245444381631777730490284739e-01	0.000000000000000000000000000000e+00	1.098631509624438742922514222755e-02
4.165378223722308037579864503641e-01	-6.683507080677508760402361076558e-01	0.000000000000000000000000000000e+00	1.096148580561619526041461369914e-02
4.190932691352506345161543777067e-01	-6.727768716973387963520281118690e-01	0.000000000000000000000000000000e+00	1.092832113197530867487738959198e-02
4.216487158982704652743223050493e-01	-6.772030353269264946192151910509e-01	0.000000000000000000000000000000e+00	1.088695294597587757967627197786e-02
4.242041626612902405213390011340e-01	-6.816291989565141928864022702328e-01	0.000000000000000000000000000000e+00	1.083753010321813516070310612349e-02
4.267596094243101267906581597344e-01	-6.860553625861020021758918119303e-01	0.000000000000000000000000000000e+00	1.078021610224681736678320476130e-02
4.293150561873299020376748558192e-01	-6.904815262156898114653813536279e-01	0.000000000000000000000000000000e+00	1.071518427664050823744368301504e-02
4.318705029503497327958427831618e-01	-6.949076898452775097325684328098e-01	0.000000000000000000000000000000e+00	1.064261792460991992714802734099e-02
4.344259497133696190651619417622e-01	-6.993338534748653190220579745073e-01	0.000000000000000000000000000000e+00	1.056270881481280628222396700266e-02
4.369813964763893943121786378470e-01	-7.037600171044530172892450536892e-01	0.000000000000000000000000000000e+00	1.047566035436547221548764241561e-02
4.395368432394091695591953339317e-01	-7.081861807340407155564321328711e-01	0.000000000000000000000000000000e+00	1.038168833809581526050891397972e-02
4.420922900024290558285144925321e-01	-7.126123443636286358682241370843e-01	0.000000000000000000000000000000e+00	1.028102348151688216759680472023e-02
4.446477367654488310755311886169e-01	-7.170385079932163341354112162662e-01	0.000000000000000000000000000000e+00	1.017390958859994316842989547922e-02
4.472031835284686618336991159595e-01	-7.214646716228040324025982954481e-01	0.000000000000000000000000000000e+00	1.006058994202677775442467122957e-02
4.497586302914884370807158120442e-01	-7.258908352523917306697853746300e-01	0.000000000000000000000000000000e+00	9.941294627017050952733079327572e-03
4.523140770545083233500349706446e-01	-7.303169988819795399592749163276e-01	0.000000000000000000000000000000e+00	9.816200870467564967847273749157e-03
4.548695238175280985970516667294e-01	-7.347431625115672382264619955095e-01	0.000000000000000000000000000000e+00	9.685437707185363953588108643089e-03
4.574249705805479293552195940720e-01	-7.391693261411550475159515372070e-01	0.000000000000000000000000000000e+00	9.549038419539740765729085580915e-03
4.599804173435678156245387526724e-01	-7.435954897707428568054410789046e-01	0.000000000000000000000000000000e+00	9.406995224322190624066664099701e-03
4.625358641065875908715554487571e-01	-7.480216534003305550726281580864e-01	0.000000000000000000000000000000e+00	9.259169209125958990846960716681e-03
4.650913108696073661185721448419e-01	-7.524478170299182533398152372683e-01	0.000000000000000000000000000000e+00	9.105389449263680268220610969365e-03
4.676467576326272523878913034423e-01	-7.568739806595061736516072414815e-01	0.000000000000000000000000000000e+00	8.945355108941066557548538185074e-03
4.702022043956470831460592307849e-01	-7.613001442890938719187943206634e-01	0.000000000000000000000000000000e+00	8.778907305939241678682805058997e-03
4.727576511586668583930759268696e-01	-7.657263079186815701859813998453e-01	0.000000000000000000000000000000e+00	8.606061831645526669087864490848e-03
4.753130979216867446623950854701e-01	-7.701524715482693794754709415429e-01	0.000000000000000000000000000000e+00	8.427367540344624791126548757347e-03
4.778685446847065199094117815548e-01	-7.745786351778570777426580207248e-01	0.000000000000000000000000000000e+00	8.243812560879183043427431698547e-03
4.804239914477263506675797088974e-01	-7.790047988074447760098450999067e-01	0.000000000000000000000000000000e+00	8.056813769074078201981592428638e-03
4.829794382107461259145964049821e-01	-7.834309624370325852993346416042e-01	0.000000000000000000000000000000e+00	7.867798097725640579791495099471e-03
4.855348849737660121839155635826e-01	-7.878571260666203945888241833018e-01	0.000000000000000000000000000000e+00	7.677919650268101581236379615802e-03
4.880903317367857874309322596673e-01	-7.922832896962080928560112624837e-01	0.000000000000000000000000000000e+00	7.487799724210103188837273080480e-03
4.906457784998055626779489557521e-01	-7.967094533257957911231983416656e-01	0.000000000000000000000000000000e+00	7.297514839357415773746229348262e-03
4.932012252628254489472681143525e-01	-8.011356169553837114349903458788e-01	0.000000000000000000000000000000e+00	7.106796232990367744031257046800e-03
4.957566720258452797054360416951e-01	-8.055617805849714097021774250607e-01	0.000000000000000000000000000000e+00	6.915228448531714200431252947965e-03
4.983121187888650549524527377798e-01	-8.099879442145591079693645042425e-01	0.000000000000000000000000000000e+00	6.722491253999355112491720376511e-03
5.008675655518849412217718963802e-01	-8.144141078441469172588540459401e-01	0.000000000000000000000000000000e+00	6.528391341433425511253663131583e-03
5.034230123149047164687885924650e-01	-8.188402714737346155260411251220e-01	0.000000000000000000000000000000e+00	6.332946994838254198278981732528e-03
5.059784590779244917158052885497e-01	-8.232664351033223137932282043039e-01	0.000000000000000000000000000000e+00	6.136348553816175881159278304722e-03
5.085339058409443779851244471502e-01	-8.276925987329102341050202085171e-01	0.000000000000000000000000000000e+00	5.939009846899000882869401607422e-03
5.110893526039641532321411432349e-01	-8.321187623624979323722072876990e-01	0.000000000000000000000000000000e+00	5.741525387578871701677041272660e-03
5.136447993669839284791578393197e-01	-8.365449259920856306393943668809e-01	0.000000000000000000000000000000e+00	5.544622414217632334898500090503e-03
5.162002461300037037261745354044e-01	-8.409710896216733289065814460628e-01	0.000000000000000000000000000000e+00	5.349038844323133513880552669661e-03
5.187556928930235899954936940048e-01	-8.453972532512612492183734502760e-01	0.000000000000000000000000000000e+00	5.155399162539975148333848409266e-03
5.213111396560433652425103900896e-01	-8.498234168808489474855605294579e-01	0.000000000000000000000000000000e+00	4.964149693934691992547314498552e-03
[truncated: 88,001 more rows]
