# Supplementary material for: Light-wave-controlled Haldane model in monolayer hexagonal boron nitride
Source: Nature. 2024 Apr 15;628(8009):752–7. doi: 10.1038/s41586-024-07244-z (PMC11041748; doi:10.1038/s41586-024-07244-z)
Supplement: Supplementary file 1 — This zipped file contains source data files for Supplementary Figs. 1–4 and Extended Data Figs 2–5, 7, 8, 11 and 10. [file 41586_2024_7244_MOESM1_ESM.zip › Data source/Extended data fig 3/pops_panel_e.csv]

# Population of band 1 at time 3725.3352000804543 this is equal to i_t 86863
0.000000000000000000000000000000e+00	0.000000000000000000000000000000e+00	0.000000000000000000000000000000e+00	2.074056076500337218032621322550e-04
2.555446763019820783507940475943e-03	-4.426163629587754645700048428125e-03	0.000000000000000000000000000000e+00	2.079504980813514855575441231395e-04
5.110893526039641567015880951885e-03	-8.852327259175509291400096856250e-03	0.000000000000000000000000000000e+00	2.090217876504728018293571834008e-04
7.666340289059462784204690422030e-03	-1.327849088876326306973840729597e-02	0.000000000000000000000000000000e+00	2.106382271113917841777463113573e-04
1.022178705207928313403176190377e-02	-1.770465451835101858280019371250e-02	0.000000000000000000000000000000e+00	2.128207455969419463655267765745e-04
1.277723381509910348385883338551e-02	-2.213081814793877236113850415222e-02	0.000000000000000000000000000000e+00	2.155925530675539044528354892805e-04
1.533268057811892556840938084406e-02	-2.655698177752652613947681459194e-02	0.000000000000000000000000000000e+00	2.189792509853905706426746569093e-04
1.788812734113874591823645232580e-02	-3.098314540711428338726207698528e-02	0.000000000000000000000000000000e+00	2.230089508040777402167464948946e-04
2.044357410415856626806352380754e-02	-3.540930903670203716560038742500e-02	0.000000000000000000000000000000e+00	2.277124006258859586528109364423e-04
2.299902086717839008733754724290e-02	-3.983547266628979094393869786472e-02	0.000000000000000000000000000000e+00	2.331231196112847547582958007695e-04
2.555446763019820696771766677102e-02	-4.426163629587754472227700830445e-02	0.000000000000000000000000000000e+00	2.392775404588017148718726012646e-04
2.810991439321802731754473825276e-02	-4.868779992546529850061531874417e-02	0.000000000000000000000000000000e+00	2.462151592732487103906691139343e-04
3.066536115623785113681876168812e-02	-5.311396355505305227895362918389e-02	0.000000000000000000000000000000e+00	2.539786929643439742851351859088e-04
3.322080791925766801719888121625e-02	-5.754012718464081299618584353084e-02	0.000000000000000000000000000000e+00	2.626142432865688318421870661723e-04
3.577625468227749183647290465160e-02	-6.196629081422856677452415397056e-02	0.000000000000000000000000000000e+00	2.721714674102163056268466334586e-04
3.833170144529731565574692808696e-02	-6.639245444381632055286246441028e-02	0.000000000000000000000000000000e+00	2.827037539806843990421170165206e-04
4.088714820831713253612704761508e-02	-7.081861807340407433120077485000e-02	0.000000000000000000000000000000e+00	2.942684038047494940459891665796e-04
4.344259497133695635540107105044e-02	-7.524478170299182810953908528973e-02	0.000000000000000000000000000000e+00	3.069268143629827645668672886359e-04
4.599804173435678017467509448579e-02	-7.967094533257958188787739572945e-02	0.000000000000000000000000000000e+00	3.207446663763061089902350886405e-04
4.855348849737659705505521401392e-02	-8.409710896216734954400351398363e-02	0.000000000000000000000000000000e+00	3.357921114941840156492558477908e-04
5.110893526039641393543533354205e-02	-8.852327259175508944455401660889e-02	0.000000000000000000000000000000e+00	3.521439587113122347827864899728e-04
5.366438202341623775470935697740e-02	-9.294943622134285710068013486307e-02	0.000000000000000000000000000000e+00	3.698798582202632344653747686891e-04
5.621982878643605463508947650553e-02	-9.737559985093059700123063748833e-02	0.000000000000000000000000000000e+00	3.890844797346361210420295773105e-04
5.877527554945588539325740384811e-02	-1.018017634805183646573567557425e-01	0.000000000000000000000000000000e+00	4.098476834809742586421266175023e-04
6.133072231247570227363752337624e-02	-1.062279271101061045579072583678e-01	0.000000000000000000000000000000e+00	4.322646805738712596361983386828e-04
6.388616907549553303180545071882e-02	-1.106540907396938722140333766220e-01	0.000000000000000000000000000000e+00	4.564361797421111741936139427622e-04
6.644161583851533603439776243249e-02	-1.150802543692816259923716870617e-01	0.000000000000000000000000000000e+00	4.824685171776511849461854808396e-04
6.899706260153516679256568977507e-02	-1.195064179988693797707099975014e-01	0.000000000000000000000000000000e+00	5.104737650831142701385312321349e-04
7.155250936455498367294580930320e-02	-1.239325816284571335490483079411e-01	0.000000000000000000000000000000e+00	5.405698142884208384773003785995e-04
7.410795612757481443111373664578e-02	-1.283587452580448873273866183808e-01	0.000000000000000000000000000000e+00	5.728804249238701826879571754603e-04
7.666340289059463131149385617391e-02	-1.327849088876326411057249288206e-01	0.000000000000000000000000000000e+00	6.075352385079966404182738592965e-04
7.921884965361444819187397570204e-02	-1.372110725172203948840632392603e-01	0.000000000000000000000000000000e+00	6.446697423268696281947742754426e-04
8.177429641663426507225409523016e-02	-1.416372361468081486624015497000e-01	0.000000000000000000000000000000e+00	6.844251764002336202441512114092e-04
8.432974317965408195263421475829e-02	-1.460633997763959024407398601397e-01	0.000000000000000000000000000000e+00	7.269483720847536804138266930408e-04
8.688518994267391271080214210087e-02	-1.504895634059836562190781705795e-01	0.000000000000000000000000000000e+00	7.723915110695299965706817069133e-04
8.944063670569372959118226162900e-02	-1.549157270355714099974164810192e-01	0.000000000000000000000000000000e+00	8.209117972586434499107643780746e-04
9.199608346871356034935018897158e-02	-1.593418906651591637757547914589e-01	0.000000000000000000000000000000e+00	8.726710396243465492349677958828e-04
9.455153023173337722973030849971e-02	-1.637680542947469175540931018986e-01	0.000000000000000000000000000000e+00	9.278351546976775290898054038280e-04
9.710697699475319411011042802784e-02	-1.681942179243346990880070279673e-01	0.000000000000000000000000000000e+00	9.865736139605869349511468868741e-04
9.966242375777301099049054755596e-02	-1.726203815539224251107697227781e-01	0.000000000000000000000000000000e+00	1.049058878013023896405564450163e-03
1.022178705207928278708706670841e-01	-1.770465451835101788891080332178e-01	0.000000000000000000000000000000e+00	1.115465875605885486682167240247e-03
1.047733172838126725068264022411e-01	-1.814727088130979604230219592864e-01	0.000000000000000000000000000000e+00	1.185971590232763562752782426912e-03
1.073287640468324755094187139548e-01	-1.858988724426857142013602697261e-01	0.000000000000000000000000000000e+00	1.260754802141935554393725738009e-03
1.098842108098522923897988334829e-01	-1.903250360722734402241229645369e-01	0.000000000000000000000000000000e+00	1.339995988279932140688210928658e-03
1.124396575728721092701789530111e-01	-1.947511997018611940024612749767e-01	0.000000000000000000000000000000e+00	1.423877307221558131261618385111e-03
1.149951043358919539061346881681e-01	-1.991773633314489755363752010453e-01	0.000000000000000000000000000000e+00	1.512582494170228554833390610668e-03
1.175505510989117707865148076962e-01	-2.036035269610367293147135114850e-01	0.000000000000000000000000000000e+00	1.606296386967895990435795106066e-03
1.201059978619315876668949272243e-01	-2.080296905906244830930518219247e-01	0.000000000000000000000000000000e+00	1.705203725443889175433787031011e-03
1.226614446249514045472750467525e-01	-2.124558542202122091158145167356e-01	0.000000000000000000000000000000e+00	1.809486846250568225363819507834e-03
1.252168913879712075498673584661e-01	-2.168820178497999628941528271753e-01	0.000000000000000000000000000000e+00	1.919321956605854516755838012898e-03
1.277723381509910660636109014376e-01	-2.213081814793877444280667532439e-01	0.000000000000000000000000000000e+00	2.034873826013044399024787267649e-03
1.303277849140108690662032131513e-01	-2.257343451089754982064050636836e-01	0.000000000000000000000000000000e+00	2.156288994176255337242853471480e-03
1.328832316770306720687955248650e-01	-2.301605087385632519847433741234e-01	0.000000000000000000000000000000e+00	2.283687982662057150418100093248e-03
1.354386784400505028269634522076e-01	-2.345866723681509780075060689342e-01	0.000000000000000000000000000000e+00	2.417157549796682212278620127677e-03
1.379941252030703335851313795501e-01	-2.390128359977387595414199950028e-01	0.000000000000000000000000000000e+00	2.556744735157938114983311450601e-03
1.405495719660901643432993068927e-01	-2.434389996273265133197583054425e-01	0.000000000000000000000000000000e+00	2.702455136719692733310305143846e-03
1.431050187291099673458916186064e-01	-2.478651632569142670980966158822e-01	0.000000000000000000000000000000e+00	2.854258132286927648196828144478e-03
1.456604654921297981040595459490e-01	-2.522913268865020208764349263220e-01	0.000000000000000000000000000000e+00	3.012100953710824917386457144630e-03
1.482159122551496288622274732916e-01	-2.567174905160897746547732367617e-01	0.000000000000000000000000000000e+00	3.175931112131972003376212398962e-03
1.507713590181694318648197850052e-01	-2.611436541456775284331115472014e-01	0.000000000000000000000000000000e+00	3.345722784167541857119898551787e-03
1.533268057811892626229877123478e-01	-2.655698177752652822114498576411e-01	0.000000000000000000000000000000e+00	3.521498724858293689898847134145e-03
1.558822525442090656255800240615e-01	-2.699959814048530359897881680808e-01	0.000000000000000000000000000000e+00	3.703337473154050783763491239142e-03
1.584376993072288963837479514041e-01	-2.744221450344407897681264785206e-01	0.000000000000000000000000000000e+00	3.891358435255598199886684085413e-03
1.609931460702487271419158787467e-01	-2.788483086640285435464647889603e-01	0.000000000000000000000000000000e+00	4.085685444416209920193150395562e-03
1.635485928332685301445081904603e-01	-2.832744722936162973248030994000e-01	0.000000000000000000000000000000e+00	4.286399953434407578134468508324e-03
1.661040395962883609026761178029e-01	-2.877006359232040511031414098397e-01	0.000000000000000000000000000000e+00	4.493502651215934388939654553496e-03
1.686594863593081639052684295166e-01	-2.921267995527918048814797202795e-01	0.000000000000000000000000000000e+00	4.706901903227547756536353062984e-03
1.712149331223280224190119724881e-01	-2.965529631823795586598180307192e-01	0.000000000000000000000000000000e+00	4.926437680862687934491006558346e-03
1.737703798853478254216042842017e-01	-3.009791268119673124381563411589e-01	0.000000000000000000000000000000e+00	5.151934511333148940248616298732e-03
1.763258266483676284241965959154e-01	-3.054052904415550662164946515986e-01	0.000000000000000000000000000000e+00	5.383263487636914465528370499214e-03
1.788812734113874591823645232580e-01	-3.098314540711428199948329620383e-01	0.000000000000000000000000000000e+00	5.620386959975326446325993856590e-03
1.814367201744072899405324506006e-01	-3.142576177007306292843225037359e-01	0.000000000000000000000000000000e+00	5.863361473514091745662391019778e-03
1.839921669374271206987003779432e-01	-3.186837813303183275515095829178e-01	0.000000000000000000000000000000e+00	6.112284980013924992614526843226e-03
1.865476137004469237012926896568e-01	-3.231099449599060813298478933575e-01	0.000000000000000000000000000000e+00	6.367194233943978404210994881396e-03
1.891030604634667544594606169994e-01	-3.275361085894938351081862037972e-01	0.000000000000000000000000000000e+00	6.627949477523479258900263033638e-03
1.916585072264865574620529287131e-01	-3.319622722190815888865245142370e-01	0.000000000000000000000000000000e+00	6.894176930356411825417950467454e-03
1.942139539895063882202208560557e-01	-3.363884358486693981760140559345e-01	0.000000000000000000000000000000e+00	7.165347413781423917267243695051e-03
1.967694007525262189783887833983e-01	-3.408145994782571519543523663742e-01	0.000000000000000000000000000000e+00	7.441024474284310685767707127525e-03
1.993248475155460219809810951119e-01	-3.452407631078448502215394455561e-01	0.000000000000000000000000000000e+00	7.721210391964645688989143934577e-03
2.018802942785658527391490224545e-01	-3.496669267374326595110289872537e-01	0.000000000000000000000000000000e+00	8.006605473227105043698692554699e-03
2.044357410415856557417413341682e-01	-3.540930903670203577782160664356e-01	0.000000000000000000000000000000e+00	8.298559018478427612430792237319e-03
2.069911878046054864999092615108e-01	-3.585192539966081670677056081331e-01	0.000000000000000000000000000000e+00	8.598589316052349454388981087050e-03
2.095466345676253450136528044823e-01	-3.629454176261959208460439185728e-01	0.000000000000000000000000000000e+00	8.907553138475712145583074175192e-03
2.121020813306451202606695005670e-01	-3.673715812557836191132309977547e-01	0.000000000000000000000000000000e+00	9.224745822201447023602760566519e-03
2.146575280936649510188374279096e-01	-3.717977448853714284027205394523e-01	0.000000000000000000000000000000e+00	9.547296737189486792729553599202e-03
2.172129748566847540214297396233e-01	-3.762239085149591266699076186342e-01	0.000000000000000000000000000000e+00	9.870170209456675253223423283089e-03
2.197684216197045847795976669659e-01	-3.806500721445468804482459290739e-01	0.000000000000000000000000000000e+00	1.018693512393061342824474024837e-02
2.223238683827244432933412099374e-01	-3.850762357741346897377354707714e-01	0.000000000000000000000000000000e+00	1.049128012691311756521272968712e-02
2.248793151457442185403579060221e-01	-3.895023994037223880049225499533e-01	0.000000000000000000000000000000e+00	1.077899132951199226426730604089e-02
2.274347619087640770541014489936e-01	-3.939285630333101972944120916509e-01	0.000000000000000000000000000000e+00	1.104980346970293667019369365789e-02
2.299902086717839078122693763362e-01	-3.983547266628979510727504020906e-01	0.000000000000000000000000000000e+00	1.130831382965290232700539263533e-02
2.325456554348037108148616880499e-01	-4.027808902924856493399374812725e-01	0.000000000000000000000000000000e+00	1.156330367493952834823112141294e-02
2.351011021978235415730296153924e-01	-4.072070539220734586294270229700e-01	0.000000000000000000000000000000e+00	1.182544131506356802074897416333e-02
2.376565489608433168200463114772e-01	-4.116332175516611568966141021519e-01	0.000000000000000000000000000000e+00	1.210415903754352706656050031597e-02
2.402119957238631753337898544487e-01	-4.160593811812489661861036438495e-01	0.000000000000000000000000000000e+00	1.240497379403435879163808408521e-02
2.427674424868830060919577817913e-01	-4.204855448108367199644419542892e-01	0.000000000000000000000000000000e+00	1.272832804823209248978876928504e-02
2.453228892499028090945500935049e-01	-4.249117084404244182316290334711e-01	0.000000000000000000000000000000e+00	1.307036142782350834901095026908e-02
2.478783360129226398527180208475e-01	-4.293378720700122275211185751687e-01	0.000000000000000000000000000000e+00	1.342533264014880364789483735422e-02
2.504337827759424150997347169323e-01	-4.337640356995999257883056543506e-01	0.000000000000000000000000000000e+00	1.378880427780788779645870789636e-02
2.529892295389622458579026442749e-01	-4.381901993291877350777951960481e-01	0.000000000000000000000000000000e+00	1.416008074271818753531171353188e-02
2.555446763019821321272218028753e-01	-4.426163629587754888561335064878e-01	0.000000000000000000000000000000e+00	1.454197398187797099500251363224e-02
2.581001230650019073742384989600e-01	-4.470425265883631871233205856697e-01	0.000000000000000000000000000000e+00	1.493671295183715205801000536212e-02
2.606555698280217381324064263026e-01	-4.514686902179509964128101273673e-01	0.000000000000000000000000000000e+00	1.533931991476964948328820526058e-02
2.632110165910415688905743536452e-01	-4.558948538475387501911484378070e-01	0.000000000000000000000000000000e+00	1.573283139300968649920697828293e-02
2.657664633540613441375910497300e-01	-4.603210174771265039694867482467e-01	0.000000000000000000000000000000e+00	1.609037199064843742801755865912e-02
2.683219101170812304069102083304e-01	-4.647471811067142577478250586864e-01	0.000000000000000000000000000000e+00	1.638548207907730355770148378269e-02
2.708773568801010056539269044151e-01	-4.691733447363019560150121378683e-01	0.000000000000000000000000000000e+00	1.660581771796352038017552388283e-02
2.734328036431208364120948317577e-01	-4.735995083658897653045016795659e-01	0.000000000000000000000000000000e+00	1.676178636445604247517948692803e-02
2.759882504061406671702627591003e-01	-4.780256719954775190828399900056e-01	0.000000000000000000000000000000e+00	1.688419239571649355102778145010e-02
2.785436971691604424172794551851e-01	-4.824518356250652728611783004453e-01	0.000000000000000000000000000000e+00	1.701235224563165185363011744357e-02
2.810991439321803286865986137855e-01	-4.868779992546530266395166108850e-01	0.000000000000000000000000000000e+00	1.717972717630850132408681929519e-02
2.836545906952001594447665411280e-01	-4.913041628842408359290061525826e-01	0.000000000000000000000000000000e+00	1.740420396044556686221405072956e-02
2.862100374582199346917832372128e-01	-4.957303265138285341961932317645e-01	0.000000000000000000000000000000e+00	1.768529688642335798154370252178e-02
2.887654842212397654499511645554e-01	-5.001564901434163434856827734620e-01	0.000000000000000000000000000000e+00	1.800695208248167741849066203486e-02
2.913209309842595962081190918980e-01	-5.045826537730040417528698526439e-01	0.000000000000000000000000000000e+00	1.834479205650609012767660033205e-02
2.938763777472794269662870192406e-01	-5.090088174025918510423593943415e-01	0.000000000000000000000000000000e+00	1.867723669403436106972726804543e-02
2.964318245102992577244549465831e-01	-5.134349810321795493095464735234e-01	0.000000000000000000000000000000e+00	1.899741803291443709156283148332e-02
2.989872712733190329714716426679e-01	-5.178611446617672475767335527053e-01	0.000000000000000000000000000000e+00	1.931788381499505505289882023590e-02
3.015427180363388637296395700105e-01	-5.222873082913550568662230944028e-01	0.000000000000000000000000000000e+00	1.966126386890816590824471177257e-02
3.040981647993586944878074973531e-01	-5.267134719209427551334101735847e-01	0.000000000000000000000000000000e+00	2.003874566265506293460951781071e-02
3.066536115623785252459754246956e-01	-5.311396355505305644228997152823e-01	0.000000000000000000000000000000e+00	2.043082825326021298439904683164e-02
3.092090583253983560041433520382e-01	-5.355657991801183737123892569798e-01	0.000000000000000000000000000000e+00	2.078678685767630651692883247961e-02
3.117645050884181312511600481230e-01	-5.399919628097060719795763361617e-01	0.000000000000000000000000000000e+00	2.104798875293784760076576390020e-02
3.143199518514379620093279754656e-01	-5.444181264392938812690658778592e-01	0.000000000000000000000000000000e+00	2.118210256703686664159214103620e-02
3.168753986144577927674959028082e-01	-5.488442900688815795362529570411e-01	0.000000000000000000000000000000e+00	2.120622691984470550852215353643e-02
3.194308453774776235256638301507e-01	-5.532704536984693888257424987387e-01	0.000000000000000000000000000000e+00	2.118358257550434498028835150762e-02
3.219862921404974542838317574933e-01	-5.576966173280570870929295779206e-01	0.000000000000000000000000000000e+00	2.119560014014842605489796767415e-02
3.245417389035172295308484535781e-01	-5.621227809576447853601166571025e-01	0.000000000000000000000000000000e+00	2.130566530395831131849959660940e-02
3.270971856665370602890163809207e-01	-5.665489445872325946496061988000e-01	0.000000000000000000000000000000e+00	2.153358384606403330696622333562e-02
3.296526324295568910471843082632e-01	-5.709751082168204039390957404976e-01	0.000000000000000000000000000000e+00	2.185141121633220329112390345472e-02
3.322080791925767218053522356058e-01	-5.754012718464081022062828196795e-01	0.000000000000000000000000000000e+00	2.219915161903146874622372308750e-02
3.347635259555965525635201629484e-01	-5.798274354759959114957723613770e-01	0.000000000000000000000000000000e+00	2.251037536582421033637402274508e-02
3.373189727186163278105368590332e-01	-5.842535991055836097629594405589e-01	0.000000000000000000000000000000e+00	2.273601751968123627078988135963e-02
3.398744194816361585687047863757e-01	-5.886797627351714190524489822565e-01	0.000000000000000000000000000000e+00	2.285818865089837143012019282651e-02
3.424298662446560448380239449762e-01	-5.931059263647591173196360614384e-01	0.000000000000000000000000000000e+00	2.289115224195329562073553120172e-02
3.449853130076758200850406410609e-01	-5.975320899943469266091256031359e-01	0.000000000000000000000000000000e+00	2.287145316881958670429675350988e-02
3.475407597706956508432085684035e-01	-6.019582536239346248763126823178e-01	0.000000000000000000000000000000e+00	2.284200314424626038212196021959e-02
3.500962065337154816013764957461e-01	-6.063844172535224341658022240154e-01	0.000000000000000000000000000000e+00	2.283613916029073390157044798343e-02
3.526516532967352568483931918308e-01	-6.108105808831101324329893031972e-01	0.000000000000000000000000000000e+00	2.286710441870775864514619968304e-02
3.552071000597551431177123504312e-01	-6.152367445126979417224788448948e-01	0.000000000000000000000000000000e+00	2.292641306133152631629990025885e-02
3.577625468227749183647290465160e-01	-6.196629081422856399896659240767e-01	0.000000000000000000000000000000e+00	2.299133790728946288850487178479e-02
3.603179935857947491228969738586e-01	-6.240890717718734492791554657742e-01	0.000000000000000000000000000000e+00	2.303810775129332827360073565615e-02
3.628734403488145798810649012012e-01	-6.285152354014612585686450074718e-01	0.000000000000000000000000000000e+00	2.305497158420146200374922784704e-02
3.654288871118343551280815972859e-01	-6.329413990310489568358320866537e-01	0.000000000000000000000000000000e+00	2.304904330033413772937933572393e-02
3.679843338748542413974007558863e-01	-6.373675626606366551030191658356e-01	0.000000000000000000000000000000e+00	2.304358117215627235752073431740e-02
3.705397806378740166444174519711e-01	-6.417937262902244643925087075331e-01	0.000000000000000000000000000000e+00	2.306662633688389904551563347468e-02
3.730952274008938474025853793137e-01	-6.462198899198121626596957867150e-01	0.000000000000000000000000000000e+00	2.313611375841256520557998044296e-02
3.756506741639136781607533066563e-01	-6.506460535493999719491853284126e-01	0.000000000000000000000000000000e+00	2.324836789678600204589464794935e-02
3.782061209269335089189212339988e-01	-6.550722171789876702163724075945e-01	0.000000000000000000000000000000e+00	2.337557324991341306530401311647e-02
3.807615676899533396770891613414e-01	-6.594983808085754795058619492920e-01	0.000000000000000000000000000000e+00	2.347388870426194915075335245547e-02
3.833170144529731149241058574262e-01	-6.639245444381631777730490284739e-01	0.000000000000000000000000000000e+00	2.349918890424439535391520905705e-02
3.858724612159930011934250160266e-01	-6.683507080677509870625385701715e-01	0.000000000000000000000000000000e+00	2.342411742096590226980268312218e-02
3.884279079790127764404417121114e-01	-6.727768716973387963520281118690e-01	0.000000000000000000000000000000e+00	2.324954434116207474536608401650e-02
3.909833547420326071986096394539e-01	-6.772030353269264946192151910509e-01	0.000000000000000000000000000000e+00	2.300583860366625654769734410365e-02
3.935388015050524379567775667965e-01	-6.816291989565143039087047327484e-01	0.000000000000000000000000000000e+00	2.274340880063158154555935652752e-02
3.960942482680722687149454941391e-01	-6.860553625861020021758918119303e-01	0.000000000000000000000000000000e+00	2.251605862789511636190553645065e-02
3.986496950310920439619621902239e-01	-6.904815262156897004430788911122e-01	0.000000000000000000000000000000e+00	2.236323807573950897542580662503e-02
4.012051417941118747201301175664e-01	-6.949076898452773987102659702941e-01	0.000000000000000000000000000000e+00	2.229736792399658953933716531992e-02
4.037605885571317054782980449090e-01	-6.993338534748653190220579745073e-01	0.000000000000000000000000000000e+00	2.230038936796741033674607024295e-02
4.063160353201515362364659722516e-01	-7.037600171044530172892450536892e-01	0.000000000000000000000000000000e+00	2.233017870349837327714759283026e-02
4.088714820831713114834826683364e-01	-7.081861807340407155564321328711e-01	0.000000000000000000000000000000e+00	2.233431355223103667584361176068e-02
4.114269288461911977528018269368e-01	-7.126123443636285248459216745687e-01	0.000000000000000000000000000000e+00	2.226618573809922146944373366750e-02
4.139823756092109729998185230215e-01	-7.170385079932163341354112162662e-01	0.000000000000000000000000000000e+00	2.209844306026819901744850938030e-02
4.165378223722308037579864503641e-01	-7.214646716228040324025982954481e-01	0.000000000000000000000000000000e+00	2.182953467509261835655109962318e-02
4.190932691352506900273056089645e-01	-7.258908352523918416920878371457e-01	0.000000000000000000000000000000e+00	2.148224705917348500983088399607e-02
4.216487158982704652743223050493e-01	-7.303169988819795399592749163276e-01	0.000000000000000000000000000000e+00	2.109500105362975205802733569271e-02
4.242041626612902405213390011340e-01	-7.347431625115672382264619955095e-01	0.000000000000000000000000000000e+00	2.070969550016499988176477131674e-02
4.267596094243101267906581597344e-01	-7.391693261411551585382539997227e-01	0.000000000000000000000000000000e+00	2.035959422037925473092379036189e-02
4.293150561873299020376748558192e-01	-7.435954897707428568054410789046e-01	0.000000000000000000000000000000e+00	2.006148792966736330023458378946e-02
4.318705029503497327958427831618e-01	-7.480216534003305550726281580864e-01	0.000000000000000000000000000000e+00	1.981335965330554074737001712947e-02
4.344259497133695080428594792465e-01	-7.524478170299182533398152372683e-01	0.000000000000000000000000000000e+00	1.959820937919655448045119783274e-02
4.369813964763893943121786378470e-01	-7.568739806595060626293047789659e-01	0.000000000000000000000000000000e+00	1.939136782182911133975977691080e-02
4.395368432394091695591953339317e-01	-7.613001442890937608964918581478e-01	0.000000000000000000000000000000e+00	1.916915302668217510606574194298e-02
4.420922900024290003173632612743e-01	-7.657263079186815701859813998453e-01	0.000000000000000000000000000000e+00	1.891540696162214568731840813598e-02
4.446477367654488865866824198747e-01	-7.701524715482693794754709415429e-01	0.000000000000000000000000000000e+00	1.862477204630039531729757129597e-02
4.472031835284686618336991159595e-01	-7.745786351778570777426580207248e-01	0.000000000000000000000000000000e+00	1.830190513689635561922486317599e-02
4.497586302914884370807158120442e-01	-7.790047988074447760098450999067e-01	0.000000000000000000000000000000e+00	1.795817466338615886467522386738e-02
4.523140770545083233500349706446e-01	-7.834309624370326963216371041199e-01	0.000000000000000000000000000000e+00	1.760706826460332191652824462835e-02
4.548695238175281541082028979872e-01	-7.878571260666203945888241833018e-01	0.000000000000000000000000000000e+00	1.726053694830670739990274853426e-02
4.574249705805479293552195940720e-01	-7.922832896962080928560112624837e-01	0.000000000000000000000000000000e+00	1.692638399347843464193275053731e-02
4.599804173435678156245387526724e-01	-7.967094533257959021455008041812e-01	0.000000000000000000000000000000e+00	1.660792572245852610768324097990e-02
4.625358641065875908715554487571e-01	-8.011356169553836004126878833631e-01	0.000000000000000000000000000000e+00	1.630391208915537779033932963557e-02
4.650913108696074216297233760997e-01	-8.055617805849712986798749625450e-01	0.000000000000000000000000000000e+00	1.601001033175245003015163547389e-02
4.676467576326271968767400721845e-01	-8.099879442145591079693645042425e-01	0.000000000000000000000000000000e+00	1.571914745074974931182687498676e-02
4.702022043956470831460592307849e-01	-8.144141078441469172588540459401e-01	0.000000000000000000000000000000e+00	1.542317672370333535292186155630e-02
4.727576511586668583930759268696e-01	-8.188402714737346155260411251220e-01	0.000000000000000000000000000000e+00	1.511343542199172253204242366564e-02
4.753130979216866336400926229544e-01	-8.232664351033223137932282043039e-01	0.000000000000000000000000000000e+00	1.478256562824057165905777821990e-02
4.778685446847065199094117815548e-01	-8.276925987329102341050202085171e-01	0.000000000000000000000000000000e+00	1.442562028418522060424500352838e-02
4.804239914477263506675797088974e-01	-8.321187623624979323722072876990e-01	0.000000000000000000000000000000e+00	1.404143846276419312080196988290e-02
4.829794382107461259145964049821e-01	-8.365449259920856306393943668809e-01	0.000000000000000000000000000000e+00	1.363342194865798176484084081039e-02
4.855348849737660121839155635826e-01	-8.409710896216734399288839085784e-01	0.000000000000000000000000000000e+00	1.320919018622664434237101716008e-02
4.880903317367857874309322596673e-01	-8.453972532512611381960709877603e-01	0.000000000000000000000000000000e+00	1.277955354811930246961004797868e-02
4.906457784998056181891001870099e-01	-8.498234168808488364632580669422e-01	0.000000000000000000000000000000e+00	1.235591127676535089241482978650e-02
4.932012252628255044584193456103e-01	-8.542495805104367567750500711554e-01	0.000000000000000000000000000000e+00	1.194773386778705953625845381794e-02
4.957566720258452797054360416951e-01	-8.586757441400244550422371503373e-01	0.000000000000000000000000000000e+00	1.155993544763411068343472720699e-02
4.983121187888650549524527377798e-01	-8.631019077696121533094242295192e-01	0.000000000000000000000000000000e+00	1.119194055877384581798583695900e-02
5.008675655518848301994694338646e-01	-8.675280713991998515766113087011e-01	0.000000000000000000000000000000e+00	1.083862397863865484337608791066e-02
5.034230123149047164687885924650e-01	-8.719542350287877718884033129143e-01	0.000000000000000000000000000000e+00	1.049325651100014786254455145809e-02
5.059784590779244917158052885497e-01	-8.763803986583754701555903920962e-01	0.000000000000000000000000000000e+00	1.015077704636734370891026912886e-02
5.085339058409443779851244471502e-01	-8.808065622879631684227774712781e-01	0.000000000000000000000000000000e+00	9.809360079926100067782002156491e-03
5.110893526039642642544436057506e-01	-8.852327259175509777122670129756e-01	0.000000000000000000000000000000e+00	9.469807393996068634045570888702e-03
5.136447993669840395014603018353e-01	-8.896588895471386759794540921575e-01	0.000000000000000000000000000000e+00	9.133750004325943624983175084253e-03
5.162002461300038147484769979201e-01	-8.940850531767263742466411713394e-01	0.000000000000000000000000000000e+00	8.802459226046280976740732171493e-03
5.187556928930237010177961565205e-01	-8.985112168063142945584331755526e-01	0.000000000000000000000000000000e+00	8.476550042406409343764828179246e-03
5.213111396560434762648128526052e-01	-9.029373804359019928256202547345e-01	0.000000000000000000000000000000e+00	8.156327947321609719844026642477e-03
5.238665864190632515118295486900e-01	-9.073635440654896910928073339164e-01	0.000000000000000000000000000000e+00	7.842016092752897640782983046392e-03
5.264220331820831377811487072904e-01	-9.117897076950775003822968756140e-01	0.000000000000000000000000000000e+00	7.533920964327192257292686861092e-03
5.289774799451029130281654033752e-01	-9.162158713246653096717864173115e-01	0.000000000000000000000000000000e+00	7.232416448965381557123510702922e-03
5.315329267081226882751820994599e-01	-9.206420349542530079389734964934e-01	0.000000000000000000000000000000e+00	6.937936365023038287613843522195e-03
5.340883734711425745445012580603e-01	-9.250681985838407062061605756753e-01	0.000000000000000000000000000000e+00	6.650881637450150804524717784716e-03
5.366438202341624608138204166607e-01	-9.294943622134285154956501173729e-01	0.000000000000000000000000000000e+00	6.371583349989273781233123372658e-03
5.391992669971822360608371127455e-01	-9.339205258430162137628371965548e-01	0.000000000000000000000000000000e+00	6.100295577791594453520573893002e-03
5.417547137602020113078538088303e-01	-9.383466894726039120300242757367e-01	0.000000000000000000000000000000e+00	5.837227966062093556520729009662e-03
5.443101605232218975771729674307e-01	-9.427728531021918323418162799499e-01	0.000000000000000000000000000000e+00	5.582561672343486214309393744770e-03
5.468656072862416728241896635154e-01	-9.471990167317795306090033591317e-01	0.000000000000000000000000000000e+00	5.336438550126401669793096971262e-03
5.494210540492614480712063596002e-01	-9.516251803613672288761904383136e-01	0.000000000000000000000000000000e+00	5.098932825867172856371123401686e-03
5.519765008122813343405255182006e-01	-9.560513439909550381656799800112e-01	0.000000000000000000000000000000e+00	4.870022625114592794426382482698e-03
5.545319475753011095875422142853e-01	-9.604775076205428474551695217087e-01	0.000000000000000000000000000000e+00	4.649583259350806990761739712070e-03
5.570873943383208848345589103701e-01	-9.649036712501305457223566008906e-01	0.000000000000000000000000000000e+00	4.437414788025804968096821312429e-03
5.596428411013407711038780689705e-01	-9.693298348797183550118461425882e-01	0.000000000000000000000000000000e+00	4.233295203438751722058164261853e-03
5.621982878643606573731972275709e-01	-9.737559985093060532790332217701e-01	0.000000000000000000000000000000e+00	4.037034897701223361277111933987e-03
5.647537346273804326202139236557e-01	-9.781821621388937515462203009520e-01	0.000000000000000000000000000000e+00	3.848503589414301300636322977766e-03
5.673091813904003188895330822561e-01	-9.826083257684816718580123051652e-01	0.000000000000000000000000000000e+00	3.667621879867765267296819686749e-03
5.698646281534200941365497783409e-01	-9.870344893980693701251993843471e-01	0.000000000000000000000000000000e+00	3.494327304914617189635084315569e-03
5.724200749164398693835664744256e-01	-9.914606530276570683923864635290e-01	0.000000000000000000000000000000e+00	3.328537128668041834844704141005e-03
5.749755216794596446305831705104e-01	-9.958868166572447666595735427109e-01	0.000000000000000000000000000000e+00	3.170124753879788315202858939301e-03
5.775309684424795308999023291108e-01	-1.000312980286832686971365546924e+00	0.000000000000000000000000000000e+00	3.018915164846304628742945652675e-03
5.800864152054993061469190251955e-01	-1.004739143916420385238552626106e+00	0.000000000000000000000000000000e+00	2.874693975971608431163595298585e-03
5.826418619685191924162381837959e-01	-1.009165307546008083505739705288e+00	0.000000000000000000000000000000e+00	2.737221223112809229127684318428e-03
5.851973087315389676632548798807e-01	-1.013591471175596003817531709501e+00	0.000000000000000000000000000000e+00	2.606243844635108657115107888558e-03
5.877527554945588539325740384811e-01	-1.018017634805183702084718788683e+00	0.000000000000000000000000000000e+00	2.481505090486613163136553339427e-03
5.903082022575786291795907345659e-01	-1.022443798434771400351905867865e+00	0.000000000000000000000000000000e+00	2.362751192912092290665526661542e-03
5.928636490205985154489098931663e-01	-1.026869962064359098619092947047e+00	0.000000000000000000000000000000e+00	2.249735688228616560524475431748e-03
5.954190957836182906959265892510e-01	-1.031296125693946796886280026229e+00	0.000000000000000000000000000000e+00	2.142221382696715172022638995486e-03
5.979745425466380659429432853358e-01	-1.035722289323534495153467105411e+00	0.000000000000000000000000000000e+00	2.039980201145626895892215557637e-03
6.005299893096579522122624439362e-01	-1.040148452953122415465259109624e+00	0.000000000000000000000000000000e+00	1.942791671306830572629742448498e-03
6.030854360726777274592791400210e-01	-1.044574616582710113732446188806e+00	0.000000000000000000000000000000e+00	1.850441066308977818011261007314e-03
6.056408828356975027062958361057e-01	-1.049000780212297811999633267988e+00	0.000000000000000000000000000000e+00	1.762717954034478170383115624986e-03
6.081963295987173889756149947061e-01	-1.053426943841885510266820347169e+00	0.000000000000000000000000000000e+00	1.679415476101899298844166708022e-03
6.107517763617372752449341533065e-01	-1.057853107471473430578612351383e+00	0.000000000000000000000000000000e+00	1.600330321282258027801304045568e-03
6.133072231247570504919508493913e-01	-1.062279271101061128845799430565e+00	0.000000000000000000000000000000e+00	1.525263207544583308333807636359e-03
6.158626698877768257389675454760e-01	-1.066705434730648827112986509746e+00	0.000000000000000000000000000000e+00	1.454019659713609450082949514638e-03
6.184181166507967120082867040765e-01	-1.071131598360236747424778513960e+00	0.000000000000000000000000000000e+00	1.386410891647166720649919646746e-03
6.209735634138164872553034001612e-01	-1.075557761989824445691965593142e+00	0.000000000000000000000000000000e+00	1.322254631498136039080559811509e-03
6.235290101768362625023200962460e-01	-1.079983925619412143959152672323e+00	0.000000000000000000000000000000e+00	1.261375766806017029858510980489e-03
6.260844569398561487716392548464e-01	-1.084410089249000064270944676537e+00	0.000000000000000000000000000000e+00	1.203606739330167043136587956553e-03
6.286399037028759240186559509311e-01	-1.088836252878587762538131755718e+00	0.000000000000000000000000000000e+00	1.148787679747863537532692745913e-03
6.311953504658956992656726470159e-01	-1.093262416508175460805318834900e+00	0.000000000000000000000000000000e+00	1.096766324471135176793490373370e-03
6.337507972289155855349918056163e-01	-1.097688580137763159072505914082e+00	0.000000000000000000000000000000e+00	1.047397786338563532154699586840e-03
6.363062439919354718043109642167e-01	-1.102114743767351079384297918295e+00	0.000000000000000000000000000000e+00	1.000544253849149729448941847920e-03
6.388616907549552470513276603015e-01	-1.106540907396938777651484997477e+00	0.000000000000000000000000000000e+00	9.560746782357783116537697232218e-04
6.414171375179750222983443563862e-01	-1.110967071026526475918672076659e+00	0.000000000000000000000000000000e+00	9.138644819472580525798743877885e-04
6.439725842809949085676635149866e-01	-1.115393234656114174185859155841e+00	0.000000000000000000000000000000e+00	8.737953001323887957177416474508e-04
6.465280310440146838146802110714e-01	-1.119819398285701872453046235023e+00	0.000000000000000000000000000000e+00	8.357547511314811997801266230113e-04
6.490834778070344590616969071561e-01	-1.124245561915289570720233314205e+00	0.000000000000000000000000000000e+00	7.996362251260105517836063171444e-04
6.516389245700543453310160657566e-01	-1.128671725544877491032025318418e+00	0.000000000000000000000000000000e+00	7.653386798204533589262688053623e-04
6.541943713330741205780327618413e-01	-1.133097889174465189299212397600e+00	0.000000000000000000000000000000e+00	7.327664361103635717528681503552e-04
6.567498180960940068473519204417e-01	-1.137524052804052887566399476782e+00	0.000000000000000000000000000000e+00	7.018289701930322931761052629440e-04
6.593052648591137820943686165265e-01	-1.141950216433640807878191480995e+00	0.000000000000000000000000000000e+00	6.724407025338105916081876678447e-04
6.618607116221336683636877751269e-01	-1.146376380063228506145378560177e+00	0.000000000000000000000000000000e+00	6.445207857533597189253482540039e-04
6.644161583851534436107044712116e-01	-1.150802543692816204412565639359e+00	0.000000000000000000000000000000e+00	6.179928944369427390101434660608e-04
6.669716051481733298800236298121e-01	-1.155228707322404124724357643572e+00	0.000000000000000000000000000000e+00	5.927850188634586165933870738343e-04
6.695270519111931051270403258968e-01	-1.159654870951991822991544722754e+00	0.000000000000000000000000000000e+00	5.688292646688629687276583801747e-04
6.720824986742128803740570219816e-01	-1.164081034581579521258731801936e+00	0.000000000000000000000000000000e+00	5.460616593188379443504776311613e-04
6.746379454372326556210737180663e-01	-1.168507198211167219525918881118e+00	0.000000000000000000000000000000e+00	5.244219657168968165561473426806e-04
6.771933922002525418903928766667e-01	-1.172933361840755139837710885331e+00	0.000000000000000000000000000000e+00	5.038535034497370473927091438782e-04
6.797488389632723171374095727515e-01	-1.177359525470342838104897964513e+00	0.000000000000000000000000000000e+00	4.843029774503174482089273844565e-04
6.823042857262922034067287313519e-01	-1.181785689099930536372085043695e+00	0.000000000000000000000000000000e+00	4.657203143750219794319566979368e-04
6.848597324893120896760478899523e-01	-1.186211852729518234639272122877e+00	0.000000000000000000000000000000e+00	4.480585066336224093694329262405e-04
6.874151792523318649230645860371e-01	-1.190638016359105932906459202059e+00	0.000000000000000000000000000000e+00	4.312734644000438405386788076612e-04
6.899706260153516401700812821218e-01	-1.195064179988693853218251206272e+00	0.000000000000000000000000000000e+00	4.153238753585687193306541509230e-04
6.925260727783715264394004407222e-01	-1.199490343618281551485438285454e+00	0.000000000000000000000000000000e+00	4.001710727025670037704241366328e-04
6.950815195413913016864171368070e-01	-1.203916507247869249752625364636e+00	0.000000000000000000000000000000e+00	3.857789110233313502676399942004e-04
6.976369663044110769334338328918e-01	-1.208342670877456948019812443818e+00	0.000000000000000000000000000000e+00	3.721136502001159496524906877823e-04
7.001924130674309632027529914922e-01	-1.212768834507044868331604448031e+00	0.000000000000000000000000000000e+00	3.591438471984777398848809326637e-04
7.027478598304507384497696875769e-01	-1.217194998136632566598791527213e+00	0.000000000000000000000000000000e+00	3.468402554808511619247046731118e-04
7.053033065934705136967863836617e-01	-1.221621161766220264865978606394e+00	0.000000000000000000000000000000e+00	3.351757320437509231163264455944e-04
7.078587533564903999661055422621e-01	-1.226047325395807963133165685576e+00	0.000000000000000000000000000000e+00	3.241251516541458158743305162375e-04
7.104142001195102862354247008625e-01	-1.230473489025395883444957689790e+00	0.000000000000000000000000000000e+00	3.136653282929125754682764259940e-04
7.129696468825300614824413969473e-01	-1.234899652654983581712144768971e+00	0.000000000000000000000000000000e+00	3.037749435524247053341806434901e-04
7.155250936455498367294580930320e-01	-1.239325816284571279979331848153e+00	0.000000000000000000000000000000e+00	2.944344818739383687865307503984e-04
7.180805404085697229987772516324e-01	-1.243751979914159200291123852367e+00	0.000000000000000000000000000000e+00	2.856261722973794676266878767024e-04
7.206359871715894982457939477172e-01	-1.248178143543746898558310931548e+00	0.000000000000000000000000000000e+00	2.773339370012471499435391386612e-04
7.231914339346092734928106438019e-01	-1.252604307173334596825498010730e+00	0.000000000000000000000000000000e+00	2.695433461436799260982355441740e-04
7.257468806976291597621298024023e-01	-1.257030470802922517137290014944e+00	0.000000000000000000000000000000e+00	2.622415790497734339008217840927e-04
7.283023274606489350091464984871e-01	-1.261456634432510215404477094125e+00	0.000000000000000000000000000000e+00	2.554173917549776577813613887002e-04
7.308577742236687102561631945719e-01	-1.265882798062097913671664173307e+00	0.000000000000000000000000000000e+00	2.490610907906534981365309633361e-04
7.334132209866885965254823531723e-01	-1.270308961691685611938851252489e+00	0.000000000000000000000000000000e+00	2.431645130105000523167146919690e-04
7.359686677497084827948015117727e-01	-1.274735125321273310206038331671e+00	0.000000000000000000000000000000e+00	2.377210117939434629204253912604e-04
7.385241145127282580418182078574e-01	-1.279161288950861008473225410853e+00	0.000000000000000000000000000000e+00	2.327254491694850588312526440404e-04
7.410795612757480332888349039422e-01	-1.283587452580448928785017415066e+00	0.000000000000000000000000000000e+00	2.281741943065843190169283971613e-04
7.436350080387679195581540625426e-01	-1.288013616210036627052204494248e+00	0.000000000000000000000000000000e+00	2.240651280664420440507517140460e-04
7.461904548017876948051707586274e-01	-1.292439779839624325319391573430e+00	0.000000000000000000000000000000e+00	2.203976538457494589728913325644e-04
7.487459015648074700521874547121e-01	-1.296865943469212023586578652612e+00	0.000000000000000000000000000000e+00	2.171727147668285563732876175536e-04
7.513013483278273563215066133125e-01	-1.301292107098799943898370656825e+00	0.000000000000000000000000000000e+00	2.143928171842077970866285996365e-04
7.538567950908471315685233093973e-01	-1.305718270728387642165557736007e+00	0.000000000000000000000000000000e+00	2.120620607583220424557923777797e-04
7.564122418538670178378424679977e-01	-1.310144434357975340432744815189e+00	0.000000000000000000000000000000e+00	2.101861751454407495516563120219e-04
7.589676886168867930848591640824e-01	-1.314570597987563260744536819402e+00	0.000000000000000000000000000000e+00	2.087725633738931360454393892923e-04
7.615231353799066793541783226829e-01	-1.318996761617150959011723898584e+00	0.000000000000000000000000000000e+00	2.078303521356144982490388173346e-04
7.640785821429264546011950187676e-01	-1.323422925246738657278910977766e+00	0.000000000000000000000000000000e+00	2.073704491712987491545960860861e-04
2.555446763019820349827071481741e-03	4.426163629587754645700048428125e-03	0.000000000000000000000000000000e+00	2.081243054972267063178203994056e-04
5.110893526039640699654142963482e-03	0.000000000000000000000000000000e+00	0.000000000000000000000000000000e+00	2.083895998425145941294889251338e-04
7.666340289059461916842952433626e-03	-4.426163629587754645700048428125e-03	0.000000000000000000000000000000e+00	2.091722606134088194469733412717e-04
1.022178705207928313403176190377e-02	-8.852327259175507556676620879443e-03	0.000000000000000000000000000000e+00	2.104899725740377544082326810582e-04
1.277723381509910348385883338551e-02	-1.327849088876326480446188327278e-02	0.000000000000000000000000000000e+00	2.123625480949790271870125657472e-04
1.533268057811892383368590486725e-02	-1.770465451835101858280019371250e-02	0.000000000000000000000000000000e+00	2.148120257691718602930525117145e-04
1.788812734113874591823645232580e-02	-2.213081814793877236113850415222e-02	0.000000000000000000000000000000e+00	2.178627770224592151253328875526e-04
2.044357410415856626806352380754e-02	-2.655698177752652960892376654556e-02	0.000000000000000000000000000000e+00	2.215416206232810234465213650168e-04
2.299902086717838661789059528928e-02	-3.098314540711428338726207698528e-02	0.000000000000000000000000000000e+00	2.258779452382184593957348273108e-04
2.555446763019821043716461872464e-02	-3.540930903670203716560038742500e-02	0.000000000000000000000000000000e+00	2.309038400312545934872643371705e-04
2.810991439321802731754473825276e-02	-3.983547266628979094393869786472e-02	0.000000000000000000000000000000e+00	2.366542331003948225302824237559e-04
3.066536115623784766737180973450e-02	-4.426163629587754472227700830445e-02	0.000000000000000000000000000000e+00	2.431670376600677434611452731872e-04
3.322080791925767495609278512347e-02	-4.868779992546529850061531874417e-02	0.000000000000000000000000000000e+00	2.504833057812200268824054383288e-04
3.577625468227749183647290465160e-02	-5.311396355505305921784753309112e-02	0.000000000000000000000000000000e+00	2.586473891407705836750774430755e-04
3.833170144529730871685302417973e-02	-5.754012718464081299618584353084e-02	0.000000000000000000000000000000e+00	2.677071064566531751437172825803e-04
4.088714820831713947502095152231e-02	-6.196629081422856677452415397056e-02	0.000000000000000000000000000000e+00	2.777139169250692537355140743216e-04
4.344259497133695635540107105044e-02	-6.639245444381632055286246441028e-02	0.000000000000000000000000000000e+00	2.887230987875375105324027291687e-04
4.599804173435677323578119057856e-02	-7.081861807340407433120077485000e-02	0.000000000000000000000000000000e+00	3.007939321724965192096645782982e-04
4.855348849737660399394911792115e-02	-7.524478170299182810953908528973e-02	0.000000000000000000000000000000e+00	3.139898848524064938272926106322e-04
5.110893526039642087432923744927e-02	-7.967094533257959576566520354390e-02	0.000000000000000000000000000000e+00	3.283787997449211584766182170370e-04
5.366438202341623775470935697740e-02	-8.409710896216733566621570616917e-02	0.000000000000000000000000000000e+00	3.440330823744458511002919376409e-04
5.621982878643605463508947650553e-02	-8.852327259175510332234182442335e-02	0.000000000000000000000000000000e+00	3.610298863899555365554461250355e-04
5.877527554945587151546959603365e-02	-9.294943622134284322289232704861e-02	0.000000000000000000000000000000e+00	3.794512952450041138631464665565e-04
6.133072231247570227363752337624e-02	-9.737559985093061087901844530279e-02	0.000000000000000000000000000000e+00	3.993844974434097297097401302324e-04
6.388616907549551915401764290436e-02	-1.018017634805183507795689479281e-01	0.000000000000000000000000000000e+00	4.209219528843144127530639941881e-04
6.644161583851534991218557024695e-02	-1.062279271101061184356950661822e-01	0.000000000000000000000000000000e+00	4.441615472147014405217280152982e-04
6.899706260153515291477788196062e-02	-1.106540907396938722140333766220e-01	0.000000000000000000000000000000e+00	4.692067310179872524633637453917e-04
7.155250936455498367294580930320e-02	-1.150802543692816259923716870617e-01	0.000000000000000000000000000000e+00	4.961666400039326961166064045017e-04
7.410795612757480055332592883133e-02	-1.195064179988693797707099975014e-01	0.000000000000000000000000000000e+00	5.251561918361462907162140467676e-04
7.666340289059463131149385617391e-02	-1.239325816284571335490483079411e-01	0.000000000000000000000000000000e+00	5.562961540175913929123785450770e-04
7.921884965361444819187397570204e-02	-1.283587452580448873273866183808e-01	0.000000000000000000000000000000e+00	5.897131770978849239772667800707e-04
8.177429641663426507225409523016e-02	-1.327849088876326411057249288206e-01	0.000000000000000000000000000000e+00	6.255397846012930498232895715205e-04
8.432974317965408195263421475829e-02	-1.372110725172203948840632392603e-01	0.000000000000000000000000000000e+00	6.639143109765220261350715524884e-04
8.688518994267389883301433428642e-02	-1.416372361468081486624015497000e-01	0.000000000000000000000000000000e+00	7.049807766349965639646191206680e-04
8.944063670569372959118226162900e-02	-1.460633997763959024407398601397e-01	0.000000000000000000000000000000e+00	7.488886891213059884483960182422e-04
9.199608346871354647156238115713e-02	-1.504895634059836562190781705795e-01	0.000000000000000000000000000000e+00	7.957927608354933759343685650833e-04
9.455153023173337722973030849971e-02	-1.549157270355714099974164810192e-01	0.000000000000000000000000000000e+00	8.458525375702290183266285339414e-04
9.710697699475319411011042802784e-02	-1.593418906651591637757547914589e-01	0.000000000000000000000000000000e+00	8.992319414525743294722137655128e-04
9.966242375777301099049054755596e-02	-1.637680542947469453096687175275e-01	0.000000000000000000000000000000e+00	9.560987446827677680577517449478e-04
1.022178705207928278708706670841e-01	-1.681942179243346713324314123383e-01	0.000000000000000000000000000000e+00	1.016624006743829062779371774639e-03
1.047733172838126447512507866122e-01	-1.726203815539224251107697227781e-01	0.000000000000000000000000000000e+00	1.080981526575785101745852401223e-03
1.073287640468324893872065217693e-01	-1.770465451835102066446836488467e-01	0.000000000000000000000000000000e+00	1.149347371124614112028461399007e-03
1.098842108098522923897988334829e-01	-1.814727088130979604230219592864e-01	0.000000000000000000000000000000e+00	1.221899537982115702128282919148e-03
1.124396575728721092701789530111e-01	-1.858988724426856864457846540972e-01	0.000000000000000000000000000000e+00	1.298817780965077399793483614587e-03
1.149951043358919261505590725392e-01	-1.903250360722734402241229645369e-01	0.000000000000000000000000000000e+00	1.380283566826586696615897231766e-03
1.175505510989117707865148076962e-01	-1.947511997018612217580368906056e-01	0.000000000000000000000000000000e+00	1.466480040712168919636582131716e-03
1.201059978619315876668949272243e-01	-1.991773633314489755363752010453e-01	0.000000000000000000000000000000e+00	1.557591773062614237330136823800e-03
1.226614446249514045472750467525e-01	-2.036035269610367293147135114850e-01	0.000000000000000000000000000000e+00	1.653803964272001353341678964171e-03
1.252168913879712353054429740951e-01	-2.080296905906244553374762062958e-01	0.000000000000000000000000000000e+00	1.755300731528638882167348000962e-03
1.277723381509910383080352858087e-01	-2.124558542202122091158145167356e-01	0.000000000000000000000000000000e+00	1.862262119270236861157119534482e-03
1.303277849140108968217788287802e-01	-2.168820178497999906497284428042e-01	0.000000000000000000000000000000e+00	1.974859582094774107519086214779e-03
1.328832316770306998243711404939e-01	-2.213081814793877444280667532439e-01	0.000000000000000000000000000000e+00	2.093249894495476104427922336981e-03
1.354386784400505028269634522076e-01	-2.257343451089754982064050636836e-01	0.000000000000000000000000000000e+00	2.217567762608906294791166757818e-03
1.379941252030703335851313795501e-01	-2.301605087385632242291677584944e-01	0.000000000000000000000000000000e+00	2.347917883059163698944438181115e-03
1.405495719660901643432993068927e-01	-2.345866723681510057630816845631e-01	0.000000000000000000000000000000e+00	2.484367832584531178563569397966e-03
1.431050187291099951014672342353e-01	-2.390128359977387595414199950028e-01	0.000000000000000000000000000000e+00	2.626943909439990836041101118781e-03
1.456604654921297981040595459490e-01	-2.434389996273265133197583054425e-01	0.000000000000000000000000000000e+00	2.775632594943015524907581337288e-03
1.482159122551496288622274732916e-01	-2.478651632569142670980966158822e-01	0.000000000000000000000000000000e+00	2.930390112362629782133405242917e-03
1.507713590181694596203954006342e-01	-2.522913268865020208764349263220e-01	0.000000000000000000000000000000e+00	3.091160985053145737744273446879e-03
1.533268057811892626229877123478e-01	-2.567174905160897746547732367617e-01	0.000000000000000000000000000000e+00	3.257903259654136227108089940430e-03
1.558822525442090933811556396904e-01	-2.611436541456775284331115472014e-01	0.000000000000000000000000000000e+00	3.430613851363817877471174000448e-03
1.584376993072288963837479514041e-01	-2.655698177752652822114498576411e-01	0.000000000000000000000000000000e+00	3.609344217830078201114663016824e-03
1.609931460702487271419158787467e-01	-2.699959814048530359897881680808e-01	0.000000000000000000000000000000e+00	3.794196879872519141685405230646e-03
1.635485928332685579000838060892e-01	-2.744221450344407897681264785206e-01	0.000000000000000000000000000000e+00	3.985298884263369090241724279622e-03
1.661040395962883609026761178029e-01	-2.788483086640285435464647889603e-01	0.000000000000000000000000000000e+00	4.182758116717408269913391904993e-03
1.686594863593081916608440451455e-01	-2.832744722936162973248030994000e-01	0.000000000000000000000000000000e+00	4.386618214928445814992929996379e-03
1.712149331223279946634363568592e-01	-2.877006359232040511031414098397e-01	0.000000000000000000000000000000e+00	4.596831984615909645619513668180e-03
1.737703798853478531771798998307e-01	-2.921267995527918048814797202795e-01	0.000000000000000000000000000000e+00	4.813267881820565766148867226093e-03
1.763258266483676561797722115443e-01	-2.965529631823795586598180307192e-01	0.000000000000000000000000000000e+00	5.035750776024833230692934193939e-03
1.788812734113874591823645232580e-01	-3.009791268119673124381563411589e-01	0.000000000000000000000000000000e+00	5.264122916275574062816566822676e-03
1.814367201744072899405324506006e-01	-3.054052904415550662164946515986e-01	0.000000000000000000000000000000e+00	5.498300608211345238962586279285e-03
1.839921669374271206987003779432e-01	-3.098314540711428755059841932962e-01	0.000000000000000000000000000000e+00	5.738300101754223100924967582159e-03
1.865476137004469514568683052858e-01	-3.142576177007305737731712724781e-01	0.000000000000000000000000000000e+00	5.984212593867045855422492905973e-03
1.891030604634667544594606169994e-01	-3.186837813303183275515095829178e-01	0.000000000000000000000000000000e+00	6.236123161177209266170518020544e-03
1.916585072264865852176285443420e-01	-3.231099449599060813298478933575e-01	0.000000000000000000000000000000e+00	6.493994783029951103903165687825e-03
1.942139539895063882202208560557e-01	-3.275361085894938351081862037972e-01	0.000000000000000000000000000000e+00	6.757571684553151554475380891063e-03
1.967694007525262189783887833983e-01	-3.319622722190816443976757454948e-01	0.000000000000000000000000000000e+00	7.026381686800412494642298355529e-03
1.993248475155460497365567107408e-01	-3.363884358486693981760140559345e-01	0.000000000000000000000000000000e+00	7.299900936552578337157548560299e-03
2.018802942785658527391490224545e-01	-3.408145994782570964432011351164e-01	0.000000000000000000000000000000e+00	7.577867022613092237715015642152e-03
2.044357410415856834973169497971e-01	-3.452407631078449057326906768139e-01	0.000000000000000000000000000000e+00	7.860609261272601816505911642707e-03
2.069911878046054864999092615108e-01	-3.496669267374326039998777559958e-01	0.000000000000000000000000000000e+00	8.149180018767465671913896585465e-03
2.095466345676253172580771888533e-01	-3.540930903670204132893672976934e-01	0.000000000000000000000000000000e+00	8.445097746407797048573407039385e-03
2.121020813306451757718207318248e-01	-3.585192539966081670677056081331e-01	0.000000000000000000000000000000e+00	8.749672275796977274908705624057e-03
2.146575280936649510188374279096e-01	-3.629454176261958653348926873150e-01	0.000000000000000000000000000000e+00	9.063099211084864673115824018623e-03
2.172129748566847817770053552522e-01	-3.673715812557836746243822290126e-01	0.000000000000000000000000000000e+00	9.383660646599867663497640535297e-03
2.197684216197045847795976669659e-01	-3.717977448853713728915693081944e-01	0.000000000000000000000000000000e+00	9.707383468892070987887876754030e-03
2.223238683827244155377655943084e-01	-3.762239085149591266699076186342e-01	0.000000000000000000000000000000e+00	1.002840072354909892182739383770e-02
2.248793151457442740515091372799e-01	-3.806500721445469359593971603317e-01	0.000000000000000000000000000000e+00	1.034009868017214672786252549486e-02
2.274347619087640492985258333647e-01	-3.850762357741346342265842395136e-01	0.000000000000000000000000000000e+00	1.063691440329447152057795733526e-02
2.299902086717839078122693763362e-01	-3.895023994037224435160737812112e-01	0.000000000000000000000000000000e+00	1.091635520628386410435517461792e-02
2.325456554348037385704373036788e-01	-3.939285630333101972944120916509e-01	0.000000000000000000000000000000e+00	1.118050480495970736005695300719e-02
2.351011021978235415730296153924e-01	-3.983547266628978955615991708328e-01	0.000000000000000000000000000000e+00	1.143621391025462404045232034377e-02
2.376565489608433723311975427350e-01	-4.027808902924857048510887125303e-01	0.000000000000000000000000000000e+00	1.169356381375755669915772472223e-02
2.402119957238631475782142388198e-01	-4.072070539220734031182757917122e-01	0.000000000000000000000000000000e+00	1.196299989206723451973246596935e-02
2.427674424868830060919577817913e-01	-4.116332175516612124077653334098e-01	0.000000000000000000000000000000e+00	1.225224574687883843937541428204e-02
2.453228892499028368501257091339e-01	-4.160593811812489661861036438495e-01	0.000000000000000000000000000000e+00	1.256428498042683021551635391688e-02
2.478783360129226398527180208475e-01	-4.204855448108366644532907230314e-01	0.000000000000000000000000000000e+00	1.289718018924476683473301363847e-02
2.504337827759424706108859481901e-01	-4.249117084404244737427802647289e-01	0.000000000000000000000000000000e+00	1.324578965039436596884403485319e-02
2.529892295389622458579026442749e-01	-4.293378720700121720099673439108e-01	0.000000000000000000000000000000e+00	1.360473858297389648797093286703e-02
2.555446763019820766160705716175e-01	-4.337640356995999812994568856084e-01	0.000000000000000000000000000000e+00	1.397145923457255960176137676854e-02
2.581001230650019628853897302179e-01	-4.381901993291877350777951960481e-01	0.000000000000000000000000000000e+00	1.434747420663066118373674129316e-02
2.606555698280217381324064263026e-01	-4.426163629587754333449822752300e-01	0.000000000000000000000000000000e+00	1.473621101457504856124813841234e-02
2.632110165910415688905743536452e-01	-4.470425265883632426344718169275e-01	0.000000000000000000000000000000e+00	1.513720799335512359751199085167e-02
2.657664633540613996487422809878e-01	-4.514686902179509964128101273673e-01	0.000000000000000000000000000000e+00	1.553971854659246323859811411694e-02
2.683219101170811748957589770725e-01	-4.558948538475387501911484378070e-01	0.000000000000000000000000000000e+00	1.592085263925026999975997910042e-02
2.708773568801010611650781356730e-01	-4.603210174771265039694867482467e-01	0.000000000000000000000000000000e+00	1.625203111048353910028652080655e-02
2.734328036431208364120948317577e-01	-4.647471811067142022366738274286e-01	0.000000000000000000000000000000e+00	1.651199955710480962722819242572e-02
2.759882504061406671702627591003e-01	-4.691733447363020115261633691262e-01	0.000000000000000000000000000000e+00	1.669910730841434043369986284233e-02
2.785436971691604979284306864429e-01	-4.735995083658897653045016795659e-01	0.000000000000000000000000000000e+00	1.683480123326492813862209629860e-02
2.810991439321802731754473825276e-01	-4.780256719954775190828399900056e-01	0.000000000000000000000000000000e+00	1.695587673433271783118847508831e-02
2.836545906952001594447665411280e-01	-4.824518356250652728611783004453e-01	0.000000000000000000000000000000e+00	1.710031061728074439076685564487e-02
2.862100374582199902029344684706e-01	-4.868779992546530821506678421429e-01	0.000000000000000000000000000000e+00	1.729456566030431949321233275896e-02
2.887654842212397654499511645554e-01	-4.913041628842407804178549213248e-01	0.000000000000000000000000000000e+00	1.754736054800157610267241636848e-02
2.913209309842595962081190918980e-01	-4.957303265138285897073444630223e-01	0.000000000000000000000000000000e+00	1.784988516913023695598106144189e-02
2.938763777472794269662870192406e-01	-5.001564901434162324633803109464e-01	0.000000000000000000000000000000e+00	1.818089524381648336426309242597e-02
2.964318245102992577244549465831e-01	-5.045826537730040417528698526439e-01	0.000000000000000000000000000000e+00	1.851603906066992544232618911337e-02
2.989872712733190884826228739257e-01	-5.090088174025917400200569318258e-01	0.000000000000000000000000000000e+00	1.884012763442798055191218509208e-02
3.015427180363388637296395700105e-01	-5.134349810321794382872440110077e-01	0.000000000000000000000000000000e+00	1.915656422803197617144022046887e-02
3.040981647993586944878074973531e-01	-5.178611446617672475767335527053e-01	0.000000000000000000000000000000e+00	1.948541794767183130132615076491e-02
3.066536115623785252459754246956e-01	-5.222873082913549458439206318872e-01	0.000000000000000000000000000000e+00	1.984679516776402530275902336143e-02
3.092090583253983560041433520382e-01	-5.267134719209427551334101735847e-01	0.000000000000000000000000000000e+00	2.023804527955001125727463318071e-02
3.117645050884181867623112793808e-01	-5.311396355505305644228997152823e-01	0.000000000000000000000000000000e+00	2.062228591730688384564551540734e-02
3.143199518514379620093279754656e-01	-5.355657991801182626900867944642e-01	0.000000000000000000000000000000e+00	2.094038898517619831651792594585e-02
3.168753986144577927674959028082e-01	-5.399919628097060719795763361617e-01	0.000000000000000000000000000000e+00	2.114243875240554015881855320913e-02
3.194308453774776235256638301507e-01	-5.444181264392937702467634153436e-01	0.000000000000000000000000000000e+00	2.121911532218843932096064008874e-02
3.219862921404974542838317574933e-01	-5.488442900688815795362529570411e-01	0.000000000000000000000000000000e+00	2.121253714768361192666290548914e-02
3.245417389035172850419996848359e-01	-5.532704536984692778034400362230e-01	0.000000000000000000000000000000e+00	2.119924273248665128055456818856e-02
3.270971856665370602890163809207e-01	-5.576966173280569760706271154049e-01	0.000000000000000000000000000000e+00	2.125563950979390825946069298880e-02
3.296526324295568910471843082632e-01	-5.621227809576447853601166571025e-01	0.000000000000000000000000000000e+00	2.142515662833037806689340243338e-02
3.322080791925767218053522356058e-01	-5.665489445872325946496061988000e-01	0.000000000000000000000000000000e+00	2.170296796288377627615062692712e-02
3.347635259555965525635201629484e-01	-5.709751082168202929167932779819e-01	0.000000000000000000000000000000e+00	2.204263002100528487381403408563e-02
3.373189727186163833216880902910e-01	-5.754012718464081022062828196795e-01	0.000000000000000000000000000000e+00	2.237816011617221184648585108334e-02
3.398744194816361585687047863757e-01	-5.798274354759958004734698988614e-01	0.000000000000000000000000000000e+00	2.264986816639130012829284055442e-02
3.424298662446559893268727137183e-01	-5.842535991055836097629594405589e-01	0.000000000000000000000000000000e+00	2.282369033936547386698379114023e-02
3.449853130076758755961918723187e-01	-5.886797627351713080301465197408e-01	0.000000000000000000000000000000e+00	2.289850595518256454186101223058e-02
3.475407597706956508432085684035e-01	-5.931059263647591173196360614384e-01	0.000000000000000000000000000000e+00	2.290126615646768948320044501088e-02
3.500962065337154816013764957461e-01	-5.975320899943468155868231406203e-01	0.000000000000000000000000000000e+00	2.287349237387865247272955571134e-02
3.526516532967353123595444230887e-01	-6.019582536239346248763126823178e-01	0.000000000000000000000000000000e+00	2.285470544272010656738913780828e-02
3.552071000597550876065611191734e-01	-6.063844172535223231434997614997e-01	0.000000000000000000000000000000e+00	2.286866817487270830966394896677e-02
3.577625468227749738758802777738e-01	-6.108105808831101324329893031972e-01	0.000000000000000000000000000000e+00	2.291706620328471180614293700728e-02
3.603179935857947491228969738586e-01	-6.152367445126978307001763823791e-01	0.000000000000000000000000000000e+00	2.298266225254146435941215997900e-02
3.628734403488145798810649012012e-01	-6.196629081422856399896659240767e-01	0.000000000000000000000000000000e+00	2.304031335075473058138229021097e-02
3.654288871118344106392328285438e-01	-6.240890717718734492791554657742e-01	0.000000000000000000000000000000e+00	2.307100656557521320411119347682e-02
3.679843338748541858862495246285e-01	-6.285152354014611475463425449561e-01	0.000000000000000000000000000000e+00	2.307252321119017401951367673973e-02
3.705397806378740721555686832289e-01	-6.329413990310488458135296241380e-01	0.000000000000000000000000000000e+00	2.306163689536150709913364664772e-02
3.730952274008938474025853793137e-01	-6.373675626606366551030191658356e-01	0.000000000000000000000000000000e+00	2.306650449527987076225876705848e-02
3.756506741639136781607533066563e-01	-6.417937262902243533702062450175e-01	0.000000000000000000000000000000e+00	2.311246971209965708760059044380e-02
3.782061209269335089189212339988e-01	-6.462198899198121626596957867150e-01	0.000000000000000000000000000000e+00	2.320778267323261867538519709342e-02
3.807615676899533396770891613414e-01	-6.506460535493998609268828658969e-01	0.000000000000000000000000000000e+00	2.333596972644797970519725538452e-02
3.833170144529731704352570886840e-01	-6.550722171789876702163724075945e-01	0.000000000000000000000000000000e+00	2.345879147223490016060942764398e-02
3.858724612159929456822737847688e-01	-6.594983808085753684835594867764e-01	0.000000000000000000000000000000e+00	2.352903638442774628125597757844e-02
3.884279079790128319515929433692e-01	-6.639245444381631777730490284739e-01	0.000000000000000000000000000000e+00	2.350814332548632409891631311893e-02
3.909833547420326071986096394539e-01	-6.683507080677509870625385701715e-01	0.000000000000000000000000000000e+00	2.338151553122666884143576737642e-02
3.935388015050524379567775667965e-01	-6.727768716973386853297256493533e-01	0.000000000000000000000000000000e+00	2.316540349806921889053157315175e-02
3.960942482680722687149454941391e-01	-6.772030353269264946192151910509e-01	0.000000000000000000000000000000e+00	2.290256955540764804979403379548e-02
3.986496950310920994731134214817e-01	-6.816291989565141928864022702328e-01	0.000000000000000000000000000000e+00	2.264842285728376272690987036640e-02
4.012051417941118747201301175664e-01	-6.860553625861018911535893494147e-01	0.000000000000000000000000000000e+00	2.245267898771273820668348264462e-02
4.037605885571317054782980449090e-01	-6.904815262156895894207764285966e-01	0.000000000000000000000000000000e+00	2.234319307514088387423001336174e-02
4.063160353201515362364659722516e-01	-6.949076898452775097325684328098e-01	0.000000000000000000000000000000e+00	2.231729947439014746790597598647e-02
4.088714820831713669946338995942e-01	-6.993338534748652079997555119917e-01	0.000000000000000000000000000000e+00	2.234338359104022855849969175779e-02
4.114269288461911422416505956789e-01	-7.037600171044529062669425911736e-01	0.000000000000000000000000000000e+00	2.237145683071034216182759735148e-02
4.139823756092110285109697542794e-01	-7.081861807340407155564321328711e-01	0.000000000000000000000000000000e+00	2.234903608214071010773515979508e-02
4.165378223722308037579864503641e-01	-7.126123443636285248459216745687e-01	0.000000000000000000000000000000e+00	2.223670195441784791512418451020e-02
4.190932691352506345161543777067e-01	-7.170385079932162231131087537506e-01	0.000000000000000000000000000000e+00	2.201883328734976011387125538477e-02
4.216487158982705207854735363071e-01	-7.214646716228040324025982954481e-01	0.000000000000000000000000000000e+00	2.170625533802386306070353327868e-02
4.242041626612902960324902323919e-01	-7.258908352523917306697853746300e-01	0.000000000000000000000000000000e+00	2.133108394984273639694016821977e-02
4.267596094243100712795069284766e-01	-7.303169988819794289369724538119e-01	0.000000000000000000000000000000e+00	2.093561757890971194995266557726e-02
4.293150561873299575488260870770e-01	-7.347431625115673492487644580251e-01	0.000000000000000000000000000000e+00	2.055967251928717681730418576080e-02
4.318705029503497327958427831618e-01	-7.391693261411550475159515372070e-01	0.000000000000000000000000000000e+00	2.022983644462027219557143098427e-02
4.344259497133695635540107105044e-01	-7.435954897707427457831386163889e-01	0.000000000000000000000000000000e+00	1.995417671039646095865194297403e-02
4.369813964763893388010274065891e-01	-7.480216534003304440503256955708e-01	0.000000000000000000000000000000e+00	1.972276778796638874169389055169e-02
4.395368432394092250703465651895e-01	-7.524478170299182533398152372683e-01	0.000000000000000000000000000000e+00	1.951371203471422358100006988479e-02
4.420922900024290003173632612743e-01	-7.568739806595059516070023164502e-01	0.000000000000000000000000000000e+00	1.930137045650791999262807507876e-02
4.446477367654488310755311886169e-01	-7.613001442890937608964918581478e-01	0.000000000000000000000000000000e+00	1.906465491851881341456298457615e-02
4.472031835284687173448503472173e-01	-7.657263079186815701859813998453e-01	0.000000000000000000000000000000e+00	1.879202089006850803776238478804e-02
4.497586302914884925918670433020e-01	-7.701524715482692684531684790272e-01	0.000000000000000000000000000000e+00	1.848309008288495994265510091736e-02
4.523140770545082678388837393868e-01	-7.745786351778569667203555582091e-01	0.000000000000000000000000000000e+00	1.814618846275478994400920385033e-02
4.548695238175281541082028979872e-01	-7.790047988074448870321475624223e-01	0.000000000000000000000000000000e+00	1.779448161449715543058758271400e-02
4.574249705805479848663708253298e-01	-7.834309624370325852993346416042e-01	0.000000000000000000000000000000e+00	1.744123675166886835996571392116e-02
4.599804173435677601133875214146e-01	-7.878571260666202835665217207861e-01	0.000000000000000000000000000000e+00	1.709691846694084277347158717930e-02
4.625358641065876463827066800150e-01	-7.922832896962080928560112624837e-01	0.000000000000000000000000000000e+00	1.676723966814877564424079992023e-02
4.650913108696074216297233760997e-01	-7.967094533257957911231983416656e-01	0.000000000000000000000000000000e+00	1.645350032864339659410823912822e-02
4.676467576326272523878913034423e-01	-8.011356169553834893903854208475e-01	0.000000000000000000000000000000e+00	1.615282288699753168725870011713e-02
4.702022043956470276349079995271e-01	-8.055617805849712986798749625450e-01	0.000000000000000000000000000000e+00	1.585974266366321772103731291281e-02
4.727576511586669139042271581275e-01	-8.099879442145591079693645042425e-01	0.000000000000000000000000000000e+00	1.556649064584603170402488103718e-02
4.753130979216866891512438542122e-01	-8.144141078441468062365515834244e-01	0.000000000000000000000000000000e+00	1.526481182839213579516268737279e-02
4.778685446847064643982605502970e-01	-8.188402714737345045037386626063e-01	0.000000000000000000000000000000e+00	1.494628782102761996308792902255e-02
4.804239914477263506675797088974e-01	-8.232664351033224248155306668195e-01	0.000000000000000000000000000000e+00	1.460456281694359065292943000713e-02
4.829794382107461814257476362400e-01	-8.276925987329101230827177460014e-01	0.000000000000000000000000000000e+00	1.423585436429245128231446670952e-02
4.855348849737659566727643323247e-01	-8.321187623624978213499048251833e-01	0.000000000000000000000000000000e+00	1.384079567578752958945109696742e-02
4.880903317367858429420834909251e-01	-8.365449259920856306393943668809e-01	0.000000000000000000000000000000e+00	1.342430712238871191865907661622e-02
4.906457784998056181891001870099e-01	-8.409710896216733289065814460628e-01	0.000000000000000000000000000000e+00	1.299548803722629097823215715835e-02
4.932012252628254489472681143525e-01	-8.453972532512610271737685252447e-01	0.000000000000000000000000000000e+00	1.256567890549058208460309060683e-02
4.957566720258453352165872729529e-01	-8.498234168808489474855605294579e-01	0.000000000000000000000000000000e+00	1.214595733887081571711341609898e-02
4.983121187888651104636039690376e-01	-8.542495805104366457527476086398e-01	0.000000000000000000000000000000e+00	1.174438096330737875405691994501e-02
5.008675655518848301994694338646e-01	-8.586757441400243440199346878217e-01	0.000000000000000000000000000000e+00	1.136383465934511990957922478174e-02
5.034230123149046054464861299493e-01	-8.631019077696120422871217670036e-01	0.000000000000000000000000000000e+00	1.100183067377837921319017056021e-02
5.059784590779244917158052885497e-01	-8.675280713991999625989137712168e-01	0.000000000000000000000000000000e+00	1.065221269320193106522332016084e-02
5.085339058409442669628219846345e-01	-8.719542350287876608661008503987e-01	0.000000000000000000000000000000e+00	1.030860033167420482247411683829e-02
5.110893526039641532321411432349e-01	-8.763803986583753591332879295805e-01	0.000000000000000000000000000000e+00	9.967071406727036689265908364632e-03
5.136447993669840395014603018353e-01	-8.808065622879631684227774712781e-01	0.000000000000000000000000000000e+00	9.626965812269043173965421544835e-03
5.162002461300038147484769979201e-01	-8.852327259175508666899645504600e-01	0.000000000000000000000000000000e+00	9.289496893870730423459214364357e-03
5.187556928930235899954936940048e-01	-8.896588895471385649571516296419e-01	0.000000000000000000000000000000e+00	8.956188109679798572959619207268e-03
5.213111396560434762648128526052e-01	-8.940850531767264852689436338551e-01	0.000000000000000000000000000000e+00	8.627947261455827868137369307533e-03
5.238665864190632515118295486900e-01	-8.985112168063141835361307130370e-01	0.000000000000000000000000000000e+00	8.305212863299285541707206448336e-03
5.264220331820830267588462447748e-01	-9.029373804359018818033177922189e-01	0.000000000000000000000000000000e+00	7.988191112947178040837314938472e-03
5.289774799451029130281654033752e-01	-9.073635440654896910928073339164e-01	0.000000000000000000000000000000e+00	7.677140150890501314739911009610e-03
5.315329267081226882751820994599e-01	-9.117897076950775003822968756140e-01	0.000000000000000000000000000000e+00	7.372402660860471503012636418362e-03
5.340883734711424635221987955447e-01	-9.162158713246651986494839547959e-01	0.000000000000000000000000000000e+00	7.074449405529635928613352291450e-03
5.366438202341623497915179541451e-01	-9.206420349542528969166710339778e-01	0.000000000000000000000000000000e+00	6.783777840666837741223638147403e-03
5.391992669971822360608371127455e-01	-9.250681985838407062061605756753e-01	0.000000000000000000000000000000e+00	6.500824055240856692849948927915e-03
5.417547137602020113078538088303e-01	-9.294943622134284044733476548572e-01	0.000000000000000000000000000000e+00	6.225892388633518827190105326963e-03
5.443101605232217865548705049150e-01	-9.339205258430161027405347340391e-01	0.000000000000000000000000000000e+00	5.959178117579640339418478589550e-03
5.468656072862416728241896635154e-01	-9.383466894726040230523267382523e-01	0.000000000000000000000000000000e+00	5.700812285529084297297508499014e-03
5.494210540492614480712063596002e-01	-9.427728531021917213195138174342e-01	0.000000000000000000000000000000e+00	5.450899284118493857975717986619e-03
5.519765008122812233182230556849e-01	-9.471990167317794195867008966161e-01	0.000000000000000000000000000000e+00	5.209512901764998087095204226671e-03
5.545319475753011095875422142853e-01	-9.516251803613672288761904383136e-01	0.000000000000000000000000000000e+00	4.976674279169862082083941601240e-03
5.570873943383208848345589103701e-01	-9.560513439909550381656799800112e-01	0.000000000000000000000000000000e+00	4.752324705782124195097004815125e-03
5.596428411013406600815756064549e-01	-9.604775076205427364328670591931e-01	0.000000000000000000000000000000e+00	4.536325255422996895193765709564e-03
5.621982878643605463508947650553e-01	-9.649036712501305457223566008906e-01	0.000000000000000000000000000000e+00	4.328486824169383226368346129220e-03
5.647537346273804326202139236557e-01	-9.693298348797182439895436800725e-01	0.000000000000000000000000000000e+00	4.128618529617132833220427556853e-03
5.673091813904002078672306197404e-01	-9.737559985093059422567307592544e-01	0.000000000000000000000000000000e+00	3.936567094597990222604178001120e-03
5.698646281534200941365497783409e-01	-9.781821621388938625685227634676e-01	0.000000000000000000000000000000e+00	3.752225993038262822493189574402e-03
5.724200749164398693835664744256e-01	-9.826083257684815608357098426495e-01	0.000000000000000000000000000000e+00	3.575516685298704439716077629896e-03
5.749755216794596446305831705104e-01	-9.870344893980692591028969218314e-01	0.000000000000000000000000000000e+00	3.406355527674665047144220153541e-03
5.775309684424794198775998665951e-01	-9.914606530276569573700840010133e-01	0.000000000000000000000000000000e+00	3.244626936578134945854401394172e-03
5.800864152054993061469190251955e-01	-9.958868166572448776818760052265e-01	0.000000000000000000000000000000e+00	3.090171675737062289418544125397e-03
5.826418619685190813939357212803e-01	-1.000312980286832686971365546924e+00	0.000000000000000000000000000000e+00	2.942790634820224848766656577936e-03
5.851973087315389676632548798807e-01	-1.004739143916420385238552626106e+00	0.000000000000000000000000000000e+00	2.802256172810536644784962234667e-03
5.877527554945587429102715759655e-01	-1.009165307546008305550344630319e+00	0.000000000000000000000000000000e+00	2.668324337951149399783545845821e-03
5.903082022575786291795907345659e-01	-1.013591471175596003817531709501e+00	0.000000000000000000000000000000e+00	2.540744326590125331394309782240e-03
5.928636490205984044266074306506e-01	-1.018017634805183702084718788683e+00	0.000000000000000000000000000000e+00	2.419265058103988938476014425305e-03
5.954190957836182906959265892510e-01	-1.022443798434771400351905867865e+00	0.000000000000000000000000000000e+00	2.303639562009578319046187999675e-03
5.979745425466380659429432853358e-01	-1.026869962064359098619092947047e+00	0.000000000000000000000000000000e+00	2.193627569846192879032820144403e-03
6.005299893096578411899599814205e-01	-1.031296125693946796886280026229e+00	0.000000000000000000000000000000e+00	2.088996422840875243076563805289e-03
6.030854360726777274592791400210e-01	-1.035722289323534717198072030442e+00	0.000000000000000000000000000000e+00	1.989520685121028750058647105448e-03
6.056408828356975027062958361057e-01	-1.040148452953122415465259109624e+00	0.000000000000000000000000000000e+00	1.894981095516905158365750239113e-03
6.081963295987172779533125321905e-01	-1.044574616582710113732446188806e+00	0.000000000000000000000000000000e+00	1.805163490433111909971852782064e-03
6.107517763617371642226316907909e-01	-1.049000780212297811999633267988e+00	0.000000000000000000000000000000e+00	1.719858072371402814629282040926e-03
6.133072231247570504919508493913e-01	-1.053426943841885732311425272201e+00	0.000000000000000000000000000000e+00	1.638859146660328952246898914780e-03
6.158626698877768257389675454760e-01	-1.057853107471473430578612351383e+00	0.000000000000000000000000000000e+00	1.561965294624994334687917429960e-03
6.184181166507966009859842415608e-01	-1.062279271101061128845799430565e+00	0.000000000000000000000000000000e+00	1.488979883319722138240726039271e-03
6.209735634138164872553034001612e-01	-1.066705434730649049157591434778e+00	0.000000000000000000000000000000e+00	1.419711775292945444421066625296e-03
6.235290101768362625023200962460e-01	-1.071131598360236747424778513960e+00	0.000000000000000000000000000000e+00	1.353976084446109834705240793085e-03
6.260844569398560377493367923307e-01	-1.075557761989824445691965593142e+00	0.000000000000000000000000000000e+00	1.291594833967708985320022030407e-03
6.286399037028759240186559509311e-01	-1.079983925619412366003757597355e+00	0.000000000000000000000000000000e+00	1.232397414370661574423149176027e-03
6.311953504658956992656726470159e-01	-1.084410089249000064270944676537e+00	0.000000000000000000000000000000e+00	1.176220801226311599499418925063e-03
6.337507972289154745126893431006e-01	-1.088836252878587762538131755718e+00	0.000000000000000000000000000000e+00	1.122909550943729933836223722210e-03
6.363062439919353607820085017011e-01	-1.093262416508175460805318834900e+00	0.000000000000000000000000000000e+00	1.072315632901096448675870576039e-03
6.388616907549552470513276603015e-01	-1.097688580137763381117110839114e+00	0.000000000000000000000000000000e+00	1.024298168320181019047554471513e-03
6.414171375179750222983443563862e-01	-1.102114743767351079384297918295e+00	0.000000000000000000000000000000e+00	9.787231372184821559523371092837e-04
6.439725842809947975453610524710e-01	-1.106540907396938777651484997477e+00	0.000000000000000000000000000000e+00	9.354630933178925689119864728127e-04
6.465280310440146838146802110714e-01	-1.110967071026526475918672076659e+00	0.000000000000000000000000000000e+00	8.943969048563053282629997653430e-04
6.490834778070344590616969071561e-01	-1.115393234656114174185859155841e+00	0.000000000000000000000000000000e+00	8.554095218096209119265638243235e-04
6.516389245700542343087136032409e-01	-1.119819398285701872453046235023e+00	0.000000000000000000000000000000e+00	8.183917619068621640554539453660e-04
6.541943713330741205780327618413e-01	-1.124245561915289792764838239236e+00	0.000000000000000000000000000000e+00	7.832401053490804137061087608629e-04
6.567498180960938958250494579261e-01	-1.128671725544877491032025318418e+00	0.000000000000000000000000000000e+00	7.498564902798559098084929530614e-04
6.593052648591137820943686165265e-01	-1.133097889174465189299212397600e+00	0.000000000000000000000000000000e+00	7.181481053587419633582600297927e-04
6.618607116221335573413853126112e-01	-1.137524052804053109611004401813e+00	0.000000000000000000000000000000e+00	6.880271788157482507411466521319e-04
6.644161583851534436107044712116e-01	-1.141950216433640807878191480995e+00	0.000000000000000000000000000000e+00	6.594107656455836397740855048255e-04
6.669716051481732188577211672964e-01	-1.146376380063228506145378560177e+00	0.000000000000000000000000000000e+00	6.322205359398047576011125947559e-04
6.695270519111931051270403258968e-01	-1.150802543692816426457170564390e+00	0.000000000000000000000000000000e+00	6.063825663688539790649456584504e-04
6.720824986742128803740570219816e-01	-1.155228707322404124724357643572e+00	0.000000000000000000000000000000e+00	5.818271370755462648660660818223e-04
6.746379454372326556210737180663e-01	-1.159654870951991822991544722754e+00	0.000000000000000000000000000000e+00	5.584885349676621795617093013675e-04
6.771933922002524308680904141511e-01	-1.164081034581579521258731801936e+00	0.000000000000000000000000000000e+00	5.363048640047578556264151750099e-04
6.797488389632723171374095727515e-01	-1.168507198211167441570523806149e+00	0.000000000000000000000000000000e+00	5.152178629275743371868090392240e-04
6.823042857262920923844262688363e-01	-1.172933361840755139837710885331e+00	0.000000000000000000000000000000e+00	4.951727304317882910611459124084e-04
6.848597324893119786537454274367e-01	-1.177359525470342838104897964513e+00	0.000000000000000000000000000000e+00	4.761179578594955733028548650054e-04
6.874151792523318649230645860371e-01	-1.181785689099930536372085043695e+00	0.000000000000000000000000000000e+00	4.580051698019936361715165329400e-04
6.899706260153516401700812821218e-01	-1.186211852729518234639272122877e+00	0.000000000000000000000000000000e+00	4.407889723200787354673302331776e-04
6.925260727783714154170979782066e-01	-1.190638016359106154951064127090e+00	0.000000000000000000000000000000e+00	4.244268092808352625319723294695e-04
6.950815195413913016864171368070e-01	-1.195064179988693853218251206272e+00	0.000000000000000000000000000000e+00	4.088788265893694316363560226080e-04
6.976369663044110769334338328918e-01	-1.199490343618281551485438285454e+00	0.000000000000000000000000000000e+00	3.941077444996573305585618740565e-04
7.001924130674308521804505289765e-01	-1.203916507247869249752625364636e+00	0.000000000000000000000000000000e+00	3.800787380354510064557616022540e-04
7.027478598304507384497696875769e-01	-1.208342670877457170064417368849e+00	0.000000000000000000000000000000e+00	3.667593251550714636595451612067e-04
7.053033065934705136967863836617e-01	-1.212768834507044868331604448031e+00	0.000000000000000000000000000000e+00	3.541192628712746225116969611690e-04
7.078587533564902889438030797464e-01	-1.217194998136632566598791527213e+00	0.000000000000000000000000000000e+00	3.421304507903087871803493591472e-04
7.104142001195101752131222383468e-01	-1.221621161766220264865978606394e+00	0.000000000000000000000000000000e+00	3.307668421365460688712833992042e-04
7.129696468825300614824413969473e-01	-1.226047325395808185177770610608e+00	0.000000000000000000000000000000e+00	3.200043619873258913741120856855e-04
7.155250936455498367294580930320e-01	-1.230473489025395883444957689790e+00	0.000000000000000000000000000000e+00	3.098208325047096308585414803360e-04
7.180805404085696119764747891168e-01	-1.234899652654983581712144768971e+00	0.000000000000000000000000000000e+00	3.001959050153743362165936758856e-04
7.206359871715894982457939477172e-01	-1.239325816284571502023936773185e+00	0.000000000000000000000000000000e+00	2.911109988593020428751523276389e-04
7.231914339346092734928106438019e-01	-1.243751979914159200291123852367e+00	0.000000000000000000000000000000e+00	2.825492467687369495255023110758e-04
7.257468806976290487398273398867e-01	-1.248178143543746898558310931548e+00	0.000000000000000000000000000000e+00	2.744954468462036819252636288269e-04
7.283023274606489350091464984871e-01	-1.252604307173334818870102935762e+00	0.000000000000000000000000000000e+00	2.669360207174646974423448675395e-04
7.308577742236687102561631945719e-01	-1.257030470802922517137290014944e+00	0.000000000000000000000000000000e+00	2.598589782446652498779093853898e-04
7.334132209866884855031798906566e-01	-1.261456634432510215404477094125e+00	0.000000000000000000000000000000e+00	2.532538882849606114502916121012e-04
7.359686677497083717724990492570e-01	-1.265882798062097913671664173307e+00	0.000000000000000000000000000000e+00	2.471118557280169289111504404843e-04
7.385241145127282580418182078574e-01	-1.270308961691685611938851252489e+00	0.000000000000000000000000000000e+00	2.414255046609737904300674316005e-04
7.410795612757480332888349039422e-01	-1.274735125321273310206038331671e+00	0.000000000000000000000000000000e+00	2.361889676766493640237137840998e-04
7.436350080387678085358516000269e-01	-1.279161288950861230517830335884e+00	0.000000000000000000000000000000e+00	2.313978813488492560467013614556e-04
7.461904548017876948051707586274e-01	-1.283587452580448928785017415066e+00	0.000000000000000000000000000000e+00	2.270493877781751311875635401805e-04
7.487459015648074700521874547121e-01	-1.288013616210036627052204494248e+00	0.000000000000000000000000000000e+00	2.231421425316926243111181893397e-04
7.513013483278272452992041507969e-01	-1.292439779839624325319391573430e+00	0.000000000000000000000000000000e+00	2.196763285961894586126308404062e-04
7.538567950908471315685233093973e-01	-1.296865943469212245631183577643e+00	0.000000000000000000000000000000e+00	2.166536769368172842334385741481e-04
7.564122418538669068155400054820e-01	-1.301292107098799943898370656825e+00	0.000000000000000000000000000000e+00	2.140774932665733833701826593909e-04
7.589676886168867930848591640824e-01	-1.305718270728387642165557736007e+00	0.000000000000000000000000000000e+00	2.119526915207213882408332494833e-04
7.615231353799065683318758601672e-01	-1.310144434357975562477349740220e+00	0.000000000000000000000000000000e+00	2.102858339304992506962888043631e-04
7.640785821429264546011950187676e-01	-1.314570597987563260744536819402e+00	0.000000000000000000000000000000e+00	2.090851778399686303373805618122e-04
7.666340289059462298482117148524e-01	-1.318996761617150959011723898584e+00	0.000000000000000000000000000000e+00	2.083607296102050338015843067296e-04
5.110893526039640699654142963482e-03	8.852327259175509291400096856250e-03	0.000000000000000000000000000000e+00	2.094401053386052706691000668826e-04
7.666340289059461049481214445223e-03	4.426163629587754645700048428125e-03	0.000000000000000000000000000000e+00	2.094181676336479632112574922331e-04
1.022178705207928139930828592696e-02	0.000000000000000000000000000000e+00	0.000000000000000000000000000000e+00	2.099056000825826951480118642834e-04
1.277723381509910348385883338551e-02	-4.426163629587753778338310439722e-03	0.000000000000000000000000000000e+00	2.109190341341317235547558883724e-04
1.533268057811892383368590486725e-02	-8.852327259175509291400096856250e-03	0.000000000000000000000000000000e+00	2.124771812042893176595420579034e-04
1.788812734113874591823645232580e-02	-1.327849088876326306973840729597e-02	0.000000000000000000000000000000e+00	2.146009275049700834592236731169e-04
2.044357410415856626806352380754e-02	-1.770465451835101511335324175889e-02	0.000000000000000000000000000000e+00	2.173134364929000497852762396889e-04
2.299902086717838661789059528928e-02	-2.213081814793877583058545610584e-02	0.000000000000000000000000000000e+00	2.206402595721739510505055026357e-04
2.555446763019820696771766677102e-02	-2.655698177752652960892376654556e-02	0.000000000000000000000000000000e+00	2.246094545376557140552858937710e-04
2.810991439321803078699169020638e-02	-3.098314540711428338726207698528e-02	0.000000000000000000000000000000e+00	2.292517122269785434518496458622e-04
3.066536115623784766737180973450e-02	-3.540930903670203716560038742500e-02	0.000000000000000000000000000000e+00	2.346004909761354633238039646415e-04
3.322080791925766801719888121625e-02	-3.983547266628979094393869786472e-02	0.000000000000000000000000000000e+00	2.406921591453175081690152303793e-04
3.577625468227749183647290465160e-02	-4.426163629587754472227700830445e-02	0.000000000000000000000000000000e+00	2.475661449507090498128869526795e-04
3.833170144529730871685302417973e-02	-4.868779992546530543950922265140e-02	0.000000000000000000000000000000e+00	2.552650939781918358953416436918e-04
4.088714820831713253612704761508e-02	-5.311396355505305921784753309112e-02	0.000000000000000000000000000000e+00	2.638350332802020235291318162041e-04
4.344259497133695635540107105044e-02	-5.754012718464081299618584353084e-02	0.000000000000000000000000000000e+00	2.733255420353710579695061255734e-04
4.599804173435677323578119057856e-02	-6.196629081422856677452415397056e-02	0.000000000000000000000000000000e+00	2.837899277715972353071383071921e-04
4.855348849737659705505521401392e-02	-6.639245444381632055286246441028e-02	0.000000000000000000000000000000e+00	2.952854072474157516928205957640e-04
5.110893526039642087432923744927e-02	-7.081861807340407433120077485000e-02	0.000000000000000000000000000000e+00	3.078732911252846440874897382400e-04
5.366438202341623775470935697740e-02	-7.524478170299184198732689310418e-02	0.000000000000000000000000000000e+00	3.216191709690332948060054185646e-04
5.621982878643605463508947650553e-02	-7.967094533257958188787739572945e-02	0.000000000000000000000000000000e+00	3.365931070313551813633079490273e-04
5.877527554945587845436349994088e-02	-8.409710896216734954400351398363e-02	0.000000000000000000000000000000e+00	3.528698153385105324049419994736e-04
6.133072231247569533474361946901e-02	-8.852327259175508944455401660889e-02	0.000000000000000000000000000000e+00	3.705288518243335230996360341038e-04
6.388616907549551915401764290436e-02	-9.294943622134285710068013486307e-02	0.000000000000000000000000000000e+00	3.896547914216572875562016875506e-04
6.644161583851534991218557024695e-02	-9.737559985093059700123063748833e-02	0.000000000000000000000000000000e+00	4.103373995592557292068358609782e-04
6.899706260153518067035349758953e-02	-1.018017634805183646573567557425e-01	0.000000000000000000000000000000e+00	4.326717932928156383314000077434e-04
7.155250936455498367294580930320e-02	-1.062279271101061184356950661822e-01	0.000000000000000000000000000000e+00	4.567585890408447260417623692064e-04
7.410795612757481443111373664578e-02	-1.106540907396938722140333766220e-01	0.000000000000000000000000000000e+00	4.827040332480892100008862399818e-04
7.666340289059461743370604835945e-02	-1.150802543692816259923716870617e-01	0.000000000000000000000000000000e+00	5.106201119623527328802992109047e-04
7.921884965361444819187397570204e-02	-1.195064179988693797707099975014e-01	0.000000000000000000000000000000e+00	5.406246346609556996387624394629e-04
8.177429641663427895004190304462e-02	-1.239325816284571335490483079411e-01	0.000000000000000000000000000000e+00	5.728412860864498176716175237289e-04
8.432974317965408195263421475829e-02	-1.283587452580448873273866183808e-01	0.000000000000000000000000000000e+00	6.073996396916310491764789958324e-04
8.688518994267391271080214210087e-02	-1.327849088876326411057249288206e-01	0.000000000000000000000000000000e+00	6.444351233168277293117398585309e-04
8.944063670569371571339445381454e-02	-1.372110725172203948840632392603e-01	0.000000000000000000000000000000e+00	6.840889279347232149186552874198e-04
9.199608346871354647156238115713e-02	-1.416372361468081486624015497000e-01	0.000000000000000000000000000000e+00	7.265078479263634972026841829518e-04
9.455153023173337722973030849971e-02	-1.460633997763959024407398601397e-01	0.000000000000000000000000000000e+00	7.718440426645366628233269068460e-04
9.710697699475320798789823584229e-02	-1.504895634059836562190781705795e-01	0.000000000000000000000000000000e+00	8.202547114432715610193858069010e-04
9.966242375777301099049054755596e-02	-1.549157270355714099974164810192e-01	0.000000000000000000000000000000e+00	8.719016804855281820019197169813e-04
1.022178705207928417486584748985e-01	-1.593418906651591915313304070878e-01	0.000000000000000000000000000000e+00	9.269509111384350522749864254024e-04
1.047733172838126447512507866122e-01	-1.637680542947469175540931018986e-01	0.000000000000000000000000000000e+00	9.855719543212107872087734961042e-04
1.073287640468324755094187139548e-01	-1.681942179243346713324314123383e-01	0.000000000000000000000000000000e+00	1.047937393155588684315326908347e-03
1.098842108098523062675866412974e-01	-1.726203815539224528663453384070e-01	0.000000000000000000000000000000e+00	1.114222331086893143584082288555e-03
1.124396575728721092701789530111e-01	-1.770465451835102066446836488467e-01	0.000000000000000000000000000000e+00	1.184603986889222904804741531848e-03
1.149951043358919400283468803536e-01	-1.814727088130979326674463436575e-01	0.000000000000000000000000000000e+00	1.259261442402661180378631300414e-03
1.175505510989117430309391920673e-01	-1.858988724426856864457846540972e-01	0.000000000000000000000000000000e+00	1.338375543924311128485271638056e-03
1.201059978619316015446827350388e-01	-1.903250360722734679796985801659e-01	0.000000000000000000000000000000e+00	1.422128881949150363411815689574e-03
1.226614446249514045472750467525e-01	-1.947511997018612217580368906056e-01	0.000000000000000000000000000000e+00	1.510705674084363622083904132865e-03
1.252168913879712353054429740951e-01	-1.991773633314489755363752010453e-01	0.000000000000000000000000000000e+00	1.604291272220705055762124402463e-03
1.277723381509910383080352858087e-01	-2.036035269610367015591378958561e-01	0.000000000000000000000000000000e+00	1.703070937836959237998701865990e-03
1.303277849140108413106275975224e-01	-2.080296905906244553374762062958e-01	0.000000000000000000000000000000e+00	1.807227509093156311847927497638e-03
1.328832316770306998243711404939e-01	-2.124558542202122368713901323645e-01	0.000000000000000000000000000000e+00	1.916937644666748220487195730755e-03
1.354386784400505028269634522076e-01	-2.168820178497999906497284428042e-01	0.000000000000000000000000000000e+00	2.032366484566041232168176478012e-03
1.379941252030703058295557639212e-01	-2.213081814793877444280667532439e-01	0.000000000000000000000000000000e+00	2.153660830146251602829066129630e-03
1.405495719660901365877236912638e-01	-2.257343451089754704508294480547e-01	0.000000000000000000000000000000e+00	2.280941339896926448038705359522e-03
1.431050187291099673458916186064e-01	-2.301605087385632519847433741234e-01	0.000000000000000000000000000000e+00	2.414294797063225739980341089108e-03
1.456604654921297981040595459490e-01	-2.345866723681510057630816845631e-01	0.000000000000000000000000000000e+00	2.553768215454490717042368430612e-03
1.482159122551496011066518576627e-01	-2.390128359977387595414199950028e-01	0.000000000000000000000000000000e+00	2.699367240204267326397769011237e-03
1.507713590181694318648197850052e-01	-2.434389996273265133197583054425e-01	0.000000000000000000000000000000e+00	2.851061543395093898778380747672e-03
1.533268057811892626229877123478e-01	-2.478651632569142670980966158822e-01	0.000000000000000000000000000000e+00	3.008799075916319606949222986714e-03
1.558822525442090656255800240615e-01	-2.522913268865020208764349263220e-01	0.000000000000000000000000000000e+00	3.172528588253059524809662761413e-03
1.584376993072288963837479514041e-01	-2.567174905160897746547732367617e-01	0.000000000000000000000000000000e+00	3.342225936835640197342112145407e-03
1.609931460702486993863402631177e-01	-2.611436541456775284331115472014e-01	0.000000000000000000000000000000e+00	3.517915683058918385750502011433e-03
1.635485928332685301445081904603e-01	-2.655698177752652822114498576411e-01	0.000000000000000000000000000000e+00	3.699677777771617250002211818583e-03
1.661040395962883609026761178029e-01	-2.699959814048530359897881680808e-01	0.000000000000000000000000000000e+00	3.887632053860278456836052640710e-03
1.686594863593081639052684295166e-01	-2.744221450344407897681264785206e-01	0.000000000000000000000000000000e+00	4.081901356398044515561007727911e-03
1.712149331223279946634363568592e-01	-2.788483086640285435464647889603e-01	0.000000000000000000000000000000e+00	4.282564715065470366262001533642e-03
1.737703798853477976660286685728e-01	-2.832744722936162973248030994000e-01	0.000000000000000000000000000000e+00	4.489619520543631017717167708270e-03
1.763258266483676561797722115443e-01	-2.877006359232040511031414098397e-01	0.000000000000000000000000000000e+00	4.702971095198600973152913695685e-03
1.788812734113874591823645232580e-01	-2.921267995527918048814797202795e-01	0.000000000000000000000000000000e+00	4.922458062982263717055619878238e-03
1.814367201744072621849568349717e-01	-2.965529631823795586598180307192e-01	0.000000000000000000000000000000e+00	5.147906548370267433567537551653e-03
1.839921669374270929431247623143e-01	-3.009791268119673124381563411589e-01	0.000000000000000000000000000000e+00	5.379192663544051823676372947602e-03
1.865476137004469237012926896568e-01	-3.054052904415551217276458828565e-01	0.000000000000000000000000000000e+00	5.616286508877457381294640015312e-03
1.891030604634667544594606169994e-01	-3.098314540711428199948329620383e-01	0.000000000000000000000000000000e+00	5.859253376138965491159993348447e-03
1.916585072264865574620529287131e-01	-3.142576177007305737731712724781e-01	0.000000000000000000000000000000e+00	6.108198921260936040122935253294e-03
1.942139539895063882202208560557e-01	-3.186837813303183275515095829178e-01	0.000000000000000000000000000000e+00	6.363165243569397777623208867226e-03
1.967694007525261912228131677693e-01	-3.231099449599060813298478933575e-01	0.000000000000000000000000000000e+00	6.624015797594300959671986817057e-03
1.993248475155460219809810951119e-01	-3.275361085894938906193374350551e-01	0.000000000000000000000000000000e+00	6.890379271031201249830822064268e-03
2.018802942785658527391490224545e-01	-3.319622722190816443976757454948e-01	0.000000000000000000000000000000e+00	7.161729619179746028634347965180e-03
2.044357410415856557417413341682e-01	-3.363884358486693426648628246767e-01	0.000000000000000000000000000000e+00	7.437634070141851787283382435589e-03
2.069911878046054864999092615108e-01	-3.408145994782571519543523663742e-01	0.000000000000000000000000000000e+00	7.718097330458953755916162720041e-03
2.095466345676252895025015732244e-01	-3.452407631078448502215394455561e-01	0.000000000000000000000000000000e+00	8.003818992453429551070520631129e-03
2.121020813306451202606695005670e-01	-3.496669267374326595110289872537e-01	0.000000000000000000000000000000e+00	8.296145541481230942237878878132e-03
2.146575280936649787744130435385e-01	-3.540930903670204132893672976934e-01	0.000000000000000000000000000000e+00	8.596595526108497323236612430719e-03
2.172129748566847540214297396233e-01	-3.585192539966081115565543768753e-01	0.000000000000000000000000000000e+00	8.906036477154228442332239978896e-03
2.197684216197045847795976669659e-01	-3.629454176261959208460439185728e-01	0.000000000000000000000000000000e+00	9.223787928908986841203265782951e-03
2.223238683827243877821899786795e-01	-3.673715812557836191132309977547e-01	0.000000000000000000000000000000e+00	9.547009583837067631106876319791e-03
2.248793151457442185403579060221e-01	-3.717977448853713728915693081944e-01	0.000000000000000000000000000000e+00	9.870682715696119102766203923238e-03
2.274347619087640770541014489936e-01	-3.762239085149591821810588498920e-01	0.000000000000000000000000000000e+00	1.018835738731659057432210602201e-02
2.299902086717838523011181450784e-01	-3.806500721445468804482459290739e-01	0.000000000000000000000000000000e+00	1.049365654139735107297504157486e-02
2.325456554348037108148616880499e-01	-3.850762357741346897377354707714e-01	0.000000000000000000000000000000e+00	1.078226775130225988108545465138e-02
2.351011021978235415730296153924e-01	-3.895023994037224435160737812112e-01	0.000000000000000000000000000000e+00	1.105383036384306912058850258518e-02
2.376565489608433445756219271061e-01	-3.939285630333101417832608603931e-01	0.000000000000000000000000000000e+00	1.131288746026561618795991392972e-02
2.402119957238631753337898544487e-01	-3.983547266628979510727504020906e-01	0.000000000000000000000000000000e+00	1.156821966424999986733368473324e-02
2.427674424868829505808065505335e-01	-4.027808902924856493399374812725e-01	0.000000000000000000000000000000e+00	1.183052036097191270225259529525e-02
2.453228892499028090945500935049e-01	-4.072070539220734586294270229700e-01	0.000000000000000000000000000000e+00	1.210922460719432783293747490916e-02
2.478783360129226398527180208475e-01	-4.116332175516612124077653334098e-01	0.000000000000000000000000000000e+00	1.240979959317442885002868990796e-02
2.504337827759424706108859481901e-01	-4.160593811812489106749524125917e-01	0.000000000000000000000000000000e+00	1.273261329099088963456853917933e-02
2.529892295389623013690538755327e-01	-4.204855448108367199644419542892e-01	0.000000000000000000000000000000e+00	1.307378569505385744464742714399e-02
2.555446763019820766160705716175e-01	-4.249117084404244182316290334711e-01	0.000000000000000000000000000000e+00	1.342770141564204877671073745660e-02
2.581001230650019073742384989600e-01	-4.293378720700122275211185751687e-01	0.000000000000000000000000000000e+00	1.379022848261618819365459387427e-02
2.606555698280217936435576575605e-01	-4.337640356995999812994568856084e-01	0.000000000000000000000000000000e+00	1.416110171564285286072149006031e-02
2.632110165910415688905743536452e-01	-4.381901993291876795666439647903e-01	0.000000000000000000000000000000e+00	1.454355162802970294344540036491e-02
2.657664633540613996487422809878e-01	-4.426163629587754888561335064878e-01	0.000000000000000000000000000000e+00	1.494006022531596533653441838396e-02
2.683219101170812304069102083304e-01	-4.470425265883632426344718169275e-01	0.000000000000000000000000000000e+00	1.534563042044036380862070956255e-02
2.708773568801010056539269044151e-01	-4.514686902179509964128101273673e-01	0.000000000000000000000000000000e+00	1.574300099160353544336388154079e-02
2.734328036431208919232460630155e-01	-4.558948538475387501911484378070e-01	0.000000000000000000000000000000e+00	1.610481478699828106204705591153e-02
2.759882504061406671702627591003e-01	-4.603210174771264484583355169889e-01	0.000000000000000000000000000000e+00	1.640408877665668757606098893120e-02
2.785436971691604979284306864429e-01	-4.647471811067142577478250586864e-01	0.000000000000000000000000000000e+00	1.662804146285252679393629193783e-02
2.810991439321803286865986137855e-01	-4.691733447363020115261633691262e-01	0.000000000000000000000000000000e+00	1.678677646727999919762375213850e-02
2.836545906952001039336153098702e-01	-4.735995083658897653045016795659e-01	0.000000000000000000000000000000e+00	1.691092192296914792359885382211e-02
2.862100374582199902029344684706e-01	-4.780256719954775190828399900056e-01	0.000000000000000000000000000000e+00	1.703970406892765104833742384471e-02
2.887654842212398209611023958132e-01	-4.824518356250653283723295317031e-01	0.000000000000000000000000000000e+00	1.720657209891740535567805636674e-02
2.913209309842595962081190918980e-01	-4.868779992546530266395166108850e-01	0.000000000000000000000000000000e+00	1.742946848013541064070786035245e-02
2.938763777472794269662870192406e-01	-4.913041628842408359290061525826e-01	0.000000000000000000000000000000e+00	1.770802666160168487019532790328e-02
2.964318245102992577244549465831e-01	-4.957303265138285341961932317645e-01	0.000000000000000000000000000000e+00	1.802637553640198952997764081374e-02
2.989872712733190884826228739257e-01	-5.001564901434163434856827734620e-01	0.000000000000000000000000000000e+00	1.836042659667849047400167705746e-02
3.015427180363389192407908012683e-01	-5.045826537730040417528698526439e-01	0.000000000000000000000000000000e+00	1.868909906577971569152651909462e-02
3.040981647993586944878074973531e-01	-5.090088174025917400200569318258e-01	0.000000000000000000000000000000e+00	1.900626151347242775990764585003e-02
3.066536115623785252459754246956e-01	-5.134349810321795493095464735234e-01	0.000000000000000000000000000000e+00	1.932532875882985931581536931390e-02
3.092090583253983560041433520382e-01	-5.178611446617672475767335527053e-01	0.000000000000000000000000000000e+00	1.966958363679457977291065162717e-02
3.117645050884181867623112793808e-01	-5.222873082913550568662230944028e-01	0.000000000000000000000000000000e+00	2.005036413184265939313455362480e-02
3.143199518514380175204792067234e-01	-5.267134719209428661557126361004e-01	0.000000000000000000000000000000e+00	2.044770827899074217004482534321e-02
3.168753986144577927674959028082e-01	-5.311396355505305644228997152823e-01	0.000000000000000000000000000000e+00	2.081006809500266646617561150379e-02
3.194308453774776235256638301507e-01	-5.355657991801183737123892569798e-01	0.000000000000000000000000000000e+00	2.107796866571432642389893885593e-02
3.219862921404974542838317574933e-01	-5.399919628097060719795763361617e-01	0.000000000000000000000000000000e+00	2.121844179994593349025677753161e-02
3.245417389035172850419996848359e-01	-5.444181264392938812690658778592e-01	0.000000000000000000000000000000e+00	2.124811223125146197876489395640e-02
3.270971856665371158001676121785e-01	-5.488442900688815795362529570411e-01	0.000000000000000000000000000000e+00	2.122972657167004895129025499045e-02
3.296526324295568910471843082632e-01	-5.532704536984692778034400362230e-01	0.000000000000000000000000000000e+00	2.124419280563094591940398458974e-02
3.322080791925767218053522356058e-01	-5.576966173280570870929295779206e-01	0.000000000000000000000000000000e+00	2.135450067847339053472843772852e-02
3.347635259555965525635201629484e-01	-5.621227809576448963824191196181e-01	0.000000000000000000000000000000e+00	2.158047989787186676791108652651e-02
3.373189727186163833216880902910e-01	-5.665489445872325946496061988000e-01	0.000000000000000000000000000000e+00	2.189480635234443417491689842791e-02
3.398744194816362140798560176336e-01	-5.709751082168204039390957404976e-01	0.000000000000000000000000000000e+00	2.223860274937337205836129783165e-02
3.424298662446559893268727137183e-01	-5.754012718464081022062828196795e-01	0.000000000000000000000000000000e+00	2.254669452474240137762606650540e-02
3.449853130076758200850406410609e-01	-5.798274354759959114957723613770e-01	0.000000000000000000000000000000e+00	2.277098260956863032267172286538e-02
3.475407597706957063543597996613e-01	-5.842535991055836097629594405589e-01	0.000000000000000000000000000000e+00	2.289395898786199257113338489944e-02
3.500962065337154816013764957461e-01	-5.886797627351714190524489822565e-01	0.000000000000000000000000000000e+00	2.292966382509221967556101162700e-02
3.526516532967353123595444230887e-01	-5.931059263647591173196360614384e-01	0.000000000000000000000000000000e+00	2.291399789148600152355328418707e-02
3.552071000597551431177123504312e-01	-5.975320899943469266091256031359e-01	0.000000000000000000000000000000e+00	2.288907306943716024605350867205e-02
3.577625468227749183647290465160e-01	-6.019582536239346248763126823178e-01	0.000000000000000000000000000000e+00	2.288745109002525077168677114514e-02
3.603179935857948046340482051164e-01	-6.063844172535224341658022240154e-01	0.000000000000000000000000000000e+00	2.292169171751842066120374852289e-02
3.628734403488145798810649012012e-01	-6.108105808831101324329893031972e-01	0.000000000000000000000000000000e+00	2.298273627428559090501991590827e-02
3.654288871118344106392328285438e-01	-6.152367445126979417224788448948e-01	0.000000000000000000000000000000e+00	2.304747143803636752479313543063e-02
3.679843338748542413974007558863e-01	-6.196629081422857510119683865923e-01	0.000000000000000000000000000000e+00	2.309210117877609144687589548539e-02
3.705397806378740166444174519711e-01	-6.240890717718734492791554657742e-01	0.000000000000000000000000000000e+00	2.310539554665552025580765871382e-02
3.730952274008939029137366105715e-01	-6.285152354014611475463425449561e-01	0.000000000000000000000000000000e+00	2.309558462826525465638738410235e-02
3.756506741639136781607533066563e-01	-6.329413990310489568358320866537e-01	0.000000000000000000000000000000e+00	2.308742869837164882196312021279e-02
3.782061209269335089189212339988e-01	-6.373675626606366551030191658356e-01	0.000000000000000000000000000000e+00	2.311040456629895323281687069539e-02
3.807615676899533396770891613414e-01	-6.417937262902244643925087075331e-01	0.000000000000000000000000000000e+00	2.318327770817794897251218344536e-02
3.833170144529731704352570886840e-01	-6.462198899198121626596957867150e-01	0.000000000000000000000000000000e+00	2.330220061554924906865871037098e-02
3.858724612159930011934250160266e-01	-6.506460535493999719491853284126e-01	0.000000000000000000000000000000e+00	2.343811926459150180024337828399e-02
3.884279079790127764404417121114e-01	-6.550722171789876702163724075945e-01	0.000000000000000000000000000000e+00	2.354520803357381883436083569450e-02
3.909833547420326627097608707118e-01	-6.594983808085754795058619492920e-01	0.000000000000000000000000000000e+00	2.357721671364201160292495274007e-02
3.935388015050524379567775667965e-01	-6.639245444381632887953514909896e-01	0.000000000000000000000000000000e+00	2.350519805503853421058124695264e-02
3.960942482680722687149454941391e-01	-6.683507080677509870625385701715e-01	0.000000000000000000000000000000e+00	2.332947756357184321274189642281e-02
3.986496950310920994731134214817e-01	-6.727768716973387963520281118690e-01	0.000000000000000000000000000000e+00	2.308110660258155463764317971709e-02
4.012051417941119302312813488243e-01	-6.772030353269264946192151910509e-01	0.000000000000000000000000000000e+00	2.281220927430454431528161762799e-02
4.037605885571317054782980449090e-01	-6.816291989565141928864022702328e-01	0.000000000000000000000000000000e+00	2.257883709174910921713141931377e-02
4.063160353201515362364659722516e-01	-6.860553625861018911535893494147e-01	0.000000000000000000000000000000e+00	2.242258142910120988222644200505e-02
4.088714820831713669946338995942e-01	-6.904815262156898114653813536279e-01	0.000000000000000000000000000000e+00	2.235729448590090262527496633993e-02
4.114269288461911977528018269368e-01	-6.949076898452775097325684328098e-01	0.000000000000000000000000000000e+00	2.236525275090334857752694119881e-02
4.139823756092109729998185230215e-01	-6.993338534748652079997555119917e-01	0.000000000000000000000000000000e+00	2.240347196421555581169471338399e-02
4.165378223722308592691376816219e-01	-7.037600171044530172892450536892e-01	0.000000000000000000000000000000e+00	2.241771006551663766859228132944e-02
4.190932691352506345161543777067e-01	-7.081861807340408265787345953868e-01	0.000000000000000000000000000000e+00	2.235903959042626759634586619541e-02
4.216487158982704652743223050493e-01	-7.126123443636285248459216745687e-01	0.000000000000000000000000000000e+00	2.219790197000247322645094527616e-02
4.242041626612903515436414636497e-01	-7.170385079932163341354112162662e-01	0.000000000000000000000000000000e+00	2.193118885340657187033031050305e-02
4.267596094243101267906581597344e-01	-7.214646716228040324025982954481e-01	0.000000000000000000000000000000e+00	2.158117859336899924116437432531e-02
4.293150561873299020376748558192e-01	-7.258908352523917306697853746300e-01	0.000000000000000000000000000000e+00	2.118689431162623648674525611568e-02
4.318705029503497883069940144196e-01	-7.303169988819796509815773788432e-01	0.000000000000000000000000000000e+00	2.079177189359970173709868390688e-02
4.344259497133695635540107105044e-01	-7.347431625115673492487644580251e-01	0.000000000000000000000000000000e+00	2.043105650561895594852224178339e-02
4.369813964763893943121786378470e-01	-7.391693261411550475159515372070e-01	0.000000000000000000000000000000e+00	2.012345203408909960485217993664e-02
4.395368432394091695591953339317e-01	-7.435954897707427457831386163889e-01	0.000000000000000000000000000000e+00	1.986824683624017345850987226186e-02
4.420922900024290558285144925321e-01	-7.480216534003305550726281580864e-01	0.000000000000000000000000000000e+00	1.964889308919091220895225546883e-02
4.446477367654488310755311886169e-01	-7.524478170299182533398152372683e-01	0.000000000000000000000000000000e+00	1.944027168704832650436564733809e-02
4.472031835284686618336991159595e-01	-7.568739806595060626293047789659e-01	0.000000000000000000000000000000e+00	1.921764146149909993632753923976e-02
4.497586302914885481030182745599e-01	-7.613001442890938719187943206634e-01	0.000000000000000000000000000000e+00	1.896355565421770777989607381642e-02
4.523140770545083233500349706446e-01	-7.657263079186815701859813998453e-01	0.000000000000000000000000000000e+00	1.867157757821992156155310738086e-02
4.548695238175280985970516667294e-01	-7.701524715482692684531684790272e-01	0.000000000000000000000000000000e+00	1.834575135634069348311570024634e-02
4.574249705805479848663708253298e-01	-7.745786351778571887649604832404e-01	0.000000000000000000000000000000e+00	1.799738826062693280993798339296e-02
4.599804173435678156245387526724e-01	-7.790047988074448870321475624223e-01	0.000000000000000000000000000000e+00	1.764033823036795234351359340508e-02
4.625358641065875908715554487571e-01	-7.834309624370325852993346416042e-01	0.000000000000000000000000000000e+00	1.728715117975513498871364959086e-02
4.650913108696074771408746073575e-01	-7.878571260666203945888241833018e-01	0.000000000000000000000000000000e+00	1.694622836965707646239565065116e-02
4.676467576326272523878913034423e-01	-7.922832896962080928560112624837e-01	0.000000000000000000000000000000e+00	1.662143456452690182256759499069e-02
4.702022043956470831460592307849e-01	-7.967094533257957911231983416656e-01	0.000000000000000000000000000000e+00	1.631194422661609230718049445841e-02
4.727576511586668583930759268696e-01	-8.011356169553836004126878833631e-01	0.000000000000000000000000000000e+00	1.601385580452423240682691130132e-02
4.753130979216867446623950854701e-01	-8.055617805849714097021774250607e-01	0.000000000000000000000000000000e+00	1.572046715034070007988020734047e-02
4.778685446847065199094117815548e-01	-8.099879442145591079693645042425e-01	0.000000000000000000000000000000e+00	1.542396343528600576033849023361e-02
4.804239914477262951564284776396e-01	-8.144141078441468062365515834244e-01	0.000000000000000000000000000000e+00	1.511578510371010090895804722777e-02
4.829794382107461814257476362400e-01	-8.188402714737347265483435876376e-01	0.000000000000000000000000000000e+00	1.478833257818013002804491407005e-02
4.855348849737660121839155635826e-01	-8.232664351033224248155306668195e-01	0.000000000000000000000000000000e+00	1.443597130667844362361673660189e-02
4.880903317367857874309322596673e-01	-8.276925987329101230827177460014e-01	0.000000000000000000000000000000e+00	1.405640318597007297485301791085e-02
4.906457784998056737002514182677e-01	-8.321187623624979323722072876990e-01	0.000000000000000000000000000000e+00	1.365171831859278081533481952192e-02
4.932012252628254489472681143525e-01	-8.365449259920856306393943668809e-01	0.000000000000000000000000000000e+00	1.322834358379418838447261208557e-02
4.957566720258452797054360416951e-01	-8.409710896216733289065814460628e-01	0.000000000000000000000000000000e+00	1.279649887699473020941098866388e-02
4.983121187888651659747552002955e-01	-8.453972532512612492183734502760e-01	0.000000000000000000000000000000e+00	1.236775722145749302482986564655e-02
5.008675655518849412217718963802e-01	-8.498234168808489474855605294579e-01	0.000000000000000000000000000000e+00	1.195258781840534412221899174256e-02
5.034230123149047164687885924650e-01	-8.542495805104366457527476086398e-01	0.000000000000000000000000000000e+00	1.155739601107695635473504580659e-02
5.059784590779244917158052885497e-01	-8.586757441400243440199346878217e-01	0.000000000000000000000000000000e+00	1.118315475573863210234648590813e-02
5.085339058409443779851244471502e-01	-8.631019077696122643317266920349e-01	0.000000000000000000000000000000e+00	1.082575129627515002350701678324e-02
5.110893526039641532321411432349e-01	-8.675280713991999625989137712168e-01	0.000000000000000000000000000000e+00	1.047860068770076376332145429160e-02
5.136447993669840395014603018353e-01	-8.719542350287876608661008503987e-01	0.000000000000000000000000000000e+00	1.013602264229245854265659687599e-02
5.162002461300039257707794604357e-01	-8.763803986583754701555903920962e-01	0.000000000000000000000000000000e+00	9.795332376602438814727769056390e-03
5.187556928930237010177961565205e-01	-8.808065622879631684227774712781e-01	0.000000000000000000000000000000e+00	9.456704430944734562913822628616e-03
5.213111396560434762648128526052e-01	-8.852327259175508666899645504600e-01	0.000000000000000000000000000000e+00	9.121516386365336945263315726606e-03
5.238665864190633625341320112057e-01	-8.896588895471387870017565546732e-01	0.000000000000000000000000000000e+00	8.790999615545823375750700279241e-03
5.264220331820831377811487072904e-01	-8.940850531767264852689436338551e-01	0.000000000000000000000000000000e+00	8.465773293646880470753046665777e-03
5.289774799451029130281654033752e-01	-8.985112168063141835361307130370e-01	0.000000000000000000000000000000e+00	8.146109837469394515663267952732e-03
5.315329267081227992974845619756e-01	-9.029373804359019928256202547345e-01	0.000000000000000000000000000000e+00	7.832184182507681557972034624981e-03
5.340883734711425745445012580603e-01	-9.073635440654898021151097964321e-01	0.000000000000000000000000000000e+00	7.524273649765145927093001887442e-03
5.366438202341623497915179541451e-01	-9.117897076950775003822968756140e-01	0.000000000000000000000000000000e+00	7.222795035721268561146324316269e-03
5.391992669971822360608371127455e-01	-9.162158713246651986494839547959e-01	0.000000000000000000000000000000e+00	6.928302317839466449578278428589e-03
5.417547137602021223301562713459e-01	-9.206420349542530079389734964934e-01	0.000000000000000000000000000000e+00	6.641350684137965754150201291850e-03
5.443101605232218975771729674307e-01	-9.250681985838407062061605756753e-01	0.000000000000000000000000000000e+00	6.362376811634725889965658041092e-03
5.468656072862416728241896635154e-01	-9.294943622134284044733476548572e-01	0.000000000000000000000000000000e+00	6.091641825205423160793927195300e-03
5.494210540492615590935088221158e-01	-9.339205258430163247851396590704e-01	0.000000000000000000000000000000e+00	5.829273747915399150887338919347e-03
5.519765008122813343405255182006e-01	-9.383466894726040230523267382523e-01	0.000000000000000000000000000000e+00	5.575335816154440744807363472546e-03
5.545319475753011095875422142853e-01	-9.427728531021917213195138174342e-01	0.000000000000000000000000000000e+00	5.329870815336616371449274254246e-03
5.570873943383209958568613728858e-01	-9.471990167317795306090033591317e-01	0.000000000000000000000000000000e+00	5.092904128126551563382484744125e-03
5.596428411013407711038780689705e-01	-9.516251803613673398984929008293e-01	0.000000000000000000000000000000e+00	4.864419358645444106670208128662e-03
5.621982878643605463508947650553e-01	-9.560513439909550381656799800112e-01	0.000000000000000000000000000000e+00	4.644335427580008161807523237030e-03
5.647537346273804326202139236557e-01	-9.604775076205428474551695217087e-01	0.000000000000000000000000000000e+00	4.432509250911697944175227092956e-03
5.673091813904003188895330822561e-01	-9.649036712501305457223566008906e-01	0.000000000000000000000000000000e+00	4.228766441996905343925217124479e-03
5.698646281534200941365497783409e-01	-9.693298348797182439895436800725e-01	0.000000000000000000000000000000e+00	4.032942203551484125489956511501e-03
5.724200749164399804058689369413e-01	-9.737559985093061643013356842857e-01	0.000000000000000000000000000000e+00	3.844905681843870017683206796733e-03
5.749755216794597556528856330260e-01	-9.781821621388938625685227634676e-01	0.000000000000000000000000000000e+00	3.664557654726602071298957596923e-03
5.775309684424795308999023291108e-01	-9.826083257684815608357098426495e-01	0.000000000000000000000000000000e+00	3.491807195333704490203263759440e-03
5.800864152054993061469190251955e-01	-9.870344893980692591028969218314e-01	0.000000000000000000000000000000e+00	3.326544736338978361378515558044e-03
5.826418619685191924162381837959e-01	-9.914606530276571794146889260446e-01	0.000000000000000000000000000000e+00	3.168624897898750236713283356949e-03
5.851973087315389676632548798807e-01	-9.958868166572448776818760052265e-01	0.000000000000000000000000000000e+00	3.017863791249025470775357860020e-03
5.877527554945588539325740384811e-01	-1.000312980286832464926760621893e+00	0.000000000000000000000000000000e+00	2.874046691031988468023605776125e-03
5.903082022575786291795907345659e-01	-1.004739143916420385238552626106e+00	0.000000000000000000000000000000e+00	2.736939200725397539765149090840e-03
5.928636490205985154489098931663e-01	-1.009165307546008083505739705288e+00	0.000000000000000000000000000000e+00	2.606296953842263987299876504267e-03
5.954190957836182906959265892510e-01	-1.013591471175595781772926784470e+00	0.000000000000000000000000000000e+00	2.481872467036269017809368975236e-03
5.979745425466381769652457478514e-01	-1.018017634805183480040113863652e+00	0.000000000000000000000000000000e+00	2.363419653828876740297992853357e-03
6.005299893096579522122624439362e-01	-1.022443798434771178307300942834e+00	0.000000000000000000000000000000e+00	2.250696718300739147811118101572e-03
6.030854360726777274592791400210e-01	-1.026869962064358876574488022015e+00	0.000000000000000000000000000000e+00	2.143467732066324255707501222901e-03
6.056408828356976137285982986214e-01	-1.031296125693946796886280026229e+00	0.000000000000000000000000000000e+00	2.041503116401267598628566091179e-03
6.081963295987173889756149947061e-01	-1.035722289323534495153467105411e+00	0.000000000000000000000000000000e+00	1.944579371352431543251704226805e-03
6.107517763617371642226316907909e-01	-1.040148452953122193420654184592e+00	0.000000000000000000000000000000e+00	1.852478510744290027267844322978e-03
6.133072231247570504919508493913e-01	-1.044574616582709891687841263774e+00	0.000000000000000000000000000000e+00	1.764987523815287565748244347219e-03
6.158626698877769367612700079917e-01	-1.049000780212297811999633267988e+00	0.000000000000000000000000000000e+00	1.681898049285430150889819600479e-03
6.184181166507967120082867040765e-01	-1.053426943841885510266820347169e+00	0.000000000000000000000000000000e+00	1.603006333804483755922642984615e-03
6.209735634138164872553034001612e-01	-1.057853107471473208534007426351e+00	0.000000000000000000000000000000e+00	1.528113488139810254365369424079e-03
6.235290101768363735246225587616e-01	-1.062279271101061128845799430565e+00	0.000000000000000000000000000000e+00	1.457025992005859865371930617073e-03
6.260844569398561487716392548464e-01	-1.066705434730648827112986509746e+00	0.000000000000000000000000000000e+00	1.389556336909676930585488818792e-03
6.286399037028759240186559509311e-01	-1.071131598360236525380173588928e+00	0.000000000000000000000000000000e+00	1.325523663536329072726305255969e-03
6.311953504658958102879751095315e-01	-1.075557761989824445691965593142e+00	0.000000000000000000000000000000e+00	1.264754265994930820804498239340e-03
6.337507972289155855349918056163e-01	-1.079983925619412143959152672323e+00	0.000000000000000000000000000000e+00	1.207081887817513989741291524638e-03
6.363062439919353607820085017011e-01	-1.084410089248999842226339751505e+00	0.000000000000000000000000000000e+00	1.152347800420274945287779644332e-03
6.388616907549552470513276603015e-01	-1.088836252878587540493526830687e+00	0.000000000000000000000000000000e+00	1.100400703618272663097954477962e-03
6.414171375179751333206468189019e-01	-1.093262416508175460805318834900e+00	0.000000000000000000000000000000e+00	1.051096511698021256087098862508e-03
6.439725842809949085676635149866e-01	-1.097688580137763159072505914082e+00	0.000000000000000000000000000000e+00	1.004298086888830371724012913148e-03
6.465280310440146838146802110714e-01	-1.102114743767350857339692993264e+00	0.000000000000000000000000000000e+00	9.598749652548127031873037573462e-04
6.490834778070345700839993696718e-01	-1.106540907396938555606880072446e+00	0.000000000000000000000000000000e+00	9.177030990562150183226242106116e-04
6.516389245700543453310160657566e-01	-1.110967071026526253874067151628e+00	0.000000000000000000000000000000e+00	8.776646219453508026772659000869e-04
6.541943713330741205780327618413e-01	-1.115393234656113952141254230810e+00	0.000000000000000000000000000000e+00	8.396476325531860521872440372704e-04
6.567498180960940068473519204417e-01	-1.119819398285701872453046235023e+00	0.000000000000000000000000000000e+00	8.035459878046959146871697221570e-04
6.593052648591137820943686165265e-01	-1.124245561915289570720233314205e+00	0.000000000000000000000000000000e+00	7.692590984554196001377057712034e-04
6.618607116221336683636877751269e-01	-1.128671725544877268987420393387e+00	0.000000000000000000000000000000e+00	7.366917223257245543252547115287e-04
6.644161583851534436107044712116e-01	-1.133097889174465189299212397600e+00	0.000000000000000000000000000000e+00	7.057537538372518886448103714315e-04
6.669716051481733298800236298121e-01	-1.137524052804052887566399476782e+00	0.000000000000000000000000000000e+00	6.763600111865245619741093818789e-04
6.695270519111931051270403258968e-01	-1.141950216433640585833586555964e+00	0.000000000000000000000000000000e+00	6.484300236501400844721376692803e-04
6.720824986742129913963594844972e-01	-1.146376380063228506145378560177e+00	0.000000000000000000000000000000e+00	6.218878213368496648411065663709e-04
6.746379454372327666433761805820e-01	-1.150802543692816204412565639359e+00	0.000000000000000000000000000000e+00	5.966617295538133693491578135593e-04
6.771933922002525418903928766667e-01	-1.155228707322403902679752718541e+00	0.000000000000000000000000000000e+00	5.726841691461083145436861130406e-04
6.797488389632723171374095727515e-01	-1.159654870951991600946939797723e+00	0.000000000000000000000000000000e+00	5.498914635882849993170351510230e-04
6.823042857262922034067287313519e-01	-1.164081034581579521258731801936e+00	0.000000000000000000000000000000e+00	5.282236532336091056061277981826e-04
6.848597324893119786537454274367e-01	-1.168507198211167219525918881118e+00	0.000000000000000000000000000000e+00	5.076243170652934306313897039331e-04
6.874151792523318649230645860371e-01	-1.172933361840754917793105960300e+00	0.000000000000000000000000000000e+00	4.880404018970332003131418208142e-04
6.899706260153517511923837446375e-01	-1.177359525470342616060293039482e+00	0.000000000000000000000000000000e+00	4.694220593036867910166631823188e-04
6.925260727783715264394004407222e-01	-1.181785689099930314327480118664e+00	0.000000000000000000000000000000e+00	4.517224903407943310817973525673e-04
6.950815195413913016864171368070e-01	-1.186211852729518234639272122877e+00	0.000000000000000000000000000000e+00	4.348977982407161010577900661644e-04
6.976369663044111879557362954074e-01	-1.190638016359105932906459202059e+00	0.000000000000000000000000000000e+00	4.189068490472595590774773643972e-04
7.001924130674309632027529914922e-01	-1.195064179988693631173646281241e+00	0.000000000000000000000000000000e+00	4.037111402930684063601607380889e-04
7.027478598304507384497696875769e-01	-1.199490343618281329440833360422e+00	0.000000000000000000000000000000e+00	3.892746778237458080487720657459e-04
7.053033065934706247190888461773e-01	-1.203916507247869249752625364636e+00	0.000000000000000000000000000000e+00	3.755638604082421399751878787754e-04
7.078587533564903999661055422621e-01	-1.208342670877456948019812443818e+00	0.000000000000000000000000000000e+00	3.625473723127271537605698092932e-04
7.104142001195101752131222383468e-01	-1.212768834507044646286999522999e+00	0.000000000000000000000000000000e+00	3.501960833791646220299054181879e-04
7.129696468825300614824413969473e-01	-1.217194998136632344554186602181e+00	0.000000000000000000000000000000e+00	3.384829567928193195039399121526e-04
7.155250936455499477517605555477e-01	-1.221621161766220264865978606394e+00	0.000000000000000000000000000000e+00	3.273829638589274360419012488421e-04
7.180805404085697229987772516324e-01	-1.226047325395807963133165685576e+00	0.000000000000000000000000000000e+00	3.168730060958333785876839261419e-04
7.206359871715894982457939477172e-01	-1.230473489025395661400352764758e+00	0.000000000000000000000000000000e+00	3.069318441056847969646004248290e-04
7.231914339346093845151131063176e-01	-1.234899652654983581712144768971e+00	0.000000000000000000000000000000e+00	2.975400332773396518820652190129e-04
7.257468806976291597621298024023e-01	-1.239325816284571279979331848153e+00	0.000000000000000000000000000000e+00	2.886798661286420794418183799479e-04
7.283023274606489350091464984871e-01	-1.243751979914158978246518927335e+00	0.000000000000000000000000000000e+00	2.803353211800578017286189602686e-04
7.308577742236688212784656570875e-01	-1.248178143543746898558310931548e+00	0.000000000000000000000000000000e+00	2.724920181875467844329063993314e-04
7.334132209866885965254823531723e-01	-1.252604307173334596825498010730e+00	0.000000000000000000000000000000e+00	2.651371797336707965969671008111e-04
7.359686677497083717724990492570e-01	-1.257030470802922295092685089912e+00	0.000000000000000000000000000000e+00	2.582595991332122214827193840136e-04
7.385241145127282580418182078574e-01	-1.261456634432509993359872169094e+00	0.000000000000000000000000000000e+00	2.518496144630545012857436582010e-04
7.410795612757481443111373664578e-01	-1.265882798062097691627059248276e+00	0.000000000000000000000000000000e+00	2.458990887163377682227138887328e-04
7.436350080387679195581540625426e-01	-1.270308961691685389894246327458e+00	0.000000000000000000000000000000e+00	2.404013962494938334152339010075e-04
7.461904548017876948051707586274e-01	-1.274735125321273310206038331671e+00	0.000000000000000000000000000000e+00	2.353514151662189932221608268392e-04
7.487459015648075810744899172278e-01	-1.279161288950861008473225410853e+00	0.000000000000000000000000000000e+00	2.307455259816132723746373578422e-04
7.513013483278273563215066133125e-01	-1.283587452580448706740412490035e+00	0.000000000000000000000000000000e+00	2.265816163468403776105886127112e-04
7.538567950908471315685233093973e-01	-1.288013616210036405007599569217e+00	0.000000000000000000000000000000e+00	2.228590921580858791924834028109e-04
7.564122418538670178378424679977e-01	-1.292439779839624325319391573430e+00	0.000000000000000000000000000000e+00	2.195788947819024929976328142089e-04
7.589676886168867930848591640824e-01	-1.296865943469212023586578652612e+00	0.000000000000000000000000000000e+00	2.167435247356801274014326263995e-04
7.615231353799066793541783226829e-01	-1.301292107098799721853765731794e+00	0.000000000000000000000000000000e+00	2.143570719060922807885916085979e-04
7.640785821429264546011950187676e-01	-1.305718270728387642165557736007e+00	0.000000000000000000000000000000e+00	2.124252522921464569373439790212e-04
7.666340289059463408705141773680e-01	-1.310144434357975340432744815189e+00	0.000000000000000000000000000000e+00	2.109554514105698688926360251372e-04
7.691894756689661161175308734528e-01	-1.314570597987563038699931894371e+00	0.000000000000000000000000000000e+00	2.099567748296939703051000591927e-04
7.666340289059461049481214445223e-03	1.327849088876326306973840729597e-02	0.000000000000000000000000000000e+00	2.113717102986374456966706114613e-04
1.022178705207928139930828592696e-02	8.852327259175507556676620879443e-03	0.000000000000000000000000000000e+00	2.110538342259583323955174360975e-04
1.277723381509910174913535740870e-02	4.426163629587753778338310439722e-03	0.000000000000000000000000000000e+00	2.112383757056722336821474872437e-04
1.533268057811892383368590486725e-02	0.000000000000000000000000000000e+00	0.000000000000000000000000000000e+00	2.119409228338092949540938381148e-04
1.788812734113874591823645232580e-02	-4.426163629587755513061786416529e-03	0.000000000000000000000000000000e+00	2.131790991746905137259326945554e-04
2.044357410415856279861657185393e-02	-8.852327259175509291400096856250e-03	0.000000000000000000000000000000e+00	2.149726547117479112571775123897e-04
2.299902086717838661789059528928e-02	-1.327849088876326306973840729597e-02	0.000000000000000000000000000000e+00	2.173435643368827217478123081662e-04
2.555446763019820696771766677102e-02	-1.770465451835102205224714566612e-02	0.000000000000000000000000000000e+00	2.203161345477140306559071802894e-04
2.810991439321802731754473825276e-02	-2.213081814793877583058545610584e-02	0.000000000000000000000000000000e+00	2.239171180426181514706157615890e-04
3.066536115623785113681876168812e-02	-2.655698177752652960892376654556e-02	0.000000000000000000000000000000e+00	2.281758361401911051891122639290e-04
3.322080791925766801719888121625e-02	-3.098314540711428338726207698528e-02	0.000000000000000000000000000000e+00	2.331243095297734751331075742087e-04
3.577625468227749183647290465160e-02	-3.540930903670203716560038742500e-02	0.000000000000000000000000000000e+00	2.387973967560668407412310942917e-04
3.833170144529730871685302417973e-02	-3.983547266628979094393869786472e-02	0.000000000000000000000000000000e+00	2.452329405025076465574063178110e-04
4.088714820831712559723314370785e-02	-4.426163629587755166117091221167e-02	0.000000000000000000000000000000e+00	2.524719213291667018958519541627e-04
4.344259497133695635540107105044e-02	-4.868779992546530543950922265140e-02	0.000000000000000000000000000000e+00	2.605586186928864544584683038408e-04
4.599804173435677323578119057856e-02	-5.311396355505305921784753309112e-02	0.000000000000000000000000000000e+00	2.695407784792870262667585645744e-04
4.855348849737659011616131010669e-02	-5.754012718464081299618584353084e-02	0.000000000000000000000000000000e+00	2.794697866487813966464293091718e-04
5.110893526039642087432923744927e-02	-6.196629081422856677452415397056e-02	0.000000000000000000000000000000e+00	2.904008481092619758240358507351e-04
5.366438202341623775470935697740e-02	-6.639245444381632055286246441028e-02	0.000000000000000000000000000000e+00	3.023931697653879212966954170838e-04
5.621982878643605463508947650553e-02	-7.081861807340408820898858266446e-02	0.000000000000000000000000000000e+00	3.155101467883128073949050573788e-04
5.877527554945587151546959603365e-02	-7.524478170299182810953908528973e-02	0.000000000000000000000000000000e+00	3.298195503865078209368433270754e-04
6.133072231247570227363752337624e-02	-7.967094533257959576566520354390e-02	0.000000000000000000000000000000e+00	3.453937158822766809868065607247e-04
6.388616907549551915401764290436e-02	-8.409710896216733566621570616917e-02	0.000000000000000000000000000000e+00	3.623097287756860151487769972078e-04
6.644161583851534991218557024695e-02	-8.852327259175510332234182442335e-02	0.000000000000000000000000000000e+00	3.806496070902088812298869058282e-04
6.899706260153516679256568977507e-02	-9.294943622134284322289232704861e-02	0.000000000000000000000000000000e+00	4.005004773639565546911045501588e-04
7.155250936455499755073361711766e-02	-9.737559985093061087901844530279e-02	0.000000000000000000000000000000e+00	4.219547418869050913955986992221e-04
7.410795612757480055332592883133e-02	-1.018017634805183646573567557425e-01	0.000000000000000000000000000000e+00	4.451102339039375316992463993415e-04
7.666340289059463131149385617391e-02	-1.062279271101061184356950661822e-01	0.000000000000000000000000000000e+00	4.700703579840619940853618796694e-04
7.921884965361444819187397570204e-02	-1.106540907396938722140333766220e-01	0.000000000000000000000000000000e+00	4.969442111339207081288638079286e-04
8.177429641663427895004190304462e-02	-1.150802543692816259923716870617e-01	0.000000000000000000000000000000e+00	5.258466808653458265943037019952e-04
8.432974317965409583042202257275e-02	-1.195064179988693797707099975014e-01	0.000000000000000000000000000000e+00	5.568985143259831769452228300565e-04
8.688518994267391271080214210087e-02	-1.239325816284571335490483079411e-01	0.000000000000000000000000000000e+00	5.902263525339681736123220723300e-04
8.944063670569372959118226162900e-02	-1.283587452580448873273866183808e-01	0.000000000000000000000000000000e+00	6.259627216594947302433227243057e-04
9.199608346871354647156238115713e-02	-1.327849088876326411057249288206e-01	0.000000000000000000000000000000e+00	6.642459721876537792964456663469e-04
9.455153023173337722973030849971e-02	-1.372110725172203948840632392603e-01	0.000000000000000000000000000000e+00	7.052201554114765486014348994104e-04
9.710697699475319411011042802784e-02	-1.416372361468081486624015497000e-01	0.000000000000000000000000000000e+00	7.490348264110211970456809638108e-04
9.966242375777302486827835537042e-02	-1.460633997763959024407398601397e-01	0.000000000000000000000000000000e+00	7.958447643028553585009543525075e-04
1.022178705207928417486584748985e-01	-1.504895634059836562190781705795e-01	0.000000000000000000000000000000e+00	8.458096047937626975332658929574e-04
1.047733172838126586290385944267e-01	-1.549157270355714377529920966481e-01	0.000000000000000000000000000000e+00	8.990933888385660606445970444156e-04
1.073287640468324755094187139548e-01	-1.593418906651591637757547914589e-01	0.000000000000000000000000000000e+00	9.558640444289640426128729089328e-04
1.098842108098522923897988334829e-01	-1.637680542947469175540931018986e-01	0.000000000000000000000000000000e+00	1.016292835007141358988347334957e-03
1.124396575728721370257545686400e-01	-1.681942179243346990880070279673e-01	0.000000000000000000000000000000e+00	1.080553824587097977438787665960e-03
1.149951043358919400283468803536e-01	-1.726203815539224528663453384070e-01	0.000000000000000000000000000000e+00	1.148823420619035466649915377957e-03
1.175505510989117569087269998818e-01	-1.770465451835101788891080332178e-01	0.000000000000000000000000000000e+00	1.221280049141601096659992542470e-03
1.201059978619315737891071194099e-01	-1.814727088130979326674463436575e-01	0.000000000000000000000000000000e+00	1.298103987993867161274130772597e-03
1.226614446249514184250628545669e-01	-1.858988724426857142013602697261e-01	0.000000000000000000000000000000e+00	1.379477321771831665672691791258e-03
1.252168913879712353054429740951e-01	-1.903250360722734679796985801659e-01	0.000000000000000000000000000000e+00	1.465583893294760114284214225222e-03
1.277723381509910383080352858087e-01	-1.947511997018612217580368906056e-01	0.000000000000000000000000000000e+00	1.556609021879426686674197100047e-03
1.303277849140108690662032131513e-01	-1.991773633314489477807995854164e-01	0.000000000000000000000000000000e+00	1.652738665218292509959119307439e-03
1.328832316770306720687955248650e-01	-2.036035269610367015591378958561e-01	0.000000000000000000000000000000e+00	1.754157651336424577487305143109e-03
1.354386784400505305825390678365e-01	-2.080296905906244830930518219247e-01	0.000000000000000000000000000000e+00	1.861046625969216879864509550657e-03
1.379941252030703335851313795501e-01	-2.124558542202122368713901323645e-01	0.000000000000000000000000000000e+00	1.973577469043149602845321766154e-03
1.405495719660901365877236912638e-01	-2.168820178497999906497284428042e-01	0.000000000000000000000000000000e+00	2.091907142107463004471190615163e-03
1.431050187291099673458916186064e-01	-2.213081814793877166724911376150e-01	0.000000000000000000000000000000e+00	2.216170257100347033840659349835e-03
1.456604654921297981040595459490e-01	-2.257343451089754982064050636836e-01	0.000000000000000000000000000000e+00	2.346471136931636749384244566841e-03
1.482159122551496288622274732916e-01	-2.301605087385632519847433741234e-01	0.000000000000000000000000000000e+00	2.482876788413525184079366781020e-03
1.507713590181694318648197850052e-01	-2.345866723681510057630816845631e-01	0.000000000000000000000000000000e+00	2.625412942709335652191615650963e-03
1.533268057811892626229877123478e-01	-2.390128359977387595414199950028e-01	0.000000000000000000000000000000e+00	2.774065839219080117222793191445e-03
1.558822525442090933811556396904e-01	-2.434389996273265133197583054425e-01	0.000000000000000000000000000000e+00	2.928792176108298023901044260242e-03
1.584376993072288963837479514041e-01	-2.478651632569142670980966158822e-01	0.000000000000000000000000000000e+00	3.089537996516606484925793196794e-03
1.609931460702487271419158787467e-01	-2.522913268865020208764349263220e-01	0.000000000000000000000000000000e+00	3.256263985079779592346493899413e-03
1.635485928332685301445081904603e-01	-2.567174905160897746547732367617e-01	0.000000000000000000000000000000e+00	3.428970456507412535585022084206e-03
1.661040395962883609026761178029e-01	-2.611436541456775284331115472014e-01	0.000000000000000000000000000000e+00	3.607712194644209502403242595392e-03
1.686594863593081916608440451455e-01	-2.655698177752652822114498576411e-01	0.000000000000000000000000000000e+00	3.792593831515741163717958528423e-03
1.712149331223279946634363568592e-01	-2.699959814048530359897881680808e-01	0.000000000000000000000000000000e+00	3.983742247971180233667709558176e-03
1.737703798853478254216042842017e-01	-2.744221450344407897681264785206e-01	0.000000000000000000000000000000e+00	4.181262391723941304610967506505e-03
1.763258266483676284241965959154e-01	-2.788483086640285435464647889603e-01	0.000000000000000000000000000000e+00	4.385192648233665960177951603782e-03
1.788812734113874869379401388869e-01	-2.832744722936162973248030994000e-01	0.000000000000000000000000000000e+00	4.595479724454679809619861430292e-03
1.814367201744072899405324506006e-01	-2.877006359232040511031414098397e-01	0.000000000000000000000000000000e+00	4.811987244851876829865311435697e-03
1.839921669374270929431247623143e-01	-2.921267995527918048814797202795e-01	0.000000000000000000000000000000e+00	5.034538579399366886590883041208e-03
1.865476137004469237012926896568e-01	-2.965529631823795586598180307192e-01	0.000000000000000000000000000000e+00	5.262979038138238321864470492528e-03
1.891030604634667544594606169994e-01	-3.009791268119673679493075724167e-01	0.000000000000000000000000000000e+00	5.497232355740278714195667930653e-03
1.916585072264865852176285443420e-01	-3.054052904415550662164946515986e-01	0.000000000000000000000000000000e+00	5.737324919545703713619211328023e-03
1.942139539895063882202208560557e-01	-3.098314540711428199948329620383e-01	0.000000000000000000000000000000e+00	5.983358207627461483602004932436e-03
1.967694007525262189783887833983e-01	-3.142576177007305737731712724781e-01	0.000000000000000000000000000000e+00	6.235425556750196461608393150300e-03
1.993248475155460219809810951119e-01	-3.186837813303183275515095829178e-01	0.000000000000000000000000000000e+00	6.493495711328667145678661398733e-03
2.018802942785658527391490224545e-01	-3.231099449599061368409991246153e-01	0.000000000000000000000000000000e+00	6.757318061586430404941161498300e-03
2.044357410415856834973169497971e-01	-3.275361085894938906193374350551e-01	0.000000000000000000000000000000e+00	7.026428570458176717239417996552e-03
2.069911878046054864999092615108e-01	-3.319622722190815888865245142370e-01	0.000000000000000000000000000000e+00	7.300317230190069874018465867493e-03
2.095466345676253172580771888533e-01	-3.363884358486693981760140559345e-01	0.000000000000000000000000000000e+00	7.578740528866184829326346772405e-03
2.121020813306451202606695005670e-01	-3.408145994782570964432011351164e-01	0.000000000000000000000000000000e+00	7.862046831195929064151073362154e-03
2.146575280936649510188374279096e-01	-3.452407631078449057326906768139e-01	0.000000000000000000000000000000e+00	8.151300706518479349815820000913e-03
2.172129748566848095325809708811e-01	-3.496669267374326595110289872537e-01	0.000000000000000000000000000000e+00	8.448021497662550061136244039517e-03
2.197684216197045847795976669659e-01	-3.540930903670203577782160664356e-01	0.000000000000000000000000000000e+00	8.753509586003495324124656917775e-03
2.223238683827244155377655943084e-01	-3.585192539966081670677056081331e-01	0.000000000000000000000000000000e+00	9.067945709743186963325278782122e-03
2.248793151457442185403579060221e-01	-3.629454176261958653348926873150e-01	0.000000000000000000000000000000e+00	9.389594320367856614129031811444e-03
2.274347619087640492985258333647e-01	-3.673715812557836191132309977547e-01	0.000000000000000000000000000000e+00	9.714456316158791640558156643692e-03
2.299902086717839078122693763362e-01	-3.717977448853714284027205394523e-01	0.000000000000000000000000000000e+00	1.003661938197969102914974826035e-02
2.325456554348036830592860724209e-01	-3.762239085149591266699076186342e-01	0.000000000000000000000000000000e+00	1.034939896899384620398976153410e-02
2.351011021978235415730296153924e-01	-3.806500721445469359593971603317e-01	0.000000000000000000000000000000e+00	1.064714907922030030784643628294e-02
2.376565489608433723311975427350e-01	-3.850762357741346897377354707714e-01	0.000000000000000000000000000000e+00	1.092731442804120885192720180612e-02
2.402119957238631753337898544487e-01	-3.895023994037223880049225499533e-01	0.000000000000000000000000000000e+00	1.119197242608652859141571411783e-02
2.427674424868830060919577817913e-01	-3.939285630333101972944120916509e-01	0.000000000000000000000000000000e+00	1.144803228121264726535599720592e-02
2.453228892499027813389744778760e-01	-3.983547266628978955615991708328e-01	0.000000000000000000000000000000e+00	1.170566463813553850781268295123e-02
2.478783360129226398527180208475e-01	-4.027808902924857048510887125303e-01	0.000000000000000000000000000000e+00	1.197536824184763579181911552496e-02
2.504337827759424706108859481901e-01	-4.072070539220734586294270229700e-01	0.000000000000000000000000000000e+00	1.226483218029355073963593270037e-02
2.529892295389622458579026442749e-01	-4.116332175516611568966141021519e-01	0.000000000000000000000000000000e+00	1.257691946792154069623137502276e-02
2.555446763019820766160705716175e-01	-4.160593811812489661861036438495e-01	0.000000000000000000000000000000e+00	1.290956850318354665052567042949e-02
2.581001230650018518630872677022e-01	-4.204855448108366644532907230314e-01	0.000000000000000000000000000000e+00	1.325762971618893969194541426759e-02
2.606555698280216826212551950448e-01	-4.249117084404244737427802647289e-01	0.000000000000000000000000000000e+00	1.361593862899584256309637453342e-02
2.632110165910415688905743536452e-01	-4.293378720700122275211185751687e-01	0.000000000000000000000000000000e+00	1.398235499103609585924701264048e-02
2.657664633540613441375910497300e-01	-4.337640356995999257883056543506e-01	0.000000000000000000000000000000e+00	1.435892463962580231640053796127e-02
2.683219101170811748957589770725e-01	-4.381901993291877350777951960481e-01	0.000000000000000000000000000000e+00	1.474947517683056208426251032506e-02
2.708773568801010056539269044151e-01	-4.426163629587754888561335064878e-01	0.000000000000000000000000000000e+00	1.515362304137529356196090191133e-02
2.734328036431207809009436004999e-01	-4.470425265883632426344718169275e-01	0.000000000000000000000000000000e+00	1.556030027197074019906786190859e-02
2.759882504061406671702627591003e-01	-4.514686902179509964128101273673e-01	0.000000000000000000000000000000e+00	1.594601428917491806047657121326e-02
2.785436971691604424172794551851e-01	-4.558948538475386946799972065492e-01	0.000000000000000000000000000000e+00	1.628153998426639173513486014144e-02
2.810991439321802731754473825276e-01	-4.603210174771265039694867482467e-01	0.000000000000000000000000000000e+00	1.654516349353683454803665142663e-02
2.836545906952001039336153098702e-01	-4.647471811067142577478250586864e-01	0.000000000000000000000000000000e+00	1.673503377461994789943133810084e-02
2.862100374582198791806320059550e-01	-4.691733447363020115261633691262e-01	0.000000000000000000000000000000e+00	1.687257919268046052474474549854e-02
2.887654842212397654499511645554e-01	-4.735995083658897653045016795659e-01	0.000000000000000000000000000000e+00	1.699462218457213277811312934773e-02
2.913209309842595962081190918980e-01	-4.780256719954775745939912212634e-01	0.000000000000000000000000000000e+00	1.713914408665815833354706398950e-02
2.938763777472793714551357879827e-01	-4.824518356250652728611783004453e-01	0.000000000000000000000000000000e+00	1.733260726396307349617131876585e-02
2.964318245102992022133037153253e-01	-4.868779992546530821506678421429e-01	0.000000000000000000000000000000e+00	1.758374848186383329617932247402e-02
2.989872712733190329714716426679e-01	-4.913041628842407804178549213248e-01	0.000000000000000000000000000000e+00	1.788380906588579732918731224345e-02
3.015427180363388637296395700105e-01	-4.957303265138285897073444630223e-01	0.000000000000000000000000000000e+00	1.821166326100931778797509252854e-02
3.040981647993586944878074973531e-01	-5.001564901434162324633803109464e-01	0.000000000000000000000000000000e+00	1.854329486686593850275350803258e-02
3.066536115623784697348241934378e-01	-5.045826537730039307305673901283e-01	0.000000000000000000000000000000e+00	1.886421352457334776886455074418e-02
3.092090583253983004929921207804e-01	-5.090088174025917400200569318258e-01	0.000000000000000000000000000000e+00	1.917885810561757373160496342734e-02
3.117645050884181312511600481230e-01	-5.134349810321794382872440110077e-01	0.000000000000000000000000000000e+00	1.950831023317578516440562452772e-02
3.143199518514379620093279754656e-01	-5.178611446617672475767335527053e-01	0.000000000000000000000000000000e+00	1.987314960883007630698671164282e-02
3.168753986144577927674959028082e-01	-5.222873082913550568662230944028e-01	0.000000000000000000000000000000e+00	2.027036743323163900387662295088e-02
3.194308453774775680145125988929e-01	-5.267134719209427551334101735847e-01	0.000000000000000000000000000000e+00	2.066205180566041757495021613522e-02
3.219862921404973987726805262355e-01	-5.311396355505305644228997152823e-01	0.000000000000000000000000000000e+00	2.098789675599986928600237945375e-02
3.245417389035172295308484535781e-01	-5.355657991801182626900867944642e-01	0.000000000000000000000000000000e+00	2.119710096379667438326599437914e-02
3.270971856665370602890163809207e-01	-5.399919628097060719795763361617e-01	0.000000000000000000000000000000e+00	2.127984256352160805092488260470e-02
3.296526324295568910471843082632e-01	-5.444181264392937702467634153436e-01	0.000000000000000000000000000000e+00	2.127788405277101710377785082073e-02
3.322080791925766662942010043480e-01	-5.488442900688814685139504945255e-01	0.000000000000000000000000000000e+00	2.126732948455856489489157468142e-02
3.347635259555964970523689316906e-01	-5.532704536984692778034400362230e-01	0.000000000000000000000000000000e+00	2.132412709283392285297686896683e-02
3.373189727186163278105368590332e-01	-5.576966173280570870929295779206e-01	0.000000000000000000000000000000e+00	2.149154196329464486248106425137e-02
3.398744194816361585687047863757e-01	-5.621227809576447853601166571025e-01	0.000000000000000000000000000000e+00	2.176519982182666124170822286032e-02
3.424298662446559893268727137183e-01	-5.665489445872325946496061988000e-01	0.000000000000000000000000000000e+00	2.209977209123598074214100961399e-02
3.449853130076757645738894098031e-01	-5.709751082168202929167932779819e-01	0.000000000000000000000000000000e+00	2.243074392999613170252004579197e-02
3.475407597706955953320573371457e-01	-5.754012718464081022062828196795e-01	0.000000000000000000000000000000e+00	2.269974331394357738855838135805e-02
3.500962065337154816013764957461e-01	-5.798274354759958004734698988614e-01	0.000000000000000000000000000000e+00	2.287344425480401441386213434726e-02
3.526516532967352568483931918308e-01	-5.842535991055836097629594405589e-01	0.000000000000000000000000000000e+00	2.295072644806715050913581421810e-02
3.552071000597550876065611191734e-01	-5.886797627351713080301465197408e-01	0.000000000000000000000000000000e+00	2.295794742992036258089072475741e-02
3.577625468227749183647290465160e-01	-5.931059263647591173196360614384e-01	0.000000000000000000000000000000e+00	2.293573140423088227435322039582e-02
3.603179935857946936117457426008e-01	-5.975320899943468155868231406203e-01	0.000000000000000000000000000000e+00	2.292266423282016477025457845684e-02
3.628734403488145798810649012012e-01	-6.019582536239346248763126823178e-01	0.000000000000000000000000000000e+00	2.294165271126870353501914223671e-02
3.654288871118343551280815972859e-01	-6.063844172535223231434997614997e-01	0.000000000000000000000000000000e+00	2.299363034933940563853127514449e-02
3.679843338748541858862495246285e-01	-6.108105808831101324329893031972e-01	0.000000000000000000000000000000e+00	2.306075038689201633923531176151e-02
3.705397806378740166444174519711e-01	-6.152367445126979417224788448948e-01	0.000000000000000000000000000000e+00	2.311755958749520806216892765406e-02
3.730952274008937918914341480559e-01	-6.196629081422856399896659240767e-01	0.000000000000000000000000000000e+00	2.314526826308234419560250216819e-02
3.756506741639136781607533066563e-01	-6.240890717718733382568530032586e-01	0.000000000000000000000000000000e+00	2.314257713725519083336479297941e-02
3.782061209269334534077700027410e-01	-6.285152354014611475463425449561e-01	0.000000000000000000000000000000e+00	2.312779998347775853306806936871e-02
3.807615676899532841659379300836e-01	-6.329413990310488458135296241380e-01	0.000000000000000000000000000000e+00	2.313086854308573497851497791089e-02
3.833170144529731149241058574262e-01	-6.373675626606366551030191658356e-01	0.000000000000000000000000000000e+00	2.317854748250872815029666185183e-02
3.858724612159929456822737847688e-01	-6.417937262902243533702062450175e-01	0.000000000000000000000000000000e+00	2.327958570189011741624618423430e-02
3.884279079790127764404417121114e-01	-6.462198899198121626596957867150e-01	0.000000000000000000000000000000e+00	2.341679066228355074463785001626e-02
3.909833547420325516874584081961e-01	-6.506460535493998609268828658969e-01	0.000000000000000000000000000000e+00	2.355010781717063739204576222619e-02
3.935388015050524379567775667965e-01	-6.550722171789876702163724075945e-01	0.000000000000000000000000000000e+00	2.362992892996924887416554383890e-02
3.960942482680722132037942628813e-01	-6.594983808085754795058619492920e-01	0.000000000000000000000000000000e+00	2.361545071751502966606039990438e-02
3.986496950310920439619621902239e-01	-6.639245444381631777730490284739e-01	0.000000000000000000000000000000e+00	2.349068641122721221026203863858e-02
4.012051417941118747201301175664e-01	-6.683507080677509870625385701715e-01	0.000000000000000000000000000000e+00	2.327178761599886860911290398235e-02
4.037605885571317054782980449090e-01	-6.727768716973386853297256493533e-01	0.000000000000000000000000000000e+00	2.300274607799584342116006041579e-02
4.063160353201514807253147409938e-01	-6.772030353269263835969127285352e-01	0.000000000000000000000000000000e+00	2.274118207448448669705243219141e-02
4.088714820831713114834826683364e-01	-6.816291989565140818640998077171e-01	0.000000000000000000000000000000e+00	2.253937146014332870702645550409e-02
4.114269288461911422416505956789e-01	-6.860553625861020021758918119303e-01	0.000000000000000000000000000000e+00	2.242737258163634422869492368591e-02
4.139823756092109729998185230215e-01	-6.904815262156897004430788911122e-01	0.000000000000000000000000000000e+00	2.240375339167666873807505112381e-02
4.165378223722307482468352191063e-01	-6.949076898452773987102659702941e-01	0.000000000000000000000000000000e+00	2.243683852923777921617443098512e-02
4.190932691352506345161543777067e-01	-6.993338534748652079997555119917e-01	0.000000000000000000000000000000e+00	2.247528338223586316657609529557e-02
4.216487158982704097631710737915e-01	-7.037600171044530172892450536892e-01	0.000000000000000000000000000000e+00	2.246431869389515709189986125693e-02
4.242041626612902405213390011340e-01	-7.081861807340407155564321328711e-01	0.000000000000000000000000000000e+00	2.236188261866804000144171027387e-02
4.267596094243101267906581597344e-01	-7.126123443636285248459216745687e-01	0.000000000000000000000000000000e+00	2.215005123026510258643639872389e-02
4.293150561873299020376748558192e-01	-7.170385079932162231131087537506e-01	0.000000000000000000000000000000e+00	2.183824391048460808462117199724e-02
4.318705029503496772846915519040e-01	-7.214646716228039213802958329325e-01	0.000000000000000000000000000000e+00	2.145842379959108509046572521584e-02
4.344259497133695635540107105044e-01	-7.258908352523918416920878371457e-01	0.000000000000000000000000000000e+00	2.105394931690473050989176329040e-02
4.369813964763893388010274065891e-01	-7.303169988819795399592749163276e-01	0.000000000000000000000000000000e+00	2.066660248042621536579410701506e-02
4.395368432394091695591953339317e-01	-7.347431625115672382264619955095e-01	0.000000000000000000000000000000e+00	2.032523252084124376626306229809e-02
4.420922900024289448062120300165e-01	-7.391693261411549364936490746913e-01	0.000000000000000000000000000000e+00	2.003988090554599532655544180670e-02
4.446477367654488310755311886169e-01	-7.435954897707427457831386163889e-01	0.000000000000000000000000000000e+00	1.980176758270888945356880128656e-02
4.472031835284686063225478847016e-01	-7.480216534003304440503256955708e-01	0.000000000000000000000000000000e+00	1.958914388263232816966841198791e-02
4.497586302914884370807158120442e-01	-7.524478170299182533398152372683e-01	0.000000000000000000000000000000e+00	1.937557730847500048199094635493e-02
4.523140770545083233500349706446e-01	-7.568739806595060626293047789659e-01	0.000000000000000000000000000000e+00	1.913866906181117474861075322679e-02
4.548695238175280985970516667294e-01	-7.613001442890937608964918581478e-01	0.000000000000000000000000000000e+00	1.886547504435467231820311440060e-02
4.574249705805478738440683628141e-01	-7.657263079186814591636789373297e-01	0.000000000000000000000000000000e+00	1.855460399246701072573095814278e-02
4.599804173435677601133875214146e-01	-7.701524715482693794754709415429e-01	0.000000000000000000000000000000e+00	1.821392851365769005589356765995e-02
4.625358641065875908715554487571e-01	-7.745786351778570777426580207248e-01	0.000000000000000000000000000000e+00	1.785676331925828766444830364435e-02
4.650913108696073661185721448419e-01	-7.790047988074447760098450999067e-01	0.000000000000000000000000000000e+00	1.749688962530905264602942850161e-02
4.676467576326272523878913034423e-01	-7.834309624370325852993346416042e-01	0.000000000000000000000000000000e+00	1.714546989157321454921856229703e-02
4.702022043956470276349079995271e-01	-7.878571260666202835665217207861e-01	0.000000000000000000000000000000e+00	1.680884244029056187597070959328e-02
4.727576511586668583930759268696e-01	-7.922832896962079818337087999680e-01	0.000000000000000000000000000000e+00	1.648888989823901751741175303323e-02
4.753130979216866336400926229544e-01	-7.967094533257957911231983416656e-01	0.000000000000000000000000000000e+00	1.618318023229053936873356178694e-02
4.778685446847065199094117815548e-01	-8.011356169553836004126878833631e-01	0.000000000000000000000000000000e+00	1.588676216125696483150164795006e-02
4.804239914477262951564284776396e-01	-8.055617805849712986798749625450e-01	0.000000000000000000000000000000e+00	1.559224546285975510073740224470e-02
4.829794382107460704034451737243e-01	-8.099879442145589969470620417269e-01	0.000000000000000000000000000000e+00	1.529171888739529194811694878808e-02
4.855348849737659566727643323247e-01	-8.144141078441469172588540459401e-01	0.000000000000000000000000000000e+00	1.497669098229111386832990149287e-02
4.880903317367857874309322596673e-01	-8.188402714737346155260411251220e-01	0.000000000000000000000000000000e+00	1.464035312668759275522845086925e-02
4.906457784998055626779489557521e-01	-8.232664351033223137932282043039e-01	0.000000000000000000000000000000e+00	1.427784781474024898562102947608e-02
4.932012252628254489472681143525e-01	-8.276925987329101230827177460014e-01	0.000000000000000000000000000000e+00	1.388834399928297845538960331169e-02
4.957566720258452241942848104372e-01	-8.321187623624978213499048251833e-01	0.000000000000000000000000000000e+00	1.347517729100401392972052860841e-02
4.983121187888650549524527377798e-01	-8.365449259920855196170919043652e-01	0.000000000000000000000000000000e+00	1.304624038744837261072362366576e-02
5.008675655518849412217718963802e-01	-8.409710896216734399288839085784e-01	0.000000000000000000000000000000e+00	1.261250787399481078365770514438e-02
5.034230123149047164687885924650e-01	-8.453972532512611381960709877603e-01	0.000000000000000000000000000000e+00	1.218564597242801327003913769431e-02
5.059784590779244917158052885497e-01	-8.498234168808488364632580669422e-01	0.000000000000000000000000000000e+00	1.177518603167994858116340850529e-02
5.085339058409442669628219846345e-01	-8.542495805104365347304451461241e-01	0.000000000000000000000000000000e+00	1.138584643854723479905466376749e-02
5.110893526039641532321411432349e-01	-8.586757441400244550422371503373e-01	0.000000000000000000000000000000e+00	1.101680226727444304735126223704e-02
5.136447993669839284791578393197e-01	-8.631019077696121533094242295192e-01	0.000000000000000000000000000000e+00	1.066273191254836667785088621940e-02
5.162002461300038147484769979201e-01	-8.675280713991998515766113087011e-01	0.000000000000000000000000000000e+00	1.031711389110247234501827051645e-02
5.187556928930237010177961565205e-01	-8.719542350287876608661008503987e-01	0.000000000000000000000000000000e+00	9.975197706461103042130389439990e-03
5.213111396560434762648128526052e-01	-8.763803986583753591332879295805e-01	0.000000000000000000000000000000e+00	9.635447788129185286987166136896e-03
5.238665864190632515118295486900e-01	-8.808065622879630574004750087624e-01	0.000000000000000000000000000000e+00	9.298535643599725730723548622336e-03
5.264220331820831377811487072904e-01	-8.852327259175509777122670129756e-01	0.000000000000000000000000000000e+00	8.965793494835784874230633079151e-03
5.289774799451029130281654033752e-01	-8.896588895471386759794540921575e-01	0.000000000000000000000000000000e+00	8.638085447821767723364239088824e-03
5.315329267081226882751820994599e-01	-8.940850531767263742466411713394e-01	0.000000000000000000000000000000e+00	8.315807935521586993776743668150e-03
5.340883734711425745445012580603e-01	-8.985112168063141835361307130370e-01	0.000000000000000000000000000000e+00	7.999094213107833459264206510397e-03
5.366438202341623497915179541451e-01	-9.029373804359019928256202547345e-01	0.000000000000000000000000000000e+00	7.688122853755886658422280532932e-03
5.391992669971821250385346502298e-01	-9.073635440654896910928073339164e-01	0.000000000000000000000000000000e+00	7.383199102008407808950263273573e-03
5.417547137602020113078538088303e-01	-9.117897076950773893599944130983e-01	0.000000000000000000000000000000e+00	7.084840722529284033626151284579e-03
5.443101605232218975771729674307e-01	-9.162158713246651986494839547959e-01	0.000000000000000000000000000000e+00	6.793680625204307453601781929819e-03
5.468656072862416728241896635154e-01	-9.206420349542528969166710339778e-01	0.000000000000000000000000000000e+00	6.510316792752567083280013093827e-03
5.494210540492614480712063596002e-01	-9.250681985838405951838581131597e-01	0.000000000000000000000000000000e+00	6.235162029876640046865965416600e-03
5.519765008122813343405255182006e-01	-9.294943622134285154956501173729e-01	0.000000000000000000000000000000e+00	5.968421144734113378826911855413e-03
5.545319475753011095875422142853e-01	-9.339205258430162137628371965548e-01	0.000000000000000000000000000000e+00	5.710155325699341373468786997591e-03
5.570873943383208848345589103701e-01	-9.383466894726039120300242757367e-01	0.000000000000000000000000000000e+00	5.460369610659515648976025659067e-03
5.596428411013407711038780689705e-01	-9.427728531021917213195138174342e-01	0.000000000000000000000000000000e+00	5.219060739587190293764518145281e-03
5.621982878643605463508947650553e-01	-9.471990167317795306090033591317e-01	0.000000000000000000000000000000e+00	4.986219843222568226526192347592e-03
5.647537346273803215979114611400e-01	-9.516251803613672288761904383136e-01	0.000000000000000000000000000000e+00	4.761805724252284911790500387951e-03
5.673091813904002078672306197404e-01	-9.560513439909550381656799800112e-01	0.000000000000000000000000000000e+00	4.545724070125963314770167755796e-03
5.698646281534200941365497783409e-01	-9.604775076205427364328670591931e-01	0.000000000000000000000000000000e+00	4.337832715158689012024950670821e-03
5.724200749164398693835664744256e-01	-9.649036712501304347000541383750e-01	0.000000000000000000000000000000e+00	4.137970622881692768502137624864e-03
5.749755216794597556528856330260e-01	-9.693298348797183550118461425882e-01	0.000000000000000000000000000000e+00	3.945990189553238471076301863150e-03
5.775309684424795308999023291108e-01	-9.737559985093060532790332217701e-01	0.000000000000000000000000000000e+00	3.761769907023637497800461204633e-03
5.800864152054993061469190251955e-01	-9.781821621388937515462203009520e-01	0.000000000000000000000000000000e+00	3.585205390384376029910828975744e-03
5.826418619685190813939357212803e-01	-9.826083257684814498134073801339e-01	0.000000000000000000000000000000e+00	3.416186735338941522777123083188e-03
5.851973087315389676632548798807e-01	-9.870344893980693701251993843471e-01	0.000000000000000000000000000000e+00	3.254578934862592011489912380284e-03
5.877527554945587429102715759655e-01	-9.914606530276570683923864635290e-01	0.000000000000000000000000000000e+00	3.100212665113698251584395393365e-03
5.903082022575786291795907345659e-01	-9.958868166572447666595735427109e-01	0.000000000000000000000000000000e+00	2.952886964871017337619374387714e-03
5.928636490205984044266074306506e-01	-1.000312980286832686971365546924e+00	0.000000000000000000000000000000e+00	2.812377907214995420570602391308e-03
5.954190957836182906959265892510e-01	-1.004739143916420385238552626106e+00	0.000000000000000000000000000000e+00	2.678448195178778461211788197716e-03
5.979745425466380659429432853358e-01	-1.009165307546008083505739705288e+00	0.000000000000000000000000000000e+00	2.550854526247134379524084124569e-03
6.005299893096579522122624439362e-01	-1.013591471175595781772926784470e+00	0.000000000000000000000000000000e+00	2.429352548308008879346386876819e-03
6.030854360726777274592791400210e-01	-1.018017634805183480040113863652e+00	0.000000000000000000000000000000e+00	2.313700064633692193155622973677e-03
6.056408828356975027062958361057e-01	-1.022443798434771178307300942834e+00	0.000000000000000000000000000000e+00	2.203659064009990189991761155852e-03
6.081963295987173889756149947061e-01	-1.026869962064359098619092947047e+00	0.000000000000000000000000000000e+00	2.098996788746568167155492901088e-03
6.107517763617371642226316907909e-01	-1.031296125693946796886280026229e+00	0.000000000000000000000000000000e+00	1.999486093467487193842124781895e-03
6.133072231247569394696483868756e-01	-1.035722289323534495153467105411e+00	0.000000000000000000000000000000e+00	1.904905377733492411254645482188e-03
6.158626698877768257389675454760e-01	-1.040148452953122193420654184592e+00	0.000000000000000000000000000000e+00	1.815038353837367763807253417951e-03
6.184181166507967120082867040765e-01	-1.044574616582710113732446188806e+00	0.000000000000000000000000000000e+00	1.729673811578851146120161530462e-03
6.209735634138164872553034001612e-01	-1.049000780212297811999633267988e+00	0.000000000000000000000000000000e+00	1.648605489969857907858741263851e-03
6.235290101768362625023200962460e-01	-1.053426943841885510266820347169e+00	0.000000000000000000000000000000e+00	1.571632141593132074575134282668e-03
6.260844569398561487716392548464e-01	-1.057853107471473430578612351383e+00	0.000000000000000000000000000000e+00	1.498557832453408910494685457593e-03
6.286399037028759240186559509311e-01	-1.062279271101061128845799430565e+00	0.000000000000000000000000000000e+00	1.429192437556559480346662915906e-03
6.311953504658956992656726470159e-01	-1.066705434730648827112986509746e+00	0.000000000000000000000000000000e+00	1.363352219190422506475690589411e-03
6.337507972289155855349918056163e-01	-1.071131598360236747424778513960e+00	0.000000000000000000000000000000e+00	1.300860350944741620354827560391e-03
6.363062439919353607820085017011e-01	-1.075557761989824445691965593142e+00	0.000000000000000000000000000000e+00	1.241547282540920961110830766927e-03
6.388616907549551360290251977858e-01	-1.079983925619412143959152672323e+00	0.000000000000000000000000000000e+00	1.185250902885058707156296087248e-03
6.414171375179750222983443563862e-01	-1.084410089248999842226339751505e+00	0.000000000000000000000000000000e+00	1.131816517409352240708386716506e-03
6.439725842809949085676635149866e-01	-1.088836252878587762538131755718e+00	0.000000000000000000000000000000e+00	1.081096691163413968383988361666e-03
6.465280310440146838146802110714e-01	-1.093262416508175460805318834900e+00	0.000000000000000000000000000000e+00	1.032951017187816976361514065275e-03
6.490834778070344590616969071561e-01	-1.097688580137763159072505914082e+00	0.000000000000000000000000000000e+00	9.872458595386794742015945658409e-04
6.516389245700543453310160657566e-01	-1.102114743767350857339692993264e+00	0.000000000000000000000000000000e+00	9.438541008324918173480466698777e-04
6.541943713330741205780327618413e-01	-1.106540907396938555606880072446e+00	0.000000000000000000000000000000e+00	9.026549068280838913208574680880e-04
6.567498180960938958250494579261e-01	-1.110967071026526253874067151628e+00	0.000000000000000000000000000000e+00	8.635335075374555181132452119641e-04
6.593052648591137820943686165265e-01	-1.115393234656114174185859155841e+00	0.000000000000000000000000000000e+00	8.263809887090400266990153355096e-04
6.618607116221335573413853126112e-01	-1.119819398285701872453046235023e+00	0.000000000000000000000000000000e+00	7.910940871130980921524522564425e-04
6.644161583851534436107044712116e-01	-1.124245561915289570720233314205e+00	0.000000000000000000000000000000e+00	7.575749840775903654402356757203e-04
6.669716051481732188577211672964e-01	-1.128671725544877491032025318418e+00	0.000000000000000000000000000000e+00	7.257310959811200459790292427442e-04
6.695270519111931051270403258968e-01	-1.133097889174465189299212397600e+00	0.000000000000000000000000000000e+00	6.954748618050718205960136764077e-04
6.720824986742128803740570219816e-01	-1.137524052804052887566399476782e+00	0.000000000000000000000000000000e+00	6.667235300038908520428582171746e-04
6.746379454372327666433761805820e-01	-1.141950216433640807878191480995e+00	0.000000000000000000000000000000e+00	6.393989469976424193375930116190e-04
6.771933922002525418903928766667e-01	-1.146376380063228506145378560177e+00	0.000000000000000000000000000000e+00	6.134273495718410313531920863284e-04
6.797488389632723171374095727515e-01	-1.150802543692816204412565639359e+00	0.000000000000000000000000000000e+00	5.887391624397147983291378459114e-04
6.823042857262920923844262688363e-01	-1.155228707322403902679752718541e+00	0.000000000000000000000000000000e+00	5.652688024565741264915175179340e-04
6.848597324893119786537454274367e-01	-1.159654870951991822991544722754e+00	0.000000000000000000000000000000e+00	5.429544894233424628601780703718e-04
6.874151792523317539007621235214e-01	-1.164081034581579521258731801936e+00	0.000000000000000000000000000000e+00	5.217380645292913048799432473857e-04
6.899706260153516401700812821218e-01	-1.168507198211167219525918881118e+00	0.000000000000000000000000000000e+00	5.015648160276696149867392549027e-04
6.925260727783715264394004407222e-01	-1.172933361840754917793105960300e+00	0.000000000000000000000000000000e+00	4.823833126480530286359083014247e-04
6.950815195413913016864171368070e-01	-1.177359525470342616060293039482e+00	0.000000000000000000000000000000e+00	4.641452448230408639809341231341e-04
6.976369663044110769334338328918e-01	-1.181785689099930536372085043695e+00	0.000000000000000000000000000000e+00	4.468052737025537740275793474609e-04
7.001924130674309632027529914922e-01	-1.186211852729518234639272122877e+00	0.000000000000000000000000000000e+00	4.303208882125229405718469521958e-04
7.027478598304507384497696875769e-01	-1.190638016359105932906459202059e+00	0.000000000000000000000000000000e+00	4.146522701814224281732790267085e-04
7.053033065934705136967863836617e-01	-1.195064179988693631173646281241e+00	0.000000000000000000000000000000e+00	3.997621674501805784374131036429e-04
7.078587533564903999661055422621e-01	-1.199490343618281551485438285454e+00	0.000000000000000000000000000000e+00	3.856157748937496035357419543743e-04
7.104142001195101752131222383468e-01	-1.203916507247869249752625364636e+00	0.000000000000000000000000000000e+00	3.721806234096693231233610177355e-04
7.129696468825299504601389344316e-01	-1.208342670877456948019812443818e+00	0.000000000000000000000000000000e+00	3.594264765368649109864018775795e-04
7.155250936455498367294580930320e-01	-1.212768834507044646286999522999e+00	0.000000000000000000000000000000e+00	3.473252346558799042580689686588e-04
7.180805404085697229987772516324e-01	-1.217194998136632566598791527213e+00	0.000000000000000000000000000000e+00	3.358508464724835828295324002823e-04
7.206359871715894982457939477172e-01	-1.221621161766220264865978606394e+00	0.000000000000000000000000000000e+00	3.249792277076482896469578065535e-04
7.231914339346092734928106438019e-01	-1.226047325395807963133165685576e+00	0.000000000000000000000000000000e+00	3.146881868038711792083528262509e-04
7.257468806976291597621298024023e-01	-1.230473489025395883444957689790e+00	0.000000000000000000000000000000e+00	3.049573572559588800420793397450e-04
7.283023274606489350091464984871e-01	-1.234899652654983581712144768971e+00	0.000000000000000000000000000000e+00	2.957681370067546467242380892060e-04
7.308577742236687102561631945719e-01	-1.239325816284571279979331848153e+00	0.000000000000000000000000000000e+00	2.871036339674357638906965206615e-04
7.334132209866885965254823531723e-01	-1.243751979914159200291123852367e+00	0.000000000000000000000000000000e+00	2.789486183483449663333963997047e-04
7.359686677497083717724990492570e-01	-1.248178143543746898558310931548e+00	0.000000000000000000000000000000e+00	2.712894811192270022592865075239e-04
7.385241145127281470195157453418e-01	-1.252604307173334596825498010730e+00	0.000000000000000000000000000000e+00	2.641141988805081712576861008301e-04
7.410795612757480332888349039422e-01	-1.257030470802922295092685089912e+00	0.000000000000000000000000000000e+00	2.574123048272729556359972313828e-04
7.436350080387679195581540625426e-01	-1.261456634432509993359872169094e+00	0.000000000000000000000000000000e+00	2.511748660603626442412716901487e-04
7.461904548017876948051707586274e-01	-1.265882798062097691627059248276e+00	0.000000000000000000000000000000e+00	2.453944667921744283815843612473e-04
7.487459015648074700521874547121e-01	-1.270308961691685611938851252489e+00	0.000000000000000000000000000000e+00	2.400651979033765473156569747459e-04
7.513013483278273563215066133125e-01	-1.274735125321273310206038331671e+00	0.000000000000000000000000000000e+00	2.351826524414807643385133539837e-04
7.538567950908471315685233093973e-01	-1.279161288950861008473225410853e+00	0.000000000000000000000000000000e+00	2.307439274161890343378678025488e-04
7.564122418538669068155400054820e-01	-1.283587452580448706740412490035e+00	0.000000000000000000000000000000e+00	2.267476316431458441442992057802e-04
7.589676886168867930848591640824e-01	-1.288013616210036627052204494248e+00	0.000000000000000000000000000000e+00	2.231938999481666635257837150164e-04
7.615231353799065683318758601672e-01	-1.292439779839624325319391573430e+00	0.000000000000000000000000000000e+00	2.200844136651574419350635425374e-04
7.640785821429264546011950187676e-01	-1.296865943469212023586578652612e+00	0.000000000000000000000000000000e+00	2.174224275736149345535780375016e-04
7.666340289059462298482117148524e-01	-1.301292107098799943898370656825e+00	0.000000000000000000000000000000e+00	2.152128032613946271266180954029e-04
7.691894756689661161175308734528e-01	-1.305718270728387642165557736007e+00	0.000000000000000000000000000000e+00	2.134620493435467828823720592979e-04
7.717449224319858913645475695375e-01	-1.310144434357975340432744815189e+00	0.000000000000000000000000000000e+00	2.121783682862805279351059439819e-04
1.022178705207928139930828592696e-02	1.770465451835101858280019371250e-02	0.000000000000000000000000000000e+00	2.139400525196281065143377730919e-04
1.277723381509910174913535740870e-02	1.327849088876326480446188327278e-02	0.000000000000000000000000000000e+00	2.133164170941821789068137960044e-04
1.533268057811892209896242889045e-02	8.852327259175509291400096856250e-03	0.000000000000000000000000000000e+00	2.131893006785046313679432561372e-04
1.788812734113874591823645232580e-02	4.426163629587755513061786416529e-03	0.000000000000000000000000000000e+00	2.135732552146620629070217223244e-04
2.044357410415856279861657185393e-02	0.000000000000000000000000000000e+00	0.000000000000000000000000000000e+00	2.144848267541711746807242544577e-04
2.299902086717838661789059528928e-02	-4.426163629587753778338310439722e-03	0.000000000000000000000000000000e+00	2.159426424244583299968253120582e-04
2.555446763019820696771766677102e-02	-8.852327259175507556676620879443e-03	0.000000000000000000000000000000e+00	2.179675052142005073525787839372e-04
2.810991439321802731754473825276e-02	-1.327849088876326480446188327278e-02	0.000000000000000000000000000000e+00	2.205824965095518259451667919535e-04
3.066536115623784766737180973450e-02	-1.770465451835101858280019371250e-02	0.000000000000000000000000000000e+00	2.238130866425444912004572017850e-04
3.322080791925767495609278512347e-02	-2.213081814793877236113850415222e-02	0.000000000000000000000000000000e+00	2.276872536473464978413333570373e-04
3.577625468227749183647290465160e-02	-2.655698177752652613947681459194e-02	0.000000000000000000000000000000e+00	2.322356096953809485340658458341e-04
3.833170144529730871685302417973e-02	-3.098314540711427991781512503167e-02	0.000000000000000000000000000000e+00	2.374915358918224471927727048381e-04
4.088714820831713253612704761508e-02	-3.540930903670203022670648351777e-02	0.000000000000000000000000000000e+00	2.434913247138898134518114613201e-04
4.344259497133694941650716714321e-02	-3.983547266628979788283260177195e-02	0.000000000000000000000000000000e+00	2.502743301554759118056348032866e-04
4.599804173435677323578119057856e-02	-4.426163629587755166117091221167e-02	0.000000000000000000000000000000e+00	2.578831252607161712495087435570e-04
4.855348849737659705505521401392e-02	-4.868779992546530543950922265140e-02	0.000000000000000000000000000000e+00	2.663636666383891685866425191875e-04
5.110893526039641393543533354205e-02	-5.311396355505305921784753309112e-02	0.000000000000000000000000000000e+00	2.757654652382314302248855764077e-04
5.366438202341623775470935697740e-02	-5.754012718464081299618584353084e-02	0.000000000000000000000000000000e+00	2.861417629467739648027602150648e-04
5.621982878643606157398338041276e-02	-6.196629081422856677452415397056e-02	0.000000000000000000000000000000e+00	2.975497138620052410204475101807e-04
5.877527554945587845436349994088e-02	-6.639245444381633443065027222474e-02	0.000000000000000000000000000000e+00	3.100505694310986561611220846402e-04
6.133072231247569533474361946901e-02	-7.081861807340407433120077485000e-02	0.000000000000000000000000000000e+00	3.237098658548075982496761149321e-04
6.388616907549551915401764290436e-02	-7.524478170299184198732689310418e-02	0.000000000000000000000000000000e+00	3.385976125891883032476004089517e-04
6.644161583851533603439776243249e-02	-7.967094533257958188787739572945e-02	0.000000000000000000000000000000e+00	3.547884800799042484022172150304e-04
6.899706260153516679256568977507e-02	-8.409710896216734954400351398363e-02	0.000000000000000000000000000000e+00	3.723619845551073988774992695738e-04
7.155250936455498367294580930320e-02	-8.852327259175508944455401660889e-02	0.000000000000000000000000000000e+00	3.914026680602404866665677829474e-04
7.410795612757481443111373664578e-02	-9.294943622134285710068013486307e-02	0.000000000000000000000000000000e+00	4.120002708959119705131590727376e-04
7.666340289059461743370604835945e-02	-9.737559985093061087901844530279e-02	0.000000000000000000000000000000e+00	4.342498937617214746151339532787e-04
7.921884965361444819187397570204e-02	-1.018017634805183646573567557425e-01	0.000000000000000000000000000000e+00	4.582521465749625922542209721655e-04
8.177429641663426507225409523016e-02	-1.062279271101061184356950661822e-01	0.000000000000000000000000000000e+00	4.841132803873238101693976531692e-04
8.432974317965409583042202257275e-02	-1.106540907396938722140333766220e-01	0.000000000000000000000000000000e+00	5.119452981311317391749371452647e-04
8.688518994267391271080214210087e-02	-1.150802543692816259923716870617e-01	0.000000000000000000000000000000e+00	5.418660395936877090944383539295e-04
8.944063670569372959118226162900e-02	-1.195064179988693797707099975014e-01	0.000000000000000000000000000000e+00	5.739992346188925150321513690699e-04
9.199608346871354647156238115713e-02	-1.239325816284571335490483079411e-01	0.000000000000000000000000000000e+00	6.084745173582894713429358723999e-04
9.455153023173336335194250068525e-02	-1.283587452580448873273866183808e-01	0.000000000000000000000000000000e+00	6.454273933317151382832443928805e-04
9.710697699475319411011042802784e-02	-1.327849088876326411057249288206e-01	0.000000000000000000000000000000e+00	6.849991489181370910716006861207e-04
9.966242375777301099049054755596e-02	-1.372110725172203948840632392603e-01	0.000000000000000000000000000000e+00	7.273366932516725155699610638749e-04
1.022178705207928417486584748985e-01	-1.416372361468081486624015497000e-01	0.000000000000000000000000000000e+00	7.725923215802820483849577826163e-04
1.047733172838126586290385944267e-01	-1.460633997763959024407398601397e-01	0.000000000000000000000000000000e+00	8.209233934976221686713460101714e-04
1.073287640468324755094187139548e-01	-1.504895634059836839746537862084e-01	0.000000000000000000000000000000e+00	8.724919253157298326684099265549e-04
1.098842108098522923897988334829e-01	-1.549157270355714099974164810192e-01	0.000000000000000000000000000000e+00	9.274641065944419547964483463431e-04
1.124396575728721092701789530111e-01	-1.593418906651591637757547914589e-01	0.000000000000000000000000000000e+00	9.860097666195414330830848470555e-04
1.149951043358919539061346881681e-01	-1.637680542947469453096687175275e-01	0.000000000000000000000000000000e+00	1.048301832876409730652134122408e-03
1.175505510989117569087269998818e-01	-1.681942179243346990880070279673e-01	0.000000000000000000000000000000e+00	1.114515837958545601063531371722e-03
1.201059978619315737891071194099e-01	-1.726203815539224251107697227781e-01	0.000000000000000000000000000000e+00	1.184829533385383260740697508595e-03
1.226614446249513906694872389380e-01	-1.770465451835101788891080332178e-01	0.000000000000000000000000000000e+00	1.259422652378931100150549760031e-03
1.252168913879712353054429740951e-01	-1.814727088130979604230219592864e-01	0.000000000000000000000000000000e+00	1.338476816375282815035907546530e-03
1.277723381509910383080352858087e-01	-1.858988724426857142013602697261e-01	0.000000000000000000000000000000e+00	1.422175504367346196912813560687e-03
1.303277849140108690662032131513e-01	-1.903250360722734679796985801659e-01	0.000000000000000000000000000000e+00	1.510703905121951089521314948172e-03
1.328832316770306998243711404939e-01	-1.947511997018611940024612749767e-01	0.000000000000000000000000000000e+00	1.604248371197946904792575040233e-03
1.354386784400504750713878365787e-01	-1.991773633314489477807995854164e-01	0.000000000000000000000000000000e+00	1.702995119687847856704276949813e-03
1.379941252030703613407069951791e-01	-2.036035269610367293147135114850e-01	0.000000000000000000000000000000e+00	1.807127808113516594101799483951e-03
1.405495719660901365877236912638e-01	-2.080296905906244830930518219247e-01	0.000000000000000000000000000000e+00	1.916823677414587756562269760252e-03
1.431050187291099673458916186064e-01	-2.124558542202122368713901323645e-01	0.000000000000000000000000000000e+00	2.032248112864349764289384481231e-03
1.456604654921297981040595459490e-01	-2.168820178497999628941528271753e-01	0.000000000000000000000000000000e+00	2.153547743133023013167859360806e-03
1.482159122551496288622274732916e-01	-2.213081814793877444280667532439e-01	0.000000000000000000000000000000e+00	2.280842605045774705574412877240e-03
1.507713590181694596203954006342e-01	-2.257343451089754982064050636836e-01	0.000000000000000000000000000000e+00	2.414218477597704533288425210458e-03
1.533268057811892348674120967189e-01	-2.301605087385632519847433741234e-01	0.000000000000000000000000000000e+00	2.553721207058693223879153322287e-03
1.558822525442090656255800240615e-01	-2.345866723681510057630816845631e-01	0.000000000000000000000000000000e+00	2.699355514957362412592489775420e-03
1.584376993072288963837479514041e-01	-2.390128359977387595414199950028e-01	0.000000000000000000000000000000e+00	2.851090958084307770692422678849e-03
1.609931460702487271419158787467e-01	-2.434389996273265133197583054425e-01	0.000000000000000000000000000000e+00	3.008876760533145313519787222845e-03
1.635485928332685579000838060892e-01	-2.478651632569142670980966158822e-01	0.000000000000000000000000000000e+00	3.172664677901091117434573263267e-03
1.661040395962883331471005021740e-01	-2.522913268865020208764349263220e-01	0.000000000000000000000000000000e+00	3.342435115575189980702264236356e-03
1.686594863593081639052684295166e-01	-2.567174905160897746547732367617e-01	0.000000000000000000000000000000e+00	3.518217822494893939899718304787e-03
1.712149331223279946634363568592e-01	-2.611436541456775284331115472014e-01	0.000000000000000000000000000000e+00	3.700097036327577512682118765497e-03
1.737703798853478254216042842017e-01	-2.655698177752652822114498576411e-01	0.000000000000000000000000000000e+00	3.888194244468415761845081490833e-03
1.763258266483676561797722115443e-01	-2.699959814048530359897881680808e-01	0.000000000000000000000000000000e+00	4.082630097438433476597641202943e-03
1.788812734113874314267889076291e-01	-2.744221450344407897681264785206e-01	0.000000000000000000000000000000e+00	4.283477544758751941189611756045e-03
1.814367201744073176961080662295e-01	-2.788483086640285435464647889603e-01	0.000000000000000000000000000000e+00	4.490725440698070149159182307130e-03
1.839921669374270929431247623143e-01	-2.832744722936162973248030994000e-01	0.000000000000000000000000000000e+00	4.704270712727289492638416135151e-03
1.865476137004469237012926896568e-01	-2.877006359232040511031414098397e-01	0.000000000000000000000000000000e+00	4.923946657305786414604575895737e-03
1.891030604634667544594606169994e-01	-2.921267995527918048814797202795e-01	0.000000000000000000000000000000e+00	5.149579329278751449461282163611e-03
1.916585072264865852176285443420e-01	-2.965529631823796141709692619770e-01	0.000000000000000000000000000000e+00	5.381050635606700154045523021296e-03
1.942139539895064159757964716846e-01	-3.009791268119673124381563411589e-01	0.000000000000000000000000000000e+00	5.618341052121803187724413675141e-03
1.967694007525261912228131677693e-01	-3.054052904415550662164946515986e-01	0.000000000000000000000000000000e+00	5.861528093036523327785669579271e-03
1.993248475155460219809810951119e-01	-3.098314540711428199948329620383e-01	0.000000000000000000000000000000e+00	6.110728520747513853317300913659e-03
2.018802942785658527391490224545e-01	-3.142576177007305737731712724781e-01	0.000000000000000000000000000000e+00	6.365992777834068860887128948889e-03
2.044357410415856834973169497971e-01	-3.186837813303183830626608141756e-01	0.000000000000000000000000000000e+00	6.627191339535498833257509687655e-03
2.069911878046055142554848771397e-01	-3.231099449599061368409991246153e-01	0.000000000000000000000000000000e+00	6.893962996551848861070954654906e-03
2.095466345676252895025015732244e-01	-3.275361085894938351081862037972e-01	0.000000000000000000000000000000e+00	7.165800425411856730550930194568e-03
2.121020813306451202606695005670e-01	-3.319622722190816443976757454948e-01	0.000000000000000000000000000000e+00	7.442300865887034599932547962453e-03
2.146575280936649510188374279096e-01	-3.363884358486693426648628246767e-01	0.000000000000000000000000000000e+00	7.723506213515144575021409423243e-03
2.172129748566847817770053552522e-01	-3.408145994782571519543523663742e-01	0.000000000000000000000000000000e+00	8.010149391657461065419099099927e-03
2.197684216197046125351732825948e-01	-3.452407631078449057326906768139e-01	0.000000000000000000000000000000e+00	8.303592895889201630499343309566e-03
2.223238683827243877821899786795e-01	-3.496669267374326039998777559958e-01	0.000000000000000000000000000000e+00	8.605345082562110281543255041470e-03
2.248793151457442185403579060221e-01	-3.540930903670204132893672976934e-01	0.000000000000000000000000000000e+00	8.916237137840140811184674873857e-03
2.274347619087640492985258333647e-01	-3.585192539966081115565543768753e-01	0.000000000000000000000000000000e+00	9.235531992363998216033493804389e-03
2.299902086717838800566937607073e-01	-3.629454176261958653348926873150e-01	0.000000000000000000000000000000e+00	9.560317824929201804828871047448e-03
2.325456554348037108148616880499e-01	-3.673715812557836746243822290126e-01	0.000000000000000000000000000000e+00	9.885489845279768830743627461288e-03
2.351011021978234860618783841346e-01	-3.717977448853713728915693081944e-01	0.000000000000000000000000000000e+00	1.020449987447111066252158906309e-02
2.376565489608433723311975427350e-01	-3.762239085149591821810588498920e-01	0.000000000000000000000000000000e+00	1.051087625678099289616707068262e-02
2.402119957238632030893654700776e-01	-3.806500721445469359593971603317e-01	0.000000000000000000000000000000e+00	1.080025078070985349032451239282e-02
2.427674424868829783363821661624e-01	-3.850762357741346342265842395136e-01	0.000000000000000000000000000000e+00	1.107228438927846184136605245385e-02
2.453228892499028090945500935049e-01	-3.895023994037224435160737812112e-01	0.000000000000000000000000000000e+00	1.133163183593749456790078511403e-02
2.478783360129225843415667895897e-01	-3.939285630333101417832608603931e-01	0.000000000000000000000000000000e+00	1.158723697469530786174907177610e-02
2.504337827759424706108859481901e-01	-3.983547266628979510727504020906e-01	0.000000000000000000000000000000e+00	1.184992627368028003664868208489e-02
2.529892295389623013690538755327e-01	-4.027808902924857048510887125303e-01	0.000000000000000000000000000000e+00	1.212915457127398087544545290939e-02
2.555446763019820766160705716175e-01	-4.072070539220734031182757917122e-01	0.000000000000000000000000000000e+00	1.243026815782345174954404143364e-02
2.581001230650019073742384989600e-01	-4.116332175516612124077653334098e-01	0.000000000000000000000000000000e+00	1.275343485000009907670559528015e-02
2.606555698280216826212551950448e-01	-4.160593811812489106749524125917e-01	0.000000000000000000000000000000e+00	1.309463250031419473407012787902e-02
2.632110165910415133794231223874e-01	-4.204855448108367199644419542892e-01	0.000000000000000000000000000000e+00	1.344831346777186110996726853273e-02
2.657664633540613996487422809878e-01	-4.249117084404244737427802647289e-01	0.000000000000000000000000000000e+00	1.381070082589092029579092013591e-02
2.683219101170811748957589770725e-01	-4.293378720700121720099673439108e-01	0.000000000000000000000000000000e+00	1.418210173312071595286276703973e-02
2.708773568801010056539269044151e-01	-4.337640356995999812994568856084e-01	0.000000000000000000000000000000e+00	1.456630886929751421410283995783e-02
2.734328036431208364120948317577e-01	-4.381901993291877350777951960481e-01	0.000000000000000000000000000000e+00	1.496606283475811899341678667952e-02
2.759882504061406116591115278425e-01	-4.426163629587754888561335064878e-01	0.000000000000000000000000000000e+00	1.537612863446146532764302605756e-02
2.785436971691604979284306864429e-01	-4.470425265883632426344718169275e-01	0.000000000000000000000000000000e+00	1.577856107238075414334055324161e-02
2.810991439321802731754473825276e-01	-4.514686902179509409016588961094e-01	0.000000000000000000000000000000e+00	1.614516988968376504098856116798e-02
2.836545906952001039336153098702e-01	-4.558948538475387501911484378070e-01	0.000000000000000000000000000000e+00	1.644835164741697414170218394247e-02
2.862100374582199346917832372128e-01	-4.603210174771265039694867482467e-01	0.000000000000000000000000000000e+00	1.667511600796934764789902772009e-02
2.887654842212397099387999332976e-01	-4.647471811067142577478250586864e-01	0.000000000000000000000000000000e+00	1.683568826759607867105117406936e-02
2.913209309842595962081190918980e-01	-4.691733447363020115261633691262e-01	0.000000000000000000000000000000e+00	1.696091509140949110667762056437e-02
2.938763777472794269662870192406e-01	-4.735995083658898208156529108237e-01	0.000000000000000000000000000000e+00	1.709014404487760319106826045754e-02
2.964318245102992022133037153253e-01	-4.780256719954775190828399900056e-01	0.000000000000000000000000000000e+00	1.725682936998546718188052295773e-02
2.989872712733190329714716426679e-01	-4.824518356250653283723295317031e-01	0.000000000000000000000000000000e+00	1.747886566193585997086579197912e-02
3.015427180363388637296395700105e-01	-4.868779992546530266395166108850e-01	0.000000000000000000000000000000e+00	1.775582929040308080570476079174e-02
3.040981647993586944878074973531e-01	-4.913041628842408359290061525826e-01	0.000000000000000000000000000000e+00	1.807181378285817319184758389383e-02
3.066536115623785252459754246956e-01	-4.957303265138285341961932317645e-01	0.000000000000000000000000000000e+00	1.840284749944831252377319685820e-02
3.092090583253983004929921207804e-01	-5.001564901434162324633803109464e-01	0.000000000000000000000000000000e+00	1.872837302547103108252279923818e-02
3.117645050884181312511600481230e-01	-5.045826537730040417528698526439e-01	0.000000000000000000000000000000e+00	1.904330761637203911496030173112e-02
3.143199518514379620093279754656e-01	-5.090088174025917400200569318258e-01	0.000000000000000000000000000000e+00	1.936239216491507028616858576697e-02
3.168753986144577927674959028082e-01	-5.134349810321795493095464735234e-01	0.000000000000000000000000000000e+00	1.970985573876646995694628117235e-02
3.194308453774776235256638301507e-01	-5.178611446617673585990360152209e-01	0.000000000000000000000000000000e+00	2.009702803075130023158223480095e-02
3.219862921404973987726805262355e-01	-5.222873082913550568662230944028e-01	0.000000000000000000000000000000e+00	2.050290597291124297663067466146e-02
3.245417389035172295308484535781e-01	-5.267134719209428661557126361004e-01	0.000000000000000000000000000000e+00	2.087441480624295173096349742536e-02
3.270971856665370602890163809207e-01	-5.311396355505305644228997152823e-01	0.000000000000000000000000000000e+00	2.115077326066451546271451888970e-02
3.296526324295568910471843082632e-01	-5.355657991801183737123892569798e-01	0.000000000000000000000000000000e+00	2.129828049874342085767686683084e-02
3.322080791925767218053522356058e-01	-5.399919628097060719795763361617e-01	0.000000000000000000000000000000e+00	2.133323540370002033284002607161e-02
3.347635259555964970523689316906e-01	-5.444181264392937702467634153436e-01	0.000000000000000000000000000000e+00	2.131808045041207536063332383947e-02
3.373189727186163278105368590332e-01	-5.488442900688815795362529570411e-01	0.000000000000000000000000000000e+00	2.133329094102805884025642058077e-02
3.398744194816361585687047863757e-01	-5.532704536984693888257424987387e-01	0.000000000000000000000000000000e+00	2.144153803990458614925351810143e-02
3.424298662446559893268727137183e-01	-5.576966173280570870929295779206e-01	0.000000000000000000000000000000e+00	2.166287657314070955183460398530e-02
3.449853130076758200850406410609e-01	-5.621227809576448963824191196181e-01	0.000000000000000000000000000000e+00	2.197098345978272526668462205635e-02
3.475407597706955953320573371457e-01	-5.665489445872325946496061988000e-01	0.000000000000000000000000000000e+00	2.230857969122975598130764751659e-02
3.500962065337154260902252644883e-01	-5.709751082168204039390957404976e-01	0.000000000000000000000000000000e+00	2.261216040673470761834806808110e-02
3.526516532967353123595444230887e-01	-5.754012718464081022062828196795e-01	0.000000000000000000000000000000e+00	2.283480499185745749013420891060e-02
3.552071000597550876065611191734e-01	-5.798274354759959114957723613770e-01	0.000000000000000000000000000000e+00	2.295935914382447873283155104218e-02
3.577625468227749183647290465160e-01	-5.842535991055836097629594405589e-01	0.000000000000000000000000000000e+00	2.299943427156268468958266737445e-02
3.603179935857947491228969738586e-01	-5.886797627351714190524489822565e-01	0.000000000000000000000000000000e+00	2.299000646992347546282431380860e-02
3.628734403488145243699136699433e-01	-5.931059263647591173196360614384e-01	0.000000000000000000000000000000e+00	2.297210845648028909593563184899e-02
3.654288871118344106392328285438e-01	-5.975320899943469266091256031359e-01	0.000000000000000000000000000000e+00	2.297726870462363582547915541454e-02
3.679843338748541858862495246285e-01	-6.019582536239346248763126823178e-01	0.000000000000000000000000000000e+00	2.301711103215435538782429603089e-02
3.705397806378740166444174519711e-01	-6.063844172535224341658022240154e-01	0.000000000000000000000000000000e+00	2.308174932666889195287396319145e-02
3.730952274008938474025853793137e-01	-6.108105808831102434552917657129e-01	0.000000000000000000000000000000e+00	2.314746401270573877839709098225e-02
3.756506741639136226496020753984e-01	-6.152367445126979417224788448948e-01	0.000000000000000000000000000000e+00	2.319032351239009095977827712431e-02
3.782061209269335089189212339988e-01	-6.196629081422856399896659240767e-01	0.000000000000000000000000000000e+00	2.319969390341177287173657362018e-02
3.807615676899532841659379300836e-01	-6.240890717718734492791554657742e-01	0.000000000000000000000000000000e+00	2.318520977016376438673006532554e-02
3.833170144529731149241058574262e-01	-6.285152354014611475463425449561e-01	0.000000000000000000000000000000e+00	2.317358607845834347904734329404e-02
3.858724612159929456822737847688e-01	-6.329413990310489568358320866537e-01	0.000000000000000000000000000000e+00	2.319623373122171178239980804392e-02
3.884279079790127764404417121114e-01	-6.373675626606366551030191658356e-01	0.000000000000000000000000000000e+00	2.327314354454893680079763385038e-02
3.909833547420326071986096394539e-01	-6.417937262902244643925087075331e-01	0.000000000000000000000000000000e+00	2.340045924652617986838620822709e-02
3.935388015050523824456263355387e-01	-6.462198899198121626596957867150e-01	0.000000000000000000000000000000e+00	2.354775489142089256455747658947e-02
3.960942482680722687149454941391e-01	-6.506460535493999719491853284126e-01	0.000000000000000000000000000000e+00	2.366681049015626273068768625762e-02
3.986496950310920439619621902239e-01	-6.550722171789877812386748701101e-01	0.000000000000000000000000000000e+00	2.370866240147592729492487251264e-02
4.012051417941118747201301175664e-01	-6.594983808085754795058619492920e-01	0.000000000000000000000000000000e+00	2.364215666524825676386711847954e-02
4.037605885571317054782980449090e-01	-6.639245444381632887953514909896e-01	0.000000000000000000000000000000e+00	2.346659335516138381039219495960e-02
4.063160353201515362364659722516e-01	-6.683507080677509870625385701715e-01	0.000000000000000000000000000000e+00	2.321349568096685300755410708007e-02
4.088714820831713114834826683364e-01	-6.727768716973386853297256493533e-01	0.000000000000000000000000000000e+00	2.293682970475750815264603943433e-02
4.114269288461911422416505956789e-01	-6.772030353269263835969127285352e-01	0.000000000000000000000000000000e+00	2.269534214090130480601104068228e-02
4.139823756092109729998185230215e-01	-6.816291989565143039087047327484e-01	0.000000000000000000000000000000e+00	2.253342730118769801639366789914e-02
4.165378223722308037579864503641e-01	-6.860553625861020021758918119303e-01	0.000000000000000000000000000000e+00	2.246708036276951273024771182918e-02
4.190932691352505790050031464489e-01	-6.904815262156897004430788911122e-01	0.000000000000000000000000000000e+00	2.247948374225307646701033092995e-02
4.216487158982704652743223050493e-01	-6.949076898452775097325684328098e-01	0.000000000000000000000000000000e+00	2.252706965910765066207765983108e-02
4.242041626612902405213390011340e-01	-6.993338534748653190220579745073e-01	0.000000000000000000000000000000e+00	2.255367407511413638254715863241e-02
4.267596094243100712795069284766e-01	-7.037600171044530172892450536892e-01	0.000000000000000000000000000000e+00	2.250759508923931562218712087997e-02
4.293150561873299575488260870770e-01	-7.081861807340408265787345953868e-01	0.000000000000000000000000000000e+00	2.235637274489780598751842433103e-02
4.318705029503497327958427831618e-01	-7.126123443636285248459216745687e-01	0.000000000000000000000000000000e+00	2.209459869067212020588009124822e-02
4.344259497133695080428594792465e-01	-7.170385079932162231131087537506e-01	0.000000000000000000000000000000e+00	2.174344435384795160004500758077e-02
4.369813964763893943121786378470e-01	-7.214646716228041434249007579638e-01	0.000000000000000000000000000000e+00	2.134224142107055827155548399787e-02
4.395368432394091695591953339317e-01	-7.258908352523918416920878371457e-01	0.000000000000000000000000000000e+00	2.093603054345510514067107976643e-02
4.420922900024290003173632612743e-01	-7.303169988819795399592749163276e-01	0.000000000000000000000000000000e+00	2.056243324443102205023592432553e-02
4.446477367654487755643799573591e-01	-7.347431625115672382264619955095e-01	0.000000000000000000000000000000e+00	2.024264852207108278392411193636e-02
4.472031835284686618336991159595e-01	-7.391693261411550475159515372070e-01	0.000000000000000000000000000000e+00	1.997787023517751114898288733457e-02
4.497586302914884370807158120442e-01	-7.435954897707427457831386163889e-01	0.000000000000000000000000000000e+00	1.975244576446679237169412601816e-02
4.523140770545082678388837393868e-01	-7.480216534003305550726281580864e-01	0.000000000000000000000000000000e+00	1.954100335796685530831418020625e-02
4.548695238175281541082028979872e-01	-7.524478170299183643621176997840e-01	0.000000000000000000000000000000e+00	1.931766647529162272967084845732e-02
4.574249705805479293552195940720e-01	-7.568739806595060626293047789659e-01	0.000000000000000000000000000000e+00	1.906344287557444616698631989493e-02
4.599804173435677046022362901567e-01	-7.613001442890937608964918581478e-01	0.000000000000000000000000000000e+00	1.877047610225889354151895815903e-02
4.625358641065875908715554487571e-01	-7.657263079186816812082838623610e-01	0.000000000000000000000000000000e+00	1.844192087664830309590158208266e-02
4.650913108696074216297233760997e-01	-7.701524715482693794754709415429e-01	0.000000000000000000000000000000e+00	1.808886208814888818530164371623e-02
4.676467576326271968767400721845e-01	-7.745786351778570777426580207248e-01	0.000000000000000000000000000000e+00	1.772550193708735330466730317767e-02
4.702022043956470831460592307849e-01	-7.790047988074448870321475624223e-01	0.000000000000000000000000000000e+00	1.736506419582142801694146783120e-02
4.727576511586668583930759268696e-01	-7.834309624370325852993346416042e-01	0.000000000000000000000000000000e+00	1.701669501149890087465799126676e-02
4.753130979216866891512438542122e-01	-7.878571260666202835665217207861e-01	0.000000000000000000000000000000e+00	1.668493338504587267245860005005e-02
4.778685446847064643982605502970e-01	-7.922832896962080928560112624837e-01	0.000000000000000000000000000000e+00	1.636951991128355460292098655373e-02
4.804239914477263506675797088974e-01	-7.967094533257959021455008041812e-01	0.000000000000000000000000000000e+00	1.606708688608845386758261497562e-02
4.829794382107461259145964049821e-01	-8.011356169553836004126878833631e-01	0.000000000000000000000000000000e+00	1.577145306153029599705028829248e-02
4.855348849737659011616131010669e-01	-8.055617805849712986798749625450e-01	0.000000000000000000000000000000e+00	1.547524220350336189577777901150e-02
4.880903317367857874309322596673e-01	-8.099879442145592189916669667582e-01	0.000000000000000000000000000000e+00	1.517012503064707820699119622532e-02
4.906457784998056181891001870099e-01	-8.144141078441469172588540459401e-01	0.000000000000000000000000000000e+00	1.484825523647062724130751831808e-02
4.932012252628253934361168830947e-01	-8.188402714737346155260411251220e-01	0.000000000000000000000000000000e+00	1.450320994918709305299131528955e-02
4.957566720258452797054360416951e-01	-8.232664351033224248155306668195e-01	0.000000000000000000000000000000e+00	1.413121498685661857341866465276e-02
4.983121187888650549524527377798e-01	-8.276925987329101230827177460014e-01	0.000000000000000000000000000000e+00	1.373255718975086372979355076041e-02
5.008675655518849412217718963802e-01	-8.321187623624978213499048251833e-01	0.000000000000000000000000000000e+00	1.331187973077788133657861635584e-02
5.034230123149048274910910549806e-01	-8.365449259920857416616968293965e-01	0.000000000000000000000000000000e+00	1.287833709659655205548300926921e-02
5.059784590779246027381077510654e-01	-8.409710896216734399288839085784e-01	0.000000000000000000000000000000e+00	1.244348037959156286214046360783e-02
5.085339058409443779851244471502e-01	-8.453972532512611381960709877603e-01	0.000000000000000000000000000000e+00	1.201891573990622463785626905519e-02
5.110893526039641532321411432349e-01	-8.498234168808488364632580669422e-01	0.000000000000000000000000000000e+00	1.161297811084874807840972010808e-02
5.136447993669840395014603018353e-01	-8.542495805104367567750500711554e-01	0.000000000000000000000000000000e+00	1.122876842004358506621475299880e-02
5.162002461300038147484769979201e-01	-8.586757441400244550422371503373e-01	0.000000000000000000000000000000e+00	1.086378582389103605865265933517e-02
5.187556928930237010177961565205e-01	-8.631019077696121533094242295192e-01	0.000000000000000000000000000000e+00	1.051200775278597274176028975035e-02
5.213111396560435872871153151209e-01	-8.675280713991999625989137712168e-01	0.000000000000000000000000000000e+00	1.016728640299758776310845576063e-02
5.238665864190633625341320112057e-01	-8.719542350287876608661008503987e-01	0.000000000000000000000000000000e+00	9.825962694955529472262689694162e-03
5.264220331820831377811487072904e-01	-8.763803986583753591332879295805e-01	0.000000000000000000000000000000e+00	9.487370714698531437569783975050e-03
5.289774799451030240504678658908e-01	-8.808065622879632794450799337937e-01	0.000000000000000000000000000000e+00	9.152442116037565189579083835270e-03
5.315329267081227992974845619756e-01	-8.852327259175509777122670129756e-01	0.000000000000000000000000000000e+00	8.822254171506848513528709077036e-03
5.340883734711425745445012580603e-01	-8.896588895471386759794540921575e-01	0.000000000000000000000000000000e+00	8.497351850038701095990667511160e-03
5.366438202341624608138204166607e-01	-8.940850531767264852689436338551e-01	0.000000000000000000000000000000e+00	8.177914216681314921175705023870e-03
5.391992669971822360608371127455e-01	-8.985112168063142945584331755526e-01	0.000000000000000000000000000000e+00	7.864001566355716468792458329062e-03
5.417547137602020113078538088303e-01	-9.029373804359019928256202547345e-01	0.000000000000000000000000000000e+00	7.555790795386835984048801151403e-03
5.443101605232218975771729674307e-01	-9.073635440654896910928073339164e-01	0.000000000000000000000000000000e+00	7.253664679900555939395800919556e-03
5.468656072862417838464921260311e-01	-9.117897076950775003822968756140e-01	0.000000000000000000000000000000e+00	6.958248776507912868038996379028e-03
5.494210540492615590935088221158e-01	-9.162158713246651986494839547959e-01	0.000000000000000000000000000000e+00	6.670261998802442041101024017280e-03
5.519765008122813343405255182006e-01	-9.206420349542528969166710339778e-01	0.000000000000000000000000000000e+00	6.390320111060269168967717945407e-03
5.545319475753012206098446768010e-01	-9.250681985838408172284630381910e-01	0.000000000000000000000000000000e+00	6.118795568451780228502734360063e-03
5.570873943383209958568613728858e-01	-9.294943622134285154956501173729e-01	0.000000000000000000000000000000e+00	5.855827007814708162758421394756e-03
5.596428411013407711038780689705e-01	-9.339205258430162137628371965548e-01	0.000000000000000000000000000000e+00	5.601413235250343042315179786783e-03
5.621982878643606573731972275709e-01	-9.383466894726040230523267382523e-01	0.000000000000000000000000000000e+00	5.355511159851887234562006767646e-03
5.647537346273804326202139236557e-01	-9.427728531021918323418162799499e-01	0.000000000000000000000000000000e+00	5.118084714808662956386786646590e-03
5.673091813904002078672306197404e-01	-9.471990167317795306090033591317e-01	0.000000000000000000000000000000e+00	4.889101321251450651961256710365e-03
5.698646281534200941365497783409e-01	-9.516251803613673398984929008293e-01	0.000000000000000000000000000000e+00	4.668503081354575048877997289765e-03
5.724200749164399804058689369413e-01	-9.560513439909550381656799800112e-01	0.000000000000000000000000000000e+00	4.456186950146748607104463246742e-03
5.749755216794597556528856330260e-01	-9.604775076205427364328670591931e-01	0.000000000000000000000000000000e+00	4.252011771390709106432925779018e-03
5.775309684424796419222047916264e-01	-9.649036712501306567446590634063e-01	0.000000000000000000000000000000e+00	4.055825105763741396380783754694e-03
5.800864152054994171692214877112e-01	-9.693298348797183550118461425882e-01	0.000000000000000000000000000000e+00	3.867486770412890007692086058455e-03
5.826418619685191924162381837959e-01	-9.737559985093060532790332217701e-01	0.000000000000000000000000000000e+00	3.686874445014830681960349423321e-03
5.851973087315389676632548798807e-01	-9.781821621388937515462203009520e-01	0.000000000000000000000000000000e+00	3.513871248144491941933775791540e-03
5.877527554945588539325740384811e-01	-9.826083257684816718580123051652e-01	0.000000000000000000000000000000e+00	3.348347172267873792655956677322e-03
5.903082022575786291795907345659e-01	-9.870344893980693701251993843471e-01	0.000000000000000000000000000000e+00	3.190145576440015211944212225603e-03
5.928636490205985154489098931663e-01	-9.914606530276570683923864635290e-01	0.000000000000000000000000000000e+00	3.039079742642866992924366442708e-03
5.954190957836182906959265892510e-01	-9.958868166572449887041784677422e-01	0.000000000000000000000000000000e+00	2.894937647723797979198989693828e-03
5.979745425466381769652457478514e-01	-1.000312980286832686971365546924e+00	0.000000000000000000000000000000e+00	2.757490186560049554714835196023e-03
6.005299893096579522122624439362e-01	-1.004739143916420385238552626106e+00	0.000000000000000000000000000000e+00	2.626498884729401399329429267482e-03
6.030854360726778384815816025366e-01	-1.009165307546008083505739705288e+00	0.000000000000000000000000000000e+00	2.501721592890088306099238835145e-03
6.056408828356976137285982986214e-01	-1.013591471175595781772926784470e+00	0.000000000000000000000000000000e+00	2.382916321615745000594976943376e-03
6.081963295987173889756149947061e-01	-1.018017634805183480040113863652e+00	0.000000000000000000000000000000e+00	2.269843757800122686918431469394e-03
6.107517763617372752449341533065e-01	-1.022443798434771400351905867865e+00	0.000000000000000000000000000000e+00	2.162268799757427993613045913435e-03
6.133072231247570504919508493913e-01	-1.026869962064359098619092947047e+00	0.000000000000000000000000000000e+00	2.059961370011033875149220051526e-03
6.158626698877768257389675454760e-01	-1.031296125693946796886280026229e+00	0.000000000000000000000000000000e+00	1.962696722995419494617319600138e-03
6.184181166507967120082867040765e-01	-1.035722289323534495153467105411e+00	0.000000000000000000000000000000e+00	1.870255496631243862654114806787e-03
6.209735634138165982776058626769e-01	-1.040148452953122415465259109624e+00	0.000000000000000000000000000000e+00	1.782423636869577034114175972945e-03
6.235290101768363735246225587616e-01	-1.044574616582710113732446188806e+00	0.000000000000000000000000000000e+00	1.698992295165944934470791949366e-03
6.260844569398561487716392548464e-01	-1.049000780212297811999633267988e+00	0.000000000000000000000000000000e+00	1.619757795378854239864985231634e-03
6.286399037028760350409584134468e-01	-1.053426943841885732311425272201e+00	0.000000000000000000000000000000e+00	1.544521768656795419893956733404e-03
6.311953504658958102879751095315e-01	-1.057853107471473430578612351383e+00	0.000000000000000000000000000000e+00	1.473091491976611950437403564251e-03
6.337507972289155855349918056163e-01	-1.062279271101061128845799430565e+00	0.000000000000000000000000000000e+00	1.405280374230671695812144861293e-03
6.363062439919354718043109642167e-01	-1.066705434730649049157591434778e+00	0.000000000000000000000000000000e+00	1.340908469004228713294946118140e-03
6.388616907549552470513276603015e-01	-1.071131598360236747424778513960e+00	0.000000000000000000000000000000e+00	1.279802891587485070765128902792e-03
6.414171375179750222983443563862e-01	-1.075557761989824445691965593142e+00	0.000000000000000000000000000000e+00	1.221798064875665237871693591387e-03
6.439725842809949085676635149866e-01	-1.079983925619412143959152672323e+00	0.000000000000000000000000000000e+00	1.166735781245913788906065633455e-03
6.465280310440147948369826735870e-01	-1.084410089249000064270944676537e+00	0.000000000000000000000000000000e+00	1.114465113829466065553663867149e-03
6.490834778070345700839993696718e-01	-1.088836252878587762538131755718e+00	0.000000000000000000000000000000e+00	1.064842231054869987200151015827e-03
6.516389245700543453310160657566e-01	-1.093262416508175460805318834900e+00	0.000000000000000000000000000000e+00	1.017730165015352837912243622043e-03
6.541943713330742316003352243570e-01	-1.097688580137763159072505914082e+00	0.000000000000000000000000000000e+00	9.729985695208754302443221462227e-04
6.567498180960940068473519204417e-01	-1.102114743767350857339692993264e+00	0.000000000000000000000000000000e+00	9.305234862170821616422777822208e-04
6.593052648591137820943686165265e-01	-1.106540907396938555606880072446e+00	0.000000000000000000000000000000e+00	8.901871236336549291640052317121e-04
6.618607116221336683636877751269e-01	-1.110967071026526475918672076659e+00	0.000000000000000000000000000000e+00	8.518776463132850251813721342842e-04
6.644161583851534436107044712116e-01	-1.115393234656114174185859155841e+00	0.000000000000000000000000000000e+00	8.154889685328280037740489305520e-04
6.669716051481733298800236298121e-01	-1.119819398285701872453046235023e+00	0.000000000000000000000000000000e+00	7.809205479289835953940479562618e-04
6.695270519111931051270403258968e-01	-1.124245561915289792764838239236e+00	0.000000000000000000000000000000e+00	7.480771765378227584897263824359e-04
6.720824986742129913963594844972e-01	-1.128671725544877491032025318418e+00	0.000000000000000000000000000000e+00	7.168687690762029583041448077552e-04
6.746379454372327666433761805820e-01	-1.133097889174465189299212397600e+00	0.000000000000000000000000000000e+00	6.872101499911370797030185642029e-04
6.771933922002526529126953391824e-01	-1.137524052804053109611004401813e+00	0.000000000000000000000000000000e+00	6.590208413678903592511360010064e-04
6.797488389632724281597120352671e-01	-1.141950216433640807878191480995e+00	0.000000000000000000000000000000e+00	6.322248537384354393625640611276e-04
6.823042857262922034067287313519e-01	-1.146376380063228506145378560177e+00	0.000000000000000000000000000000e+00	6.067504815143603697641383476480e-04
6.848597324893119786537454274367e-01	-1.150802543692816204412565639359e+00	0.000000000000000000000000000000e+00	5.825301043250303255349731301749e-04
6.874151792523318649230645860371e-01	-1.155228707322404124724357643572e+00	0.000000000000000000000000000000e+00	5.594999948997467654338011655568e-04
6.899706260153516401700812821218e-01	-1.159654870951991822991544722754e+00	0.000000000000000000000000000000e+00	5.376001340659312651218404432996e-04
6.925260727783715264394004407222e-01	-1.164081034581579521258731801936e+00	0.000000000000000000000000000000e+00	5.167740330745982995849785446296e-04
6.950815195413914127087195993226e-01	-1.168507198211167219525918881118e+00	0.000000000000000000000000000000e+00	4.969685634745497643943723531379e-04
6.976369663044111879557362954074e-01	-1.172933361840754917793105960300e+00	0.000000000000000000000000000000e+00	4.781337949068561023538426191237e-04
7.001924130674309632027529914922e-01	-1.177359525470342838104897964513e+00	0.000000000000000000000000000000e+00	4.602228404299307123505313743550e-04
7.027478598304508494720721500926e-01	-1.181785689099930536372085043695e+00	0.000000000000000000000000000000e+00	4.431917101991387619025486444002e-04
7.053033065934706247190888461773e-01	-1.186211852729518234639272122877e+00	0.000000000000000000000000000000e+00	4.269991727488447520212633268244e-04
7.078587533564903999661055422621e-01	-1.190638016359105932906459202059e+00	0.000000000000000000000000000000e+00	4.116066246030298495135746339457e-04
7.104142001195102862354247008625e-01	-1.195064179988693853218251206272e+00	0.000000000000000000000000000000e+00	3.969779676388780049155202700462e-04
7.129696468825300614824413969473e-01	-1.199490343618281551485438285454e+00	0.000000000000000000000000000000e+00	3.830794944537758116298586941184e-04
7.155250936455498367294580930320e-01	-1.203916507247869249752625364636e+00	0.000000000000000000000000000000e+00	3.698797814060120940984899284842e-04
7.180805404085697229987772516324e-01	-1.208342670877456948019812443818e+00	0.000000000000000000000000000000e+00	3.573495892040870740985480935592e-04
7.206359871715896092680964102328e-01	-1.212768834507044868331604448031e+00	0.000000000000000000000000000000e+00	3.454617710340163422126635861531e-04
7.231914339346093845151131063176e-01	-1.217194998136632566598791527213e+00	0.000000000000000000000000000000e+00	3.341911877520711187175561640572e-04
7.257468806976291597621298024023e-01	-1.221621161766220264865978606394e+00	0.000000000000000000000000000000e+00	3.235146302262155134157883829005e-04
7.283023274606490460314489610028e-01	-1.226047325395808185177770610608e+00	0.000000000000000000000000000000e+00	3.134107485149590223254267851161e-04
7.308577742236688212784656570875e-01	-1.230473489025395883444957689790e+00	0.000000000000000000000000000000e+00	3.038599877759959994559524343316e-04
7.334132209866885965254823531723e-01	-1.234899652654983581712144768971e+00	0.000000000000000000000000000000e+00	2.948445308508325824088658340116e-04
7.359686677497084827948015117727e-01	-1.239325816284571502023936773185e+00	0.000000000000000000000000000000e+00	2.863482471848409179407402014306e-04
7.385241145127282580418182078574e-01	-1.243751979914159200291123852367e+00	0.000000000000000000000000000000e+00	2.783566483967810393715391903413e-04
7.410795612757480332888349039422e-01	-1.248178143543746898558310931548e+00	0.000000000000000000000000000000e+00	2.708568498795167886136758816917e-04
7.436350080387679195581540625426e-01	-1.252604307173334596825498010730e+00	0.000000000000000000000000000000e+00	2.638375387899187149952362485550e-04
7.461904548017878058274732211430e-01	-1.257030470802922295092685089912e+00	0.000000000000000000000000000000e+00	2.572889481801127068219536830895e-04
7.487459015648075810744899172278e-01	-1.261456634432509993359872169094e+00	0.000000000000000000000000000000e+00	2.512028372729666276033655414324e-04
7.513013483278273563215066133125e-01	-1.265882798062097913671664173307e+00	0.000000000000000000000000000000e+00	2.455724778252526717056691829555e-04
7.538567950908472425908257719129e-01	-1.270308961691685611938851252489e+00	0.000000000000000000000000000000e+00	2.403926467215716929973906568208e-04
7.564122418538670178378424679977e-01	-1.274735125321273310206038331671e+00	0.000000000000000000000000000000e+00	2.356596244601945333574377627883e-04
7.589676886168867930848591640824e-01	-1.279161288950861008473225410853e+00	0.000000000000000000000000000000e+00	2.313712001023584749481720734821e-04
7.615231353799066793541783226829e-01	-1.283587452580448928785017415066e+00	0.000000000000000000000000000000e+00	2.275266821301897386068541218052e-04
7.640785821429264546011950187676e-01	-1.288013616210036627052204494248e+00	0.000000000000000000000000000000e+00	2.241269158668380190226748771565e-04
7.666340289059463408705141773680e-01	-1.292439779839624325319391573430e+00	0.000000000000000000000000000000e+00	2.211743071265641780859256826375e-04
7.691894756689661161175308734528e-01	-1.296865943469212245631183577643e+00	0.000000000000000000000000000000e+00	2.186728522552950867464949258334e-04
7.717449224319860023868500320532e-01	-1.301292107098799943898370656825e+00	0.000000000000000000000000000000e+00	2.166281749820026967731645406445e-04
7.743003691950057776338667281379e-01	-1.305718270728387642165557736007e+00	0.000000000000000000000000000000e+00	2.150475698513584321518166131426e-04
1.277723381509910174913535740870e-02	2.213081814793877236113850415222e-02	0.000000000000000000000000000000e+00	2.171683925039627678123255183351e-04
1.533268057811892209896242889045e-02	1.770465451835101858280019371250e-02	0.000000000000000000000000000000e+00	2.162280140136467465605818460972e-04
1.788812734113874244878950037219e-02	1.327849088876326306973840729597e-02	0.000000000000000000000000000000e+00	2.157793234865611415110309145859e-04
2.044357410415856279861657185393e-02	8.852327259175509291400096856250e-03	0.000000000000000000000000000000e+00	2.158358411877889628319171499982e-04
2.299902086717838661789059528928e-02	4.426163629587753778338310439722e-03	0.000000000000000000000000000000e+00	2.164130432080294018978156023181e-04
2.555446763019820349827071481741e-02	0.000000000000000000000000000000e+00	0.000000000000000000000000000000e+00	2.175284445996119903239673920581e-04
2.810991439321802731754473825276e-02	-4.426163629587753778338310439722e-03	0.000000000000000000000000000000e+00	2.192016901865038460382739682331e-04
3.066536115623784766737180973450e-02	-8.852327259175511026123572833058e-03	0.000000000000000000000000000000e+00	2.214546531526368183372815989784e-04
3.322080791925766801719888121625e-02	-1.327849088876326480446188327278e-02	0.000000000000000000000000000000e+00	2.243115417611372681538223217146e-04
3.577625468227749183647290465160e-02	-1.770465451835101858280019371250e-02	0.000000000000000000000000000000e+00	2.277990138283080652145673461462e-04
3.833170144529730871685302417973e-02	-2.213081814793877236113850415222e-02	0.000000000000000000000000000000e+00	2.319462995466144194026125724406e-04
4.088714820831712559723314370785e-02	-2.655698177752652613947681459194e-02	0.000000000000000000000000000000e+00	2.367853320514650902750553029819e-04
4.344259497133695635540107105044e-02	-3.098314540711427991781512503167e-02	0.000000000000000000000000000000e+00	2.423508862204367796805426493734e-04
4.599804173435677323578119057856e-02	-3.540930903670204410449429133223e-02	0.000000000000000000000000000000e+00	2.486807250506768707243310245758e-04
4.855348849737659011616131010669e-02	-3.983547266628979788283260177195e-02	0.000000000000000000000000000000e+00	2.558157536809062618243792996964e-04
5.110893526039642087432923744927e-02	-4.426163629587755166117091221167e-02	0.000000000000000000000000000000e+00	2.638001806882467152604032634144e-04
5.366438202341623775470935697740e-02	-4.868779992546530543950922265140e-02	0.000000000000000000000000000000e+00	2.726816859169893178527210864104e-04
5.621982878643605463508947650553e-02	-5.311396355505305921784753309112e-02	0.000000000000000000000000000000e+00	2.825115945037706406510469303583e-04
5.877527554945588539325740384811e-02	-5.754012718464081299618584353084e-02	0.000000000000000000000000000000e+00	2.933450561831819447360103492173e-04
6.133072231247570227363752337624e-02	-6.196629081422858065231196178502e-02	0.000000000000000000000000000000e+00	3.052412289566001934483507884721e-04
6.388616907549551915401764290436e-02	-6.639245444381632055286246441028e-02	0.000000000000000000000000000000e+00	3.182634657951002431913734014302e-04
6.644161583851533603439776243249e-02	-7.081861807340408820898858266446e-02	0.000000000000000000000000000000e+00	3.324795032135074838476607173021e-04
6.899706260153515291477788196062e-02	-7.524478170299182810953908528973e-02	0.000000000000000000000000000000e+00	3.479616500047680392043725206008e-04
7.155250936455498367294580930320e-02	-7.967094533257959576566520354390e-02	0.000000000000000000000000000000e+00	3.647869741947464385448118839861e-04
7.410795612757480055332592883133e-02	-8.409710896216733566621570616917e-02	0.000000000000000000000000000000e+00	3.830374863517521915462493709015e-04
7.666340289059463131149385617391e-02	-8.852327259175510332234182442335e-02	0.000000000000000000000000000000e+00	4.028003165602211574879143451966e-04
7.921884965361443431408616788758e-02	-9.294943622134285710068013486307e-02	0.000000000000000000000000000000e+00	4.241678828036423961125866988198e-04
8.177429641663426507225409523016e-02	-9.737559985093061087901844530279e-02	0.000000000000000000000000000000e+00	4.472380474882337530150022697484e-04
8.432974317965408195263421475829e-02	-1.018017634805183646573567557425e-01	0.000000000000000000000000000000e+00	4.721142588558325343603416790472e-04
8.688518994267391271080214210087e-02	-1.062279271101061184356950661822e-01	0.000000000000000000000000000000e+00	4.989056736309142956603546181782e-04
8.944063670569372959118226162900e-02	-1.106540907396938722140333766220e-01	0.000000000000000000000000000000e+00	5.277272562315230572740909487095e-04
9.199608346871354647156238115713e-02	-1.150802543692816259923716870617e-01	0.000000000000000000000000000000e+00	5.586998491339108209238761837412e-04
9.455153023173336335194250068525e-02	-1.195064179988693797707099975014e-01	0.000000000000000000000000000000e+00	5.919502082225790943331711346787e-04
9.710697699475318023232262021338e-02	-1.239325816284571335490483079411e-01	0.000000000000000000000000000000e+00	6.276109950071897224110895052718e-04
9.966242375777301099049054755596e-02	-1.283587452580448873273866183808e-01	0.000000000000000000000000000000e+00	6.658207165592315655150423836517e-04
1.022178705207928278708706670841e-01	-1.327849088876326411057249288206e-01	0.000000000000000000000000000000e+00	7.067236029807859917090118173633e-04
1.047733172838126586290385944267e-01	-1.372110725172203948840632392603e-01	0.000000000000000000000000000000e+00	7.504694117731094526319024495820e-04
1.073287640468324755094187139548e-01	-1.416372361468081486624015497000e-01	0.000000000000000000000000000000e+00	7.972131506318482071712927528040e-04
1.098842108098522923897988334829e-01	-1.460633997763959301963154757686e-01	0.000000000000000000000000000000e+00	8.471147145345152632001095582837e-04
1.124396575728721092701789530111e-01	-1.504895634059836562190781705795e-01	0.000000000000000000000000000000e+00	9.003384421901823499861938771005e-04
1.149951043358919261505590725392e-01	-1.549157270355714099974164810192e-01	0.000000000000000000000000000000e+00	9.570526100147801282919113319281e-04
1.175505510989117707865148076962e-01	-1.593418906651591915313304070878e-01	0.000000000000000000000000000000e+00	1.017428897635701354890125358565e-03
1.201059978619315737891071194099e-01	-1.637680542947469453096687175275e-01	0.000000000000000000000000000000e+00	1.081641874839640339589497131101e-03
1.226614446249513906694872389380e-01	-1.681942179243346713324314123383e-01	0.000000000000000000000000000000e+00	1.149868568517104557707986245418e-03
1.252168913879712075498673584661e-01	-1.726203815539224251107697227781e-01	0.000000000000000000000000000000e+00	1.222288159954170111767823847515e-03
1.277723381509910660636109014376e-01	-1.770465451835102066446836488467e-01	0.000000000000000000000000000000e+00	1.299081831682700680086206546093e-03
1.303277849140108690662032131513e-01	-1.814727088130979604230219592864e-01	0.000000000000000000000000000000e+00	1.380432719564196435146907759872e-03
1.328832316770306998243711404939e-01	-1.858988724426857142013602697261e-01	0.000000000000000000000000000000e+00	1.466525837521089579984501227727e-03
1.354386784400505028269634522076e-01	-1.903250360722734402241229645369e-01	0.000000000000000000000000000000e+00	1.557547739861514773246353726677e-03
1.379941252030703058295557639212e-01	-1.947511997018611940024612749767e-01	0.000000000000000000000000000000e+00	1.653685597275833616542906057134e-03
1.405495719660901643432993068927e-01	-1.991773633314489755363752010453e-01	0.000000000000000000000000000000e+00	1.755125316258215537046361021112e-03
1.431050187291099673458916186064e-01	-2.036035269610367293147135114850e-01	0.000000000000000000000000000000e+00	1.862048355561125726267968083505e-03
1.456604654921297703484839303201e-01	-2.080296905906244830930518219247e-01	0.000000000000000000000000000000e+00	1.974627005564385390234960482303e-03
1.482159122551496011066518576627e-01	-2.124558542202122091158145167356e-01	0.000000000000000000000000000000e+00	2.093018112724861871931647527845e-03
1.507713590181694318648197850052e-01	-2.168820178497999906497284428042e-01	0.000000000000000000000000000000e+00	2.217355572199822960621773404455e-03
1.533268057811892626229877123478e-01	-2.213081814793877444280667532439e-01	0.000000000000000000000000000000e+00	2.347742413203764057921807406615e-03
1.558822525442090656255800240615e-01	-2.257343451089754982064050636836e-01	0.000000000000000000000000000000e+00	2.484243968032588244926328613360e-03
1.584376993072288963837479514041e-01	-2.301605087385632519847433741234e-01	0.000000000000000000000000000000e+00	2.626884344526210415121658670046e-03
1.609931460702487271419158787467e-01	-2.345866723681510057630816845631e-01	0.000000000000000000000000000000e+00	2.775648884313902404336049656308e-03
1.635485928332685301445081904603e-01	-2.390128359977387595414199950028e-01	0.000000000000000000000000000000e+00	2.930494915167151763479846948712e-03
1.661040395962883609026761178029e-01	-2.434389996273265133197583054425e-01	0.000000000000000000000000000000e+00	3.091371294658891780149367889408e-03
1.686594863593081639052684295166e-01	-2.478651632569142670980966158822e-01	0.000000000000000000000000000000e+00	3.258243833742959297272712149152e-03
1.712149331223279946634363568592e-01	-2.522913268865020208764349263220e-01	0.000000000000000000000000000000e+00	3.431119536791892021820871150339e-03
1.737703798853478254216042842017e-01	-2.567174905160897746547732367617e-01	0.000000000000000000000000000000e+00	3.610059741168766649088706088833e-03
1.763258266483676284241965959154e-01	-2.611436541456775284331115472014e-01	0.000000000000000000000000000000e+00	3.795173221639767079105265423777e-03
1.788812734113874591823645232580e-01	-2.655698177752652822114498576411e-01	0.000000000000000000000000000000e+00	3.986586542488705295350648327712e-03
1.814367201744072621849568349717e-01	-2.699959814048530359897881680808e-01	0.000000000000000000000000000000e+00	4.184399011371344942467054295321e-03
1.839921669374271206987003779432e-01	-2.744221450344407897681264785206e-01	0.000000000000000000000000000000e+00	4.388639035503925055203833238693e-03
1.865476137004469237012926896568e-01	-2.788483086640285435464647889603e-01	0.000000000000000000000000000000e+00	4.599241762253934023840784561799e-03
1.891030604634667267038850013705e-01	-2.832744722936162973248030994000e-01	0.000000000000000000000000000000e+00	4.816061342010877037445037984753e-03
1.916585072264865574620529287131e-01	-2.877006359232040511031414098397e-01	0.000000000000000000000000000000e+00	5.038917016225813623464535595531e-03
1.942139539895063882202208560557e-01	-2.921267995527918603926309515373e-01	0.000000000000000000000000000000e+00	5.267656971521844644357202014362e-03
1.967694007525262189783887833983e-01	-2.965529631823795586598180307192e-01	0.000000000000000000000000000000e+00	5.502214261419164156863281789356e-03
1.993248475155460219809810951119e-01	-3.009791268119673124381563411589e-01	0.000000000000000000000000000000e+00	5.742628489089506363396431254387e-03
2.018802942785658527391490224545e-01	-3.054052904415550662164946515986e-01	0.000000000000000000000000000000e+00	5.989014682675933981537141903573e-03
2.044357410415856557417413341682e-01	-3.098314540711428199948329620383e-01	0.000000000000000000000000000000e+00	6.241477354429631960175406391045e-03
2.069911878046054864999092615108e-01	-3.142576177007306292843225037359e-01	0.000000000000000000000000000000e+00	6.499994124137423688603032445599e-03
2.095466345676253172580771888533e-01	-3.186837813303183830626608141756e-01	0.000000000000000000000000000000e+00	6.764325052294395228258405694532e-03
2.121020813306451202606695005670e-01	-3.231099449599060813298478933575e-01	0.000000000000000000000000000000e+00	7.034025997008702332791152400659e-03
2.146575280936649510188374279096e-01	-3.275361085894938906193374350551e-01	0.000000000000000000000000000000e+00	7.308622302668147351079053208878e-03
2.172129748566847540214297396233e-01	-3.319622722190815888865245142370e-01	0.000000000000000000000000000000e+00	7.587920872603030365832754711164e-03
2.197684216197045847795976669659e-01	-3.363884358486693981760140559345e-01	0.000000000000000000000000000000e+00	7.872324693873420514700356420690e-03
2.223238683827244432933412099374e-01	-3.408145994782571519543523663742e-01	0.000000000000000000000000000000e+00	8.162937848619544745076836989028e-03
2.248793151457442185403579060221e-01	-3.452407631078448502215394455561e-01	0.000000000000000000000000000000e+00	8.461284952451473065360154635073e-03
2.274347619087640492985258333647e-01	-3.496669267374326595110289872537e-01	0.000000000000000000000000000000e+00	8.768627451198501496221204831727e-03
2.299902086717838523011181450784e-01	-3.540930903670203577782160664356e-01	0.000000000000000000000000000000e+00	9.085065716125264798086469397731e-03
2.325456554348036830592860724209e-01	-3.585192539966081115565543768753e-01	0.000000000000000000000000000000e+00	9.408752803686956656115114583372e-03
2.351011021978235415730296153924e-01	-3.629454176261959208460439185728e-01	0.000000000000000000000000000000e+00	9.735557770111546299629523559815e-03
2.376565489608433168200463114772e-01	-3.673715812557836191132309977547e-01	0.000000000000000000000000000000e+00	1.005942750270580506033457623971e-02
2.402119957238631753337898544487e-01	-3.717977448853714284027205394523e-01	0.000000000000000000000000000000e+00	1.037354919216479723353963038335e-02
2.427674424868830060919577817913e-01	-3.762239085149591821810588498920e-01	0.000000000000000000000000000000e+00	1.067220079350619105218456184048e-02
2.453228892499028090945500935049e-01	-3.806500721445468804482459290739e-01	0.000000000000000000000000000000e+00	1.095285036795548040677861223458e-02
2.478783360129226398527180208475e-01	-3.850762357741346897377354707714e-01	0.000000000000000000000000000000e+00	1.121772125648461820857093584891e-02
2.504337827759424150997347169323e-01	-3.895023994037223880049225499533e-01	0.000000000000000000000000000000e+00	1.147395699769806348689016317621e-02
2.529892295389623013690538755327e-01	-3.939285630333101972944120916509e-01	0.000000000000000000000000000000e+00	1.173195767464283757741672076236e-02
2.555446763019821321272218028753e-01	-3.983547266628979510727504020906e-01	0.000000000000000000000000000000e+00	1.200233193602254049003885683078e-02
2.581001230650019073742384989600e-01	-4.027808902924856493399374812725e-01	0.000000000000000000000000000000e+00	1.229269304840497831210477386321e-02
2.606555698280217381324064263026e-01	-4.072070539220734586294270229700e-01	0.000000000000000000000000000000e+00	1.260566969717463042810479123546e-02
2.632110165910415133794231223874e-01	-4.116332175516611568966141021519e-01	0.000000000000000000000000000000e+00	1.293894272941056855508179523895e-02
2.657664633540613441375910497300e-01	-4.160593811812489661861036438495e-01	0.000000000000000000000000000000e+00	1.328726662418712976820867055494e-02
2.683219101170812304069102083304e-01	-4.204855448108367199644419542892e-01	0.000000000000000000000000000000e+00	1.364569638974827067712247696818e-02
2.708773568801010056539269044151e-01	-4.249117084404244182316290334711e-01	0.000000000000000000000000000000e+00	1.401263817417789867003641290921e-02
2.734328036431208364120948317577e-01	-4.293378720700122275211185751687e-01	0.000000000000000000000000000000e+00	1.439082633401903010827993512066e-02
2.759882504061406671702627591003e-01	-4.337640356995999812994568856084e-01	0.000000000000000000000000000000e+00	1.478457274811601288022622213703e-02
2.785436971691604424172794551851e-01	-4.381901993291877350777951960481e-01	0.000000000000000000000000000000e+00	1.519345002507397311697356911964e-02
2.810991439321803286865986137855e-01	-4.426163629587754888561335064878e-01	0.000000000000000000000000000000e+00	1.560572893486695915388207112073e-02
2.836545906952001039336153098702e-01	-4.470425265883631871233205856697e-01	0.000000000000000000000000000000e+00	1.599690584389678454924066386411e-02
2.862100374582199346917832372128e-01	-4.514686902179509964128101273673e-01	0.000000000000000000000000000000e+00	1.633687155380125419212866688667e-02
2.887654842212397654499511645554e-01	-4.558948538475387501911484378070e-01	0.000000000000000000000000000000e+00	1.660354096811099758324026254286e-02
2.913209309842595406969678606401e-01	-4.603210174771265039694867482467e-01	0.000000000000000000000000000000e+00	1.679523486693115449930324700745e-02
2.938763777472794269662870192406e-01	-4.647471811067142577478250586864e-01	0.000000000000000000000000000000e+00	1.693380890180839343228669235941e-02
2.964318245102992577244549465831e-01	-4.691733447363020670373146003840e-01	0.000000000000000000000000000000e+00	1.705642318051976691339888247967e-02
2.989872712733190329714716426679e-01	-4.735995083658897653045016795659e-01	0.000000000000000000000000000000e+00	1.720116172809597193671393711156e-02
3.015427180363388637296395700105e-01	-4.780256719954775745939912212634e-01	0.000000000000000000000000000000e+00	1.739442152829073426345551922623e-02
3.040981647993586944878074973531e-01	-4.824518356250652728611783004453e-01	0.000000000000000000000000000000e+00	1.764480215417356043228203077433e-02
3.066536115623785252459754246956e-01	-4.868779992546530821506678421429e-01	0.000000000000000000000000000000e+00	1.794338152541823105945439920106e-02
3.092090583253983560041433520382e-01	-4.913041628842407804178549213248e-01	0.000000000000000000000000000000e+00	1.826893733796892613230333779484e-02
3.117645050884181312511600481230e-01	-4.957303265138284786850420005067e-01	0.000000000000000000000000000000e+00	1.859770464598143463463841840166e-02
3.143199518514379620093279754656e-01	-5.001564901434162324633803109464e-01	0.000000000000000000000000000000e+00	1.891608485597136984912580714990e-02
3.168753986144577927674959028082e-01	-5.045826537730039307305673901283e-01	0.000000000000000000000000000000e+00	1.922999715356998873261318294681e-02
3.194308453774776235256638301507e-01	-5.090088174025917400200569318258e-01	0.000000000000000000000000000000e+00	1.956197346797439520771355603301e-02
3.219862921404974542838317574933e-01	-5.134349810321795493095464735234e-01	0.000000000000000000000000000000e+00	1.993315395253667660080409973489e-02
3.245417389035172295308484535781e-01	-5.178611446617672475767335527053e-01	0.000000000000000000000000000000e+00	2.033976599235730320369697210481e-02
3.270971856665370602890163809207e-01	-5.222873082913550568662230944028e-01	0.000000000000000000000000000000e+00	2.074216334505112752095712380651e-02
3.296526324295568910471843082632e-01	-5.267134719209427551334101735847e-01	0.000000000000000000000000000000e+00	2.107822751999658197896714284525e-02
3.322080791925767218053522356058e-01	-5.311396355505305644228997152823e-01	0.000000000000000000000000000000e+00	2.129597245585101994436172390124e-02
3.347635259555965525635201629484e-01	-5.355657991801182626900867944642e-01	0.000000000000000000000000000000e+00	2.138509616573969901454077557901e-02
3.373189727186163278105368590332e-01	-5.399919628097059609572738736460e-01	0.000000000000000000000000000000e+00	2.138715258731413437764956597675e-02
3.398744194816361585687047863757e-01	-5.444181264392937702467634153436e-01	0.000000000000000000000000000000e+00	2.137791749524176748709081152811e-02
3.424298662446559893268727137183e-01	-5.488442900688815795362529570411e-01	0.000000000000000000000000000000e+00	2.143294563859715617937240494939e-02
3.449853130076758200850406410609e-01	-5.532704536984692778034400362230e-01	0.000000000000000000000000000000e+00	2.159548768554815645348554653538e-02
3.475407597706956508432085684035e-01	-5.576966173280570870929295779206e-01	0.000000000000000000000000000000e+00	2.186195495205156894003017953310e-02
3.500962065337154260902252644883e-01	-5.621227809576447853601166571025e-01	0.000000000000000000000000000000e+00	2.218862367227013993042916695231e-02
3.526516532967352568483931918308e-01	-5.665489445872325946496061988000e-01	0.000000000000000000000000000000e+00	2.251294625965103574083414628149e-02
3.552071000597551431177123504312e-01	-5.709751082168202929167932779819e-01	0.000000000000000000000000000000e+00	2.277821050565206201232726357375e-02
3.577625468227749183647290465160e-01	-5.754012718464081022062828196795e-01	0.000000000000000000000000000000e+00	2.295192379356221848429875365127e-02
3.603179935857947491228969738586e-01	-5.798274354759958004734698988614e-01	0.000000000000000000000000000000e+00	2.303284065124473409258420986134e-02
3.628734403488145798810649012012e-01	-5.842535991055836097629594405589e-01	0.000000000000000000000000000000e+00	2.304647324637311769923719850794e-02
3.654288871118343551280815972859e-01	-5.886797627351713080301465197408e-01	0.000000000000000000000000000000e+00	2.303226762007269667886788511169e-02
3.679843338748542413974007558863e-01	-5.931059263647591173196360614384e-01	0.000000000000000000000000000000e+00	2.302760538123602152005275911506e-02
3.705397806378740166444174519711e-01	-5.975320899943468155868231406203e-01	0.000000000000000000000000000000e+00	2.305427194073723581868584631138e-02
3.730952274008938474025853793137e-01	-6.019582536239346248763126823178e-01	0.000000000000000000000000000000e+00	2.311216562870385682337825983268e-02
3.756506741639136781607533066563e-01	-6.063844172535224341658022240154e-01	0.000000000000000000000000000000e+00	2.318254792124987626045218291893e-02
3.782061209269334534077700027410e-01	-6.108105808831101324329893031972e-01	0.000000000000000000000000000000e+00	2.323944165648649667899050541564e-02
3.807615676899533396770891613414e-01	-6.152367445126978307001763823791e-01	0.000000000000000000000000000000e+00	2.326422958538679891526967935533e-02
3.833170144529731149241058574262e-01	-6.196629081422856399896659240767e-01	0.000000000000000000000000000000e+00	2.325670815620295775461023879416e-02
3.858724612159929456822737847688e-01	-6.240890717718733382568530032586e-01	0.000000000000000000000000000000e+00	2.323712744144896744091788320929e-02
3.884279079790127764404417121114e-01	-6.285152354014611475463425449561e-01	0.000000000000000000000000000000e+00	2.323771744246850776138835215079e-02
3.909833547420326071986096394539e-01	-6.329413990310488458135296241380e-01	0.000000000000000000000000000000e+00	2.328716631034242687259272486244e-02
3.935388015050524379567775667965e-01	-6.373675626606366551030191658356e-01	0.000000000000000000000000000000e+00	2.339504878884550095885508369520e-02
3.960942482680722132037942628813e-01	-6.417937262902243533702062450175e-01	0.000000000000000000000000000000e+00	2.354349708181277880947313008164e-02
3.986496950310920994731134214817e-01	-6.462198899198121626596957867150e-01	0.000000000000000000000000000000e+00	2.369037287310102671278322361559e-02
4.012051417941118747201301175664e-01	-6.506460535493999719491853284126e-01	0.000000000000000000000000000000e+00	2.378314932524554226045410132429e-02
4.037605885571317054782980449090e-01	-6.550722171789876702163724075945e-01	0.000000000000000000000000000000e+00	2.377813536814594314039439382213e-02
4.063160353201515362364659722516e-01	-6.594983808085754795058619492920e-01	0.000000000000000000000000000000e+00	2.365735109296401503242712749397e-02
4.088714820831713669946338995942e-01	-6.639245444381631777730490284739e-01	0.000000000000000000000000000000e+00	2.343644982856160283168911462326e-02
4.114269288461911422416505956789e-01	-6.683507080677508760402361076558e-01	0.000000000000000000000000000000e+00	2.316057085898848288962881269981e-02
4.139823756092109729998185230215e-01	-6.727768716973385743074231868377e-01	0.000000000000000000000000000000e+00	2.288981834941100634850386086327e-02
4.165378223722308037579864503641e-01	-6.772030353269264946192151910509e-01	0.000000000000000000000000000000e+00	2.267959897359134863181751029515e-02
4.190932691352506345161543777067e-01	-6.816291989565141928864022702328e-01	0.000000000000000000000000000000e+00	2.256290747511971450656176330085e-02
4.216487158982704097631710737915e-01	-6.860553625861018911535893494147e-01	0.000000000000000000000000000000e+00	2.254025081787909903785482867988e-02
4.242041626612902960324902323919e-01	-6.904815262156897004430788911122e-01	0.000000000000000000000000000000e+00	2.258038716468905443557346757188e-02
4.267596094243100712795069284766e-01	-6.949076898452775097325684328098e-01	0.000000000000000000000000000000e+00	2.263075543907125397602442262723e-02
4.293150561873299020376748558192e-01	-6.993338534748652079997555119917e-01	0.000000000000000000000000000000e+00	2.263404821984063911011197944845e-02
4.318705029503497883069940144196e-01	-7.037600171044530172892450536892e-01	0.000000000000000000000000000000e+00	2.254496891026589941442459519294e-02
4.344259497133695635540107105044e-01	-7.081861807340407155564321328711e-01	0.000000000000000000000000000000e+00	2.234252690263841684137346987882e-02
4.369813964763893388010274065891e-01	-7.126123443636284138236192120530e-01	0.000000000000000000000000000000e+00	2.203398779631364490239064934940e-02
4.395368432394092250703465651895e-01	-7.170385079932163341354112162662e-01	0.000000000000000000000000000000e+00	2.165064644543191960113226457452e-02
4.420922900024290003173632612743e-01	-7.214646716228040324025982954481e-01	0.000000000000000000000000000000e+00	2.123674289645430604545062180932e-02
4.446477367654488310755311886169e-01	-7.258908352523917306697853746300e-01	0.000000000000000000000000000000e+00	2.083623877679092323278453591229e-02
4.472031835284686063225478847016e-01	-7.303169988819794289369724538119e-01	0.000000000000000000000000000000e+00	2.048073714757920466000840065135e-02
4.497586302914884925918670433020e-01	-7.347431625115672382264619955095e-01	0.000000000000000000000000000000e+00	2.018289749028752758097660091607e-02
4.523140770545082678388837393868e-01	-7.391693261411549364936490746913e-01	0.000000000000000000000000000000e+00	1.993565791078771159972049531461e-02
4.548695238175280985970516667294e-01	-7.435954897707427457831386163889e-01	0.000000000000000000000000000000e+00	1.971780220804256536504261987375e-02
4.574249705805479848663708253298e-01	-7.480216534003305550726281580864e-01	0.000000000000000000000000000000e+00	1.950219292258251538307867178901e-02
4.599804173435677601133875214146e-01	-7.524478170299182533398152372683e-01	0.000000000000000000000000000000e+00	1.926496804328284295770856715535e-02
4.625358641065875353604042174993e-01	-7.568739806595059516070023164502e-01	0.000000000000000000000000000000e+00	1.899146446885752181898965318396e-02
4.650913108696074216297233760997e-01	-7.613001442890938719187943206634e-01	0.000000000000000000000000000000e+00	1.867894575388785033398519885850e-02
4.676467576326272523878913034423e-01	-7.657263079186815701859813998453e-01	0.000000000000000000000000000000e+00	1.833457915651562006309482910638e-02
4.702022043956470276349079995271e-01	-7.701524715482692684531684790272e-01	0.000000000000000000000000000000e+00	1.797172946493873560425136304275e-02
4.727576511586669139042271581275e-01	-7.745786351778570777426580207248e-01	0.000000000000000000000000000000e+00	1.760471581745121430473410839568e-02
4.753130979216866891512438542122e-01	-7.790047988074447760098450999067e-01	0.000000000000000000000000000000e+00	1.724552267363496649288379103382e-02
4.778685446847065199094117815548e-01	-7.834309624370324742770321790886e-01	0.000000000000000000000000000000e+00	1.690123763153565661365718142406e-02
4.804239914477262951564284776396e-01	-7.878571260666202835665217207861e-01	0.000000000000000000000000000000e+00	1.657446944401336566543569972509e-02
4.829794382107461814257476362400e-01	-7.922832896962080928560112624837e-01	0.000000000000000000000000000000e+00	1.626332012391076137225454090185e-02
4.855348849737659566727643323247e-01	-7.967094533257957911231983416656e-01	0.000000000000000000000000000000e+00	1.596349041864247864097592355392e-02
4.880903317367857319197810284095e-01	-8.011356169553834893903854208475e-01	0.000000000000000000000000000000e+00	1.566807851301608295324641062507e-02
4.906457784998056181891001870099e-01	-8.055617805849714097021774250607e-01	0.000000000000000000000000000000e+00	1.536967654490624043961410905013e-02
4.932012252628254489472681143525e-01	-8.099879442145591079693645042425e-01	0.000000000000000000000000000000e+00	1.505980903323797699677744077462e-02
4.957566720258452241942848104372e-01	-8.144141078441468062365515834244e-01	0.000000000000000000000000000000e+00	1.473122812507440641816014448295e-02
4.983121187888651104636039690376e-01	-8.188402714737346155260411251220e-01	0.000000000000000000000000000000e+00	1.437783348975733149766043084128e-02
5.008675655518849412217718963802e-01	-8.232664351033223137932282043039e-01	0.000000000000000000000000000000e+00	1.399693335696003577972579279276e-02
5.034230123149047164687885924650e-01	-8.276925987329100120604152834858e-01	0.000000000000000000000000000000e+00	1.358971121140967186491366192058e-02
5.059784590779246027381077510654e-01	-8.321187623624979323722072876990e-01	0.000000000000000000000000000000e+00	1.316222276965528167891328337191e-02
5.085339058409443779851244471502e-01	-8.365449259920856306393943668809e-01	0.000000000000000000000000000000e+00	1.272464807926238297697274504117e-02
5.110893526039641532321411432349e-01	-8.409710896216733289065814460628e-01	0.000000000000000000000000000000e+00	1.228912663934861489167804649014e-02
5.136447993669839284791578393197e-01	-8.453972532512610271737685252447e-01	0.000000000000000000000000000000e+00	1.186693354576868163208214213000e-02
5.162002461300038147484769979201e-01	-8.498234168808489474855605294579e-01	0.000000000000000000000000000000e+00	1.146513986354079708829267758574e-02
5.187556928930235899954936940048e-01	-8.542495805104366457527476086398e-01	0.000000000000000000000000000000e+00	1.108522574856882041138828043358e-02
5.213111396560434762648128526052e-01	-8.586757441400243440199346878217e-01	0.000000000000000000000000000000e+00	1.072328232466391619015499969692e-02
5.238665864190633625341320112057e-01	-8.631019077696121533094242295192e-01	0.000000000000000000000000000000e+00	1.037299825449761701834372473741e-02
5.264220331820831377811487072904e-01	-8.675280713991998515766113087011e-01	0.000000000000000000000000000000e+00	1.002884750746546246857882067616e-02
5.289774799451029130281654033752e-01	-8.719542350287875498437983878830e-01	0.000000000000000000000000000000e+00	9.688247773526417055967030478314e-03
5.315329267081227992974845619756e-01	-8.763803986583754701555903920962e-01	0.000000000000000000000000000000e+00	9.351109008111936279905584967764e-03
5.340883734711425745445012580603e-01	-8.808065622879631684227774712781e-01	0.000000000000000000000000000000e+00	9.018402044411316653693688749627e-03
5.366438202341623497915179541451e-01	-8.852327259175508666899645504600e-01	0.000000000000000000000000000000e+00	8.690841490208210326495752440223e-03
5.391992669971822360608371127455e-01	-8.896588895471386759794540921575e-01	0.000000000000000000000000000000e+00	8.368696500282673048087822564867e-03
5.417547137602020113078538088303e-01	-8.940850531767264852689436338551e-01	0.000000000000000000000000000000e+00	8.051952383562096388081030795547e-03
5.443101605232217865548705049150e-01	-8.985112168063141835361307130370e-01	0.000000000000000000000000000000e+00	7.740635238028001872956362916511e-03
5.468656072862416728241896635154e-01	-9.029373804359018818033177922189e-01	0.000000000000000000000000000000e+00	7.434943645218089307291631229191e-03
5.494210540492615590935088221158e-01	-9.073635440654896910928073339164e-01	0.000000000000000000000000000000e+00	7.135383516025300965068822733883e-03
5.519765008122813343405255182006e-01	-9.117897076950773893599944130983e-01	0.000000000000000000000000000000e+00	6.842703803520120559022998918408e-03
5.545319475753011095875422142853e-01	-9.162158713246650876271814922802e-01	0.000000000000000000000000000000e+00	6.557704283880975287823744679372e-03
5.570873943383209958568613728858e-01	-9.206420349542530079389734964934e-01	0.000000000000000000000000000000e+00	6.280995711308622400648182804161e-03
5.596428411013407711038780689705e-01	-9.250681985838407062061605756753e-01	0.000000000000000000000000000000e+00	6.012893984948904611831377309272e-03
5.621982878643605463508947650553e-01	-9.294943622134284044733476548572e-01	0.000000000000000000000000000000e+00	5.753467571873138210192255570519e-03
5.647537346273804326202139236557e-01	-9.339205258430162137628371965548e-01	0.000000000000000000000000000000e+00	5.502658272481746916382494561049e-03
5.673091813904002078672306197404e-01	-9.383466894726040230523267382523e-01	0.000000000000000000000000000000e+00	5.260385625159290888530616570051e-03
5.698646281534199831142473158252e-01	-9.427728531021917213195138174342e-01	0.000000000000000000000000000000e+00	5.026590030289155783260746090946e-03
5.724200749164398693835664744256e-01	-9.471990167317795306090033591317e-01	0.000000000000000000000000000000e+00	4.801221954696214058722070205931e-03
5.749755216794597556528856330260e-01	-9.516251803613672288761904383136e-01	0.000000000000000000000000000000e+00	4.584209672377407771004520498082e-03
5.775309684424795308999023291108e-01	-9.560513439909549271433775174955e-01	0.000000000000000000000000000000e+00	4.375441592048925389113467332436e-03
5.800864152054994171692214877112e-01	-9.604775076205428474551695217087e-01	0.000000000000000000000000000000e+00	4.174774635876456543859269743280e-03
5.826418619685191924162381837959e-01	-9.649036712501305457223566008906e-01	0.000000000000000000000000000000e+00	3.982058674516414202571024105737e-03
5.851973087315389676632548798807e-01	-9.693298348797182439895436800725e-01	0.000000000000000000000000000000e+00	3.797153257619474957945682191962e-03
5.877527554945587429102715759655e-01	-9.737559985093059422567307592544e-01	0.000000000000000000000000000000e+00	3.619928914487477618344701824071e-03
5.903082022575786291795907345659e-01	-9.781821621388938625685227634676e-01	0.000000000000000000000000000000e+00	3.450254211067727786593772876245e-03
5.928636490205984044266074306506e-01	-9.826083257684815608357098426495e-01	0.000000000000000000000000000000e+00	3.287981496482329790698173610508e-03
5.954190957836182906959265892510e-01	-9.870344893980692591028969218314e-01	0.000000000000000000000000000000e+00	3.132937830014045910154152352334e-03
5.979745425466380659429432853358e-01	-9.914606530276571794146889260446e-01	0.000000000000000000000000000000e+00	2.984924652504075421460827399756e-03
6.005299893096579522122624439362e-01	-9.958868166572448776818760052265e-01	0.000000000000000000000000000000e+00	2.843722849490859082982607830559e-03
6.030854360726777274592791400210e-01	-1.000312980286832686971365546924e+00	0.000000000000000000000000000000e+00	2.709099937604696108767177165078e-03
6.056408828356976137285982986214e-01	-1.004739143916420385238552626106e+00	0.000000000000000000000000000000e+00	2.580816441991195912819545554839e-03
6.081963295987173889756149947061e-01	-1.009165307546008083505739705288e+00	0.000000000000000000000000000000e+00	2.458630755158169780422161565525e-03
6.107517763617371642226316907909e-01	-1.013591471175595781772926784470e+00	0.000000000000000000000000000000e+00	2.342302468268320919664304824437e-03
6.133072231247570504919508493913e-01	-1.018017634805183702084718788683e+00	0.000000000000000000000000000000e+00	2.231594539242445340149201271629e-03
6.158626698877768257389675454760e-01	-1.022443798434771400351905867865e+00	0.000000000000000000000000000000e+00	2.126274500610317134963178631324e-03
6.184181166507966009859842415608e-01	-1.026869962064359098619092947047e+00	0.000000000000000000000000000000e+00	2.026115019285027341738869566257e-03
6.209735634138164872553034001612e-01	-1.031296125693946796886280026229e+00	0.000000000000000000000000000000e+00	1.930894091778218545074619072466e-03
6.235290101768363735246225587616e-01	-1.035722289323534717198072030442e+00	0.000000000000000000000000000000e+00	1.840395073446145094223092009145e-03
6.260844569398561487716392548464e-01	-1.040148452953122415465259109624e+00	0.000000000000000000000000000000e+00	1.754406630649383213790826196998e-03
6.286399037028759240186559509311e-01	-1.044574616582710113732446188806e+00	0.000000000000000000000000000000e+00	1.672722688684408513457024803017e-03
6.311953504658958102879751095315e-01	-1.049000780212298034044238193019e+00	0.000000000000000000000000000000e+00	1.595142467365770347700881792719e-03
6.337507972289155855349918056163e-01	-1.053426943841885732311425272201e+00	0.000000000000000000000000000000e+00	1.521470687550614125926884412365e-03
6.363062439919353607820085017011e-01	-1.057853107471473430578612351383e+00	0.000000000000000000000000000000e+00	1.451517952351180813785891388079e-03
6.388616907549552470513276603015e-01	-1.062279271101061350890404355596e+00	0.000000000000000000000000000000e+00	1.385101221940148678163362561122e-03
6.414171375179750222983443563862e-01	-1.066705434730649049157591434778e+00	0.000000000000000000000000000000e+00	1.322044261654205981118548329789e-03
6.439725842809947975453610524710e-01	-1.071131598360236747424778513960e+00	0.000000000000000000000000000000e+00	1.262177963718784205748857374374e-03
6.465280310440146838146802110714e-01	-1.075557761989824445691965593142e+00	0.000000000000000000000000000000e+00	1.205340499050275987480418393716e-03
6.490834778070345700839993696718e-01	-1.079983925619412366003757597355e+00	0.000000000000000000000000000000e+00	1.151377308952680582343486292984e-03
6.516389245700543453310160657566e-01	-1.084410089249000064270944676537e+00	0.000000000000000000000000000000e+00	1.100140978986636651135166964366e-03
6.541943713330741205780327618413e-01	-1.088836252878587762538131755718e+00	0.000000000000000000000000000000e+00	1.051491043719397344008426031792e-03
6.567498180960940068473519204417e-01	-1.093262416508175460805318834900e+00	0.000000000000000000000000000000e+00	1.005293762533991880694927978368e-03
6.593052648591137820943686165265e-01	-1.097688580137763159072505914082e+00	0.000000000000000000000000000000e+00	9.614218912962900921020947819784e-04
6.618607116221335573413853126112e-01	-1.102114743767350857339692993264e+00	0.000000000000000000000000000000e+00	9.197544602396647960701470125855e-04
6.644161583851534436107044712116e-01	-1.106540907396938777651484997477e+00	0.000000000000000000000000000000e+00	8.801765599636314366463474279101e-04
6.669716051481732188577211672964e-01	-1.110967071026526475918672076659e+00	0.000000000000000000000000000000e+00	8.425791323800074393221559709843e-04
6.695270519111931051270403258968e-01	-1.115393234656114174185859155841e+00	0.000000000000000000000000000000e+00	8.068587630307693520093081929190e-04
6.720824986742128803740570219816e-01	-1.119819398285702094497651160054e+00	0.000000000000000000000000000000e+00	7.729174720524065221941012460150e-04
6.746379454372327666433761805820e-01	-1.124245561915289792764838239236e+00	0.000000000000000000000000000000e+00	7.406625031701903052669400118191e-04
6.771933922002525418903928766667e-01	-1.128671725544877491032025318418e+00	0.000000000000000000000000000000e+00	7.100061112954531104130007079789e-04
6.797488389632724281597120352671e-01	-1.133097889174465411343817322631e+00	0.000000000000000000000000000000e+00	6.808653503771322631696327754014e-04
6.823042857262922034067287313519e-01	-1.137524052804053109611004401813e+00	0.000000000000000000000000000000e+00	6.531618634395796848049475791242e-04
6.848597324893119786537454274367e-01	-1.141950216433640807878191480995e+00	0.000000000000000000000000000000e+00	6.268216764320183164577171552878e-04
6.874151792523317539007621235214e-01	-1.146376380063228506145378560177e+00	0.000000000000000000000000000000e+00	6.017749972257217198207124297937e-04
6.899706260153516401700812821218e-01	-1.150802543692816426457170564390e+00	0.000000000000000000000000000000e+00	5.779560206971751145157978335476e-04
6.925260727783714154170979782066e-01	-1.155228707322404124724357643572e+00	0.000000000000000000000000000000e+00	5.553027405012196182979011815917e-04
6.950815195413913016864171368070e-01	-1.159654870951991822991544722754e+00	0.000000000000000000000000000000e+00	5.337567681900912130998904103762e-04
6.976369663044111879557362954074e-01	-1.164081034581579521258731801936e+00	0.000000000000000000000000000000e+00	5.132631595778812047536909801693e-04
7.001924130674309632027529914922e-01	-1.168507198211167219525918881118e+00	0.000000000000000000000000000000e+00	4.937702489698916159463482067338e-04
7.027478598304507384497696875769e-01	-1.172933361840755139837710885331e+00	0.000000000000000000000000000000e+00	4.752294911533152567406634858571e-04
7.053033065934706247190888461773e-01	-1.177359525470342838104897964513e+00	0.000000000000000000000000000000e+00	4.575953112919306942779629210349e-04
7.078587533564903999661055422621e-01	-1.181785689099930536372085043695e+00	0.000000000000000000000000000000e+00	4.408249627983118132390494281481e-04
7.104142001195101752131222383468e-01	-1.186211852729518234639272122877e+00	0.000000000000000000000000000000e+00	4.248783932081145672809974200845e-04
7.129696468825300614824413969473e-01	-1.190638016359106154951064127090e+00	0.000000000000000000000000000000e+00	4.097181179738565914502657072660e-04
7.155250936455498367294580930320e-01	-1.195064179988693853218251206272e+00	0.000000000000000000000000000000e+00	3.953091021290773771426629856762e-04
7.180805404085696119764747891168e-01	-1.199490343618281551485438285454e+00	0.000000000000000000000000000000e+00	3.816186496943218512019335708629e-04
7.206359871715894982457939477172e-01	-1.203916507247869249752625364636e+00	0.000000000000000000000000000000e+00	3.686163007528511672931947895648e-04
7.231914339346093845151131063176e-01	-1.208342670877457170064417368849e+00	0.000000000000000000000000000000e+00	3.562737359362154465625138755058e-04
7.257468806976291597621298024023e-01	-1.212768834507044868331604448031e+00	0.000000000000000000000000000000e+00	3.445646881699149363317835614851e-04
7.283023274606489350091464984871e-01	-1.217194998136632566598791527213e+00	0.000000000000000000000000000000e+00	3.334648615055271314404350402327e-04
7.308577742236688212784656570875e-01	-1.221621161766220486910583531426e+00	0.000000000000000000000000000000e+00	3.229518570741669869494927525011e-04
7.334132209866885965254823531723e-01	-1.226047325395808185177770610608e+00	0.000000000000000000000000000000e+00	3.130051055140807515428380547462e-04
7.359686677497083717724990492570e-01	-1.230473489025395883444957689790e+00	0.000000000000000000000000000000e+00	3.036058063188421841938069434264e-04
7.385241145127282580418182078574e-01	-1.234899652654983803756749694003e+00	0.000000000000000000000000000000e+00	2.947368736542234878006407683415e-04
7.410795612757480332888349039422e-01	-1.239325816284571502023936773185e+00	0.000000000000000000000000000000e+00	2.863828884173461562789864132128e-04
7.436350080387678085358516000269e-01	-1.243751979914159200291123852367e+00	0.000000000000000000000000000000e+00	2.785300570320221489814538351482e-04
7.461904548017876948051707586274e-01	-1.248178143543746898558310931548e+00	0.000000000000000000000000000000e+00	2.711661760458625516911901343065e-04
7.487459015648075810744899172278e-01	-1.252604307173334596825498010730e+00	0.000000000000000000000000000000e+00	2.642806032286211179171964147372e-04
7.513013483278273563215066133125e-01	-1.257030470802922295092685089912e+00	0.000000000000000000000000000000e+00	2.578642347176314628294513386919e-04
7.538567950908471315685233093973e-01	-1.261456634432510215404477094125e+00	0.000000000000000000000000000000e+00	2.519094883059748955778101020542e-04
7.564122418538670178378424679977e-01	-1.265882798062097913671664173307e+00	0.000000000000000000000000000000e+00	2.464102928383309705669124145544e-04
7.589676886168867930848591640824e-01	-1.270308961691685611938851252489e+00	0.000000000000000000000000000000e+00	2.413620836075438050305486115121e-04
7.615231353799065683318758601672e-01	-1.274735125321273310206038331671e+00	0.000000000000000000000000000000e+00	2.367618042085282677525204242386e-04
7.640785821429264546011950187676e-01	-1.279161288950861230517830335884e+00	0.000000000000000000000000000000e+00	2.326079141642781753038932146538e-04
7.666340289059462298482117148524e-01	-1.283587452580448928785017415066e+00	0.000000000000000000000000000000e+00	2.289004031338521811915487358391e-04
7.691894756689661161175308734528e-01	-1.288013616210036627052204494248e+00	0.000000000000000000000000000000e+00	2.256408112413992397317363813869e-04
7.717449224319858913645475695375e-01	-1.292439779839624547363996498461e+00	0.000000000000000000000000000000e+00	2.228322560208843264219907842616e-04
7.743003691950057776338667281379e-01	-1.296865943469212245631183577643e+00	0.000000000000000000000000000000e+00	2.204794656173646931300591500502e-04
7.768558159580255528808834242227e-01	-1.301292107098799943898370656825e+00	0.000000000000000000000000000000e+00	2.185888189605658953225397755915e-04
1.533268057811892209896242889045e-02	2.655698177752652613947681459194e-02	0.000000000000000000000000000000e+00	2.210824260571001855478490139006e-04
1.788812734113874244878950037219e-02	2.213081814793877236113850415222e-02	0.000000000000000000000000000000e+00	2.198131061688834899520150756302e-04
2.044357410415856279861657185393e-02	1.770465451835101511335324175889e-02	0.000000000000000000000000000000e+00	2.190317272047374646745665494052e-04
2.299902086717838661789059528928e-02	1.327849088876326306973840729597e-02	0.000000000000000000000000000000e+00	2.187507795529708182376282810111e-04
2.555446763019820349827071481741e-02	8.852327259175507556676620879443e-03	0.000000000000000000000000000000e+00	2.189846741931872559430716229656e-04
2.810991439321802731754473825276e-02	4.426163629587753778338310439722e-03	0.000000000000000000000000000000e+00	2.197498219898298666384606203650e-04
3.066536115623784766737180973450e-02	0.000000000000000000000000000000e+00	0.000000000000000000000000000000e+00	2.210647206609911517155575566562e-04
3.322080791925766801719888121625e-02	-4.426163629587757247785262393336e-03	0.000000000000000000000000000000e+00	2.229500494450681010501907897137e-04
3.577625468227749183647290465160e-02	-8.852327259175511026123572833058e-03	0.000000000000000000000000000000e+00	2.254287717365945347292727207744e-04
3.833170144529730871685302417973e-02	-1.327849088876326480446188327278e-02	0.000000000000000000000000000000e+00	2.285262457590866926222805677327e-04
4.088714820831712559723314370785e-02	-1.770465451835101858280019371250e-02	0.000000000000000000000000000000e+00	2.322703431943351167800193568524e-04
4.344259497133694941650716714321e-02	-2.213081814793877236113850415222e-02	0.000000000000000000000000000000e+00	2.366915760212302810832490918003e-04
4.599804173435677323578119057856e-02	-2.655698177752652613947681459194e-02	0.000000000000000000000000000000e+00	2.418232312835034492678326634163e-04
4.855348849737659011616131010669e-02	-3.098314540711428685670902893889e-02	0.000000000000000000000000000000e+00	2.477015137710757782148196515237e-04
5.110893526039641393543533354205e-02	-3.540930903670204410449429133223e-02	0.000000000000000000000000000000e+00	2.543656964705197061696329008385e-04
5.366438202341623775470935697740e-02	-3.983547266628979788283260177195e-02	0.000000000000000000000000000000e+00	2.618582784765409389622636826545e-04
5.621982878643605463508947650553e-02	-4.426163629587755166117091221167e-02	0.000000000000000000000000000000e+00	2.702251496838253613450020473863e-04
5.877527554945587845436349994088e-02	-4.868779992546530543950922265140e-02	0.000000000000000000000000000000e+00	2.795157622134276649387973900929e-04
6.133072231247570227363752337624e-02	-5.311396355505305921784753309112e-02	0.000000000000000000000000000000e+00	2.897833073823985060475660890944e-04
6.388616907549551915401764290436e-02	-5.754012718464082687397365134530e-02	0.000000000000000000000000000000e+00	3.010848975979864630692084404018e-04
6.644161583851533603439776243249e-02	-6.196629081422856677452415397056e-02	0.000000000000000000000000000000e+00	3.134817521295007189743864195464e-04
6.899706260153515291477788196062e-02	-6.639245444381633443065027222474e-02	0.000000000000000000000000000000e+00	3.270393853406386810468708947752e-04
7.155250936455498367294580930320e-02	-7.081861807340407433120077485000e-02	0.000000000000000000000000000000e+00	3.418277959227532204408706029142e-04
7.410795612757481443111373664578e-02	-7.524478170299184198732689310418e-02	0.000000000000000000000000000000e+00	3.579216555738668164958482531546e-04
7.666340289059461743370604835945e-02	-7.967094533257958188787739572945e-02	0.000000000000000000000000000000e+00	3.754004949321441140033805972109e-04
7.921884965361444819187397570204e-02	-8.409710896216734954400351398363e-02	0.000000000000000000000000000000e+00	3.943488845726202162225715319721e-04
8.177429641663425119446628741571e-02	-8.852327259175510332234182442335e-02	0.000000000000000000000000000000e+00	4.148566087896398075010595540846e-04
8.432974317965408195263421475829e-02	-9.294943622134285710068013486307e-02	0.000000000000000000000000000000e+00	4.370188289939413734536133304687e-04
8.688518994267391271080214210087e-02	-9.737559985093061087901844530279e-02	0.000000000000000000000000000000e+00	4.609362339933402268055129269442e-04
8.944063670569374346897006944346e-02	-1.018017634805183646573567557425e-01	0.000000000000000000000000000000e+00	4.867151731544743517923756748189e-04
9.199608346871354647156238115713e-02	-1.062279271101061184356950661822e-01	0.000000000000000000000000000000e+00	5.144677687150012732400505832686e-04
9.455153023173337722973030849971e-02	-1.106540907396938722140333766220e-01	0.000000000000000000000000000000e+00	5.443120018808815475594431454454e-04
9.710697699475318023232262021338e-02	-1.150802543692816259923716870617e-01	0.000000000000000000000000000000e+00	5.763717672407260312478216590648e-04
9.966242375777301099049054755596e-02	-1.195064179988693797707099975014e-01	0.000000000000000000000000000000e+00	6.107768879582466938979457005132e-04
1.022178705207928417486584748985e-01	-1.239325816284571335490483079411e-01	0.000000000000000000000000000000e+00	6.476630834544607178554498361223e-04
1.047733172838126447512507866122e-01	-1.283587452580448873273866183808e-01	0.000000000000000000000000000000e+00	6.871718797246532429989773760326e-04
1.073287640468324755094187139548e-01	-1.327849088876326411057249288206e-01	0.000000000000000000000000000000e+00	7.294504518578921173008189349218e-04
1.098842108098523062675866412974e-01	-1.372110725172203948840632392603e-01	0.000000000000000000000000000000e+00	7.746513895406805351798174008593e-04
1.124396575728721092701789530111e-01	-1.416372361468081764179771653289e-01	0.000000000000000000000000000000e+00	8.229323787604541674822744568019e-04
1.149951043358919400283468803536e-01	-1.460633997763959024407398601397e-01	0.000000000000000000000000000000e+00	8.744558010409099295390245032422e-04
1.175505510989117430309391920673e-01	-1.504895634059836562190781705795e-01	0.000000000000000000000000000000e+00	9.293882615761717060770541465331e-04
1.201059978619316015446827350388e-01	-1.549157270355714377529920966481e-01	0.000000000000000000000000000000e+00	9.879000729084300505555837901284e-04
1.226614446249514045472750467525e-01	-1.593418906651591915313304070878e-01	0.000000000000000000000000000000e+00	1.050164736764293369614131634648e-03
1.252168913879712075498673584661e-01	-1.637680542947469175540931018986e-01	0.000000000000000000000000000000e+00	1.116358478755277629929087979122e-03
1.277723381509910383080352858087e-01	-1.681942179243346713324314123383e-01	0.000000000000000000000000000000e+00	1.186659890731187006959745922074e-03
1.303277849140108690662032131513e-01	-1.726203815539224528663453384070e-01	0.000000000000000000000000000000e+00	1.261249715553974023313221763942e-03
1.328832316770306998243711404939e-01	-1.770465451835102066446836488467e-01	0.000000000000000000000000000000e+00	1.340310760383552068919499333788e-03
1.354386784400505028269634522076e-01	-1.814727088130979604230219592864e-01	0.000000000000000000000000000000e+00	1.424027847697891717773654995938e-03
1.379941252030703335851313795501e-01	-1.858988724426856864457846540972e-01	0.000000000000000000000000000000e+00	1.512587615387846282782868811978e-03
1.405495719660901365877236912638e-01	-1.903250360722734402241229645369e-01	0.000000000000000000000000000000e+00	1.606177881254952991008089213665e-03
1.431050187291099951014672342353e-01	-1.947511997018612217580368906056e-01	0.000000000000000000000000000000e+00	1.704986217737562270019280319389e-03
1.456604654921297981040595459490e-01	-1.991773633314489755363752010453e-01	0.000000000000000000000000000000e+00	1.809197373103286782952681122083e-03
1.482159122551496011066518576627e-01	-2.036035269610367293147135114850e-01	0.000000000000000000000000000000e+00	1.918989243974032884651470531878e-03
1.507713590181694318648197850052e-01	-2.080296905906244553374762062958e-01	0.000000000000000000000000000000e+00	2.034527270980404731887114522237e-03
1.533268057811892626229877123478e-01	-2.124558542202122368713901323645e-01	0.000000000000000000000000000000e+00	2.155957411829737858932620753194e-03
1.558822525442090933811556396904e-01	-2.168820178497999906497284428042e-01	0.000000000000000000000000000000e+00	2.283398274768312554566795924416e-03
1.584376993072288963837479514041e-01	-2.213081814793877444280667532439e-01	0.000000000000000000000000000000e+00	2.416933596388352346873151788031e-03
1.609931460702487271419158787467e-01	-2.257343451089754982064050636836e-01	0.000000000000000000000000000000e+00	2.556606973710400399629749657038e-03
1.635485928332685579000838060892e-01	-2.301605087385632519847433741234e-01	0.000000000000000000000000000000e+00	2.702421390616920743310558350458e-03
1.661040395962883609026761178029e-01	-2.345866723681510057630816845631e-01	0.000000000000000000000000000000e+00	2.854346140247068959461262949162e-03
1.686594863593081916608440451455e-01	-2.390128359977387595414199950028e-01	0.000000000000000000000000000000e+00	3.012332612223280262075952862233e-03
1.712149331223279946634363568592e-01	-2.434389996273265133197583054425e-01	0.000000000000000000000000000000e+00	3.176337673146509450738950164350e-03
1.737703798853478254216042842017e-01	-2.478651632569142670980966158822e-01	0.000000000000000000000000000000e+00	3.346349380734004851783991441039e-03
1.763258266483676561797722115443e-01	-2.522913268865020208764349263220e-01	0.000000000000000000000000000000e+00	3.522406071695117352193804549643e-03
1.788812734113874591823645232580e-01	-2.567174905160897746547732367617e-01	0.000000000000000000000000000000e+00	3.704598894658242807381709482684e-03
1.814367201744072899405324506006e-01	-2.611436541456775284331115472014e-01	0.000000000000000000000000000000e+00	3.893051745375173712526706282233e-03
1.839921669374270929431247623143e-01	-2.655698177752652822114498576411e-01	0.000000000000000000000000000000e+00	4.087881326168842609225517747973e-03
1.865476137004469514568683052858e-01	-2.699959814048530359897881680808e-01	0.000000000000000000000000000000e+00	4.289150428208952925412944523487e-03
1.891030604634667544594606169994e-01	-2.744221450344407897681264785206e-01	0.000000000000000000000000000000e+00	4.496834009410507863868655675788e-03
1.916585072264865574620529287131e-01	-2.788483086640285435464647889603e-01	0.000000000000000000000000000000e+00	4.710815493951886478996016194287e-03
1.942139539895063882202208560557e-01	-2.832744722936162973248030994000e-01	0.000000000000000000000000000000e+00	4.930919383895185359456547757873e-03
1.967694007525262189783887833983e-01	-2.877006359232041066142926410976e-01	0.000000000000000000000000000000e+00	5.156970564844432815265751202105e-03
1.993248475155460497365567107408e-01	-2.921267995527918048814797202795e-01	0.000000000000000000000000000000e+00	5.388857876317322027903689019013e-03
2.018802942785658527391490224545e-01	-2.965529631823795586598180307192e-01	0.000000000000000000000000000000e+00	5.626574782390865274439573084919e-03
2.044357410415856834973169497971e-01	-3.009791268119673124381563411589e-01	0.000000000000000000000000000000e+00	5.870214124532170500703198712245e-03
2.069911878046054864999092615108e-01	-3.054052904415550662164946515986e-01	0.000000000000000000000000000000e+00	6.119906640469069750154496034611e-03
2.095466345676253172580771888533e-01	-3.098314540711428755059841932962e-01	0.000000000000000000000000000000e+00	6.375713875893101838243648415983e-03
2.121020813306451480162451161959e-01	-3.142576177007306292843225037359e-01	0.000000000000000000000000000000e+00	6.637517541830870865249281109755e-03
2.146575280936649510188374279096e-01	-3.186837813303183275515095829178e-01	0.000000000000000000000000000000e+00	6.904975372805697599043472934000e-03
2.172129748566847817770053552522e-01	-3.231099449599061368409991246153e-01	0.000000000000000000000000000000e+00	7.177616001032452279495554847699e-03
2.197684216197045847795976669659e-01	-3.275361085894938351081862037972e-01	0.000000000000000000000000000000e+00	7.455094246996685908301927270259e-03
2.223238683827244155377655943084e-01	-3.319622722190816443976757454948e-01	0.000000000000000000000000000000e+00	7.737523800072962365526052508358e-03
2.248793151457442740515091372799e-01	-3.363884358486693981760140559345e-01	0.000000000000000000000000000000e+00	8.025702957871534704015203942618e-03
2.274347619087640492985258333647e-01	-3.408145994782570964432011351164e-01	0.000000000000000000000000000000e+00	8.321025758311629758057215155986e-03
2.299902086717838800566937607073e-01	-3.452407631078449057326906768139e-01	0.000000000000000000000000000000e+00	8.624976423669749800438033560113e-03
2.325456554348036830592860724209e-01	-3.496669267374326039998777559958e-01	0.000000000000000000000000000000e+00	8.938300138581710060914353732642e-03
2.351011021978235138174539997635e-01	-3.540930903670203577782160664356e-01	0.000000000000000000000000000000e+00	9.260120941425973792315851085277e-03
2.376565489608433723311975427350e-01	-3.585192539966081670677056081331e-01	0.000000000000000000000000000000e+00	9.587352417593406408991008049725e-03
2.402119957238631475782142388198e-01	-3.629454176261958653348926873150e-01	0.000000000000000000000000000000e+00	9.914699505578031604735578241616e-03
2.427674424868830060919577817913e-01	-3.673715812557836746243822290126e-01	0.000000000000000000000000000000e+00	1.023543626690557976910422866013e-02
2.453228892499028368501257091339e-01	-3.717977448853714284027205394523e-01	0.000000000000000000000000000000e+00	1.054297139187120903314198727685e-02
2.478783360129226398527180208475e-01	-3.762239085149591266699076186342e-01	0.000000000000000000000000000000e+00	1.083293325169496119919632093342e-02
2.504337827759424706108859481901e-01	-3.806500721445469359593971603317e-01	0.000000000000000000000000000000e+00	1.110513528424474614941797057099e-02
2.529892295389622458579026442749e-01	-3.850762357741346342265842395136e-01	0.000000000000000000000000000000e+00	1.136452157279496319453038211122e-02
2.555446763019820766160705716175e-01	-3.895023994037224435160737812112e-01	0.000000000000000000000000000000e+00	1.162036490570762456431275211344e-02
2.581001230650019073742384989600e-01	-3.939285630333101972944120916509e-01	0.000000000000000000000000000000e+00	1.188371941634122803954642932922e-02
2.606555698280217381324064263026e-01	-3.983547266628978955615991708328e-01	0.000000000000000000000000000000e+00	1.216405165157770709716267276690e-02
2.632110165910415688905743536452e-01	-4.027808902924857048510887125303e-01	0.000000000000000000000000000000e+00	1.246648906627428540772051235308e-02
2.657664633540613441375910497300e-01	-4.072070539220734031182757917122e-01	0.000000000000000000000000000000e+00	1.279085969242454469407821449067e-02
2.683219101170811748957589770725e-01	-4.116332175516612124077653334098e-01	0.000000000000000000000000000000e+00	1.313288446171836411358047058684e-02
2.708773568801010611650781356730e-01	-4.160593811812489661861036438495e-01	0.000000000000000000000000000000e+00	1.348705537639381668579829920418e-02
2.734328036431208364120948317577e-01	-4.204855448108366644532907230314e-01	0.000000000000000000000000000000e+00	1.385003861974973791981735615764e-02
2.759882504061406671702627591003e-01	-4.249117084404244737427802647289e-01	0.000000000000000000000000000000e+00	1.422288394829839160149465016048e-02
2.785436971691604979284306864429e-01	-4.293378720700122275211185751687e-01	0.000000000000000000000000000000e+00	1.461008921264091500735737838568e-02
2.810991439321802731754473825276e-01	-4.337640356995999812994568856084e-01	0.000000000000000000000000000000e+00	1.501462771943836566057584036571e-02
2.836545906952001594447665411280e-01	-4.381901993291877350777951960481e-01	0.000000000000000000000000000000e+00	1.543076138292018111008996328337e-02
2.862100374582199346917832372128e-01	-4.426163629587754333449822752300e-01	0.000000000000000000000000000000e+00	1.583944174909325888767064327567e-02
2.887654842212397654499511645554e-01	-4.470425265883632426344718169275e-01	0.000000000000000000000000000000e+00	1.621129587238444302865758572807e-02
2.913209309842595962081190918980e-01	-4.514686902179509964128101273673e-01	0.000000000000000000000000000000e+00	1.651803945540140580727772601222e-02
2.938763777472793714551357879827e-01	-4.558948538475387501911484378070e-01	0.000000000000000000000000000000e+00	1.674675009865820435317473879877e-02
2.964318245102992577244549465831e-01	-4.603210174771265039694867482467e-01	0.000000000000000000000000000000e+00	1.690823318278112177837080309928e-02
2.989872712733190884826228739257e-01	-4.647471811067143132589762899443e-01	0.000000000000000000000000000000e+00	1.703395278557793060536518225945e-02
3.015427180363388637296395700105e-01	-4.691733447363020115261633691262e-01	0.000000000000000000000000000000e+00	1.716357026557438145153433595169e-02
3.040981647993586944878074973531e-01	-4.735995083658898208156529108237e-01	0.000000000000000000000000000000e+00	1.733053380651875668982953015984e-02
3.066536115623785252459754246956e-01	-4.780256719954775190828399900056e-01	0.000000000000000000000000000000e+00	1.755255489419014006124974969225e-02
3.092090583253983560041433520382e-01	-4.824518356250653283723295317031e-01	0.000000000000000000000000000000e+00	1.782894623081992743762747011260e-02
3.117645050884181867623112793808e-01	-4.868779992546530266395166108850e-01	0.000000000000000000000000000000e+00	1.814352556108230624110078110789e-02
3.143199518514379620093279754656e-01	-4.913041628842407249067036900669e-01	0.000000000000000000000000000000e+00	1.847226999683055509438034391678e-02
3.168753986144577927674959028082e-01	-4.957303265138285341961932317645e-01	0.000000000000000000000000000000e+00	1.879520901483668418596728599823e-02
3.194308453774776235256638301507e-01	-5.001564901434162324633803109464e-01	0.000000000000000000000000000000e+00	1.910868333732984938877486058573e-02
3.219862921404974542838317574933e-01	-5.045826537730040417528698526439e-01	0.000000000000000000000000000000e+00	1.942927303659015142445198875976e-02
3.245417389035172850419996848359e-01	-5.090088174025918510423593943415e-01	0.000000000000000000000000000000e+00	1.978246435002716310802561849869e-02
3.270971856665370602890163809207e-01	-5.134349810321795493095464735234e-01	0.000000000000000000000000000000e+00	2.017940327773451447690433724347e-02
3.296526324295568910471843082632e-01	-5.178611446617673585990360152209e-01	0.000000000000000000000000000000e+00	2.059743242846710786775332735488e-02
3.322080791925767218053522356058e-01	-5.222873082913550568662230944028e-01	0.000000000000000000000000000000e+00	2.098121560497391568933522876250e-02
3.347635259555965525635201629484e-01	-5.267134719209428661557126361004e-01	0.000000000000000000000000000000e+00	2.126816484190127004572090640977e-02
3.373189727186163833216880902910e-01	-5.311396355505305644228997152823e-01	0.000000000000000000000000000000e+00	2.142369744187710631222465451629e-02
3.398744194816361585687047863757e-01	-5.355657991801182626900867944642e-01	0.000000000000000000000000000000e+00	2.146386279667345658994648260887e-02
3.424298662446559893268727137183e-01	-5.399919628097060719795763361617e-01	0.000000000000000000000000000000e+00	2.145090372000017092668500140462e-02
3.449853130076758200850406410609e-01	-5.444181264392938812690658778592e-01	0.000000000000000000000000000000e+00	2.146492633525355631096687147874e-02
3.475407597706956508432085684035e-01	-5.488442900688815795362529570411e-01	0.000000000000000000000000000000e+00	2.156839056405824781026403513806e-02
3.500962065337154816013764957461e-01	-5.532704536984693888257424987387e-01	0.000000000000000000000000000000e+00	2.178185312869081527442638446246e-02
3.526516532967352568483931918308e-01	-5.576966173280570870929295779206e-01	0.000000000000000000000000000000e+00	2.208046322456721360927289765641e-02
3.552071000597550876065611191734e-01	-5.621227809576448963824191196181e-01	0.000000000000000000000000000000e+00	2.240909481229518690481583576002e-02
3.577625468227749738758802777738e-01	-5.665489445872325946496061988000e-01	0.000000000000000000000000000000e+00	2.270637094017301585435752997455e-02
3.603179935857947491228969738586e-01	-5.709751082168204039390957404976e-01	0.000000000000000000000000000000e+00	2.292677847019877063194925881362e-02
3.628734403488145798810649012012e-01	-5.754012718464081022062828196795e-01	0.000000000000000000000000000000e+00	2.305349331195720441467500450017e-02
3.654288871118344106392328285438e-01	-5.798274354759959114957723613770e-01	0.000000000000000000000000000000e+00	2.309949933756396539541455581457e-02
3.679843338748541858862495246285e-01	-5.842535991055836097629594405589e-01	0.000000000000000000000000000000e+00	2.309857947772156472332483190257e-02
3.705397806378740721555686832289e-01	-5.886797627351714190524489822565e-01	0.000000000000000000000000000000e+00	2.309041677062749833848620539811e-02
3.730952274008938474025853793137e-01	-5.931059263647591173196360614384e-01	0.000000000000000000000000000000e+00	2.310523732011782876982763923479e-02
3.756506741639136781607533066563e-01	-5.975320899943469266091256031359e-01	0.000000000000000000000000000000e+00	2.315343490785268590337331318096e-02
3.782061209269335089189212339988e-01	-6.019582536239347358986151448335e-01	0.000000000000000000000000000000e+00	2.322397111075040834760052632646e-02
3.807615676899532841659379300836e-01	-6.063844172535224341658022240154e-01	0.000000000000000000000000000000e+00	2.329221808197752888180964703224e-02
3.833170144529731704352570886840e-01	-6.108105808831101324329893031972e-01	0.000000000000000000000000000000e+00	2.333392868689091251277467620184e-02
3.858724612159929456822737847688e-01	-6.152367445126979417224788448948e-01	0.000000000000000000000000000000e+00	2.333910419578226827508338203643e-02
3.884279079790127764404417121114e-01	-6.196629081422856399896659240767e-01	0.000000000000000000000000000000e+00	2.331907969183170600824261953221e-02
3.909833547420326071986096394539e-01	-6.240890717718734492791554657742e-01	0.000000000000000000000000000000e+00	2.330302400989864991531774762734e-02
3.935388015050524379567775667965e-01	-6.285152354014611475463425449561e-01	0.000000000000000000000000000000e+00	2.332485229165220247393719432694e-02
3.960942482680722687149454941391e-01	-6.329413990310489568358320866537e-01	0.000000000000000000000000000000e+00	2.340625347666067113117094322661e-02
3.986496950310920439619621902239e-01	-6.373675626606366551030191658356e-01	0.000000000000000000000000000000e+00	2.354359287075910578401760631095e-02
4.012051417941119302312813488243e-01	-6.417937262902244643925087075331e-01	0.000000000000000000000000000000e+00	2.370498129614953541910438161722e-02
4.037605885571317054782980449090e-01	-6.462198899198122736819982492307e-01	0.000000000000000000000000000000e+00	2.383940333703022176892183381369e-02
4.063160353201515362364659722516e-01	-6.506460535493999719491853284126e-01	0.000000000000000000000000000000e+00	2.389456544779697613756219709558e-02
4.088714820831713669946338995942e-01	-6.550722171789877812386748701101e-01	0.000000000000000000000000000000e+00	2.383643083489855526990730538728e-02
4.114269288461911977528018269368e-01	-6.594983808085754795058619492920e-01	0.000000000000000000000000000000e+00	2.366271111069070259835811498306e-02
4.139823756092109729998185230215e-01	-6.639245444381631777730490284739e-01	0.000000000000000000000000000000e+00	2.340510522279550670310399596019e-02
4.165378223722308037579864503641e-01	-6.683507080677508760402361076558e-01	0.000000000000000000000000000000e+00	2.311947873560918700897026667462e-02
4.190932691352506345161543777067e-01	-6.727768716973387963520281118690e-01	0.000000000000000000000000000000e+00	2.286769000278800895165076667581e-02
4.216487158982704652743223050493e-01	-6.772030353269264946192151910509e-01	0.000000000000000000000000000000e+00	2.269761515719335639995613007613e-02
4.242041626612902405213390011340e-01	-6.816291989565141928864022702328e-01	0.000000000000000000000000000000e+00	2.262817253216518192937556364086e-02
4.267596094243101267906581597344e-01	-6.860553625861020021758918119303e-01	0.000000000000000000000000000000e+00	2.264412438564131213603047854122e-02
4.293150561873299020376748558192e-01	-6.904815262156898114653813536279e-01	0.000000000000000000000000000000e+00	2.270171340505686141675312228472e-02
4.318705029503497327958427831618e-01	-6.949076898452775097325684328098e-01	0.000000000000000000000000000000e+00	2.274284663571562309369866738962e-02
4.344259497133696190651619417622e-01	-6.993338534748653190220579745073e-01	0.000000000000000000000000000000e+00	2.271264431885934576005325880033e-02
4.369813964763893943121786378470e-01	-7.037600171044530172892450536892e-01	0.000000000000000000000000000000e+00	2.257503538115662733432031927805e-02
4.395368432394091695591953339317e-01	-7.081861807340407155564321328711e-01	0.000000000000000000000000000000e+00	2.232149602075685773661106736654e-02
4.420922900024290558285144925321e-01	-7.126123443636286358682241370843e-01	0.000000000000000000000000000000e+00	2.197137020875094756688916675103e-02
4.446477367654488310755311886169e-01	-7.170385079932163341354112162662e-01	0.000000000000000000000000000000e+00	2.156387633115068591660445918023e-02
4.472031835284686618336991159595e-01	-7.214646716228040324025982954481e-01	0.000000000000000000000000000000e+00	2.114561620964801325062154546686e-02
4.497586302914884370807158120442e-01	-7.258908352523917306697853746300e-01	0.000000000000000000000000000000e+00	2.075693114800622116056239008230e-02
4.523140770545083233500349706446e-01	-7.303169988819795399592749163276e-01	0.000000000000000000000000000000e+00	2.042210222813852990575433921094e-02
4.548695238175280985970516667294e-01	-7.347431625115672382264619955095e-01	0.000000000000000000000000000000e+00	2.014489963393886404197097306223e-02
4.574249705805479293552195940720e-01	-7.391693261411550475159515372070e-01	0.000000000000000000000000000000e+00	1.991110322418964892476900274687e-02
4.599804173435678156245387526724e-01	-7.435954897707428568054410789046e-01	0.000000000000000000000000000000e+00	1.969538830642258639413988419165e-02
4.625358641065875908715554487571e-01	-7.480216534003305550726281580864e-01	0.000000000000000000000000000000e+00	1.947073078251788935677524250423e-02
4.650913108696073661185721448419e-01	-7.524478170299182533398152372683e-01	0.000000000000000000000000000000e+00	1.921636565286942086028254550456e-02
4.676467576326272523878913034423e-01	-7.568739806595061736516072414815e-01	0.000000000000000000000000000000e+00	1.892265650315302222272961785166e-02
4.702022043956470831460592307849e-01	-7.613001442890938719187943206634e-01	0.000000000000000000000000000000e+00	1.859155836662491900757032681213e-02
4.727576511586668583930759268696e-01	-7.657263079186815701859813998453e-01	0.000000000000000000000000000000e+00	1.823371675012484122158085142473e-02
4.753130979216867446623950854701e-01	-7.701524715482693794754709415429e-01	0.000000000000000000000000000000e+00	1.786365485952081874621022450356e-02
4.778685446847065199094117815548e-01	-7.745786351778570777426580207248e-01	0.000000000000000000000000000000e+00	1.749532806032518331140757084086e-02
4.804239914477263506675797088974e-01	-7.790047988074447760098450999067e-01	0.000000000000000000000000000000e+00	1.713877764080806373470089454258e-02
4.829794382107461259145964049821e-01	-7.834309624370325852993346416042e-01	0.000000000000000000000000000000e+00	1.679932268628628322382212445518e-02
4.855348849737660121839155635826e-01	-7.878571260666203945888241833018e-01	0.000000000000000000000000000000e+00	1.647740436988943263374451930758e-02
4.880903317367857874309322596673e-01	-7.922832896962080928560112624837e-01	0.000000000000000000000000000000e+00	1.617025133610817261287095902844e-02
4.906457784998055626779489557521e-01	-7.967094533257957911231983416656e-01	0.000000000000000000000000000000e+00	1.587235848910360097585581229396e-02
4.932012252628254489472681143525e-01	-8.011356169553837114349903458788e-01	0.000000000000000000000000000000e+00	1.557689257854807246550521426798e-02
4.957566720258452797054360416951e-01	-8.055617805849714097021774250607e-01	0.000000000000000000000000000000e+00	1.527595435697670991914698390701e-02
4.983121187888650549524527377798e-01	-8.099879442145591079693645042425e-01	0.000000000000000000000000000000e+00	1.496152177232926323846573524179e-02
5.008675655518849412217718963802e-01	-8.144141078441469172588540459401e-01	0.000000000000000000000000000000e+00	1.462640748123253744972238621358e-02
5.034230123149047164687885924650e-01	-8.188402714737346155260411251220e-01	0.000000000000000000000000000000e+00	1.426511203612141655272527174247e-02
5.059784590779244917158052885497e-01	-8.232664351033223137932282043039e-01	0.000000000000000000000000000000e+00	1.387565706814800764457018544817e-02
5.085339058409443779851244471502e-01	-8.276925987329102341050202085171e-01	0.000000000000000000000000000000e+00	1.346023333408576452829841230141e-02
5.110893526039641532321411432349e-01	-8.321187623624979323722072876990e-01	0.000000000000000000000000000000e+00	1.302627800425766070591127032685e-02
5.136447993669839284791578393197e-01	-8.365449259920856306393943668809e-01	0.000000000000000000000000000000e+00	1.258493773214327746123863960293e-02
5.162002461300037037261745354044e-01	-8.409710896216733289065814460628e-01	0.000000000000000000000000000000e+00	1.214894785486082297298882082259e-02
5.187556928930235899954936940048e-01	-8.453972532512612492183734502760e-01	0.000000000000000000000000000000e+00	1.172897315440513642259556803538e-02
5.213111396560433652425103900896e-01	-8.498234168808489474855605294579e-01	0.000000000000000000000000000000e+00	1.133084811628690471985159149426e-02
[truncated: 88,001 more rows]
