# Supplementary material for: Light-wave-controlled Haldane model in monolayer hexagonal boron nitride
Source: Nature. 2024 Apr 15;628(8009):752–7. doi: 10.1038/s41586-024-07244-z (PMC11041748; doi:10.1038/s41586-024-07244-z)
Supplement: Supplementary file 1 — This zipped file contains source data files for Supplementary Figs. 1–4 and Extended Data Figs 2–5, 7, 8, 11 and 10. [file 41586_2024_7244_MOESM1_ESM.zip › Data source/Extended data fig 3/pops_panel_n.csv]

# Population of band 1 at time 3725.3352000804543 this is equal to i_t 86863
0.000000000000000000000000000000e+00	0.000000000000000000000000000000e+00	0.000000000000000000000000000000e+00	2.230714904343180163270865534741e-03
2.555446763019820783507940475943e-03	-4.426163629587754645700048428125e-03	0.000000000000000000000000000000e+00	2.236731187764094252318214373076e-03
5.110893526039641567015880951885e-03	-8.852327259175509291400096856250e-03	0.000000000000000000000000000000e+00	2.248828252106261672838005694075e-03
7.666340289059462784204690422030e-03	-1.327849088876326306973840729597e-02	0.000000000000000000000000000000e+00	2.267038948014846611728190239887e-03
1.022178705207928313403176190377e-02	-1.770465451835101858280019371250e-02	0.000000000000000000000000000000e+00	2.291415340006783783743937732424e-03
1.277723381509910348385883338551e-02	-2.213081814793877236113850415222e-02	0.000000000000000000000000000000e+00	2.322028225893666038281981656155e-03
1.533268057811892556840938084406e-02	-2.655698177752652613947681459194e-02	0.000000000000000000000000000000e+00	2.358966475937719457778296572315e-03
1.788812734113874591823645232580e-02	-3.098314540711428338726207698528e-02	0.000000000000000000000000000000e+00	2.402336191826308885166607609563e-03
2.044357410415856626806352380754e-02	-3.540930903670203716560038742500e-02	0.000000000000000000000000000000e+00	2.452259688656802626149922019749e-03
2.299902086717839008733754724290e-02	-3.983547266628979094393869786472e-02	0.000000000000000000000000000000e+00	2.508874308007782820417741476149e-03
2.555446763019820696771766677102e-02	-4.426163629587754472227700830445e-02	0.000000000000000000000000000000e+00	2.572331077784623110105144405679e-03
2.810991439321802731754473825276e-02	-4.868779992546529850061531874417e-02	0.000000000000000000000000000000e+00	2.642793246164659888564063550120e-03
3.066536115623785113681876168812e-02	-5.311396355505305227895362918389e-02	0.000000000000000000000000000000e+00	2.720434731765235085443332962996e-03
3.322080791925766801719888121625e-02	-5.754012718464081299618584353084e-02	0.000000000000000000000000000000e+00	2.805438551682693393979350915401e-03
3.577625468227749183647290465160e-02	-6.196629081422856677452415397056e-02	0.000000000000000000000000000000e+00	2.897995312431397157970636158097e-03
3.833170144529731565574692808696e-02	-6.639245444381632055286246441028e-02	0.000000000000000000000000000000e+00	2.998301875992553759686654046845e-03
4.088714820831713253612704761508e-02	-7.081861807340407433120077485000e-02	0.000000000000000000000000000000e+00	3.106560342936784402390060222388e-03
4.344259497133695635540107105044e-02	-7.524478170299182810953908528973e-02	0.000000000000000000000000000000e+00	3.222977526106783272008549090515e-03
4.599804173435678017467509448579e-02	-7.967094533257958188787739572945e-02	0.000000000000000000000000000000e+00	3.347765116488045714082666393097e-03
4.855348849737659705505521401392e-02	-8.409710896216734954400351398363e-02	0.000000000000000000000000000000e+00	3.481140762959367748047290191948e-03
5.110893526039641393543533354205e-02	-8.852327259175508944455401660889e-02	0.000000000000000000000000000000e+00	3.623330296373930732578561020318e-03
5.366438202341623775470935697740e-02	-9.294943622134285710068013486307e-02	0.000000000000000000000000000000e+00	3.774571318032820567422991331341e-03
5.621982878643605463508947650553e-02	-9.737559985093059700123063748833e-02	0.000000000000000000000000000000e+00	3.935118324525670695235302076753e-03
5.877527554945588539325740384811e-02	-1.018017634805183646573567557425e-01	0.000000000000000000000000000000e+00	4.105249459346509664781077475482e-03
6.133072231247570227363752337624e-02	-1.062279271101061045579072583678e-01	0.000000000000000000000000000000e+00	4.285274857559105698978640930363e-03
6.388616907549553303180545071882e-02	-1.106540907396938722140333766220e-01	0.000000000000000000000000000000e+00	4.475546347847999054114787043090e-03
6.644161583851533603439776243249e-02	-1.150802543692816259923716870617e-01	0.000000000000000000000000000000e+00	4.676468049977912898318432866063e-03
6.899706260153516679256568977507e-02	-1.195064179988693797707099975014e-01	0.000000000000000000000000000000e+00	4.888507107442538641983720282269e-03
7.155250936455498367294580930320e-02	-1.239325816284571335490483079411e-01	0.000000000000000000000000000000e+00	5.112203462282978450037518314275e-03
7.410795612757481443111373664578e-02	-1.283587452580448873273866183808e-01	0.000000000000000000000000000000e+00	5.348177283858853055253934627444e-03
7.666340289059463131149385617391e-02	-1.327849088876326411057249288206e-01	0.000000000000000000000000000000e+00	5.597132334015312259134500294522e-03
7.921884965361444819187397570204e-02	-1.372110725172203948840632392603e-01	0.000000000000000000000000000000e+00	5.859853429260892393459769778019e-03
8.177429641663426507225409523016e-02	-1.416372361468081486624015497000e-01	0.000000000000000000000000000000e+00	6.137196057903884956197249067600e-03
8.432974317965408195263421475829e-02	-1.460633997763959024407398601397e-01	0.000000000000000000000000000000e+00	6.430066481071597395136052455200e-03
8.688518994267391271080214210087e-02	-1.504895634059836562190781705795e-01	0.000000000000000000000000000000e+00	6.739391011230735917258982681233e-03
8.944063670569372959118226162900e-02	-1.549157270355714099974164810192e-01	0.000000000000000000000000000000e+00	7.066073948590142171644057356161e-03
9.199608346871356034935018897158e-02	-1.593418906651591637757547914589e-01	0.000000000000000000000000000000e+00	7.410944603546141054573048734255e-03
9.455153023173337722973030849971e-02	-1.637680542947469175540931018986e-01	0.000000000000000000000000000000e+00	7.774694976654032349538958612811e-03
9.710697699475319411011042802784e-02	-1.681942179243346990880070279673e-01	0.000000000000000000000000000000e+00	8.157811020027414677935340137083e-03
9.966242375777301099049054755596e-02	-1.726203815539224251107697227781e-01	0.000000000000000000000000000000e+00	8.560501570695841153102456644319e-03
1.022178705207928278708706670841e-01	-1.770465451835101788891080332178e-01	0.000000000000000000000000000000e+00	8.982630249228745408784924109113e-03
1.047733172838126725068264022411e-01	-1.814727088130979604230219592864e-01	0.000000000000000000000000000000e+00	9.423656598484472790566712774307e-03
1.073287640468324755094187139548e-01	-1.858988724426857142013602697261e-01	0.000000000000000000000000000000e+00	9.882593394976813688801442481235e-03
1.098842108098522923897988334829e-01	-1.903250360722734402241229645369e-01	0.000000000000000000000000000000e+00	1.035798752518123436172636786523e-02
1.124396575728721092701789530111e-01	-1.947511997018611940024612749767e-01	0.000000000000000000000000000000e+00	1.084793189219144735058186768129e-02
1.149951043358919539061346881681e-01	-1.991773633314489755363752010453e-01	0.000000000000000000000000000000e+00	1.135011523278820107230036029478e-02
1.175505510989117707865148076962e-01	-2.036035269610367293147135114850e-01	0.000000000000000000000000000000e+00	1.186191514422892633040529375421e-02
1.201059978619315876668949272243e-01	-2.080296905906244830930518219247e-01	0.000000000000000000000000000000e+00	1.238053651102072327816472352424e-02
1.226614446249514045472750467525e-01	-2.124558542202122091158145167356e-01	0.000000000000000000000000000000e+00	1.290319233898443510022424618455e-02
1.252168913879712075498673584661e-01	-2.168820178497999628941528271753e-01	0.000000000000000000000000000000e+00	1.342731655579978977677058082918e-02
1.277723381509910660636109014376e-01	-2.213081814793877444280667532439e-01	0.000000000000000000000000000000e+00	1.395078916580931929769526789187e-02
1.303277849140108690662032131513e-01	-2.257343451089754982064050636836e-01	0.000000000000000000000000000000e+00	1.447214483290863024089745181300e-02
1.328832316770306720687955248650e-01	-2.301605087385632519847433741234e-01	0.000000000000000000000000000000e+00	1.499072918399712954495850425474e-02
1.354386784400505028269634522076e-01	-2.345866723681509780075060689342e-01	0.000000000000000000000000000000e+00	1.550676624050398993981403350517e-02
1.379941252030703335851313795501e-01	-2.390128359977387595414199950028e-01	0.000000000000000000000000000000e+00	1.602130851440381961725556436704e-02
1.405495719660901643432993068927e-01	-2.434389996273265133197583054425e-01	0.000000000000000000000000000000e+00	1.653605996671026617805821956608e-02
1.431050187291099673458916186064e-01	-2.478651632569142670980966158822e-01	0.000000000000000000000000000000e+00	1.705308975637265245239859723370e-02
1.456604654921297981040595459490e-01	-2.522913268865020208764349263220e-01	0.000000000000000000000000000000e+00	1.757448621508456154671762305952e-02
1.482159122551496288622274732916e-01	-2.567174905160897746547732367617e-01	0.000000000000000000000000000000e+00	1.810202700968491923427805545543e-02
1.507713590181694318648197850052e-01	-2.611436541456775284331115472014e-01	0.000000000000000000000000000000e+00	1.863695278139611277712361925296e-02
1.533268057811892626229877123478e-01	-2.655698177752652822114498576411e-01	0.000000000000000000000000000000e+00	1.917991956632131983484512716132e-02
1.558822525442090656255800240615e-01	-2.699959814048530359897881680808e-01	0.000000000000000000000000000000e+00	1.973116812887189264191789561664e-02
1.584376993072288963837479514041e-01	-2.744221450344407897681264785206e-01	0.000000000000000000000000000000e+00	2.029089319138101948913899263971e-02
1.609931460702487271419158787467e-01	-2.788483086640285435464647889603e-01	0.000000000000000000000000000000e+00	2.085973818759756168161878520095e-02
1.635485928332685301445081904603e-01	-2.832744722936162973248030994000e-01	0.000000000000000000000000000000e+00	2.143930101973732377240722257739e-02
1.661040395962883609026761178029e-01	-2.877006359232040511031414098397e-01	0.000000000000000000000000000000e+00	2.203252853985481624077280571328e-02
1.686594863593081639052684295166e-01	-2.921267995527918048814797202795e-01	0.000000000000000000000000000000e+00	2.264390591881372191696009110728e-02
1.712149331223280224190119724881e-01	-2.965529631823795586598180307192e-01	0.000000000000000000000000000000e+00	2.327940198128083601480931008609e-02
1.737703798853478254216042842017e-01	-3.009791268119673124381563411589e-01	0.000000000000000000000000000000e+00	2.394619359325467905508233457113e-02
1.763258266483676284241965959154e-01	-3.054052904415550662164946515986e-01	0.000000000000000000000000000000e+00	2.465223861982494824029998881088e-02
1.788812734113874591823645232580e-01	-3.098314540711428199948329620383e-01	0.000000000000000000000000000000e+00	2.540577650013153138131016817169e-02
1.814367201744072899405324506006e-01	-3.142576177007306292843225037359e-01	0.000000000000000000000000000000e+00	2.621479372288684772662747946015e-02
1.839921669374271206987003779432e-01	-3.186837813303183275515095829178e-01	0.000000000000000000000000000000e+00	2.708640972138225827547941548801e-02
1.865476137004469237012926896568e-01	-3.231099449599060813298478933575e-01	0.000000000000000000000000000000e+00	2.802608403008697082747779916190e-02
1.891030604634667544594606169994e-01	-3.275361085894938351081862037972e-01	0.000000000000000000000000000000e+00	2.903663473508137637946191489391e-02
1.916585072264865574620529287131e-01	-3.319622722190815888865245142370e-01	0.000000000000000000000000000000e+00	3.011735322564905101283549981872e-02
1.942139539895063882202208560557e-01	-3.363884358486693981760140559345e-01	0.000000000000000000000000000000e+00	3.126387012131988385466030422322e-02
1.967694007525262189783887833983e-01	-3.408145994782571519543523663742e-01	0.000000000000000000000000000000e+00	3.246955044513985533249922355026e-02
1.993248475155460219809810951119e-01	-3.452407631078448502215394455561e-01	0.000000000000000000000000000000e+00	3.372873852760359392188860283568e-02
2.018802942785658527391490224545e-01	-3.496669267374326595110289872537e-01	0.000000000000000000000000000000e+00	3.504105964281561957918142979906e-02
2.044357410415856557417413341682e-01	-3.540930903670203577782160664356e-01	0.000000000000000000000000000000e+00	3.641472266173777228015495666114e-02
2.069911878046054864999092615108e-01	-3.585192539966081670677056081331e-01	0.000000000000000000000000000000e+00	3.786650869449968009883278341476e-02
2.095466345676253450136528044823e-01	-3.629454176261959208460439185728e-01	0.000000000000000000000000000000e+00	3.941780748723087979268342451178e-02
2.121020813306451202606695005670e-01	-3.673715812557836191132309977547e-01	0.000000000000000000000000000000e+00	4.108870714403675683534800100460e-02
2.146575280936649510188374279096e-01	-3.717977448853714284027205394523e-01	0.000000000000000000000000000000e+00	4.289286302913060400232581059754e-02
2.172129748566847540214297396233e-01	-3.762239085149591266699076186342e-01	0.000000000000000000000000000000e+00	4.483363474635764650555458388226e-02
2.197684216197045847795976669659e-01	-3.806500721445468804482459290739e-01	0.000000000000000000000000000000e+00	4.690042319943792115122249697379e-02
2.223238683827244432933412099374e-01	-3.850762357741346897377354707714e-01	0.000000000000000000000000000000e+00	4.906627696998011600726385950111e-02
2.248793151457442185403579060221e-01	-3.895023994037223880049225499533e-01	0.000000000000000000000000000000e+00	5.128944261298110096625180176488e-02
2.274347619087640770541014489936e-01	-3.939285630333101972944120916509e-01	0.000000000000000000000000000000e+00	5.351798048129149248941516248124e-02
2.299902086717839078122693763362e-01	-3.983547266628979510727504020906e-01	0.000000000000000000000000000000e+00	5.569369397344867828048009528175e-02
2.325456554348037108148616880499e-01	-4.027808902924856493399374812725e-01	0.000000000000000000000000000000e+00	5.775515201662941022764385934352e-02
2.351011021978235415730296153924e-01	-4.072070539220734586294270229700e-01	0.000000000000000000000000000000e+00	5.964245842971217098638092579677e-02
2.376565489608433168200463114772e-01	-4.116332175516611568966141021519e-01	0.000000000000000000000000000000e+00	6.130337977756700196252381829254e-02
2.402119957238631753337898544487e-01	-4.160593811812489661861036438495e-01	0.000000000000000000000000000000e+00	6.269772244983333464585228966826e-02
2.427674424868830060919577817913e-01	-4.204855448108367199644419542892e-01	0.000000000000000000000000000000e+00	6.379894071233560559619490959449e-02
2.453228892499028090945500935049e-01	-4.249117084404244182316290334711e-01	0.000000000000000000000000000000e+00	6.459703493153225173362130817623e-02
2.478783360129226398527180208475e-01	-4.293378720700122275211185751687e-01	0.000000000000000000000000000000e+00	6.510808619621596959881060229236e-02
2.504337827759424150997347169323e-01	-4.337640356995999257883056543506e-01	0.000000000000000000000000000000e+00	6.538267409960227261045417890273e-02
2.529892295389622458579026442749e-01	-4.381901993291877350777951960481e-01	0.000000000000000000000000000000e+00	6.549856321314105611630651537780e-02
2.555446763019821321272218028753e-01	-4.426163629587754888561335064878e-01	0.000000000000000000000000000000e+00	6.553900134366745511282914549156e-02
2.581001230650019073742384989600e-01	-4.470425265883631871233205856697e-01	0.000000000000000000000000000000e+00	6.557323024522890286824861050263e-02
2.606555698280217381324064263026e-01	-4.514686902179509964128101273673e-01	0.000000000000000000000000000000e+00	6.564657854282454629846199622989e-02
2.632110165910415688905743536452e-01	-4.558948538475387501911484378070e-01	0.000000000000000000000000000000e+00	6.577807211257219455191602719424e-02
2.657664633540613441375910497300e-01	-4.603210174771265039694867482467e-01	0.000000000000000000000000000000e+00	6.596255397259408181920292690847e-02
2.683219101170812304069102083304e-01	-4.647471811067142577478250586864e-01	0.000000000000000000000000000000e+00	6.617386014864168330973370757420e-02
2.708773568801010056539269044151e-01	-4.691733447363019560150121378683e-01	0.000000000000000000000000000000e+00	6.637158820820200644252651045463e-02
2.734328036431208364120948317577e-01	-4.735995083658897653045016795659e-01	0.000000000000000000000000000000e+00	6.651044135821145009135335612882e-02
2.759882504061406671702627591003e-01	-4.780256719954775190828399900056e-01	0.000000000000000000000000000000e+00	6.655427263266076864933751267017e-02
2.785436971691604424172794551851e-01	-4.824518356250652728611783004453e-01	0.000000000000000000000000000000e+00	6.648737293620987642839281761553e-02
2.810991439321803286865986137855e-01	-4.868779992546530266395166108850e-01	0.000000000000000000000000000000e+00	6.632397137813766940794835136330e-02
2.836545906952001594447665411280e-01	-4.913041628842408359290061525826e-01	0.000000000000000000000000000000e+00	6.610928258440619542657401552788e-02
2.862100374582199346917832372128e-01	-4.957303265138285341961932317645e-01	0.000000000000000000000000000000e+00	6.591679476547365745808804149419e-02
2.887654842212397654499511645554e-01	-5.001564901434163434856827734620e-01	0.000000000000000000000000000000e+00	6.583894943275010736005725675568e-02
2.913209309842595962081190918980e-01	-5.045826537730040417528698526439e-01	0.000000000000000000000000000000e+00	6.597275237444309714529566690544e-02
2.938763777472794269662870192406e-01	-5.090088174025918510423593943415e-01	0.000000000000000000000000000000e+00	6.640003261252462596342382994408e-02
2.964318245102992577244549465831e-01	-5.134349810321795493095464735234e-01	0.000000000000000000000000000000e+00	6.716495527263677267626462707995e-02
2.989872712733190329714716426679e-01	-5.178611446617672475767335527053e-01	0.000000000000000000000000000000e+00	6.825504978146795798110701980477e-02
3.015427180363388637296395700105e-01	-5.222873082913550568662230944028e-01	0.000000000000000000000000000000e+00	6.959472569804159292061740416102e-02
3.040981647993586944878074973531e-01	-5.267134719209427551334101735847e-01	0.000000000000000000000000000000e+00	7.105690747342194302227369462344e-02
3.066536115623785252459754246956e-01	-5.311396355505305644228997152823e-01	0.000000000000000000000000000000e+00	7.249716773054293295075467540300e-02
3.092090583253983560041433520382e-01	-5.355657991801183737123892569798e-01	0.000000000000000000000000000000e+00	7.379992908175558863348442173447e-02
3.117645050884181312511600481230e-01	-5.399919628097060719795763361617e-01	0.000000000000000000000000000000e+00	7.492517970998145704353277096743e-02
3.143199518514379620093279754656e-01	-5.444181264392938812690658778592e-01	0.000000000000000000000000000000e+00	7.593342122548507600043876664131e-02
3.168753986144577927674959028082e-01	-5.488442900688815795362529570411e-01	0.000000000000000000000000000000e+00	7.698001958644250242169704279149e-02
3.194308453774776235256638301507e-01	-5.532704536984693888257424987387e-01	0.000000000000000000000000000000e+00	7.827196945215028622833131066727e-02
3.219862921404974542838317574933e-01	-5.576966173280570870929295779206e-01	0.000000000000000000000000000000e+00	8.000572854079311679864616735358e-02
3.245417389035172295308484535781e-01	-5.621227809576447853601166571025e-01	0.000000000000000000000000000000e+00	8.229948946345176652439334930023e-02
3.270971856665370602890163809207e-01	-5.665489445872325946496061988000e-01	0.000000000000000000000000000000e+00	8.514819156104481978619702431388e-02
3.296526324295568910471843082632e-01	-5.709751082168204039390957404976e-01	0.000000000000000000000000000000e+00	8.840612450055254645242541755579e-02
3.322080791925767218053522356058e-01	-5.754012718464081022062828196795e-01	0.000000000000000000000000000000e+00	9.180314718738256940522290960871e-02
3.347635259555965525635201629484e-01	-5.798274354759959114957723613770e-01	0.000000000000000000000000000000e+00	9.498053109456239262442522885976e-02
3.373189727186163278105368590332e-01	-5.842535991055836097629594405589e-01	0.000000000000000000000000000000e+00	9.754142013152097834272069576400e-02
3.398744194816361585687047863757e-01	-5.886797627351714190524489822565e-01	0.000000000000000000000000000000e+00	9.910642425844558289771413228664e-02
3.424298662446560448380239449762e-01	-5.931059263647591173196360614384e-01	0.000000000000000000000000000000e+00	9.937822675974715413982352174571e-02
3.449853130076758200850406410609e-01	-5.975320899943469266091256031359e-01	0.000000000000000000000000000000e+00	9.820866016784454699539708144584e-02
3.475407597706956508432085684035e-01	-6.019582536239346248763126823178e-01	0.000000000000000000000000000000e+00	9.566148755023667904495709990442e-02
3.500962065337154816013764957461e-01	-6.063844172535224341658022240154e-01	0.000000000000000000000000000000e+00	9.204783903436852821045022210455e-02
3.526516532967352568483931918308e-01	-6.108105808831101324329893031972e-01	0.000000000000000000000000000000e+00	8.791522980109281459881742648577e-02
3.552071000597551431177123504312e-01	-6.152367445126979417224788448948e-01	0.000000000000000000000000000000e+00	8.397574462337416278945312342330e-02
3.577625468227749183647290465160e-01	-6.196629081422856399896659240767e-01	0.000000000000000000000000000000e+00	8.098181223198533396079312751681e-02
3.603179935857947491228969738586e-01	-6.240890717718734492791554657742e-01	0.000000000000000000000000000000e+00	7.957518812887171000269859177934e-02
3.628734403488145798810649012012e-01	-6.285152354014612585686450074718e-01	0.000000000000000000000000000000e+00	8.014975967953688607003925881145e-02
3.654288871118343551280815972859e-01	-6.329413990310489568358320866537e-01	0.000000000000000000000000000000e+00	8.276567861484232513369363459788e-02
3.679843338748542413974007558863e-01	-6.373675626606366551030191658356e-01	0.000000000000000000000000000000e+00	8.713843987311080396818141480253e-02
3.705397806378740166444174519711e-01	-6.417937262902244643925087075331e-01	0.000000000000000000000000000000e+00	9.270149336613676960272556470954e-02
3.730952274008938474025853793137e-01	-6.462198899198121626596957867150e-01	0.000000000000000000000000000000e+00	9.871989293970731549343611277436e-02
3.756506741639136781607533066563e-01	-6.506460535493999719491853284126e-01	0.000000000000000000000000000000e+00	1.044192464999653402468737795061e-01
3.782061209269335089189212339988e-01	-6.550722171789876702163724075945e-01	0.000000000000000000000000000000e+00	1.090987619534639768703598861066e-01
3.807615676899533396770891613414e-01	-6.594983808085754795058619492920e-01	0.000000000000000000000000000000e+00	1.122106481479292483527387958020e-01
3.833170144529731149241058574262e-01	-6.639245444381631777730490284739e-01	0.000000000000000000000000000000e+00	1.134067929903584959205886661948e-01
3.858724612159930011934250160266e-01	-6.683507080677509870625385701715e-01	0.000000000000000000000000000000e+00	1.125630509135297774303552387209e-01
3.884279079790127764404417121114e-01	-6.727768716973387963520281118690e-01	0.000000000000000000000000000000e+00	1.097907622630527602058947422847e-01
3.909833547420326071986096394539e-01	-6.772030353269264946192151910509e-01	0.000000000000000000000000000000e+00	1.054349167496492212237058083701e-01
3.935388015050524379567775667965e-01	-6.816291989565143039087047327484e-01	0.000000000000000000000000000000e+00	1.000485204921180287795934304995e-01
3.960942482680722687149454941391e-01	-6.860553625861020021758918119303e-01	0.000000000000000000000000000000e+00	9.433133800733825569118096154853e-02
3.986496950310920439619621902239e-01	-6.904815262156897004430788911122e-01	0.000000000000000000000000000000e+00	8.903012540970436927700859541801e-02
4.012051417941118747201301175664e-01	-6.949076898452773987102659702941e-01	0.000000000000000000000000000000e+00	8.481465076787379764322594155601e-02
4.037605885571317054782980449090e-01	-6.993338534748653190220579745073e-01	0.000000000000000000000000000000e+00	8.215737620562203746832352635465e-02
4.063160353201515362364659722516e-01	-7.037600171044530172892450536892e-01	0.000000000000000000000000000000e+00	8.125069342734751731693876308782e-02
4.088714820831713114834826683364e-01	-7.081861807340407155564321328711e-01	0.000000000000000000000000000000e+00	8.198537696231775195876423367736e-02
4.114269288461911977528018269368e-01	-7.126123443636285248459216745687e-01	0.000000000000000000000000000000e+00	8.399673534065402180637249784922e-02
4.139823756092109729998185230215e-01	-7.170385079932163341354112162662e-01	0.000000000000000000000000000000e+00	8.676161901138838838942746178873e-02
4.165378223722308037579864503641e-01	-7.214646716228040324025982954481e-01	0.000000000000000000000000000000e+00	8.971687365457368945609317734124e-02
4.190932691352506900273056089645e-01	-7.258908352523918416920878371457e-01	0.000000000000000000000000000000e+00	9.236511812167140511586893580898e-02
4.216487158982704652743223050493e-01	-7.303169988819795399592749163276e-01	0.000000000000000000000000000000e+00	9.434579785078467395464940636884e-02
4.242041626612902405213390011340e-01	-7.347431625115672382264619955095e-01	0.000000000000000000000000000000e+00	9.546307903320290499937783579298e-02
4.267596094243101267906581597344e-01	-7.391693261411551585382539997227e-01	0.000000000000000000000000000000e+00	9.567852017297114042282402124329e-02
4.293150561873299020376748558192e-01	-7.435954897707428568054410789046e-01	0.000000000000000000000000000000e+00	9.508107927664391501032525866322e-02
4.318705029503497327958427831618e-01	-7.480216534003305550726281580864e-01	0.000000000000000000000000000000e+00	9.384711029052084096946373392711e-02
4.344259497133695080428594792465e-01	-7.524478170299182533398152372683e-01	0.000000000000000000000000000000e+00	9.219643658837754773838213395720e-02
4.369813964763893943121786378470e-01	-7.568739806595060626293047789659e-01	0.000000000000000000000000000000e+00	9.034777639495041035022637743168e-02
4.395368432394091695591953339317e-01	-7.613001442890937608964918581478e-01	0.000000000000000000000000000000e+00	8.847674432453536685905248759809e-02
4.420922900024290003173632612743e-01	-7.657263079186815701859813998453e-01	0.000000000000000000000000000000e+00	8.668362651063274415541570760979e-02
4.446477367654488865866824198747e-01	-7.701524715482693794754709415429e-01	0.000000000000000000000000000000e+00	8.497973115517318265510482433456e-02
4.472031835284686618336991159595e-01	-7.745786351778570777426580207248e-01	0.000000000000000000000000000000e+00	8.329897521367775337086669651399e-02
4.497586302914884370807158120442e-01	-7.790047988074447760098450999067e-01	0.000000000000000000000000000000e+00	8.153348340165614271946026292426e-02
4.523140770545083233500349706446e-01	-7.834309624370326963216371041199e-01	0.000000000000000000000000000000e+00	7.958336434178184259913280129695e-02
4.548695238175281541082028979872e-01	-7.878571260666203945888241833018e-01	0.000000000000000000000000000000e+00	7.740448856814612088594884653503e-02
4.574249705805479293552195940720e-01	-7.922832896962080928560112624837e-01	0.000000000000000000000000000000e+00	7.503849064456186157556771831878e-02
4.599804173435678156245387526724e-01	-7.967094533257959021455008041812e-01	0.000000000000000000000000000000e+00	7.261568601835050040804730997479e-02
4.625358641065875908715554487571e-01	-8.011356169553836004126878833631e-01	0.000000000000000000000000000000e+00	7.033094972356308816063830136045e-02
4.650913108696074216297233760997e-01	-8.055617805849712986798749625450e-01	0.000000000000000000000000000000e+00	6.840169788927162597413911271360e-02
4.676467576326271968767400721845e-01	-8.099879442145591079693645042425e-01	0.000000000000000000000000000000e+00	6.702089862759008642711933134706e-02
4.702022043956470831460592307849e-01	-8.144141078441469172588540459401e-01	0.000000000000000000000000000000e+00	6.631846280330019882676140241529e-02
4.727576511586668583930759268696e-01	-8.188402714737346155260411251220e-01	0.000000000000000000000000000000e+00	6.633875123504871795798720768289e-02
4.753130979216866336400926229544e-01	-8.232664351033223137932282043039e-01	0.000000000000000000000000000000e+00	6.703634608656706961316018578145e-02
4.778685446847065199094117815548e-01	-8.276925987329102341050202085171e-01	0.000000000000000000000000000000e+00	6.828711458619110552525910406985e-02
4.804239914477263506675797088974e-01	-8.321187623624979323722072876990e-01	0.000000000000000000000000000000e+00	6.990951642798937104572587486473e-02
4.829794382107461259145964049821e-01	-8.365449259920856306393943668809e-01	0.000000000000000000000000000000e+00	7.169030143392325638007633870075e-02
4.855348849737660121839155635826e-01	-8.409710896216734399288839085784e-01	0.000000000000000000000000000000e+00	7.341069157177872173125621202416e-02
4.880903317367857874309322596673e-01	-8.453972532512611381960709877603e-01	0.000000000000000000000000000000e+00	7.487139675967763308150892953563e-02
4.906457784998056181891001870099e-01	-8.498234168808488364632580669422e-01	0.000000000000000000000000000000e+00	7.591507851627993241905301147199e-02
4.932012252628255044584193456103e-01	-8.542495805104367567750500711554e-01	0.000000000000000000000000000000e+00	7.644314831397984455474414744458e-02
4.957566720258452797054360416951e-01	-8.586757441400244550422371503373e-01	0.000000000000000000000000000000e+00	7.642416327613348048242158938592e-02
4.983121187888650549524527377798e-01	-8.631019077696121533094242295192e-01	0.000000000000000000000000000000e+00	7.589291870763231750984800783044e-02
5.008675655518848301994694338646e-01	-8.675280713991998515766113087011e-01	0.000000000000000000000000000000e+00	7.493935092850906309891456658079e-02
5.034230123149047164687885924650e-01	-8.719542350287877718884033129143e-01	0.000000000000000000000000000000e+00	7.368757926356100940168403212738e-02
5.059784590779244917158052885497e-01	-8.763803986583754701555903920962e-01	0.000000000000000000000000000000e+00	7.226805154149444632150078859922e-02
5.085339058409443779851244471502e-01	-8.808065622879631684227774712781e-01	0.000000000000000000000000000000e+00	7.078967709469059788052192061514e-02
5.110893526039642642544436057506e-01	-8.852327259175509777122670129756e-01	0.000000000000000000000000000000e+00	6.931967855475185125158077426022e-02
5.136447993669840395014603018353e-01	-8.896588895471386759794540921575e-01	0.000000000000000000000000000000e+00	6.787565699194787749437551838128e-02
5.162002461300038147484769979201e-01	-8.940850531767263742466411713394e-01	0.000000000000000000000000000000e+00	6.643128750976495799918097873160e-02
5.187556928930237010177961565205e-01	-8.985112168063142945584331755526e-01	0.000000000000000000000000000000e+00	6.493388054708347512100630183340e-02
5.213111396560434762648128526052e-01	-9.029373804359019928256202547345e-01	0.000000000000000000000000000000e+00	6.332776581912742674962402134042e-02
5.238665864190632515118295486900e-01	-9.073635440654896910928073339164e-01	0.000000000000000000000000000000e+00	6.157524150885123476184546120749e-02
5.264220331820831377811487072904e-01	-9.117897076950775003822968756140e-01	0.000000000000000000000000000000e+00	5.966888255574050170526589909059e-02
5.289774799451029130281654033752e-01	-9.162158713246653096717864173115e-01	0.000000000000000000000000000000e+00	5.763307821129935032411495399174e-02
5.315329267081226882751820994599e-01	-9.206420349542530079389734964934e-01	0.000000000000000000000000000000e+00	5.551644204909358254473872307244e-02
5.340883734711425745445012580603e-01	-9.250681985838407062061605756753e-01	0.000000000000000000000000000000e+00	5.337892880884432394994476567263e-02
5.366438202341624608138204166607e-01	-9.294943622134285154956501173729e-01	0.000000000000000000000000000000e+00	5.127837723051137386320874611556e-02
5.391992669971822360608371127455e-01	-9.339205258430162137628371965548e-01	0.000000000000000000000000000000e+00	4.926048661720219823401123449003e-02
5.417547137602020113078538088303e-01	-9.383466894726039120300242757367e-01	0.000000000000000000000000000000e+00	4.735390647917549211687315846575e-02
5.443101605232218975771729674307e-01	-9.427728531021918323418162799499e-01	0.000000000000000000000000000000e+00	4.557007281650490154722987767855e-02
5.468656072862416728241896635154e-01	-9.471990167317795306090033591317e-01	0.000000000000000000000000000000e+00	4.390613198451362442220613502286e-02
5.494210540492614480712063596002e-01	-9.516251803613672288761904383136e-01	0.000000000000000000000000000000e+00	4.234936578074155466566708128084e-02
5.519765008122813343405255182006e-01	-9.560513439909550381656799800112e-01	0.000000000000000000000000000000e+00	4.088187292956757534767575634760e-02
5.545319475753011095875422142853e-01	-9.604775076205428474551695217087e-01	0.000000000000000000000000000000e+00	3.948473108760164329567032837076e-02
5.570873943383208848345589103701e-01	-9.649036712501305457223566008906e-01	0.000000000000000000000000000000e+00	3.814125975584671535134617670337e-02
5.596428411013407711038780689705e-01	-9.693298348797183550118461425882e-01	0.000000000000000000000000000000e+00	3.683918438637099473931257875847e-02
5.621982878643606573731972275709e-01	-9.737559985093060532790332217701e-01	0.000000000000000000000000000000e+00	3.557158271041373220899828311303e-02
5.647537346273804326202139236557e-01	-9.781821621388937515462203009520e-01	0.000000000000000000000000000000e+00	3.433652959830918449668502034910e-02
5.673091813904003188895330822561e-01	-9.826083257684816718580123051652e-01	0.000000000000000000000000000000e+00	3.313563996778581821622822189966e-02
5.698646281534200941365497783409e-01	-9.870344893980693701251993843471e-01	0.000000000000000000000000000000e+00	3.197209463543508600746889669608e-02
5.724200749164398693835664744256e-01	-9.914606530276570683923864635290e-01	0.000000000000000000000000000000e+00	3.084895126752944249926002839857e-02
5.749755216794596446305831705104e-01	-9.958868166572447666595735427109e-01	0.000000000000000000000000000000e+00	2.976837896041596015495045435273e-02
5.775309684424795308999023291108e-01	-1.000312980286832686971365546924e+00	0.000000000000000000000000000000e+00	2.873193413410361427007266854616e-02
5.800864152054993061469190251955e-01	-1.004739143916420385238552626106e+00	0.000000000000000000000000000000e+00	2.774142776925887787786706439874e-02
5.826418619685191924162381837959e-01	-1.009165307546008083505739705288e+00	0.000000000000000000000000000000e+00	2.679964592896420111367561389670e-02
5.851973087315389676632548798807e-01	-1.013591471175596003817531709501e+00	0.000000000000000000000000000000e+00	2.591030537003366496229261883855e-02
5.877527554945588539325740384811e-01	-1.018017634805183702084718788683e+00	0.000000000000000000000000000000e+00	2.507705950245754655814067746178e-02
5.903082022575786291795907345659e-01	-1.022443798434771400351905867865e+00	0.000000000000000000000000000000e+00	2.430187909293410677968871880239e-02
5.928636490205985154489098931663e-01	-1.026869962064359098619092947047e+00	0.000000000000000000000000000000e+00	2.358346207752054848882927728937e-02
5.954190957836182906959265892510e-01	-1.031296125693946796886280026229e+00	0.000000000000000000000000000000e+00	2.291634479544216521085253646106e-02
5.979745425466380659429432853358e-01	-1.035722289323534495153467105411e+00	0.000000000000000000000000000000e+00	2.229112010400410154309369659131e-02
6.005299893096579522122624439362e-01	-1.040148452953122415465259109624e+00	0.000000000000000000000000000000e+00	2.169575852040013519417271936618e-02
6.030854360726777274592791400210e-01	-1.044574616582710113732446188806e+00	0.000000000000000000000000000000e+00	2.111765355904102886563933338948e-02
6.056408828356975027062958361057e-01	-1.049000780212297811999633267988e+00	0.000000000000000000000000000000e+00	2.054580364104177311879162459718e-02
6.081963295987173889756149947061e-01	-1.053426943841885510266820347169e+00	0.000000000000000000000000000000e+00	1.997254574623122044818579468028e-02
6.107517763617372752449341533065e-01	-1.057853107471473430578612351383e+00	0.000000000000000000000000000000e+00	1.939443484053053959326184951806e-02
6.133072231247570504919508493913e-01	-1.062279271101061128845799430565e+00	0.000000000000000000000000000000e+00	1.881213427724412814989740638794e-02
6.158626698877768257389675454760e-01	-1.066705434730648827112986509746e+00	0.000000000000000000000000000000e+00	1.822945157526975265560587047275e-02
6.184181166507967120082867040765e-01	-1.071131598360236747424778513960e+00	0.000000000000000000000000000000e+00	1.765184708705024030361840914338e-02
6.209735634138164872553034001612e-01	-1.075557761989824445691965593142e+00	0.000000000000000000000000000000e+00	1.708482228739651928584031281844e-02
6.235290101768362625023200962460e-01	-1.079983925619412143959152672323e+00	0.000000000000000000000000000000e+00	1.653256038496007246374475130324e-02
6.260844569398561487716392548464e-01	-1.084410089249000064270944676537e+00	0.000000000000000000000000000000e+00	1.599707475588368899011015855649e-02
6.286399037028759240186559509311e-01	-1.088836252878587762538131755718e+00	0.000000000000000000000000000000e+00	1.547796511861414953115101411640e-02
6.311953504658956992656726470159e-01	-1.093262416508175460805318834900e+00	0.000000000000000000000000000000e+00	1.497273202930310409541903027275e-02
6.337507972289155855349918056163e-01	-1.097688580137763159072505914082e+00	0.000000000000000000000000000000e+00	1.447749049565331437572357486943e-02
6.363062439919354718043109642167e-01	-1.102114743767351079384297918295e+00	0.000000000000000000000000000000e+00	1.398786994846397228886569763517e-02
6.388616907549552470513276603015e-01	-1.106540907396938777651484997477e+00	0.000000000000000000000000000000e+00	1.349989045142249537156953209660e-02
6.414171375179750222983443563862e-01	-1.110967071026526475918672076659e+00	0.000000000000000000000000000000e+00	1.301065111210027852584047991513e-02
6.439725842809949085676635149866e-01	-1.115393234656114174185859155841e+00	0.000000000000000000000000000000e+00	1.251873657323733859958458936035e-02
6.465280310440146838146802110714e-01	-1.119819398285701872453046235023e+00	0.000000000000000000000000000000e+00	1.202432085990177632051079115172e-02
6.490834778070344590616969071561e-01	-1.124245561915289570720233314205e+00	0.000000000000000000000000000000e+00	1.152900847677456805384643701018e-02
6.516389245700543453310160657566e-01	-1.128671725544877491032025318418e+00	0.000000000000000000000000000000e+00	1.103549105966293922276300065732e-02
6.541943713330741205780327618413e-01	-1.133097889174465189299212397600e+00	0.000000000000000000000000000000e+00	1.054711191142707407686351928078e-02
6.567498180960940068473519204417e-01	-1.137524052804052887566399476782e+00	0.000000000000000000000000000000e+00	1.006742406348225260526163538088e-02
6.593052648591137820943686165265e-01	-1.141950216433640807878191480995e+00	0.000000000000000000000000000000e+00	9.599807131643253721442476944503e-03
6.618607116221336683636877751269e-01	-1.146376380063228506145378560177e+00	0.000000000000000000000000000000e+00	9.147182028433753844809395161519e-03
6.644161583851534436107044712116e-01	-1.150802543692816204412565639359e+00	0.000000000000000000000000000000e+00	8.711837214411873725472545970661e-03
6.669716051481733298800236298121e-01	-1.155228707322404124724357643572e+00	0.000000000000000000000000000000e+00	8.295360021617468118670934984493e-03
6.695270519111931051270403258968e-01	-1.159654870951991822991544722754e+00	0.000000000000000000000000000000e+00	7.898653597921880681331785467592e-03
6.720824986742128803740570219816e-01	-1.164081034581579521258731801936e+00	0.000000000000000000000000000000e+00	7.522014113284488170951824770327e-03
6.746379454372326556210737180663e-01	-1.168507198211167219525918881118e+00	0.000000000000000000000000000000e+00	7.165242675091709582957388846580e-03
6.771933922002525418903928766667e-01	-1.172933361840755139837710885331e+00	0.000000000000000000000000000000e+00	6.827769976016986007427700400285e-03
6.797488389632723171374095727515e-01	-1.177359525470342838104897964513e+00	0.000000000000000000000000000000e+00	6.508777123782094262138819829033e-03
6.823042857262922034067287313519e-01	-1.181785689099930536372085043695e+00	0.000000000000000000000000000000e+00	6.207301936328271131648737224396e-03
6.848597324893120896760478899523e-01	-1.186211852729518234639272122877e+00	0.000000000000000000000000000000e+00	5.922325176299014434788681171540e-03
6.874151792523318649230645860371e-01	-1.190638016359105932906459202059e+00	0.000000000000000000000000000000e+00	5.652835199860714934794181374400e-03
6.899706260153516401700812821218e-01	-1.195064179988693853218251206272e+00	0.000000000000000000000000000000e+00	5.397872301759924079656016715489e-03
6.925260727783715264394004407222e-01	-1.199490343618281551485438285454e+00	0.000000000000000000000000000000e+00	5.156555611683467932326863092385e-03
6.950815195413913016864171368070e-01	-1.203916507247869249752625364636e+00	0.000000000000000000000000000000e+00	4.928096094085387783578777742832e-03
6.976369663044110769334338328918e-01	-1.208342670877456948019812443818e+00	0.000000000000000000000000000000e+00	4.711799258012061390743507871548e-03
7.001924130674309632027529914922e-01	-1.212768834507044868331604448031e+00	0.000000000000000000000000000000e+00	4.507060812829573846760577993109e-03
7.027478598304507384497696875769e-01	-1.217194998136632566598791527213e+00	0.000000000000000000000000000000e+00	4.313357989528690192293503002929e-03
7.053033065934705136967863836617e-01	-1.221621161766220264865978606394e+00	0.000000000000000000000000000000e+00	4.130238623547829307502965434651e-03
7.078587533564903999661055422621e-01	-1.226047325395807963133165685576e+00	0.000000000000000000000000000000e+00	3.957309552620424247804109540994e-03
7.104142001195102862354247008625e-01	-1.230473489025395883444957689790e+00	0.000000000000000000000000000000e+00	3.794225380172997277861135501098e-03
7.129696468825300614824413969473e-01	-1.234899652654983581712144768971e+00	0.000000000000000000000000000000e+00	3.640678272543797916460661667770e-03
7.155250936455498367294580930320e-01	-1.239325816284571279979331848153e+00	0.000000000000000000000000000000e+00	3.496389157986040836789687347164e-03
7.180805404085697229987772516324e-01	-1.243751979914159200291123852367e+00	0.000000000000000000000000000000e+00	3.361100475299519906025036419805e-03
7.206359871715894982457939477172e-01	-1.248178143543746898558310931548e+00	0.000000000000000000000000000000e+00	3.234570479728688611326115065481e-03
7.231914339346092734928106438019e-01	-1.252604307173334596825498010730e+00	0.000000000000000000000000000000e+00	3.116569009285400596726001154479e-03
7.257468806976291597621298024023e-01	-1.257030470802922517137290014944e+00	0.000000000000000000000000000000e+00	3.006874562512285541104883890284e-03
7.283023274606489350091464984871e-01	-1.261456634432510215404477094125e+00	0.000000000000000000000000000000e+00	2.905272509430252732276489524565e-03
7.308577742236687102561631945719e-01	-1.265882798062097913671664173307e+00	0.000000000000000000000000000000e+00	2.811554244952647971939052595758e-03
7.334132209866885965254823531723e-01	-1.270308961691685611938851252489e+00	0.000000000000000000000000000000e+00	2.725517099510259624861596705614e-03
7.359686677497084827948015117727e-01	-1.274735125321273310206038331671e+00	0.000000000000000000000000000000e+00	2.646964832848376115992383716957e-03
7.385241145127282580418182078574e-01	-1.279161288950861008473225410853e+00	0.000000000000000000000000000000e+00	2.575708553164683667358048069218e-03
7.410795612757480332888349039422e-01	-1.283587452580448928785017415066e+00	0.000000000000000000000000000000e+00	2.511567923217628353627084436539e-03
7.436350080387679195581540625426e-01	-1.288013616210036627052204494248e+00	0.000000000000000000000000000000e+00	2.454372535690643990918813344138e-03
7.461904548017876948051707586274e-01	-1.292439779839624325319391573430e+00	0.000000000000000000000000000000e+00	2.403963360475697749046863904709e-03
7.487459015648074700521874547121e-01	-1.296865943469212023586578652612e+00	0.000000000000000000000000000000e+00	2.360194185676496234083110437041e-03
7.513013483278273563215066133125e-01	-1.301292107098799943898370656825e+00	0.000000000000000000000000000000e+00	2.322932992001132922188499918548e-03
7.538567950908471315685233093973e-01	-1.305718270728387642165557736007e+00	0.000000000000000000000000000000e+00	2.292063215886111938318636660483e-03
7.564122418538670178378424679977e-01	-1.310144434357975340432744815189e+00	0.000000000000000000000000000000e+00	2.267484869980930344002256759950e-03
7.589676886168867930848591640824e-01	-1.314570597987563260744536819402e+00	0.000000000000000000000000000000e+00	2.249115500874858831342750775661e-03
7.615231353799066793541783226829e-01	-1.318996761617150959011723898584e+00	0.000000000000000000000000000000e+00	2.236890971929811865182013974618e-03
7.640785821429264546011950187676e-01	-1.323422925246738657278910977766e+00	0.000000000000000000000000000000e+00	2.230766065735637765365950713203e-03
2.555446763019820349827071481741e-03	4.426163629587754645700048428125e-03	0.000000000000000000000000000000e+00	2.233020523177599390290959391336e-03
5.110893526039640699654142963482e-03	0.000000000000000000000000000000e+00	0.000000000000000000000000000000e+00	2.235935410418494421330715127283e-03
7.666340289059461916842952433626e-03	-4.426163629587754645700048428125e-03	0.000000000000000000000000000000e+00	2.244843440940547801831783658599e-03
1.022178705207928313403176190377e-02	-8.852327259175507556676620879443e-03	0.000000000000000000000000000000e+00	2.259767627577486271556184149745e-03
1.277723381509910348385883338551e-02	-1.327849088876326480446188327278e-02	0.000000000000000000000000000000e+00	2.280750280813122112671953445329e-03
1.533268057811892383368590486725e-02	-1.770465451835101858280019371250e-02	0.000000000000000000000000000000e+00	2.307852627259497808875909896642e-03
1.788812734113874591823645232580e-02	-2.213081814793877236113850415222e-02	0.000000000000000000000000000000e+00	2.341154252135545319607468073286e-03
2.044357410415856626806352380754e-02	-2.655698177752652960892376654556e-02	0.000000000000000000000000000000e+00	2.380752366147375308214062528123e-03
2.299902086717838661789059528928e-02	-3.098314540711428338726207698528e-02	0.000000000000000000000000000000e+00	2.426760898357607949826775239899e-03
2.555446763019821043716461872464e-02	-3.540930903670203716560038742500e-02	0.000000000000000000000000000000e+00	2.479309420788847195815662871610e-03
2.810991439321802731754473825276e-02	-3.983547266628979094393869786472e-02	0.000000000000000000000000000000e+00	2.538541916494701806278344591306e-03
3.066536115623784766737180973450e-02	-4.426163629587754472227700830445e-02	0.000000000000000000000000000000e+00	2.604615411840148584549092802831e-03
3.322080791925767495609278512347e-02	-4.868779992546529850061531874417e-02	0.000000000000000000000000000000e+00	2.677698506433514105684601247503e-03
3.577625468227749183647290465160e-02	-5.311396355505305921784753309112e-02	0.000000000000000000000000000000e+00	2.757969850792379561815748090225e-03
3.833170144529730871685302417973e-02	-5.754012718464081299618584353084e-02	0.000000000000000000000000000000e+00	2.845616641745195643520283113048e-03
4.088714820831713947502095152231e-02	-6.196629081422856677452415397056e-02	0.000000000000000000000000000000e+00	2.940833229927324911356922854111e-03
4.344259497133695635540107105044e-02	-6.639245444381632055286246441028e-02	0.000000000000000000000000000000e+00	3.043819960945899801008085461262e-03
4.599804173435677323578119057856e-02	-7.081861807340407433120077485000e-02	0.000000000000000000000000000000e+00	3.154782400217102586448270074015e-03
4.855348849737660399394911792115e-02	-7.524478170299182810953908528973e-02	0.000000000000000000000000000000e+00	3.273931120506161362992969543484e-03
5.110893526039642087432923744927e-02	-7.967094533257959576566520354390e-02	0.000000000000000000000000000000e+00	3.401482254111713385280602039984e-03
5.366438202341623775470935697740e-02	-8.409710896216733566621570616917e-02	0.000000000000000000000000000000e+00	3.537659024026098240900406466380e-03
5.621982878643605463508947650553e-02	-8.852327259175510332234182442335e-02	0.000000000000000000000000000000e+00	3.682694469448687200202607883170e-03
5.877527554945587151546959603365e-02	-9.294943622134284322289232704861e-02	0.000000000000000000000000000000e+00	3.836835553985926822173624373136e-03
6.133072231247570227363752337624e-02	-9.737559985093061087901844530279e-02	0.000000000000000000000000000000e+00	4.000348779963427102435158388971e-03
6.388616907549551915401764290436e-02	-1.018017634805183507795689479281e-01	0.000000000000000000000000000000e+00	4.173527340549858070939404086630e-03
6.644161583851534991218557024695e-02	-1.062279271101061184356950661822e-01	0.000000000000000000000000000000e+00	4.356699686313941777271452338027e-03
6.899706260153515291477788196062e-02	-1.106540907396938722140333766220e-01	0.000000000000000000000000000000e+00	4.550239172766199977071543969487e-03
7.155250936455498367294580930320e-02	-1.150802543692816259923716870617e-01	0.000000000000000000000000000000e+00	4.754574226354797011895314540197e-03
7.410795612757480055332592883133e-02	-1.195064179988693797707099975014e-01	0.000000000000000000000000000000e+00	4.970198139361036056282916462123e-03
7.666340289059463131149385617391e-02	-1.239325816284571335490483079411e-01	0.000000000000000000000000000000e+00	5.197677337497538102573102491988e-03
7.921884965361444819187397570204e-02	-1.283587452580448873273866183808e-01	0.000000000000000000000000000000e+00	5.437656634315403067492233901703e-03
8.177429641663426507225409523016e-02	-1.327849088876326411057249288206e-01	0.000000000000000000000000000000e+00	5.690859796401248268948869224459e-03
8.432974317965408195263421475829e-02	-1.372110725172203948840632392603e-01	0.000000000000000000000000000000e+00	5.958083601705703793993684769248e-03
8.688518994267389883301433428642e-02	-1.416372361468081486624015497000e-01	0.000000000000000000000000000000e+00	6.240183678237801699617559592070e-03
8.944063670569372959118226162900e-02	-1.460633997763959024407398601397e-01	0.000000000000000000000000000000e+00	6.538050646453118577849927817169e-03
9.199608346871354647156238115713e-02	-1.504895634059836562190781705795e-01	0.000000000000000000000000000000e+00	6.852575702825712197774343792389e-03
9.455153023173337722973030849971e-02	-1.549157270355714099974164810192e-01	0.000000000000000000000000000000e+00	7.184605472110716997691248764113e-03
9.710697699475319411011042802784e-02	-1.593418906651591637757547914589e-01	0.000000000000000000000000000000e+00	7.534887069606950940614531475603e-03
9.966242375777301099049054755596e-02	-1.637680542947469453096687175275e-01	0.000000000000000000000000000000e+00	7.904005368650372786998303809014e-03
1.022178705207928278708706670841e-01	-1.681942179243346713324314123383e-01	0.000000000000000000000000000000e+00	8.292315690806458666761713516280e-03
1.047733172838126447512507866122e-01	-1.726203815539224251107697227781e-01	0.000000000000000000000000000000e+00	8.699876316790091171360366217868e-03
1.073287640468324893872065217693e-01	-1.770465451835102066446836488467e-01	0.000000000000000000000000000000e+00	9.126386139833242427954473896534e-03
1.098842108098522923897988334829e-01	-1.814727088130979604230219592864e-01	0.000000000000000000000000000000e+00	9.571133638940226145974676796868e-03
1.124396575728721092701789530111e-01	-1.858988724426856864457846540972e-01	0.000000000000000000000000000000e+00	1.003296396285712800688916246372e-02
1.149951043358919261505590725392e-01	-1.903250360722734402241229645369e-01	0.000000000000000000000000000000e+00	1.051027118798866268056801942521e-02
1.175505510989117707865148076962e-01	-1.947511997018612217580368906056e-01	0.000000000000000000000000000000e+00	1.100102272370987593896884959577e-02
1.201059978619315876668949272243e-01	-1.991773633314489755363752010453e-01	0.000000000000000000000000000000e+00	1.150282207642117603130227365682e-02
1.226614446249514045472750467525e-01	-2.036035269610367293147135114850e-01	0.000000000000000000000000000000e+00	1.201301425579039128255232071751e-02
1.252168913879712353054429740951e-01	-2.080296905906244553374762062958e-01	0.000000000000000000000000000000e+00	1.252883449797215047183396308128e-02
1.277723381509910383080352858087e-01	-2.124558542202122091158145167356e-01	0.000000000000000000000000000000e+00	1.304759530267902284395020728880e-02
1.303277849140108968217788287802e-01	-2.168820178497999906497284428042e-01	0.000000000000000000000000000000e+00	1.356689907207812503808774806657e-02
1.328832316770306998243711404939e-01	-2.213081814793877444280667532439e-01	0.000000000000000000000000000000e+00	1.408485474204912955842328159406e-02
1.354386784400505028269634522076e-01	-2.257343451089754982064050636836e-01	0.000000000000000000000000000000e+00	1.460026856732401373539786959554e-02
1.379941252030703335851313795501e-01	-2.301605087385632242291677584944e-01	0.000000000000000000000000000000e+00	1.511277442096146603200956803903e-02
1.405495719660901643432993068927e-01	-2.345866723681510057630816845631e-01	0.000000000000000000000000000000e+00	1.562287068387453736750813959588e-02
1.431050187291099951014672342353e-01	-2.390128359977387595414199950028e-01	0.000000000000000000000000000000e+00	1.613184144076264953104882238222e-02
1.456604654921297981040595459490e-01	-2.434389996273265133197583054425e-01	0.000000000000000000000000000000e+00	1.664155975747333773839820025842e-02
1.482159122551496288622274732916e-01	-2.478651632569142670980966158822e-01	0.000000000000000000000000000000e+00	1.715419780194998161659825086645e-02
1.507713590181694596203954006342e-01	-2.522913268865020208764349263220e-01	0.000000000000000000000000000000e+00	1.767189664141226648763627338212e-02
1.533268057811892626229877123478e-01	-2.567174905160897746547732367617e-01	0.000000000000000000000000000000e+00	1.819646930507578391766898562310e-02
1.558822525442090933811556396904e-01	-2.611436541456775284331115472014e-01	0.000000000000000000000000000000e+00	1.872921543946150235715464305031e-02
1.584376993072288963837479514041e-01	-2.655698177752652822114498576411e-01	0.000000000000000000000000000000e+00	1.927090890319057767121613267136e-02
1.609931460702487271419158787467e-01	-2.699959814048530359897881680808e-01	0.000000000000000000000000000000e+00	1.982198158590827916092358407241e-02
1.635485928332685579000838060892e-01	-2.744221450344407897681264785206e-01	0.000000000000000000000000000000e+00	2.038287614991510232620441911422e-02
1.661040395962883609026761178029e-01	-2.788483086640285435464647889603e-01	0.000000000000000000000000000000e+00	2.095449208409578406575590747707e-02
1.686594863593081916608440451455e-01	-2.832744722936162973248030994000e-01	0.000000000000000000000000000000e+00	2.153861939761195914977420784453e-02
1.712149331223279946634363568592e-01	-2.877006359232040511031414098397e-01	0.000000000000000000000000000000e+00	2.213825306824718577858313039997e-02
1.737703798853478531771798998307e-01	-2.921267995527918048814797202795e-01	0.000000000000000000000000000000e+00	2.275770991349598815212118552154e-02
1.763258266483676561797722115443e-01	-2.965529631823795586598180307192e-01	0.000000000000000000000000000000e+00	2.340251928914365356360072212283e-02
1.788812734113874591823645232580e-01	-3.009791268119673124381563411589e-01	0.000000000000000000000000000000e+00	2.407911558613572491904797345796e-02
1.814367201744072899405324506006e-01	-3.054052904415550662164946515986e-01	0.000000000000000000000000000000e+00	2.479440568374110392957376802769e-02
1.839921669374271206987003779432e-01	-3.098314540711428755059841932962e-01	0.000000000000000000000000000000e+00	2.555529515609324467395602198394e-02
1.865476137004469514568683052858e-01	-3.142576177007305737731712724781e-01	0.000000000000000000000000000000e+00	2.636821240940245836270605650498e-02
1.891030604634667544594606169994e-01	-3.186837813303183275515095829178e-01	0.000000000000000000000000000000e+00	2.723858273227326362575517748610e-02
1.916585072264865852176285443420e-01	-3.231099449599060813298478933575e-01	0.000000000000000000000000000000e+00	2.817015528623279668751777649049e-02
1.942139539895063882202208560557e-01	-3.275361085894938351081862037972e-01	0.000000000000000000000000000000e+00	2.916419692399170593422041974918e-02
1.967694007525262189783887833983e-01	-3.319622722190816443976757454948e-01	0.000000000000000000000000000000e+00	3.021887578724215955849885517637e-02
1.993248475155460497365567107408e-01	-3.363884358486693981760140559345e-01	0.000000000000000000000000000000e+00	3.132949475727037774719363483200e-02
2.018802942785658527391490224545e-01	-3.408145994782570964432011351164e-01	0.000000000000000000000000000000e+00	3.249026872609373645106600747567e-02
2.044357410415856834973169497971e-01	-3.452407631078449057326906768139e-01	0.000000000000000000000000000000e+00	3.369778957063221391798890635982e-02
2.069911878046054864999092615108e-01	-3.496669267374326039998777559958e-01	0.000000000000000000000000000000e+00	3.495518229027653328566671575572e-02
2.095466345676253172580771888533e-01	-3.540930903670204132893672976934e-01	0.000000000000000000000000000000e+00	3.627481688021420153100748962061e-02
2.121020813306451757718207318248e-01	-3.585192539966081670677056081331e-01	0.000000000000000000000000000000e+00	3.767757325587879624340104101066e-02
2.146575280936649510188374279096e-01	-3.629454176261958653348926873150e-01	0.000000000000000000000000000000e+00	3.918871680416586428252756491020e-02
2.172129748566847817770053552522e-01	-3.673715812557836746243822290126e-01	0.000000000000000000000000000000e+00	4.083266094538943319358637040750e-02
2.197684216197045847795976669659e-01	-3.717977448853713728915693081944e-01	0.000000000000000000000000000000e+00	4.262834992541138928734412161248e-02
2.223238683827244155377655943084e-01	-3.762239085149591266699076186342e-01	0.000000000000000000000000000000e+00	4.458437962956274952519564180875e-02
2.248793151457442740515091372799e-01	-3.806500721445469359593971603317e-01	0.000000000000000000000000000000e+00	4.669322167858090677494686815407e-02
2.274347619087640492985258333647e-01	-3.850762357741346342265842395136e-01	0.000000000000000000000000000000e+00	4.892766980212861355203912694378e-02
2.299902086717839078122693763362e-01	-3.895023994037224435160737812112e-01	0.000000000000000000000000000000e+00	5.124269898602729078618267521961e-02
2.325456554348037385704373036788e-01	-3.939285630333101972944120916509e-01	0.000000000000000000000000000000e+00	5.358034414470913553429909370607e-02
2.351011021978235415730296153924e-01	-3.983547266628978955615991708328e-01	0.000000000000000000000000000000e+00	5.587379669393242181962833114994e-02
2.376565489608433723311975427350e-01	-4.027808902924857048510887125303e-01	0.000000000000000000000000000000e+00	5.805195140110050444626210719434e-02
2.402119957238631475782142388198e-01	-4.072070539220734031182757917122e-01	0.000000000000000000000000000000e+00	6.004679340742834214861289865439e-02
2.427674424868830060919577817913e-01	-4.116332175516612124077653334098e-01	0.000000000000000000000000000000e+00	6.180158379833287918270201544146e-02
2.453228892499028368501257091339e-01	-4.160593811812489661861036438495e-01	0.000000000000000000000000000000e+00	6.327600145380625484836656369225e-02
2.478783360129226398527180208475e-01	-4.204855448108366644532907230314e-01	0.000000000000000000000000000000e+00	6.444781991213216487679460442450e-02
2.504337827759424706108859481901e-01	-4.249117084404244737427802647289e-01	0.000000000000000000000000000000e+00	6.531684273161834919374513219736e-02
2.529892295389622458579026442749e-01	-4.293378720700121720099673439108e-01	0.000000000000000000000000000000e+00	6.591444392787332295924329628178e-02
2.555446763019820766160705716175e-01	-4.337640356995999812994568856084e-01	0.000000000000000000000000000000e+00	6.630685808118880197881139793026e-02
2.581001230650019628853897302179e-01	-4.381901993291877350777951960481e-01	0.000000000000000000000000000000e+00	6.658054425498924344672957431612e-02
2.606555698280217381324064263026e-01	-4.426163629587754333449822752300e-01	0.000000000000000000000000000000e+00	6.681766453654715276488929021070e-02
2.632110165910415688905743536452e-01	-4.470425265883632426344718169275e-01	0.000000000000000000000000000000e+00	6.707836428205128653790012549507e-02
2.657664633540613996487422809878e-01	-4.514686902179509964128101273673e-01	0.000000000000000000000000000000e+00	6.739246612027124938570921131031e-02
2.683219101170811748957589770725e-01	-4.558948538475387501911484378070e-01	0.000000000000000000000000000000e+00	6.775892264001119602578881995214e-02
2.708773568801010611650781356730e-01	-4.603210174771265039694867482467e-01	0.000000000000000000000000000000e+00	6.814825714685625313027372840224e-02
2.734328036431208364120948317577e-01	-4.647471811067142022366738274286e-01	0.000000000000000000000000000000e+00	6.850844975689568405741169954126e-02
2.759882504061406671702627591003e-01	-4.691733447363020115261633691262e-01	0.000000000000000000000000000000e+00	6.877488056490593804070954320196e-02
2.785436971691604979284306864429e-01	-4.735995083658897653045016795659e-01	0.000000000000000000000000000000e+00	6.888607729304059568153917325617e-02
2.810991439321802731754473825276e-01	-4.780256719954775190828399900056e-01	0.000000000000000000000000000000e+00	6.880168958420025682176657255695e-02
2.836545906952001594447665411280e-01	-4.824518356250652728611783004453e-01	0.000000000000000000000000000000e+00	6.851700949196729006906991799042e-02
2.862100374582199902029344684706e-01	-4.868779992546530821506678421429e-01	0.000000000000000000000000000000e+00	6.807109086417381660361058948183e-02
2.887654842212397654499511645554e-01	-4.913041628842407804178549213248e-01	0.000000000000000000000000000000e+00	6.754426113918468588259713669686e-02
2.913209309842595962081190918980e-01	-4.957303265138285897073444630223e-01	0.000000000000000000000000000000e+00	6.705003568217877962798212365669e-02
2.938763777472794269662870192406e-01	-5.001564901434162324633803109464e-01	0.000000000000000000000000000000e+00	6.671894959918382717045659546784e-02
2.964318245102992577244549465831e-01	-5.045826537730040417528698526439e-01	0.000000000000000000000000000000e+00	6.667885923049353402713990135453e-02
2.989872712733190884826228739257e-01	-5.090088174025917400200569318258e-01	0.000000000000000000000000000000e+00	6.703082025545431532620455072902e-02
3.015427180363388637296395700105e-01	-5.134349810321794382872440110077e-01	0.000000000000000000000000000000e+00	6.782502654339492287327573194489e-02
3.040981647993586944878074973531e-01	-5.178611446617672475767335527053e-01	0.000000000000000000000000000000e+00	6.904325745791552171315430541654e-02
3.066536115623785252459754246956e-01	-5.222873082913549458439206318872e-01	0.000000000000000000000000000000e+00	7.059451697465263242392552456295e-02
3.092090583253983560041433520382e-01	-5.267134719209427551334101735847e-01	0.000000000000000000000000000000e+00	7.233170321593668239401608843764e-02
3.117645050884181867623112793808e-01	-5.311396355505305644228997152823e-01	0.000000000000000000000000000000e+00	7.408779263242382118193063433864e-02
3.143199518514379620093279754656e-01	-5.355657991801182626900867944642e-01	0.000000000000000000000000000000e+00	7.572530938031826752698805194086e-02
3.168753986144577927674959028082e-01	-5.399919628097060719795763361617e-01	0.000000000000000000000000000000e+00	7.718078181690384009794314579267e-02
3.194308453774776235256638301507e-01	-5.444181264392937702467634153436e-01	0.000000000000000000000000000000e+00	7.848947287870733369175013649510e-02
3.219862921404974542838317574933e-01	-5.488442900688815795362529570411e-01	0.000000000000000000000000000000e+00	7.977569300036821409172205221694e-02
3.245417389035172850419996848359e-01	-5.532704536984692778034400362230e-01	0.000000000000000000000000000000e+00	8.121194494882463810192518849362e-02
3.270971856665370602890163809207e-01	-5.576966173280569760706271154049e-01	0.000000000000000000000000000000e+00	8.295870735216206992568288569601e-02
3.296526324295568910471843082632e-01	-5.621227809576447853601166571025e-01	0.000000000000000000000000000000e+00	8.510505997218383023028565048662e-02
3.322080791925767218053522356058e-01	-5.665489445872325946496061988000e-01	0.000000000000000000000000000000e+00	8.763034327531728229221386072822e-02
3.347635259555965525635201629484e-01	-5.709751082168202929167932779819e-01	0.000000000000000000000000000000e+00	9.039310798175946570776062571895e-02
3.373189727186163833216880902910e-01	-5.754012718464081022062828196795e-01	0.000000000000000000000000000000e+00	9.314865990940224271810166101204e-02
3.398744194816361585687047863757e-01	-5.798274354759958004734698988614e-01	0.000000000000000000000000000000e+00	9.558326981101236685667288384138e-02
3.424298662446559893268727137183e-01	-5.842535991055836097629594405589e-01	0.000000000000000000000000000000e+00	9.736081806413873773742295725242e-02
3.449853130076758755961918723187e-01	-5.886797627351713080301465197408e-01	0.000000000000000000000000000000e+00	9.817474493008519764725150480444e-02
3.475407597706956508432085684035e-01	-5.931059263647591173196360614384e-01	0.000000000000000000000000000000e+00	9.780906901156700972155277895581e-02
3.500962065337154816013764957461e-01	-5.975320899943468155868231406203e-01	0.000000000000000000000000000000e+00	9.619900865813391099834461783757e-02
3.526516532967353123595444230887e-01	-6.019582536239346248763126823178e-01	0.000000000000000000000000000000e+00	9.348309750294639397516505141539e-02
3.552071000597550876065611191734e-01	-6.063844172535223231434997614997e-01	0.000000000000000000000000000000e+00	9.002184222210198039082484910978e-02
3.577625468227749738758802777738e-01	-6.108105808831101324329893031972e-01	0.000000000000000000000000000000e+00	8.636954433060545222033965728770e-02
3.603179935857947491228969738586e-01	-6.152367445126978307001763823791e-01	0.000000000000000000000000000000e+00	8.318942759084675675484987777963e-02
3.628734403488145798810649012012e-01	-6.196629081422856399896659240767e-01	0.000000000000000000000000000000e+00	8.112920265315409773521082570369e-02
3.654288871118344106392328285438e-01	-6.240890717718734492791554657742e-01	0.000000000000000000000000000000e+00	8.068419052478568997965879816547e-02
3.679843338748541858862495246285e-01	-6.285152354014611475463425449561e-01	0.000000000000000000000000000000e+00	8.208814658519683615800488496461e-02
3.705397806378740721555686832289e-01	-6.329413990310488458135296241380e-01	0.000000000000000000000000000000e+00	8.526090712571594842916766765484e-02
3.730952274008938474025853793137e-01	-6.373675626606366551030191658356e-01	0.000000000000000000000000000000e+00	8.982714844665673492585256099119e-02
3.756506741639136781607533066563e-01	-6.417937262902243533702062450175e-01	0.000000000000000000000000000000e+00	9.519561915824924225315584180862e-02
3.782061209269335089189212339988e-01	-6.462198899198121626596957867150e-01	0.000000000000000000000000000000e+00	1.006720991027532513539810565817e-01
3.807615676899533396770891613414e-01	-6.506460535493998609268828658969e-01	0.000000000000000000000000000000e+00	1.055731182616693603071311713393e-01
3.833170144529731704352570886840e-01	-6.550722171789876702163724075945e-01	0.000000000000000000000000000000e+00	1.093163272639869343372254206770e-01
3.858724612159929456822737847688e-01	-6.594983808085753684835594867764e-01	0.000000000000000000000000000000e+00	1.114789076109053422847239289695e-01
3.884279079790128319515929433692e-01	-6.639245444381631777730490284739e-01	0.000000000000000000000000000000e+00	1.118297338411808616864817622627e-01
3.909833547420326071986096394539e-01	-6.683507080677509870625385701715e-01	0.000000000000000000000000000000e+00	1.103456398762899526300174102289e-01
3.935388015050524379567775667965e-01	-6.727768716973386853297256493533e-01	0.000000000000000000000000000000e+00	1.072168037703316589848157036613e-01
3.960942482680722687149454941391e-01	-6.772030353269264946192151910509e-01	0.000000000000000000000000000000e+00	1.028363009302313696435859924350e-01
3.986496950310920994731134214817e-01	-6.816291989565141928864022702328e-01	0.000000000000000000000000000000e+00	9.776293666186550157526369275729e-02
4.012051417941118747201301175664e-01	-6.860553625861018911535893494147e-01	0.000000000000000000000000000000e+00	9.264977329844222009302967535405e-02
4.037605885571317054782980449090e-01	-6.904815262156895894207764285966e-01	0.000000000000000000000000000000e+00	8.814323104848729995008937976309e-02
4.063160353201515362364659722516e-01	-6.949076898452775097325684328098e-01	0.000000000000000000000000000000e+00	8.477204445944623578679255615498e-02
4.088714820831713669946338995942e-01	-6.993338534748652079997555119917e-01	0.000000000000000000000000000000e+00	8.285484257998464163730290010790e-02
4.114269288461911422416505956789e-01	-7.037600171044529062669425911736e-01	0.000000000000000000000000000000e+00	8.245250241927207235370644866634e-02
4.139823756092110285109697542794e-01	-7.081861807340407155564321328711e-01	0.000000000000000000000000000000e+00	8.337896741767253372401569322392e-02
4.165378223722308037579864503641e-01	-7.126123443636285248459216745687e-01	0.000000000000000000000000000000e+00	8.526479180828049064810869595021e-02
4.190932691352506345161543777067e-01	-7.170385079932162231131087537506e-01	0.000000000000000000000000000000e+00	8.765227198566433175486167783674e-02
4.216487158982705207854735363071e-01	-7.214646716228040324025982954481e-01	0.000000000000000000000000000000e+00	9.009295896551525184570152759989e-02
4.242041626612902960324902323919e-01	-7.258908352523917306697853746300e-01	0.000000000000000000000000000000e+00	9.222323968016316042550784004561e-02
4.267596094243100712795069284766e-01	-7.303169988819794289369724538119e-01	0.000000000000000000000000000000e+00	9.380485353639940460102053521041e-02
4.293150561873299575488260870770e-01	-7.347431625115673492487644580251e-01	0.000000000000000000000000000000e+00	9.473128530170912831032126177888e-02
4.318705029503497327958427831618e-01	-7.391693261411550475159515372070e-01	0.000000000000000000000000000000e+00	9.500931657439558308819727017180e-02
4.344259497133695635540107105044e-01	-7.435954897707427457831386163889e-01	0.000000000000000000000000000000e+00	9.472712403371283396147362054762e-02
4.369813964763893388010274065891e-01	-7.480216534003304440503256955708e-01	0.000000000000000000000000000000e+00	9.401707475851918405229667996537e-02
4.395368432394092250703465651895e-01	-7.524478170299182533398152372683e-01	0.000000000000000000000000000000e+00	9.301795992133748969266093808983e-02
4.420922900024290003173632612743e-01	-7.568739806595059516070023164502e-01	0.000000000000000000000000000000e+00	9.184027650488385541294178437965e-02
4.446477367654488310755311886169e-01	-7.613001442890937608964918581478e-01	0.000000000000000000000000000000e+00	9.054021609253334879063856988068e-02
4.472031835284687173448503472173e-01	-7.657263079186815701859813998453e-01	0.000000000000000000000000000000e+00	8.910908607283116178443549415533e-02
4.497586302914884925918670433020e-01	-7.701524715482692684531684790272e-01	0.000000000000000000000000000000e+00	8.748371039937850868195567954899e-02
4.523140770545082678388837393868e-01	-7.745786351778569667203555582091e-01	0.000000000000000000000000000000e+00	8.557726658418030041275414987467e-02
4.548695238175281541082028979872e-01	-7.790047988074448870321475624223e-01	0.000000000000000000000000000000e+00	8.332277762995987657745899923611e-02
4.574249705805479848663708253298e-01	-7.834309624370325852993346416042e-01	0.000000000000000000000000000000e+00	8.071574203166914651674801461922e-02
4.599804173435677601133875214146e-01	-7.878571260666202835665217207861e-01	0.000000000000000000000000000000e+00	7.784140301394838756809946289650e-02
4.625358641065876463827066800150e-01	-7.922832896962080928560112624837e-01	0.000000000000000000000000000000e+00	7.487705137995685766849618403285e-02
4.650913108696074216297233760997e-01	-7.967094533257957911231983416656e-01	0.000000000000000000000000000000e+00	7.206766805205555570523756614421e-02
4.676467576326272523878913034423e-01	-8.011356169553834893903854208475e-01	0.000000000000000000000000000000e+00	6.968188320708369742906285182471e-02
4.702022043956470276349079995271e-01	-8.055617805849712986798749625450e-01	0.000000000000000000000000000000e+00	6.796017957887082183709992477816e-02
4.727576511586669139042271581275e-01	-8.099879442145591079693645042425e-01	0.000000000000000000000000000000e+00	6.706893174810056590384732544408e-02
4.753130979216866891512438542122e-01	-8.144141078441468062365515834244e-01	0.000000000000000000000000000000e+00	6.707057848103296915365234553974e-02
4.778685446847064643982605502970e-01	-8.188402714737345045037386626063e-01	0.000000000000000000000000000000e+00	6.791438394322768523636568716029e-02
4.804239914477263506675797088974e-01	-8.232664351033224248155306668195e-01	0.000000000000000000000000000000e+00	6.944688523936411173043126154880e-02
4.829794382107461814257476362400e-01	-8.276925987329101230827177460014e-01	0.000000000000000000000000000000e+00	7.143724487755545582423621908674e-02
4.855348849737659566727643323247e-01	-8.321187623624978213499048251833e-01	0.000000000000000000000000000000e+00	7.361107523028494192818271812939e-02
4.880903317367858429420834909251e-01	-8.365449259920856306393943668809e-01	0.000000000000000000000000000000e+00	7.568641913584675529058642950986e-02
4.906457784998056181891001870099e-01	-8.409710896216733289065814460628e-01	0.000000000000000000000000000000e+00	7.740828809192126791494104054436e-02
4.932012252628254489472681143525e-01	-8.453972532512610271737685252447e-01	0.000000000000000000000000000000e+00	7.857906015986676484530448760779e-02
4.957566720258453352165872729529e-01	-8.498234168808489474855605294579e-01	0.000000000000000000000000000000e+00	7.908084366711981560982280825556e-02
4.983121187888651104636039690376e-01	-8.542495805104366457527476086398e-01	0.000000000000000000000000000000e+00	7.888563136690915356119546686386e-02
5.008675655518848301994694338646e-01	-8.586757441400243440199346878217e-01	0.000000000000000000000000000000e+00	7.805204441747128074613470971599e-02
5.034230123149046054464861299493e-01	-8.631019077696120422871217670036e-01	0.000000000000000000000000000000e+00	7.670886173259403029156544562284e-02
5.059784590779244917158052885497e-01	-8.675280713991999625989137712168e-01	0.000000000000000000000000000000e+00	7.502684698506466298706385487094e-02
5.085339058409442669628219846345e-01	-8.719542350287876608661008503987e-01	0.000000000000000000000000000000e+00	7.318311427525937828963975562147e-02
5.110893526039641532321411432349e-01	-8.763803986583753591332879295805e-01	0.000000000000000000000000000000e+00	7.132603226988322442370105136433e-02
5.136447993669840395014603018353e-01	-8.808065622879631684227774712781e-01	0.000000000000000000000000000000e+00	6.955020406990687631409997493392e-02
5.162002461300038147484769979201e-01	-8.852327259175508666899645504600e-01	0.000000000000000000000000000000e+00	6.788663426046066817765023415632e-02
5.187556928930235899954936940048e-01	-8.896588895471385649571516296419e-01	0.000000000000000000000000000000e+00	6.630891067078019396330290646802e-02
5.213111396560434762648128526052e-01	-8.940850531767264852689436338551e-01	0.000000000000000000000000000000e+00	6.475309929090312943689156099936e-02
5.238665864190632515118295486900e-01	-8.985112168063141835361307130370e-01	0.000000000000000000000000000000e+00	6.314491458306574489522944304554e-02
5.264220331820830267588462447748e-01	-9.029373804359018818033177922189e-01	0.000000000000000000000000000000e+00	6.142509156735755787570596453406e-02
5.289774799451029130281654033752e-01	-9.073635440654896910928073339164e-01	0.000000000000000000000000000000e+00	5.956556896873545225989943219247e-02
5.315329267081226882751820994599e-01	-9.117897076950775003822968756140e-01	0.000000000000000000000000000000e+00	5.757383400343794171982736429527e-02
5.340883734711424635221987955447e-01	-9.162158713246651986494839547959e-01	0.000000000000000000000000000000e+00	5.548703202393363148603455670127e-02
5.366438202341623497915179541451e-01	-9.206420349542528969166710339778e-01	0.000000000000000000000000000000e+00	5.335972925617855217028662195844e-02
5.391992669971822360608371127455e-01	-9.250681985838407062061605756753e-01	0.000000000000000000000000000000e+00	5.124993716347930883259209622338e-02
5.417547137602020113078538088303e-01	-9.294943622134284044733476548572e-01	0.000000000000000000000000000000e+00	4.920761865831986547892284988848e-02
5.443101605232217865548705049150e-01	-9.339205258430161027405347340391e-01	0.000000000000000000000000000000e+00	4.726798244752184602335276508711e-02
5.468656072862416728241896635154e-01	-9.383466894726040230523267382523e-01	0.000000000000000000000000000000e+00	4.544963610769615219853179155507e-02
5.494210540492614480712063596002e-01	-9.427728531021917213195138174342e-01	0.000000000000000000000000000000e+00	4.375625319659776774061654691650e-02
5.519765008122812233182230556849e-01	-9.471990167317794195867008966161e-01	0.000000000000000000000000000000e+00	4.218014257441719816466019210566e-02
5.545319475753011095875422142853e-01	-9.516251803613672288761904383136e-01	0.000000000000000000000000000000e+00	4.070650487131412947894304465990e-02
5.570873943383208848345589103701e-01	-9.560513439909550381656799800112e-01	0.000000000000000000000000000000e+00	3.931748704870847987979942672609e-02
5.596428411013406600815756064549e-01	-9.604775076205427364328670591931e-01	0.000000000000000000000000000000e+00	3.799556728383424175632399055758e-02
5.621982878643605463508947650553e-01	-9.649036712501305457223566008906e-01	0.000000000000000000000000000000e+00	3.672602474142201700590959490000e-02
5.647537346273804326202139236557e-01	-9.693298348797182439895436800725e-01	0.000000000000000000000000000000e+00	3.549839240735292583694970858232e-02
5.673091813904002078672306197404e-01	-9.737559985093059422567307592544e-01	0.000000000000000000000000000000e+00	3.430680294568597132887077805208e-02
5.698646281534200941365497783409e-01	-9.781821621388938625685227634676e-01	0.000000000000000000000000000000e+00	3.314925557054154703351400712563e-02
5.724200749164398693835664744256e-01	-9.826083257684815608357098426495e-01	0.000000000000000000000000000000e+00	3.202615173181279362157880541417e-02
5.749755216794596446305831705104e-01	-9.870344893980692591028969218314e-01	0.000000000000000000000000000000e+00	3.093874749196913812032683210873e-02
5.775309684424794198775998665951e-01	-9.914606530276569573700840010133e-01	0.000000000000000000000000000000e+00	2.988818983175403273810921689346e-02
5.800864152054993061469190251955e-01	-9.958868166572448776818760052265e-01	0.000000000000000000000000000000e+00	2.887544062932682550903784601815e-02
5.826418619685190813939357212803e-01	-1.000312980286832686971365546924e+00	0.000000000000000000000000000000e+00	2.790187258766372441209924204486e-02
5.851973087315389676632548798807e-01	-1.004739143916420385238552626106e+00	0.000000000000000000000000000000e+00	2.696994507724567030626516839220e-02
5.877527554945587429102715759655e-01	-1.009165307546008305550344630319e+00	0.000000000000000000000000000000e+00	2.608333384287121053946023607750e-02
5.903082022575786291795907345659e-01	-1.013591471175596003817531709501e+00	0.000000000000000000000000000000e+00	2.524620162362401984412763056298e-02
5.928636490205984044266074306506e-01	-1.018017634805183702084718788683e+00	0.000000000000000000000000000000e+00	2.446175833940949367883987974892e-02
5.954190957836182906959265892510e-01	-1.022443798434771400351905867865e+00	0.000000000000000000000000000000e+00	2.373063308615802266543504117635e-02
5.979745425466380659429432853358e-01	-1.026869962064359098619092947047e+00	0.000000000000000000000000000000e+00	2.304970444990973171828230192659e-02
6.005299893096578411899599814205e-01	-1.031296125693946796886280026229e+00	0.000000000000000000000000000000e+00	2.241187630227441801578081026491e-02
6.030854360726777274592791400210e-01	-1.035722289323534717198072030442e+00	0.000000000000000000000000000000e+00	2.180693980658382491455427043547e-02
6.056408828356975027062958361057e-01	-1.040148452953122415465259109624e+00	0.000000000000000000000000000000e+00	2.122328728626900889997486387983e-02
6.081963295987172779533125321905e-01	-1.044574616582710113732446188806e+00	0.000000000000000000000000000000e+00	2.064998146782361793105664560244e-02
6.107517763617371642226316907909e-01	-1.049000780212297811999633267988e+00	0.000000000000000000000000000000e+00	2.007860894931803516505475215581e-02
6.133072231247570504919508493913e-01	-1.053426943841885732311425272201e+00	0.000000000000000000000000000000e+00	1.950445561503472841069495302690e-02
6.158626698877768257389675454760e-01	-1.057853107471473430578612351383e+00	0.000000000000000000000000000000e+00	1.892677133743608103300104517075e-02
6.184181166507966009859842415608e-01	-1.062279271101061128845799430565e+00	0.000000000000000000000000000000e+00	1.834815426285785894267021944870e-02
6.209735634138164872553034001612e-01	-1.066705434730649049157591434778e+00	0.000000000000000000000000000000e+00	1.777330172548268610865918049058e-02
6.235290101768362625023200962460e-01	-1.071131598360236747424778513960e+00	0.000000000000000000000000000000e+00	1.720749467854210124073688348290e-02
6.260844569398560377493367923307e-01	-1.075557761989824445691965593142e+00	0.000000000000000000000000000000e+00	1.665519146282330026354046026427e-02
6.286399037028759240186559509311e-01	-1.079983925619412366003757597355e+00	0.000000000000000000000000000000e+00	1.611902304511403372089262120426e-02
6.311953504658956992656726470159e-01	-1.084410089249000064270944676537e+00	0.000000000000000000000000000000e+00	1.559934401405471682267034339020e-02
6.337507972289154745126893431006e-01	-1.088836252878587762538131755718e+00	0.000000000000000000000000000000e+00	1.509434547689061760500361941695e-02
6.363062439919353607820085017011e-01	-1.093262416508175460805318834900e+00	0.000000000000000000000000000000e+00	1.460061434857207532389544724083e-02
6.388616907549552470513276603015e-01	-1.097688580137763381117110839114e+00	0.000000000000000000000000000000e+00	1.411395072151611085331524009234e-02
6.414171375179750222983443563862e-01	-1.102114743767351079384297918295e+00	0.000000000000000000000000000000e+00	1.363023707292657094036769649392e-02
6.439725842809947975453610524710e-01	-1.106540907396938777651484997477e+00	0.000000000000000000000000000000e+00	1.314618219791151287889618970439e-02
6.465280310440146838146802110714e-01	-1.110967071026526475918672076659e+00	0.000000000000000000000000000000e+00	1.265982234715465858110317043383e-02
6.490834778070344590616969071561e-01	-1.115393234656114174185859155841e+00	0.000000000000000000000000000000e+00	1.217073254212839954202518555348e-02
6.516389245700542343087136032409e-01	-1.119819398285701872453046235023e+00	0.000000000000000000000000000000e+00	1.167996506336077718046784212902e-02
6.541943713330741205780327618413e-01	-1.124245561915289792764838239236e+00	0.000000000000000000000000000000e+00	1.118977790906125480141497519071e-02
6.567498180960938958250494579261e-01	-1.128671725544877491032025318418e+00	0.000000000000000000000000000000e+00	1.070323876442751294402189188304e-02
6.593052648591137820943686165265e-01	-1.133097889174465189299212397600e+00	0.000000000000000000000000000000e+00	1.022379110354129996829364301902e-02
6.618607116221335573413853126112e-01	-1.137524052804053109611004401813e+00	0.000000000000000000000000000000e+00	9.754854092480577318347023663136e-03
6.644161583851534436107044712116e-01	-1.141950216433640807878191480995e+00	0.000000000000000000000000000000e+00	9.299504369099743927851164926324e-03
6.669716051481732188577211672964e-01	-1.146376380063228506145378560177e+00	0.000000000000000000000000000000e+00	8.860262526962130874563783322628e-03
6.695270519111931051270403258968e-01	-1.150802543692816426457170564390e+00	0.000000000000000000000000000000e+00	8.438985393439318860586695336679e-03
6.720824986742128803740570219816e-01	-1.155228707322404124724357643572e+00	0.000000000000000000000000000000e+00	8.036849786333231590584880166261e-03
6.746379454372326556210737180663e-01	-1.159654870951991822991544722754e+00	0.000000000000000000000000000000e+00	7.654405028285580017688438658752e-03
6.771933922002524308680904141511e-01	-1.164081034581579521258731801936e+00	0.000000000000000000000000000000e+00	7.291669200686917359788274950461e-03
6.797488389632723171374095727515e-01	-1.168507198211167441570523806149e+00	0.000000000000000000000000000000e+00	6.948246225485873832361516377887e-03
6.823042857262920923844262688363e-01	-1.172933361840755139837710885331e+00	0.000000000000000000000000000000e+00	6.623445533870343272797587275136e-03
6.848597324893119786537454274367e-01	-1.177359525470342838104897964513e+00	0.000000000000000000000000000000e+00	6.316391658936760383769026816481e-03
6.874151792523318649230645860371e-01	-1.181785689099930536372085043695e+00	0.000000000000000000000000000000e+00	6.026116372501388873672567569884e-03
6.899706260153516401700812821218e-01	-1.186211852729518234639272122877e+00	0.000000000000000000000000000000e+00	5.751630390314068155821480843315e-03
6.925260727783714154170979782066e-01	-1.190638016359106154951064127090e+00	0.000000000000000000000000000000e+00	5.491974834889794612746705126938e-03
6.950815195413913016864171368070e-01	-1.195064179988693853218251206272e+00	0.000000000000000000000000000000e+00	5.246254619415972181295515497368e-03
6.976369663044110769334338328918e-01	-1.199490343618281551485438285454e+00	0.000000000000000000000000000000e+00	5.013656964572366439569783835850e-03
7.001924130674308521804505289765e-01	-1.203916507247869249752625364636e+00	0.000000000000000000000000000000e+00	4.793458497913587537664348303679e-03
7.027478598304507384497696875769e-01	-1.208342670877457170064417368849e+00	0.000000000000000000000000000000e+00	4.585024231923473525540657647070e-03
7.053033065934705136967863836617e-01	-1.212768834507044868331604448031e+00	0.000000000000000000000000000000e+00	4.387801230618433405428202576104e-03
7.078587533564902889438030797464e-01	-1.217194998136632566598791527213e+00	0.000000000000000000000000000000e+00	4.201309242258284906701426564268e-03
7.104142001195101752131222383468e-01	-1.221621161766220264865978606394e+00	0.000000000000000000000000000000e+00	4.025129996487613465161459203046e-03
7.129696468825300614824413969473e-01	-1.226047325395808185177770610608e+00	0.000000000000000000000000000000e+00	3.858896386358071951827586332229e-03
7.155250936455498367294580930320e-01	-1.230473489025395883444957689790e+00	0.000000000000000000000000000000e+00	3.702282323740530359246214686664e-03
7.180805404085696119764747891168e-01	-1.234899652654983581712144768971e+00	0.000000000000000000000000000000e+00	3.554993753877835373222726644826e-03
7.206359871715894982457939477172e-01	-1.239325816284571502023936773185e+00	0.000000000000000000000000000000e+00	3.416761061204584733197453516595e-03
7.231914339346092734928106438019e-01	-1.243751979914159200291123852367e+00	0.000000000000000000000000000000e+00	3.287332939876916326760181163991e-03
7.257468806976290487398273398867e-01	-1.248178143543746898558310931548e+00	0.000000000000000000000000000000e+00	3.166471687526584838368037821965e-03
7.283023274606489350091464984871e-01	-1.252604307173334818870102935762e+00	0.000000000000000000000000000000e+00	3.053949806951743520255782016193e-03
7.308577742236687102561631945719e-01	-1.257030470802922517137290014944e+00	0.000000000000000000000000000000e+00	2.949547765028531255693255985761e-03
7.334132209866884855031798906566e-01	-1.261456634432510215404477094125e+00	0.000000000000000000000000000000e+00	2.853052737640767062832214406853e-03
7.359686677497083717724990492570e-01	-1.265882798062097913671664173307e+00	0.000000000000000000000000000000e+00	2.764258164220999552246338382133e-03
7.385241145127282580418182078574e-01	-1.270308961691685611938851252489e+00	0.000000000000000000000000000000e+00	2.682963944348549026330807976137e-03
7.410795612757480332888349039422e-01	-1.274735125321273310206038331671e+00	0.000000000000000000000000000000e+00	2.608977119936465444149931158790e-03
7.436350080387678085358516000269e-01	-1.279161288950861230517830335884e+00	0.000000000000000000000000000000e+00	2.542112902254774382815316613460e-03
7.461904548017876948051707586274e-01	-1.283587452580448928785017415066e+00	0.000000000000000000000000000000e+00	2.482195921928769845321571807517e-03
7.487459015648074700521874547121e-01	-1.288013616210036627052204494248e+00	0.000000000000000000000000000000e+00	2.429061598455335788809827946011e-03
7.513013483278272452992041507969e-01	-1.292439779839624325319391573430e+00	0.000000000000000000000000000000e+00	2.382557544258568325845626389992e-03
7.538567950908471315685233093973e-01	-1.296865943469212245631183577643e+00	0.000000000000000000000000000000e+00	2.342544935942685556395925772222e-03
7.564122418538669068155400054820e-01	-1.301292107098799943898370656825e+00	0.000000000000000000000000000000e+00	2.308899800932954615023673383689e-03
7.589676886168867930848591640824e-01	-1.305718270728387642165557736007e+00	0.000000000000000000000000000000e+00	2.281514182052135630840439262101e-03
7.615231353799065683318758601672e-01	-1.310144434357975562477349740220e+00	0.000000000000000000000000000000e+00	2.260297154082891498555474285581e-03
7.640785821429264546011950187676e-01	-1.314570597987563260744536819402e+00	0.000000000000000000000000000000e+00	2.245175676022916327195799723881e-03
7.666340289059462298482117148524e-01	-1.318996761617150959011723898584e+00	0.000000000000000000000000000000e+00	2.236095270078630910248751462177e-03
5.110893526039640699654142963482e-03	8.852327259175509291400096856250e-03	0.000000000000000000000000000000e+00	2.241572088735209120069491461891e-03
7.666340289059461049481214445223e-03	4.426163629587754645700048428125e-03	0.000000000000000000000000000000e+00	2.241461474514270038604912826941e-03
1.022178705207928139930828592696e-02	0.000000000000000000000000000000e+00	0.000000000000000000000000000000e+00	2.247266069068041584311234970528e-03
1.277723381509910348385883338551e-02	-4.426163629587753778338310439722e-03	0.000000000000000000000000000000e+00	2.258999076616296890207546965712e-03
1.533268057811892383368590486725e-02	-8.852327259175509291400096856250e-03	0.000000000000000000000000000000e+00	2.276693012917847987186537039861e-03
1.788812734113874591823645232580e-02	-1.327849088876326306973840729597e-02	0.000000000000000000000000000000e+00	2.300399418151052692571578717207e-03
2.044357410415856626806352380754e-02	-1.770465451835101511335324175889e-02	0.000000000000000000000000000000e+00	2.330188397698358584303468532539e-03
2.299902086717838661789059528928e-02	-2.213081814793877583058545610584e-02	0.000000000000000000000000000000e+00	2.366147991605701932094074635415e-03
2.555446763019820696771766677102e-02	-2.655698177752652960892376654556e-02	0.000000000000000000000000000000e+00	2.408383373427231896601874439057e-03
2.810991439321803078699169020638e-02	-3.098314540711428338726207698528e-02	0.000000000000000000000000000000e+00	2.457015883054320965622752126478e-03
3.066536115623784766737180973450e-02	-3.540930903670203716560038742500e-02	0.000000000000000000000000000000e+00	2.512181901589805033125912814285e-03
3.322080791925766801719888121625e-02	-3.983547266628979094393869786472e-02	0.000000000000000000000000000000e+00	2.574031585010971151517011890064e-03
3.577625468227749183647290465160e-02	-4.426163629587754472227700830445e-02	0.000000000000000000000000000000e+00	2.642727482287861220239255644060e-03
3.833170144529730871685302417973e-02	-4.868779992546530543950922265140e-02	0.000000000000000000000000000000e+00	2.718443078743575103128904402183e-03
4.088714820831713253612704761508e-02	-5.311396355505305921784753309112e-02	0.000000000000000000000000000000e+00	2.801361322041967787804805922747e-03
4.344259497133695635540107105044e-02	-5.754012718464081299618584353084e-02	0.000000000000000000000000000000e+00	2.891673209641999926777788942900e-03
4.599804173435677323578119057856e-02	-6.196629081422856677452415397056e-02	0.000000000000000000000000000000e+00	2.989576540798817919086793892802e-03
4.855348849737659705505521401392e-02	-6.639245444381632055286246441028e-02	0.000000000000000000000000000000e+00	3.095274962065472715289082827894e-03
5.110893526039642087432923744927e-02	-7.081861807340407433120077485000e-02	0.000000000000000000000000000000e+00	3.208977463462612915445770767064e-03
5.366438202341623775470935697740e-02	-7.524478170299184198732689310418e-02	0.000000000000000000000000000000e+00	3.330898505820020089052135858765e-03
5.621982878643605463508947650553e-02	-7.967094533257958188787739572945e-02	0.000000000000000000000000000000e+00	3.461258976725897253123864771851e-03
5.877527554945587845436349994088e-02	-8.409710896216734954400351398363e-02	0.000000000000000000000000000000e+00	3.600288178315235940174510176348e-03
6.133072231247569533474361946901e-02	-8.852327259175508944455401660889e-02	0.000000000000000000000000000000e+00	3.748227039925752183263663042112e-03
6.388616907549551915401764290436e-02	-9.294943622134285710068013486307e-02	0.000000000000000000000000000000e+00	3.905332701845025313719395043677e-03
6.644161583851534991218557024695e-02	-9.737559985093059700123063748833e-02	0.000000000000000000000000000000e+00	4.071884543442531000090323090035e-03
6.899706260153518067035349758953e-02	-1.018017634805183646573567557425e-01	0.000000000000000000000000000000e+00	4.248191617784087027731576569067e-03
7.155250936455498367294580930320e-02	-1.062279271101061184356950661822e-01	0.000000000000000000000000000000e+00	4.434601272166894744830578645178e-03
7.410795612757481443111373664578e-02	-1.106540907396938722140333766220e-01	0.000000000000000000000000000000e+00	4.631508537777068862384410863342e-03
7.666340289059461743370604835945e-02	-1.150802543692816259923716870617e-01	0.000000000000000000000000000000e+00	4.839365606005830572344805773355e-03
7.921884965361444819187397570204e-02	-1.195064179988693797707099975014e-01	0.000000000000000000000000000000e+00	5.058690418203179786638123971443e-03
8.177429641663427895004190304462e-02	-1.239325816284571335490483079411e-01	0.000000000000000000000000000000e+00	5.290073140149964721345998697188e-03
8.432974317965408195263421475829e-02	-1.283587452580448873273866183808e-01	0.000000000000000000000000000000e+00	5.534178999901924987658841104121e-03
8.688518994267391271080214210087e-02	-1.327849088876326411057249288206e-01	0.000000000000000000000000000000e+00	5.791745868671405693406395442935e-03
8.944063670569371571339445381454e-02	-1.372110725172203948840632392603e-01	0.000000000000000000000000000000e+00	6.063574863691588261171983020859e-03
9.199608346871354647156238115713e-02	-1.416372361468081486624015497000e-01	0.000000000000000000000000000000e+00	6.350512491726184940987742777452e-03
9.455153023173337722973030849971e-02	-1.460633997763959024407398601397e-01	0.000000000000000000000000000000e+00	6.653423154790526206081580085083e-03
9.710697699475320798789823584229e-02	-1.504895634059836562190781705795e-01	0.000000000000000000000000000000e+00	6.973151511136116420530584036896e-03
9.966242375777301099049054755596e-02	-1.549157270355714099974164810192e-01	0.000000000000000000000000000000e+00	7.310475002057130813892804610532e-03
1.022178705207928417486584748985e-01	-1.593418906651591915313304070878e-01	0.000000000000000000000000000000e+00	7.666047814100991966701492685843e-03
1.047733172838126447512507866122e-01	-1.637680542947469175540931018986e-01	0.000000000000000000000000000000e+00	8.040338727503110877181669025049e-03
1.073287640468324755094187139548e-01	-1.681942179243346713324314123383e-01	0.000000000000000000000000000000e+00	8.433566296457976202427531120520e-03
1.098842108098523062675866412974e-01	-1.726203815539224528663453384070e-01	0.000000000000000000000000000000e+00	8.845635858026019288091745806923e-03
1.124396575728721092701789530111e-01	-1.770465451835102066446836488467e-01	0.000000000000000000000000000000e+00	9.276083762432187768132152427825e-03
1.149951043358919400283468803536e-01	-1.814727088130979326674463436575e-01	0.000000000000000000000000000000e+00	9.724034845934483375917700698210e-03
1.175505510989117430309391920673e-01	-1.858988724426856864457846540972e-01	0.000000000000000000000000000000e+00	1.018817967108463611036750506855e-02
1.201059978619316015446827350388e-01	-1.903250360722734679796985801659e-01	0.000000000000000000000000000000e+00	1.066677829548787724556202505255e-02
1.226614446249514045472750467525e-01	-1.947511997018612217580368906056e-01	0.000000000000000000000000000000e+00	1.115769705566659747431046412203e-02
1.252168913879712353054429740951e-01	-1.991773633314489755363752010453e-01	0.000000000000000000000000000000e+00	1.165848378652776379249544902450e-02
1.277723381509910383080352858087e-01	-2.036035269610367015591378958561e-01	0.000000000000000000000000000000e+00	1.216648457821899523279007837573e-02
1.303277849140108413106275975224e-01	-2.080296905906244553374762062958e-01	0.000000000000000000000000000000e+00	1.267900108616785287418693428663e-02
1.328832316770306998243711404939e-01	-2.124558542202122368713901323645e-01	0.000000000000000000000000000000e+00	1.319348130858986022084788913844e-02
1.354386784400505028269634522076e-01	-2.168820178497999906497284428042e-01	0.000000000000000000000000000000e+00	1.370772894702622715645823348041e-02
1.379941252030703058295557639212e-01	-2.213081814793877444280667532439e-01	0.000000000000000000000000000000e+00	1.422010812558436275432338646851e-02
1.405495719660901365877236912638e-01	-2.257343451089754704508294480547e-01	0.000000000000000000000000000000e+00	1.472971342042970685493052940274e-02
1.431050187291099673458916186064e-01	-2.301605087385632519847433741234e-01	0.000000000000000000000000000000e+00	1.523647252671202906304515067859e-02
1.456604654921297981040595459490e-01	-2.345866723681510057630816845631e-01	0.000000000000000000000000000000e+00	1.574115310267747147587868994378e-02
1.482159122551496011066518576627e-01	-2.390128359977387595414199950028e-01	0.000000000000000000000000000000e+00	1.624525797782531283397489119125e-02
1.507713590181694318648197850052e-01	-2.434389996273265133197583054425e-01	0.000000000000000000000000000000e+00	1.675081351700581644426080174526e-02
1.533268057811892626229877123478e-01	-2.478651632569142670980966158822e-01	0.000000000000000000000000000000e+00	1.726008122920774656705589222838e-02
1.558822525442090656255800240615e-01	-2.522913268865020208764349263220e-01	0.000000000000000000000000000000e+00	1.777524670040421528316443300355e-02
1.584376993072288963837479514041e-01	-2.567174905160897746547732367617e-01	0.000000000000000000000000000000e+00	1.829815500459141403011287252411e-02
1.609931460702486993863402631177e-01	-2.611436541456775284331115472014e-01	0.000000000000000000000000000000e+00	1.883016094612697741150775243568e-02
1.635485928332685301445081904603e-01	-2.655698177752652822114498576411e-01	0.000000000000000000000000000000e+00	1.937214237100449293338400025277e-02
1.661040395962883609026761178029e-01	-2.699959814048530359897881680808e-01	0.000000000000000000000000000000e+00	1.992468785556208640818987021248e-02
1.686594863593081639052684295166e-01	-2.744221450344407897681264785206e-01	0.000000000000000000000000000000e+00	2.048842524712656681940003977616e-02
1.712149331223279946634363568592e-01	-2.788483086640285435464647889603e-01	0.000000000000000000000000000000e+00	2.106441774121438001432515818578e-02
1.737703798853477976660286685728e-01	-2.832744722936162973248030994000e-01	0.000000000000000000000000000000e+00	2.165453173949524051655757261869e-02
1.763258266483676561797722115443e-01	-2.877006359232040511031414098397e-01	0.000000000000000000000000000000e+00	2.226168275064247317751586763279e-02
1.788812734113874591823645232580e-01	-2.921267995527918048814797202795e-01	0.000000000000000000000000000000e+00	2.288989213603838043797900070331e-02
1.814367201744072621849568349717e-01	-2.965529631823795586598180307192e-01	0.000000000000000000000000000000e+00	2.354413326166443498621561047912e-02
1.839921669374270929431247623143e-01	-3.009791268119673124381563411589e-01	0.000000000000000000000000000000e+00	2.423000093614421576737605334984e-02
1.865476137004469237012926896568e-01	-3.054052904415551217276458828565e-01	0.000000000000000000000000000000e+00	2.495328563170277555438580918690e-02
1.891030604634667544594606169994e-01	-3.098314540711428199948329620383e-01	0.000000000000000000000000000000e+00	2.571954455038651804477112250424e-02
1.916585072264865574620529287131e-01	-3.142576177007305737731712724781e-01	0.000000000000000000000000000000e+00	2.653370786114933946309157875021e-02
1.942139539895063882202208560557e-01	-3.186837813303183275515095829178e-01	0.000000000000000000000000000000e+00	2.739966017773879519703328355718e-02
1.967694007525261912228131677693e-01	-3.231099449599060813298478933575e-01	0.000000000000000000000000000000e+00	2.831969739222040330361984672436e-02
1.993248475155460219809810951119e-01	-3.275361085894938906193374350551e-01	0.000000000000000000000000000000e+00	2.929389933142223512163582199719e-02
2.018802942785658527391490224545e-01	-3.319622722190816443976757454948e-01	0.000000000000000000000000000000e+00	3.031977148128163143669944190606e-02
2.044357410415856557417413341682e-01	-3.363884358486693426648628246767e-01	0.000000000000000000000000000000e+00	3.139279362653855237619282547712e-02
2.069911878046054864999092615108e-01	-3.408145994782571519543523663742e-01	0.000000000000000000000000000000e+00	3.250846955087015321961274594287e-02
2.095466345676252895025015732244e-01	-3.452407631078448502215394455561e-01	0.000000000000000000000000000000e+00	3.366584851463640115643016770264e-02
2.121020813306451202606695005670e-01	-3.496669267374326595110289872537e-01	0.000000000000000000000000000000e+00	3.487133356827569474756245426761e-02
2.146575280936649787744130435385e-01	-3.540930903670204132893672976934e-01	0.000000000000000000000000000000e+00	3.614065785110689987824628133239e-02
2.172129748566847540214297396233e-01	-3.585192539966081115565543768753e-01	0.000000000000000000000000000000e+00	3.749752726671633923372084495895e-02
2.197684216197045847795976669659e-01	-3.629454176261959208460439185728e-01	0.000000000000000000000000000000e+00	3.896974034907467465682628926515e-02
2.223238683827243877821899786795e-01	-3.673715812557836191132309977547e-01	0.000000000000000000000000000000e+00	4.058498284699102454098351699940e-02
2.248793151457442185403579060221e-01	-3.717977448853713728915693081944e-01	0.000000000000000000000000000000e+00	4.236655222256207470321598407281e-02
2.274347619087640770541014489936e-01	-3.762239085149591821810588498920e-01	0.000000000000000000000000000000e+00	4.432703022847456902910678877561e-02
2.299902086717838523011181450784e-01	-3.806500721445468804482459290739e-01	0.000000000000000000000000000000e+00	4.646061540709030268647694583706e-02
2.325456554348037108148616880499e-01	-3.850762357741346897377354707714e-01	0.000000000000000000000000000000e+00	4.873927639237980724562504519781e-02
2.351011021978235415730296153924e-01	-3.895023994037224435160737812112e-01	0.000000000000000000000000000000e+00	5.111527335568882141059177115494e-02
2.376565489608433445756219271061e-01	-3.939285630333101417832608603931e-01	0.000000000000000000000000000000e+00	5.352600805738609579531583904100e-02
2.402119957238631753337898544487e-01	-3.983547266628979510727504020906e-01	0.000000000000000000000000000000e+00	5.589826620865347150957092026147e-02
2.427674424868829505808065505335e-01	-4.027808902924856493399374812725e-01	0.000000000000000000000000000000e+00	5.815451778906968738347416092438e-02
2.453228892499028090945500935049e-01	-4.072070539220734586294270229700e-01	0.000000000000000000000000000000e+00	6.022269414821854183195171117404e-02
2.478783360129226398527180208475e-01	-4.116332175516612124077653334098e-01	0.000000000000000000000000000000e+00	6.204573520305044220801704568657e-02
2.504337827759424706108859481901e-01	-4.160593811812489106749524125917e-01	0.000000000000000000000000000000e+00	6.358678146002279263360179584197e-02
2.529892295389623013690538755327e-01	-4.204855448108367199644419542892e-01	0.000000000000000000000000000000e+00	6.483082121218167181986302693986e-02
2.555446763019820766160705716175e-01	-4.249117084404244182316290334711e-01	0.000000000000000000000000000000e+00	6.578996815141006926364042328714e-02
2.581001230650019073742384989600e-01	-4.293378720700122275211185751687e-01	0.000000000000000000000000000000e+00	6.651169380808491515821856410184e-02
2.606555698280217936435576575605e-01	-4.337640356995999812994568856084e-01	0.000000000000000000000000000000e+00	6.707562073665951363210524505121e-02
2.632110165910415688905743536452e-01	-4.381901993291876795666439647903e-01	0.000000000000000000000000000000e+00	6.757206365990059415693735900277e-02
2.657664633540613996487422809878e-01	-4.426163629587754888561335064878e-01	0.000000000000000000000000000000e+00	6.807675108861400981030698176255e-02
2.683219101170812304069102083304e-01	-4.470425265883632426344718169275e-01	0.000000000000000000000000000000e+00	6.863489584989551639537808114255e-02
2.708773568801010056539269044151e-01	-4.514686902179509964128101273673e-01	0.000000000000000000000000000000e+00	6.925489084011171581067856095615e-02
2.734328036431208919232460630155e-01	-4.558948538475387501911484378070e-01	0.000000000000000000000000000000e+00	6.990920310511443414025478659823e-02
2.759882504061406671702627591003e-01	-4.603210174771264484583355169889e-01	0.000000000000000000000000000000e+00	7.053813553563960392356335660224e-02
2.785436971691604979284306864429e-01	-4.647471811067142577478250586864e-01	0.000000000000000000000000000000e+00	7.105936965655600123792368094655e-02
2.810991439321803286865986137855e-01	-4.691733447363020115261633691262e-01	0.000000000000000000000000000000e+00	7.138269201574240496732670635538e-02
2.836545906952001039336153098702e-01	-4.735995083658897653045016795659e-01	0.000000000000000000000000000000e+00	7.143290759183289206912803592786e-02
2.862100374582199902029344684706e-01	-4.780256719954775190828399900056e-01	0.000000000000000000000000000000e+00	7.117117011277758475973342910947e-02
2.887654842212398209611023958132e-01	-4.824518356250653283723295317031e-01	0.000000000000000000000000000000e+00	7.061246580140313755524772432182e-02
2.913209309842595962081190918980e-01	-4.868779992546530266395166108850e-01	0.000000000000000000000000000000e+00	6.982984637732631005846428706718e-02
2.938763777472794269662870192406e-01	-4.913041628842408359290061525826e-01	0.000000000000000000000000000000e+00	6.894840624495357506162918070913e-02
2.964318245102992577244549465831e-01	-4.957303265138285341961932317645e-01	0.000000000000000000000000000000e+00	6.812893790248555903055205362762e-02
2.989872712733190884826228739257e-01	-5.001564901434163434856827734620e-01	0.000000000000000000000000000000e+00	6.754544338016224558352007534268e-02
3.015427180363389192407908012683e-01	-5.045826537730040417528698526439e-01	0.000000000000000000000000000000e+00	6.735847206322048696947035750782e-02
3.040981647993586944878074973531e-01	-5.090088174025917400200569318258e-01	0.000000000000000000000000000000e+00	6.768738853539731092912035137488e-02
3.066536115623785252459754246956e-01	-5.134349810321795493095464735234e-01	0.000000000000000000000000000000e+00	6.858461728798884160518412045349e-02
3.092090583253983560041433520382e-01	-5.178611446617672475767335527053e-01	0.000000000000000000000000000000e+00	7.001989442452286049878296125826e-02
3.117645050884181867623112793808e-01	-5.222873082913550568662230944028e-01	0.000000000000000000000000000000e+00	7.187881487976752192814444697433e-02
3.143199518514380175204792067234e-01	-5.267134719209428661557126361004e-01	0.000000000000000000000000000000e+00	7.398462164421205911057910498130e-02
3.168753986144577927674959028082e-01	-5.311396355505305644228997152823e-01	0.000000000000000000000000000000e+00	7.613776214123699204172623922204e-02
3.194308453774776235256638301507e-01	-5.355657991801183737123892569798e-01	0.000000000000000000000000000000e+00	7.816873475307248297916373758198e-02
3.219862921404974542838317574933e-01	-5.399919628097060719795763361617e-01	0.000000000000000000000000000000e+00	7.998222474533335513147136452972e-02
3.245417389035172850419996848359e-01	-5.444181264392938812690658778592e-01	0.000000000000000000000000000000e+00	8.158218429336226706904966476941e-02
3.270971856665371158001676121785e-01	-5.488442900688815795362529570411e-01	0.000000000000000000000000000000e+00	8.306025973635981773934844341056e-02
3.296526324295568910471843082632e-01	-5.532704536984692778034400362230e-01	0.000000000000000000000000000000e+00	8.455815564237073589382021054917e-02
3.322080791925767218053522356058e-01	-5.576966173280570870929295779206e-01	0.000000000000000000000000000000e+00	8.620959869642355610785955377651e-02
3.347635259555965525635201629484e-01	-5.621227809576448963824191196181e-01	0.000000000000000000000000000000e+00	8.808890639589701809786248531964e-02
3.373189727186163833216880902910e-01	-5.665489445872325946496061988000e-01	0.000000000000000000000000000000e+00	9.017608172228512575241410331728e-02
3.398744194816362140798560176336e-01	-5.709751082168204039390957404976e-01	0.000000000000000000000000000000e+00	9.235032256679630291440474820774e-02
3.424298662446559893268727137183e-01	-5.754012718464081022062828196795e-01	0.000000000000000000000000000000e+00	9.440491493626146368711715695099e-02
3.449853130076758200850406410609e-01	-5.798274354759959114957723613770e-01	0.000000000000000000000000000000e+00	9.607975889329867236199334001867e-02
3.475407597706957063543597996613e-01	-5.842535991055836097629594405589e-01	0.000000000000000000000000000000e+00	9.710232223116754823877272428945e-02
3.500962065337154816013764957461e-01	-5.886797627351714190524489822565e-01	0.000000000000000000000000000000e+00	9.723811840723292632127083834348e-02
3.526516532967353123595444230887e-01	-5.931059263647591173196360614384e-01	0.000000000000000000000000000000e+00	9.634610366661332248039428804987e-02
3.552071000597551431177123504312e-01	-5.975320899943469266091256031359e-01	0.000000000000000000000000000000e+00	9.443411490884447145877089724308e-02
3.577625468227749183647290465160e-01	-6.019582536239346248763126823178e-01	0.000000000000000000000000000000e+00	9.169750583528861465065773472816e-02
3.603179935857948046340482051164e-01	-6.063844172535224341658022240154e-01	0.000000000000000000000000000000e+00	8.852360849597110115105635941291e-02
3.628734403488145798810649012012e-01	-6.108105808831101324329893031972e-01	0.000000000000000000000000000000e+00	8.544774569421162424553983782971e-02
3.654288871118344106392328285438e-01	-6.152367445126979417224788448948e-01	0.000000000000000000000000000000e+00	8.306251147930281131248619885810e-02
3.679843338748542413974007558863e-01	-6.196629081422857510119683865923e-01	0.000000000000000000000000000000e+00	8.189831607100206412042098236270e-02
3.705397806378740166444174519711e-01	-6.240890717718734492791554657742e-01	0.000000000000000000000000000000e+00	8.230685336921855776992629216693e-02
3.730952274008939029137366105715e-01	-6.285152354014611475463425449561e-01	0.000000000000000000000000000000e+00	8.438046240831018063310864363302e-02
3.756506741639136781607533066563e-01	-6.329413990310489568358320866537e-01	0.000000000000000000000000000000e+00	8.793043730778299371664274985960e-02
3.782061209269335089189212339988e-01	-6.373675626606366551030191658356e-01	0.000000000000000000000000000000e+00	9.252743616006926796746512309255e-02
3.807615676899533396770891613414e-01	-6.417937262902244643925087075331e-01	0.000000000000000000000000000000e+00	9.758831736038482695949625167486e-02
3.833170144529731704352570886840e-01	-6.462198899198121626596957867150e-01	0.000000000000000000000000000000e+00	1.024806208976390270448675323678e-01
3.858724612159930011934250160266e-01	-6.506460535493999719491853284126e-01	0.000000000000000000000000000000e+00	1.066177498059889539039346573190e-01
3.884279079790127764404417121114e-01	-6.550722171789876702163724075945e-01	0.000000000000000000000000000000e+00	1.095280361771748534049919499012e-01
3.909833547420326627097608707118e-01	-6.594983808085754795058619492920e-01	0.000000000000000000000000000000e+00	1.108965806770343676124213061485e-01
3.935388015050524379567775667965e-01	-6.639245444381632887953514909896e-01	0.000000000000000000000000000000e+00	1.105874504671567198910153706493e-01
3.960942482680722687149454941391e-01	-6.683507080677509870625385701715e-01	0.000000000000000000000000000000e+00	1.086544005506016735695951069829e-01
3.986496950310920994731134214817e-01	-6.727768716973387963520281118690e-01	0.000000000000000000000000000000e+00	1.053405378172062589747781657934e-01
4.012051417941119302312813488243e-01	-6.772030353269264946192151910509e-01	0.000000000000000000000000000000e+00	1.010595247875852309427102682093e-01
4.037605885571317054782980449090e-01	-6.816291989565141928864022702328e-01	0.000000000000000000000000000000e+00	9.634939602895484234146294966195e-02
4.063160353201515362364659722516e-01	-6.860553625861018911535893494147e-01	0.000000000000000000000000000000e+00	9.179682310878951867483266369163e-02
4.088714820831713669946338995942e-01	-6.904815262156898114653813536279e-01	0.000000000000000000000000000000e+00	8.794274664622675485858849242504e-02
4.114269288461911977528018269368e-01	-6.949076898452775097325684328098e-01	0.000000000000000000000000000000e+00	8.519060482918361376647453653277e-02
4.139823756092109729998185230215e-01	-6.993338534748652079997555119917e-01	0.000000000000000000000000000000e+00	8.374249821970999874132246532099e-02
4.165378223722308592691376816219e-01	-7.037600171044530172892450536892e-01	0.000000000000000000000000000000e+00	8.358062447827104002318066022781e-02
4.190932691352506345161543777067e-01	-7.081861807340408265787345953868e-01	0.000000000000000000000000000000e+00	8.449795846864401049902681961612e-02
4.216487158982704652743223050493e-01	-7.126123443636285248459216745687e-01	0.000000000000000000000000000000e+00	8.616543547162064387023860945192e-02
4.242041626612903515436414636497e-01	-7.170385079932163341354112162662e-01	0.000000000000000000000000000000e+00	8.821390992627203830878102053248e-02
4.267596094243101267906581597344e-01	-7.214646716228040324025982954481e-01	0.000000000000000000000000000000e+00	9.030691408216945381681739490887e-02
4.293150561873299020376748558192e-01	-7.258908352523917306697853746300e-01	0.000000000000000000000000000000e+00	9.218881944031080688528589917041e-02
4.318705029503497883069940144196e-01	-7.303169988819796509815773788432e-01	0.000000000000000000000000000000e+00	9.370288704837502480327060538912e-02
4.344259497133695635540107105044e-01	-7.347431625115673492487644580251e-01	0.000000000000000000000000000000e+00	9.478445974864256606817747297100e-02
4.369813964763893943121786378470e-01	-7.391693261411550475159515372070e-01	0.000000000000000000000000000000e+00	9.543797117753864689415621569424e-02
4.395368432394091695591953339317e-01	-7.435954897707427457831386163889e-01	0.000000000000000000000000000000e+00	9.570689844967469883663113705552e-02
4.420922900024290558285144925321e-01	-7.480216534003305550726281580864e-01	0.000000000000000000000000000000e+00	9.564274599071276306005984224612e-02
4.446477367654488310755311886169e-01	-7.524478170299182533398152372683e-01	0.000000000000000000000000000000e+00	9.527782560114576859700008526488e-02
4.472031835284686618336991159595e-01	-7.568739806595060626293047789659e-01	0.000000000000000000000000000000e+00	9.460660082864577602457245575351e-02
4.497586302914885481030182745599e-01	-7.613001442890938719187943206634e-01	0.000000000000000000000000000000e+00	9.358077715436004251348123261778e-02
4.523140770545083233500349706446e-01	-7.657263079186815701859813998453e-01	0.000000000000000000000000000000e+00	9.212180491901054979475560458013e-02
4.548695238175280985970516667294e-01	-7.701524715482692684531684790272e-01	0.000000000000000000000000000000e+00	9.015010744461451897002746136423e-02
4.574249705805479848663708253298e-01	-7.745786351778571887649604832404e-01	0.000000000000000000000000000000e+00	8.762427652593716975726323425988e-02
4.599804173435678156245387526724e-01	-7.790047988074448870321475624223e-01	0.000000000000000000000000000000e+00	8.457878668783762321492503133413e-02
4.625358641065875908715554487571e-01	-7.834309624370325852993346416042e-01	0.000000000000000000000000000000e+00	8.114732423157816620928883821762e-02
4.650913108696074771408746073575e-01	-7.878571260666203945888241833018e-01	0.000000000000000000000000000000e+00	7.756248396190409954975564232882e-02
4.676467576326272523878913034423e-01	-7.922832896962080928560112624837e-01	0.000000000000000000000000000000e+00	7.412930716192783764384444111784e-02
4.702022043956470831460592307849e-01	-7.967094533257957911231983416656e-01	0.000000000000000000000000000000e+00	7.117781421613038339568646506450e-02
4.727576511586668583930759268696e-01	-8.011356169553836004126878833631e-01	0.000000000000000000000000000000e+00	6.900573651930347329752635232580e-02
4.753130979216867446623950854701e-01	-8.055617805849714097021774250607e-01	0.000000000000000000000000000000e+00	6.782475849548047497350466983335e-02
4.778685446847065199094117815548e-01	-8.099879442145591079693645042425e-01	0.000000000000000000000000000000e+00	6.772278645568968746815130543837e-02
4.804239914477262951564284776396e-01	-8.144141078441468062365515834244e-01	0.000000000000000000000000000000e+00	6.864896889877472596630525458750e-02
4.829794382107461814257476362400e-01	-8.188402714737347265483435876376e-01	0.000000000000000000000000000000e+00	7.042281815714919457338538677504e-02
4.855348849737660121839155635826e-01	-8.232664351033224248155306668195e-01	0.000000000000000000000000000000e+00	7.276326013841538653537099889945e-02
4.880903317367857874309322596673e-01	-8.276925987329101230827177460014e-01	0.000000000000000000000000000000e+00	7.533080542379427813060033258807e-02
4.906457784998056737002514182677e-01	-8.321187623624979323722072876990e-01	0.000000000000000000000000000000e+00	7.777444411248946032344520062907e-02
4.932012252628254489472681143525e-01	-8.365449259920856306393943668809e-01	0.000000000000000000000000000000e+00	7.977698889123108205723156061140e-02
4.957566720258452797054360416951e-01	-8.409710896216733289065814460628e-01	0.000000000000000000000000000000e+00	8.109448746105550609453160859630e-02
4.983121187888651659747552002955e-01	-8.453972532512612492183734502760e-01	0.000000000000000000000000000000e+00	8.158487170989291159539646969279e-02
5.008675655518849412217718963802e-01	-8.498234168808489474855605294579e-01	0.000000000000000000000000000000e+00	8.122045957197586429909819116801e-02
5.034230123149047164687885924650e-01	-8.542495805104366457527476086398e-01	0.000000000000000000000000000000e+00	8.008240731605520412728083101683e-02
5.059784590779244917158052885497e-01	-8.586757441400243440199346878217e-01	0.000000000000000000000000000000e+00	7.833855024024495572465554005248e-02
5.085339058409443779851244471502e-01	-8.631019077696122643317266920349e-01	0.000000000000000000000000000000e+00	7.620768217764289920168607750384e-02
5.110893526039641532321411432349e-01	-8.675280713991999625989137712168e-01	0.000000000000000000000000000000e+00	7.391599765749097550315838134338e-02
5.136447993669840395014603018353e-01	-8.719542350287876608661008503987e-01	0.000000000000000000000000000000e+00	7.165452355651025229121842130553e-02
5.162002461300039257707794604357e-01	-8.763803986583754701555903920962e-01	0.000000000000000000000000000000e+00	6.954873954529346147257484744841e-02
5.187556928930237010177961565205e-01	-8.808065622879631684227774712781e-01	0.000000000000000000000000000000e+00	6.764644770742915536043682322997e-02
5.213111396560434762648128526052e-01	-8.852327259175508666899645504600e-01	0.000000000000000000000000000000e+00	6.592416027946371159806915329682e-02
5.238665864190633625341320112057e-01	-8.896588895471387870017565546732e-01	0.000000000000000000000000000000e+00	6.430890787891917204088798598605e-02
5.264220331820831377811487072904e-01	-8.940850531767264852689436338551e-01	0.000000000000000000000000000000e+00	6.270880621756440287395406585347e-02
5.289774799451029130281654033752e-01	-8.985112168063141835361307130370e-01	0.000000000000000000000000000000e+00	6.104270213242679599119355771109e-02
5.315329267081227992974845619756e-01	-9.029373804359019928256202547345e-01	0.000000000000000000000000000000e+00	5.926040259712747615417072211130e-02
5.340883734711425745445012580603e-01	-9.073635440654898021151097964321e-01	0.000000000000000000000000000000e+00	5.735000700379847687893075658394e-02
5.366438202341623497915179541451e-01	-9.117897076950775003822968756140e-01	0.000000000000000000000000000000e+00	5.533397102293701602659936611417e-02
5.391992669971822360608371127455e-01	-9.162158713246651986494839547959e-01	0.000000000000000000000000000000e+00	5.325792541211495090269778529546e-02
5.417547137602021223301562713459e-01	-9.206420349542530079389734964934e-01	0.000000000000000000000000000000e+00	5.117679512278409947878543562183e-02
5.443101605232218975771729674307e-01	-9.250681985838407062061605756753e-01	0.000000000000000000000000000000e+00	4.914230826229545184835600935003e-02
5.468656072862416728241896635154e-01	-9.294943622134284044733476548572e-01	0.000000000000000000000000000000e+00	4.719472121852051615942258422365e-02
5.494210540492615590935088221158e-01	-9.339205258430163247851396590704e-01	0.000000000000000000000000000000e+00	4.535928489378397016063004798525e-02
5.519765008122813343405255182006e-01	-9.383466894726040230523267382523e-01	0.000000000000000000000000000000e+00	4.364650781240837773555796275105e-02
5.545319475753011095875422142853e-01	-9.427728531021917213195138174342e-01	0.000000000000000000000000000000e+00	4.205466106159790745655513433121e-02
5.570873943383209958568613728858e-01	-9.471990167317795306090033591317e-01	0.000000000000000000000000000000e+00	4.057335669545186068729591966076e-02
5.596428411013407711038780689705e-01	-9.516251803613673398984929008293e-01	0.000000000000000000000000000000e+00	3.918731307675411834612333450423e-02
5.621982878643605463508947650553e-01	-9.560513439909550381656799800112e-01	0.000000000000000000000000000000e+00	3.787970927660701953021415988587e-02
5.647537346273804326202139236557e-01	-9.604775076205428474551695217087e-01	0.000000000000000000000000000000e+00	3.663482683809710094280376324605e-02
5.673091813904003188895330822561e-01	-9.649036712501305457223566008906e-01	0.000000000000000000000000000000e+00	3.543985458243983227566431537525e-02
5.698646281534200941365497783409e-01	-9.693298348797182439895436800725e-01	0.000000000000000000000000000000e+00	3.428579494374725533667458421405e-02
5.724200749164399804058689369413e-01	-9.737559985093061643013356842857e-01	0.000000000000000000000000000000e+00	3.316740402773900309174592848649e-02
5.749755216794597556528856330260e-01	-9.781821621388938625685227634676e-01	0.000000000000000000000000000000e+00	3.208231062319377019376176463084e-02
5.775309684424795308999023291108e-01	-9.826083257684815608357098426495e-01	0.000000000000000000000000000000e+00	3.102976569463234204904189539320e-02
5.800864152054993061469190251955e-01	-9.870344893980692591028969218314e-01	0.000000000000000000000000000000e+00	3.000962883855987778369822649438e-02
5.826418619685191924162381837959e-01	-9.914606530276571794146889260446e-01	0.000000000000000000000000000000e+00	2.902202689164439658453531478699e-02
5.851973087315389676632548798807e-01	-9.958868166572448776818760052265e-01	0.000000000000000000000000000000e+00	2.806768293194662061695865418187e-02
5.877527554945588539325740384811e-01	-1.000312980286832464926760621893e+00	0.000000000000000000000000000000e+00	2.714849337655891869935942395387e-02
5.903082022575786291795907345659e-01	-1.004739143916420385238552626106e+00	0.000000000000000000000000000000e+00	2.626777950729300772914065476016e-02
5.928636490205985154489098931663e-01	-1.009165307546008083505739705288e+00	0.000000000000000000000000000000e+00	2.542981619581909102922878673780e-02
5.954190957836182906959265892510e-01	-1.013591471175595781772926784470e+00	0.000000000000000000000000000000e+00	2.463862341406268877119778437645e-02
5.979745425466381769652457478514e-01	-1.018017634805183480040113863652e+00	0.000000000000000000000000000000e+00	2.389639416905792873579983393029e-02
6.005299893096579522122624439362e-01	-1.022443798434771178307300942834e+00	0.000000000000000000000000000000e+00	2.320213927505100637294077614570e-02
6.030854360726777274592791400210e-01	-1.026869962064358876574488022015e+00	0.000000000000000000000000000000e+00	2.255107685438706086045179688426e-02
6.056408828356976137285982986214e-01	-1.031296125693946796886280026229e+00	0.000000000000000000000000000000e+00	2.193503036010054779714195660745e-02
6.081963295987173889756149947061e-01	-1.035722289323534495153467105411e+00	0.000000000000000000000000000000e+00	2.134374857620891657861150747522e-02
6.107517763617371642226316907909e-01	-1.040148452953122193420654184592e+00	0.000000000000000000000000000000e+00	2.076676541781668355879375553741e-02
6.133072231247570504919508493913e-01	-1.044574616582709891687841263774e+00	0.000000000000000000000000000000e+00	2.019527406213733264350729257330e-02
6.158626698877769367612700079917e-01	-1.049000780212297811999633267988e+00	0.000000000000000000000000000000e+00	1.962352508504040110581811973134e-02
6.184181166507967120082867040765e-01	-1.053426943841885510266820347169e+00	0.000000000000000000000000000000e+00	1.904943404002383544604271037315e-02
6.209735634138164872553034001612e-01	-1.057853107471473208534007426351e+00	0.000000000000000000000000000000e+00	1.847432596071760246836390706449e-02
6.235290101768363735246225587616e-01	-1.062279271101061128845799430565e+00	0.000000000000000000000000000000e+00	1.790197272680979501124909347709e-02
6.260844569398561487716392548464e-01	-1.066705434730648827112986509746e+00	0.000000000000000000000000000000e+00	1.733723332419563611939139491369e-02
6.286399037028759240186559509311e-01	-1.071131598360236525380173588928e+00	0.000000000000000000000000000000e+00	1.678465848319329878357564211910e-02
6.311953504658958102879751095315e-01	-1.075557761989824445691965593142e+00	0.000000000000000000000000000000e+00	1.624737513507897718190164937369e-02
6.337507972289155855349918056163e-01	-1.079983925619412143959152672323e+00	0.000000000000000000000000000000e+00	1.572645246774361307839917856199e-02
6.363062439919353607820085017011e-01	-1.084410089248999842226339751505e+00	0.000000000000000000000000000000e+00	1.522081100953535243158754042270e-02
6.388616907549552470513276603015e-01	-1.088836252878587540493526830687e+00	0.000000000000000000000000000000e+00	1.472760782227933509802575429148e-02
6.414171375179751333206468189019e-01	-1.093262416508175460805318834900e+00	0.000000000000000000000000000000e+00	1.424294176436993221435134415742e-02
6.439725842809949085676635149866e-01	-1.097688580137763159072505914082e+00	0.000000000000000000000000000000e+00	1.376268481926674891457906824144e-02
6.465280310440146838146802110714e-01	-1.102114743767350857339692993264e+00	0.000000000000000000000000000000e+00	1.328325621036541108466177973924e-02
6.490834778070345700839993696718e-01	-1.106540907396938555606880072446e+00	0.000000000000000000000000000000e+00	1.280220259189208606431797932146e-02
6.516389245700543453310160657566e-01	-1.110967071026526253874067151628e+00	0.000000000000000000000000000000e+00	1.231851214833837478146438826343e-02
6.541943713330741205780327618413e-01	-1.115393234656113952141254230810e+00	0.000000000000000000000000000000e+00	1.183265526092844299732576018869e-02
6.567498180960940068473519204417e-01	-1.119819398285701872453046235023e+00	0.000000000000000000000000000000e+00	1.134639594946214823101282576090e-02
6.593052648591137820943686165265e-01	-1.124245561915289570720233314205e+00	0.000000000000000000000000000000e+00	1.086244921530392024133782058470e-02
6.618607116221336683636877751269e-01	-1.128671725544877268987420393387e+00	0.000000000000000000000000000000e+00	1.038406866091129074347598759687e-02
6.644161583851534436107044712116e-01	-1.133097889174465189299212397600e+00	0.000000000000000000000000000000e+00	9.914640207225130022483661207389e-03
6.669716051481733298800236298121e-01	-1.137524052804052887566399476782e+00	0.000000000000000000000000000000e+00	9.457337916325345150703185481689e-03
6.695270519111931051270403258968e-01	-1.141950216433640585833586555964e+00	0.000000000000000000000000000000e+00	9.014873834582614459121074901304e-03
6.720824986742129913963594844972e-01	-1.146376380063228506145378560177e+00	0.000000000000000000000000000000e+00	8.589351156509711718300970062501e-03
6.746379454372327666433761805820e-01	-1.150802543692816204412565639359e+00	0.000000000000000000000000000000e+00	8.182212527224012182935908299442e-03
6.771933922002525418903928766667e-01	-1.155228707322403902679752718541e+00	0.000000000000000000000000000000e+00	7.794264418488748395741350094568e-03
6.797488389632723171374095727515e-01	-1.159654870951991600946939797723e+00	0.000000000000000000000000000000e+00	7.425753952398484944441570121398e-03
6.823042857262922034067287313519e-01	-1.164081034581579521258731801936e+00	0.000000000000000000000000000000e+00	7.076474963380284532998842905727e-03
6.848597324893119786537454274367e-01	-1.168507198211167219525918881118e+00	0.000000000000000000000000000000e+00	6.745883692703060104112200434656e-03
6.874151792523318649230645860371e-01	-1.172933361840754917793105960300e+00	0.000000000000000000000000000000e+00	6.433209595708368547239963675111e-03
6.899706260153517511923837446375e-01	-1.177359525470342616060293039482e+00	0.000000000000000000000000000000e+00	6.137552053166319548926921356724e-03
6.925260727783715264394004407222e-01	-1.181785689099930314327480118664e+00	0.000000000000000000000000000000e+00	5.857958405432876422547217032388e-03
6.950815195413913016864171368070e-01	-1.186211852729518234639272122877e+00	0.000000000000000000000000000000e+00	5.593482249880014564591412806749e-03
6.976369663044111879557362954074e-01	-1.190638016359105932906459202059e+00	0.000000000000000000000000000000e+00	5.343223369652303801624615431365e-03
7.001924130674309632027529914922e-01	-1.195064179988693631173646281241e+00	0.000000000000000000000000000000e+00	5.106351984400257781882004337604e-03
7.027478598304507384497696875769e-01	-1.199490343618281329440833360422e+00	0.000000000000000000000000000000e+00	4.882120576307266875126789074102e-03
7.053033065934706247190888461773e-01	-1.203916507247869249752625364636e+00	0.000000000000000000000000000000e+00	4.669866540499283298626398419628e-03
7.078587533564903999661055422621e-01	-1.208342670877456948019812443818e+00	0.000000000000000000000000000000e+00	4.469008551570183632173360877005e-03
7.104142001195101752131222383468e-01	-1.212768834507044646286999522999e+00	0.000000000000000000000000000000e+00	4.279039059338804809606848778003e-03
7.129696468825300614824413969473e-01	-1.217194998136632344554186602181e+00	0.000000000000000000000000000000e+00	4.099514766314047223283445475772e-03
7.155250936455499477517605555477e-01	-1.221621161766220264865978606394e+00	0.000000000000000000000000000000e+00	3.930046456790720239837799709903e-03
7.180805404085697229987772516324e-01	-1.226047325395807963133165685576e+00	0.000000000000000000000000000000e+00	3.770289104555313644540071038591e-03
7.206359871715894982457939477172e-01	-1.230473489025395661400352764758e+00	0.000000000000000000000000000000e+00	3.619932850754593693654026509421e-03
7.231914339346093845151131063176e-01	-1.234899652654983581712144768971e+00	0.000000000000000000000000000000e+00	3.478695183666362898688984017781e-03
7.257468806976291597621298024023e-01	-1.239325816284571279979331848153e+00	0.000000000000000000000000000000e+00	3.346314458396244979898614957392e-03
7.283023274606489350091464984871e-01	-1.243751979914158978246518927335e+00	0.000000000000000000000000000000e+00	3.222544774404291923614040982216e-03
7.308577742236688212784656570875e-01	-1.248178143543746898558310931548e+00	0.000000000000000000000000000000e+00	3.107152136381326548719705726853e-03
7.334132209866885965254823531723e-01	-1.252604307173334596825498010730e+00	0.000000000000000000000000000000e+00	2.999911776875769514605352128456e-03
7.359686677497083717724990492570e-01	-1.257030470802922295092685089912e+00	0.000000000000000000000000000000e+00	2.900606492527072095832796350123e-03
7.385241145127282580418182078574e-01	-1.261456634432509993359872169094e+00	0.000000000000000000000000000000e+00	2.809025832207384318350840146650e-03
7.410795612757481443111373664578e-01	-1.265882798062097691627059248276e+00	0.000000000000000000000000000000e+00	2.724965977310854405718520965252e-03
7.436350080387679195581540625426e-01	-1.270308961691685389894246327458e+00	0.000000000000000000000000000000e+00	2.648230162862233363213482206788e-03
7.461904548017876948051707586274e-01	-1.274735125321273310206038331671e+00	0.000000000000000000000000000000e+00	2.578629499068130822431177406884e-03
7.487459015648075810744899172278e-01	-1.279161288950861008473225410853e+00	0.000000000000000000000000000000e+00	2.515984069331404955616182661515e-03
7.513013483278273563215066133125e-01	-1.283587452580448706740412490035e+00	0.000000000000000000000000000000e+00	2.460124196516185000188636777807e-03
7.538567950908471315685233093973e-01	-1.288013616210036405007599569217e+00	0.000000000000000000000000000000e+00	2.410891787538445556887678478120e-03
7.564122418538670178378424679977e-01	-1.292439779839624325319391573430e+00	0.000000000000000000000000000000e+00	2.368141681780877236263016527573e-03
7.589676886168867930848591640824e-01	-1.296865943469212023586578652612e+00	0.000000000000000000000000000000e+00	2.331742945509464055159343232049e-03
7.615231353799066793541783226829e-01	-1.301292107098799721853765731794e+00	0.000000000000000000000000000000e+00	2.301580067762002291403833353911e-03
7.640785821429264546011950187676e-01	-1.305718270728387642165557736007e+00	0.000000000000000000000000000000e+00	2.277554026486743564416936891348e-03
7.666340289059463408705141773680e-01	-1.310144434357975340432744815189e+00	0.000000000000000000000000000000e+00	2.259583203369105747909673098661e-03
7.691894756689661161175308734528e-01	-1.314570597987563038699931894371e+00	0.000000000000000000000000000000e+00	2.247604134337613784183629306312e-03
7.666340289059461049481214445223e-03	1.327849088876326306973840729597e-02	0.000000000000000000000000000000e+00	2.256390424632127682247340061394e-03
1.022178705207928139930828592696e-02	8.852327259175507556676620879443e-03	0.000000000000000000000000000000e+00	2.253320743160186663545108132212e-03
1.277723381509910174913535740870e-02	4.426163629587753778338310439722e-03	0.000000000000000000000000000000e+00	2.256097919195339078501927332354e-03
1.533268057811892383368590486725e-02	0.000000000000000000000000000000e+00	0.000000000000000000000000000000e+00	2.264725431827538555673573483773e-03
1.788812734113874591823645232580e-02	-4.426163629587755513061786416529e-03	0.000000000000000000000000000000e+00	2.279226019924502667779453446428e-03
2.044357410415856279861657185393e-02	-8.852327259175509291400096856250e-03	0.000000000000000000000000000000e+00	2.299641485308892736860730821036e-03
2.299902086717838661789059528928e-02	-1.327849088876326306973840729597e-02	0.000000000000000000000000000000e+00	2.326032327593202143900530387555e-03
2.555446763019820696771766677102e-02	-1.770465451835102205224714566612e-02	0.000000000000000000000000000000e+00	2.358477211035665387778292867438e-03
2.810991439321802731754473825276e-02	-2.213081814793877583058545610584e-02	0.000000000000000000000000000000e+00	2.397072264795820344812637969767e-03
3.066536115623785113681876168812e-02	-2.655698177752652960892376654556e-02	0.000000000000000000000000000000e+00	2.441930219441415701731035170496e-03
3.322080791925766801719888121625e-02	-3.098314540711428338726207698528e-02	0.000000000000000000000000000000e+00	2.493179386414749905409582453331e-03
3.577625468227749183647290465160e-02	-3.540930903670203716560038742500e-02	0.000000000000000000000000000000e+00	2.550962493187864180144153181118e-03
3.833170144529730871685302417973e-02	-3.983547266628979094393869786472e-02	0.000000000000000000000000000000e+00	2.615435394227777314568594846378e-03
4.088714820831712559723314370785e-02	-4.426163629587755166117091221167e-02	0.000000000000000000000000000000e+00	2.686765690982105114076317065042e-03
4.344259497133695635540107105044e-02	-4.868779992546530543950922265140e-02	0.000000000000000000000000000000e+00	2.765131307510269084021237162574e-03
4.599804173435677323578119057856e-02	-5.311396355505305921784753309112e-02	0.000000000000000000000000000000e+00	2.850719087360452895507645365569e-03
4.855348849737659011616131010669e-02	-5.754012718464081299618584353084e-02	0.000000000000000000000000000000e+00	2.943723498698275035934113219582e-03
5.110893526039642087432923744927e-02	-6.196629081422856677452415397056e-02	0.000000000000000000000000000000e+00	3.044345557734374693725776239717e-03
5.366438202341623775470935697740e-02	-6.639245444381632055286246441028e-02	0.000000000000000000000000000000e+00	3.152792106655108103629991944672e-03
5.621982878643605463508947650553e-02	-7.081861807340408820898858266446e-02	0.000000000000000000000000000000e+00	3.269275605881134631747197971663e-03
5.877527554945587151546959603365e-02	-7.524478170299182810953908528973e-02	0.000000000000000000000000000000e+00	3.394014619590399704784910994704e-03
6.133072231247570227363752337624e-02	-7.967094533257959576566520354390e-02	0.000000000000000000000000000000e+00	3.527235182815237866937874144924e-03
6.388616907549551915401764290436e-02	-8.409710896216733566621570616917e-02	0.000000000000000000000000000000e+00	3.669173237740569384207622860572e-03
6.644161583851534991218557024695e-02	-8.852327259175510332234182442335e-02	0.000000000000000000000000000000e+00	3.820078299409045488599367956795e-03
6.899706260153516679256568977507e-02	-9.294943622134284322289232704861e-02	0.000000000000000000000000000000e+00	3.980218450898896989653685807298e-03
7.155250936455499755073361711766e-02	-9.737559985093061087901844530279e-02	0.000000000000000000000000000000e+00	4.149886688283760914630615701526e-03
7.410795612757480055332592883133e-02	-1.018017634805183646573567557425e-01	0.000000000000000000000000000000e+00	4.329408491827002603002938485588e-03
7.666340289059463131149385617391e-02	-1.062279271101061184356950661822e-01	0.000000000000000000000000000000e+00	4.519150319277881466817348155018e-03
7.921884965361444819187397570204e-02	-1.106540907396938722140333766220e-01	0.000000000000000000000000000000e+00	4.719528515264571205678478804657e-03
8.177429641663427895004190304462e-02	-1.150802543692816259923716870617e-01	0.000000000000000000000000000000e+00	4.931017841296697450104158377826e-03
8.432974317965409583042202257275e-02	-1.195064179988693797707099975014e-01	0.000000000000000000000000000000e+00	5.154158610942224591489058127536e-03
8.688518994267391271080214210087e-02	-1.239325816284571335490483079411e-01	0.000000000000000000000000000000e+00	5.389561113691451396667808637631e-03
8.944063670569372959118226162900e-02	-1.283587452580448873273866183808e-01	0.000000000000000000000000000000e+00	5.637905869864451649520198373011e-03
9.199608346871354647156238115713e-02	-1.327849088876326411057249288206e-01	0.000000000000000000000000000000e+00	5.899938111483362876419356268798e-03
9.455153023173337722973030849971e-02	-1.372110725172203948840632392603e-01	0.000000000000000000000000000000e+00	6.176455003768011042808439015062e-03
9.710697699475319411011042802784e-02	-1.416372361468081486624015497000e-01	0.000000000000000000000000000000e+00	6.468284289474412682152681952630e-03
9.966242375777302486827835537042e-02	-1.460633997763959024407398601397e-01	0.000000000000000000000000000000e+00	6.776253593322200709236913240829e-03
1.022178705207928417486584748985e-01	-1.504895634059836562190781705795e-01	0.000000000000000000000000000000e+00	7.101150180199329066399460685943e-03
1.047733172838126586290385944267e-01	-1.549157270355714377529920966481e-01	0.000000000000000000000000000000e+00	7.443671919143210122249421090146e-03
1.073287640468324755094187139548e-01	-1.593418906651591637757547914589e-01	0.000000000000000000000000000000e+00	7.804371106482552861161039459148e-03
1.098842108098522923897988334829e-01	-1.637680542947469175540931018986e-01	0.000000000000000000000000000000e+00	8.183593818221871624141172674172e-03
1.124396575728721370257545686400e-01	-1.681942179243346990880070279673e-01	0.000000000000000000000000000000e+00	8.581418508413965820502689041405e-03
1.149951043358919400283468803536e-01	-1.726203815539224528663453384070e-01	0.000000000000000000000000000000e+00	8.997598374823296413227424750403e-03
1.175505510989117569087269998818e-01	-1.770465451835101788891080332178e-01	0.000000000000000000000000000000e+00	9.431512784266845444980376100830e-03
1.201059978619315737891071194099e-01	-1.814727088130979326674463436575e-01	0.000000000000000000000000000000e+00	9.882133678171129906320224733918e-03
1.226614446249514184250628545669e-01	-1.858988724426857142013602697261e-01	0.000000000000000000000000000000e+00	1.034801323560853233973766407416e-02
1.252168913879712353054429740951e-01	-1.903250360722734679796985801659e-01	0.000000000000000000000000000000e+00	1.082729915833628361876428414234e-02
1.277723381509910383080352858087e-01	-1.947511997018612217580368906056e-01	0.000000000000000000000000000000e+00	1.131778351464868964670884565749e-02
1.303277849140108690662032131513e-01	-1.991773633314489477807995854164e-01	0.000000000000000000000000000000e+00	1.181698970165591736081189822016e-02
1.328832316770306720687955248650e-01	-2.036035269610367015591378958561e-01	0.000000000000000000000000000000e+00	1.232229929260480333352845150330e-02
1.354386784400505305825390678365e-01	-2.080296905906244830930518219247e-01	0.000000000000000000000000000000e+00	1.283111596067223331152362675311e-02
1.379941252030703335851313795501e-01	-2.124558542202122368713901323645e-01	0.000000000000000000000000000000e+00	1.334105727278302525040665216238e-02
1.405495719660901365877236912638e-01	-2.168820178497999906497284428042e-01	0.000000000000000000000000000000e+00	1.385015751416303168841448467674e-02
1.431050187291099673458916186064e-01	-2.213081814793877166724911376150e-01	0.000000000000000000000000000000e+00	1.435705724070417826920831316784e-02
1.456604654921297981040595459490e-01	-2.257343451089754982064050636836e-01	0.000000000000000000000000000000e+00	1.486115009772002830412684915018e-02
1.482159122551496288622274732916e-01	-2.301605087385632519847433741234e-01	0.000000000000000000000000000000e+00	1.536265705531411965290011778507e-02
1.507713590181694318648197850052e-01	-2.345866723681510057630816845631e-01	0.000000000000000000000000000000e+00	1.586260463993663383241994324635e-02
1.533268057811892626229877123478e-01	-2.390128359977387595414199950028e-01	0.000000000000000000000000000000e+00	1.636269774851968963891302166758e-02
1.558822525442090933811556396904e-01	-2.434389996273265133197583054425e-01	0.000000000000000000000000000000e+00	1.686509790401367891998773984596e-02
1.584376993072288963837479514041e-01	-2.478651632569142670980966158822e-01	0.000000000000000000000000000000e+00	1.737214062814740334061980320257e-02
1.609931460702487271419158787467e-01	-2.522913268865020208764349263220e-01	0.000000000000000000000000000000e+00	1.788604521996189911092756119615e-02
1.635485928332685301445081904603e-01	-2.567174905160897746547732367617e-01	0.000000000000000000000000000000e+00	1.840868014216806916594215692839e-02
1.661040395962883609026761178029e-01	-2.611436541456775284331115472014e-01	0.000000000000000000000000000000e+00	1.894144225649181320636493808252e-02
1.686594863593081916608440451455e-01	-2.655698177752652822114498576411e-01	0.000000000000000000000000000000e+00	1.948528676401988998789782669974e-02
1.712149331223279946634363568592e-01	-2.699959814048530359897881680808e-01	0.000000000000000000000000000000e+00	2.004091047573765271838652779479e-02
1.737703798853478254216042842017e-01	-2.744221450344407897681264785206e-01	0.000000000000000000000000000000e+00	2.060905229328300475311053219230e-02
1.763258266483676284241965959154e-01	-2.788483086640285435464647889603e-01	0.000000000000000000000000000000e+00	2.119084205625609493295335994389e-02
1.788812734113874869379401388869e-01	-2.832744722936162973248030994000e-01	0.000000000000000000000000000000e+00	2.178811126026314673453931902714e-02
1.814367201744072899405324506006e-01	-2.877006359232040511031414098397e-01	0.000000000000000000000000000000e+00	2.240358166922468835524639985124e-02
1.839921669374270929431247623143e-01	-2.921267995527918048814797202795e-01	0.000000000000000000000000000000e+00	2.304087194436319971369009351747e-02
1.865476137004469237012926896568e-01	-2.965529631823795586598180307192e-01	0.000000000000000000000000000000e+00	2.370430702984820461876047659189e-02
1.891030604634667544594606169994e-01	-3.009791268119673679493075724167e-01	0.000000000000000000000000000000e+00	2.439857376688140191967058001410e-02
1.916585072264865852176285443420e-01	-3.054052904415550662164946515986e-01	0.000000000000000000000000000000e+00	2.512831765012946833026674653411e-02
1.942139539895063882202208560557e-01	-3.098314540711428199948329620383e-01	0.000000000000000000000000000000e+00	2.589778067847259626632627771414e-02
1.967694007525262189783887833983e-01	-3.142576177007305737731712724781e-01	0.000000000000000000000000000000e+00	2.671050991041657579616597217864e-02
1.993248475155460219809810951119e-01	-3.186837813303183275515095829178e-01	0.000000000000000000000000000000e+00	2.756905845005109406686827355770e-02
2.018802942785658527391490224545e-01	-3.231099449599061368409991246153e-01	0.000000000000000000000000000000e+00	2.847457649259693343579691315881e-02
2.044357410415856834973169497971e-01	-3.275361085894938906193374350551e-01	0.000000000000000000000000000000e+00	2.942635832014778643483943199044e-02
2.069911878046054864999092615108e-01	-3.319622722190815888865245142370e-01	0.000000000000000000000000000000e+00	3.042171737233250600196399204833e-02
2.095466345676253172580771888533e-01	-3.363884358486693981760140559345e-01	0.000000000000000000000000000000e+00	3.145678451447267431895227218774e-02
2.121020813306451202606695005670e-01	-3.408145994782570964432011351164e-01	0.000000000000000000000000000000e+00	3.252870840351365644416148370510e-02
2.146575280936649510188374279096e-01	-3.452407631078449057326906768139e-01	0.000000000000000000000000000000e+00	3.363905841866157708786033708748e-02
2.172129748566848095325809708811e-01	-3.496669267374326595110289872537e-01	0.000000000000000000000000000000e+00	3.479708159024048896856839974134e-02
2.197684216197045847795976669659e-01	-3.540930903670203577782160664356e-01	0.000000000000000000000000000000e+00	3.602083479115007064175202344813e-02
2.223238683827244155377655943084e-01	-3.585192539966081670677056081331e-01	0.000000000000000000000000000000e+00	3.733541583280511333420292885421e-02
2.248793151457442185403579060221e-01	-3.629454176261958653348926873150e-01	0.000000000000000000000000000000e+00	3.876981435176322238200796732599e-02
2.274347619087640492985258333647e-01	-3.673715812557836191132309977547e-01	0.000000000000000000000000000000e+00	4.035395581766484940366979117243e-02
2.299902086717839078122693763362e-01	-3.717977448853714284027205394523e-01	0.000000000000000000000000000000e+00	4.211437669640621939137759000005e-02
2.325456554348036830592860724209e-01	-3.762239085149591266699076186342e-01	0.000000000000000000000000000000e+00	4.406612973501445457147340789561e-02
2.351011021978235415730296153924e-01	-3.806500721445469359593971603317e-01	0.000000000000000000000000000000e+00	4.620381790766971835671128587819e-02
2.376565489608433723311975427350e-01	-3.850762357741346897377354707714e-01	0.000000000000000000000000000000e+00	4.849834768981075433513794337159e-02
2.402119957238631753337898544487e-01	-3.895023994037223880049225499533e-01	0.000000000000000000000000000000e+00	5.090017022748674624388343090686e-02
2.427674424868830060919577817913e-01	-3.939285630333101972944120916509e-01	0.000000000000000000000000000000e+00	5.334376212431680974734860001263e-02
2.453228892499027813389744778760e-01	-3.983547266628978955615991708328e-01	0.000000000000000000000000000000e+00	5.575216064916324598677022095217e-02
2.478783360129226398527180208475e-01	-4.027808902924857048510887125303e-01	0.000000000000000000000000000000e+00	5.804519510564213474745898224683e-02
2.504337827759424706108859481901e-01	-4.072070539220734586294270229700e-01	0.000000000000000000000000000000e+00	6.015119898608589643629329657415e-02
2.529892295389622458579026442749e-01	-4.116332175516611568966141021519e-01	0.000000000000000000000000000000e+00	6.201711286160087321928102710444e-02
2.555446763019820766160705716175e-01	-4.160593811812489661861036438495e-01	0.000000000000000000000000000000e+00	6.361301302670054058641113670092e-02
2.581001230650018518630872677022e-01	-4.204855448108366644532907230314e-01	0.000000000000000000000000000000e+00	6.493404727880490445723893344621e-02
2.606555698280216826212551950448e-01	-4.249117084404244737427802647289e-01	0.000000000000000000000000000000e+00	6.600689343076385218189727766003e-02
2.632110165910415688905743536452e-01	-4.293378720700122275211185751687e-01	0.000000000000000000000000000000e+00	6.689502005626181413422415289460e-02
2.657664633540613441375910497300e-01	-4.337640356995999257883056543506e-01	0.000000000000000000000000000000e+00	6.768789875649802723067693932535e-02
2.683219101170811748957589770725e-01	-4.381901993291877350777951960481e-01	0.000000000000000000000000000000e+00	6.847427389110398443516913857820e-02
2.708773568801010056539269044151e-01	-4.426163629587754888561335064878e-01	0.000000000000000000000000000000e+00	6.931760764856358114638368306260e-02
2.734328036431207809009436004999e-01	-4.470425265883632426344718169275e-01	0.000000000000000000000000000000e+00	7.024193550260346419200629952684e-02
2.759882504061406671702627591003e-01	-4.514686902179509964128101273673e-01	0.000000000000000000000000000000e+00	7.122798525917856116151938294934e-02
2.785436971691604424172794551851e-01	-4.558948538475386946799972065492e-01	0.000000000000000000000000000000e+00	7.221507428463545819052882279721e-02
2.810991439321802731754473825276e-01	-4.603210174771265039694867482467e-01	0.000000000000000000000000000000e+00	7.310797943061544956755426483141e-02
2.836545906952001039336153098702e-01	-4.647471811067142577478250586864e-01	0.000000000000000000000000000000e+00	7.379044142460308708386662601697e-02
2.862100374582198791806320059550e-01	-4.691733447363020115261633691262e-01	0.000000000000000000000000000000e+00	7.414733916042721972861073709282e-02
2.887654842212397654499511645554e-01	-4.735995083658897653045016795659e-01	0.000000000000000000000000000000e+00	7.409348100465307229711697800667e-02
2.913209309842595962081190918980e-01	-4.780256719954775745939912212634e-01	0.000000000000000000000000000000e+00	7.359936959570866077395834281560e-02
2.938763777472793714551357879827e-01	-4.824518356250652728611783004453e-01	0.000000000000000000000000000000e+00	7.270872329551303359096436906839e-02
2.964318245102992022133037153253e-01	-4.868779992546530821506678421429e-01	0.000000000000000000000000000000e+00	7.153871916224911753356963117767e-02
2.989872712733190329714716426679e-01	-4.913041628842407804178549213248e-01	0.000000000000000000000000000000e+00	7.026792699677633646793140087539e-02
3.015427180363388637296395700105e-01	-4.957303265138285897073444630223e-01	0.000000000000000000000000000000e+00	6.911119582551611406628921940865e-02
3.040981647993586944878074973531e-01	-5.001564901434162324633803109464e-01	0.000000000000000000000000000000e+00	6.828968367212688572731593694698e-02
3.066536115623784697348241934378e-01	-5.045826537730039307305673901283e-01	0.000000000000000000000000000000e+00	6.799733492079369778782194089217e-02
3.092090583253983004929921207804e-01	-5.090088174025917400200569318258e-01	0.000000000000000000000000000000e+00	6.836919785045891817532037748606e-02
3.117645050884181312511600481230e-01	-5.134349810321794382872440110077e-01	0.000000000000000000000000000000e+00	6.945503300922682698992360883494e-02
3.143199518514379620093279754656e-01	-5.178611446617672475767335527053e-01	0.000000000000000000000000000000e+00	7.120470163338443736478211576468e-02
3.168753986144577927674959028082e-01	-5.222873082913550568662230944028e-01	0.000000000000000000000000000000e+00	7.347168213160944205686320174209e-02
3.194308453774775680145125988929e-01	-5.267134719209427551334101735847e-01	0.000000000000000000000000000000e+00	7.603880383475435100759654005742e-02
3.219862921404973987726805262355e-01	-5.311396355505305644228997152823e-01	0.000000000000000000000000000000e+00	7.866418546009999734902606860487e-02
3.245417389035172295308484535781e-01	-5.355657991801182626900867944642e-01	0.000000000000000000000000000000e+00	8.113602313100340412965749692376e-02
3.270971856665370602890163809207e-01	-5.399919628097060719795763361617e-01	0.000000000000000000000000000000e+00	8.332035209659421903793941055483e-02
3.296526324295568910471843082632e-01	-5.444181264392937702467634153436e-01	0.000000000000000000000000000000e+00	8.518493952102497435152628213473e-02
3.322080791925766662942010043480e-01	-5.488442900688814685139504945255e-01	0.000000000000000000000000000000e+00	8.679021901970379593294069309195e-02
3.347635259555964970523689316906e-01	-5.532704536984692778034400362230e-01	0.000000000000000000000000000000e+00	8.825264106727828683496284156718e-02
3.373189727186163278105368590332e-01	-5.576966173280570870929295779206e-01	0.000000000000000000000000000000e+00	8.969135800822038151469683953110e-02
3.398744194816361585687047863757e-01	-5.621227809576447853601166571025e-01	0.000000000000000000000000000000e+00	9.118079281609182962231585634072e-02
3.424298662446559893268727137183e-01	-5.665489445872325946496061988000e-01	0.000000000000000000000000000000e+00	9.271864969008646040204979499322e-02
3.449853130076757645738894098031e-01	-5.709751082168202929167932779819e-01	0.000000000000000000000000000000e+00	9.421939859318999299642172218228e-02
3.475407597706955953320573371457e-01	-5.754012718464081022062828196795e-01	0.000000000000000000000000000000e+00	9.552580834922205776926773523883e-02
3.500962065337154816013764957461e-01	-5.798274354759958004734698988614e-01	0.000000000000000000000000000000e+00	9.643753669693311270094682186027e-02
3.526516532967352568483931918308e-01	-5.842535991055836097629594405589e-01	0.000000000000000000000000000000e+00	9.674765044498280508467047411614e-02
3.552071000597550876065611191734e-01	-5.886797627351713080301465197408e-01	0.000000000000000000000000000000e+00	9.629073714489673474492548166381e-02
3.577625468227749183647290465160e-01	-5.931059263647591173196360614384e-01	0.000000000000000000000000000000e+00	9.499324602658716643066583174004e-02
3.603179935857946936117457426008e-01	-5.975320899943468155868231406203e-01	0.000000000000000000000000000000e+00	9.292209590109515304767739962699e-02
3.628734403488145798810649012012e-01	-6.019582536239346248763126823178e-01	0.000000000000000000000000000000e+00	9.031021223357757476968288301578e-02
3.654288871118343551280815972859e-01	-6.063844172535223231434997614997e-01	0.000000000000000000000000000000e+00	8.754798922889972523364576773020e-02
3.679843338748541858862495246285e-01	-6.108105808831101324329893031972e-01	0.000000000000000000000000000000e+00	8.512807433435615189765144350531e-02
3.705397806378740166444174519711e-01	-6.152367445126979417224788448948e-01	0.000000000000000000000000000000e+00	8.355449491853576826638771990474e-02
3.730952274008937918914341480559e-01	-6.196629081422856399896659240767e-01	0.000000000000000000000000000000e+00	8.323422529410347270317771517512e-02
3.756506741639136781607533066563e-01	-6.240890717718733382568530032586e-01	0.000000000000000000000000000000e+00	8.438412481252774433038155166287e-02
3.782061209269334534077700027410e-01	-6.285152354014611475463425449561e-01	0.000000000000000000000000000000e+00	8.697815307354553326923962686124e-02
3.807615676899532841659379300836e-01	-6.329413990310488458135296241380e-01	0.000000000000000000000000000000e+00	9.075081869193864225753287655607e-02
3.833170144529731149241058574262e-01	-6.373675626606366551030191658356e-01	0.000000000000000000000000000000e+00	9.525130516781903089462701927914e-02
3.858724612159929456822737847688e-01	-6.417937262902243533702062450175e-01	0.000000000000000000000000000000e+00	9.992949820103085023514921658716e-02
3.884279079790127764404417121114e-01	-6.462198899198121626596957867150e-01	0.000000000000000000000000000000e+00	1.042269954922239727501676043175e-01
3.909833547420325516874584081961e-01	-6.506460535493998609268828658969e-01	0.000000000000000000000000000000e+00	1.076527258314324969612485460857e-01
3.935388015050524379567775667965e-01	-6.550722171789876702163724075945e-01	0.000000000000000000000000000000e+00	1.098338296862326757263872423209e-01
3.960942482680722132037942628813e-01	-6.594983808085754795058619492920e-01	0.000000000000000000000000000000e+00	1.105451934476133352136528742449e-01
3.986496950310920439619621902239e-01	-6.639245444381631777730490284739e-01	0.000000000000000000000000000000e+00	1.097251243977206414115244115237e-01
4.012051417941118747201301175664e-01	-6.683507080677509870625385701715e-01	0.000000000000000000000000000000e+00	1.074819535460392744274926712933e-01
4.037605885571317054782980449090e-01	-6.727768716973386853297256493533e-01	0.000000000000000000000000000000e+00	1.040883782442872801388134007539e-01
4.063160353201514807253147409938e-01	-6.772030353269263835969127285352e-01	0.000000000000000000000000000000e+00	9.995601433517069256406983868146e-02
4.088714820831713114834826683364e-01	-6.816291989565140818640998077171e-01	0.000000000000000000000000000000e+00	9.558417984624806296167776054062e-02
4.114269288461911422416505956789e-01	-6.860553625861020021758918119303e-01	0.000000000000000000000000000000e+00	9.148635477049540942751093552943e-02
4.139823756092109729998185230215e-01	-6.904815262156897004430788911122e-01	0.000000000000000000000000000000e+00	8.810788758688145594355489720328e-02
4.165378223722307482468352191063e-01	-6.949076898452773987102659702941e-01	0.000000000000000000000000000000e+00	8.575580238030403035232041020208e-02
4.190932691352506345161543777067e-01	-6.993338534748652079997555119917e-01	0.000000000000000000000000000000e+00	8.455932072599847693084029742749e-02
4.216487158982704097631710737915e-01	-7.037600171044530172892450536892e-01	0.000000000000000000000000000000e+00	8.447106605494214548457421187777e-02
4.242041626612902405213390011340e-01	-7.081861807340407155564321328711e-01	0.000000000000000000000000000000e+00	8.530500418499775694414211102412e-02
4.267596094243101267906581597344e-01	-7.126123443636285248459216745687e-01	0.000000000000000000000000000000e+00	8.679688864170501116923617246357e-02
4.293150561873299020376748558192e-01	-7.170385079932162231131087537506e-01	0.000000000000000000000000000000e+00	8.866727419196149262425876713678e-02
4.318705029503496772846915519040e-01	-7.214646716228039213802958329325e-01	0.000000000000000000000000000000e+00	9.067083229132349986301164790348e-02
4.344259497133695635540107105044e-01	-7.258908352523918416920878371457e-01	0.000000000000000000000000000000e+00	9.262262398941985275246935316318e-02
4.369813964763893388010274065891e-01	-7.303169988819795399592749163276e-01	0.000000000000000000000000000000e+00	9.440157238759812330375353894851e-02
4.395368432394091695591953339317e-01	-7.347431625115672382264619955095e-01	0.000000000000000000000000000000e+00	9.593684100281578419622263709243e-02
4.420922900024289448062120300165e-01	-7.391693261411549364936490746913e-01	0.000000000000000000000000000000e+00	9.718535820158351323794221343633e-02
4.446477367654488310755311886169e-01	-7.435954897707427457831386163889e-01	0.000000000000000000000000000000e+00	9.810774591819695911176779645757e-02
4.472031835284686063225478847016e-01	-7.480216534003304440503256955708e-01	0.000000000000000000000000000000e+00	9.864860078732000381318556492261e-02
4.497586302914884370807158120442e-01	-7.524478170299182533398152372683e-01	0.000000000000000000000000000000e+00	9.872588992404868202257262055355e-02
4.523140770545083233500349706446e-01	-7.568739806595060626293047789659e-01	0.000000000000000000000000000000e+00	9.823355258609983708950608161103e-02
4.548695238175280985970516667294e-01	-7.613001442890937608964918581478e-01	0.000000000000000000000000000000e+00	9.705903084720629570014693854318e-02
4.574249705805478738440683628141e-01	-7.657263079186814591636789373297e-01	0.000000000000000000000000000000e+00	9.511412781580261266434206390841e-02
4.599804173435677601133875214146e-01	-7.701524715482693794754709415429e-01	0.000000000000000000000000000000e+00	9.237244890885784598388852373319e-02
4.625358641065875908715554487571e-01	-7.745786351778570777426580207248e-01	0.000000000000000000000000000000e+00	8.890320668252862934544111794821e-02
4.650913108696073661185721448419e-01	-7.790047988074447760098450999067e-01	0.000000000000000000000000000000e+00	8.489016461148324310670432168990e-02
4.676467576326272523878913034423e-01	-7.834309624370325852993346416042e-01	0.000000000000000000000000000000e+00	8.062713661254217178964154300047e-02
4.702022043956470276349079995271e-01	-7.878571260666202835665217207861e-01	0.000000000000000000000000000000e+00	7.648751659150990200863873269554e-02
4.727576511586668583930759268696e-01	-7.922832896962079818337087999680e-01	0.000000000000000000000000000000e+00	7.287191121131605942018438781815e-02
4.753130979216866336400926229544e-01	-7.967094533257957911231983416656e-01	0.000000000000000000000000000000e+00	7.014443198850889293893828835280e-02
4.778685446847065199094117815548e-01	-8.011356169553836004126878833631e-01	0.000000000000000000000000000000e+00	6.857082262243409387370007834761e-02
4.804239914477262951564284776396e-01	-8.055617805849712986798749625450e-01	0.000000000000000000000000000000e+00	6.827231275859038661657507418568e-02
4.829794382107460704034451737243e-01	-8.099879442145589969470620417269e-01	0.000000000000000000000000000000e+00	6.920438336688446157030085714723e-02
4.855348849737659566727643323247e-01	-8.144141078441469172588540459401e-01	0.000000000000000000000000000000e+00	7.116379486800276932267905749541e-02
4.880903317367857874309322596673e-01	-8.188402714737346155260411251220e-01	0.000000000000000000000000000000e+00	7.382087351661328900043201883818e-02
4.906457784998055626779489557521e-01	-8.232664351033223137932282043039e-01	0.000000000000000000000000000000e+00	7.676977952767431723213320537980e-02
4.932012252628254489472681143525e-01	-8.276925987329101230827177460014e-01	0.000000000000000000000000000000e+00	7.958691364397905976257874272051e-02
4.957566720258452241942848104372e-01	-8.321187623624978213499048251833e-01	0.000000000000000000000000000000e+00	8.188801556505763412641130116754e-02
4.983121187888650549524527377798e-01	-8.365449259920855196170919043652e-01	0.000000000000000000000000000000e+00	8.337746787480171395401384870638e-02
5.008675655518849412217718963802e-01	-8.409710896216734399288839085784e-01	0.000000000000000000000000000000e+00	8.388379150698194175461708255170e-02
5.034230123149047164687885924650e-01	-8.453972532512611381960709877603e-01	0.000000000000000000000000000000e+00	8.337511585577686568093724872597e-02
5.059784590779244917158052885497e-01	-8.498234168808488364632580669422e-01	0.000000000000000000000000000000e+00	8.195175319698953797509233254459e-02
5.085339058409442669628219846345e-01	-8.542495805104365347304451461241e-01	0.000000000000000000000000000000e+00	7.981838380182655623418241930267e-02
5.110893526039641532321411432349e-01	-8.586757441400244550422371503373e-01	0.000000000000000000000000000000e+00	7.724081560284404290861459685402e-02
5.136447993669839284791578393197e-01	-8.631019077696121533094242295192e-01	0.000000000000000000000000000000e+00	7.449461081207810198012708724491e-02
5.162002461300038147484769979201e-01	-8.675280713991998515766113087011e-01	0.000000000000000000000000000000e+00	7.181522808587380291012181032784e-02
5.187556928930237010177961565205e-01	-8.719542350287876608661008503987e-01	0.000000000000000000000000000000e+00	6.936191149391897348142066448418e-02
5.213111396560434762648128526052e-01	-8.763803986583753591332879295805e-01	0.000000000000000000000000000000e+00	6.720279503983397906274888100597e-02
5.238665864190632515118295486900e-01	-8.808065622879630574004750087624e-01	0.000000000000000000000000000000e+00	6.532104930705028011939106136197e-02
5.264220331820831377811487072904e-01	-8.852327259175509777122670129756e-01	0.000000000000000000000000000000e+00	6.363805205511366414050655748724e-02
5.289774799451029130281654033752e-01	-8.896588895471386759794540921575e-01	0.000000000000000000000000000000e+00	6.204672648832921383332816844813e-02
5.315329267081226882751820994599e-01	-8.940850531767263742466411713394e-01	0.000000000000000000000000000000e+00	6.044507516854762119162813860385e-02
5.340883734711425745445012580603e-01	-8.985112168063141835361307130370e-01	0.000000000000000000000000000000e+00	5.876046805258131056071135844832e-02
5.366438202341623497915179541451e-01	-9.029373804359019928256202547345e-01	0.000000000000000000000000000000e+00	5.696014359048431896503927873709e-02
5.391992669971821250385346502298e-01	-9.073635440654896910928073339164e-01	0.000000000000000000000000000000e+00	5.504938859048714994148809864782e-02
5.417547137602020113078538088303e-01	-9.117897076950773893599944130983e-01	0.000000000000000000000000000000e+00	5.306173389184627720016607099751e-02
5.443101605232218975771729674307e-01	-9.162158713246651986494839547959e-01	0.000000000000000000000000000000e+00	5.104570438149330646737666938861e-02
5.468656072862416728241896635154e-01	-9.206420349542528969166710339778e-01	0.000000000000000000000000000000e+00	4.905195017713086247379550286496e-02
5.494210540492614480712063596002e-01	-9.250681985838405951838581131597e-01	0.000000000000000000000000000000e+00	4.712372468442928286069815158044e-02
5.519765008122813343405255182006e-01	-9.294943622134285154956501173729e-01	0.000000000000000000000000000000e+00	4.529180131092915007062771337587e-02
5.545319475753011095875422142853e-01	-9.339205258430162137628371965548e-01	0.000000000000000000000000000000e+00	4.357325449801370542690648335338e-02
5.570873943383208848345589103701e-01	-9.383466894726039120300242757367e-01	0.000000000000000000000000000000e+00	4.197277571740375134989875505198e-02
5.596428411013407711038780689705e-01	-9.427728531021917213195138174342e-01	0.000000000000000000000000000000e+00	4.048535511055786906275955061574e-02
5.621982878643605463508947650553e-01	-9.471990167317795306090033591317e-01	0.000000000000000000000000000000e+00	3.909954403282686619114372206241e-02
5.647537346273803215979114611400e-01	-9.516251803613672288761904383136e-01	0.000000000000000000000000000000e+00	3.780062162807212855497596137866e-02
5.673091813904002078672306197404e-01	-9.560513439909550381656799800112e-01	0.000000000000000000000000000000e+00	3.657328037826745870120248582680e-02
5.698646281534200941365497783409e-01	-9.604775076205427364328670591931e-01	0.000000000000000000000000000000e+00	3.540364294613795176358550520490e-02
5.724200749164398693835664744256e-01	-9.649036712501304347000541383750e-01	0.000000000000000000000000000000e+00	3.428056407101393032732516985561e-02
5.749755216794597556528856330260e-01	-9.693298348797183550118461425882e-01	0.000000000000000000000000000000e+00	3.319614579035319590349928375872e-02
5.775309684424795308999023291108e-01	-9.737559985093060532790332217701e-01	0.000000000000000000000000000000e+00	3.214545349581250655024433626750e-02
5.800864152054993061469190251955e-01	-9.781821621388937515462203009520e-01	0.000000000000000000000000000000e+00	3.112567477732031823167702100363e-02
5.826418619685190813939357212803e-01	-9.826083257684814498134073801339e-01	0.000000000000000000000000000000e+00	3.013520655565004105480575447018e-02
5.851973087315389676632548798807e-01	-9.870344893980693701251993843471e-01	0.000000000000000000000000000000e+00	2.917315639423007436747958820433e-02
5.877527554945587429102715759655e-01	-9.914606530276570683923864635290e-01	0.000000000000000000000000000000e+00	2.823943030178632795923476805910e-02
5.903082022575786291795907345659e-01	-9.958868166572447666595735427109e-01	0.000000000000000000000000000000e+00	2.733517460667821141750977176343e-02
5.928636490205984044266074306506e-01	-1.000312980286832686971365546924e+00	0.000000000000000000000000000000e+00	2.646309499524216596322290229182e-02
5.954190957836182906959265892510e-01	-1.004739143916420385238552626106e+00	0.000000000000000000000000000000e+00	2.562721554647913457802843595346e-02
5.979745425466380659429432853358e-01	-1.009165307546008083505739705288e+00	0.000000000000000000000000000000e+00	2.483193169748484224745865844852e-02
6.005299893096579522122624439362e-01	-1.013591471175595781772926784470e+00	0.000000000000000000000000000000e+00	2.408057769564692779384884602223e-02
6.030854360726777274592791400210e-01	-1.018017634805183480040113863652e+00	0.000000000000000000000000000000e+00	2.337398835079861070251894261673e-02
6.056408828356975027062958361057e-01	-1.022443798434771178307300942834e+00	0.000000000000000000000000000000e+00	2.270958192746792489447038576600e-02
6.081963295987173889756149947061e-01	-1.026869962064359098619092947047e+00	0.000000000000000000000000000000e+00	2.208131956740748760847914411443e-02
6.107517763617371642226316907909e-01	-1.031296125693946796886280026229e+00	0.000000000000000000000000000000e+00	2.148059402662080841217573379254e-02
6.133072231247569394696483868756e-01	-1.035722289323534495153467105411e+00	0.000000000000000000000000000000e+00	2.089779569521808821885855422806e-02
6.158626698877768257389675454760e-01	-1.040148452953122193420654184592e+00	0.000000000000000000000000000000e+00	2.032410603618256192404167848053e-02
6.184181166507967120082867040765e-01	-1.044574616582710113732446188806e+00	0.000000000000000000000000000000e+00	1.975303098650098981847733625727e-02
6.209735634138164872553034001612e-01	-1.049000780212297811999633267988e+00	0.000000000000000000000000000000e+00	1.918129975705473722058513885713e-02
6.235290101768362625023200962460e-01	-1.053426943841885510266820347169e+00	0.000000000000000000000000000000e+00	1.860896168897495719929402469006e-02
6.260844569398561487716392548464e-01	-1.057853107471473430578612351383e+00	0.000000000000000000000000000000e+00	1.803874046147650039850773850958e-02
6.286399037028759240186559509311e-01	-1.062279271101061128845799430565e+00	0.000000000000000000000000000000e+00	1.747488415463386429715697545362e-02
6.311953504658956992656726470159e-01	-1.066705434730648827112986509746e+00	0.000000000000000000000000000000e+00	1.692184054258222616895501744239e-02
6.337507972289155855349918056163e-01	-1.071131598360236747424778513960e+00	0.000000000000000000000000000000e+00	1.638308086799020873991494795519e-02
6.363062439919353607820085017011e-01	-1.075557761989824445691965593142e+00	0.000000000000000000000000000000e+00	1.586031150547692961105816777945e-02
6.388616907549551360290251977858e-01	-1.079983925619412143959152672323e+00	0.000000000000000000000000000000e+00	1.535318704651753192458318864055e-02
6.414171375179750222983443563862e-01	-1.084410089248999842226339751505e+00	0.000000000000000000000000000000e+00	1.485950916732796389663207037302e-02
6.439725842809949085676635149866e-01	-1.088836252878587762538131755718e+00	0.000000000000000000000000000000e+00	1.437579414399236740762511033154e-02
6.465280310440146838146802110714e-01	-1.093262416508175460805318834900e+00	0.000000000000000000000000000000e+00	1.389803547454055918097814981138e-02
6.490834778070344590616969071561e-01	-1.097688580137763159072505914082e+00	0.000000000000000000000000000000e+00	1.342247981098705286728822727582e-02
6.516389245700543453310160657566e-01	-1.102114743767350857339692993264e+00	0.000000000000000000000000000000e+00	1.294626579430730242692426656959e-02
6.541943713330741205780327618413e-01	-1.106540907396938555606880072446e+00	0.000000000000000000000000000000e+00	1.246783106344114856744997865690e-02
6.567498180960938958250494579261e-01	-1.110967071026526253874067151628e+00	0.000000000000000000000000000000e+00	1.198705550219497130426393738389e-02
6.593052648591137820943686165265e-01	-1.115393234656114174185859155841e+00	0.000000000000000000000000000000e+00	1.150516397527990078430981668589e-02
6.618607116221335573413853126112e-01	-1.119819398285701872453046235023e+00	0.000000000000000000000000000000e+00	1.102444983775220307964382016053e-02
6.644161583851534436107044712116e-01	-1.124245561915289570720233314205e+00	0.000000000000000000000000000000e+00	1.054789789749162667864545994689e-02
6.669716051481732188577211672964e-01	-1.128671725544877491032025318418e+00	0.000000000000000000000000000000e+00	1.007878408403702248652411554986e-02
6.695270519111931051270403258968e-01	-1.133097889174465189299212397600e+00	0.000000000000000000000000000000e+00	9.620314135335119448688701027095e-03
6.720824986742128803740570219816e-01	-1.137524052804052887566399476782e+00	0.000000000000000000000000000000e+00	9.175341779112349341329668561684e-03
6.746379454372327666433761805820e-01	-1.141950216433640807878191480995e+00	0.000000000000000000000000000000e+00	8.746184250410082156035329603583e-03
6.771933922002525418903928766667e-01	-1.146376380063228506145378560177e+00	0.000000000000000000000000000000e+00	8.334533934279141770273824363358e-03
6.797488389632723171374095727515e-01	-1.150802543692816204412565639359e+00	0.000000000000000000000000000000e+00	7.941451747534581523391139512569e-03
6.823042857262920923844262688363e-01	-1.155228707322403902679752718541e+00	0.000000000000000000000000000000e+00	7.567420981956564721149227636943e-03
6.848597324893119786537454274367e-01	-1.159654870951991822991544722754e+00	0.000000000000000000000000000000e+00	7.212438807134411225541192891342e-03
6.874151792523317539007621235214e-01	-1.164081034581579521258731801936e+00	0.000000000000000000000000000000e+00	6.876124905128179823354805932922e-03
6.899706260153516401700812821218e-01	-1.168507198211167219525918881118e+00	0.000000000000000000000000000000e+00	6.557831122736621290436609399421e-03
6.925260727783715264394004407222e-01	-1.172933361840754917793105960300e+00	0.000000000000000000000000000000e+00	6.256741112236189651663043065355e-03
6.950815195413913016864171368070e-01	-1.177359525470342616060293039482e+00	0.000000000000000000000000000000e+00	5.971953674616050852796966808000e-03
6.976369663044110769334338328918e-01	-1.181785689099930536372085043695e+00	0.000000000000000000000000000000e+00	5.702547419777272488805586192484e-03
7.001924130674309632027529914922e-01	-1.186211852729518234639272122877e+00	0.000000000000000000000000000000e+00	5.447627111027591659264679435637e-03
7.027478598304507384497696875769e-01	-1.190638016359105932906459202059e+00	0.000000000000000000000000000000e+00	5.206353769791331742577966679164e-03
7.053033065934705136967863836617e-01	-1.195064179988693631173646281241e+00	0.000000000000000000000000000000e+00	4.977961484723204647895311580896e-03
7.078587533564903999661055422621e-01	-1.199490343618281551485438285454e+00	0.000000000000000000000000000000e+00	4.761764040406775075342515890497e-03
7.104142001195101752131222383468e-01	-1.203916507247869249752625364636e+00	0.000000000000000000000000000000e+00	4.557154313924206834318653136506e-03
7.129696468825299504601389344316e-01	-1.208342670877456948019812443818e+00	0.000000000000000000000000000000e+00	4.363598933428845284832053863511e-03
7.155250936455498367294580930320e-01	-1.212768834507044646286999522999e+00	0.000000000000000000000000000000e+00	4.180630214875884730074684370038e-03
7.180805404085697229987772516324e-01	-1.217194998136632566598791527213e+00	0.000000000000000000000000000000e+00	4.007836872044493771449769070614e-03
7.206359871715894982457939477172e-01	-1.221621161766220264865978606394e+00	0.000000000000000000000000000000e+00	3.844854576509285602747834076354e-03
7.231914339346092734928106438019e-01	-1.226047325395807963133165685576e+00	0.000000000000000000000000000000e+00	3.691357062324204536124527820107e-03
7.257468806976291597621298024023e-01	-1.230473489025395883444957689790e+00	0.000000000000000000000000000000e+00	3.547048208009913675131663524098e-03
7.283023274606489350091464984871e-01	-1.234899652654983581712144768971e+00	0.000000000000000000000000000000e+00	3.411655307343245888129779075371e-03
7.308577742236687102561631945719e-01	-1.239325816284571279979331848153e+00	0.000000000000000000000000000000e+00	3.284923602797938657626986014293e-03
7.334132209866885965254823531723e-01	-1.243751979914159200291123852367e+00	0.000000000000000000000000000000e+00	3.166612056165612164304601350295e-03
7.359686677497083717724990492570e-01	-1.248178143543746898558310931548e+00	0.000000000000000000000000000000e+00	3.056490265282143289210514680576e-03
7.385241145127281470195157453418e-01	-1.252604307173334596825498010730e+00	0.000000000000000000000000000000e+00	2.954336404341254603694855163099e-03
7.410795612757480332888349039422e-01	-1.257030470802922295092685089912e+00	0.000000000000000000000000000000e+00	2.859936045310692252774398269821e-03
7.436350080387679195581540625426e-01	-1.261456634432509993359872169094e+00	0.000000000000000000000000000000e+00	2.773081711328060847132626065559e-03
7.461904548017876948051707586274e-01	-1.265882798062097691627059248276e+00	0.000000000000000000000000000000e+00	2.693573018376417462643734879180e-03
7.487459015648074700521874547121e-01	-1.270308961691685611938851252489e+00	0.000000000000000000000000000000e+00	2.621217268612508442815478559851e-03
7.513013483278273563215066133125e-01	-1.274735125321273310206038331671e+00	0.000000000000000000000000000000e+00	2.555830371394003045631970749696e-03
7.538567950908471315685233093973e-01	-1.279161288950861008473225410853e+00	0.000000000000000000000000000000e+00	2.497237981547736126314296356554e-03
7.564122418538669068155400054820e-01	-1.283587452580448706740412490035e+00	0.000000000000000000000000000000e+00	2.445276760455394101517745397700e-03
7.589676886168867930848591640824e-01	-1.288013616210036627052204494248e+00	0.000000000000000000000000000000e+00	2.399795680788030689811751727802e-03
7.615231353799065683318758601672e-01	-1.292439779839624325319391573430e+00	0.000000000000000000000000000000e+00	2.360657310295505382363723256844e-03
7.640785821429264546011950187676e-01	-1.296865943469212023586578652612e+00	0.000000000000000000000000000000e+00	2.327739024593806268365048239843e-03
7.666340289059462298482117148524e-01	-1.301292107098799943898370656825e+00	0.000000000000000000000000000000e+00	2.300934111317911191091356570837e-03
7.691894756689661161175308734528e-01	-1.305718270728387642165557736007e+00	0.000000000000000000000000000000e+00	2.280152738794225582980024213953e-03
7.717449224319858913645475695375e-01	-1.310144434357975340432744815189e+00	0.000000000000000000000000000000e+00	2.265322771948045585399533763393e-03
1.022178705207928139930828592696e-02	1.770465451835101858280019371250e-02	0.000000000000000000000000000000e+00	2.277515232975160786033086424140e-03
1.277723381509910174913535740870e-02	1.327849088876326480446188327278e-02	0.000000000000000000000000000000e+00	2.271543675510095776359786867715e-03
1.533268057811892209896242889045e-02	8.852327259175509291400096856250e-03	0.000000000000000000000000000000e+00	2.271360021897696375436925819713e-03
1.788812734113874591823645232580e-02	4.426163629587755513061786416529e-03	0.000000000000000000000000000000e+00	2.276958160330287174455410337259e-03
2.044357410415856279861657185393e-02	0.000000000000000000000000000000e+00	0.000000000000000000000000000000e+00	2.288351124745572045399155669543e-03
2.299902086717838661789059528928e-02	-4.426163629587753778338310439722e-03	0.000000000000000000000000000000e+00	2.305570985207941545752641232525e-03
2.555446763019820696771766677102e-02	-8.852327259175507556676620879443e-03	0.000000000000000000000000000000e+00	2.328668572745185797595590670994e-03
2.810991439321802731754473825276e-02	-1.327849088876326480446188327278e-02	0.000000000000000000000000000000e+00	2.357713039498852535674755515060e-03
3.066536115623784766737180973450e-02	-1.770465451835101858280019371250e-02	0.000000000000000000000000000000e+00	2.392791255506926395568711996020e-03
3.322080791925767495609278512347e-02	-2.213081814793877236113850415222e-02	0.000000000000000000000000000000e+00	2.434007044797279351727725682508e-03
3.577625468227749183647290465160e-02	-2.655698177752652613947681459194e-02	0.000000000000000000000000000000e+00	2.481480265986691323421009514050e-03
3.833170144529730871685302417973e-02	-3.098314540711427991781512503167e-02	0.000000000000000000000000000000e+00	2.535345747354133486700655808477e-03
4.088714820831713253612704761508e-02	-3.540930903670203022670648351777e-02	0.000000000000000000000000000000e+00	2.595752092850761583164853618655e-03
4.344259497133694941650716714321e-02	-3.983547266628979788283260177195e-02	0.000000000000000000000000000000e+00	2.662860385261950346702519709652e-03
4.599804173435677323578119057856e-02	-4.426163629587755166117091221167e-02	0.000000000000000000000000000000e+00	2.736842824932063378273738862845e-03
4.855348849737659705505521401392e-02	-4.868779992546530543950922265140e-02	0.000000000000000000000000000000e+00	2.817881358459868503668621642078e-03
5.110893526039641393543533354205e-02	-5.311396355505305921784753309112e-02	0.000000000000000000000000000000e+00	2.906166369902498346211583424292e-03
5.366438202341623775470935697740e-02	-5.754012718464081299618584353084e-02	0.000000000000000000000000000000e+00	3.001895528427634199375440005042e-03
5.621982878643606157398338041276e-02	-6.196629081422856677452415397056e-02	0.000000000000000000000000000000e+00	3.105272909085101968457154342218e-03
5.877527554945587845436349994088e-02	-6.639245444381633443065027222474e-02	0.000000000000000000000000000000e+00	3.216508526790848657150867495602e-03
6.133072231247569533474361946901e-02	-7.081861807340407433120077485000e-02	0.000000000000000000000000000000e+00	3.335818443465286137206149419399e-03
6.388616907549551915401764290436e-02	-7.524478170299184198732689310418e-02	0.000000000000000000000000000000e+00	3.463425620058050054261844508119e-03
6.644161583851533603439776243249e-02	-7.967094533257958188787739572945e-02	0.000000000000000000000000000000e+00	3.599561690594809890142435904181e-03
6.899706260153516679256568977507e-02	-8.409710896216734954400351398363e-02	0.000000000000000000000000000000e+00	3.744469821891687789927605223284e-03
7.155250936455498367294580930320e-02	-8.852327259175508944455401660889e-02	0.000000000000000000000000000000e+00	3.898408777792693007124835702371e-03
7.410795612757481443111373664578e-02	-9.294943622134285710068013486307e-02	0.000000000000000000000000000000e+00	4.061658244300781969715607999660e-03
7.666340289059461743370604835945e-02	-9.737559985093061087901844530279e-02	0.000000000000000000000000000000e+00	4.234525368754495956713501669810e-03
7.921884965361444819187397570204e-02	-1.018017634805183646573567557425e-01	0.000000000000000000000000000000e+00	4.417352303608752979446894215698e-03
8.177429641663426507225409523016e-02	-1.062279271101061184356950661822e-01	0.000000000000000000000000000000e+00	4.610524382993258160623462060812e-03
8.432974317965409583042202257275e-02	-1.106540907396938722140333766220e-01	0.000000000000000000000000000000e+00	4.814478314434527533860475045913e-03
8.688518994267391271080214210087e-02	-1.150802543692816259923716870617e-01	0.000000000000000000000000000000e+00	5.029709535944682126384908116279e-03
8.944063670569372959118226162900e-02	-1.195064179988693797707099975014e-01	0.000000000000000000000000000000e+00	5.256777653927744223261164790983e-03
9.199608346871354647156238115713e-02	-1.239325816284571335490483079411e-01	0.000000000000000000000000000000e+00	5.496308641729942719156287722626e-03
9.455153023173336335194250068525e-02	-1.283587452580448873273866183808e-01	0.000000000000000000000000000000e+00	5.748992385849067618397434387134e-03
9.710697699475319411011042802784e-02	-1.327849088876326411057249288206e-01	0.000000000000000000000000000000e+00	6.015574093729323008894471769281e-03
9.966242375777301099049054755596e-02	-1.372110725172203948840632392603e-01	0.000000000000000000000000000000e+00	6.296838265809421263108358601812e-03
1.022178705207928417486584748985e-01	-1.416372361468081486624015497000e-01	0.000000000000000000000000000000e+00	6.593584216666358889524790498626e-03
1.047733172838126586290385944267e-01	-1.460633997763959024407398601397e-01	0.000000000000000000000000000000e+00	6.906592656778193055344683415342e-03
1.073287640468324755094187139548e-01	-1.504895634059836839746537862084e-01	0.000000000000000000000000000000e+00	7.236583584030634175299212529353e-03
1.098842108098522923897988334829e-01	-1.549157270355714099974164810192e-01	0.000000000000000000000000000000e+00	7.584166490656074621767857024679e-03
1.124396575728721092701789530111e-01	-1.593418906651591637757547914589e-01	0.000000000000000000000000000000e+00	7.949784918084857807119014694308e-03
1.149951043358919539061346881681e-01	-1.637680542947469453096687175275e-01	0.000000000000000000000000000000e+00	8.333658244021281344404705748730e-03
1.175505510989117569087269998818e-01	-1.681942179243346990880070279673e-01	0.000000000000000000000000000000e+00	8.735724461887542369176173906453e-03
1.201059978619315737891071194099e-01	-1.726203815539224251107697227781e-01	0.000000000000000000000000000000e+00	9.155588545130100008861973037710e-03
1.226614446249513906694872389380e-01	-1.770465451835101788891080332178e-01	0.000000000000000000000000000000e+00	9.592481588810007619994024707921e-03
1.252168913879712353054429740951e-01	-1.814727088130979604230219592864e-01	0.000000000000000000000000000000e+00	1.004523643054079304337555811344e-02
1.277723381509910383080352858087e-01	-1.858988724426857142013602697261e-01	0.000000000000000000000000000000e+00	1.051228580119779876245189598194e-02
1.303277849140108690662032131513e-01	-1.903250360722734679796985801659e-01	0.000000000000000000000000000000e+00	1.099168900034489491923661574901e-02
1.328832316770306998243711404939e-01	-1.947511997018611940024612749767e-01	0.000000000000000000000000000000e+00	1.148119237528406888504406424545e-02
1.354386784400504750713878365787e-01	-1.991773633314489477807995854164e-01	0.000000000000000000000000000000e+00	1.197832712266394365741017935534e-02
1.379941252030703613407069951791e-01	-2.036035269610367293147135114850e-01	0.000000000000000000000000000000e+00	1.248054468200313245340726808763e-02
1.405495719660901365877236912638e-01	-2.080296905906244830930518219247e-01	0.000000000000000000000000000000e+00	1.298538499565524834133967146954e-02
1.431050187291099673458916186064e-01	-2.124558542202122368713901323645e-01	0.000000000000000000000000000000e+00	1.349066637976173432811322072666e-02
1.456604654921297981040595459490e-01	-2.168820178497999628941528271753e-01	0.000000000000000000000000000000e+00	1.399467855146067918337138280549e-02
1.482159122551496288622274732916e-01	-2.213081814793877444280667532439e-01	0.000000000000000000000000000000e+00	1.449635406977503940262330672795e-02
1.507713590181694596203954006342e-01	-2.257343451089754982064050636836e-01	0.000000000000000000000000000000e+00	1.499539014534566339076349095194e-02
1.533268057811892348674120967189e-01	-2.301605087385632519847433741234e-01	0.000000000000000000000000000000e+00	1.549229453374252434005864387245e-02
1.558822525442090656255800240615e-01	-2.345866723681510057630816845631e-01	0.000000000000000000000000000000e+00	1.598833742800906052017317904301e-02
1.584376993072288963837479514041e-01	-2.390128359977387595414199950028e-01	0.000000000000000000000000000000e+00	1.648540588151202815336837659288e-02
1.609931460702487271419158787467e-01	-2.434389996273265133197583054425e-01	0.000000000000000000000000000000e+00	1.698577641415316419326586583338e-02
1.635485928332685579000838060892e-01	-2.478651632569142670980966158822e-01	0.000000000000000000000000000000e+00	1.749184125480084464610008865293e-02
1.661040395962883331471005021740e-01	-2.522913268865020208764349263220e-01	0.000000000000000000000000000000e+00	1.800583900641471168935225932728e-02
1.686594863593081639052684295166e-01	-2.567174905160897746547732367617e-01	0.000000000000000000000000000000e+00	1.852964617107387065852996954618e-02
1.712149331223279946634363568592e-01	-2.611436541456775284331115472014e-01	0.000000000000000000000000000000e+00	1.906467839828647134470251955918e-02
1.737703798853478254216042842017e-01	-2.655698177752652822114498576411e-01	0.000000000000000000000000000000e+00	1.961192930180355453728680004133e-02
1.763258266483676561797722115443e-01	-2.699959814048530359897881680808e-01	0.000000000000000000000000000000e+00	2.017214406858138658895640560331e-02
1.788812734113874314267889076291e-01	-2.744221450344407897681264785206e-01	0.000000000000000000000000000000e+00	2.074609190203147504605318829363e-02
1.814367201744073176961080662295e-01	-2.788483086640285435464647889603e-01	0.000000000000000000000000000000e+00	2.133487356157015568669521599077e-02
1.839921669374270929431247623143e-01	-2.832744722936162973248030994000e-01	0.000000000000000000000000000000e+00	2.194018459077824376168841524759e-02
1.865476137004469237012926896568e-01	-2.877006359232040511031414098397e-01	0.000000000000000000000000000000e+00	2.256445623195200977928465135847e-02
1.891030604634667544594606169994e-01	-2.921267995527918048814797202795e-01	0.000000000000000000000000000000e+00	2.321081904665323741854265904294e-02
1.916585072264865852176285443420e-01	-2.965529631823796141709692619770e-01	0.000000000000000000000000000000e+00	2.388288200041253916960926062529e-02
1.942139539895064159757964716846e-01	-3.009791268119673124381563411589e-01	0.000000000000000000000000000000e+00	2.458438541779396982467353893753e-02
1.967694007525261912228131677693e-01	-3.054052904415550662164946515986e-01	0.000000000000000000000000000000e+00	2.531883966457279880324371390543e-02
1.993248475155460219809810951119e-01	-3.098314540711428199948329620383e-01	0.000000000000000000000000000000e+00	2.608925273828687982358154329177e-02
2.018802942785658527391490224545e-01	-3.142576177007305737731712724781e-01	0.000000000000000000000000000000e+00	2.689795629301867940785797372882e-02
2.044357410415856834973169497971e-01	-3.186837813303183830626608141756e-01	0.000000000000000000000000000000e+00	2.774642807063152152857732346547e-02
2.069911878046055142554848771397e-01	-3.231099449599061368409991246153e-01	0.000000000000000000000000000000e+00	2.863501402844562809812956061251e-02
2.095466345676252895025015732244e-01	-3.275361085894938351081862037972e-01	0.000000000000000000000000000000e+00	2.956264158638875066964502025257e-02
2.121020813306451202606695005670e-01	-3.319622722190816443976757454948e-01	0.000000000000000000000000000000e+00	3.052689214872703754588556535055e-02
2.146575280936649510188374279096e-01	-3.363884358486693426648628246767e-01	0.000000000000000000000000000000e+00	3.152496892256125005093991831018e-02
2.172129748566847817770053552522e-01	-3.408145994782571519543523663742e-01	0.000000000000000000000000000000e+00	3.255592188565300387770307111168e-02
2.197684216197046125351732825948e-01	-3.452407631078449057326906768139e-01	0.000000000000000000000000000000e+00	3.362374758871950614080859054411e-02
2.223238683827243877821899786795e-01	-3.496669267374326039998777559958e-01	0.000000000000000000000000000000e+00	3.473989052698855245493447796434e-02
2.248793151457442185403579060221e-01	-3.540930903670204132893672976934e-01	0.000000000000000000000000000000e+00	3.592349720714475835858792152067e-02
2.274347619087640492985258333647e-01	-3.585192539966081115565543768753e-01	0.000000000000000000000000000000e+00	3.719957652508697892868028134217e-02
2.299902086717838800566937607073e-01	-3.629454176261958653348926873150e-01	0.000000000000000000000000000000e+00	3.859707822336647109473517502920e-02
2.325456554348037108148616880499e-01	-3.673715812557836746243822290126e-01	0.000000000000000000000000000000e+00	4.014717972268753987119538351180e-02
2.351011021978234860618783841346e-01	-3.717977448853713728915693081944e-01	0.000000000000000000000000000000e+00	4.187835189178182315750120778830e-02
2.376565489608433723311975427350e-01	-3.762239085149591821810588498920e-01	0.000000000000000000000000000000e+00	4.380643076787183592957219957498e-02
2.402119957238632030893654700776e-01	-3.806500721445469359593971603317e-01	0.000000000000000000000000000000e+00	4.592529102996402434744283027612e-02
2.427674424868829783363821661624e-01	-3.850762357741346342265842395136e-01	0.000000000000000000000000000000e+00	4.820491700305807453164064213524e-02
2.453228892499028090945500935049e-01	-3.895023994037224435160737812112e-01	0.000000000000000000000000000000e+00	5.059510663942847624729992617176e-02
2.478783360129225843415667895897e-01	-3.939285630333101417832608603931e-01	0.000000000000000000000000000000e+00	5.302932924038078477124713572266e-02
2.504337827759424706108859481901e-01	-3.983547266628979510727504020906e-01	0.000000000000000000000000000000e+00	5.542986693957008270672304206528e-02
2.529892295389623013690538755327e-01	-4.027808902924857048510887125303e-01	0.000000000000000000000000000000e+00	5.771800150583239474855190564995e-02
2.555446763019820766160705716175e-01	-4.072070539220734031182757917122e-01	0.000000000000000000000000000000e+00	5.982701491373791646832813739820e-02
2.581001230650019073742384989600e-01	-4.116332175516612124077653334098e-01	0.000000000000000000000000000000e+00	6.171194189947992736477999642375e-02
2.606555698280216826212551950448e-01	-4.160593811812489106749524125917e-01	0.000000000000000000000000000000e+00	6.335300779971086981845473928843e-02
2.632110165910415133794231223874e-01	-4.204855448108367199644419542892e-01	0.000000000000000000000000000000e+00	6.475840581583799937526180201530e-02
2.657664633540613996487422809878e-01	-4.249117084404244737427802647289e-01	0.000000000000000000000000000000e+00	6.597112651897416024660003586177e-02
2.683219101170811748957589770725e-01	-4.293378720700121720099673439108e-01	0.000000000000000000000000000000e+00	6.706946014208006734413913818571e-02
2.708773568801010056539269044151e-01	-4.337640356995999812994568856084e-01	0.000000000000000000000000000000e+00	6.814817982102758242568540936190e-02
2.734328036431208364120948317577e-01	-4.381901993291877350777951960481e-01	0.000000000000000000000000000000e+00	6.928882815962141006327357217742e-02
2.759882504061406116591115278425e-01	-4.426163629587754888561335064878e-01	0.000000000000000000000000000000e+00	7.053649793955786562182908028262e-02
2.785436971691604979284306864429e-01	-4.470425265883632426344718169275e-01	0.000000000000000000000000000000e+00	7.188791498295944715213323661374e-02
2.810991439321802731754473825276e-01	-4.514686902179509409016588961094e-01	0.000000000000000000000000000000e+00	7.328972263710720191909331333591e-02
2.836545906952001039336153098702e-01	-4.558948538475387501911484378070e-01	0.000000000000000000000000000000e+00	7.464199917809498374676735465982e-02
2.862100374582199346917832372128e-01	-4.603210174771265039694867482467e-01	0.000000000000000000000000000000e+00	7.580937615500635273768637034664e-02
2.887654842212397099387999332976e-01	-4.647471811067142577478250586864e-01	0.000000000000000000000000000000e+00	7.663981286743735965583113056709e-02
2.913209309842595962081190918980e-01	-4.691733447363020115261633691262e-01	0.000000000000000000000000000000e+00	7.699564490684175643853137671613e-02
2.938763777472794269662870192406e-01	-4.735995083658898208156529108237e-01	0.000000000000000000000000000000e+00	7.678723420211994166173496978445e-02
2.964318245102992022133037153253e-01	-4.780256719954775190828399900056e-01	0.000000000000000000000000000000e+00	7.600346939306951155046476742427e-02
2.989872712733190329714716426679e-01	-4.824518356250653283723295317031e-01	0.000000000000000000000000000000e+00	7.472616504314688601340321838506e-02
3.015427180363388637296395700105e-01	-4.868779992546530266395166108850e-01	0.000000000000000000000000000000e+00	7.312662619377532924325180374581e-02
3.040981647993586944878074973531e-01	-4.913041628842408359290061525826e-01	0.000000000000000000000000000000e+00	7.144426630505375241941834474346e-02
3.066536115623785252459754246956e-01	-4.957303265138285341961932317645e-01	0.000000000000000000000000000000e+00	6.995349495789708604842616068709e-02
3.092090583253983004929921207804e-01	-5.001564901434162324633803109464e-01	0.000000000000000000000000000000e+00	6.892436113082990589706611217480e-02
3.117645050884181312511600481230e-01	-5.045826537730040417528698526439e-01	0.000000000000000000000000000000e+00	6.858329472433249973661872900266e-02
3.143199518514379620093279754656e-01	-5.090088174025917400200569318258e-01	0.000000000000000000000000000000e+00	6.907691208942516591928750813167e-02
3.168753986144577927674959028082e-01	-5.134349810321795493095464735234e-01	0.000000000000000000000000000000e+00	7.044594106875587402605276565737e-02
3.194308453774776235256638301507e-01	-5.178611446617673585990360152209e-01	0.000000000000000000000000000000e+00	7.261184855593336151535766020970e-02
3.219862921404973987726805262355e-01	-5.222873082913550568662230944028e-01	0.000000000000000000000000000000e+00	7.538620815746699399539920705138e-02
3.245417389035172295308484535781e-01	-5.267134719209428661557126361004e-01	0.000000000000000000000000000000e+00	7.850100795667960817958430652652e-02
3.270971856665370602890163809207e-01	-5.311396355505305644228997152823e-01	0.000000000000000000000000000000e+00	8.166199276375099569413862354850e-02
3.296526324295568910471843082632e-01	-5.355657991801183737123892569798e-01	0.000000000000000000000000000000e+00	8.460643444523541223389884180506e-02
3.322080791925767218053522356058e-01	-5.399919628097060719795763361617e-01	0.000000000000000000000000000000e+00	8.715597063965710433741662654938e-02
3.347635259555964970523689316906e-01	-5.444181264392937702467634153436e-01	0.000000000000000000000000000000e+00	8.924016712438499754345144765466e-02
3.373189727186163278105368590332e-01	-5.488442900688815795362529570411e-01	0.000000000000000000000000000000e+00	9.089178579628072462970322931142e-02
3.398744194816361585687047863757e-01	-5.532704536984693888257424987387e-01	0.000000000000000000000000000000e+00	9.221023685270049452533669409604e-02
3.424298662446559893268727137183e-01	-5.576966173280570870929295779206e-01	0.000000000000000000000000000000e+00	9.331375835760805093066494464438e-02
3.449853130076758200850406410609e-01	-5.621227809576448963824191196181e-01	0.000000000000000000000000000000e+00	9.429226762982338694296657877203e-02
3.475407597706955953320573371457e-01	-5.665489445872325946496061988000e-01	0.000000000000000000000000000000e+00	9.517749834328323443877195586538e-02
3.500962065337154260902252644883e-01	-5.709751082168204039390957404976e-01	0.000000000000000000000000000000e+00	9.593201241358306763373775538639e-02
3.526516532967353123595444230887e-01	-5.754012718464081022062828196795e-01	0.000000000000000000000000000000e+00	9.645778184350861650386832479853e-02
3.552071000597550876065611191734e-01	-5.798274354759959114957723613770e-01	0.000000000000000000000000000000e+00	9.661825542938418109883969009388e-02
3.577625468227749183647290465160e-01	-5.842535991055836097629594405589e-01	0.000000000000000000000000000000e+00	9.627291717854946639931768004317e-02
3.603179935857947491228969738586e-01	-5.886797627351714190524489822565e-01	0.000000000000000000000000000000e+00	9.532059404601381236155077658623e-02
3.628734403488145243699136699433e-01	-5.931059263647591173196360614384e-01	0.000000000000000000000000000000e+00	9.374648902314748621922291249575e-02
3.654288871118344106392328285438e-01	-5.975320899943469266091256031359e-01	0.000000000000000000000000000000e+00	9.166087515479023895004218047688e-02
3.679843338748541858862495246285e-01	-6.019582536239346248763126823178e-01	0.000000000000000000000000000000e+00	8.931424107010803303818846643480e-02
3.705397806378740166444174519711e-01	-6.063844172535224341658022240154e-01	0.000000000000000000000000000000e+00	8.707633484428535519672465170515e-02
3.730952274008938474025853793137e-01	-6.108105808831102434552917657129e-01	0.000000000000000000000000000000e+00	8.537648094653205177451127383392e-02
3.756506741639136226496020753984e-01	-6.152367445126979417224788448948e-01	0.000000000000000000000000000000e+00	8.461672223906481493660436399296e-02
3.782061209269335089189212339988e-01	-6.196629081422856399896659240767e-01	0.000000000000000000000000000000e+00	8.508038128782660636240109397477e-02
3.807615676899532841659379300836e-01	-6.240890717718734492791554657742e-01	0.000000000000000000000000000000e+00	8.686276510555496210841397441982e-02
3.833170144529731149241058574262e-01	-6.285152354014611475463425449561e-01	0.000000000000000000000000000000e+00	8.984427246937032318641058736830e-02
3.858724612159929456822737847688e-01	-6.329413990310489568358320866537e-01	0.000000000000000000000000000000e+00	9.371194525960363508332306992088e-02
3.884279079790127764404417121114e-01	-6.373675626606366551030191658356e-01	0.000000000000000000000000000000e+00	9.802000565006181720395517231736e-02
3.909833547420326071986096394539e-01	-6.417937262902244643925087075331e-01	0.000000000000000000000000000000e+00	1.022683283302786433344166994175e-01
3.935388015050523824456263355387e-01	-6.462198899198121626596957867150e-01	0.000000000000000000000000000000e+00	1.059774522156006898443436625712e-01
3.960942482680722687149454941391e-01	-6.506460535493999719491853284126e-01	0.000000000000000000000000000000e+00	1.087455379660196008728689776035e-01
3.986496950310920439619621902239e-01	-6.550722171789877812386748701101e-01	0.000000000000000000000000000000e+00	1.102848118582477471294467363805e-01
4.012051417941118747201301175664e-01	-6.594983808085754795058619492920e-01	0.000000000000000000000000000000e+00	1.104423966990440847402155100099e-01
4.037605885571317054782980449090e-01	-6.639245444381632887953514909896e-01	0.000000000000000000000000000000e+00	1.092119341892110462310938601149e-01
4.063160353201515362364659722516e-01	-6.683507080677509870625385701715e-01	0.000000000000000000000000000000e+00	1.067369749594770933498466547462e-01
4.088714820831713114834826683364e-01	-6.727768716973386853297256493533e-01	0.000000000000000000000000000000e+00	1.033012851467155907014827675994e-01
4.114269288461911422416505956789e-01	-6.772030353269263835969127285352e-01	0.000000000000000000000000000000e+00	9.929940511920287704583643062506e-02
4.139823756092109729998185230215e-01	-6.816291989565143039087047327484e-01	0.000000000000000000000000000000e+00	9.518523525082513148110052725315e-02
4.165378223722308037579864503641e-01	-6.860553625861020021758918119303e-01	0.000000000000000000000000000000e+00	9.140542111339307329576087113310e-02
4.190932691352505790050031464489e-01	-6.904815262156897004430788911122e-01	0.000000000000000000000000000000e+00	8.833181009974892805569623988049e-02
4.216487158982704652743223050493e-01	-6.949076898452775097325684328098e-01	0.000000000000000000000000000000e+00	8.621037704297855597257438375891e-02
4.242041626612902405213390011340e-01	-6.993338534748653190220579745073e-01	0.000000000000000000000000000000e+00	8.513908094269297122114181775032e-02
4.267596094243100712795069284766e-01	-7.037600171044530172892450536892e-01	0.000000000000000000000000000000e+00	8.507822775205413357024752940561e-02
4.293150561873299575488260870770e-01	-7.081861807340408265787345953868e-01	0.000000000000000000000000000000e+00	8.588612128683799362693918055811e-02
4.318705029503497327958427831618e-01	-7.126123443636285248459216745687e-01	0.000000000000000000000000000000e+00	8.736638658224996079049162744923e-02
4.344259497133695080428594792465e-01	-7.170385079932162231131087537506e-01	0.000000000000000000000000000000e+00	8.931175770884428044560365833604e-02
4.369813964763893943121786378470e-01	-7.214646716228041434249007579638e-01	0.000000000000000000000000000000e+00	9.153370837505508950115995503438e-02
4.395368432394091695591953339317e-01	-7.258908352523918416920878371457e-01	0.000000000000000000000000000000e+00	9.387359569766236255805580412925e-02
4.420922900024290003173632612743e-01	-7.303169988819795399592749163276e-01	0.000000000000000000000000000000e+00	9.619788293709369275674703203549e-02
4.446477367654487755643799573591e-01	-7.347431625115672382264619955095e-01	0.000000000000000000000000000000e+00	9.838350081594696150411039070605e-02
4.472031835284686618336991159595e-01	-7.391693261411550475159515372070e-01	0.000000000000000000000000000000e+00	1.003009744828955579487583804621e-01
4.497586302914884370807158120442e-01	-7.435954897707427457831386163889e-01	0.000000000000000000000000000000e+00	1.018021770571970741059431020403e-01
4.523140770545082678388837393868e-01	-7.480216534003305550726281580864e-01	0.000000000000000000000000000000e+00	1.027180692017339858068680769065e-01
4.548695238175281541082028979872e-01	-7.524478170299183643621176997840e-01	0.000000000000000000000000000000e+00	1.028698638943555260238937876238e-01
4.574249705805479293552195940720e-01	-7.568739806595060626293047789659e-01	0.000000000000000000000000000000e+00	1.020939060458787295271321227119e-01
4.599804173435677046022362901567e-01	-7.613001442890937608964918581478e-01	0.000000000000000000000000000000e+00	1.002770086477552669013135755449e-01
4.625358641065875908715554487571e-01	-7.657263079186816812082838623610e-01	0.000000000000000000000000000000e+00	9.739490309679560420264010645042e-02
4.650913108696074216297233760997e-01	-7.701524715482693794754709415429e-01	0.000000000000000000000000000000e+00	9.354389527725584518869084149628e-02
4.676467576326271968767400721845e-01	-7.745786351778570777426580207248e-01	0.000000000000000000000000000000e+00	8.895566231261824163834006640172e-02
4.702022043956470831460592307849e-01	-7.790047988074448870321475624223e-01	0.000000000000000000000000000000e+00	8.398762090557661263989785993545e-02
4.727576511586668583930759268696e-01	-7.834309624370325852993346416042e-01	0.000000000000000000000000000000e+00	7.908684073469754438612255853513e-02
4.753130979216866891512438542122e-01	-7.878571260666202835665217207861e-01	0.000000000000000000000000000000e+00	7.473140355197176176726969742958e-02
4.778685446847064643982605502970e-01	-7.922832896962080928560112624837e-01	0.000000000000000000000000000000e+00	7.135921859551731805115792894867e-02
4.804239914477263506675797088974e-01	-7.967094533257959021455008041812e-01	0.000000000000000000000000000000e+00	6.929777240510411051577221996922e-02
4.829794382107461259145964049821e-01	-8.011356169553836004126878833631e-01	0.000000000000000000000000000000e+00	6.870926617928276025626388445744e-02
4.855348849737659011616131010669e-01	-8.055617805849712986798749625450e-01	0.000000000000000000000000000000e+00	6.956277861112919458363990088401e-02
4.880903317367857874309322596673e-01	-8.099879442145592189916669667582e-01	0.000000000000000000000000000000e+00	7.163852122775400677046064856768e-02
4.906457784998056181891001870099e-01	-8.144141078441469172588540459401e-01	0.000000000000000000000000000000e+00	7.456268362475372557529595951564e-02
4.932012252628253934361168830947e-01	-8.188402714737346155260411251220e-01	0.000000000000000000000000000000e+00	7.786518752440876878218034562451e-02
4.957566720258452797054360416951e-01	-8.232664351033224248155306668195e-01	0.000000000000000000000000000000e+00	8.104944253275379872913930512368e-02
4.983121187888650549524527377798e-01	-8.276925987329101230827177460014e-01	0.000000000000000000000000000000e+00	8.366169172434795298087806258991e-02
5.008675655518849412217718963802e-01	-8.321187623624978213499048251833e-01	0.000000000000000000000000000000e+00	8.535070918703784037528947692408e-02
5.034230123149048274910910549806e-01	-8.365449259920857416616968293965e-01	0.000000000000000000000000000000e+00	8.591054030549424846974204683647e-02
5.059784590779246027381077510654e-01	-8.409710896216734399288839085784e-01	0.000000000000000000000000000000e+00	8.529946729723661413835600342281e-02
5.085339058409443779851244471502e-01	-8.453972532512611381960709877603e-01	0.000000000000000000000000000000e+00	8.363148209133228205836019242270e-02
5.110893526039641532321411432349e-01	-8.498234168808488364632580669422e-01	0.000000000000000000000000000000e+00	8.114330336148439792864905939496e-02
5.136447993669840395014603018353e-01	-8.542495805104367567750500711554e-01	0.000000000000000000000000000000e+00	7.814405443851060728555069090362e-02
5.162002461300038147484769979201e-01	-8.586757441400244550422371503373e-01	0.000000000000000000000000000000e+00	7.495652160462851210098733645282e-02
5.187556928930237010177961565205e-01	-8.631019077696121533094242295192e-01	0.000000000000000000000000000000e+00	7.186056849553251746343107697612e-02
5.213111396560435872871153151209e-01	-8.675280713991999625989137712168e-01	0.000000000000000000000000000000e+00	6.905116537248734420728624172625e-02
5.238665864190633625341320112057e-01	-8.719542350287876608661008503987e-01	0.000000000000000000000000000000e+00	6.662018970960470465314529064926e-02
5.264220331820831377811487072904e-01	-8.763803986583753591332879295805e-01	0.000000000000000000000000000000e+00	6.456171661811936635100295234224e-02
5.289774799451030240504678658908e-01	-8.808065622879632794450799337937e-01	0.000000000000000000000000000000e+00	6.279589720229435123588501710401e-02
5.315329267081227992974845619756e-01	-8.852327259175509777122670129756e-01	0.000000000000000000000000000000e+00	6.120422130955777834104836188089e-02
5.340883734711425745445012580603e-01	-8.896588895471386759794540921575e-01	0.000000000000000000000000000000e+00	5.966632145863218911197023430759e-02
5.366438202341624608138204166607e-01	-8.940850531767264852689436338551e-01	0.000000000000000000000000000000e+00	5.808811364070594340791586773776e-02
5.391992669971822360608371127455e-01	-8.985112168063142945584331755526e-01	0.000000000000000000000000000000e+00	5.641564034227221358097636993989e-02
5.417547137602020113078538088303e-01	-9.029373804359019928256202547345e-01	0.000000000000000000000000000000e+00	5.463547972505741062709816446841e-02
5.443101605232218975771729674307e-01	-9.073635440654896910928073339164e-01	0.000000000000000000000000000000e+00	5.276653321891842940427608255050e-02
5.468656072862417838464921260311e-01	-9.117897076950775003822968756140e-01	0.000000000000000000000000000000e+00	5.084782703336254705561714217765e-02
5.494210540492615590935088221158e-01	-9.162158713246651986494839547959e-01	0.000000000000000000000000000000e+00	4.892592433500971005333468610843e-02
5.519765008122813343405255182006e-01	-9.206420349542528969166710339778e-01	0.000000000000000000000000000000e+00	4.704462041429675195347570593185e-02
5.545319475753012206098446768010e-01	-9.250681985838408172284630381910e-01	0.000000000000000000000000000000e+00	4.523854492166431984223606832529e-02
5.570873943383209958568613728858e-01	-9.294943622134285154956501173729e-01	0.000000000000000000000000000000e+00	4.353049951424142055556032460117e-02
5.596428411013407711038780689705e-01	-9.339205258430162137628371965548e-01	0.000000000000000000000000000000e+00	4.193151630776983940229740710492e-02
5.621982878643606573731972275709e-01	-9.383466894726040230523267382523e-01	0.000000000000000000000000000000e+00	4.044250224748602295932187189464e-02
5.647537346273804326202139236557e-01	-9.427728531021918323418162799499e-01	0.000000000000000000000000000000e+00	3.905678038580267380508459496014e-02
5.673091813904002078672306197404e-01	-9.471990167317795306090033591317e-01	0.000000000000000000000000000000e+00	3.776290860699547946577325774342e-02
5.698646281534200941365497783409e-01	-9.516251803613673398984929008293e-01	0.000000000000000000000000000000e+00	3.654727102405166960785720675631e-02
5.724200749164399804058689369413e-01	-9.560513439909550381656799800112e-01	0.000000000000000000000000000000e+00	3.539618093608995486043511391472e-02
5.749755216794597556528856330260e-01	-9.604775076205427364328670591931e-01	0.000000000000000000000000000000e+00	3.429742474298069082605522339691e-02
5.775309684424796419222047916264e-01	-9.649036712501306567446590634063e-01	0.000000000000000000000000000000e+00	3.324121366673050970153013849995e-02
5.800864152054994171692214877112e-01	-9.693298348797183550118461425882e-01	0.000000000000000000000000000000e+00	3.222044707043438677152025206851e-02
5.826418619685191924162381837959e-01	-9.737559985093060532790332217701e-01	0.000000000000000000000000000000e+00	3.123034534297474545949668822686e-02
5.851973087315389676632548798807e-01	-9.781821621388937515462203009520e-01	0.000000000000000000000000000000e+00	3.026777165515391609940110129173e-02
5.877527554945588539325740384811e-01	-9.826083257684816718580123051652e-01	0.000000000000000000000000000000e+00	2.933069257388506295702867987529e-02
5.903082022575786291795907345659e-01	-9.870344893980693701251993843471e-01	0.000000000000000000000000000000e+00	2.841807852347142532289936411871e-02
5.928636490205985154489098931663e-01	-9.914606530276570683923864635290e-01	0.000000000000000000000000000000e+00	2.753019571734380971372857516144e-02
5.954190957836182906959265892510e-01	-9.958868166572449887041784677422e-01	0.000000000000000000000000000000e+00	2.666893668255970739622284781944e-02
5.979745425466381769652457478514e-01	-1.000312980286832686971365546924e+00	0.000000000000000000000000000000e+00	2.583776659882350279495710765332e-02
6.005299893096579522122624439362e-01	-1.004739143916420385238552626106e+00	0.000000000000000000000000000000e+00	2.504104591736000529067496245261e-02
6.030854360726778384815816025366e-01	-1.009165307546008083505739705288e+00	0.000000000000000000000000000000e+00	2.428280250331465647817275055331e-02
6.056408828356976137285982986214e-01	-1.013591471175595781772926784470e+00	0.000000000000000000000000000000e+00	2.356531135519914638143390561709e-02
6.081963295987173889756149947061e-01	-1.018017634805183480040113863652e+00	0.000000000000000000000000000000e+00	2.288796756869047877014367031734e-02
6.107517763617372752449341533065e-01	-1.022443798434771400351905867865e+00	0.000000000000000000000000000000e+00	2.224686080137988630767154063506e-02
6.133072231247570504919508493913e-01	-1.026869962064359098619092947047e+00	0.000000000000000000000000000000e+00	2.163522464006914503009681993717e-02
6.158626698877768257389675454760e-01	-1.031296125693946796886280026229e+00	0.000000000000000000000000000000e+00	2.104464470640025203218570482022e-02
6.184181166507967120082867040765e-01	-1.035722289323534495153467105411e+00	0.000000000000000000000000000000e+00	2.046667534133464472212438067800e-02
6.209735634138165982776058626769e-01	-1.040148452953122415465259109624e+00	0.000000000000000000000000000000e+00	1.989441173174023858027936739745e-02
6.235290101768363735246225587616e-01	-1.044574616582710113732446188806e+00	0.000000000000000000000000000000e+00	1.932361001677518688723900197601e-02
6.260844569398561487716392548464e-01	-1.049000780212297811999633267988e+00	0.000000000000000000000000000000e+00	1.875310799835619088304916601828e-02
6.286399037028760350409584134468e-01	-1.053426943841885732311425272201e+00	0.000000000000000000000000000000e+00	1.818450954064183833214229935038e-02
6.311953504658958102879751095315e-01	-1.057853107471473430578612351383e+00	0.000000000000000000000000000000e+00	1.762128863445432125356404640115e-02
6.337507972289155855349918056163e-01	-1.062279271101061128845799430565e+00	0.000000000000000000000000000000e+00	1.706759354045814247591295043094e-02
6.363062439919354718043109642167e-01	-1.066705434730649049157591434778e+00	0.000000000000000000000000000000e+00	1.652706520911002840978909489422e-02
6.388616907549552470513276603015e-01	-1.071131598360236747424778513960e+00	0.000000000000000000000000000000e+00	1.600193445177030063253376113153e-02
6.414171375179750222983443563862e-01	-1.075557761989824445691965593142e+00	0.000000000000000000000000000000e+00	1.549255729651780738587163455122e-02
6.439725842809949085676635149866e-01	-1.079983925619412143959152672323e+00	0.000000000000000000000000000000e+00	1.499742427651822029854855600206e-02
6.465280310440147948369826735870e-01	-1.084410089249000064270944676537e+00	0.000000000000000000000000000000e+00	1.451357034735279924464457224076e-02
6.490834778070345700839993696718e-01	-1.088836252878587762538131755718e+00	0.000000000000000000000000000000e+00	1.403723993285697566046898998593e-02
6.516389245700543453310160657566e-01	-1.093262416508175460805318834900e+00	0.000000000000000000000000000000e+00	1.356463476000596170278900132189e-02
6.541943713330742316003352243570e-01	-1.097688580137763159072505914082e+00	0.000000000000000000000000000000e+00	1.309258691172525586321473411999e-02
6.567498180960940068473519204417e-01	-1.102114743767350857339692993264e+00	0.000000000000000000000000000000e+00	1.261904375660060848018950707683e-02
6.593052648591137820943686165265e-01	-1.106540907396938555606880072446e+00	0.000000000000000000000000000000e+00	1.214330928395243591744190325699e-02
6.618607116221336683636877751269e-01	-1.110967071026526475918672076659e+00	0.000000000000000000000000000000e+00	1.166604273597531514494729520948e-02
6.644161583851534436107044712116e-01	-1.115393234656114174185859155841e+00	0.000000000000000000000000000000e+00	1.118905902512172013951730065173e-02
6.669716051481733298800236298121e-01	-1.119819398285701872453046235023e+00	0.000000000000000000000000000000e+00	1.071500045262932521161758359085e-02
6.695270519111931051270403258968e-01	-1.124245561915289792764838239236e+00	0.000000000000000000000000000000e+00	1.024695532797075328557134810126e-02
6.720824986742129913963594844972e-01	-1.128671725544877491032025318418e+00	0.000000000000000000000000000000e+00	9.788089953685619876155854512945e-03
6.746379454372327666433761805820e-01	-1.133097889174465189299212397600e+00	0.000000000000000000000000000000e+00	9.341341972786184472132831047020e-03
6.771933922002526529126953391824e-01	-1.137524052804053109611004401813e+00	0.000000000000000000000000000000e+00	8.909201397714427636542744437520e-03
6.797488389632724281597120352671e-01	-1.141950216433640807878191480995e+00	0.000000000000000000000000000000e+00	8.493585695926578194026035362185e-03
6.823042857262922034067287313519e-01	-1.146376380063228506145378560177e+00	0.000000000000000000000000000000e+00	8.095800163929958367936556840050e-03
6.848597324893119786537454274367e-01	-1.150802543692816204412565639359e+00	0.000000000000000000000000000000e+00	7.716565625006486552062145989339e-03
6.874151792523318649230645860371e-01	-1.155228707322404124724357643572e+00	0.000000000000000000000000000000e+00	7.356091879516403649053035707084e-03
6.899706260153516401700812821218e-01	-1.159654870951991822991544722754e+00	0.000000000000000000000000000000e+00	7.014176061143446647139221283851e-03
6.925260727783715264394004407222e-01	-1.164081034581579521258731801936e+00	0.000000000000000000000000000000e+00	6.690308488794590585646560043642e-03
6.950815195413914127087195993226e-01	-1.168507198211167219525918881118e+00	0.000000000000000000000000000000e+00	6.383773268253836383201438309243e-03
6.976369663044111879557362954074e-01	-1.172933361840754917793105960300e+00	0.000000000000000000000000000000e+00	6.093735676392808379986387734562e-03
7.001924130674309632027529914922e-01	-1.177359525470342838104897964513e+00	0.000000000000000000000000000000e+00	5.819312458822080251497066427646e-03
7.027478598304508494720721500926e-01	-1.181785689099930536372085043695e+00	0.000000000000000000000000000000e+00	5.559624284339730569681758964862e-03
7.053033065934706247190888461773e-01	-1.186211852729518234639272122877e+00	0.000000000000000000000000000000e+00	5.313831706188354084274827471290e-03
7.078587533564903999661055422621e-01	-1.190638016359105932906459202059e+00	0.000000000000000000000000000000e+00	5.081157104860078294050751424038e-03
7.104142001195102862354247008625e-01	-1.195064179988693853218251206272e+00	0.000000000000000000000000000000e+00	4.860895561785507495988767345807e-03
7.129696468825300614824413969473e-01	-1.199490343618281551485438285454e+00	0.000000000000000000000000000000e+00	4.652417563985318353647624434188e-03
7.155250936455498367294580930320e-01	-1.203916507247869249752625364636e+00	0.000000000000000000000000000000e+00	4.455166118201200550763552143962e-03
7.180805404085697229987772516324e-01	-1.208342670877456948019812443818e+00	0.000000000000000000000000000000e+00	4.268650404073225101964084160500e-03
7.206359871715896092680964102328e-01	-1.212768834507044868331604448031e+00	0.000000000000000000000000000000e+00	4.092437604338635542822188995160e-03
7.231914339346093845151131063176e-01	-1.217194998136632566598791527213e+00	0.000000000000000000000000000000e+00	3.926144113228673300508564381062e-03
7.257468806976291597621298024023e-01	-1.221621161766220264865978606394e+00	0.000000000000000000000000000000e+00	3.769426941565141159218299549138e-03
7.283023274606490460314489610028e-01	-1.226047325395808185177770610608e+00	0.000000000000000000000000000000e+00	3.621975837971927458802667842974e-03
7.308577742236688212784656570875e-01	-1.230473489025395883444957689790e+00	0.000000000000000000000000000000e+00	3.483506424332719064729246838397e-03
7.334132209866885965254823531723e-01	-1.234899652654983581712144768971e+00	0.000000000000000000000000000000e+00	3.353754473098134909758716304395e-03
7.359686677497084827948015117727e-01	-1.239325816284571502023936773185e+00	0.000000000000000000000000000000e+00	3.232471351109599509709990883266e-03
7.385241145127282580418182078574e-01	-1.243751979914159200291123852367e+00	0.000000000000000000000000000000e+00	3.119420576001561470208534032622e-03
7.410795612757480332888349039422e-01	-1.248178143543746898558310931548e+00	0.000000000000000000000000000000e+00	3.014375387115751474265135101405e-03
7.436350080387679195581540625426e-01	-1.252604307173334596825498010730e+00	0.000000000000000000000000000000e+00	2.917117211204315642414375275848e-03
7.461904548017878058274732211430e-01	-1.257030470802922295092685089912e+00	0.000000000000000000000000000000e+00	2.827434888448754866929757412208e-03
7.487459015648075810744899172278e-01	-1.261456634432509993359872169094e+00	0.000000000000000000000000000000e+00	2.745124524248811724580487947378e-03
7.513013483278273563215066133125e-01	-1.265882798062097913671664173307e+00	0.000000000000000000000000000000e+00	2.669989837020043336318630977644e-03
7.538567950908472425908257719129e-01	-1.270308961691685611938851252489e+00	0.000000000000000000000000000000e+00	2.601842880685148982899956848769e-03
7.564122418538670178378424679977e-01	-1.274735125321273310206038331671e+00	0.000000000000000000000000000000e+00	2.540505031442502441307862426356e-03
7.589676886168867930848591640824e-01	-1.279161288950861008473225410853e+00	0.000000000000000000000000000000e+00	2.485808142062441179059861795508e-03
7.615231353799066793541783226829e-01	-1.283587452580448928785017415066e+00	0.000000000000000000000000000000e+00	2.437595780500776722343747593413e-03
7.640785821429264546011950187676e-01	-1.288013616210036627052204494248e+00	0.000000000000000000000000000000e+00	2.395724483568002164540766685263e-03
7.666340289059463408705141773680e-01	-1.292439779839624325319391573430e+00	0.000000000000000000000000000000e+00	2.360064969647761648485762009386e-03
7.691894756689661161175308734528e-01	-1.296865943469212245631183577643e+00	0.000000000000000000000000000000e+00	2.330503267179901295130806104794e-03
7.717449224319860023868500320532e-01	-1.301292107098799943898370656825e+00	0.000000000000000000000000000000e+00	2.306941726876861938760887582589e-03
7.743003691950057776338667281379e-01	-1.305718270728387642165557736007e+00	0.000000000000000000000000000000e+00	2.289299894967553473251742346406e-03
1.277723381509910174913535740870e-02	2.213081814793877236113850415222e-02	0.000000000000000000000000000000e+00	2.305004691744513486972856242119e-03
1.533268057811892209896242889045e-02	1.770465451835101858280019371250e-02	0.000000000000000000000000000000e+00	2.296179514252622878844878329119e-03
1.788812734113874244878950037219e-02	1.327849088876326306973840729597e-02	0.000000000000000000000000000000e+00	2.293092437078821967111341706413e-03
2.044357410415856279861657185393e-02	8.852327259175509291400096856250e-03	0.000000000000000000000000000000e+00	2.295727938873186237817014543339e-03
2.299902086717838661789059528928e-02	4.426163629587753778338310439722e-03	0.000000000000000000000000000000e+00	2.304089471090133532660271242776e-03
2.555446763019820349827071481741e-02	0.000000000000000000000000000000e+00	0.000000000000000000000000000000e+00	2.318199432652968093593326415203e-03
2.810991439321802731754473825276e-02	-4.426163629587753778338310439722e-03	0.000000000000000000000000000000e+00	2.338098981577471473236595755907e-03
3.066536115623784766737180973450e-02	-8.852327259175511026123572833058e-03	0.000000000000000000000000000000e+00	2.363847684576610326534495953865e-03
3.322080791925766801719888121625e-02	-1.327849088876326480446188327278e-02	0.000000000000000000000000000000e+00	2.395523006413287098875786185204e-03
3.577625468227749183647290465160e-02	-1.770465451835101858280019371250e-02	0.000000000000000000000000000000e+00	2.433219641203718079658369077833e-03
3.833170144529730871685302417973e-02	-2.213081814793877236113850415222e-02	0.000000000000000000000000000000e+00	2.477048690545118406203251026909e-03
4.088714820831712559723314370785e-02	-2.655698177752652613947681459194e-02	0.000000000000000000000000000000e+00	2.527136696112164144373268825916e-03
4.344259497133695635540107105044e-02	-3.098314540711427991781512503167e-02	0.000000000000000000000000000000e+00	2.583624540621765747205884622417e-03
4.599804173435677323578119057856e-02	-3.540930903670204410449429133223e-02	0.000000000000000000000000000000e+00	2.646666237827047761521637170290e-03
4.855348849737659011616131010669e-02	-3.983547266628979788283260177195e-02	0.000000000000000000000000000000e+00	2.716427643602338081602054487007e-03
5.110893526039642087432923744927e-02	-4.426163629587755166117091221167e-02	0.000000000000000000000000000000e+00	2.793085132440152433541680210283e-03
5.366438202341623775470935697740e-02	-4.868779992546530543950922265140e-02	0.000000000000000000000000000000e+00	2.876824300537005919820021659916e-03
5.621982878643605463508947650553e-02	-5.311396355505305921784753309112e-02	0.000000000000000000000000000000e+00	2.967838774296907393412947584466e-03
5.877527554945588539325740384811e-02	-5.754012718464081299618584353084e-02	0.000000000000000000000000000000e+00	3.066329224199556505864316946486e-03
6.133072231247570227363752337624e-02	-6.196629081422858065231196178502e-02	0.000000000000000000000000000000e+00	3.172502705317329502188172796195e-03
6.388616907549551915401764290436e-02	-6.639245444381632055286246441028e-02	0.000000000000000000000000000000e+00	3.286572465536684480025275689741e-03
6.644161583851533603439776243249e-02	-7.081861807340408820898858266446e-02	0.000000000000000000000000000000e+00	3.408758376582923278752534912428e-03
6.899706260153515291477788196062e-02	-7.524478170299182810953908528973e-02	0.000000000000000000000000000000e+00	3.539288150808601526864372033288e-03
7.155250936455498367294580930320e-02	-7.967094533257959576566520354390e-02	0.000000000000000000000000000000e+00	3.678399503557624149185922846073e-03
7.410795612757480055332592883133e-02	-8.409710896216733566621570616917e-02	0.000000000000000000000000000000e+00	3.826343391178803170216138340720e-03
7.666340289059463131149385617391e-02	-8.852327259175510332234182442335e-02	0.000000000000000000000000000000e+00	3.983388403011092412930871375920e-03
7.921884965361443431408616788758e-02	-9.294943622134285710068013486307e-02	0.000000000000000000000000000000e+00	4.149826315051895718466479223707e-03
8.177429641663426507225409523016e-02	-9.737559985093061087901844530279e-02	0.000000000000000000000000000000e+00	4.325978677600880208109490610013e-03
8.432974317965408195263421475829e-02	-1.018017634805183646573567557425e-01	0.000000000000000000000000000000e+00	4.512204164831741699803746570296e-03
8.688518994267391271080214210087e-02	-1.062279271101061184356950661822e-01	0.000000000000000000000000000000e+00	4.708906228612998005889078712016e-03
8.944063670569372959118226162900e-02	-1.106540907396938722140333766220e-01	0.000000000000000000000000000000e+00	4.916540354443029239850382339228e-03
9.199608346871354647156238115713e-02	-1.150802543692816259923716870617e-01	0.000000000000000000000000000000e+00	5.135620038891917926715535713811e-03
9.455153023173336335194250068525e-02	-1.195064179988693797707099975014e-01	0.000000000000000000000000000000e+00	5.366720334134171890849707153848e-03
9.710697699475318023232262021338e-02	-1.239325816284571335490483079411e-01	0.000000000000000000000000000000e+00	5.610477718332890564867376781422e-03
9.966242375777301099049054755596e-02	-1.283587452580448873273866183808e-01	0.000000000000000000000000000000e+00	5.867584890614512167783534124510e-03
1.022178705207928278708706670841e-01	-1.327849088876326411057249288206e-01	0.000000000000000000000000000000e+00	6.138779235495172431624766318237e-03
1.047733172838126586290385944267e-01	-1.372110725172203948840632392603e-01	0.000000000000000000000000000000e+00	6.424823801340023496364572963557e-03
1.073287640468324755094187139548e-01	-1.416372361468081486624015497000e-01	0.000000000000000000000000000000e+00	6.726480135075485478068912925664e-03
1.098842108098522923897988334829e-01	-1.460633997763959301963154757686e-01	0.000000000000000000000000000000e+00	7.044472768392250408564514430054e-03
1.124396575728721092701789530111e-01	-1.504895634059836562190781705795e-01	0.000000000000000000000000000000e+00	7.379445928279322435006104541344e-03
1.149951043358919261505590725392e-01	-1.549157270355714099974164810192e-01	0.000000000000000000000000000000e+00	7.731913850024545523109686939733e-03
1.175505510989117707865148076962e-01	-1.593418906651591915313304070878e-01	0.000000000000000000000000000000e+00	8.102206863872318115538107008433e-03
1.201059978619315737891071194099e-01	-1.637680542947469453096687175275e-01	0.000000000000000000000000000000e+00	8.490416355494195474462593153930e-03
1.226614446249513906694872389380e-01	-1.681942179243346713324314123383e-01	0.000000000000000000000000000000e+00	8.896342421265530930885034877065e-03
1.252168913879712075498673584661e-01	-1.726203815539224251107697227781e-01	0.000000000000000000000000000000e+00	9.319448708601869163503650383973e-03
1.277723381509910660636109014376e-01	-1.770465451835102066446836488467e-01	0.000000000000000000000000000000e+00	9.758829568439455343087374217248e-03
1.303277849140108690662032131513e-01	-1.814727088130979604230219592864e-01	0.000000000000000000000000000000e+00	1.021319507914214379240558372430e-02
1.328832316770306998243711404939e-01	-1.858988724426857142013602697261e-01	0.000000000000000000000000000000e+00	1.068087969193464402406501534415e-02
1.354386784400505028269634522076e-01	-1.903250360722734402241229645369e-01	0.000000000000000000000000000000e+00	1.115988003510551968000541478432e-02
1.379941252030703058295557639212e-01	-1.947511997018611940024612749767e-01	0.000000000000000000000000000000e+00	1.164792641292990843515653409668e-02
1.405495719660901643432993068927e-01	-1.991773633314489755363752010453e-01	0.000000000000000000000000000000e+00	1.214259032802703086595386139379e-02
1.431050187291099673458916186064e-01	-2.036035269610367293147135114850e-01	0.000000000000000000000000000000e+00	1.264142662460452336270488871151e-02
1.456604654921297703484839303201e-01	-2.080296905906244830930518219247e-01	0.000000000000000000000000000000e+00	1.314214355018021238019620966497e-02
1.482159122551496011066518576627e-01	-2.124558542202122091158145167356e-01	0.000000000000000000000000000000e+00	1.364278761448345714257790461943e-02
1.507713590181694318648197850052e-01	-2.168820178497999906497284428042e-01	0.000000000000000000000000000000e+00	1.414192366555824809104535688675e-02
1.533268057811892626229877123478e-01	-2.213081814793877444280667532439e-01	0.000000000000000000000000000000e+00	1.463878574062088371021683741446e-02
1.558822525442090656255800240615e-01	-2.257343451089754982064050636836e-01	0.000000000000000000000000000000e+00	1.513337285407698705463896970969e-02
1.584376993072288963837479514041e-01	-2.301605087385632519847433741234e-01	0.000000000000000000000000000000e+00	1.562646753550503420093775730493e-02
1.609931460702487271419158787467e-01	-2.345866723681510057630816845631e-01	0.000000000000000000000000000000e+00	1.611956431913105086684012690057e-02
1.635485928332685301445081904603e-01	-2.390128359977387595414199950028e-01	0.000000000000000000000000000000e+00	1.661470984799608141546656270293e-02
1.661040395962883609026761178029e-01	-2.434389996273265133197583054425e-01	0.000000000000000000000000000000e+00	1.711427356715938472020432925547e-02
1.686594863593081639052684295166e-01	-2.478651632569142670980966158822e-01	0.000000000000000000000000000000e+00	1.762068455587541965234876784052e-02
1.712149331223279946634363568592e-01	-2.522913268865020208764349263220e-01	0.000000000000000000000000000000e+00	1.813618158601494265158571295160e-02
1.737703798853478254216042842017e-01	-2.567174905160897746547732367617e-01	0.000000000000000000000000000000e+00	1.866262605921899242478190217298e-02
1.763258266483676284241965959154e-01	-2.611436541456775284331115472014e-01	0.000000000000000000000000000000e+00	1.920141879523250966199654499178e-02
1.788812734113874591823645232580e-01	-2.655698177752652822114498576411e-01	0.000000000000000000000000000000e+00	1.975354218489703411743008132362e-02
1.814367201744072621849568349717e-01	-2.699959814048530359897881680808e-01	0.000000000000000000000000000000e+00	2.031972234791279072196878985324e-02
1.839921669374271206987003779432e-01	-2.744221450344407897681264785206e-01	0.000000000000000000000000000000e+00	2.090067697360889834024000322188e-02
1.865476137004469237012926896568e-01	-2.788483086640285435464647889603e-01	0.000000000000000000000000000000e+00	2.149738927779101457793409224450e-02
1.891030604634667267038850013705e-01	-2.832744722936162973248030994000e-01	0.000000000000000000000000000000e+00	2.211133261826978002595467387437e-02
1.916585072264865574620529287131e-01	-2.877006359232040511031414098397e-01	0.000000000000000000000000000000e+00	2.274457054540978892531732924454e-02
1.942139539895063882202208560557e-01	-2.921267995527918603926309515373e-01	0.000000000000000000000000000000e+00	2.339968207034449909631490527318e-02
1.967694007525262189783887833983e-01	-2.965529631823795586598180307192e-01	0.000000000000000000000000000000e+00	2.407951744202451935250586245729e-02
1.993248475155460219809810951119e-01	-3.009791268119673124381563411589e-01	0.000000000000000000000000000000e+00	2.478686343977740819122246307415e-02
2.018802942785658527391490224545e-01	-3.054052904415550662164946515986e-01	0.000000000000000000000000000000e+00	2.552414613474097634937542977696e-02
2.044357410415856557417413341682e-01	-3.098314540711428199948329620383e-01	0.000000000000000000000000000000e+00	2.629326740208936044607135329443e-02
2.069911878046054864999092615108e-01	-3.142576177007306292843225037359e-01	0.000000000000000000000000000000e+00	2.709555493906239467816199351091e-02
2.095466345676253172580771888533e-01	-3.186837813303183830626608141756e-01	0.000000000000000000000000000000e+00	2.793170153491919549537669809069e-02
2.121020813306451202606695005670e-01	-3.231099449599060813298478933575e-01	0.000000000000000000000000000000e+00	2.880160992406109038421746504355e-02
2.146575280936649510188374279096e-01	-3.275361085894938906193374350551e-01	0.000000000000000000000000000000e+00	2.970425636272146924232728792958e-02
2.172129748566847540214297396233e-01	-3.319622722190815888865245142370e-01	0.000000000000000000000000000000e+00	3.063791610061184639279829866609e-02
2.197684216197045847795976669659e-01	-3.363884358486693981760140559345e-01	0.000000000000000000000000000000e+00	3.160121473293399374515644240091e-02
2.223238683827244432933412099374e-01	-3.408145994782571519543523663742e-01	0.000000000000000000000000000000e+00	3.259524852273861655893583133548e-02
2.248793151457442185403579060221e-01	-3.452407631078448502215394455561e-01	0.000000000000000000000000000000e+00	3.362618883013190201891617903129e-02
2.274347619087640492985258333647e-01	-3.496669267374326595110289872537e-01	0.000000000000000000000000000000e+00	3.470683534375582773856550033997e-02
2.299902086717838523011181450784e-01	-3.540930903670203577782160664356e-01	0.000000000000000000000000000000e+00	3.585606493442339975930011064520e-02
2.325456554348036830592860724209e-01	-3.585192539966081115565543768753e-01	0.000000000000000000000000000000e+00	3.709740189913647567809817928719e-02
2.351011021978235415730296153924e-01	-3.629454176261959208460439185728e-01	0.000000000000000000000000000000e+00	3.845873199410956150279261578362e-02
2.376565489608433168200463114772e-01	-3.673715812557836191132309977547e-01	0.000000000000000000000000000000e+00	3.997152782474558407876941146242e-02
2.402119957238631753337898544487e-01	-3.717977448853714284027205394523e-01	0.000000000000000000000000000000e+00	4.166470440158907134753363266100e-02
2.427674424868830060919577817913e-01	-3.762239085149591821810588498920e-01	0.000000000000000000000000000000e+00	4.355317980706881197949797979163e-02
2.453228892499028090945500935049e-01	-3.806500721445468804482459290739e-01	0.000000000000000000000000000000e+00	4.562930148570828320364611840887e-02
2.478783360129226398527180208475e-01	-3.850762357741346897377354707714e-01	0.000000000000000000000000000000e+00	4.786261782983358692433739633998e-02
2.504337827759424150997347169323e-01	-3.895023994037223880049225499533e-01	0.000000000000000000000000000000e+00	5.020355804958669815318828000272e-02
2.529892295389623013690538755327e-01	-3.939285630333101972944120916509e-01	0.000000000000000000000000000000e+00	5.258661648330364979386786217219e-02
2.555446763019821321272218028753e-01	-3.983547266628979510727504020906e-01	0.000000000000000000000000000000e+00	5.493648845038828776310424473195e-02
2.581001230650019073742384989600e-01	-4.027808902924856493399374812725e-01	0.000000000000000000000000000000e+00	5.718002798544437326189182613234e-02
2.606555698280217381324064263026e-01	-4.072070539220734586294270229700e-01	0.000000000000000000000000000000e+00	5.925975117498483157874034077395e-02
2.632110165910415133794231223874e-01	-4.116332175516611568966141021519e-01	0.000000000000000000000000000000e+00	6.114230822279494159676715980822e-02
2.657664633540613441375910497300e-01	-4.160593811812489661861036438495e-01	0.000000000000000000000000000000e+00	6.282096787302199336622265946062e-02
2.683219101170812304069102083304e-01	-4.204855448108367199644419542892e-01	0.000000000000000000000000000000e+00	6.431959487025561139628138107582e-02
2.708773568801010056539269044151e-01	-4.249117084404244182316290334711e-01	0.000000000000000000000000000000e+00	6.569852483392564501674115717833e-02
2.734328036431208364120948317577e-01	-4.293378720700122275211185751687e-01	0.000000000000000000000000000000e+00	6.704847427086979561039470354444e-02
2.759882504061406671702627591003e-01	-4.337640356995999812994568856084e-01	0.000000000000000000000000000000e+00	6.846451234156789023010958317172e-02
2.785436971691604424172794551851e-01	-4.381901993291877350777951960481e-01	0.000000000000000000000000000000e+00	7.001538124879212732221134274369e-02
2.810991439321803286865986137855e-01	-4.426163629587754888561335064878e-01	0.000000000000000000000000000000e+00	7.172189869830125630301154160406e-02
2.836545906952001039336153098702e-01	-4.470425265883631871233205856697e-01	0.000000000000000000000000000000e+00	7.354777324880328037703947074988e-02
2.862100374582199346917832372128e-01	-4.514686902179509964128101273673e-01	0.000000000000000000000000000000e+00	7.539945565064942734068154095439e-02
2.887654842212397654499511645554e-01	-4.558948538475387501911484378070e-01	0.000000000000000000000000000000e+00	7.713286297358876164587115908944e-02
2.913209309842595406969678606401e-01	-4.603210174771265039694867482467e-01	0.000000000000000000000000000000e+00	7.856896167663408869774599452285e-02
2.938763777472794269662870192406e-01	-4.647471811067142577478250586864e-01	0.000000000000000000000000000000e+00	7.952053205076450859145609229017e-02
2.964318245102992577244549465831e-01	-4.691733447363020670373146003840e-01	0.000000000000000000000000000000e+00	7.983104518435280017030208910001e-02
2.989872712733190329714716426679e-01	-4.735995083658897653045016795659e-01	0.000000000000000000000000000000e+00	7.941411211552523718992802059802e-02
3.015427180363388637296395700105e-01	-4.780256719954775745939912212634e-01	0.000000000000000000000000000000e+00	7.828599173590586324245066407457e-02
3.040981647993586944878074973531e-01	-4.824518356250652728611783004453e-01	0.000000000000000000000000000000e+00	7.657637533604301494083443913041e-02
3.066536115623785252459754246956e-01	-4.868779992546530821506678421429e-01	0.000000000000000000000000000000e+00	7.451895639429456652536032379430e-02
3.092090583253983560041433520382e-01	-4.913041628842407804178549213248e-01	0.000000000000000000000000000000e+00	7.242009829658062336488200116946e-02
3.117645050884181312511600481230e-01	-4.957303265138284786850420005067e-01	0.000000000000000000000000000000e+00	7.061671386489386248452859717872e-02
3.143199518514379620093279754656e-01	-5.001564901434162324633803109464e-01	0.000000000000000000000000000000e+00	6.942778906896235335821643275267e-02
3.168753986144577927674959028082e-01	-5.045826537730039307305673901283e-01	0.000000000000000000000000000000e+00	6.910906415689903325993981297870e-02
3.194308453774776235256638301507e-01	-5.090088174025917400200569318258e-01	0.000000000000000000000000000000e+00	6.981356758141238350034996074100e-02
3.219862921404974542838317574933e-01	-5.134349810321795493095464735234e-01	0.000000000000000000000000000000e+00	7.156504580651619484843450891276e-02
3.245417389035172295308484535781e-01	-5.178611446617672475767335527053e-01	0.000000000000000000000000000000e+00	7.424803635840615534391417895677e-02
3.270971856665370602890163809207e-01	-5.222873082913550568662230944028e-01	0.000000000000000000000000000000e+00	7.762168060390749191324033517958e-02
3.296526324295568910471843082632e-01	-5.267134719209427551334101735847e-01	0.000000000000000000000000000000e+00	8.135793564099433328173915924708e-02
3.322080791925767218053522356058e-01	-5.311396355505305644228997152823e-01	0.000000000000000000000000000000e+00	8.510046013245700646798752586619e-02
3.347635259555965525635201629484e-01	-5.355657991801182626900867944642e-01	0.000000000000000000000000000000e+00	8.852961636052260330220775585985e-02
3.373189727186163278105368590332e-01	-5.399919628097059609572738736460e-01	0.000000000000000000000000000000e+00	9.141823525641788739104498517918e-02
3.398744194816361585687047863757e-01	-5.444181264392937702467634153436e-01	0.000000000000000000000000000000e+00	9.365922569778716011423824738813e-02
3.424298662446559893268727137183e-01	-5.488442900688815795362529570411e-01	0.000000000000000000000000000000e+00	9.526273014972504171726797039810e-02
3.449853130076758200850406410609e-01	-5.532704536984692778034400362230e-01	0.000000000000000000000000000000e+00	9.632213931819556818059169245316e-02
3.475407597706956508432085684035e-01	-5.576966173280570870929295779206e-01	0.000000000000000000000000000000e+00	9.696836132658323559319057949324e-02
3.500962065337154260902252644883e-01	-5.621227809576447853601166571025e-01	0.000000000000000000000000000000e+00	9.732248475439980728296518464049e-02
3.526516532967352568483931918308e-01	-5.665489445872325946496061988000e-01	0.000000000000000000000000000000e+00	9.746425121847064609870159301863e-02
3.552071000597551431177123504312e-01	-5.709751082168202929167932779819e-01	0.000000000000000000000000000000e+00	9.741558701968272560023365258530e-02
3.577625468227749183647290465160e-01	-5.754012718464081022062828196795e-01	0.000000000000000000000000000000e+00	9.714449956194341762039101695336e-02
3.603179935857947491228969738586e-01	-5.798274354759958004734698988614e-01	0.000000000000000000000000000000e+00	9.658119489697805648553696755698e-02
3.628734403488145798810649012012e-01	-5.842535991055836097629594405589e-01	0.000000000000000000000000000000e+00	9.565032826426589362966979024350e-02
3.654288871118343551280815972859e-01	-5.886797627351713080301465197408e-01	0.000000000000000000000000000000e+00	9.430951052266255130174243959118e-02
3.679843338748542413974007558863e-01	-5.931059263647591173196360614384e-01	0.000000000000000000000000000000e+00	9.259196781563232281353492680864e-02
3.705397806378740166444174519711e-01	-5.975320899943468155868231406203e-01	0.000000000000000000000000000000e+00	9.063503796769070697258996460732e-02
3.730952274008938474025853793137e-01	-6.019582536239346248763126823178e-01	0.000000000000000000000000000000e+00	8.868608516345398429248092497801e-02
3.756506741639136781607533066563e-01	-6.063844172535224341658022240154e-01	0.000000000000000000000000000000e+00	8.707255556503533389101079364991e-02
3.782061209269334534077700027410e-01	-6.108105808831101324329893031972e-01	0.000000000000000000000000000000e+00	8.614298907174337827097332365156e-02
3.807615676899533396770891613414e-01	-6.152367445126978307001763823791e-01	0.000000000000000000000000000000e+00	8.618925434294864851292317098341e-02
3.833170144529731149241058574262e-01	-6.196629081422856399896659240767e-01	0.000000000000000000000000000000e+00	8.737523737888874819645934621803e-02
3.858724612159929456822737847688e-01	-6.240890717718733382568530032586e-01	0.000000000000000000000000000000e+00	8.969090239261456876107558855438e-02
3.884279079790127764404417121114e-01	-6.285152354014611475463425449561e-01	0.000000000000000000000000000000e+00	9.294699621805870004553895569188e-02
3.909833547420326071986096394539e-01	-6.329413990310488458135296241380e-01	0.000000000000000000000000000000e+00	9.680822644114084329913794135791e-02
3.935388015050524379567775667965e-01	-6.373675626606366551030191658356e-01	0.000000000000000000000000000000e+00	1.008533468639968150304397909167e-01
3.960942482680722132037942628813e-01	-6.417937262902243533702062450175e-01	0.000000000000000000000000000000e+00	1.046419922561137305638823136178e-01
3.986496950310920994731134214817e-01	-6.462198899198121626596957867150e-01	0.000000000000000000000000000000e+00	1.077727550905804437819668351040e-01
4.012051417941118747201301175664e-01	-6.506460535493999719491853284126e-01	0.000000000000000000000000000000e+00	1.099239507178495778294546880716e-01
4.037605885571317054782980449090e-01	-6.550722171789876702163724075945e-01	0.000000000000000000000000000000e+00	1.108790228636015312568829926931e-01
4.063160353201515362364659722516e-01	-6.594983808085754795058619492920e-01	0.000000000000000000000000000000e+00	1.105417407443273630773816762485e-01
4.088714820831713669946338995942e-01	-6.639245444381631777730490284739e-01	0.000000000000000000000000000000e+00	1.089454720693056599678527618380e-01
4.114269288461911422416505956789e-01	-6.683507080677508760402361076558e-01	0.000000000000000000000000000000e+00	1.062545781712756903791827767236e-01
4.139823756092109729998185230215e-01	-6.727768716973385743074231868377e-01	0.000000000000000000000000000000e+00	1.027526438446597356612954854427e-01
4.165378223722308037579864503641e-01	-6.772030353269264946192151910509e-01	0.000000000000000000000000000000e+00	9.881221480636914744621890349663e-02
4.190932691352506345161543777067e-01	-6.816291989565141928864022702328e-01	0.000000000000000000000000000000e+00	9.484701531231778948161093012459e-02
4.216487158982704097631710737915e-01	-6.860553625861018911535893494147e-01	0.000000000000000000000000000000e+00	9.125437845363275346510789631793e-02
4.242041626612902960324902323919e-01	-6.904815262156897004430788911122e-01	0.000000000000000000000000000000e+00	8.836133504139247196729201050402e-02
4.267596094243100712795069284766e-01	-6.949076898452775097325684328098e-01	0.000000000000000000000000000000e+00	8.638708784593387979278134025662e-02
4.293150561873299020376748558192e-01	-6.993338534748652079997555119917e-01	0.000000000000000000000000000000e+00	8.542990580582951465338226171298e-02
4.318705029503497883069940144196e-01	-7.037600171044530172892450536892e-01	0.000000000000000000000000000000e+00	8.547789024699861681888535258622e-02
4.344259497133695635540107105044e-01	-7.081861807340407155564321328711e-01	0.000000000000000000000000000000e+00	8.643642658289067692845009105440e-02
4.369813964763893388010274065891e-01	-7.126123443636284138236192120530e-01	0.000000000000000000000000000000e+00	8.816072139546302088852769429650e-02
4.395368432394092250703465651895e-01	-7.170385079932163341354112162662e-01	0.000000000000000000000000000000e+00	9.048314397190049263031141890679e-02
4.420922900024290003173632612743e-01	-7.214646716228040324025982954481e-01	0.000000000000000000000000000000e+00	9.322849396331144011806912885731e-02
4.446477367654488310755311886169e-01	-7.258908352523917306697853746300e-01	0.000000000000000000000000000000e+00	9.621638317268059459319573534231e-02
4.472031835284686063225478847016e-01	-7.303169988819794289369724538119e-01	0.000000000000000000000000000000e+00	9.925428071104663851897953463777e-02
4.497586302914884925918670433020e-01	-7.347431625115672382264619955095e-01	0.000000000000000000000000000000e+00	1.021279769144450427775794310037e-01
4.523140770545082678388837393868e-01	-7.391693261411549364936490746913e-01	0.000000000000000000000000000000e+00	1.045967867610017865143134940809e-01
4.548695238175280985970516667294e-01	-7.435954897707427457831386163889e-01	0.000000000000000000000000000000e+00	1.063995744036870250148751892993e-01
4.574249705805479848663708253298e-01	-7.480216534003305550726281580864e-01	0.000000000000000000000000000000e+00	1.072748553394918258341306227521e-01
4.599804173435677601133875214146e-01	-7.524478170299182533398152372683e-01	0.000000000000000000000000000000e+00	1.069943770822543577247998314306e-01
4.625358641065875353604042174993e-01	-7.568739806595059516070023164502e-01	0.000000000000000000000000000000e+00	1.054051121644234284557839487206e-01
4.650913108696074216297233760997e-01	-7.613001442890938719187943206634e-01	0.000000000000000000000000000000e+00	1.024713098577411940492964959049e-01
4.676467576326272523878913034423e-01	-7.657263079186815701859813998453e-01	0.000000000000000000000000000000e+00	9.830606537682778922615511874028e-02
4.702022043956470276349079995271e-01	-7.701524715482692684531684790272e-01	0.000000000000000000000000000000e+00	9.318290361263034671246430207248e-02
4.727576511586669139042271581275e-01	-7.745786351778570777426580207248e-01	0.000000000000000000000000000000e+00	8.752091722461428913160119691383e-02
4.753130979216866891512438542122e-01	-7.790047988074447760098450999067e-01	0.000000000000000000000000000000e+00	8.184204300531826292708359460448e-02
4.778685446847065199094117815548e-01	-7.834309624370324742770321790886e-01	0.000000000000000000000000000000e+00	7.670506702238584495479045699540e-02
4.804239914477262951564284776396e-01	-7.878571260666202835665217207861e-01	0.000000000000000000000000000000e+00	7.262617625492959194666298117227e-02
4.829794382107461814257476362400e-01	-7.922832896962080928560112624837e-01	0.000000000000000000000000000000e+00	7.000008973882924923071158218590e-02
4.855348849737659566727643323247e-01	-7.967094533257957911231983416656e-01	0.000000000000000000000000000000e+00	6.903655299190231131589712276764e-02
4.880903317367857319197810284095e-01	-8.011356169553834893903854208475e-01	0.000000000000000000000000000000e+00	6.972568241948116918305089484420e-02
4.906457784998056181891001870099e-01	-8.055617805849714097021774250607e-01	0.000000000000000000000000000000e+00	7.183896459876573659109055824956e-02
4.932012252628254489472681143525e-01	-8.099879442145591079693645042425e-01	0.000000000000000000000000000000e+00	7.496573847664436685001021487551e-02
4.957566720258452241942848104372e-01	-8.144141078441468062365515834244e-01	0.000000000000000000000000000000e+00	7.857750312298913963893198797450e-02
4.983121187888651104636039690376e-01	-8.188402714737346155260411251220e-01	0.000000000000000000000000000000e+00	8.210805864110856666648885493487e-02
5.008675655518849412217718963802e-01	-8.232664351033223137932282043039e-01	0.000000000000000000000000000000e+00	8.503489762497518089645609506988e-02
5.034230123149047164687885924650e-01	-8.276925987329100120604152834858e-01	0.000000000000000000000000000000e+00	8.694934109939145283618699977524e-02
5.059784590779246027381077510654e-01	-8.321187623624979323722072876990e-01	0.000000000000000000000000000000e+00	8.760668303491200847865627565625e-02
5.085339058409443779851244471502e-01	-8.365449259920856306393943668809e-01	0.000000000000000000000000000000e+00	8.694904662271295270326021409346e-02
5.110893526039641532321411432349e-01	-8.409710896216733289065814460628e-01	0.000000000000000000000000000000e+00	8.509675697107374481298336377222e-02
5.136447993669839284791578393197e-01	-8.453972532512610271737685252447e-01	0.000000000000000000000000000000e+00	8.231123802805719036346232542201e-02
5.162002461300038147484769979201e-01	-8.498234168808489474855605294579e-01	0.000000000000000000000000000000e+00	7.893848460645866427221051253582e-02
5.187556928930235899954936940048e-01	-8.542495805104366457527476086398e-01	0.000000000000000000000000000000e+00	7.534381457733056730585730065286e-02
5.213111396560434762648128526052e-01	-8.586757441400243440199346878217e-01	0.000000000000000000000000000000e+00	7.184936179348871965189005095453e-02
5.238665864190633625341320112057e-01	-8.631019077696121533094242295192e-01	0.000000000000000000000000000000e+00	6.868654460459852617582043876610e-02
5.264220331820831377811487072904e-01	-8.675280713991998515766113087011e-01	0.000000000000000000000000000000e+00	6.597396330683620579993231558547e-02
5.289774799451029130281654033752e-01	-8.719542350287875498437983878830e-01	0.000000000000000000000000000000e+00	6.372109682189654178419147001478e-02
5.315329267081227992974845619756e-01	-8.763803986583754701555903920962e-01	0.000000000000000000000000000000e+00	6.185206981913126539351921451271e-02
5.340883734711425745445012580603e-01	-8.808065622879631684227774712781e-01	0.000000000000000000000000000000e+00	6.024188190817932747611607169347e-02
5.366438202341623497915179541451e-01	-8.852327259175508666899645504600e-01	0.000000000000000000000000000000e+00	5.875561666148308714863190971300e-02
5.391992669971822360608371127455e-01	-8.896588895471386759794540921575e-01	0.000000000000000000000000000000e+00	5.728003641203949919402660384549e-02
5.417547137602020113078538088303e-01	-8.940850531767264852689436338551e-01	0.000000000000000000000000000000e+00	5.574082165855040460478164732194e-02
5.443101605232217865548705049150e-01	-8.985112168063141835361307130370e-01	0.000000000000000000000000000000e+00	5.410537211722694916904430328941e-02
5.468656072862416728241896635154e-01	-9.029373804359018818033177922189e-01	0.000000000000000000000000000000e+00	5.237626261726577303612373270880e-02
5.494210540492615590935088221158e-01	-9.073635440654896910928073339164e-01	0.000000000000000000000000000000e+00	5.058041162992935740883027051495e-02
5.519765008122813343405255182006e-01	-9.117897076950773893599944130983e-01	0.000000000000000000000000000000e+00	4.875733690059527725146892862540e-02
5.545319475753011095875422142853e-01	-9.162158713246650876271814922802e-01	0.000000000000000000000000000000e+00	4.694869360800332791505695695378e-02
5.570873943383209958568613728858e-01	-9.206420349542530079389734964934e-01	0.000000000000000000000000000000e+00	4.519086855149517106822187884063e-02
5.596428411013407711038780689705e-01	-9.250681985838407062061605756753e-01	0.000000000000000000000000000000e+00	4.351103043664353298147773330129e-02
5.621982878643605463508947650553e-01	-9.294943622134284044733476548572e-01	0.000000000000000000000000000000e+00	4.192592172025168262283756348552e-02
5.647537346273804326202139236557e-01	-9.339205258430162137628371965548e-01	0.000000000000000000000000000000e+00	4.044241710419185092950655757704e-02
5.673091813904002078672306197404e-01	-9.383466894726040230523267382523e-01	0.000000000000000000000000000000e+00	3.905917237650623902167623668902e-02
5.698646281534199831142473158252e-01	-9.427728531021917213195138174342e-01	0.000000000000000000000000000000e+00	3.776891195273164580914482257867e-02
5.724200749164398693835664744256e-01	-9.471990167317795306090033591317e-01	0.000000000000000000000000000000e+00	3.656078724547789926546670358221e-02
5.749755216794597556528856330260e-01	-9.516251803613672288761904383136e-01	0.000000000000000000000000000000e+00	3.542245224115946750087502437054e-02
5.775309684424795308999023291108e-01	-9.560513439909549271433775174955e-01	0.000000000000000000000000000000e+00	3.434171861024645777682451353030e-02
5.800864152054994171692214877112e-01	-9.604775076205428474551695217087e-01	0.000000000000000000000000000000e+00	3.330778189964620633611858124823e-02
5.826418619685191924162381837959e-01	-9.649036712501305457223566008906e-01	0.000000000000000000000000000000e+00	3.231193313332834937678939013495e-02
5.851973087315389676632548798807e-01	-9.693298348797182439895436800725e-01	0.000000000000000000000000000000e+00	3.134767514177238395545188609503e-02
5.877527554945587429102715759655e-01	-9.737559985093059422567307592544e-01	0.000000000000000000000000000000e+00	3.041037578841080529779006269564e-02
5.903082022575786291795907345659e-01	-9.781821621388938625685227634676e-01	0.000000000000000000000000000000e+00	2.949680910410856782277733145747e-02
5.928636490205984044266074306506e-01	-9.826083257684815608357098426495e-01	0.000000000000000000000000000000e+00	2.860494527484684981755158617034e-02
5.954190957836182906959265892510e-01	-9.870344893980692591028969218314e-01	0.000000000000000000000000000000e+00	2.773409607805124577062372281944e-02
5.979745425466380659429432853358e-01	-9.914606530276571794146889260446e-01	0.000000000000000000000000000000e+00	2.688521029043949156500659114499e-02
6.005299893096579522122624439362e-01	-9.958868166572448776818760052265e-01	0.000000000000000000000000000000e+00	2.606095700678836418751060932664e-02
6.030854360726777274592791400210e-01	-1.000312980286832686971365546924e+00	0.000000000000000000000000000000e+00	2.526530217781144255217995464591e-02
6.056408828356976137285982986214e-01	-1.004739143916420385238552626106e+00	0.000000000000000000000000000000e+00	2.450252675477358754729806378236e-02
6.081963295987173889756149947061e-01	-1.009165307546008083505739705288e+00	0.000000000000000000000000000000e+00	2.377591501136838703089892987919e-02
6.107517763617371642226316907909e-01	-1.013591471175595781772926784470e+00	0.000000000000000000000000000000e+00	2.308652234652584442353706606355e-02
6.133072231247570504919508493913e-01	-1.018017634805183702084718788683e+00	0.000000000000000000000000000000e+00	2.243244302758810870823680261310e-02
6.158626698877768257389675454760e-01	-1.022443798434771400351905867865e+00	0.000000000000000000000000000000e+00	2.180884329644366265155142059484e-02
6.184181166507966009859842415608e-01	-1.026869962064359098619092947047e+00	0.000000000000000000000000000000e+00	2.120877319158532767207070435234e-02
6.209735634138164872553034001612e-01	-1.031296125693946796886280026229e+00	0.000000000000000000000000000000e+00	2.062452311713205976850815659418e-02
6.235290101768363735246225587616e-01	-1.035722289323534717198072030442e+00	0.000000000000000000000000000000e+00	2.004913595853540647651058748124e-02
6.260844569398561487716392548464e-01	-1.040148452953122415465259109624e+00	0.000000000000000000000000000000e+00	1.947766442454736818268301590251e-02
6.286399037028759240186559509311e-01	-1.044574616582710113732446188806e+00	0.000000000000000000000000000000e+00	1.890786698679219196561618332453e-02
6.311953504658958102879751095315e-01	-1.049000780212298034044238193019e+00	0.000000000000000000000000000000e+00	1.834021637763563750134210295073e-02
6.337507972289155855349918056163e-01	-1.053426943841885732311425272201e+00	0.000000000000000000000000000000e+00	1.777728815832407480157506540763e-02
6.363062439919353607820085017011e-01	-1.057853107471473430578612351383e+00	0.000000000000000000000000000000e+00	1.722274627750684794502689101137e-02
6.388616907549552470513276603015e-01	-1.062279271101061350890404355596e+00	0.000000000000000000000000000000e+00	1.668021354653208623841642577190e-02
6.414171375179750222983443563862e-01	-1.066705434730649049157591434778e+00	0.000000000000000000000000000000e+00	1.615230182961035002020544482093e-02
6.439725842809947975453610524710e-01	-1.071131598360236747424778513960e+00	0.000000000000000000000000000000e+00	1.563999812827888621913352551474e-02
6.465280310440146838146802110714e-01	-1.075557761989824445691965593142e+00	0.000000000000000000000000000000e+00	1.514249096228872763780781696141e-02
6.490834778070345700839993696718e-01	-1.079983925619412366003757597355e+00	0.000000000000000000000000000000e+00	1.465741036102094496662573419599e-02
6.516389245700543453310160657566e-01	-1.084410089249000064270944676537e+00	0.000000000000000000000000000000e+00	1.418137040959111493110267332440e-02
6.541943713330741205780327618413e-01	-1.088836252878587762538131755718e+00	0.000000000000000000000000000000e+00	1.371065928448596434041650837798e-02
6.567498180960940068473519204417e-01	-1.093262416508175460805318834900e+00	0.000000000000000000000000000000e+00	1.324191926426216206480468429163e-02
6.593052648591137820943686165265e-01	-1.097688580137763159072505914082e+00	0.000000000000000000000000000000e+00	1.277268993870062097073514451040e-02
6.618607116221335573413853126112e-01	-1.102114743767350857339692993264e+00	0.000000000000000000000000000000e+00	1.230173804097533726831237288479e-02
6.644161583851534436107044712116e-01	-1.106540907396938777651484997477e+00	0.000000000000000000000000000000e+00	1.182915219767696410335666712399e-02
6.669716051481732188577211672964e-01	-1.110967071026526475918672076659e+00	0.000000000000000000000000000000e+00	1.135622805404620794256231874897e-02
6.695270519111931051270403258968e-01	-1.115393234656114174185859155841e+00	0.000000000000000000000000000000e+00	1.088520088708226640772380733324e-02
6.720824986742128803740570219816e-01	-1.119819398285702094497651160054e+00	0.000000000000000000000000000000e+00	1.041889637640827648290553497645e-02
6.746379454372327666433761805820e-01	-1.124245561915289792764838239236e+00	0.000000000000000000000000000000e+00	9.960367552971655796811845107186e-03
6.771933922002525418903928766667e-01	-1.128671725544877491032025318418e+00	0.000000000000000000000000000000e+00	9.512571874610319111464917796184e-03
6.797488389632724281597120352671e-01	-1.133097889174465411343817322631e+00	0.000000000000000000000000000000e+00	9.078122699416258517546296502587e-03
6.823042857262922034067287313519e-01	-1.137524052804053109611004401813e+00	0.000000000000000000000000000000e+00	8.659129408864457699834815684881e-03
6.848597324893119786537454274367e-01	-1.141950216433640807878191480995e+00	0.000000000000000000000000000000e+00	8.257123814137342504571037693495e-03
6.874151792523317539007621235214e-01	-1.146376380063228506145378560177e+00	0.000000000000000000000000000000e+00	7.873059157625383192025125822511e-03
6.899706260153516401700812821218e-01	-1.150802543692816426457170564390e+00	0.000000000000000000000000000000e+00	7.507362265479681703861380981380e-03
6.925260727783714154170979782066e-01	-1.155228707322404124724357643572e+00	0.000000000000000000000000000000e+00	7.160018349234128359759310455956e-03
6.950815195413913016864171368070e-01	-1.159654870951991822991544722754e+00	0.000000000000000000000000000000e+00	6.830670191059685925072386680768e-03
6.976369663044111879557362954074e-01	-1.164081034581579521258731801936e+00	0.000000000000000000000000000000e+00	6.518717494410139826066519219694e-03
7.001924130674309632027529914922e-01	-1.168507198211167219525918881118e+00	0.000000000000000000000000000000e+00	6.223406746379001909519335100640e-03
7.027478598304507384497696875769e-01	-1.172933361840755139837710885331e+00	0.000000000000000000000000000000e+00	5.943906177906095773810779547830e-03
7.053033065934706247190888461773e-01	-1.177359525470342838104897964513e+00	0.000000000000000000000000000000e+00	5.679363852027012951606543822436e-03
7.078587533564903999661055422621e-01	-1.181785689099930536372085043695e+00	0.000000000000000000000000000000e+00	5.428949313291927744606901740099e-03
7.104142001195101752131222383468e-01	-1.186211852729518234639272122877e+00	0.000000000000000000000000000000e+00	5.191880735320914680430703924685e-03
7.129696468825300614824413969473e-01	-1.190638016359106154951064127090e+00	0.000000000000000000000000000000e+00	4.967440223764831366826122405200e-03
7.155250936455498367294580930320e-01	-1.195064179988693853218251206272e+00	0.000000000000000000000000000000e+00	4.754980070106294698373261553570e-03
7.180805404085696119764747891168e-01	-1.199490343618281551485438285454e+00	0.000000000000000000000000000000e+00	4.553922580856963400752768222901e-03
7.206359871715894982457939477172e-01	-1.203916507247869249752625364636e+00	0.000000000000000000000000000000e+00	4.363755689459371950311705745662e-03
7.231914339346093845151131063176e-01	-1.208342670877457170064417368849e+00	0.000000000000000000000000000000e+00	4.184026132312835578874743447386e-03
7.257468806976291597621298024023e-01	-1.212768834507044868331604448031e+00	0.000000000000000000000000000000e+00	4.014331501221983511396018684536e-03
7.283023274606489350091464984871e-01	-1.217194998136632566598791527213e+00	0.000000000000000000000000000000e+00	3.854312118074321516503211171312e-03
7.308577742236688212784656570875e-01	-1.221621161766220486910583531426e+00	0.000000000000000000000000000000e+00	3.703643341279055749282189680116e-03
7.334132209866885965254823531723e-01	-1.226047325395808185177770610608e+00	0.000000000000000000000000000000e+00	3.562028683609336741910933454847e-03
7.359686677497083717724990492570e-01	-1.230473489025395883444957689790e+00	0.000000000000000000000000000000e+00	3.429193933593644751101070511368e-03
7.385241145127282580418182078574e-01	-1.234899652654983803756749694003e+00	0.000000000000000000000000000000e+00	3.304882348806640560839875675470e-03
7.410795612757480332888349039422e-01	-1.239325816284571502023936773185e+00	0.000000000000000000000000000000e+00	3.188850909368567444757136541966e-03
7.436350080387678085358516000269e-01	-1.243751979914159200291123852367e+00	0.000000000000000000000000000000e+00	3.080867560604032100168847563282e-03
7.461904548017876948051707586274e-01	-1.248178143543746898558310931548e+00	0.000000000000000000000000000000e+00	2.980709346613441730611260283013e-03
7.487459015648075810744899172278e-01	-1.252604307173334596825498010730e+00	0.000000000000000000000000000000e+00	2.888161319121181069835557764236e-03
7.513013483278273563215066133125e-01	-1.257030470802922295092685089912e+00	0.000000000000000000000000000000e+00	2.803016098912578836499509549185e-03
7.538567950908471315685233093973e-01	-1.261456634432510215404477094125e+00	0.000000000000000000000000000000e+00	2.725073967833427281831637500886e-03
7.564122418538670178378424679977e-01	-1.265882798062097913671664173307e+00	0.000000000000000000000000000000e+00	2.654143376558036355322700572401e-03
7.589676886168867930848591640824e-01	-1.270308961691685611938851252489e+00	0.000000000000000000000000000000e+00	2.590041759674274832875306984192e-03
7.615231353799065683318758601672e-01	-1.274735125321273310206038331671e+00	0.000000000000000000000000000000e+00	2.532596561062577279754837178416e-03
7.640785821429264546011950187676e-01	-1.279161288950861230517830335884e+00	0.000000000000000000000000000000e+00	2.481646384406816820134000778353e-03
7.666340289059462298482117148524e-01	-1.283587452580448928785017415066e+00	0.000000000000000000000000000000e+00	2.437042195884909362435521984480e-03
7.691894756689661161175308734528e-01	-1.288013616210036627052204494248e+00	0.000000000000000000000000000000e+00	2.398648518344209321084825603521e-03
7.717449224319858913645475695375e-01	-1.292439779839624547363996498461e+00	0.000000000000000000000000000000e+00	2.366344568580396132834176015081e-03
7.743003691950057776338667281379e-01	-1.296865943469212245631183577643e+00	0.000000000000000000000000000000e+00	2.340025300297868086907282503262e-03
7.768558159580255528808834242227e-01	-1.301292107098799943898370656825e+00	0.000000000000000000000000000000e+00	2.319602324970449457042231955484e-03
1.533268057811892209896242889045e-02	2.655698177752652613947681459194e-02	0.000000000000000000000000000000e+00	2.338934855243510104599868881792e-03
1.788812734113874244878950037219e-02	2.213081814793877236113850415222e-02	0.000000000000000000000000000000e+00	2.327295772043671672618669887811e-03
2.044357410415856279861657185393e-02	1.770465451835101511335324175889e-02	0.000000000000000000000000000000e+00	2.321353830119120102704055597087e-03
2.299902086717838661789059528928e-02	1.327849088876326306973840729597e-02	0.000000000000000000000000000000e+00	2.321084323688802925761409667871e-03
2.555446763019820349827071481741e-02	8.852327259175507556676620879443e-03	0.000000000000000000000000000000e+00	2.326481291061635765793358388009e-03
2.810991439321802731754473825276e-02	4.426163629587753778338310439722e-03	0.000000000000000000000000000000e+00	2.337557570800687621603852761609e-03
3.066536115623784766737180973450e-02	0.000000000000000000000000000000e+00	0.000000000000000000000000000000e+00	2.354344697384793544392422859346e-03
3.322080791925766801719888121625e-02	-4.426163629587757247785262393336e-03	0.000000000000000000000000000000e+00	2.376892637066769370379759607204e-03
3.577625468227749183647290465160e-02	-8.852327259175511026123572833058e-03	0.000000000000000000000000000000e+00	2.405269366049007755126165619686e-03
3.833170144529730871685302417973e-02	-1.327849088876326480446188327278e-02	0.000000000000000000000000000000e+00	2.439560293393675579481927329084e-03
4.088714820831712559723314370785e-02	-1.770465451835101858280019371250e-02	0.000000000000000000000000000000e+00	2.479867532771345452202726988844e-03
4.344259497133694941650716714321e-02	-2.213081814793877236113850415222e-02	0.000000000000000000000000000000e+00	2.526309029887961483257230455024e-03
4.599804173435677323578119057856e-02	-2.655698177752652613947681459194e-02	0.000000000000000000000000000000e+00	2.579017556948479811262942007488e-03
4.855348849737659011616131010669e-02	-3.098314540711428685670902893889e-02	0.000000000000000000000000000000e+00	2.638139591127638006878841636649e-03
5.110893526039641393543533354205e-02	-3.540930903670204410449429133223e-02	0.000000000000000000000000000000e+00	2.703834103550674557159272382023e-03
5.366438202341623775470935697740e-02	-3.983547266628979788283260177195e-02	0.000000000000000000000000000000e+00	2.776271295373296428554699133429e-03
5.621982878643605463508947650553e-02	-4.426163629587755166117091221167e-02	0.000000000000000000000000000000e+00	2.855631331787836756086473855021e-03
5.877527554945587845436349994088e-02	-4.868779992546530543950922265140e-02	0.000000000000000000000000000000e+00	2.942103140483925440007428875333e-03
6.133072231247570227363752337624e-02	-5.311396355505305921784753309112e-02	0.000000000000000000000000000000e+00	3.035883359227691067477872266522e-03
6.388616907549551915401764290436e-02	-5.754012718464082687397365134530e-02	0.000000000000000000000000000000e+00	3.137175536684689604316478295232e-03
6.644161583851533603439776243249e-02	-6.196629081422856677452415397056e-02	0.000000000000000000000000000000e+00	3.246189709803326377268728464287e-03
6.899706260153515291477788196062e-02	-6.639245444381633443065027222474e-02	0.000000000000000000000000000000e+00	3.363142495793843000928546871364e-03
7.155250936455498367294580930320e-02	-7.081861807340407433120077485000e-02	0.000000000000000000000000000000e+00	3.488257846421746743992287065339e-03
7.410795612757481443111373664578e-02	-7.524478170299184198732689310418e-02	0.000000000000000000000000000000e+00	3.621768615231286091160622930829e-03
7.666340289059461743370604835945e-02	-7.967094533257958188787739572945e-02	0.000000000000000000000000000000e+00	3.763919071859277327984916183823e-03
7.921884965361444819187397570204e-02	-8.409710896216734954400351398363e-02	0.000000000000000000000000000000e+00	3.914968455645916403651263237862e-03
8.177429641663425119446628741571e-02	-8.852327259175510332234182442335e-02	0.000000000000000000000000000000e+00	4.075195610669865575736992013844e-03
8.432974317965408195263421475829e-02	-9.294943622134285710068013486307e-02	0.000000000000000000000000000000e+00	4.244904642292691987481845217189e-03
8.688518994267391271080214210087e-02	-9.737559985093061087901844530279e-02	0.000000000000000000000000000000e+00	4.424431402017231507173278259870e-03
8.944063670569374346897006944346e-02	-1.018017634805183646573567557425e-01	0.000000000000000000000000000000e+00	4.614150470312019386431856560193e-03
9.199608346871354647156238115713e-02	-1.062279271101061184356950661822e-01	0.000000000000000000000000000000e+00	4.814482080065191592355144933890e-03
9.455153023173337722973030849971e-02	-1.106540907396938722140333766220e-01	0.000000000000000000000000000000e+00	5.025898259688348947149538759049e-03
9.710697699475318023232262021338e-02	-1.150802543692816259923716870617e-01	0.000000000000000000000000000000e+00	5.248927234923617471396006806117e-03
9.966242375777301099049054755596e-02	-1.195064179988693797707099975014e-01	0.000000000000000000000000000000e+00	5.484154983217907897152798568641e-03
1.022178705207928417486584748985e-01	-1.239325816284571335490483079411e-01	0.000000000000000000000000000000e+00	5.732222703825181654713194490114e-03
1.047733172838126447512507866122e-01	-1.283587452580448873273866183808e-01	0.000000000000000000000000000000e+00	5.993818969848680247580752222802e-03
1.073287640468324755094187139548e-01	-1.327849088876326411057249288206e-01	0.000000000000000000000000000000e+00	6.269665417294293524586024091150e-03
1.098842108098523062675866412974e-01	-1.372110725172203948840632392603e-01	0.000000000000000000000000000000e+00	6.560495140505526005803016431628e-03
1.124396575728721092701789530111e-01	-1.416372361468081764179771653289e-01	0.000000000000000000000000000000e+00	6.867023314627863569969967727502e-03
1.149951043358919400283468803536e-01	-1.460633997763959024407398601397e-01	0.000000000000000000000000000000e+00	7.189910249903111102987018909971e-03
1.175505510989117430309391920673e-01	-1.504895634059836562190781705795e-01	0.000000000000000000000000000000e+00	7.529717665264842353656238316262e-03
1.201059978619316015446827350388e-01	-1.549157270355714377529920966481e-01	0.000000000000000000000000000000e+00	7.886859813116481668360258083794e-03
1.226614446249514045472750467525e-01	-1.593418906651591915313304070878e-01	0.000000000000000000000000000000e+00	8.261551864487456237062801278626e-03
1.252168913879712075498673584661e-01	-1.637680542947469175540931018986e-01	0.000000000000000000000000000000e+00	8.653758656984634339837114680449e-03
1.277723381509910383080352858087e-01	-1.681942179243346713324314123383e-01	0.000000000000000000000000000000e+00	9.063147676854604178897645283541e-03
1.303277849140108690662032131513e-01	-1.726203815539224528663453384070e-01	0.000000000000000000000000000000e+00	9.489050755652941870899041987286e-03
1.328832316770306998243711404939e-01	-1.770465451835102066446836488467e-01	0.000000000000000000000000000000e+00	9.930439459779186184285038052622e-03
1.354386784400505028269634522076e-01	-1.814727088130979604230219592864e-01	0.000000000000000000000000000000e+00	1.038591956134586775928330126817e-02
1.379941252030703335851313795501e-01	-1.858988724426856864457846540972e-01	0.000000000000000000000000000000e+00	1.085375007561753535334503339982e-02
1.405495719660901365877236912638e-01	-1.903250360722734402241229645369e-01	0.000000000000000000000000000000e+00	1.133189186014892102516427030423e-02
1.431050187291099951014672342353e-01	-1.947511997018612217580368906056e-01	0.000000000000000000000000000000e+00	1.181808937543880541620744395459e-02
1.456604654921297981040595459490e-01	-1.991773633314489755363752010453e-01	0.000000000000000000000000000000e+00	1.230998655159635038480736568545e-02
1.482159122551496011066518576627e-01	-2.036035269610367293147135114850e-01	0.000000000000000000000000000000e+00	1.280527357764057148903358296366e-02
1.507713590181694318648197850052e-01	-2.080296905906244553374762062958e-01	0.000000000000000000000000000000e+00	1.330185599559177180017943697976e-02
1.533268057811892626229877123478e-01	-2.124558542202122368713901323645e-01	0.000000000000000000000000000000e+00	1.379803143219165972865880576137e-02
1.558822525442090933811556396904e-01	-2.168820178497999906497284428042e-01	0.000000000000000000000000000000e+00	1.429265385918847275359411241880e-02
1.584376993072288963837479514041e-01	-2.213081814793877444280667532439e-01	0.000000000000000000000000000000e+00	1.478526200294741528573627675769e-02
1.609931460702487271419158787467e-01	-2.257343451089754982064050636836e-01	0.000000000000000000000000000000e+00	1.527614894712323208303406119057e-02
1.635485928332685579000838060892e-01	-2.301605087385632519847433741234e-01	0.000000000000000000000000000000e+00	1.576635510019759947586415194110e-02
1.661040395962883609026761178029e-01	-2.345866723681510057630816845631e-01	0.000000000000000000000000000000e+00	1.625757661000228060377281735782e-02
1.686594863593081916608440451455e-01	-2.390128359977387595414199950028e-01	0.000000000000000000000000000000e+00	1.675199492203477413809764584585e-02
1.712149331223279946634363568592e-01	-2.434389996273265133197583054425e-01	0.000000000000000000000000000000e+00	1.725204827016435862874210727114e-02
1.737703798853478254216042842017e-01	-2.478651632569142670980966158822e-01	0.000000000000000000000000000000e+00	1.776017939350813673593521002658e-02
1.763258266483676561797722115443e-01	-2.522913268865020208764349263220e-01	0.000000000000000000000000000000e+00	1.827860232816761604235367144611e-02
1.788812734113874591823645232580e-01	-2.567174905160897746547732367617e-01	0.000000000000000000000000000000e+00	1.880913187931360086579957169306e-02
1.814367201744072899405324506006e-01	-2.611436541456775284331115472014e-01	0.000000000000000000000000000000e+00	1.935311085872535794005777631810e-02
1.839921669374270929431247623143e-01	-2.655698177752652822114498576411e-01	0.000000000000000000000000000000e+00	1.991145284954909042141046882080e-02
1.865476137004469514568683052858e-01	-2.699959814048530359897881680808e-01	0.000000000000000000000000000000e+00	2.048479449453918799228802072321e-02
1.891030604634667544594606169994e-01	-2.744221450344407897681264785206e-01	0.000000000000000000000000000000e+00	2.107372467310230854109498466187e-02
1.916585072264865574620529287131e-01	-2.788483086640285435464647889603e-01	0.000000000000000000000000000000e+00	2.167903286877536153665069207364e-02
1.942139539895063882202208560557e-01	-2.832744722936162973248030994000e-01	0.000000000000000000000000000000e+00	2.230190184830962984996460818365e-02
1.967694007525262189783887833983e-01	-2.877006359232041066142926410976e-01	0.000000000000000000000000000000e+00	2.294397051046997981771369268245e-02
1.993248475155460497365567107408e-01	-2.921267995527918048814797202795e-01	0.000000000000000000000000000000e+00	2.360722419370608546329570742728e-02
2.018802942785658527391490224545e-01	-2.965529631823795586598180307192e-01	0.000000000000000000000000000000e+00	2.429373654844707922095814467411e-02
2.044357410415856834973169497971e-01	-3.009791268119673124381563411589e-01	0.000000000000000000000000000000e+00	2.500536655911159492071682564074e-02
2.069911878046054864999092615108e-01	-3.054052904415550662164946515986e-01	0.000000000000000000000000000000e+00	2.574354849547101989348796280410e-02
2.095466345676253172580771888533e-01	-3.098314540711428755059841932962e-01	0.000000000000000000000000000000e+00	2.650924950175729752355202606395e-02
2.121020813306451480162451161959e-01	-3.142576177007306292843225037359e-01	0.000000000000000000000000000000e+00	2.730303831069432612954628325497e-02
2.146575280936649510188374279096e-01	-3.186837813303183275515095829178e-01	0.000000000000000000000000000000e+00	2.812513097758410213211632822095e-02
2.172129748566847817770053552522e-01	-3.231099449599061368409991246153e-01	0.000000000000000000000000000000e+00	2.897535028878438570498765614047e-02
2.197684216197045847795976669659e-01	-3.275361085894938351081862037972e-01	0.000000000000000000000000000000e+00	2.985311595535955486724333241000e-02
2.223238683827244155377655943084e-01	-3.319622722190816443976757454948e-01	0.000000000000000000000000000000e+00	3.075776859774005320136147645371e-02
2.248793151457442740515091372799e-01	-3.363884358486693981760140559345e-01	0.000000000000000000000000000000e+00	3.168962136093576853479447663631e-02
2.274347619087640492985258333647e-01	-3.408145994782570964432011351164e-01	0.000000000000000000000000000000e+00	3.265184359178100598208871474526e-02
2.299902086717838800566937607073e-01	-3.452407631078449057326906768139e-01	0.000000000000000000000000000000e+00	3.365236485369600683004165375678e-02
2.325456554348036830592860724209e-01	-3.496669267374326039998777559958e-01	0.000000000000000000000000000000e+00	3.470433254796020938748313255928e-02
2.351011021978235138174539997635e-01	-3.540930903670203577782160664356e-01	0.000000000000000000000000000000e+00	3.582497510856342409768515722135e-02
2.376565489608433723311975427350e-01	-3.585192539966081670677056081331e-01	0.000000000000000000000000000000e+00	3.703515564817121130669619333275e-02
2.402119957238631475782142388198e-01	-3.629454176261958653348926873150e-01	0.000000000000000000000000000000e+00	3.836093010090212140905663318335e-02
2.427674424868830060919577817913e-01	-3.673715812557836746243822290126e-01	0.000000000000000000000000000000e+00	3.983310321278512450282605072971e-02
2.453228892499028368501257091339e-01	-3.717977448853714284027205394523e-01	0.000000000000000000000000000000e+00	4.147940615066826597345794880312e-02
2.478783360129226398527180208475e-01	-3.762239085149591266699076186342e-01	0.000000000000000000000000000000e+00	4.331231316631897754199087557936e-02
2.504337827759424706108859481901e-01	-3.806500721445469359593971603317e-01	0.000000000000000000000000000000e+00	4.532228214926387055427881023206e-02
2.529892295389622458579026442749e-01	-3.850762357741346342265842395136e-01	0.000000000000000000000000000000e+00	4.747916448382560883345604452188e-02
2.555446763019820766160705716175e-01	-3.895023994037224435160737812112e-01	0.000000000000000000000000000000e+00	4.973530998420221116429473795506e-02
2.581001230650019073742384989600e-01	-3.939285630333101972944120916509e-01	0.000000000000000000000000000000e+00	5.202829004238240101498647049993e-02
2.606555698280217381324064263026e-01	-3.983547266628978955615991708328e-01	0.000000000000000000000000000000e+00	5.428836012102820907099243186167e-02
2.632110165910415688905743536452e-01	-4.027808902924857048510887125303e-01	0.000000000000000000000000000000e+00	5.645178971412433133192365630748e-02
2.657664633540613441375910497300e-01	-4.072070539220734031182757917122e-01	0.000000000000000000000000000000e+00	5.847395491846886506071001576856e-02
2.683219101170811748957589770725e-01	-4.116332175516612124077653334098e-01	0.000000000000000000000000000000e+00	6.033586386663192940860156454619e-02
2.708773568801010611650781356730e-01	-4.160593811812489661861036438495e-01	0.000000000000000000000000000000e+00	6.204634328222880662595528633574e-02
2.734328036431208364120948317577e-01	-4.204855448108366644532907230314e-01	0.000000000000000000000000000000e+00	6.364707596783177045995927301192e-02
2.759882504061406671702627591003e-01	-4.249117084404244737427802647289e-01	0.000000000000000000000000000000e+00	6.521580529581150198481509505655e-02
2.785436971691604979284306864429e-01	-4.293378720700122275211185751687e-01	0.000000000000000000000000000000e+00	6.685221594695885116710343254454e-02
2.810991439321802731754473825276e-01	-4.337640356995999812994568856084e-01	0.000000000000000000000000000000e+00	6.864670665748660860483454371206e-02
2.836545906952001594447665411280e-01	-4.381901993291877350777951960481e-01	0.000000000000000000000000000000e+00	7.064991066842278566451085453082e-02
2.862100374582199346917832372128e-01	-4.426163629587754333449822752300e-01	0.000000000000000000000000000000e+00	7.285324618169998489580763134654e-02
2.887654842212397654499511645554e-01	-4.470425265883632426344718169275e-01	0.000000000000000000000000000000e+00	7.518227723590428790423345617455e-02
2.913209309842595962081190918980e-01	-4.514686902179509964128101273673e-01	0.000000000000000000000000000000e+00	7.749831695792008812162521280698e-02
2.938763777472793714551357879827e-01	-4.558948538475387501911484378070e-01	0.000000000000000000000000000000e+00	7.960949873306361057601066022471e-02
2.964318245102992577244549465831e-01	-4.603210174771265039694867482467e-01	0.000000000000000000000000000000e+00	8.129170656143046291841613992801e-02
2.989872712733190884826228739257e-01	-4.647471811067143132589762899443e-01	0.000000000000000000000000000000e+00	8.232524187363406131812126886871e-02
3.015427180363388637296395700105e-01	-4.691733447363020115261633691262e-01	0.000000000000000000000000000000e+00	8.254013382001118559472274682776e-02
3.040981647993586944878074973531e-01	-4.735995083658898208156529108237e-01	0.000000000000000000000000000000e+00	8.186209852018860866351701588428e-02
3.066536115623785252459754246956e-01	-4.780256719954775190828399900056e-01	0.000000000000000000000000000000e+00	8.034344416185415505005096292734e-02
3.092090583253983560041433520382e-01	-4.824518356250653283723295317031e-01	0.000000000000000000000000000000e+00	7.817078876168347123520874220048e-02
3.117645050884181867623112793808e-01	-4.868779992546530266395166108850e-01	0.000000000000000000000000000000e+00	7.564613901270793305808837203585e-02
3.143199518514379620093279754656e-01	-4.913041628842407249067036900669e-01	0.000000000000000000000000000000e+00	7.314682279748536963825955581342e-02
3.168753986144577927674959028082e-01	-4.957303265138285341961932317645e-01	0.000000000000000000000000000000e+00	7.107232375084096553941037655022e-02
3.194308453774776235256638301507e-01	-5.001564901434162324633803109464e-01	0.000000000000000000000000000000e+00	6.978850622903368106086929856247e-02
3.219862921404974542838317574933e-01	-5.045826537730040417528698526439e-01	0.000000000000000000000000000000e+00	6.957531035627380344710246617979e-02
3.245417389035172850419996848359e-01	-5.090088174025918510423593943415e-01	0.000000000000000000000000000000e+00	7.058569581571022544252969055378e-02
3.270971856665370602890163809207e-01	-5.134349810321795493095464735234e-01	0.000000000000000000000000000000e+00	7.281797541320719768798142013111e-02
3.296526324295568910471843082632e-01	-5.178611446617673585990360152209e-01	0.000000000000000000000000000000e+00	7.611089979497395741070420172036e-02
3.322080791925767218053522356058e-01	-5.222873082913550568662230944028e-01	0.000000000000000000000000000000e+00	8.016168309419376136748525141229e-02
3.347635259555965525635201629484e-01	-5.267134719209428661557126361004e-01	0.000000000000000000000000000000e+00	8.457390446009785400782732267544e-02
3.373189727186163833216880902910e-01	-5.311396355505305644228997152823e-01	0.000000000000000000000000000000e+00	8.892186200667463735758389020702e-02
3.398744194816361585687047863757e-01	-5.355657991801182626900867944642e-01	0.000000000000000000000000000000e+00	9.282501030586433332647544602878e-02
3.424298662446559893268727137183e-01	-5.399919628097060719795763361617e-01	0.000000000000000000000000000000e+00	9.600609218268879585522768138617e-02
3.449853130076758200850406410609e-01	-5.444181264392938812690658778592e-01	0.000000000000000000000000000000e+00	9.832531586926125666270337433161e-02
3.475407597706956508432085684035e-01	-5.488442900688815795362529570411e-01	0.000000000000000000000000000000e+00	9.977742807306605454797931997746e-02
3.500962065337154816013764957461e-01	-5.532704536984693888257424987387e-01	0.000000000000000000000000000000e+00	1.004619720047214143088254445502e-01
3.526516532967352568483931918308e-01	-5.576966173280570870929295779206e-01	0.000000000000000000000000000000e+00	1.005356536825863372763834036050e-01
3.552071000597550876065611191734e-01	-5.621227809576448963824191196181e-01	0.000000000000000000000000000000e+00	1.001651091084643646622609480801e-01
3.577625468227749738758802777738e-01	-5.665489445872325946496061988000e-01	0.000000000000000000000000000000e+00	9.948922566228407537991529352439e-02
3.603179935857947491228969738586e-01	-5.709751082168204039390957404976e-01	0.000000000000000000000000000000e+00	9.859835120838583710778380009288e-02
3.628734403488145798810649012012e-01	-5.754012718464081022062828196795e-01	0.000000000000000000000000000000e+00	9.753063695160084367596908805353e-02
3.654288871118344106392328285438e-01	-5.798274354759959114957723613770e-01	0.000000000000000000000000000000e+00	9.628499543962568130162082979950e-02
3.679843338748541858862495246285e-01	-5.842535991055836097629594405589e-01	0.000000000000000000000000000000e+00	9.484839303205593041834475798169e-02
3.705397806378740721555686832289e-01	-5.886797627351714190524489822565e-01	0.000000000000000000000000000000e+00	9.323147385072258486182761316741e-02
3.730952274008938474025853793137e-01	-5.931059263647591173196360614384e-01	0.000000000000000000000000000000e+00	9.150341974789000243362124820123e-02
3.756506741639136781607533066563e-01	-5.975320899943469266091256031359e-01	0.000000000000000000000000000000e+00	8.981268186159127586698502909712e-02
3.782061209269335089189212339988e-01	-6.019582536239347358986151448335e-01	0.000000000000000000000000000000e+00	8.838323577649055684535284171943e-02
3.807615676899532841659379300836e-01	-6.063844172535224341658022240154e-01	0.000000000000000000000000000000e+00	8.748165348542574770718260879221e-02
3.833170144529731704352570886840e-01	-6.108105808831101324329893031972e-01	0.000000000000000000000000000000e+00	8.736183207717851395557318028295e-02
3.858724612159929456822737847688e-01	-6.152367445126979417224788448948e-01	0.000000000000000000000000000000e+00	8.820200746856823870167829682032e-02
3.884279079790127764404417121114e-01	-6.196629081422856399896659240767e-01	0.000000000000000000000000000000e+00	9.005378845490349948299524385220e-02
3.909833547420326071986096394539e-01	-6.240890717718734492791554657742e-01	0.000000000000000000000000000000e+00	9.281870617330748030049392127694e-02
3.935388015050524379567775667965e-01	-6.285152354014611475463425449561e-01	0.000000000000000000000000000000e+00	9.625878440750829101446583990764e-02
3.960942482680722687149454941391e-01	-6.329413990310489568358320866537e-01	0.000000000000000000000000000000e+00	1.000358980127787345004719554709e-01
3.986496950310920439619621902239e-01	-6.373675626606366551030191658356e-01	0.000000000000000000000000000000e+00	1.037658141484346097094260130689e-01
4.012051417941119302312813488243e-01	-6.417937262902244643925087075331e-01	0.000000000000000000000000000000e+00	1.070715366885435504418211394295e-01
4.037605885571317054782980449090e-01	-6.462198899198122736819982492307e-01	0.000000000000000000000000000000e+00	1.096248983714075281303834685787e-01
4.063160353201515362364659722516e-01	-6.506460535493999719491853284126e-01	0.000000000000000000000000000000e+00	1.111742600638612327168530669042e-01
4.088714820831713669946338995942e-01	-6.550722171789877812386748701101e-01	0.000000000000000000000000000000e+00	1.115618422327004227723179496934e-01
4.114269288461911977528018269368e-01	-6.594983808085754795058619492920e-01	0.000000000000000000000000000000e+00	1.107359240175249670556922865217e-01
4.139823756092109729998185230215e-01	-6.639245444381631777730490284739e-01	0.000000000000000000000000000000e+00	1.087591944212178557416237367761e-01
4.165378223722308037579864503641e-01	-6.683507080677508760402361076558e-01	0.000000000000000000000000000000e+00	1.058098482149894825621316840625e-01
4.190932691352506345161543777067e-01	-6.727768716973387963520281118690e-01	0.000000000000000000000000000000e+00	1.021696797730433231565783103179e-01
4.216487158982704652743223050493e-01	-6.772030353269264946192151910509e-01	0.000000000000000000000000000000e+00	9.819558828918967252619154351123e-02
4.242041626612902405213390011340e-01	-6.816291989565141928864022702328e-01	0.000000000000000000000000000000e+00	9.427672459745255195695534666811e-02
4.267596094243101267906581597344e-01	-6.860553625861020021758918119303e-01	0.000000000000000000000000000000e+00	9.078513412084367184551325635766e-02
4.293150561873299020376748558192e-01	-6.904815262156898114653813536279e-01	0.000000000000000000000000000000e+00	8.803104043871830264311739711047e-02
4.318705029503497327958427831618e-01	-6.949076898452775097325684328098e-01	0.000000000000000000000000000000e+00	8.623227431622677852107727858311e-02
4.344259497133696190651619417622e-01	-6.993338534748653190220579745073e-01	0.000000000000000000000000000000e+00	8.550273089372627255411174473920e-02
4.369813964763893943121786378470e-01	-7.037600171044530172892450536892e-01	0.000000000000000000000000000000e+00	8.585835486697943053080450681591e-02
4.395368432394091695591953339317e-01	-7.081861807340407155564321328711e-01	0.000000000000000000000000000000e+00	8.723431618195699732698500383776e-02
4.420922900024290558285144925321e-01	-7.126123443636286358682241370843e-01	0.000000000000000000000000000000e+00	8.950485514743253268044043124974e-02
4.446477367654488310755311886169e-01	-7.170385079932163341354112162662e-01	0.000000000000000000000000000000e+00	9.249858050289769262342076672212e-02
4.472031835284686618336991159595e-01	-7.214646716228040324025982954481e-01	0.000000000000000000000000000000e+00	9.600552544616676453603787422253e-02
4.497586302914884370807158120442e-01	-7.258908352523917306697853746300e-01	0.000000000000000000000000000000e+00	9.977707536055470394220634489102e-02
4.523140770545083233500349706446e-01	-7.303169988819795399592749163276e-01	0.000000000000000000000000000000e+00	1.035236820278410407869529308300e-01
4.548695238175280985970516667294e-01	-7.347431625115672382264619955095e-01	0.000000000000000000000000000000e+00	1.069174419160633382475111829990e-01
4.574249705805479293552195940720e-01	-7.391693261411550475159515372070e-01	0.000000000000000000000000000000e+00	1.096060738481264562604877710328e-01
4.599804173435678156245387526724e-01	-7.435954897707428568054410789046e-01	0.000000000000000000000000000000e+00	1.112417170372630020880322376797e-01
4.625358641065875908715554487571e-01	-7.480216534003305550726281580864e-01	0.000000000000000000000000000000e+00	1.115234839893273488531377779509e-01
4.650913108696073661185721448419e-01	-7.524478170299182533398152372683e-01	0.000000000000000000000000000000e+00	1.102474033482700871422466093463e-01
4.676467576326272523878913034423e-01	-7.568739806595061736516072414815e-01	0.000000000000000000000000000000e+00	1.073538785399071326942532778048e-01
4.702022043956470831460592307849e-01	-7.613001442890938719187943206634e-01	0.000000000000000000000000000000e+00	1.029612078726475782319838003787e-01
4.727576511586668583930759268696e-01	-7.657263079186815701859813998453e-01	0.000000000000000000000000000000e+00	9.737546752636837277261605549938e-02
4.753130979216867446623950854701e-01	-7.701524715482693794754709415429e-01	0.000000000000000000000000000000e+00	9.107098407157916686305298981097e-02
4.778685446847065199094117815548e-01	-7.745786351778570777426580207248e-01	0.000000000000000000000000000000e+00	8.464084029249809015826855329578e-02
4.804239914477263506675797088974e-01	-7.790047988074447760098450999067e-01	0.000000000000000000000000000000e+00	7.872300412924196355568540184322e-02
4.829794382107461259145964049821e-01	-7.834309624370325852993346416042e-01	0.000000000000000000000000000000e+00	7.391233989235410084539523722924e-02
4.855348849737660121839155635826e-01	-7.878571260666203945888241833018e-01	0.000000000000000000000000000000e+00	7.067305665915689372180708005544e-02
4.880903317367857874309322596673e-01	-7.922832896962080928560112624837e-01	0.000000000000000000000000000000e+00	6.926699513984256595389155108933e-02
4.906457784998055626779489557521e-01	-7.967094533257957911231983416656e-01	0.000000000000000000000000000000e+00	6.971216059927648478478090510180e-02
4.932012252628254489472681143525e-01	-8.011356169553837114349903458788e-01	0.000000000000000000000000000000e+00	7.178015820715998029921678380560e-02
4.957566720258452797054360416951e-01	-8.055617805849714097021774250607e-01	0.000000000000000000000000000000e+00	7.503327039613910676152386258764e-02
4.983121187888650549524527377798e-01	-8.099879442145591079693645042425e-01	0.000000000000000000000000000000e+00	7.889400751183546500744370177927e-02
5.008675655518849412217718963802e-01	-8.144141078441469172588540459401e-01	0.000000000000000000000000000000e+00	8.273403515985637557417220477873e-02
5.034230123149047164687885924650e-01	-8.188402714737346155260411251220e-01	0.000000000000000000000000000000e+00	8.596649748386021860913075443023e-02
5.059784590779244917158052885497e-01	-8.232664351033223137932282043039e-01	0.000000000000000000000000000000e+00	8.812612960767848835352822334244e-02
5.085339058409443779851244471502e-01	-8.276925987329102341050202085171e-01	0.000000000000000000000000000000e+00	8.892661512372262988534998839896e-02
5.110893526039641532321411432349e-01	-8.321187623624979323722072876990e-01	0.000000000000000000000000000000e+00	8.828759616625848904991613608217e-02
5.136447993669839284791578393197e-01	-8.365449259920856306393943668809e-01	0.000000000000000000000000000000e+00	8.632701202462658707226239584998e-02
5.162002461300037037261745354044e-01	-8.409710896216733289065814460628e-01	0.000000000000000000000000000000e+00	8.332145262328034818199995470422e-02
5.187556928930235899954936940048e-01	-8.453972532512612492183734502760e-01	0.000000000000000000000000000000e+00	7.964478551056208832648053430603e-02
5.213111396560433652425103900896e-01	-8.498234168808489474855605294579e-01	0.000000000000000000000000000000e+00	7.569767435121610432702254911419e-02
[truncated: 88,001 more rows]
