# Supplementary material for: Light-wave-controlled Haldane model in monolayer hexagonal boron nitride
Source: Nature. 2024 Apr 15;628(8009):752–7. doi: 10.1038/s41586-024-07244-z (PMC11041748; doi:10.1038/s41586-024-07244-z)
Supplement: Supplementary file 1 — This zipped file contains source data files for Supplementary Figs. 1–4 and Extended Data Figs 2–5, 7, 8, 11 and 10. [file 41586_2024_7244_MOESM1_ESM.zip › Data source/Extended data fig 3/pops_panel_r.csv]

# Population of band 1 at time 3725.3352000804543 this is equal to i_t 86863
0.000000000000000000000000000000e+00	0.000000000000000000000000000000e+00	0.000000000000000000000000000000e+00	6.409133370479967034549773075014e-03
2.555446763019820783507940475943e-03	-4.426163629587754645700048428125e-03	0.000000000000000000000000000000e+00	6.423334816435243357912732165005e-03
5.110893526039641567015880951885e-03	-8.852327259175509291400096856250e-03	0.000000000000000000000000000000e+00	6.453501801816407049128265782656e-03
7.666340289059462784204690422030e-03	-1.327849088876326306973840729597e-02	0.000000000000000000000000000000e+00	6.499508137019140152634832929834e-03
1.022178705207928313403176190377e-02	-1.770465451835101858280019371250e-02	0.000000000000000000000000000000e+00	6.561164004545616892927206720287e-03
1.277723381509910348385883338551e-02	-2.213081814793877236113850415222e-02	0.000000000000000000000000000000e+00	6.638226711209570946037317185073e-03
1.533268057811892556840938084406e-02	-2.655698177752652613947681459194e-02	0.000000000000000000000000000000e+00	6.730415283013824190305740557960e-03
1.788812734113874591823645232580e-02	-3.098314540711428338726207698528e-02	0.000000000000000000000000000000e+00	6.837428590033601399911233897910e-03
2.044357410415856626806352380754e-02	-3.540930903670203716560038742500e-02	0.000000000000000000000000000000e+00	6.958966571817062039817525231911e-03
2.299902086717839008733754724290e-02	-3.983547266628979094393869786472e-02	0.000000000000000000000000000000e+00	7.094754026618271813831029248831e-03
2.555446763019820696771766677102e-02	-4.426163629587754472227700830445e-02	0.000000000000000000000000000000e+00	7.244566334753640632349025452186e-03
2.810991439321802731754473825276e-02	-4.868779992546529850061531874417e-02	0.000000000000000000000000000000e+00	7.408256413189555703024957722391e-03
3.066536115623785113681876168812e-02	-5.311396355505305227895362918389e-02	0.000000000000000000000000000000e+00	7.585782145565480791282730876901e-03
3.322080791925766801719888121625e-02	-5.754012718464081299618584353084e-02	0.000000000000000000000000000000e+00	7.777233500533832846746129519033e-03
3.577625468227749183647290465160e-02	-6.196629081422856677452415397056e-02	0.000000000000000000000000000000e+00	7.982858538355411259779259580682e-03
3.833170144529731565574692808696e-02	-6.639245444381632055286246441028e-02	0.000000000000000000000000000000e+00	8.203087504022656475943797715900e-03
4.088714820831713253612704761508e-02	-7.081861807340407433120077485000e-02	0.000000000000000000000000000000e+00	8.438554208619841040528442022151e-03
4.344259497133695635540107105044e-02	-7.524478170299182810953908528973e-02	0.000000000000000000000000000000e+00	8.690113895682138878129308068310e-03
4.599804173435678017467509448579e-02	-7.967094533257958188787739572945e-02	0.000000000000000000000000000000e+00	8.958856771179912747982143628178e-03
4.855348849737659705505521401392e-02	-8.409710896216734954400351398363e-02	0.000000000000000000000000000000e+00	9.246116325008801525853208147510e-03
5.110893526039641393543533354205e-02	-8.852327259175508944455401660889e-02	0.000000000000000000000000000000e+00	9.553471485249726696808991732723e-03
5.366438202341623775470935697740e-02	-9.294943622134285710068013486307e-02	0.000000000000000000000000000000e+00	9.882741536231401738299418013867e-03
5.621982878643605463508947650553e-02	-9.737559985093059700123063748833e-02	0.000000000000000000000000000000e+00	1.023597258956888099434845429414e-02
5.877527554945588539325740384811e-02	-1.018017634805183646573567557425e-01	0.000000000000000000000000000000e+00	1.061541423039422810115084416793e-02
6.133072231247570227363752337624e-02	-1.062279271101061045579072583678e-01	0.000000000000000000000000000000e+00	1.102348484667972985939776719988e-02
6.388616907549553303180545071882e-02	-1.106540907396938722140333766220e-01	0.000000000000000000000000000000e+00	1.146272408338057380294827680700e-02
6.644161583851533603439776243249e-02	-1.150802543692816259923716870617e-01	0.000000000000000000000000000000e+00	1.193573086802467500544544520835e-02
6.899706260153516679256568977507e-02	-1.195064179988693797707099975014e-01	0.000000000000000000000000000000e+00	1.244508572693733827740913966409e-02
7.155250936455498367294580930320e-02	-1.239325816284571335490483079411e-01	0.000000000000000000000000000000e+00	1.299325647926773651119614072513e-02
7.410795612757481443111373664578e-02	-1.283587452580448873273866183808e-01	0.000000000000000000000000000000e+00	1.358248715062526645880325304461e-02
7.666340289059463131149385617391e-02	-1.327849088876326411057249288206e-01	0.000000000000000000000000000000e+00	1.421467097650207581094328190829e-02
7.921884965361444819187397570204e-02	-1.372110725172203948840632392603e-01	0.000000000000000000000000000000e+00	1.489120968092641147939581003357e-02
8.177429641663426507225409523016e-02	-1.416372361468081486624015497000e-01	0.000000000000000000000000000000e+00	1.561286299864096324685469596716e-02
8.432974317965408195263421475829e-02	-1.460633997763959024407398601397e-01	0.000000000000000000000000000000e+00	1.637959424828833512877146461051e-02
8.688518994267391271080214210087e-02	-1.504895634059836562190781705795e-01	0.000000000000000000000000000000e+00	1.719042005582245569161869980235e-02
8.944063670569372959118226162900e-02	-1.549157270355714099974164810192e-01	0.000000000000000000000000000000e+00	1.804327440341235017084997593884e-02
9.199608346871356034935018897158e-02	-1.593418906651591637757547914589e-01	0.000000000000000000000000000000e+00	1.893489931514167473602938684962e-02
9.455153023173337722973030849971e-02	-1.637680542947469175540931018986e-01	0.000000000000000000000000000000e+00	1.986077620625116557651068660562e-02
9.710697699475319411011042802784e-02	-1.681942179243346990880070279673e-01	0.000000000000000000000000000000e+00	2.081511284464075683953154793926e-02
9.966242375777301099049054755596e-02	-1.726203815539224251107697227781e-01	0.000000000000000000000000000000e+00	2.179090122270914420266052502484e-02
1.022178705207928278708706670841e-01	-1.770465451835101788891080332178e-01	0.000000000000000000000000000000e+00	2.278006028024092549655321704449e-02
1.047733172838126725068264022411e-01	-1.814727088130979604230219592864e-01	0.000000000000000000000000000000e+00	2.377367487275560548054542664431e-02
1.073287640468324755094187139548e-01	-1.858988724426857142013602697261e-01	0.000000000000000000000000000000e+00	2.476233794554576900237563563678e-02
1.098842108098522923897988334829e-01	-1.903250360722734402241229645369e-01	0.000000000000000000000000000000e+00	2.573659629824973441025726117459e-02
1.124396575728721092701789530111e-01	-1.947511997018611940024612749767e-01	0.000000000000000000000000000000e+00	2.668749194657159609644914155524e-02
1.149951043358919539061346881681e-01	-1.991773633314489755363752010453e-01	0.000000000000000000000000000000e+00	2.760718087342418219920503474896e-02
1.175505510989117707865148076962e-01	-2.036035269610367293147135114850e-01	0.000000000000000000000000000000e+00	2.848959934353106210336292747343e-02
1.201059978619315876668949272243e-01	-2.080296905906244830930518219247e-01	0.000000000000000000000000000000e+00	2.933113594592480499745335009720e-02
1.226614446249514045472750467525e-01	-2.124558542202122091158145167356e-01	0.000000000000000000000000000000e+00	3.013125639144333123287111675381e-02
1.252168913879712075498673584661e-01	-2.168820178497999628941528271753e-01	0.000000000000000000000000000000e+00	3.089301938126362209735553676637e-02
1.277723381509910660636109014376e-01	-2.213081814793877444280667532439e-01	0.000000000000000000000000000000e+00	3.162341745792589253749582667297e-02
1.303277849140108690662032131513e-01	-2.257343451089754982064050636836e-01	0.000000000000000000000000000000e+00	3.233347858030462262934889849930e-02
1.328832316770306720687955248650e-01	-2.301605087385632519847433741234e-01	0.000000000000000000000000000000e+00	3.303807385127562057380856685995e-02
1.354386784400505028269634522076e-01	-2.345866723681509780075060689342e-01	0.000000000000000000000000000000e+00	3.375539538207232570510285540877e-02
1.379941252030703335851313795501e-01	-2.390128359977387595414199950028e-01	0.000000000000000000000000000000e+00	3.450609581791577729070752411644e-02
1.405495719660901643432993068927e-01	-2.434389996273265133197583054425e-01	0.000000000000000000000000000000e+00	3.531211638772088073912058803216e-02
1.431050187291099673458916186064e-01	-2.478651632569142670980966158822e-01	0.000000000000000000000000000000e+00	3.619527066170205586992381086020e-02
1.456604654921297981040595459490e-01	-2.522913268865020208764349263220e-01	0.000000000000000000000000000000e+00	3.717569166964243554396318813815e-02
1.482159122551496288622274732916e-01	-2.567174905160897746547732367617e-01	0.000000000000000000000000000000e+00	3.827028382599345635028953438450e-02
1.507713590181694318648197850052e-01	-2.611436541456775284331115472014e-01	0.000000000000000000000000000000e+00	3.949134006684697911770953737687e-02
1.533268057811892626229877123478e-01	-2.655698177752652822114498576411e-01	0.000000000000000000000000000000e+00	4.084548124311775801897894666581e-02
1.558822525442090656255800240615e-01	-2.699959814048530359897881680808e-01	0.000000000000000000000000000000e+00	4.233304565915730482972278991838e-02
1.584376993072288963837479514041e-01	-2.744221450344407897681264785206e-01	0.000000000000000000000000000000e+00	4.394800583995103759882283611660e-02
1.609931460702487271419158787467e-01	-2.788483086640285435464647889603e-01	0.000000000000000000000000000000e+00	4.567843072990829256241340772249e-02
1.635485928332685301445081904603e-01	-2.832744722936162973248030994000e-01	0.000000000000000000000000000000e+00	4.750746391028052434402084713838e-02
1.661040395962883609026761178029e-01	-2.877006359232040511031414098397e-01	0.000000000000000000000000000000e+00	4.941476743880761357541331335597e-02
1.686594863593081639052684295166e-01	-2.921267995527918048814797202795e-01	0.000000000000000000000000000000e+00	5.137838379246675857281445587432e-02
1.712149331223280224190119724881e-01	-2.965529631823795586598180307192e-01	0.000000000000000000000000000000e+00	5.337696568426917448357826856409e-02
1.737703798853478254216042842017e-01	-3.009791268119673124381563411589e-01	0.000000000000000000000000000000e+00	5.539226698844976898294945044654e-02
1.763258266483676284241965959154e-01	-3.054052904415550662164946515986e-01	0.000000000000000000000000000000e+00	5.741164220259555722725153259489e-02
1.788812734113874591823645232580e-01	-3.098314540711428199948329620383e-01	0.000000000000000000000000000000e+00	5.943008913487396460695322275569e-02
1.814367201744072899405324506006e-01	-3.142576177007306292843225037359e-01	0.000000000000000000000000000000e+00	6.145119599743394112056904532437e-02
1.839921669374271206987003779432e-01	-3.186837813303183275515095829178e-01	0.000000000000000000000000000000e+00	6.348637949481458764289243390522e-02
1.865476137004469237012926896568e-01	-3.231099449599060813298478933575e-01	0.000000000000000000000000000000e+00	6.555214749462376366828664231434e-02
1.891030604634667544594606169994e-01	-3.275361085894938351081862037972e-01	0.000000000000000000000000000000e+00	6.766576385651099090345894637721e-02
1.916585072264865574620529287131e-01	-3.319622722190815888865245142370e-01	0.000000000000000000000000000000e+00	6.984039797948611572042665329718e-02
1.942139539895063882202208560557e-01	-3.363884358486693981760140559345e-01	0.000000000000000000000000000000e+00	7.208119885002255144978988710136e-02
1.967694007525262189783887833983e-01	-3.408145994782571519543523663742e-01	0.000000000000000000000000000000e+00	7.438339560292994701029556381400e-02
1.993248475155460219809810951119e-01	-3.452407631078448502215394455561e-01	0.000000000000000000000000000000e+00	7.673256698609089154761164763840e-02
2.018802942785658527391490224545e-01	-3.496669267374326595110289872537e-01	0.000000000000000000000000000000e+00	7.910619281016914583481991485314e-02
2.044357410415856557417413341682e-01	-3.540930903670203577782160664356e-01	0.000000000000000000000000000000e+00	8.147508385485038862050544139493e-02
2.069911878046054864999092615108e-01	-3.585192539966081670677056081331e-01	0.000000000000000000000000000000e+00	8.380354771908987698836313029460e-02
2.095466345676253450136528044823e-01	-3.629454176261959208460439185728e-01	0.000000000000000000000000000000e+00	8.604842381768489090188012369254e-02
2.121020813306451202606695005670e-01	-3.673715812557836191132309977547e-01	0.000000000000000000000000000000e+00	8.815910591935802176344338931813e-02
2.146575280936649510188374279096e-01	-3.717977448853714284027205394523e-01	0.000000000000000000000000000000e+00	9.008147223299224626291703543757e-02
2.172129748566847540214297396233e-01	-3.762239085149591266699076186342e-01	0.000000000000000000000000000000e+00	9.176645888784587534736658653856e-02
2.197684216197045847795976669659e-01	-3.806500721445468804482459290739e-01	0.000000000000000000000000000000e+00	9.318111129521987334722865625736e-02
2.223238683827244432933412099374e-01	-3.850762357741346897377354707714e-01	0.000000000000000000000000000000e+00	9.432005193112852348136243563204e-02
2.248793151457442185403579060221e-01	-3.895023994037223880049225499533e-01	0.000000000000000000000000000000e+00	9.521662914876571903732838109136e-02
2.274347619087640770541014489936e-01	-3.939285630333101972944120916509e-01	0.000000000000000000000000000000e+00	9.595135695799689168339341449609e-02
2.299902086717839078122693763362e-01	-3.983547266628979510727504020906e-01	0.000000000000000000000000000000e+00	9.665394096574286830758637734107e-02
2.325456554348037108148616880499e-01	-4.027808902924856493399374812725e-01	0.000000000000000000000000000000e+00	9.749932479481397684661914126991e-02
2.351011021978235415730296153924e-01	-4.072070539220734586294270229700e-01	0.000000000000000000000000000000e+00	9.870144545284267878493267289741e-02
2.376565489608433168200463114772e-01	-4.116332175516611568966141021519e-01	0.000000000000000000000000000000e+00	1.005007492792371753820290791737e-01
2.402119957238631753337898544487e-01	-4.160593811812489661861036438495e-01	0.000000000000000000000000000000e+00	1.031339539524823989413704339313e-01
2.427674424868830060919577817913e-01	-4.204855448108367199644419542892e-01	0.000000000000000000000000000000e+00	1.067890240522971212477898461657e-01
2.453228892499028090945500935049e-01	-4.249117084404244182316290334711e-01	0.000000000000000000000000000000e+00	1.115690350966240251828764940001e-01
2.478783360129226398527180208475e-01	-4.293378720700122275211185751687e-01	0.000000000000000000000000000000e+00	1.174745399383816113481060483537e-01
2.504337827759424150997347169323e-01	-4.337640356995999257883056543506e-01	0.000000000000000000000000000000e+00	1.243875383469090489807484800622e-01
2.529892295389622458579026442749e-01	-4.381901993291877350777951960481e-01	0.000000000000000000000000000000e+00	1.320517486704151366438964032568e-01
2.555446763019821321272218028753e-01	-4.426163629587754888561335064878e-01	0.000000000000000000000000000000e+00	1.400642408687822748625251279009e-01
2.581001230650019073742384989600e-01	-4.470425265883631871233205856697e-01	0.000000000000000000000000000000e+00	1.478905179031935746003512122115e-01
2.606555698280217381324064263026e-01	-4.514686902179509964128101273673e-01	0.000000000000000000000000000000e+00	1.549082784337949547648349835072e-01
2.632110165910415688905743536452e-01	-4.558948538475387501911484378070e-01	0.000000000000000000000000000000e+00	1.604773093135817008114685222608e-01
2.657664633540613441375910497300e-01	-4.603210174771265039694867482467e-01	0.000000000000000000000000000000e+00	1.640201057100028614321729492076e-01
2.683219101170812304069102083304e-01	-4.647471811067142577478250586864e-01	0.000000000000000000000000000000e+00	1.651004544820530994808649438710e-01
2.708773568801010056539269044151e-01	-4.691733447363019560150121378683e-01	0.000000000000000000000000000000e+00	1.634899584063854161009032850416e-01
2.734328036431208364120948317577e-01	-4.735995083658897653045016795659e-01	0.000000000000000000000000000000e+00	1.592140873096432873712302580316e-01
2.759882504061406671702627591003e-01	-4.780256719954775190828399900056e-01	0.000000000000000000000000000000e+00	1.525767102022482779588585799502e-01
2.785436971691604424172794551851e-01	-4.824518356250652728611783004453e-01	0.000000000000000000000000000000e+00	1.441577622451425955141246504354e-01
2.810991439321803286865986137855e-01	-4.868779992546530266395166108850e-01	0.000000000000000000000000000000e+00	1.347814064034510428413682348037e-01
2.836545906952001594447665411280e-01	-4.913041628842408359290061525826e-01	0.000000000000000000000000000000e+00	1.254518543997683865942605052624e-01
2.862100374582199346917832372128e-01	-4.957303265138285341961932317645e-01	0.000000000000000000000000000000e+00	1.172599887383729694301237600484e-01
2.887654842212397654499511645554e-01	-5.001564901434163434856827734620e-01	0.000000000000000000000000000000e+00	1.112676992480118309813974519784e-01
2.913209309842595962081190918980e-01	-5.045826537730040417528698526439e-01	0.000000000000000000000000000000e+00	1.083863099015004716196841627607e-01
2.938763777472794269662870192406e-01	-5.090088174025918510423593943415e-01	0.000000000000000000000000000000e+00	1.092620171561471120735831163984e-01
2.964318245102992577244549465831e-01	-5.134349810321795493095464735234e-01	0.000000000000000000000000000000e+00	1.141854960581283051634926550832e-01
2.989872712733190329714716426679e-01	-5.178611446617672475767335527053e-01	0.000000000000000000000000000000e+00	1.230337594913106791238988080295e-01
3.015427180363388637296395700105e-01	-5.222873082913550568662230944028e-01	0.000000000000000000000000000000e+00	1.352538696106876658920015188414e-01
3.040981647993586944878074973531e-01	-5.267134719209427551334101735847e-01	0.000000000000000000000000000000e+00	1.498954942327482553476869497899e-01
3.066536115623785252459754246956e-01	-5.311396355505305644228997152823e-01	0.000000000000000000000000000000e+00	1.656961626318235181187787929957e-01
3.092090583253983560041433520382e-01	-5.355657991801183737123892569798e-01	0.000000000000000000000000000000e+00	1.812171771433436218146084684122e-01
3.117645050884181312511600481230e-01	-5.399919628097060719795763361617e-01	0.000000000000000000000000000000e+00	1.950182577793412863620403641107e-01
3.143199518514379620093279754656e-01	-5.444181264392938812690658778592e-01	0.000000000000000000000000000000e+00	2.058454618596220475623681522848e-01
3.168753986144577927674959028082e-01	-5.488442900688815795362529570411e-01	0.000000000000000000000000000000e+00	2.128002678889636678505326017330e-01
3.194308453774776235256638301507e-01	-5.532704536984693888257424987387e-01	0.000000000000000000000000000000e+00	2.154549293709160928678159052652e-01
3.219862921404974542838317574933e-01	-5.576966173280570870929295779206e-01	0.000000000000000000000000000000e+00	2.138862872738048759302387225034e-01
3.245417389035172295308484535781e-01	-5.621227809576447853601166571025e-01	0.000000000000000000000000000000e+00	2.086225219178053924551363706996e-01
3.270971856665370602890163809207e-01	-5.665489445872325946496061988000e-01	0.000000000000000000000000000000e+00	2.005166011175760487628139117078e-01
3.296526324295568910471843082632e-01	-5.709751082168204039390957404976e-01	0.000000000000000000000000000000e+00	1.905845817574809697436677424776e-01
3.322080791925767218053522356058e-01	-5.754012718464081022062828196795e-01	0.000000000000000000000000000000e+00	1.798513035439133767035002620105e-01
3.347635259555965525635201629484e-01	-5.798274354759959114957723613770e-01	0.000000000000000000000000000000e+00	1.692369846206775441110892188590e-01
3.373189727186163278105368590332e-01	-5.842535991055836097629594405589e-01	0.000000000000000000000000000000e+00	1.594982833924593057517427041603e-01
3.398744194816361585687047863757e-01	-5.886797627351714190524489822565e-01	0.000000000000000000000000000000e+00	1.512145476775917929401771289122e-01
3.424298662446560448380239449762e-01	-5.931059263647591173196360614384e-01	0.000000000000000000000000000000e+00	1.447985996166697986176075119147e-01
3.449853130076758200850406410609e-01	-5.975320899943469266091256031359e-01	0.000000000000000000000000000000e+00	1.405118405437416617687063080666e-01
3.475407597706956508432085684035e-01	-6.019582536239346248763126823178e-01	0.000000000000000000000000000000e+00	1.384710726337829989063266111771e-01
3.500962065337154816013764957461e-01	-6.063844172535224341658022240154e-01	0.000000000000000000000000000000e+00	1.386482344204590100300578114911e-01
3.526516532967352568483931918308e-01	-6.108105808831101324329893031972e-01	0.000000000000000000000000000000e+00	1.408697251742370981641983007648e-01
3.552071000597551431177123504312e-01	-6.152367445126979417224788448948e-01	0.000000000000000000000000000000e+00	1.448274035986775176709784318518e-01
3.577625468227749183647290465160e-01	-6.196629081422856399896659240767e-01	0.000000000000000000000000000000e+00	1.501068084118716561281559052077e-01
3.603179935857947491228969738586e-01	-6.240890717718734492791554657742e-01	0.000000000000000000000000000000e+00	1.562327446135834130291897281495e-01
3.628734403488145798810649012012e-01	-6.285152354014612585686450074718e-01	0.000000000000000000000000000000e+00	1.627221279548910493062408022524e-01
3.654288871118343551280815972859e-01	-6.329413990310489568358320866537e-01	0.000000000000000000000000000000e+00	1.691329970922184344761518559608e-01
3.679843338748542413974007558863e-01	-6.373675626606366551030191658356e-01	0.000000000000000000000000000000e+00	1.750989477160377338904595490021e-01
3.705397806378740166444174519711e-01	-6.417937262902244643925087075331e-01	0.000000000000000000000000000000e+00	1.803468110241823185724285849574e-01
3.730952274008938474025853793137e-01	-6.462198899198121626596957867150e-01	0.000000000000000000000000000000e+00	1.846982069902306511366418817488e-01
3.756506741639136781607533066563e-01	-6.506460535493999719491853284126e-01	0.000000000000000000000000000000e+00	1.880579647208260041235661219616e-01
3.782061209269335089189212339988e-01	-6.550722171789876702163724075945e-01	0.000000000000000000000000000000e+00	1.903903373444157387517350343842e-01
3.807615676899533396770891613414e-01	-6.594983808085754795058619492920e-01	0.000000000000000000000000000000e+00	1.916846253945123090822733047389e-01
3.833170144529731149241058574262e-01	-6.639245444381631777730490284739e-01	0.000000000000000000000000000000e+00	1.919173620783916622833942255966e-01
3.858724612159930011934250160266e-01	-6.683507080677509870625385701715e-01	0.000000000000000000000000000000e+00	1.910229033835017242726195263458e-01
3.884279079790127764404417121114e-01	-6.727768716973387963520281118690e-01	0.000000000000000000000000000000e+00	1.888887548435945473723762688678e-01
3.909833547420326071986096394539e-01	-6.772030353269264946192151910509e-01	0.000000000000000000000000000000e+00	1.853840598102959591475524803172e-01
3.935388015050524379567775667965e-01	-6.816291989565143039087047327484e-01	0.000000000000000000000000000000e+00	1.804204965489755174701258511050e-01
3.960942482680722687149454941391e-01	-6.860553625861020021758918119303e-01	0.000000000000000000000000000000e+00	1.740280189676199351644925172877e-01
3.986496950310920439619621902239e-01	-6.904815262156897004430788911122e-01	0.000000000000000000000000000000e+00	1.664217783212315615593013262696e-01
4.012051417941118747201301175664e-01	-6.949076898452773987102659702941e-01	0.000000000000000000000000000000e+00	1.580337329031213655650134342068e-01
4.037605885571317054782980449090e-01	-6.993338534748653190220579745073e-01	0.000000000000000000000000000000e+00	1.494944452105621268689361613724e-01
4.063160353201515362364659722516e-01	-7.037600171044530172892450536892e-01	0.000000000000000000000000000000e+00	1.415636578047139992886371828718e-01
4.088714820831713114834826683364e-01	-7.081861807340407155564321328711e-01	0.000000000000000000000000000000e+00	1.350261582969428386657995133646e-01
4.114269288461911977528018269368e-01	-7.126123443636285248459216745687e-01	0.000000000000000000000000000000e+00	1.305776989837207635591909138384e-01
4.139823756092109729998185230215e-01	-7.170385079932163341354112162662e-01	0.000000000000000000000000000000e+00	1.287288814544939874462414763912e-01
4.165378223722308037579864503641e-01	-7.214646716228040324025982954481e-01	0.000000000000000000000000000000e+00	1.297455988682255645372265462356e-01
4.190932691352506900273056089645e-01	-7.258908352523918416920878371457e-01	0.000000000000000000000000000000e+00	1.336330074369783960097635144848e-01
4.216487158982704652743223050493e-01	-7.303169988819795399592749163276e-01	0.000000000000000000000000000000e+00	1.401555095012144147581523156987e-01
4.242041626612902405213390011340e-01	-7.347431625115672382264619955095e-01	0.000000000000000000000000000000e+00	1.488776164111157152003528381101e-01
4.267596094243101267906581597344e-01	-7.391693261411551585382539997227e-01	0.000000000000000000000000000000e+00	1.592083472360013574053994034330e-01
4.293150561873299020376748558192e-01	-7.435954897707428568054410789046e-01	0.000000000000000000000000000000e+00	1.704378175373171266926419775700e-01
4.318705029503497327958427831618e-01	-7.480216534003305550726281580864e-01	0.000000000000000000000000000000e+00	1.817639853653450765502697095144e-01
4.344259497133695080428594792465e-01	-7.524478170299182533398152372683e-01	0.000000000000000000000000000000e+00	1.923170269073376237312089642728e-01
4.369813964763893943121786378470e-01	-7.568739806595060626293047789659e-01	0.000000000000000000000000000000e+00	2.011945489438372036694602229545e-01
4.395368432394091695591953339317e-01	-7.613001442890937608964918581478e-01	0.000000000000000000000000000000e+00	2.075188586660013101425903414565e-01
4.420922900024290003173632612743e-01	-7.657263079186815701859813998453e-01	0.000000000000000000000000000000e+00	2.105204295376721101984429651566e-01
4.446477367654488865866824198747e-01	-7.701524715482693794754709415429e-01	0.000000000000000000000000000000e+00	2.096391554002918211629946654284e-01
4.472031835284686618336991159595e-01	-7.745786351778570777426580207248e-01	0.000000000000000000000000000000e+00	2.046258116371804103295062304824e-01
4.497586302914884370807158120442e-01	-7.790047988074447760098450999067e-01	0.000000000000000000000000000000e+00	1.956198548988044572105593488232e-01
4.523140770545083233500349706446e-01	-7.834309624370326963216371041199e-01	0.000000000000000000000000000000e+00	1.831830190295565818914269584639e-01
4.548695238175281541082028979872e-01	-7.878571260666203945888241833018e-01	0.000000000000000000000000000000e+00	1.682745951475667633978616777313e-01
4.574249705805479293552195940720e-01	-7.922832896962080928560112624837e-01	0.000000000000000000000000000000e+00	1.521667629856324477355400404122e-01
4.599804173435678156245387526724e-01	-7.967094533257959021455008041812e-01	0.000000000000000000000000000000e+00	1.363072618953238279715378666879e-01
4.625358641065875908715554487571e-01	-8.011356169553836004126878833631e-01	0.000000000000000000000000000000e+00	1.221481449228365157022579978729e-01
4.650913108696074216297233760997e-01	-8.055617805849712986798749625450e-01	0.000000000000000000000000000000e+00	1.109640985685358960388668947417e-01
4.676467576326271968767400721845e-01	-8.099879442145591079693645042425e-01	0.000000000000000000000000000000e+00	1.036905818167265097562435016698e-01
4.702022043956470831460592307849e-01	-8.144141078441469172588540459401e-01	0.000000000000000000000000000000e+00	1.008083040912302746905382377918e-01
4.727576511586668583930759268696e-01	-8.188402714737346155260411251220e-01	0.000000000000000000000000000000e+00	1.022959732054361664532748932288e-01
4.753130979216866336400926229544e-01	-8.232664351033223137932282043039e-01	0.000000000000000000000000000000e+00	1.076571455029624313493030740574e-01
4.778685446847065199094117815548e-01	-8.276925987329102341050202085171e-01	0.000000000000000000000000000000e+00	1.160126058187440079016994332051e-01
4.804239914477263506675797088974e-01	-8.321187623624979323722072876990e-01	0.000000000000000000000000000000e+00	1.262352405482771722233792388579e-01
4.829794382107461259145964049821e-01	-8.365449259920856306393943668809e-01	0.000000000000000000000000000000e+00	1.371016186011481119422228402982e-01
4.855348849737660121839155635826e-01	-8.409710896216734399288839085784e-01	0.000000000000000000000000000000e+00	1.474339578237098824509132555249e-01
4.880903317367857874309322596673e-01	-8.453972532512611381960709877603e-01	0.000000000000000000000000000000e+00	1.562157373887420319658048128986e-01
4.906457784998056181891001870099e-01	-8.498234168808488364632580669422e-01	0.000000000000000000000000000000e+00	1.626733807024330347168472599151e-01
4.932012252628255044584193456103e-01	-8.542495805104367567750500711554e-01	0.000000000000000000000000000000e+00	1.663230950673142971574236526067e-01
4.957566720258452797054360416951e-01	-8.586757441400244550422371503373e-01	0.000000000000000000000000000000e+00	1.669845116514810379193534117803e-01
4.983121187888650549524527377798e-01	-8.631019077696121533094242295192e-01	0.000000000000000000000000000000e+00	1.647646355371707449499751874100e-01
5.008675655518848301994694338646e-01	-8.675280713991998515766113087011e-01	0.000000000000000000000000000000e+00	1.600158436471377787491121580388e-01
5.034230123149047164687885924650e-01	-8.719542350287877718884033129143e-01	0.000000000000000000000000000000e+00	1.532760412673815908490837500722e-01
5.059784590779244917158052885497e-01	-8.763803986583754701555903920962e-01	0.000000000000000000000000000000e+00	1.451962922731824534583466856930e-01
5.085339058409443779851244471502e-01	-8.808065622879631684227774712781e-01	0.000000000000000000000000000000e+00	1.364625503578949239358308886949e-01
5.110893526039642642544436057506e-01	-8.852327259175509777122670129756e-01	0.000000000000000000000000000000e+00	1.277222793738661543727630487410e-01
5.136447993669840395014603018353e-01	-8.896588895471386759794540921575e-01	0.000000000000000000000000000000e+00	1.195249664667396571893220880156e-01
5.162002461300038147484769979201e-01	-8.940850531767263742466411713394e-01	0.000000000000000000000000000000e+00	1.122816260649121544723527676979e-01
5.187556928930237010177961565205e-01	-8.985112168063142945584331755526e-01	0.000000000000000000000000000000e+00	1.062448298599618784487930156502e-01
5.213111396560434762648128526052e-01	-9.029373804359019928256202547345e-01	0.000000000000000000000000000000e+00	1.015094655905629666969858249104e-01
5.238665864190632515118295486900e-01	-9.073635440654896910928073339164e-01	0.000000000000000000000000000000e+00	9.803209783333716176301209088706e-02
5.264220331820831377811487072904e-01	-9.117897076950775003822968756140e-01	0.000000000000000000000000000000e+00	9.566249256335811190776752255260e-02
5.289774799451029130281654033752e-01	-9.162158713246653096717864173115e-01	0.000000000000000000000000000000e+00	9.417938858622960929256606732451e-02
5.315329267081226882751820994599e-01	-9.206420349542530079389734964934e-01	0.000000000000000000000000000000e+00	9.332590172211455148421066496667e-02
5.340883734711425745445012580603e-01	-9.250681985838407062061605756753e-01	0.000000000000000000000000000000e+00	9.284197127099350077550354853884e-02
5.366438202341624608138204166607e-01	-9.294943622134285154956501173729e-01	0.000000000000000000000000000000e+00	9.249097500413959449527823153403e-02
5.391992669971822360608371127455e-01	-9.339205258430162137628371965548e-01	0.000000000000000000000000000000e+00	9.207797819333968236676923879713e-02
5.417547137602020113078538088303e-01	-9.383466894726039120300242757367e-01	0.000000000000000000000000000000e+00	9.145980309737060387487161960962e-02
5.443101605232218975771729674307e-01	-9.427728531021918323418162799499e-01	0.000000000000000000000000000000e+00	9.054914318886109203532441824791e-02
5.468656072862416728241896635154e-01	-9.471990167317795306090033591317e-01	0.000000000000000000000000000000e+00	8.931394720358565297857467157883e-02
5.494210540492614480712063596002e-01	-9.516251803613672288761904383136e-01	0.000000000000000000000000000000e+00	8.777123770722393414356332641546e-02
5.519765008122813343405255182006e-01	-9.560513439909550381656799800112e-01	0.000000000000000000000000000000e+00	8.597462429383885551548161174651e-02
5.545319475753011095875422142853e-01	-9.604775076205428474551695217087e-01	0.000000000000000000000000000000e+00	8.399724082056228557924271171942e-02
5.570873943383208848345589103701e-01	-9.649036712501305457223566008906e-01	0.000000000000000000000000000000e+00	8.191432701131601268329518461542e-02
5.596428411013407711038780689705e-01	-9.693298348797183550118461425882e-01	0.000000000000000000000000000000e+00	7.978992258038271334630309183922e-02
5.621982878643606573731972275709e-01	-9.737559985093060532790332217701e-01	0.000000000000000000000000000000e+00	7.767013984468246201586794086325e-02
5.647537346273804326202139236557e-01	-9.781821621388937515462203009520e-01	0.000000000000000000000000000000e+00	7.558274071532150584218356925703e-02
5.673091813904003188895330822561e-01	-9.826083257684816718580123051652e-01	0.000000000000000000000000000000e+00	7.354072841117745285011153555388e-02
5.698646281534200941365497783409e-01	-9.870344893980693701251993843471e-01	0.000000000000000000000000000000e+00	7.154711373220538905837173615510e-02
5.724200749164398693835664744256e-01	-9.914606530276570683923864635290e-01	0.000000000000000000000000000000e+00	6.959871424630721670201438655567e-02
5.749755216794596446305831705104e-01	-9.958868166572447666595735427109e-01	0.000000000000000000000000000000e+00	6.768816139335101511598224988120e-02
5.775309684424795308999023291108e-01	-1.000312980286832686971365546924e+00	0.000000000000000000000000000000e+00	6.580450840991450278671948126430e-02
5.800864152054993061469190251955e-01	-1.004739143916420385238552626106e+00	0.000000000000000000000000000000e+00	6.393346691174053852968484079611e-02
5.826418619685191924162381837959e-01	-1.009165307546008083505739705288e+00	0.000000000000000000000000000000e+00	6.205826649247125903485766684753e-02
5.851973087315389676632548798807e-01	-1.013591471175596003817531709501e+00	0.000000000000000000000000000000e+00	6.016163431920449472523060308049e-02
5.877527554945588539325740384811e-01	-1.018017634805183702084718788683e+00	0.000000000000000000000000000000e+00	5.822875408058612173300971903700e-02
5.903082022575786291795907345659e-01	-1.022443798434771400351905867865e+00	0.000000000000000000000000000000e+00	5.625055913879957458778591217197e-02
5.928636490205985154489098931663e-01	-1.026869962064359098619092947047e+00	0.000000000000000000000000000000e+00	5.422649978606790960311556659690e-02
5.954190957836182906959265892510e-01	-1.031296125693946796886280026229e+00	0.000000000000000000000000000000e+00	5.216602850044162187348462111913e-02
5.979745425466380659429432853358e-01	-1.035722289323534495153467105411e+00	0.000000000000000000000000000000e+00	5.008839761179849359162830069181e-02
6.005299893096579522122624439362e-01	-1.040148452953122415465259109624e+00	0.000000000000000000000000000000e+00	4.802081624392508935050827290070e-02
6.030854360726777274592791400210e-01	-1.044574616582710113732446188806e+00	0.000000000000000000000000000000e+00	4.599540649758743215969047923863e-02
6.056408828356975027062958361057e-01	-1.049000780212297811999633267988e+00	0.000000000000000000000000000000e+00	4.404561345879043354756277039996e-02
6.081963295987173889756149947061e-01	-1.053426943841885510266820347169e+00	0.000000000000000000000000000000e+00	4.220272530964484791748958514290e-02
6.107517763617372752449341533065e-01	-1.057853107471473430578612351383e+00	0.000000000000000000000000000000e+00	4.049299676259229124886118711402e-02
6.133072231247570504919508493913e-01	-1.062279271101061128845799430565e+00	0.000000000000000000000000000000e+00	3.893563351347047174488835707962e-02
6.158626698877768257389675454760e-01	-1.066705434730648827112986509746e+00	0.000000000000000000000000000000e+00	3.754167820674229189004122986262e-02
6.184181166507967120082867040765e-01	-1.071131598360236747424778513960e+00	0.000000000000000000000000000000e+00	3.631369452818621057499370863297e-02
6.209735634138164872553034001612e-01	-1.075557761989824445691965593142e+00	0.000000000000000000000000000000e+00	3.524608795896913560063978820835e-02
6.235290101768362625023200962460e-01	-1.079983925619412143959152672323e+00	0.000000000000000000000000000000e+00	3.432590818139184818402753762712e-02
6.260844569398561487716392548464e-01	-1.084410089249000064270944676537e+00	0.000000000000000000000000000000e+00	3.353401419217169610043072225380e-02
6.286399037028759240186559509311e-01	-1.088836252878587762538131755718e+00	0.000000000000000000000000000000e+00	3.284651667894215171239480355325e-02
6.311953504658956992656726470159e-01	-1.093262416508175460805318834900e+00	0.000000000000000000000000000000e+00	3.223642498102339409848937634706e-02
6.337507972289155855349918056163e-01	-1.097688580137763159072505914082e+00	0.000000000000000000000000000000e+00	3.167541598102829175642725090256e-02
6.363062439919354718043109642167e-01	-1.102114743767351079384297918295e+00	0.000000000000000000000000000000e+00	3.113561985557731712215279173961e-02
6.388616907549552470513276603015e-01	-1.106540907396938777651484997477e+00	0.000000000000000000000000000000e+00	3.059129795145686114832273005959e-02
6.414171375179750222983443563862e-01	-1.110967071026526475918672076659e+00	0.000000000000000000000000000000e+00	3.002028393654642551835465269505e-02
6.439725842809949085676635149866e-01	-1.115393234656114174185859155841e+00	0.000000000000000000000000000000e+00	2.940507670645557680710879822072e-02
6.465280310440146838146802110714e-01	-1.119819398285701872453046235023e+00	0.000000000000000000000000000000e+00	2.873351029326048217127365091983e-02
6.490834778070344590616969071561e-01	-1.124245561915289570720233314205e+00	0.000000000000000000000000000000e+00	2.799897444953115127619369673084e-02
6.516389245700543453310160657566e-01	-1.128671725544877491032025318418e+00	0.000000000000000000000000000000e+00	2.720020950731806552713720748216e-02
6.541943713330741205780327618413e-01	-1.133097889174465189299212397600e+00	0.000000000000000000000000000000e+00	2.634074137405532922695527986434e-02
6.567498180960940068473519204417e-01	-1.137524052804052887566399476782e+00	0.000000000000000000000000000000e+00	2.542805108388724102952416217249e-02
6.593052648591137820943686165265e-01	-1.141950216433640807878191480995e+00	0.000000000000000000000000000000e+00	2.447258598975541460385230152497e-02
6.618607116221336683636877751269e-01	-1.146376380063228506145378560177e+00	0.000000000000000000000000000000e+00	2.348671753047234384004227081277e-02
6.644161583851534436107044712116e-01	-1.150802543692816204412565639359e+00	0.000000000000000000000000000000e+00	2.248373683699584832385021115897e-02
6.669716051481733298800236298121e-01	-1.155228707322404124724357643572e+00	0.000000000000000000000000000000e+00	2.147695866798656275098444723426e-02
6.695270519111931051270403258968e-01	-1.159654870951991822991544722754e+00	0.000000000000000000000000000000e+00	2.047898050954392867861741933666e-02
6.720824986742128803740570219816e-01	-1.164081034581579521258731801936e+00	0.000000000000000000000000000000e+00	1.950112053244124066253561977646e-02
6.746379454372326556210737180663e-01	-1.168507198211167219525918881118e+00	0.000000000000000000000000000000e+00	1.855303818900481266362945120818e-02
6.771933922002525418903928766667e-01	-1.172933361840755139837710885331e+00	0.000000000000000000000000000000e+00	1.764252580261884209567035952659e-02
6.797488389632723171374095727515e-01	-1.177359525470342838104897964513e+00	0.000000000000000000000000000000e+00	1.677544871735882001106965333292e-02
6.823042857262922034067287313519e-01	-1.181785689099930536372085043695e+00	0.000000000000000000000000000000e+00	1.595580572398257179767000479842e-02
6.848597324893120896760478899523e-01	-1.186211852729518234639272122877e+00	0.000000000000000000000000000000e+00	1.518587937447312893879391992868e-02
6.874151792523318649230645860371e-01	-1.190638016359105932906459202059e+00	0.000000000000000000000000000000e+00	1.446644661224453891346097833548e-02
6.899706260153516401700812821218e-01	-1.195064179988693853218251206272e+00	0.000000000000000000000000000000e+00	1.379702337114708382559413735180e-02
6.925260727783715264394004407222e-01	-1.199490343618281551485438285454e+00	0.000000000000000000000000000000e+00	1.317612082135057038900782799828e-02
6.950815195413913016864171368070e-01	-1.203916507247869249752625364636e+00	0.000000000000000000000000000000e+00	1.260149593722876236456809095898e-02
6.976369663044110769334338328918e-01	-1.208342670877456948019812443818e+00	0.000000000000000000000000000000e+00	1.207038367502700874911436557113e-02
7.001924130674309632027529914922e-01	-1.212768834507044868331604448031e+00	0.000000000000000000000000000000e+00	1.157970259382682873261494194139e-02
7.027478598304507384497696875769e-01	-1.217194998136632566598791527213e+00	0.000000000000000000000000000000e+00	1.112622942614347951173492390353e-02
7.053033065934705136967863836617e-01	-1.221621161766220264865978606394e+00	0.000000000000000000000000000000e+00	1.070674127412980271289999478768e-02
7.078587533564903999661055422621e-01	-1.226047325395807963133165685576e+00	0.000000000000000000000000000000e+00	1.031812632042363765683123943973e-02
7.104142001195102862354247008625e-01	-1.230473489025395883444957689790e+00	0.000000000000000000000000000000e+00	9.957465621152001775118201010173e-03
7.129696468825300614824413969473e-01	-1.234899652654983581712144768971e+00	0.000000000000000000000000000000e+00	9.622089456352747594003460562817e-03
7.155250936455498367294580930320e-01	-1.239325816284571279979331848153e+00	0.000000000000000000000000000000e+00	9.309612192711433711900248511029e-03
7.180805404085697229987772516324e-01	-1.243751979914159200291123852367e+00	0.000000000000000000000000000000e+00	9.017949655351777116241152043585e-03
7.206359871715894982457939477172e-01	-1.248178143543746898558310931548e+00	0.000000000000000000000000000000e+00	8.745322752855045483899587566157e-03
7.231914339346092734928106438019e-01	-1.252604307173334596825498010730e+00	0.000000000000000000000000000000e+00	8.490250693259373052090843714268e-03
7.257468806976291597621298024023e-01	-1.257030470802922517137290014944e+00	0.000000000000000000000000000000e+00	8.251536609324053306302459986910e-03
7.283023274606489350091464984871e-01	-1.261456634432510215404477094125e+00	0.000000000000000000000000000000e+00	8.028247872659766137815040565329e-03
7.308577742236687102561631945719e-01	-1.265882798062097913671664173307e+00	0.000000000000000000000000000000e+00	7.819692874812315952492980386523e-03
7.334132209866885965254823531723e-01	-1.270308961691685611938851252489e+00	0.000000000000000000000000000000e+00	7.625395608553969459264543218069e-03
7.359686677497084827948015117727e-01	-1.274735125321273310206038331671e+00	0.000000000000000000000000000000e+00	7.445069018505707722499487033474e-03
7.385241145127282580418182078574e-01	-1.279161288950861008473225410853e+00	0.000000000000000000000000000000e+00	7.278587814356514071323367431887e-03
7.410795612757480332888349039422e-01	-1.283587452580448928785017415066e+00	0.000000000000000000000000000000e+00	7.125961246593700421092520969069e-03
7.436350080387679195581540625426e-01	-1.288013616210036627052204494248e+00	0.000000000000000000000000000000e+00	6.987306222894060399319915433125e-03
7.461904548017876948051707586274e-01	-1.292439779839624325319391573430e+00	0.000000000000000000000000000000e+00	6.862821079314993660824839594170e-03
7.487459015648074700521874547121e-01	-1.296865943469212023586578652612e+00	0.000000000000000000000000000000e+00	6.752760301463640521535403138387e-03
7.513013483278273563215066133125e-01	-1.301292107098799943898370656825e+00	0.000000000000000000000000000000e+00	6.657410498241909425909401676336e-03
7.538567950908471315685233093973e-01	-1.305718270728387642165557736007e+00	0.000000000000000000000000000000e+00	6.577067954242132169495604898657e-03
7.564122418538670178378424679977e-01	-1.310144434357975340432744815189e+00	0.000000000000000000000000000000e+00	6.512018112991423135493818108444e-03
7.589676886168867930848591640824e-01	-1.314570597987563260744536819402e+00	0.000000000000000000000000000000e+00	6.462517363654937847805559414383e-03
7.615231353799066793541783226829e-01	-1.318996761617150959011723898584e+00	0.000000000000000000000000000000e+00	6.428777511972232072690047743890e-03
7.640785821429264546011950187676e-01	-1.323422925246738657278910977766e+00	0.000000000000000000000000000000e+00	6.410953307366400177880194632962e-03
2.555446763019820349827071481741e-03	4.426163629587754645700048428125e-03	0.000000000000000000000000000000e+00	6.412893009850297899865356754390e-03
5.110893526039640699654142963482e-03	0.000000000000000000000000000000e+00	0.000000000000000000000000000000e+00	6.418985327973036197901635091512e-03
7.666340289059461916842952433626e-03	-4.426163629587754645700048428125e-03	0.000000000000000000000000000000e+00	6.440887220430522100422798814634e-03
1.022178705207928313403176190377e-02	-8.852327259175507556676620879443e-03	0.000000000000000000000000000000e+00	6.478511125998959695182488616183e-03
1.277723381509910348385883338551e-02	-1.327849088876326480446188327278e-02	0.000000000000000000000000000000e+00	6.531705273268476052983544377639e-03
1.533268057811892383368590486725e-02	-1.770465451835101858280019371250e-02	0.000000000000000000000000000000e+00	6.600262143960304583867326755353e-03
1.788812734113874591823645232580e-02	-2.213081814793877236113850415222e-02	0.000000000000000000000000000000e+00	6.683930761687720961683467635339e-03
2.044357410415856626806352380754e-02	-2.655698177752652960892376654556e-02	0.000000000000000000000000000000e+00	6.782432538028022872556022093704e-03
2.299902086717838661789059528928e-02	-3.098314540711428338726207698528e-02	0.000000000000000000000000000000e+00	6.895480289035823759369314700507e-03
2.555446763019821043716461872464e-02	-3.540930903670203716560038742500e-02	0.000000000000000000000000000000e+00	7.022799926753821829483737104738e-03
2.810991439321802731754473825276e-02	-3.983547266628979094393869786472e-02	0.000000000000000000000000000000e+00	7.164154239294241374724769855220e-03
3.066536115623784766737180973450e-02	-4.426163629587754472227700830445e-02	0.000000000000000000000000000000e+00	7.319368103351299448267042180305e-03
3.322080791925767495609278512347e-02	-4.868779992546529850061531874417e-02	0.000000000000000000000000000000e+00	7.488354427343198171929117279433e-03
3.577625468227749183647290465160e-02	-5.311396355505305921784753309112e-02	0.000000000000000000000000000000e+00	7.671140101295562986616349832047e-03
3.833170144529730871685302417973e-02	-5.754012718464081299618584353084e-02	0.000000000000000000000000000000e+00	7.867891228896452260332949890653e-03
4.088714820831713947502095152231e-02	-6.196629081422856677452415397056e-02	0.000000000000000000000000000000e+00	8.078936929388725804446202971576e-03
4.344259497133695635540107105044e-02	-6.639245444381632055286246441028e-02	0.000000000000000000000000000000e+00	8.304791013748390182680481075295e-03
4.599804173435677323578119057856e-02	-7.081861807340407433120077485000e-02	0.000000000000000000000000000000e+00	8.546170847731822742265883618984e-03
4.855348849737660399394911792115e-02	-7.524478170299182810953908528973e-02	0.000000000000000000000000000000e+00	8.804012703053944871589564513670e-03
5.110893526039642087432923744927e-02	-7.967094533257959576566520354390e-02	0.000000000000000000000000000000e+00	9.079482852472203768812164526025e-03
5.366438202341623775470935697740e-02	-8.409710896216733566621570616917e-02	0.000000000000000000000000000000e+00	9.373983570461996012168626180028e-03
5.621982878643605463508947650553e-02	-8.852327259175510332234182442335e-02	0.000000000000000000000000000000e+00	9.689153064396638023736407774322e-03
5.877527554945587151546959603365e-02	-9.294943622134284322289232704861e-02	0.000000000000000000000000000000e+00	1.002685819116420386232224615242e-02
6.133072231247570227363752337624e-02	-9.737559985093061087901844530279e-02	0.000000000000000000000000000000e+00	1.038917859914318189695769945047e-02
6.388616907549551915401764290436e-02	-1.018017634805183507795689479281e-01	0.000000000000000000000000000000e+00	1.077838072793578863550756352652e-02
6.644161583851534991218557024695e-02	-1.062279271101061184356950661822e-01	0.000000000000000000000000000000e+00	1.119687996688381939613954330071e-02
6.899706260153515291477788196062e-02	-1.106540907396938722140333766220e-01	0.000000000000000000000000000000e+00	1.164718917418715304901155604966e-02
7.155250936455498367294580930320e-02	-1.150802543692816259923716870617e-01	0.000000000000000000000000000000e+00	1.213185187051064005403500090097e-02
7.410795612757480055332592883133e-02	-1.195064179988693797707099975014e-01	0.000000000000000000000000000000e+00	1.265335876049904391404954395739e-02
7.666340289059463131149385617391e-02	-1.239325816284571335490483079411e-01	0.000000000000000000000000000000e+00	1.321404675733639684509501677212e-02
7.921884965361444819187397570204e-02	-1.283587452580448873273866183808e-01	0.000000000000000000000000000000e+00	1.381598073191155420791353947152e-02
8.177429641663426507225409523016e-02	-1.327849088876326411057249288206e-01	0.000000000000000000000000000000e+00	1.446081934671137117498496138523e-02
8.432974317965408195263421475829e-02	-1.372110725172203948840632392603e-01	0.000000000000000000000000000000e+00	1.514966814405253880959634216197e-02
8.688518994267389883301433428642e-02	-1.416372361468081486624015497000e-01	0.000000000000000000000000000000e+00	1.588292484302423340780663352234e-02
8.944063670569372959118226162900e-02	-1.460633997763959024407398601397e-01	0.000000000000000000000000000000e+00	1.666012419308730840850074628179e-02
9.199608346871354647156238115713e-02	-1.504895634059836562190781705795e-01	0.000000000000000000000000000000e+00	1.747979180787095562776833901353e-02
9.455153023173337722973030849971e-02	-1.549157270355714099974164810192e-01	0.000000000000000000000000000000e+00	1.833931888248857902667943164943e-02
9.710697699475319411011042802784e-02	-1.593418906651591637757547914589e-01	0.000000000000000000000000000000e+00	1.923487132816042999294836590707e-02
9.966242375777301099049054755596e-02	-1.637680542947469453096687175275e-01	0.000000000000000000000000000000e+00	2.016134847321654835483606404978e-02
1.022178705207928278708706670841e-01	-1.681942179243346713324314123383e-01	0.000000000000000000000000000000e+00	2.111240677149082284325132263803e-02
1.047733172838126447512507866122e-01	-1.726203815539224251107697227781e-01	0.000000000000000000000000000000e+00	2.208056332396535550999239205794e-02
1.073287640468324893872065217693e-01	-1.770465451835102066446836488467e-01	0.000000000000000000000000000000e+00	2.305739200143840789136717717156e-02
1.098842108098522923897988334829e-01	-1.814727088130979604230219592864e-01	0.000000000000000000000000000000e+00	2.403382094092482851310776936771e-02
1.124396575728721092701789530111e-01	-1.858988724426856864457846540972e-01	0.000000000000000000000000000000e+00	2.500053457855766145256914967376e-02
1.149951043358919261505590725392e-01	-1.903250360722734402241229645369e-01	0.000000000000000000000000000000e+00	2.594847574684406785183732324640e-02
1.175505510989117707865148076962e-01	-1.947511997018612217580368906056e-01	0.000000000000000000000000000000e+00	2.686943377974655711160067994570e-02
1.201059978619315876668949272243e-01	-1.991773633314489755363752010453e-01	0.000000000000000000000000000000e+00	2.775669363236071135458971070875e-02
1.226614446249514045472750467525e-01	-2.036035269610367293147135114850e-01	0.000000000000000000000000000000e+00	2.860570932128191079524270890033e-02
1.252168913879712353054429740951e-01	-2.080296905906244553374762062958e-01	0.000000000000000000000000000000e+00	2.941475348977087844737354771496e-02
1.277723381509910383080352858087e-01	-2.124558542202122091158145167356e-01	0.000000000000000000000000000000e+00	3.018548507783147538674484167132e-02
1.303277849140108968217788287802e-01	-2.168820178497999906497284428042e-01	0.000000000000000000000000000000e+00	3.092337068456238111102685195419e-02
1.328832316770306998243711404939e-01	-2.213081814793877444280667532439e-01	0.000000000000000000000000000000e+00	3.163789405948511102018017027149e-02
1.354386784400505028269634522076e-01	-2.257343451089754982064050636836e-01	0.000000000000000000000000000000e+00	3.234249398138327319385254554618e-02
1.379941252030703335851313795501e-01	-2.301605087385632242291677584944e-01	0.000000000000000000000000000000e+00	3.305418495214425961270521270308e-02
1.405495719660901643432993068927e-01	-2.345866723681510057630816845631e-01	0.000000000000000000000000000000e+00	3.379283828876936124352425849793e-02
1.431050187291099951014672342353e-01	-2.390128359977387595414199950028e-01	0.000000000000000000000000000000e+00	3.458013292326979348789706136813e-02
1.456604654921297981040595459490e-01	-2.434389996273265133197583054425e-01	0.000000000000000000000000000000e+00	3.543822366715215083088352798768e-02
1.482159122551496288622274732916e-01	-2.478651632569142670980966158822e-01	0.000000000000000000000000000000e+00	3.638821622461819310645481095889e-02
1.507713590181694596203954006342e-01	-2.522913268865020208764349263220e-01	0.000000000000000000000000000000e+00	3.744857708980269678233909758092e-02
1.533268057811892626229877123478e-01	-2.567174905160897746547732367617e-01	0.000000000000000000000000000000e+00	3.863363492648914931937298433695e-02
1.558822525442090933811556396904e-01	-2.611436541456775284331115472014e-01	0.000000000000000000000000000000e+00	3.995233955420633004118613484934e-02
1.584376993072288963837479514041e-01	-2.655698177752652822114498576411e-01	0.000000000000000000000000000000e+00	4.140742841601864621114970077542e-02
1.609931460702487271419158787467e-01	-2.699959814048530359897881680808e-01	0.000000000000000000000000000000e+00	4.299510721736951590621345076215e-02
1.635485928332685579000838060892e-01	-2.744221450344407897681264785206e-01	0.000000000000000000000000000000e+00	4.470528934133295717590073081738e-02
1.661040395962883609026761178029e-01	-2.788483086640285435464647889603e-01	0.000000000000000000000000000000e+00	4.652237569381258153189406812089e-02
1.686594863593081916608440451455e-01	-2.832744722936162973248030994000e-01	0.000000000000000000000000000000e+00	4.842651490528554480974321450049e-02
1.712149331223279946634363568592e-01	-2.877006359232040511031414098397e-01	0.000000000000000000000000000000e+00	5.039527696970607512083617507415e-02
1.737703798853478531771798998307e-01	-2.921267995527918048814797202795e-01	0.000000000000000000000000000000e+00	5.240569128834286771745354371888e-02
1.763258266483676561797722115443e-01	-2.965529631823795586598180307192e-01	0.000000000000000000000000000000e+00	5.443660207650078547425565034246e-02
1.788812734113874591823645232580e-01	-3.009791268119673124381563411589e-01	0.000000000000000000000000000000e+00	5.647122355632668705416321586199e-02
1.814367201744072899405324506006e-01	-3.054052904415550662164946515986e-01	0.000000000000000000000000000000e+00	5.849960158014871902665277048072e-02
1.839921669374271206987003779432e-01	-3.098314540711428755059841932962e-01	0.000000000000000000000000000000e+00	6.052044773268526467457917306092e-02
1.865476137004469514568683052858e-01	-3.142576177007305737731712724781e-01	0.000000000000000000000000000000e+00	6.254163857222710953820410395565e-02
1.891030604634667544594606169994e-01	-3.186837813303183275515095829178e-01	0.000000000000000000000000000000e+00	6.457874196064186667065598612680e-02
1.916585072264865852176285443420e-01	-3.231099449599060813298478933575e-01	0.000000000000000000000000000000e+00	6.665135961818086096641877702496e-02
1.942139539895063882202208560557e-01	-3.275361085894938351081862037972e-01	0.000000000000000000000000000000e+00	6.877780934167267157253178311294e-02
1.967694007525262189783887833983e-01	-3.319622722190816443976757454948e-01	0.000000000000000000000000000000e+00	7.096943978978803579948930746468e-02
1.993248475155460497365567107408e-01	-3.363884358486693981760140559345e-01	0.000000000000000000000000000000e+00	7.322623627619284647494168893900e-02
2.018802942785658527391490224545e-01	-3.408145994782570964432011351164e-01	0.000000000000000000000000000000e+00	7.553498408453514223470648403236e-02
2.044357410415856834973169497971e-01	-3.452407631078449057326906768139e-01	0.000000000000000000000000000000e+00	7.787020838022995494753786260844e-02
2.069911878046054864999092615108e-01	-3.496669267374326039998777559958e-01	0.000000000000000000000000000000e+00	8.019694761697071516692858494935e-02
2.095466345676253172580771888533e-01	-3.540930903670204132893672976934e-01	0.000000000000000000000000000000e+00	8.247370482470085806259163518916e-02
2.121020813306451757718207318248e-01	-3.585192539966081670677056081331e-01	0.000000000000000000000000000000e+00	8.465413541024444099569734589750e-02
2.146575280936649510188374279096e-01	-3.629454176261958653348926873150e-01	0.000000000000000000000000000000e+00	8.668771851084436375067809876782e-02
2.172129748566847817770053552522e-01	-3.673715812557836746243822290126e-01	0.000000000000000000000000000000e+00	8.852204877515283676370216880969e-02
2.197684216197045847795976669659e-01	-3.717977448853713728915693081944e-01	0.000000000000000000000000000000e+00	9.010948493135015335830928506766e-02
2.223238683827244155377655943084e-01	-3.762239085149591266699076186342e-01	0.000000000000000000000000000000e+00	9.141749550173247640394436075439e-02
2.248793151457442740515091372799e-01	-3.806500721445469359593971603317e-01	0.000000000000000000000000000000e+00	9.243954554482010366189825845140e-02
2.274347619087640492985258333647e-01	-3.850762357741346342265842395136e-01	0.000000000000000000000000000000e+00	9.320508832017972145056461386048e-02
2.299902086717839078122693763362e-01	-3.895023994037224435160737812112e-01	0.000000000000000000000000000000e+00	9.378835058231158039454555819248e-02
2.325456554348037385704373036788e-01	-3.939285630333101972944120916509e-01	0.000000000000000000000000000000e+00	9.431272686851431552579327899366e-02
2.351011021978235415730296153924e-01	-3.983547266628978955615991708328e-01	0.000000000000000000000000000000e+00	9.494745988887497156749617488458e-02
2.376565489608433723311975427350e-01	-4.027808902924857048510887125303e-01	0.000000000000000000000000000000e+00	9.589936920677588627626164452522e-02
2.402119957238631475782142388198e-01	-4.072070539220734031182757917122e-01	0.000000000000000000000000000000e+00	9.740339409970490136547738302397e-02
2.427674424868830060919577817913e-01	-4.116332175516612124077653334098e-01	0.000000000000000000000000000000e+00	9.970520283588621412995678383595e-02
2.453228892499028368501257091339e-01	-4.160593811812489661861036438495e-01	0.000000000000000000000000000000e+00	1.030256174307862537808944125572e-01
2.478783360129226398527180208475e-01	-4.204855448108366644532907230314e-01	0.000000000000000000000000000000e+00	1.075159065760900312103132137054e-01
2.504337827759424706108859481901e-01	-4.249117084404244737427802647289e-01	0.000000000000000000000000000000e+00	1.132269458315722232555344817229e-01
2.529892295389622458579026442749e-01	-4.293378720700121720099673439108e-01	0.000000000000000000000000000000e+00	1.200937622718917380248981885416e-01
2.555446763019820766160705716175e-01	-4.337640356995999812994568856084e-01	0.000000000000000000000000000000e+00	1.279196523541195618101085074159e-01
2.581001230650019628853897302179e-01	-4.381901993291877350777951960481e-01	0.000000000000000000000000000000e+00	1.363614964455369671370021933399e-01
2.606555698280217381324064263026e-01	-4.426163629587754333449822752300e-01	0.000000000000000000000000000000e+00	1.449313200531175405139094891638e-01
2.632110165910415688905743536452e-01	-4.470425265883632426344718169275e-01	0.000000000000000000000000000000e+00	1.530230667766412644414941723880e-01
2.657664633540613996487422809878e-01	-4.514686902179509964128101273673e-01	0.000000000000000000000000000000e+00	1.599677627713124161701330194774e-01
2.683219101170811748957589770725e-01	-4.558948538475387501911484378070e-01	0.000000000000000000000000000000e+00	1.651103271299364239066420623203e-01
2.708773568801010611650781356730e-01	-4.603210174771265039694867482467e-01	0.000000000000000000000000000000e+00	1.678921573619304996594081558214e-01
2.734328036431208364120948317577e-01	-4.647471811067142022366738274286e-01	0.000000000000000000000000000000e+00	1.679288713697999757545886723165e-01
2.759882504061406671702627591003e-01	-4.691733447363020115261633691262e-01	0.000000000000000000000000000000e+00	1.650720962392356050418840140992e-01
2.785436971691604979284306864429e-01	-4.735995083658897653045016795659e-01	0.000000000000000000000000000000e+00	1.594502233881572028639794780247e-01
2.810991439321802731754473825276e-01	-4.780256719954775190828399900056e-01	0.000000000000000000000000000000e+00	1.514852093861423498744045446074e-01
2.836545906952001594447665411280e-01	-4.824518356250652728611783004453e-01	0.000000000000000000000000000000e+00	1.418810515856598897244111867622e-01
2.862100374582199902029344684706e-01	-4.868779992546530821506678421429e-01	0.000000000000000000000000000000e+00	1.315809189573847182153087942424e-01
2.887654842212397654499511645554e-01	-4.913041628842407804178549213248e-01	0.000000000000000000000000000000e+00	1.216915631322576102357757577010e-01
2.913209309842595962081190918980e-01	-4.957303265138285897073444630223e-01	0.000000000000000000000000000000e+00	1.133778953250501597693755684304e-01
2.938763777472794269662870192406e-01	-5.001564901434162324633803109464e-01	0.000000000000000000000000000000e+00	1.077376970154026586401485587885e-01
2.964318245102992577244549465831e-01	-5.045826537730040417528698526439e-01	0.000000000000000000000000000000e+00	1.056721157961874740793817295526e-01
2.989872712733190884826228739257e-01	-5.090088174025917400200569318258e-01	0.000000000000000000000000000000e+00	1.077679106453853230540573804319e-01
3.015427180363388637296395700105e-01	-5.134349810321794382872440110077e-01	0.000000000000000000000000000000e+00	1.142082646234050813394134138434e-01
3.040981647993586944878074973531e-01	-5.178611446617672475767335527053e-01	0.000000000000000000000000000000e+00	1.247220249019651977517852969868e-01
3.066536115623785252459754246956e-01	-5.222873082913549458439206318872e-01	0.000000000000000000000000000000e+00	1.385815310382068621386508766591e-01
3.092090583253983560041433520382e-01	-5.267134719209427551334101735847e-01	0.000000000000000000000000000000e+00	1.546554860051125579456510195087e-01
3.117645050884181867623112793808e-01	-5.311396355505305644228997152823e-01	0.000000000000000000000000000000e+00	1.715176654731930816488727487013e-01
3.143199518514379620093279754656e-01	-5.355657991801182626900867944642e-01	0.000000000000000000000000000000e+00	1.876068056588735266654310862577e-01
3.168753986144577927674959028082e-01	-5.399919628097060719795763361617e-01	0.000000000000000000000000000000e+00	2.014191102217995354983770539548e-01
3.194308453774776235256638301507e-01	-5.444181264392937702467634153436e-01	0.000000000000000000000000000000e+00	2.117053919166026754172804658083e-01
3.219862921404974542838317574933e-01	-5.488442900688815795362529570411e-01	0.000000000000000000000000000000e+00	2.176371117519818876306914035013e-01
3.245417389035172850419996848359e-01	-5.532704536984692778034400362230e-01	0.000000000000000000000000000000e+00	2.189066545512622918856493470230e-01
3.270971856665370602890163809207e-01	-5.576966173280569760706271154049e-01	0.000000000000000000000000000000e+00	2.157378828938277537385914683910e-01
3.296526324295568910471843082632e-01	-5.621227809576447853601166571025e-01	0.000000000000000000000000000000e+00	2.088072058070322978284849568809e-01
3.322080791925767218053522356058e-01	-5.665489445872325946496061988000e-01	0.000000000000000000000000000000e+00	1.990957590964492762708459849819e-01
3.347635259555965525635201629484e-01	-5.709751082168202929167932779819e-01	0.000000000000000000000000000000e+00	1.877165974881165599885690653537e-01
3.373189727186163833216880902910e-01	-5.754012718464081022062828196795e-01	0.000000000000000000000000000000e+00	1.757595391210868274178835690691e-01
3.398744194816361585687047863757e-01	-5.798274354759958004734698988614e-01	0.000000000000000000000000000000e+00	1.641860019377589519073978863162e-01
3.424298662446559893268727137183e-01	-5.842535991055836097629594405589e-01	0.000000000000000000000000000000e+00	1.537809840664974836421663439978e-01
3.449853130076758755961918723187e-01	-5.886797627351713080301465197408e-01	0.000000000000000000000000000000e+00	1.451481897773286289243799274118e-01
3.475407597706956508432085684035e-01	-5.931059263647591173196360614384e-01	0.000000000000000000000000000000e+00	1.387234984542032589782678542178e-01
3.500962065337154816013764957461e-01	-5.975320899943468155868231406203e-01	0.000000000000000000000000000000e+00	1.347846696038377811710518017208e-01
3.526516532967353123595444230887e-01	-6.019582536239346248763126823178e-01	0.000000000000000000000000000000e+00	1.334471810421290205450617349925e-01
3.552071000597550876065611191734e-01	-6.063844172535223231434997614997e-01	0.000000000000000000000000000000e+00	1.346511886899725840560648748578e-01
3.577625468227749738758802777738e-01	-6.108105808831101324329893031972e-01	0.000000000000000000000000000000e+00	1.381528087481995736851558831404e-01
3.603179935857947491228969738586e-01	-6.152367445126978307001763823791e-01	0.000000000000000000000000000000e+00	1.435359504807752484278893234659e-01
3.628734403488145798810649012012e-01	-6.196629081422856399896659240767e-01	0.000000000000000000000000000000e+00	1.502513503235321512541133870400e-01
3.654288871118344106392328285438e-01	-6.240890717718734492791554657742e-01	0.000000000000000000000000000000e+00	1.576802307141520198552342435505e-01
3.679843338748541858862495246285e-01	-6.285152354014611475463425449561e-01	0.000000000000000000000000000000e+00	1.652070798892299741122968725904e-01
3.705397806378740721555686832289e-01	-6.329413990310488458135296241380e-01	0.000000000000000000000000000000e+00	1.722862902532648898823453009754e-01
3.730952274008938474025853793137e-01	-6.373675626606366551030191658356e-01	0.000000000000000000000000000000e+00	1.784875659243532197706372244284e-01
3.756506741639136781607533066563e-01	-6.417937262902243533702062450175e-01	0.000000000000000000000000000000e+00	1.835175683039345362335126310427e-01
3.782061209269335089189212339988e-01	-6.462198899198121626596957867150e-01	0.000000000000000000000000000000e+00	1.872162247851971161871631466056e-01
3.807615676899533396770891613414e-01	-6.506460535493998609268828658969e-01	0.000000000000000000000000000000e+00	1.895347340122054691224917633008e-01
3.833170144529731704352570886840e-01	-6.550722171789876702163724075945e-01	0.000000000000000000000000000000e+00	1.904974446810051014189468787663e-01
3.858724612159929456822737847688e-01	-6.594983808085753684835594867764e-01	0.000000000000000000000000000000e+00	1.901581044611699577995267418373e-01
3.884279079790128319515929433692e-01	-6.639245444381631777730490284739e-01	0.000000000000000000000000000000e+00	1.885589803906503880703837694455e-01
3.909833547420326071986096394539e-01	-6.683507080677509870625385701715e-01	0.000000000000000000000000000000e+00	1.857093665179733732450984007301e-01
3.935388015050524379567775667965e-01	-6.727768716973386853297256493533e-01	0.000000000000000000000000000000e+00	1.815923489106636423695562143621e-01
3.960942482680722687149454941391e-01	-6.772030353269264946192151910509e-01	0.000000000000000000000000000000e+00	1.762042362243242399344467230549e-01
3.986496950310920994731134214817e-01	-6.816291989565141928864022702328e-01	0.000000000000000000000000000000e+00	1.696149864534767515156232775553e-01
4.012051417941118747201301175664e-01	-6.860553625861018911535893494147e-01	0.000000000000000000000000000000e+00	1.620305829810997078066492349535e-01
4.037605885571317054782980449090e-01	-6.904815262156895894207764285966e-01	0.000000000000000000000000000000e+00	1.538321796967068166850367560983e-01
4.063160353201515362364659722516e-01	-6.949076898452775097325684328098e-01	0.000000000000000000000000000000e+00	1.455743780055570035791845384665e-01
4.088714820831713669946338995942e-01	-6.993338534748652079997555119917e-01	0.000000000000000000000000000000e+00	1.379356410717312297897763073706e-01
4.114269288461911422416505956789e-01	-7.037600171044529062669425911736e-01	0.000000000000000000000000000000e+00	1.316307416286953135831083727680e-01
4.139823756092110285109697542794e-01	-7.081861807340407155564321328711e-01	0.000000000000000000000000000000e+00	1.273055508013423708923994581710e-01
4.165378223722308037579864503641e-01	-7.126123443636285248459216745687e-01	0.000000000000000000000000000000e+00	1.254407576327553897055366860513e-01
4.190932691352506345161543777067e-01	-7.170385079932162231131087537506e-01	0.000000000000000000000000000000e+00	1.262861274212829509888678103380e-01
4.216487158982705207854735363071e-01	-7.214646716228040324025982954481e-01	0.000000000000000000000000000000e+00	1.298375813067020323465783349093e-01
4.242041626612902960324902323919e-01	-7.258908352523917306697853746300e-01	0.000000000000000000000000000000e+00	1.358553445065450171469478846120e-01
4.267596094243100712795069284766e-01	-7.303169988819794289369724538119e-01	0.000000000000000000000000000000e+00	1.439107935018655859416014664021e-01
4.293150561873299575488260870770e-01	-7.347431625115673492487644580251e-01	0.000000000000000000000000000000e+00	1.534429943430978826590660446527e-01
4.318705029503497327958427831618e-01	-7.391693261411550475159515372070e-01	0.000000000000000000000000000000e+00	1.638075354772651481827239194899e-01
4.344259497133695635540107105044e-01	-7.435954897707427457831386163889e-01	0.000000000000000000000000000000e+00	1.743076531910897897237333609155e-01
4.369813964763893388010274065891e-01	-7.480216534003304440503256955708e-01	0.000000000000000000000000000000e+00	1.842091854533800254767328397065e-01
4.395368432394092250703465651895e-01	-7.524478170299182533398152372683e-01	0.000000000000000000000000000000e+00	1.927514191882195027094581973870e-01
4.420922900024290003173632612743e-01	-7.568739806595059516070023164502e-01	0.000000000000000000000000000000e+00	1.991708847974273943748357851291e-01
4.446477367654488310755311886169e-01	-7.613001442890937608964918581478e-01	0.000000000000000000000000000000e+00	2.027520147425092567061710724374e-01
4.472031835284687173448503472173e-01	-7.657263079186815701859813998453e-01	0.000000000000000000000000000000e+00	2.029078780819039973248862906985e-01
4.497586302914884925918670433020e-01	-7.701524715482692684531684790272e-01	0.000000000000000000000000000000e+00	1.992802284838826043511517127627e-01
4.523140770545082678388837393868e-01	-7.745786351778569667203555582091e-01	0.000000000000000000000000000000e+00	1.918363894711108408319688578558e-01
4.548695238175281541082028979872e-01	-7.790047988074448870321475624223e-01	0.000000000000000000000000000000e+00	1.809362719349871251317551923421e-01
4.574249705805479848663708253298e-01	-7.834309624370325852993346416042e-01	0.000000000000000000000000000000e+00	1.673462388459270311358295657556e-01
4.599804173435677601133875214146e-01	-7.878571260666202835665217207861e-01	0.000000000000000000000000000000e+00	1.521880284136095384805997809963e-01
4.625358641065876463827066800150e-01	-7.922832896962080928560112624837e-01	0.000000000000000000000000000000e+00	1.368237408207406691218466221471e-01
4.650913108696074216297233760997e-01	-7.967094533257957911231983416656e-01	0.000000000000000000000000000000e+00	1.226925674552576117637414654382e-01
4.676467576326272523878913034423e-01	-8.011356169553834893903854208475e-01	0.000000000000000000000000000000e+00	1.111240513593739348552347223631e-01
4.702022043956470276349079995271e-01	-8.055617805849712986798749625450e-01	0.000000000000000000000000000000e+00	1.031605810721245575223292689770e-01
4.727576511586669139042271581275e-01	-8.099879442145591079693645042425e-01	0.000000000000000000000000000000e+00	9.942040609742933132686459885008e-02
4.753130979216866891512438542122e-01	-8.144141078441468062365515834244e-01	0.000000000000000000000000000000e+00	1.000267311299060102314228970499e-01
4.778685446847064643982605502970e-01	-8.188402714737345045037386626063e-01	0.000000000000000000000000000000e+00	1.046137955820619913627211872154e-01
4.804239914477263506675797088974e-01	-8.232664351033224248155306668195e-01	0.000000000000000000000000000000e+00	1.124043367095667184107909974955e-01
4.829794382107461814257476362400e-01	-8.276925987329101230827177460014e-01	0.000000000000000000000000000000e+00	1.223369505832711673365409410508e-01
4.855348849737659566727643323247e-01	-8.321187623624978213499048251833e-01	0.000000000000000000000000000000e+00	1.332161126604539946871597067002e-01
4.880903317367858429420834909251e-01	-8.365449259920856306393943668809e-01	0.000000000000000000000000000000e+00	1.438573624523551142129207391918e-01
4.906457784998056181891001870099e-01	-8.409710896216733289065814460628e-01	0.000000000000000000000000000000e+00	1.532078700529319048584397933155e-01
4.932012252628254489472681143525e-01	-8.453972532512610271737685252447e-01	0.000000000000000000000000000000e+00	1.604332521792938559546115584453e-01
4.957566720258453352165872729529e-01	-8.498234168808489474855605294579e-01	0.000000000000000000000000000000e+00	1.649701424090102286346137816508e-01
4.983121187888651104636039690376e-01	-8.542495805104366457527476086398e-01	0.000000000000000000000000000000e+00	1.665471119561406920794865982316e-01
5.008675655518848301994694338646e-01	-8.586757441400243440199346878217e-01	0.000000000000000000000000000000e+00	1.651779254445095435066548361647e-01
5.034230123149046054464861299493e-01	-8.631019077696120422871217670036e-01	0.000000000000000000000000000000e+00	1.611301350200367299425607825469e-01
5.059784590779244917158052885497e-01	-8.675280713991999625989137712168e-01	0.000000000000000000000000000000e+00	1.548748349689094139236544833693e-01
5.085339058409442669628219846345e-01	-8.719542350287876608661008503987e-01	0.000000000000000000000000000000e+00	1.470229041126664137895119210953e-01
5.110893526039641532321411432349e-01	-8.763803986583753591332879295805e-01	0.000000000000000000000000000000e+00	1.382519686253859680924449548911e-01
5.136447993669840395014603018353e-01	-8.808065622879631684227774712781e-01	0.000000000000000000000000000000e+00	1.292328366385349092126944015035e-01
5.162002461300038147484769979201e-01	-8.852327259175508666899645504600e-01	0.000000000000000000000000000000e+00	1.205647039575556134227696247763e-01
5.187556928930235899954936940048e-01	-8.896588895471385649571516296419e-01	0.000000000000000000000000000000e+00	1.127264679911846451121348877678e-01
5.213111396560434762648128526052e-01	-8.940850531767264852689436338551e-01	0.000000000000000000000000000000e+00	1.060472157842211882172733794505e-01
5.238665864190632515118295486900e-01	-8.985112168063141835361307130370e-01	0.000000000000000000000000000000e+00	1.006968522684972278113946231315e-01
5.264220331820830267588462447748e-01	-9.029373804359018818033177922189e-01	0.000000000000000000000000000000e+00	9.669625560229945515633431796232e-02
5.289774799451029130281654033752e-01	-9.073635440654896910928073339164e-01	0.000000000000000000000000000000e+00	9.394255426902434202851566169556e-02
5.315329267081226882751820994599e-01	-9.117897076950775003822968756140e-01	0.000000000000000000000000000000e+00	9.224205492120220173379863126684e-02
5.340883734711424635221987955447e-01	-9.162158713246651986494839547959e-01	0.000000000000000000000000000000e+00	9.134511300922530663282117302515e-02
5.366438202341623497915179541451e-01	-9.206420349542528969166710339778e-01	0.000000000000000000000000000000e+00	9.097998684750360776085642555699e-02
5.391992669971822360608371127455e-01	-9.250681985838407062061605756753e-01	0.000000000000000000000000000000e+00	9.088287378226811430437237504520e-02
5.417547137602020113078538088303e-01	-9.294943622134284044733476548572e-01	0.000000000000000000000000000000e+00	9.082126783687648197140873662647e-02
5.443101605232217865548705049150e-01	-9.339205258430161027405347340391e-01	0.000000000000000000000000000000e+00	9.060959951636475551151050922272e-02
5.468656072862416728241896635154e-01	-9.383466894726040230523267382523e-01	0.000000000000000000000000000000e+00	9.011844466874552317392499389825e-02
5.494210540492614480712063596002e-01	-9.427728531021917213195138174342e-01	0.000000000000000000000000000000e+00	8.927837220283257879671623413742e-02
5.519765008122812233182230556849e-01	-9.471990167317794195867008966161e-01	0.000000000000000000000000000000e+00	8.807756877022326902348936528142e-02
5.545319475753011095875422142853e-01	-9.516251803613672288761904383136e-01	0.000000000000000000000000000000e+00	8.655204983647819816372503964885e-02
5.570873943383208848345589103701e-01	-9.560513439909550381656799800112e-01	0.000000000000000000000000000000e+00	8.476945621463954916308125575597e-02
5.596428411013406600815756064549e-01	-9.604775076205427364328670591931e-01	0.000000000000000000000000000000e+00	8.281033551276625881421011854400e-02
5.621982878643605463508947650553e-01	-9.649036712501305457223566008906e-01	0.000000000000000000000000000000e+00	8.075178646737786458675856238187e-02
5.647537346273804326202139236557e-01	-9.693298348797182439895436800725e-01	0.000000000000000000000000000000e+00	7.865686711668337660618988138594e-02
5.673091813904002078672306197404e-01	-9.737559985093059422567307592544e-01	0.000000000000000000000000000000e+00	7.657051543275117388986927835504e-02
5.698646281534200941365497783409e-01	-9.781821621388938625685227634676e-01	0.000000000000000000000000000000e+00	7.452044524768462741004526606048e-02
5.724200749164398693835664744256e-01	-9.826083257684815608357098426495e-01	0.000000000000000000000000000000e+00	7.252048730421720157401921369456e-02
5.749755216794596446305831705104e-01	-9.870344893980692591028969218314e-01	0.000000000000000000000000000000e+00	7.057412240888084886680786667057e-02
5.775309684424794198775998665951e-01	-9.914606530276569573700840010133e-01	0.000000000000000000000000000000e+00	6.867699955625675145576281011017e-02
5.800864152054993061469190251955e-01	-9.958868166572448776818760052265e-01	0.000000000000000000000000000000e+00	6.681837742767260390763794930535e-02
5.826418619685190813939357212803e-01	-1.000312980286832686971365546924e+00	0.000000000000000000000000000000e+00	6.498216528120850932204177752283e-02
5.851973087315389676632548798807e-01	-1.004739143916420385238552626106e+00	0.000000000000000000000000000000e+00	6.314838992385768401405243821500e-02
5.877527554945587429102715759655e-01	-1.009165307546008305550344630319e+00	0.000000000000000000000000000000e+00	6.129558944557637889527512697896e-02
5.903082022575786291795907345659e-01	-1.013591471175596003817531709501e+00	0.000000000000000000000000000000e+00	5.940409817385984558857359161266e-02
5.928636490205984044266074306506e-01	-1.018017634805183702084718788683e+00	0.000000000000000000000000000000e+00	5.745970028404778773278849257622e-02
5.954190957836182906959265892510e-01	-1.022443798434771400351905867865e+00	0.000000000000000000000000000000e+00	5.545686111313199995187517288286e-02
5.979745425466380659429432853358e-01	-1.026869962064359098619092947047e+00	0.000000000000000000000000000000e+00	5.340076173547678856090570320703e-02
6.005299893096578411899599814205e-01	-1.031296125693946796886280026229e+00	0.000000000000000000000000000000e+00	5.130763642445521077739556403685e-02
6.030854360726777274592791400210e-01	-1.035722289323534717198072030442e+00	0.000000000000000000000000000000e+00	4.920333410930831374852090220884e-02
6.056408828356975027062958361057e-01	-1.040148452953122415465259109624e+00	0.000000000000000000000000000000e+00	4.712044346290641255725617497774e-02
6.081963295987172779533125321905e-01	-1.044574616582710113732446188806e+00	0.000000000000000000000000000000e+00	4.509460125007960090703917899191e-02
6.107517763617371642226316907909e-01	-1.049000780212297811999633267988e+00	0.000000000000000000000000000000e+00	4.316067909356736259640641151236e-02
6.133072231247570504919508493913e-01	-1.053426943841885732311425272201e+00	0.000000000000000000000000000000e+00	4.134943234859968924643780496808e-02
6.158626698877768257389675454760e-01	-1.057853107471473430578612351383e+00	0.000000000000000000000000000000e+00	3.968497464549036041203677882550e-02
6.184181166507966009859842415608e-01	-1.062279271101061128845799430565e+00	0.000000000000000000000000000000e+00	3.818320664931531410735132681111e-02
6.209735634138164872553034001612e-01	-1.066705434730649049157591434778e+00	0.000000000000000000000000000000e+00	3.685114747146655406195847604067e-02
6.235290101768362625023200962460e-01	-1.071131598360236747424778513960e+00	0.000000000000000000000000000000e+00	3.568702082574772005418850540082e-02
6.260844569398560377493367923307e-01	-1.075557761989824445691965593142e+00	0.000000000000000000000000000000e+00	3.468092632663596908138003982458e-02
6.286399037028759240186559509311e-01	-1.079983925619412366003757597355e+00	0.000000000000000000000000000000e+00	3.381594936860404798650847624231e-02
6.311953504658956992656726470159e-01	-1.084410089249000064270944676537e+00	0.000000000000000000000000000000e+00	3.306959716428917867014902753908e-02
6.337507972289154745126893431006e-01	-1.088836252878587762538131755718e+00	0.000000000000000000000000000000e+00	3.241547024590309133973420330221e-02
6.363062439919353607820085017011e-01	-1.093262416508175460805318834900e+00	0.000000000000000000000000000000e+00	3.182507955727409409973915899172e-02
6.388616907549552470513276603015e-01	-1.097688580137763381117110839114e+00	0.000000000000000000000000000000e+00	3.126970454839093915833103665136e-02
6.414171375179750222983443563862e-01	-1.102114743767351079384297918295e+00	0.000000000000000000000000000000e+00	3.072217032163785180309822919753e-02
6.439725842809947975453610524710e-01	-1.106540907396938777651484997477e+00	0.000000000000000000000000000000e+00	3.015841517189102316542914650199e-02
6.465280310440146838146802110714e-01	-1.110967071026526475918672076659e+00	0.000000000000000000000000000000e+00	2.955873192495424642278756266478e-02
6.490834778070344590616969071561e-01	-1.115393234656114174185859155841e+00	0.000000000000000000000000000000e+00	2.890859798662028662397105449600e-02
6.516389245700542343087136032409e-01	-1.119819398285701872453046235023e+00	0.000000000000000000000000000000e+00	2.819905419565032697604145539572e-02
6.541943713330741205780327618413e-01	-1.124245561915289792764838239236e+00	0.000000000000000000000000000000e+00	2.742664215783919418045755378444e-02
6.567498180960938958250494579261e-01	-1.128671725544877491032025318418e+00	0.000000000000000000000000000000e+00	2.659295437794409466825129584322e-02
6.593052648591137820943686165265e-01	-1.133097889174465189299212397600e+00	0.000000000000000000000000000000e+00	2.570388426021059241621813384882e-02
6.618607116221335573413853126112e-01	-1.137524052804053109611004401813e+00	0.000000000000000000000000000000e+00	2.476868051955895960736242500388e-02
6.644161583851534436107044712116e-01	-1.141950216433640807878191480995e+00	0.000000000000000000000000000000e+00	2.379891282395804955052120988057e-02
6.669716051481732188577211672964e-01	-1.146376380063228506145378560177e+00	0.000000000000000000000000000000e+00	2.280744528985961111500202491698e-02
6.695270519111931051270403258968e-01	-1.150802543692816426457170564390e+00	0.000000000000000000000000000000e+00	2.180749575294686076754047121540e-02
6.720824986742128803740570219816e-01	-1.155228707322404124724357643572e+00	0.000000000000000000000000000000e+00	2.081183575062354323970126301901e-02
6.746379454372326556210737180663e-01	-1.159654870951991822991544722754e+00	0.000000000000000000000000000000e+00	1.983216278112449187931431993093e-02
6.771933922002524308680904141511e-01	-1.164081034581579521258731801936e+00	0.000000000000000000000000000000e+00	1.887865535651883641676818115229e-02
6.797488389632723171374095727515e-01	-1.168507198211167441570523806149e+00	0.000000000000000000000000000000e+00	1.795970417130814122952386924226e-02
6.823042857262920923844262688363e-01	-1.172933361840755139837710885331e+00	0.000000000000000000000000000000e+00	1.708180049089953744800851609398e-02
6.848597324893119786537454274367e-01	-1.177359525470342838104897964513e+00	0.000000000000000000000000000000e+00	1.624955530782334900408159228391e-02
6.874151792523318649230645860371e-01	-1.181785689099930536372085043695e+00	0.000000000000000000000000000000e+00	1.546581920384421972303190528919e-02
6.899706260153516401700812821218e-01	-1.186211852729518234639272122877e+00	0.000000000000000000000000000000e+00	1.473187297831693096106242535370e-02
6.925260727783714154170979782066e-01	-1.190638016359106154951064127090e+00	0.000000000000000000000000000000e+00	1.404766125124013581570991959779e-02
6.950815195413913016864171368070e-01	-1.195064179988693853218251206272e+00	0.000000000000000000000000000000e+00	1.341204518141894154459325960715e-02
6.976369663044110769334338328918e-01	-1.199490343618281551485438285454e+00	0.000000000000000000000000000000e+00	1.282305510774721206412873897307e-02
7.001924130674308521804505289765e-01	-1.203916507247869249752625364636e+00	0.000000000000000000000000000000e+00	1.227812868440830013083697735965e-02
7.027478598304507384497696875769e-01	-1.208342670877457170064417368849e+00	0.000000000000000000000000000000e+00	1.177432477693643973759574095084e-02
7.053033065934705136967863836617e-01	-1.212768834507044868331604448031e+00	0.000000000000000000000000000000e+00	1.130850734814921147719513072616e-02
7.078587533564902889438030797464e-01	-1.217194998136632566598791527213e+00	0.000000000000000000000000000000e+00	1.087749701034499381913089877116e-02
7.104142001195101752131222383468e-01	-1.221621161766220264865978606394e+00	0.000000000000000000000000000000e+00	1.047819047830155295142340321490e-02
7.129696468825300614824413969473e-01	-1.226047325395808185177770610608e+00	0.000000000000000000000000000000e+00	1.010765004741052963677105935858e-02
7.155250936455498367294580930320e-01	-1.230473489025395883444957689790e+00	0.000000000000000000000000000000e+00	9.763166428638839905440605093645e-03
7.180805404085696119764747891168e-01	-1.234899652654983581712144768971e+00	0.000000000000000000000000000000e+00	9.442298865763545934193246012001e-03
7.206359871715894982457939477172e-01	-1.239325816284571502023936773185e+00	0.000000000000000000000000000000e+00	9.142896665579042583815727596175e-03
7.231914339346092734928106438019e-01	-1.243751979914159200291123852367e+00	0.000000000000000000000000000000e+00	8.863106077436348068099292163424e-03
7.257468806976290487398273398867e-01	-1.248178143543746898558310931548e+00	0.000000000000000000000000000000e+00	8.601366074522819385461680496974e-03
7.283023274606489350091464984871e-01	-1.252604307173334818870102935762e+00	0.000000000000000000000000000000e+00	8.356396076101287040405196648862e-03
7.308577742236687102561631945719e-01	-1.257030470802922517137290014944e+00	0.000000000000000000000000000000e+00	8.127178074754522543732271344652e-03
7.334132209866884855031798906566e-01	-1.261456634432510215404477094125e+00	0.000000000000000000000000000000e+00	7.912935085744582722200313185112e-03
7.359686677497083717724990492570e-01	-1.265882798062097913671664173307e+00	0.000000000000000000000000000000e+00	7.713107343416194215668379996487e-03
7.385241145127282580418182078574e-01	-1.270308961691685611938851252489e+00	0.000000000000000000000000000000e+00	7.527327254801660129379659025517e-03
7.410795612757480332888349039422e-01	-1.274735125321273310206038331671e+00	0.000000000000000000000000000000e+00	7.355393801717357432634614156086e-03
7.436350080387678085358516000269e-01	-1.279161288950861230517830335884e+00	0.000000000000000000000000000000e+00	7.197246855968006569448380815857e-03
7.461904548017876948051707586274e-01	-1.283587452580448928785017415066e+00	0.000000000000000000000000000000e+00	7.052941728922576883342721032477e-03
7.487459015648074700521874547121e-01	-1.288013616210036627052204494248e+00	0.000000000000000000000000000000e+00	6.922624202503710466594100125803e-03
7.513013483278272452992041507969e-01	-1.292439779839624325319391573430e+00	0.000000000000000000000000000000e+00	6.806506268557095326587891293002e-03
7.538567950908471315685233093973e-01	-1.296865943469212245631183577643e+00	0.000000000000000000000000000000e+00	6.704842819411772729398801828893e-03
7.564122418538669068155400054820e-01	-1.301292107098799943898370656825e+00	0.000000000000000000000000000000e+00	6.617909569702699890125785486816e-03
7.589676886168867930848591640824e-01	-1.305718270728387642165557736007e+00	0.000000000000000000000000000000e+00	6.545982532833133187011309672698e-03
7.615231353799065683318758601672e-01	-1.310144434357975562477349740220e+00	0.000000000000000000000000000000e+00	6.489319414817363955438889178140e-03
7.640785821429264546011950187676e-01	-1.314570597987563260744536819402e+00	0.000000000000000000000000000000e+00	6.448143314060783386210129464189e-03
7.666340289059462298482117148524e-01	-1.318996761617150959011723898584e+00	0.000000000000000000000000000000e+00	6.422629122690404722406665172230e-03
5.110893526039640699654142963482e-03	8.852327259175509291400096856250e-03	0.000000000000000000000000000000e+00	6.432771835228304375953189975235e-03
7.666340289059461049481214445223e-03	4.426163629587754645700048428125e-03	0.000000000000000000000000000000e+00	6.430943350460405216750814361149e-03
1.022178705207928139930828592696e-02	0.000000000000000000000000000000e+00	0.000000000000000000000000000000e+00	6.444731495924180611489795467151e-03
1.277723381509910348385883338551e-02	-4.426163629587753778338310439722e-03	0.000000000000000000000000000000e+00	6.474085596218417601455108467690e-03
1.533268057811892383368590486725e-02	-8.852327259175509291400096856250e-03	0.000000000000000000000000000000e+00	6.518891887509553444146614964438e-03
1.788812734113874591823645232580e-02	-1.327849088876326306973840729597e-02	0.000000000000000000000000000000e+00	6.578979738377776012581144016167e-03
2.044357410415856626806352380754e-02	-1.770465451835101511335324175889e-02	0.000000000000000000000000000000e+00	6.654131640585059584425131617991e-03
2.299902086717838661789059528928e-02	-2.213081814793877583058545610584e-02	0.000000000000000000000000000000e+00	6.744096751881346885060253271149e-03
2.555446763019820696771766677102e-02	-2.655698177752652960892376654556e-02	0.000000000000000000000000000000e+00	6.848607650080732779651615516059e-03
2.810991439321803078699169020638e-02	-3.098314540711428338726207698528e-02	0.000000000000000000000000000000e+00	6.967399846826407595890007229400e-03
3.066536115623784766737180973450e-02	-3.540930903670203716560038742500e-02	0.000000000000000000000000000000e+00	7.100233517007425651512697584167e-03
3.322080791925766801719888121625e-02	-3.983547266628979094393869786472e-02	0.000000000000000000000000000000e+00	7.246916831482791421237266149546e-03
3.577625468227749183647290465160e-02	-4.426163629587754472227700830445e-02	0.000000000000000000000000000000e+00	7.407330239331028250149291380922e-03
3.833170144529730871685302417973e-02	-4.868779992546530543950922265140e-02	0.000000000000000000000000000000e+00	7.581451030599960401457071412779e-03
4.088714820831713253612704761508e-02	-5.311396355505305921784753309112e-02	0.000000000000000000000000000000e+00	7.769377520467385389579817456251e-03
4.344259497133695635540107105044e-02	-5.754012718464081299618584353084e-02	0.000000000000000000000000000000e+00	7.971352220504532293254840169539e-03
4.599804173435677323578119057856e-02	-6.196629081422856677452415397056e-02	0.000000000000000000000000000000e+00	8.187783394421801336227062506623e-03
4.855348849737659705505521401392e-02	-6.639245444381632055286246441028e-02	0.000000000000000000000000000000e+00	8.419264418141843286935710466423e-03
5.110893526039642087432923744927e-02	-7.081861807340407433120077485000e-02	0.000000000000000000000000000000e+00	8.666590364517921113440834801622e-03
5.366438202341623775470935697740e-02	-7.524478170299184198732689310418e-02	0.000000000000000000000000000000e+00	8.930771196032484190996392214856e-03
5.621982878643605463508947650553e-02	-7.967094533257958188787739572945e-02	0.000000000000000000000000000000e+00	9.213040858364572593952601664569e-03
5.877527554945587845436349994088e-02	-8.409710896216734954400351398363e-02	0.000000000000000000000000000000e+00	9.514861415354160245616554902881e-03
6.133072231247569533474361946901e-02	-8.852327259175508944455401660889e-02	0.000000000000000000000000000000e+00	9.837921170056374703394297398518e-03
6.388616907549551915401764290436e-02	-9.294943622134285710068013486307e-02	0.000000000000000000000000000000e+00	1.018412547136431957339741671831e-02
6.644161583851534991218557024695e-02	-9.737559985093059700123063748833e-02	0.000000000000000000000000000000e+00	1.055557862525566617528660628977e-02
6.899706260153518067035349758953e-02	-1.018017634805183646573567557425e-01	0.000000000000000000000000000000e+00	1.095455511056955127946466177491e-02
7.155250936455498367294580930320e-02	-1.062279271101061184356950661822e-01	0.000000000000000000000000000000e+00	1.138345813742234167997846583376e-02
7.410795612757481443111373664578e-02	-1.106540907396938722140333766220e-01	0.000000000000000000000000000000e+00	1.184476353014606193891911090077e-02
7.666340289059461743370604835945e-02	-1.150802543692816259923716870617e-01	0.000000000000000000000000000000e+00	1.234094717502816698773138170964e-02
7.921884965361444819187397570204e-02	-1.195064179988693797707099975014e-01	0.000000000000000000000000000000e+00	1.287439467105634671728608964258e-02
8.177429641663427895004190304462e-02	-1.239325816284571335490483079411e-01	0.000000000000000000000000000000e+00	1.344729268621123845217635306426e-02
8.432974317965408195263421475829e-02	-1.283587452580448873273866183808e-01	0.000000000000000000000000000000e+00	1.406150269723399279242492809772e-02
8.688518994267391271080214210087e-02	-1.327849088876326411057249288206e-01	0.000000000000000000000000000000e+00	1.471841933303806408683822581906e-02
8.944063670569371571339445381454e-02	-1.372110725172203948840632392603e-01	0.000000000000000000000000000000e+00	1.541881755517161313451257598217e-02
9.199608346871354647156238115713e-02	-1.416372361468081486624015497000e-01	0.000000000000000000000000000000e+00	1.616269501966933336278842148204e-02
9.455153023173337722973030849971e-02	-1.460633997763959024407398601397e-01	0.000000000000000000000000000000e+00	1.694911846199887231478875548873e-02
9.710697699475320798789823584229e-02	-1.504895634059836562190781705795e-01	0.000000000000000000000000000000e+00	1.777608520953141355014359703546e-02
9.966242375777301099049054755596e-02	-1.549157270355714099974164810192e-01	0.000000000000000000000000000000e+00	1.864041308808680325048712234093e-02
1.022178705207928417486584748985e-01	-1.593418906651591915313304070878e-01	0.000000000000000000000000000000e+00	1.953767365939461375656804875689e-02
1.047733172838126447512507866122e-01	-1.637680542947469175540931018986e-01	0.000000000000000000000000000000e+00	2.046218439001664182730344521133e-02
1.073287640468324755094187139548e-01	-1.681942179243346713324314123383e-01	0.000000000000000000000000000000e+00	2.140707532746360247655204034345e-02
1.098842108098523062675866412974e-01	-1.726203815539224528663453384070e-01	0.000000000000000000000000000000e+00	2.236444400213546263023189908381e-02
1.124396575728721092701789530111e-01	-1.770465451835102066446836488467e-01	0.000000000000000000000000000000e+00	2.332560911153480284752070872401e-02
1.149951043358919400283468803536e-01	-1.814727088130979326674463436575e-01	0.000000000000000000000000000000e+00	2.428146853934856630452543413412e-02
1.175505510989117430309391920673e-01	-1.858988724426856864457846540972e-01	0.000000000000000000000000000000e+00	2.522296017716793570251354594802e-02
1.201059978619316015446827350388e-01	-1.903250360722734679796985801659e-01	0.000000000000000000000000000000e+00	2.614161529565795297203045777223e-02
1.226614446249514045472750467525e-01	-1.947511997018612217580368906056e-01	0.000000000000000000000000000000e+00	2.703018392707026706922590619797e-02
1.252168913879712353054429740951e-01	-1.991773633314489755363752010453e-01	0.000000000000000000000000000000e+00	2.788330032717700746047739812639e-02
1.277723381509910383080352858087e-01	-2.036035269610367015591378958561e-01	0.000000000000000000000000000000e+00	2.869814508146489515083565891018e-02
1.303277849140108413106275975224e-01	-2.080296905906244553374762062958e-01	0.000000000000000000000000000000e+00	2.947505003111623375633421062503e-02
1.328832316770306998243711404939e-01	-2.124558542202122368713901323645e-01	0.000000000000000000000000000000e+00	3.021798437148639354665746736828e-02
1.354386784400505028269634522076e-01	-2.168820178497999906497284428042e-01	0.000000000000000000000000000000e+00	3.093485676516587873363661742587e-02
1.379941252030703058295557639212e-01	-2.213081814793877444280667532439e-01	0.000000000000000000000000000000e+00	3.163757090879951161532801506837e-02
1.405495719660901365877236912638e-01	-2.257343451089754704508294480547e-01	0.000000000000000000000000000000e+00	3.234178222282310666280125133198e-02
1.431050187291099673458916186064e-01	-2.301605087385632519847433741234e-01	0.000000000000000000000000000000e+00	3.306632218267656353472006003358e-02
1.456604654921297981040595459490e-01	-2.345866723681510057630816845631e-01	0.000000000000000000000000000000e+00	3.383228442698592297599446965251e-02
1.482159122551496011066518576627e-01	-2.390128359977387595414199950028e-01	0.000000000000000000000000000000e+00	3.466180214525831776439801501510e-02
1.507713590181694318648197850052e-01	-2.434389996273265133197583054425e-01	0.000000000000000000000000000000e+00	3.557658677888447806836325071345e-02
1.533268057811892626229877123478e-01	-2.478651632569142670980966158822e-01	0.000000000000000000000000000000e+00	3.659633923544088063284362988270e-02
1.558822525442090656255800240615e-01	-2.522913268865020208764349263220e-01	0.000000000000000000000000000000e+00	3.773717995050775153575983722476e-02
1.584376993072288963837479514041e-01	-2.567174905160897746547732367617e-01	0.000000000000000000000000000000e+00	3.901026480214991876138697080023e-02
1.609931460702486993863402631177e-01	-2.611436541456775284331115472014e-01	0.000000000000000000000000000000e+00	4.042075157059991930008635563354e-02
1.635485928332685301445081904603e-01	-2.655698177752652822114498576411e-01	0.000000000000000000000000000000e+00	4.196725082665068301546185125517e-02
1.661040395962883609026761178029e-01	-2.699959814048530359897881680808e-01	0.000000000000000000000000000000e+00	4.364183772656627519070937637480e-02
1.686594863593081639052684295166e-01	-2.744221450344407897681264785206e-01	0.000000000000000000000000000000e+00	4.543062964454550045623193454958e-02
1.712149331223279946634363568592e-01	-2.788483086640285435464647889603e-01	0.000000000000000000000000000000e+00	4.731487114899673995793705216784e-02
1.737703798853477976660286685728e-01	-2.832744722936162973248030994000e-01	0.000000000000000000000000000000e+00	4.927243619191809531621117912437e-02
1.763258266483676561797722115443e-01	-2.877006359232040511031414098397e-01	0.000000000000000000000000000000e+00	5.127966755993961650572643407031e-02
1.788812734113874591823645232580e-01	-2.921267995527918048814797202795e-01	0.000000000000000000000000000000e+00	5.331350647320770574921766637999e-02
1.814367201744072621849568349717e-01	-2.965529631823795586598180307192e-01	0.000000000000000000000000000000e+00	5.535386912432310735354690223176e-02
1.839921669374270929431247623143e-01	-3.009791268119673124381563411589e-01	0.000000000000000000000000000000e+00	5.738614007240001174681154338941e-02
1.865476137004469237012926896568e-01	-3.054052904415551217276458828565e-01	0.000000000000000000000000000000e+00	5.940345029516767155763901087084e-02
1.891030604634667544594606169994e-01	-3.098314540711428199948329620383e-01	0.000000000000000000000000000000e+00	6.140815229343425663000033409844e-02
1.916585072264865574620529287131e-01	-3.142576177007305737731712724781e-01	0.000000000000000000000000000000e+00	6.341174976737101731671941706736e-02
1.942139539895063882202208560557e-01	-3.186837813303183275515095829178e-01	0.000000000000000000000000000000e+00	6.543266422610093113743090498247e-02
1.967694007525261912228131677693e-01	-3.231099449599060813298478933575e-01	0.000000000000000000000000000000e+00	6.749172303804819306183304661317e-02
1.993248475155460219809810951119e-01	-3.275361085894938906193374350551e-01	0.000000000000000000000000000000e+00	6.960605538760807065035152163546e-02
2.018802942785658527391490224545e-01	-3.319622722190816443976757454948e-01	0.000000000000000000000000000000e+00	7.178288117665476697482063173084e-02
2.044357410415856557417413341682e-01	-3.363884358486693426648628246767e-01	0.000000000000000000000000000000e+00	7.401501612651693873257130462662e-02
2.069911878046054864999092615108e-01	-3.408145994782571519543523663742e-01	0.000000000000000000000000000000e+00	7.627946397376929310585325083593e-02
2.095466345676252895025015732244e-01	-3.452407631078448502215394455561e-01	0.000000000000000000000000000000e+00	7.853935056110014634178639880702e-02
2.121020813306451202606695005670e-01	-3.496669267374326595110289872537e-01	0.000000000000000000000000000000e+00	8.074814370208321934185846657783e-02
2.146575280936649787744130435385e-01	-3.540930903670204132893672976934e-01	0.000000000000000000000000000000e+00	8.285415894413300508247743891843e-02
2.172129748566847540214297396233e-01	-3.585192539966081115565543768753e-01	0.000000000000000000000000000000e+00	8.480366823303647771936653043667e-02
2.197684216197045847795976669659e-01	-3.629454176261959208460439185728e-01	0.000000000000000000000000000000e+00	8.654323660704700549306522816551e-02
2.223238683827243877821899786795e-01	-3.673715812557836191132309977547e-01	0.000000000000000000000000000000e+00	8.802442291967926824014512021677e-02
2.248793151457442185403579060221e-01	-3.717977448853713728915693081944e-01	0.000000000000000000000000000000e+00	8.921279841940782384668295890151e-02
2.274347619087640770541014489936e-01	-3.762239085149591821810588498920e-01	0.000000000000000000000000000000e+00	9.009891862808484808144982025624e-02
2.299902086717838523011181450784e-01	-3.806500721445468804482459290739e-01	0.000000000000000000000000000000e+00	9.070774160879932490608723583136e-02
2.325456554348037108148616880499e-01	-3.850762357741346897377354707714e-01	0.000000000000000000000000000000e+00	9.110622624259739898988641471078e-02
2.351011021978235415730296153924e-01	-3.895023994037224435160737812112e-01	0.000000000000000000000000000000e+00	9.140891498876296816789022159355e-02
2.376565489608433445756219271061e-01	-3.939285630333101417832608603931e-01	0.000000000000000000000000000000e+00	9.177746424589425244811025095260e-02
2.402119957238631753337898544487e-01	-3.983547266628979510727504020906e-01	0.000000000000000000000000000000e+00	9.241200043661511320802759428261e-02
2.427674424868829505808065505335e-01	-4.027808902924856493399374812725e-01	0.000000000000000000000000000000e+00	9.353940629709958654025570012891e-02
2.453228892499028090945500935049e-01	-4.072070539220734586294270229700e-01	0.000000000000000000000000000000e+00	9.540113846761746896341094270610e-02
2.478783360129226398527180208475e-01	-4.116332175516612124077653334098e-01	0.000000000000000000000000000000e+00	9.823134019376758563346641039971e-02
2.504337827759424706108859481901e-01	-4.160593811812489106749524125917e-01	0.000000000000000000000000000000e+00	1.022182830112315088388896811011e-01
2.529892295389623013690538755327e-01	-4.204855448108367199644419542892e-01	0.000000000000000000000000000000e+00	1.074635562975838343202639180163e-01
2.555446763019820766160705716175e-01	-4.249117084404244182316290334711e-01	0.000000000000000000000000000000e+00	1.139578548210571917742583991640e-01
2.581001230650019073742384989600e-01	-4.293378720700122275211185751687e-01	0.000000000000000000000000000000e+00	1.215680108985700835777521433556e-01
2.606555698280217936435576575605e-01	-4.337640356995999812994568856084e-01	0.000000000000000000000000000000e+00	1.300232875696685774791205858492e-01
2.632110165910415688905743536452e-01	-4.381901993291876795666439647903e-01	0.000000000000000000000000000000e+00	1.389077355872618269039264760067e-01
2.657664633540613996487422809878e-01	-4.426163629587754888561335064878e-01	0.000000000000000000000000000000e+00	1.476718602676813374419140245664e-01
2.683219101170812304069102083304e-01	-4.470425265883632426344718169275e-01	0.000000000000000000000000000000e+00	1.556696029049953189371535700047e-01
2.708773568801010056539269044151e-01	-4.514686902179509964128101273673e-01	0.000000000000000000000000000000e+00	1.622213509381062179759425134762e-01
2.734328036431208919232460630155e-01	-4.558948538475387501911484378070e-01	0.000000000000000000000000000000e+00	1.666924336921035698644288913783e-01
2.759882504061406671702627591003e-01	-4.603210174771264484583355169889e-01	0.000000000000000000000000000000e+00	1.685733110013253321923798466742e-01
2.785436971691604979284306864429e-01	-4.647471811067142577478250586864e-01	0.000000000000000000000000000000e+00	1.675517413776495823096723825074e-01
2.810991439321803286865986137855e-01	-4.691733447363020115261633691262e-01	0.000000000000000000000000000000e+00	1.635670127143996621654764567211e-01
2.836545906952001039336153098702e-01	-4.735995083658897653045016795659e-01	0.000000000000000000000000000000e+00	1.568436054848252325655266758986e-01
2.862100374582199902029344684706e-01	-4.780256719954775190828399900056e-01	0.000000000000000000000000000000e+00	1.478998088652344611304556565301e-01
2.887654842212398209611023958132e-01	-4.824518356250653283723295317031e-01	0.000000000000000000000000000000e+00	1.375287115486952815857080167916e-01
2.913209309842595962081190918980e-01	-4.868779992546530266395166108850e-01	0.000000000000000000000000000000e+00	1.267474041435800724553217833090e-01
2.938763777472794269662870192406e-01	-4.913041628842408359290061525826e-01	0.000000000000000000000000000000e+00	1.167145417513225785777208898253e-01
2.964318245102992577244549465831e-01	-4.957303265138285341961932317645e-01	0.000000000000000000000000000000e+00	1.086180479769481704854783288283e-01
2.989872712733190884826228739257e-01	-5.001564901434163434856827734620e-01	0.000000000000000000000000000000e+00	1.035455993445221489768215406002e-01
3.015427180363389192407908012683e-01	-5.045826537730040417528698526439e-01	0.000000000000000000000000000000e+00	1.023518697057758664037407925207e-01
3.040981647993586944878074973531e-01	-5.090088174025917400200569318258e-01	0.000000000000000000000000000000e+00	1.055418175471879577154155072094e-01
3.066536115623785252459754246956e-01	-5.134349810321795493095464735234e-01	0.000000000000000000000000000000e+00	1.131855946501237331069944502815e-01
3.092090583253983560041433520382e-01	-5.178611446617672475767335527053e-01	0.000000000000000000000000000000e+00	1.248774127473166462021225697754e-01
3.117645050884181867623112793808e-01	-5.222873082913550568662230944028e-01	0.000000000000000000000000000000e+00	1.397485734684674185679398306092e-01
3.143199518514380175204792067234e-01	-5.267134719209428661557126361004e-01	0.000000000000000000000000000000e+00	1.565393317394811467657689263433e-01
3.168753986144577927674959028082e-01	-5.311396355505305644228997152823e-01	0.000000000000000000000000000000e+00	1.737281119511897287122081934285e-01
3.194308453774776235256638301507e-01	-5.355657991801183737123892569798e-01	0.000000000000000000000000000000e+00	1.897082155728392893756506509817e-01
3.219862921404974542838317574933e-01	-5.399919628097060719795763361617e-01	0.000000000000000000000000000000e+00	2.029890879905603684463244462677e-01
3.245417389035172850419996848359e-01	-5.444181264392938812690658778592e-01	0.000000000000000000000000000000e+00	2.123910864901774608881623862544e-01
3.270971856665371158001676121785e-01	-5.488442900688815795362529570411e-01	0.000000000000000000000000000000e+00	2.171975645308260594035232315946e-01
3.296526324295568910471843082632e-01	-5.532704536984692778034400362230e-01	0.000000000000000000000000000000e+00	2.172318704217394980116040414941e-01
3.322080791925767218053522356058e-01	-5.576966173280570870929295779206e-01	0.000000000000000000000000000000e+00	2.128424323915034943599522421209e-01
3.347635259555965525635201629484e-01	-5.621227809576448963824191196181e-01	0.000000000000000000000000000000e+00	2.048018922488304971452066638449e-01
3.373189727186163833216880902910e-01	-5.665489445872325946496061988000e-01	0.000000000000000000000000000000e+00	1.941486123333929225687199959793e-01
3.398744194816362140798560176336e-01	-5.709751082168204039390957404976e-01	0.000000000000000000000000000000e+00	1.820159323327790179547491788981e-01
3.424298662446559893268727137183e-01	-5.754012718464081022062828196795e-01	0.000000000000000000000000000000e+00	1.694898513834664222077464046379e-01
3.449853130076758200850406410609e-01	-5.798274354759959114957723613770e-01	0.000000000000000000000000000000e+00	1.575216034914646012765615523676e-01
3.475407597706957063543597996613e-01	-5.842535991055836097629594405589e-01	0.000000000000000000000000000000e+00	1.468948588313049863351977819548e-01
3.500962065337154816013764957461e-01	-5.886797627351714190524489822565e-01	0.000000000000000000000000000000e+00	1.382279682628023143031725794572e-01
3.526516532967353123595444230887e-01	-5.931059263647591173196360614384e-01	0.000000000000000000000000000000e+00	1.319841577260412457395233332136e-01
3.552071000597551431177123504312e-01	-5.975320899943469266091256031359e-01	0.000000000000000000000000000000e+00	1.284686321264948416498441474687e-01
3.577625468227749183647290465160e-01	-6.019582536239346248763126823178e-01	0.000000000000000000000000000000e+00	1.278079448786359761935926826482e-01
3.603179935857948046340482051164e-01	-6.063844172535224341658022240154e-01	0.000000000000000000000000000000e+00	1.299220536231189548903586228334e-01
3.628734403488145798810649012012e-01	-6.108105808831101324329893031972e-01	0.000000000000000000000000000000e+00	1.345091831959157879783361977388e-01
3.654288871118344106392328285438e-01	-6.152367445126979417224788448948e-01	0.000000000000000000000000000000e+00	1.410608239748390724255244776941e-01
3.679843338748542413974007558863e-01	-6.196629081422857510119683865923e-01	0.000000000000000000000000000000e+00	1.489138551955724310005280131008e-01
3.705397806378740166444174519711e-01	-6.240890717718734492791554657742e-01	0.000000000000000000000000000000e+00	1.573310541496042436193647517939e-01
3.730952274008939029137366105715e-01	-6.285152354014611475463425449561e-01	0.000000000000000000000000000000e+00	1.655918328590339494432726041850e-01
3.756506741639136781607533066563e-01	-6.329413990310489568358320866537e-01	0.000000000000000000000000000000e+00	1.730718225217713901464833270438e-01
3.782061209269335089189212339988e-01	-6.373675626606366551030191658356e-01	0.000000000000000000000000000000e+00	1.792966170385278112942017969544e-01
3.807615676899533396770891613414e-01	-6.417937262902244643925087075331e-01	0.000000000000000000000000000000e+00	1.839635774835988724085211742931e-01
3.833170144529731704352570886840e-01	-6.462198899198121626596957867150e-01	0.000000000000000000000000000000e+00	1.869331271100377611649179243614e-01
3.858724612159930011934250160266e-01	-6.506460535493999719491853284126e-01	0.000000000000000000000000000000e+00	1.881964973002282770497828323641e-01
3.884279079790127764404417121114e-01	-6.550722171789876702163724075945e-01	0.000000000000000000000000000000e+00	1.878286540074785571086124491558e-01
3.909833547420326627097608707118e-01	-6.594983808085754795058619492920e-01	0.000000000000000000000000000000e+00	1.859399729325855177286541675130e-01
3.935388015050524379567775667965e-01	-6.639245444381632887953514909896e-01	0.000000000000000000000000000000e+00	1.826392732876090385651934866473e-01
3.960942482680722687149454941391e-01	-6.683507080677509870625385701715e-01	0.000000000000000000000000000000e+00	1.780222248137474094775711819238e-01
3.986496950310920994731134214817e-01	-6.727768716973387963520281118690e-01	0.000000000000000000000000000000e+00	1.721884904371988600502163535566e-01
4.012051417941119302312813488243e-01	-6.772030353269264946192151910509e-01	0.000000000000000000000000000000e+00	1.652842030260259775786835234612e-01
4.037605885571317054782980449090e-01	-6.816291989565141928864022702328e-01	0.000000000000000000000000000000e+00	1.575519217440654595741023058508e-01
4.063160353201515362364659722516e-01	-6.860553625861018911535893494147e-01	0.000000000000000000000000000000e+00	1.493684624824817286370404190166e-01
4.088714820831713669946338995942e-01	-6.904815262156898114653813536279e-01	0.000000000000000000000000000000e+00	1.412500287810495303020275059680e-01
4.114269288461911977528018269368e-01	-6.949076898452775097325684328098e-01	0.000000000000000000000000000000e+00	1.338167726217672770516742275504e-01
4.139823756092109729998185230215e-01	-6.993338534748652079997555119917e-01	0.000000000000000000000000000000e+00	1.277198061513739324457361590248e-01
4.165378223722308592691376816219e-01	-7.037600171044530172892450536892e-01	0.000000000000000000000000000000e+00	1.235482006983590896886937571253e-01
4.190932691352506345161543777067e-01	-7.081861807340408265787345953868e-01	0.000000000000000000000000000000e+00	1.217379978109802557417751245339e-01
4.216487158982704652743223050493e-01	-7.126123443636285248459216745687e-01	0.000000000000000000000000000000e+00	1.225063763068822419999293060755e-01
4.242041626612903515436414636497e-01	-7.170385079932163341354112162662e-01	0.000000000000000000000000000000e+00	1.258249994082837885933656707493e-01
4.267596094243101267906581597344e-01	-7.214646716228040324025982954481e-01	0.000000000000000000000000000000e+00	1.314363728855282298368933879829e-01
4.293150561873299020376748558192e-01	-7.258908352523917306697853746300e-01	0.000000000000000000000000000000e+00	1.389041012954581877369975018155e-01
4.318705029503497883069940144196e-01	-7.303169988819796509815773788432e-01	0.000000000000000000000000000000e+00	1.476794385257580166648239128335e-01
4.344259497133695635540107105044e-01	-7.347431625115673492487644580251e-01	0.000000000000000000000000000000e+00	1.571631407563054416698378190631e-01
4.369813964763893943121786378470e-01	-7.391693261411550475159515372070e-01	0.000000000000000000000000000000e+00	1.667458290836160428316503612223e-01
4.395368432394091695591953339317e-01	-7.435954897707427457831386163889e-01	0.000000000000000000000000000000e+00	1.758212162670118594576251780381e-01
4.420922900024290558285144925321e-01	-7.480216534003305550726281580864e-01	0.000000000000000000000000000000e+00	1.837796413172485820997081873429e-01
4.446477367654488310755311886169e-01	-7.524478170299182533398152372683e-01	0.000000000000000000000000000000e+00	1.900013332893206174922795526072e-01
4.472031835284686618336991159595e-01	-7.568739806595060626293047789659e-01	0.000000000000000000000000000000e+00	1.938705879790566244391669670222e-01
4.497586302914885481030182745599e-01	-7.613001442890938719187943206634e-01	0.000000000000000000000000000000e+00	1.948264084760420733477559451785e-01
4.523140770545083233500349706446e-01	-7.657263079186815701859813998453e-01	0.000000000000000000000000000000e+00	1.924483347705109592684635799742e-01
4.548695238175280985970516667294e-01	-7.701524715482692684531684790272e-01	0.000000000000000000000000000000e+00	1.865610913875679621742875724522e-01
4.574249705805479848663708253298e-01	-7.745786351778571887649604832404e-01	0.000000000000000000000000000000e+00	1.773282248851778541975932057539e-01
4.599804173435678156245387526724e-01	-7.790047988074448870321475624223e-01	0.000000000000000000000000000000e+00	1.653043730495035168459594387969e-01
4.625358641065875908715554487571e-01	-7.834309624370325852993346416042e-01	0.000000000000000000000000000000e+00	1.514228038155879807469261777442e-01
4.650913108696074771408746073575e-01	-7.878571260666203945888241833018e-01	0.000000000000000000000000000000e+00	1.369111646407926985435921096723e-01
4.676467576326272523878913034423e-01	-7.922832896962080928560112624837e-01	0.000000000000000000000000000000e+00	1.231446963639697689263385882441e-01
4.702022043956470831460592307849e-01	-7.967094533257957911231983416656e-01	0.000000000000000000000000000000e+00	1.114620433315506586868792737732e-01
4.727576511586668583930759268696e-01	-8.011356169553836004126878833631e-01	0.000000000000000000000000000000e+00	1.029773068337693497920071195040e-01
4.753130979216867446623950854701e-01	-8.055617805849714097021774250607e-01	0.000000000000000000000000000000e+00	9.842509254667904106117504170470e-02
4.778685446847065199094117815548e-01	-8.099879442145591079693645042425e-01	0.000000000000000000000000000000e+00	9.806731967936699323473703771015e-02
4.804239914477262951564284776396e-01	-8.144141078441468062365515834244e-01	0.000000000000000000000000000000e+00	1.016782557468380171483701701618e-01
4.829794382107461814257476362400e-01	-8.188402714737347265483435876376e-01	0.000000000000000000000000000000e+00	1.086048950580948135868908366319e-01
4.855348849737660121839155635826e-01	-8.232664351033224248155306668195e-01	0.000000000000000000000000000000e+00	1.178838109195382982674615846008e-01
4.880903317367857874309322596673e-01	-8.276925987329101230827177460014e-01	0.000000000000000000000000000000e+00	1.283857920996953061454348699044e-01
4.906457784998056737002514182677e-01	-8.321187623624979323722072876990e-01	0.000000000000000000000000000000e+00	1.389600862842534645391623371324e-01
4.932012252628254489472681143525e-01	-8.365449259920856306393943668809e-01	0.000000000000000000000000000000e+00	1.485559596898787804164498993487e-01
4.957566720258452797054360416951e-01	-8.409710896216733289065814460628e-01	0.000000000000000000000000000000e+00	1.563109865335240711292641435648e-01
4.983121187888651659747552002955e-01	-8.453972532512612492183734502760e-01	0.000000000000000000000000000000e+00	1.616055949040054451337766749930e-01
5.008675655518849412217718963802e-01	-8.498234168808489474855605294579e-01	0.000000000000000000000000000000e+00	1.640883797831312052029062442671e-01
5.034230123149047164687885924650e-01	-8.542495805104366457527476086398e-01	0.000000000000000000000000000000e+00	1.636769881786226954467622363154e-01
5.059784590779244917158052885497e-01	-8.586757441400243440199346878217e-01	0.000000000000000000000000000000e+00	1.605378853216415380167347848328e-01
5.085339058409443779851244471502e-01	-8.631019077696122643317266920349e-01	0.000000000000000000000000000000e+00	1.550482952981388773405768688463e-01
5.110893526039641532321411432349e-01	-8.675280713991999625989137712168e-01	0.000000000000000000000000000000e+00	1.477445870586035769900234981833e-01
5.136447993669840395014603018353e-01	-8.719542350287876608661008503987e-01	0.000000000000000000000000000000e+00	1.392593360337487373712406224513e-01
5.162002461300039257707794604357e-01	-8.763803986583754701555903920962e-01	0.000000000000000000000000000000e+00	1.302528059678980387747770919304e-01
5.187556928930237010177961565205e-01	-8.808065622879631684227774712781e-01	0.000000000000000000000000000000e+00	1.213470946925217786027673128046e-01
5.213111396560434762648128526052e-01	-8.852327259175508666899645504600e-01	0.000000000000000000000000000000e+00	1.130715858325821859819981796136e-01
5.238665864190633625341320112057e-01	-8.896588895471387870017565546732e-01	0.000000000000000000000000000000e+00	1.058249464629992392383783794685e-01
5.264220331820831377811487072904e-01	-8.940850531767264852689436338551e-01	0.000000000000000000000000000000e+00	9.985545476301688205822415511648e-02
5.289774799451029130281654033752e-01	-8.985112168063141835361307130370e-01	0.000000000000000000000000000000e+00	9.526037566437242642969351891225e-02
5.315329267081227992974845619756e-01	-9.029373804359019928256202547345e-01	0.000000000000000000000000000000e+00	9.200217425052052699907534361046e-02
5.340883734711425745445012580603e-01	-9.073635440654898021151097964321e-01	0.000000000000000000000000000000e+00	8.993563556580345952351507321509e-02
5.366438202341623497915179541451e-01	-9.117897076950775003822968756140e-01	0.000000000000000000000000000000e+00	8.883965605804822196489567431854e-02
5.391992669971822360608371127455e-01	-9.162158713246651986494839547959e-01	0.000000000000000000000000000000e+00	8.845020840244037507726915237072e-02
5.417547137602021223301562713459e-01	-9.206420349542530079389734964934e-01	0.000000000000000000000000000000e+00	8.849180543056861525386125322257e-02
5.443101605232218975771729674307e-01	-9.250681985838407062061605756753e-01	0.000000000000000000000000000000e+00	8.870459011572040530779759137658e-02
5.468656072862416728241896635154e-01	-9.294943622134284044733476548572e-01	0.000000000000000000000000000000e+00	8.886510695423943673176836455241e-02
5.494210540492615590935088221158e-01	-9.339205258430163247851396590704e-01	0.000000000000000000000000000000e+00	8.880092183066269628799460633672e-02
5.519765008122813343405255182006e-01	-9.383466894726040230523267382523e-01	0.000000000000000000000000000000e+00	8.839969983696799316064129925508e-02
5.545319475753011095875422142853e-01	-9.427728531021917213195138174342e-01	0.000000000000000000000000000000e+00	8.761179048467448993164907733444e-02
5.570873943383209958568613728858e-01	-9.471990167317795306090033591317e-01	0.000000000000000000000000000000e+00	8.644464020261653780519139900207e-02
5.596428411013407711038780689705e-01	-9.516251803613673398984929008293e-01	0.000000000000000000000000000000e+00	8.494917943224064571516862542921e-02
5.621982878643605463508947650553e-01	-9.560513439909550381656799800112e-01	0.000000000000000000000000000000e+00	8.320142689112558498365501691296e-02
5.647537346273804326202139236557e-01	-9.604775076205428474551695217087e-01	0.000000000000000000000000000000e+00	8.128426536602995078339972678805e-02
5.673091813904003188895330822561e-01	-9.649036712501305457223566008906e-01	0.000000000000000000000000000000e+00	7.927355224305975001097834820030e-02
5.698646281534200941365497783409e-01	-9.693298348797182439895436800725e-01	0.000000000000000000000000000000e+00	7.723032748486827192557768739789e-02
5.724200749164399804058689369413e-01	-9.737559985093061643013356842857e-01	0.000000000000000000000000000000e+00	7.519847651853875381000591460179e-02
5.749755216794597556528856330260e-01	-9.781821621388938625685227634676e-01	0.000000000000000000000000000000e+00	7.320583549869706663226764931096e-02
5.775309684424795308999023291108e-01	-9.826083257684815608357098426495e-01	0.000000000000000000000000000000e+00	7.126659583501088190971017866104e-02
5.800864152054993061469190251955e-01	-9.870344893980692591028969218314e-01	0.000000000000000000000000000000e+00	6.938358531498563241957100444779e-02
5.826418619685191924162381837959e-01	-9.914606530276571794146889260446e-01	0.000000000000000000000000000000e+00	6.754999711302608900176380757330e-02
5.851973087315389676632548798807e-01	-9.958868166572448776818760052265e-01	0.000000000000000000000000000000e+00	6.575090918889478497355582931050e-02
5.877527554945588539325740384811e-01	-1.000312980286832464926760621893e+00	0.000000000000000000000000000000e+00	6.396521900499305135490146767552e-02
5.903082022575786291795907345659e-01	-1.004739143916420385238552626106e+00	0.000000000000000000000000000000e+00	6.216844159779941203503028646082e-02
5.928636490205985154489098931663e-01	-1.009165307546008083505739705288e+00	0.000000000000000000000000000000e+00	6.033638612126472622332329365236e-02
5.954190957836182906959265892510e-01	-1.013591471175595781772926784470e+00	0.000000000000000000000000000000e+00	5.844927302820991654730420350461e-02
5.979745425466381769652457478514e-01	-1.018017634805183480040113863652e+00	0.000000000000000000000000000000e+00	5.649555634380067081767862191555e-02
6.005299893096579522122624439362e-01	-1.022443798434771178307300942834e+00	0.000000000000000000000000000000e+00	5.447466254175203914655867265537e-02
6.030854360726777274592791400210e-01	-1.026869962064358876574488022015e+00	0.000000000000000000000000000000e+00	5.239805535458626206679610959327e-02
6.056408828356976137285982986214e-01	-1.031296125693946796886280026229e+00	0.000000000000000000000000000000e+00	5.028841262710233295241124551467e-02
6.081963295987173889756149947061e-01	-1.035722289323534495153467105411e+00	0.000000000000000000000000000000e+00	4.817712923073646374971801265019e-02
6.107517763617371642226316907909e-01	-1.040148452953122193420654184592e+00	0.000000000000000000000000000000e+00	4.610069825286722267065897540306e-02
6.133072231247570504919508493913e-01	-1.044574616582709891687841263774e+00	0.000000000000000000000000000000e+00	4.409667704486634753902052352714e-02
6.158626698877769367612700079917e-01	-1.049000780212297811999633267988e+00	0.000000000000000000000000000000e+00	4.219989955441891260612408132147e-02
6.184181166507967120082867040765e-01	-1.053426943841885510266820347169e+00	0.000000000000000000000000000000e+00	4.043940923283850102931680225993e-02
6.209735634138164872553034001612e-01	-1.057853107471473208534007426351e+00	0.000000000000000000000000000000e+00	3.883634779235196204938418418351e-02
6.235290101768363735246225587616e-01	-1.062279271101061128845799430565e+00	0.000000000000000000000000000000e+00	3.740282507731904071412998291635e-02
6.260844569398561487716392548464e-01	-1.066705434730648827112986509746e+00	0.000000000000000000000000000000e+00	3.614165938316861448331707151738e-02
6.286399037028759240186559509311e-01	-1.071131598360236525380173588928e+00	0.000000000000000000000000000000e+00	3.504682122674274841189756557469e-02
6.311953504658958102879751095315e-01	-1.075557761989824445691965593142e+00	0.000000000000000000000000000000e+00	3.410441508440022889692144758556e-02
6.337507972289155855349918056163e-01	-1.079983925619412143959152672323e+00	0.000000000000000000000000000000e+00	3.329406080806568413166246500623e-02
6.363062439919353607820085017011e-01	-1.084410089248999842226339751505e+00	0.000000000000000000000000000000e+00	3.259056211611208175860099345300e-02
6.388616907549552470513276603015e-01	-1.088836252878587540493526830687e+00	0.000000000000000000000000000000e+00	3.196575924104626958976993478245e-02
6.414171375179751333206468189019e-01	-1.093262416508175460805318834900e+00	0.000000000000000000000000000000e+00	3.139045626563157637134438004978e-02
6.439725842809949085676635149866e-01	-1.097688580137763159072505914082e+00	0.000000000000000000000000000000e+00	3.083630034528191121712126232524e-02
6.465280310440146838146802110714e-01	-1.102114743767350857339692993264e+00	0.000000000000000000000000000000e+00	3.027748255898156382048824752928e-02
6.490834778070345700839993696718e-01	-1.106540907396938555606880072446e+00	0.000000000000000000000000000000e+00	2.969213815201673933863446563919e-02
6.516389245700543453310160657566e-01	-1.110967071026526253874067151628e+00	0.000000000000000000000000000000e+00	2.906335057223981971352699815725e-02
6.541943713330741205780327618413e-01	-1.115393234656113952141254230810e+00	0.000000000000000000000000000000e+00	2.837970540321831103280914021525e-02
6.567498180960940068473519204417e-01	-1.119819398285701872453046235023e+00	0.000000000000000000000000000000e+00	2.763538905771695947111155078346e-02
6.593052648591137820943686165265e-01	-1.124245561915289570720233314205e+00	0.000000000000000000000000000000e+00	2.682987367195347264137161857889e-02
6.618607116221336683636877751269e-01	-1.128671725544877268987420393387e+00	0.000000000000000000000000000000e+00	2.596726635218300771601462884064e-02
6.644161583851534436107044712116e-01	-1.133097889174465189299212397600e+00	0.000000000000000000000000000000e+00	2.505542331667840599829233383389e-02
6.669716051481733298800236298121e-01	-1.137524052804052887566399476782e+00	0.000000000000000000000000000000e+00	2.410493660216058917078463252892e-02
6.695270519111931051270403258968e-01	-1.141950216433640585833586555964e+00	0.000000000000000000000000000000e+00	2.312809469723119126793875466319e-02
6.720824986742129913963594844972e-01	-1.146376380063228506145378560177e+00	0.000000000000000000000000000000e+00	2.213790230672774833609040001647e-02
6.746379454372327666433761805820e-01	-1.150802543692816204412565639359e+00	0.000000000000000000000000000000e+00	2.114722272742800696088139034146e-02
6.771933922002525418903928766667e-01	-1.155228707322403902679752718541e+00	0.000000000000000000000000000000e+00	2.016808287673949040552656697400e-02
6.797488389632723171374095727515e-01	-1.159654870951991600946939797723e+00	0.000000000000000000000000000000e+00	1.921115887963838891883128212612e-02
6.823042857262922034067287313519e-01	-1.164081034581579521258731801936e+00	0.000000000000000000000000000000e+00	1.828544160159241080410019719693e-02
6.848597324893119786537454274367e-01	-1.168507198211167219525918881118e+00	0.000000000000000000000000000000e+00	1.739806748143062770095568225770e-02
6.874151792523318649230645860371e-01	-1.172933361840754917793105960300e+00	0.000000000000000000000000000000e+00	1.655429053580716181048870794257e-02
6.899706260153517511923837446375e-01	-1.177359525470342616060293039482e+00	0.000000000000000000000000000000e+00	1.575756662741113756087685260354e-02
6.925260727783715264394004407222e-01	-1.181785689099930314327480118664e+00	0.000000000000000000000000000000e+00	1.500971970687602942418070739450e-02
6.950815195413913016864171368070e-01	-1.186211852729518234639272122877e+00	0.000000000000000000000000000000e+00	1.431116112275492013861111217921e-02
6.976369663044111879557362954074e-01	-1.190638016359105932906459202059e+00	0.000000000000000000000000000000e+00	1.366113659876423691574842678165e-02
7.001924130674309632027529914922e-01	-1.195064179988693631173646281241e+00	0.000000000000000000000000000000e+00	1.305797965878359792601948186075e-02
7.027478598304507384497696875769e-01	-1.199490343618281329440833360422e+00	0.000000000000000000000000000000e+00	1.249935532447335982675351573334e-02
7.053033065934706247190888461773e-01	-1.203916507247869249752625364636e+00	0.000000000000000000000000000000e+00	1.198248246400250398291387199379e-02
7.078587533564903999661055422621e-01	-1.208342670877456948019812443818e+00	0.000000000000000000000000000000e+00	1.150432765351011750454279791711e-02
7.104142001195101752131222383468e-01	-1.212768834507044646286999522999e+00	0.000000000000000000000000000000e+00	1.106176695311479087069361781914e-02
7.129696468825300614824413969473e-01	-1.217194998136632344554186602181e+00	0.000000000000000000000000000000e+00	1.065171505857760020363755870676e-02
7.155250936455499477517605555477e-01	-1.221621161766220264865978606394e+00	0.000000000000000000000000000000e+00	1.027122336202181129838351125727e-02
7.180805404085697229987772516324e-01	-1.226047325395807963133165685576e+00	0.000000000000000000000000000000e+00	9.917550005430299242537017789800e-03
7.206359871715894982457939477172e-01	-1.230473489025395661400352764758e+00	0.000000000000000000000000000000e+00	9.588205793078329389200753496425e-03
7.231914339346093845151131063176e-01	-1.234899652654983581712144768971e+00	0.000000000000000000000000000000e+00	9.280980181921773958242383173456e-03
7.257468806976291597621298024023e-01	-1.239325816284571279979331848153e+00	0.000000000000000000000000000000e+00	8.993951504670916197170527084381e-03
7.283023274606489350091464984871e-01	-1.243751979914158978246518927335e+00	0.000000000000000000000000000000e+00	8.725485221133866264864309414406e-03
7.308577742236688212784656570875e-01	-1.248178143543746898558310931548e+00	0.000000000000000000000000000000e+00	8.474223499923097188690768177821e-03
7.334132209866885965254823531723e-01	-1.252604307173334596825498010730e+00	0.000000000000000000000000000000e+00	8.239068838220104870617710446368e-03
7.359686677497083717724990492570e-01	-1.257030470802922295092685089912e+00	0.000000000000000000000000000000e+00	8.019163828687732309408175979115e-03
7.385241145127282580418182078574e-01	-1.261456634432509993359872169094e+00	0.000000000000000000000000000000e+00	7.813868637702675243317251840836e-03
7.410795612757481443111373664578e-01	-1.265882798062097691627059248276e+00	0.000000000000000000000000000000e+00	7.622737288872084328306133471642e-03
7.436350080387679195581540625426e-01	-1.270308961691685389894246327458e+00	0.000000000000000000000000000000e+00	7.445493469304205816361452718866e-03
7.461904548017876948051707586274e-01	-1.274735125321273310206038331671e+00	0.000000000000000000000000000000e+00	7.282006305956245303945273406043e-03
7.487459015648075810744899172278e-01	-1.279161288950861008473225410853e+00	0.000000000000000000000000000000e+00	7.132266381167188910861209905079e-03
7.513013483278273563215066133125e-01	-1.283587452580448706740412490035e+00	0.000000000000000000000000000000e+00	6.996362162550635171998081318634e-03
7.538567950908471315685233093973e-01	-1.288013616210036405007599569217e+00	0.000000000000000000000000000000e+00	6.874456992393751519898614787962e-03
7.564122418538670178378424679977e-01	-1.292439779839624325319391573430e+00	0.000000000000000000000000000000e+00	6.766766800273337628679470867610e-03
7.589676886168867930848591640824e-01	-1.296865943469212023586578652612e+00	0.000000000000000000000000000000e+00	6.673538749903768982352225691557e-03
7.615231353799066793541783226829e-01	-1.301292107098799721853765731794e+00	0.000000000000000000000000000000e+00	6.595031091199687889314873245894e-03
7.640785821429264546011950187676e-01	-1.305718270728387642165557736007e+00	0.000000000000000000000000000000e+00	6.531494547589462157377582229856e-03
7.666340289059463408705141773680e-01	-1.310144434357975340432744815189e+00	0.000000000000000000000000000000e+00	6.483155615060877223487789677847e-03
7.691894756689661161175308734528e-01	-1.314570597987563038699931894371e+00	0.000000000000000000000000000000e+00	6.450202176328854661302436568349e-03
7.666340289059461049481214445223e-03	1.327849088876326306973840729597e-02	0.000000000000000000000000000000e+00	6.468691782108427004716055819245e-03
1.022178705207928139930828592696e-02	8.852327259175507556676620879443e-03	0.000000000000000000000000000000e+00	6.459163983027175690021515208628e-03
1.277723381509910174913535740870e-02	4.426163629587753778338310439722e-03	0.000000000000000000000000000000e+00	6.465026527587869678570520193261e-03
1.533268057811892383368590486725e-02	0.000000000000000000000000000000e+00	0.000000000000000000000000000000e+00	6.486262542707694339627622071021e-03
1.788812734113874591823645232580e-02	-4.426163629587755513061786416529e-03	0.000000000000000000000000000000e+00	6.522794812454877841356726264621e-03
2.044357410415856279861657185393e-02	-8.852327259175509291400096856250e-03	0.000000000000000000000000000000e+00	6.574489842006519396688801748496e-03
2.299902086717838661789059528928e-02	-1.327849088876326306973840729597e-02	0.000000000000000000000000000000e+00	6.641165591032222384471062071043e-03
2.555446763019820696771766677102e-02	-1.770465451835102205224714566612e-02	0.000000000000000000000000000000e+00	6.722602714917980983033718445085e-03
2.810991439321802731754473825276e-02	-2.213081814793877583058545610584e-02	0.000000000000000000000000000000e+00	6.818559024422415557054044654706e-03
3.066536115623785113681876168812e-02	-2.655698177752652960892376654556e-02	0.000000000000000000000000000000e+00	6.928786760343029135778003535506e-03
3.322080791925766801719888121625e-02	-3.098314540711428338726207698528e-02	0.000000000000000000000000000000e+00	7.053052183543292302791982706367e-03
3.577625468227749183647290465160e-02	-3.540930903670203716560038742500e-02	0.000000000000000000000000000000e+00	7.191156911428920814333132227603e-03
3.833170144529730871685302417973e-02	-3.983547266628979094393869786472e-02	0.000000000000000000000000000000e+00	7.342960391447245216411943147250e-03
4.088714820831712559723314370785e-02	-4.426163629587755166117091221167e-02	0.000000000000000000000000000000e+00	7.508402892013918417113416126085e-03
4.344259497133695635540107105044e-02	-4.868779992546530543950922265140e-02	0.000000000000000000000000000000e+00	7.687528408196050641598695563061e-03
4.599804173435677323578119057856e-02	-5.311396355505305921784753309112e-02	0.000000000000000000000000000000e+00	7.880506916265690720013736836336e-03
4.855348849737659011616131010669e-02	-5.754012718464081299618584353084e-02	0.000000000000000000000000000000e+00	8.087655456122028185816930090368e-03
5.110893526039642087432923744927e-02	-6.196629081422856677452415397056e-02	0.000000000000000000000000000000e+00	8.309457559108369972822316640304e-03
5.366438202341623775470935697740e-02	-6.639245444381632055286246441028e-02	0.000000000000000000000000000000e+00	8.546580553186293449652310982856e-03
5.621982878643605463508947650553e-02	-7.081861807340408820898858266446e-02	0.000000000000000000000000000000e+00	8.799890253143594076590261465753e-03
5.877527554945587151546959603365e-02	-7.524478170299182810953908528973e-02	0.000000000000000000000000000000e+00	9.070462461194771230932332173325e-03
6.133072231247570227363752337624e-02	-7.967094533257959576566520354390e-02	0.000000000000000000000000000000e+00	9.359590549144673407577776913513e-03
6.388616907549551915401764290436e-02	-8.409710896216733566621570616917e-02	0.000000000000000000000000000000e+00	9.668788177025305213829753370192e-03
6.644161583851534991218557024695e-02	-8.852327259175510332234182442335e-02	0.000000000000000000000000000000e+00	9.999785933239545288042648962801e-03
6.899706260153516679256568977507e-02	-9.294943622134284322289232704861e-02	0.000000000000000000000000000000e+00	1.035452035597272078815134221941e-02
7.155250936455499755073361711766e-02	-9.737559985093061087901844530279e-02	0.000000000000000000000000000000e+00	1.073511348423208250357774318218e-02
7.410795612757480055332592883133e-02	-1.018017634805183646573567557425e-01	0.000000000000000000000000000000e+00	1.114384086102809291729531793180e-02
7.666340289059463131149385617391e-02	-1.062279271101061184356950661822e-01	0.000000000000000000000000000000e+00	1.158308573866696083998206745491e-02
7.921884965361444819187397570204e-02	-1.106540907396938722140333766220e-01	0.000000000000000000000000000000e+00	1.205527733588569391787181928066e-02
8.177429641663427895004190304462e-02	-1.150802543692816259923716870617e-01	0.000000000000000000000000000000e+00	1.256281134603677053507286842660e-02
8.432974317965409583042202257275e-02	-1.195064179988693797707099975014e-01	0.000000000000000000000000000000e+00	1.310795151602250387112835738890e-02
8.688518994267391271080214210087e-02	-1.239325816284571335490483079411e-01	0.000000000000000000000000000000e+00	1.369271230347061593657365108356e-02
8.944063670569372959118226162900e-02	-1.283587452580448873273866183808e-01	0.000000000000000000000000000000e+00	1.431872395224503824451289801800e-02
9.199608346871354647156238115713e-02	-1.327849088876326411057249288206e-01	0.000000000000000000000000000000e+00	1.498708339262754506149288857841e-02
9.455153023173337722973030849971e-02	-1.372110725172203948840632392603e-01	0.000000000000000000000000000000e+00	1.569819638358003338618473776478e-02
9.710697699475319411011042802784e-02	-1.416372361468081486624015497000e-01	0.000000000000000000000000000000e+00	1.645161897624776783932709633973e-02
9.966242375777302486827835537042e-02	-1.460633997763959024407398601397e-01	0.000000000000000000000000000000e+00	1.724590860400832675880522515399e-02
1.022178705207928417486584748985e-01	-1.504895634059836562190781705795e-01	0.000000000000000000000000000000e+00	1.807849769104475853853664091275e-02
1.047733172838126586290385944267e-01	-1.549157270355714377529920966481e-01	0.000000000000000000000000000000e+00	1.894560426712998957299305402557e-02
1.073287640468324755094187139548e-01	-1.593418906651591637757547914589e-01	0.000000000000000000000000000000e+00	1.984219546429880076665597243846e-02
1.098842108098522923897988334829e-01	-1.637680542947469175540931018986e-01	0.000000000000000000000000000000e+00	2.076201977909772344865757531807e-02
1.124396575728721370257545686400e-01	-1.681942179243346990880070279673e-01	0.000000000000000000000000000000e+00	2.169772278242382279600519723317e-02
1.149951043358919400283468803536e-01	-1.726203815539224528663453384070e-01	0.000000000000000000000000000000e+00	2.264105838826450597944806020223e-02
1.175505510989117569087269998818e-01	-1.770465451835101788891080332178e-01	0.000000000000000000000000000000e+00	2.358320314216444738009137438439e-02
1.201059978619315737891071194099e-01	-1.814727088130979326674463436575e-01	0.000000000000000000000000000000e+00	2.451517474649057837243759649937e-02
1.226614446249514184250628545669e-01	-1.858988724426857142013602697261e-01	0.000000000000000000000000000000e+00	2.542834798287213482481661230850e-02
1.252168913879712353054429740951e-01	-1.903250360722734679796985801659e-01	0.000000000000000000000000000000e+00	2.631505139410094534779815944603e-02
1.277723381509910383080352858087e-01	-1.947511997018612217580368906056e-01	0.000000000000000000000000000000e+00	2.716921721889398871896403875326e-02
1.303277849140108690662032131513e-01	-1.991773633314489477807995854164e-01	0.000000000000000000000000000000e+00	2.798704581152186565695672015863e-02
1.328832316770306720687955248650e-01	-2.036035269610367015591378958561e-01	0.000000000000000000000000000000e+00	2.876763505160914724534393371869e-02
1.354386784400505305825390678365e-01	-2.080296905906244830930518219247e-01	0.000000000000000000000000000000e+00	2.951351645118265726308592888927e-02
1.379941252030703335851313795501e-01	-2.124558542202122368713901323645e-01	0.000000000000000000000000000000e+00	3.023103443809610491044281843642e-02
1.405495719660901365877236912638e-01	-2.168820178497999906497284428042e-01	0.000000000000000000000000000000e+00	3.093050530995058652883322736216e-02
1.431050187291099673458916186064e-01	-2.213081814793877166724911376150e-01	0.000000000000000000000000000000e+00	3.162609917924864844085419690600e-02
1.456604654921297981040595459490e-01	-2.257343451089754982064050636836e-01	0.000000000000000000000000000000e+00	3.233540309862864559065087632916e-02
1.482159122551496288622274732916e-01	-2.301605087385632519847433741234e-01	0.000000000000000000000000000000e+00	3.307864702839933418454521074636e-02
1.507713590181694318648197850052e-01	-2.345866723681510057630816845631e-01	0.000000000000000000000000000000e+00	3.387760596764542719849799823351e-02
1.533268057811892626229877123478e-01	-2.390128359977387595414199950028e-01	0.000000000000000000000000000000e+00	3.475422969711029763661969127497e-02
1.558822525442090933811556396904e-01	-2.434389996273265133197583054425e-01	0.000000000000000000000000000000e+00	3.572909278760303536381925937349e-02
1.584376993072288963837479514041e-01	-2.478651632569142670980966158822e-01	0.000000000000000000000000000000e+00	3.681979639239720686338941391114e-02
1.609931460702487271419158787467e-01	-2.522913268865020208764349263220e-01	0.000000000000000000000000000000e+00	3.803948238754710498010780383993e-02
1.635485928332685301445081904603e-01	-2.567174905160897746547732367617e-01	0.000000000000000000000000000000e+00	3.939563081289670920526191366662e-02
1.661040395962883609026761178029e-01	-2.611436541456775284331115472014e-01	0.000000000000000000000000000000e+00	4.088929534165464119155330990907e-02
1.686594863593081916608440451455e-01	-2.655698177752652822114498576411e-01	0.000000000000000000000000000000e+00	4.251488525057277312324544027433e-02
1.712149331223279946634363568592e-01	-2.699959814048530359897881680808e-01	0.000000000000000000000000000000e+00	4.426053171639579564278221823770e-02
1.737703798853478254216042842017e-01	-2.744221450344407897681264785206e-01	0.000000000000000000000000000000e+00	4.610899836145823660338294303074e-02
1.763258266483676284241965959154e-01	-2.788483086640285435464647889603e-01	0.000000000000000000000000000000e+00	4.803903660971035882720769905063e-02
1.788812734113874869379401388869e-01	-2.832744722936162973248030994000e-01	0.000000000000000000000000000000e+00	5.002706919267149721086695990380e-02
1.814367201744072899405324506006e-01	-2.877006359232040511031414098397e-01	0.000000000000000000000000000000e+00	5.204911439438891784803331574949e-02
1.839921669374270929431247623143e-01	-2.921267995527918048814797202795e-01	0.000000000000000000000000000000e+00	5.408291002671240799148932865137e-02
1.865476137004469237012926896568e-01	-2.965529631823795586598180307192e-01	0.000000000000000000000000000000e+00	5.611019855534690736753589135333e-02
1.891030604634667544594606169994e-01	-3.009791268119673679493075724167e-01	0.000000000000000000000000000000e+00	5.811903061026482686379779352137e-02
1.916585072264865852176285443420e-01	-3.054052904415550662164946515986e-01	0.000000000000000000000000000000e+00	6.010572268392071204612392421041e-02
1.942139539895063882202208560557e-01	-3.098314540711428199948329620383e-01	0.000000000000000000000000000000e+00	6.207585098133426571020976325599e-02
1.967694007525262189783887833983e-01	-3.142576177007305737731712724781e-01	0.000000000000000000000000000000e+00	6.404354429773526091729252129880e-02
1.993248475155460219809810951119e-01	-3.186837813303183275515095829178e-01	0.000000000000000000000000000000e+00	6.602852387206969986266358318971e-02
2.018802942785658527391490224545e-01	-3.231099449599061368409991246153e-01	0.000000000000000000000000000000e+00	6.805089923437861176847007982360e-02
2.044357410415856834973169497971e-01	-3.275361085894938906193374350551e-01	0.000000000000000000000000000000e+00	7.012456519698948009811090287258e-02
2.069911878046054864999092615108e-01	-3.319622722190815888865245142370e-01	0.000000000000000000000000000000e+00	7.225083458361840349493121493651e-02
2.095466345676253172580771888533e-01	-3.363884358486693981760140559345e-01	0.000000000000000000000000000000e+00	7.441422663832301942488101076378e-02
2.121020813306451202606695005670e-01	-3.408145994782570964432011351164e-01	0.000000000000000000000000000000e+00	7.658182533787258328139557761460e-02
2.146575280936649510188374279096e-01	-3.452407631078449057326906768139e-01	0.000000000000000000000000000000e+00	7.870644338768990888599574873297e-02
2.172129748566848095325809708811e-01	-3.496669267374326595110289872537e-01	0.000000000000000000000000000000e+00	8.073233313345071215927362118236e-02
2.197684216197045847795976669659e-01	-3.540930903670203577782160664356e-01	0.000000000000000000000000000000e+00	8.260104598583681290158153842640e-02
2.223238683827244155377655943084e-01	-3.585192539966081670677056081331e-01	0.000000000000000000000000000000e+00	8.425570316931642322888507123935e-02
2.248793151457442185403579060221e-01	-3.629454176261958653348926873150e-01	0.000000000000000000000000000000e+00	8.564496479841317289061208839485e-02
2.274347619087640492985258333647e-01	-3.673715812557836191132309977547e-01	0.000000000000000000000000000000e+00	8.673008838359831662589982670397e-02
2.299902086717839078122693763362e-01	-3.717977448853714284027205394523e-01	0.000000000000000000000000000000e+00	8.749559212146422459976946583993e-02
2.325456554348036830592860724209e-01	-3.762239085149591266699076186342e-01	0.000000000000000000000000000000e+00	8.795951071680846444778012482857e-02
2.351011021978235415730296153924e-01	-3.806500721445469359593971603317e-01	0.000000000000000000000000000000e+00	8.818027169429257239308128646371e-02
2.376565489608433723311975427350e-01	-3.850762357741346897377354707714e-01	0.000000000000000000000000000000e+00	8.826131035450816841869681184107e-02
2.402119957238631753337898544487e-01	-3.895023994037223880049225499533e-01	0.000000000000000000000000000000e+00	8.835283332725914207106399089753e-02
2.427674424868830060919577817913e-01	-3.939285630333101972944120916509e-01	0.000000000000000000000000000000e+00	8.864611784884442180487695850388e-02
2.453228892499027813389744778760e-01	-3.983547266628978955615991708328e-01	0.000000000000000000000000000000e+00	8.936030271098671651230915813358e-02
2.478783360129226398527180208475e-01	-4.027808902924857048510887125303e-01	0.000000000000000000000000000000e+00	9.072845600817244782199111341470e-02
2.504337827759424706108859481901e-01	-4.072070539220734586294270229700e-01	0.000000000000000000000000000000e+00	9.298321446480539709256163405371e-02
2.529892295389622458579026442749e-01	-4.116332175516611568966141021519e-01	0.000000000000000000000000000000e+00	9.633140450487281958302787643333e-02
2.555446763019820766160705716175e-01	-4.160593811812489661861036438495e-01	0.000000000000000000000000000000e+00	1.009155916959458970660890031468e-01
2.581001230650018518630872677022e-01	-4.204855448108366644532907230314e-01	0.000000000000000000000000000000e+00	1.067801844677440104014465305227e-01
2.606555698280216826212551950448e-01	-4.249117084404244737427802647289e-01	0.000000000000000000000000000000e+00	1.138541963886497837554756529244e-01
2.632110165910415688905743536452e-01	-4.293378720700122275211185751687e-01	0.000000000000000000000000000000e+00	1.219410706158433055357193097734e-01
2.657664633540613441375910497300e-01	-4.337640356995999257883056543506e-01	0.000000000000000000000000000000e+00	1.307087645903940997804681956040e-01
2.683219101170811748957589770725e-01	-4.381901993291877350777951960481e-01	0.000000000000000000000000000000e+00	1.396900654902482052932555234293e-01
2.708773568801010056539269044151e-01	-4.426163629587754888561335064878e-01	0.000000000000000000000000000000e+00	1.483032645245815350776297236735e-01
2.734328036431207809009436004999e-01	-4.470425265883632426344718169275e-01	0.000000000000000000000000000000e+00	1.558967256193457273649727312659e-01
2.759882504061406671702627591003e-01	-4.514686902179509964128101273673e-01	0.000000000000000000000000000000e+00	1.618149332292241338038252251863e-01
2.785436971691604424172794551851e-01	-4.558948538475386946799972065492e-01	0.000000000000000000000000000000e+00	1.654736643601875945019941127612e-01
2.810991439321802731754473825276e-01	-4.603210174771265039694867482467e-01	0.000000000000000000000000000000e+00	1.664337630938581003015031001269e-01
2.836545906952001039336153098702e-01	-4.647471811067142577478250586864e-01	0.000000000000000000000000000000e+00	1.644640318983357774040854337727e-01
2.862100374582198791806320059550e-01	-4.691733447363020115261633691262e-01	0.000000000000000000000000000000e+00	1.595867935577360841037375394080e-01
2.887654842212397654499511645554e-01	-4.735995083658897653045016795659e-01	0.000000000000000000000000000000e+00	1.521036500898296506267826089243e-01
2.913209309842595962081190918980e-01	-4.780256719954775745939912212634e-01	0.000000000000000000000000000000e+00	1.425976095848510705188516567432e-01
2.938763777472793714551357879827e-01	-4.824518356250652728611783004453e-01	0.000000000000000000000000000000e+00	1.319090368008798141996607000692e-01
2.964318245102992022133037153253e-01	-4.868779992546530821506678421429e-01	0.000000000000000000000000000000e+00	1.210813281740300006994459636189e-01
2.989872712733190329714716426679e-01	-4.913041628842407804178549213248e-01	0.000000000000000000000000000000e+00	1.112758076290254749540764578342e-01
3.015427180363388637296395700105e-01	-4.957303265138285897073444630223e-01	0.000000000000000000000000000000e+00	1.036579058569671446532467484758e-01
3.040981647993586944878074973531e-01	-5.001564901434162324633803109464e-01	0.000000000000000000000000000000e+00	9.926744962327015142644626166657e-02
3.066536115623784697348241934378e-01	-5.045826537730039307305673901283e-01	0.000000000000000000000000000000e+00	9.888697462335484245077310561101e-02
3.092090583253983004929921207804e-01	-5.090088174025917400200569318258e-01	0.000000000000000000000000000000e+00	1.029289390191950870345749535772e-01
3.117645050884181312511600481230e-01	-5.134349810321794382872440110077e-01	0.000000000000000000000000000000e+00	1.113572348462533445623279249048e-01
3.143199518514379620093279754656e-01	-5.178611446617672475767335527053e-01	0.000000000000000000000000000000e+00	1.236571816744184287850671921660e-01
3.168753986144577927674959028082e-01	-5.222873082913550568662230944028e-01	0.000000000000000000000000000000e+00	1.388638983739598486977229185868e-01
3.194308453774775680145125988929e-01	-5.267134719209427551334101735847e-01	0.000000000000000000000000000000e+00	1.556508016701570185080782948717e-01
3.219862921404973987726805262355e-01	-5.311396355505305644228997152823e-01	0.000000000000000000000000000000e+00	1.724745478434661638544866946177e-01
3.245417389035172295308484535781e-01	-5.355657991801182626900867944642e-01	0.000000000000000000000000000000e+00	1.877597360218622446481617771497e-01
3.270971856665370602890163809207e-01	-5.399919628097060719795763361617e-01	0.000000000000000000000000000000e+00	2.000985868280826529552740566942e-01
3.296526324295568910471843082632e-01	-5.444181264392937702467634153436e-01	0.000000000000000000000000000000e+00	2.084315940631812080763296535224e-01
3.322080791925766662942010043480e-01	-5.488442900688814685139504945255e-01	0.000000000000000000000000000000e+00	2.121764147654110199692212290756e-01
3.347635259555964970523689316906e-01	-5.532704536984692778034400362230e-01	0.000000000000000000000000000000e+00	2.112767771016135498474142195846e-01
3.373189727186163278105368590332e-01	-5.576966173280570870929295779206e-01	0.000000000000000000000000000000e+00	2.061639931384524060398177880415e-01
3.398744194816361585687047863757e-01	-5.621227809576447853601166571025e-01	0.000000000000000000000000000000e+00	1.976425080065871975332214560694e-01
3.424298662446559893268727137183e-01	-5.665489445872325946496061988000e-01	0.000000000000000000000000000000e+00	1.867337309938691958244305624248e-01
3.449853130076757645738894098031e-01	-5.709751082168202929167932779819e-01	0.000000000000000000000000000000e+00	1.745209465140166171792657223705e-01
3.475407597706955953320573371457e-01	-5.754012718464081022062828196795e-01	0.000000000000000000000000000000e+00	1.620310491560321697335211865720e-01
3.500962065337154816013764957461e-01	-5.798274354759958004734698988614e-01	0.000000000000000000000000000000e+00	1.501702707135833259055601729415e-01
3.526516532967352568483931918308e-01	-5.842535991055836097629594405589e-01	0.000000000000000000000000000000e+00	1.397058823276021710668715059001e-01
3.552071000597550876065611191734e-01	-5.886797627351713080301465197408e-01	0.000000000000000000000000000000e+00	1.312702037702699886523305394803e-01
3.577625468227749183647290465160e-01	-5.931059263647591173196360614384e-01	0.000000000000000000000000000000e+00	1.253597940986563297194322785799e-01
3.603179935857946936117457426008e-01	-5.975320899943468155868231406203e-01	0.000000000000000000000000000000e+00	1.223141016863163316186202678182e-01
3.628734403488145798810649012012e-01	-6.019582536239346248763126823178e-01	0.000000000000000000000000000000e+00	1.222754586636906892760379150786e-01
3.654288871118343551280815972859e-01	-6.063844172535223231434997614997e-01	0.000000000000000000000000000000e+00	1.251481745557473657104452513522e-01
3.679843338748541858862495246285e-01	-6.108105808831101324329893031972e-01	0.000000000000000000000000000000e+00	1.305805717032283430611983021663e-01
3.705397806378740166444174519711e-01	-6.152367445126979417224788448948e-01	0.000000000000000000000000000000e+00	1.379874281167915717194460967221e-01
3.730952274008937918914341480559e-01	-6.196629081422856399896659240767e-01	0.000000000000000000000000000000e+00	1.466163753691118176725183275266e-01
3.756506741639136781607533066563e-01	-6.240890717718733382568530032586e-01	0.000000000000000000000000000000e+00	1.556441607227329049223385482037e-01
3.782061209269334534077700027410e-01	-6.285152354014611475463425449561e-01	0.000000000000000000000000000000e+00	1.642812075245384528798808787542e-01
3.807615676899532841659379300836e-01	-6.329413990310488458135296241380e-01	0.000000000000000000000000000000e+00	1.718593297336551140030991291496e-01
3.833170144529731149241058574262e-01	-6.373675626606366551030191658356e-01	0.000000000000000000000000000000e+00	1.778886254858932924882708448422e-01
3.858724612159929456822737847688e-01	-6.417937262902243533702062450175e-01	0.000000000000000000000000000000e+00	1.820754310786135976574229289326e-01
3.884279079790127764404417121114e-01	-6.462198899198121626596957867150e-01	0.000000000000000000000000000000e+00	1.843069524264604741592421532914e-01
3.909833547420325516874584081961e-01	-6.506460535493998609268828658969e-01	0.000000000000000000000000000000e+00	1.846098238853415840488025878585e-01
3.935388015050524379567775667965e-01	-6.550722171789876702163724075945e-01	0.000000000000000000000000000000e+00	1.830990698452686638031394750215e-01
3.960942482680722132037942628813e-01	-6.594983808085754795058619492920e-01	0.000000000000000000000000000000e+00	1.799307131959322070269280402499e-01
3.986496950310920439619621902239e-01	-6.639245444381631777730490284739e-01	0.000000000000000000000000000000e+00	1.752744949377836314319267785322e-01
4.012051417941118747201301175664e-01	-6.683507080677509870625385701715e-01	0.000000000000000000000000000000e+00	1.693125549808290886133477215481e-01
4.037605885571317054782980449090e-01	-6.727768716973386853297256493533e-01	0.000000000000000000000000000000e+00	1.622639312484583928863912660745e-01
4.063160353201514807253147409938e-01	-6.772030353269263835969127285352e-01	0.000000000000000000000000000000e+00	1.544213831367326761334624052324e-01
4.088714820831713114834826683364e-01	-6.816291989565140818640998077171e-01	0.000000000000000000000000000000e+00	1.461827772039460959785373006525e-01
4.114269288461911422416505956789e-01	-6.860553625861020021758918119303e-01	0.000000000000000000000000000000e+00	1.380579632433320824702605023049e-01
4.139823756092109729998185230215e-01	-6.904815262156897004430788911122e-01	0.000000000000000000000000000000e+00	1.306408939440412420029957729639e-01
4.165378223722307482468352191063e-01	-6.949076898452773987102659702941e-01	0.000000000000000000000000000000e+00	1.245475310461869045131066968679e-01
4.190932691352506345161543777067e-01	-6.993338534748652079997555119917e-01	0.000000000000000000000000000000e+00	1.203327082743612108650665959431e-01
4.216487158982704097631710737915e-01	-7.037600171044530172892450536892e-01	0.000000000000000000000000000000e+00	1.184055980154415238514431507610e-01
4.242041626612902405213390011340e-01	-7.081861807340407155564321328711e-01	0.000000000000000000000000000000e+00	1.189649738880552143349689231400e-01
4.267596094243101267906581597344e-01	-7.126123443636285248459216745687e-01	0.000000000000000000000000000000e+00	1.219700739545367951244259074883e-01
4.293150561873299020376748558192e-01	-7.170385079932162231131087537506e-01	0.000000000000000000000000000000e+00	1.271533939875639229732939838868e-01
4.318705029503496772846915519040e-01	-7.214646716228039213802958329325e-01	0.000000000000000000000000000000e+00	1.340710006200072912374565703431e-01
4.344259497133695635540107105044e-01	-7.258908352523918416920878371457e-01	0.000000000000000000000000000000e+00	1.421749362579055597777255570691e-01
4.369813964763893388010274065891e-01	-7.303169988819795399592749163276e-01	0.000000000000000000000000000000e+00	1.508867158417063758513165794284e-01
4.395368432394091695591953339317e-01	-7.347431625115672382264619955095e-01	0.000000000000000000000000000000e+00	1.596501107404690311675210523390e-01
4.420922900024289448062120300165e-01	-7.391693261411549364936490746913e-01	0.000000000000000000000000000000e+00	1.679508272437642280028313734874e-01
4.446477367654488310755311886169e-01	-7.435954897707427457831386163889e-01	0.000000000000000000000000000000e+00	1.753036853689041718595831298444e-01
4.472031835284686063225478847016e-01	-7.480216534003304440503256955708e-01	0.000000000000000000000000000000e+00	1.812246929870109934945787699689e-01
4.497586302914884370807158120442e-01	-7.524478170299182533398152372683e-01	0.000000000000000000000000000000e+00	1.852131375927139611548000175389e-01
4.523140770545083233500349706446e-01	-7.568739806595060626293047789659e-01	0.000000000000000000000000000000e+00	1.867686815753800966266595651177e-01
4.548695238175280985970516667294e-01	-7.613001442890937608964918581478e-01	0.000000000000000000000000000000e+00	1.854537204756096513413865523034e-01
4.574249705805478738440683628141e-01	-7.657263079186814591636789373297e-01	0.000000000000000000000000000000e+00	1.809929420270319222474597609107e-01
4.599804173435677601133875214146e-01	-7.701524715482693794754709415429e-01	0.000000000000000000000000000000e+00	1.733827234535881833821235886717e-01
4.625358641065875908715554487571e-01	-7.745786351778570777426580207248e-01	0.000000000000000000000000000000e+00	1.629751897149135098086247808169e-01
4.650913108696073661185721448419e-01	-7.790047988074447760098450999067e-01	0.000000000000000000000000000000e+00	1.505041909773713326714528193406e-01
4.676467576326272523878913034423e-01	-7.834309624370325852993346416042e-01	0.000000000000000000000000000000e+00	1.370359303547920570842677534529e-01
4.702022043956470276349079995271e-01	-7.878571260666202835665217207861e-01	0.000000000000000000000000000000e+00	1.238457552079581247550521538869e-01
4.727576511586668583930759268696e-01	-7.922832896962079818337087999680e-01	0.000000000000000000000000000000e+00	1.122433658999865413452567963759e-01
4.753130979216866336400926229544e-01	-7.967094533257957911231983416656e-01	0.000000000000000000000000000000e+00	1.033804797615200388172240764106e-01
4.778685446847065199094117815548e-01	-8.011356169553836004126878833631e-01	0.000000000000000000000000000000e+00	9.808175243536847165426451056192e-02
4.804239914477262951564284776396e-01	-8.055617805849712986798749625450e-01	0.000000000000000000000000000000e+00	9.673210326252333624008628021329e-02
4.829794382107460704034451737243e-01	-8.099879442145589969470620417269e-01	0.000000000000000000000000000000e+00	9.924158758540617408794304310504e-02
4.855348849737659566727643323247e-01	-8.144141078441469172588540459401e-01	0.000000000000000000000000000000e+00	1.050885788487311012229241669047e-01
4.880903317367857874309322596673e-01	-8.188402714737346155260411251220e-01	0.000000000000000000000000000000e+00	1.134246901785359168401967622231e-01
4.906457784998055626779489557521e-01	-8.232664351033223137932282043039e-01	0.000000000000000000000000000000e+00	1.232122558061457262557070180264e-01
4.932012252628254489472681143525e-01	-8.276925987329101230827177460014e-01	0.000000000000000000000000000000e+00	1.333649233071915740644897141465e-01
4.957566720258452241942848104372e-01	-8.321187623624978213499048251833e-01	0.000000000000000000000000000000e+00	1.428673799995348325797550614880e-01
4.983121187888650549524527377798e-01	-8.365449259920855196170919043652e-01	0.000000000000000000000000000000e+00	1.508620781529493304340405757102e-01
5.008675655518849412217718963802e-01	-8.409710896216734399288839085784e-01	0.000000000000000000000000000000e+00	1.567022236555340453101337061526e-01
5.034230123149047164687885924650e-01	-8.453972532512611381960709877603e-01	0.000000000000000000000000000000e+00	1.599776855521509444368888352983e-01
5.059784590779244917158052885497e-01	-8.498234168808488364632580669422e-01	0.000000000000000000000000000000e+00	1.605203718427413162039840699435e-01
5.085339058409442669628219846345e-01	-8.542495805104365347304451461241e-01	0.000000000000000000000000000000e+00	1.583933323994921871236130073157e-01
5.110893526039641532321411432349e-01	-8.586757441400244550422371503373e-01	0.000000000000000000000000000000e+00	1.538653671213149332075431630074e-01
5.136447993669839284791578393197e-01	-8.631019077696121533094242295192e-01	0.000000000000000000000000000000e+00	1.473733191263930653036595685990e-01
5.162002461300038147484769979201e-01	-8.675280713991998515766113087011e-01	0.000000000000000000000000000000e+00	1.394726847311048012478806867875e-01
5.187556928930237010177961565205e-01	-8.719542350287876608661008503987e-01	0.000000000000000000000000000000e+00	1.307788716059916644951499620220e-01
5.213111396560434762648128526052e-01	-8.763803986583753591332879295805e-01	0.000000000000000000000000000000e+00	1.219051957469049485283107969735e-01
5.238665864190632515118295486900e-01	-8.808065622879630574004750087624e-01	0.000000000000000000000000000000e+00	1.134060807897250139353317877067e-01
5.264220331820831377811487072904e-01	-8.852327259175509777122670129756e-01	0.000000000000000000000000000000e+00	1.057328921485323480755624814265e-01
5.289774799451029130281654033752e-01	-8.896588895471386759794540921575e-01	0.000000000000000000000000000000e+00	9.920529813219458592499222504557e-02
5.315329267081226882751820994599e-01	-8.940850531767263742466411713394e-01	0.000000000000000000000000000000e+00	9.399981268866522410299069179018e-02
5.340883734711425745445012580603e-01	-8.985112168063141835361307130370e-01	0.000000000000000000000000000000e+00	9.015535373477603919845080326922e-02
5.366438202341623497915179541451e-01	-9.029373804359019928256202547345e-01	0.000000000000000000000000000000e+00	8.759203682838269389154817190501e-02
5.391992669971821250385346502298e-01	-9.073635440654896910928073339164e-01	0.000000000000000000000000000000e+00	8.613742181068451131409346999135e-02
5.417547137602020113078538088303e-01	-9.117897076950773893599944130983e-01	0.000000000000000000000000000000e+00	8.555614386760551637323146678682e-02
5.443101605232218975771729674307e-01	-9.162158713246651986494839547959e-01	0.000000000000000000000000000000e+00	8.558039049095660100174853823773e-02
5.468656072862416728241896635154e-01	-9.206420349542528969166710339778e-01	0.000000000000000000000000000000e+00	8.593860033347304472339800440750e-02
5.494210540492614480712063596002e-01	-9.250681985838405951838581131597e-01	0.000000000000000000000000000000e+00	8.638002121435053859421770994231e-02
5.519765008122813343405255182006e-01	-9.294943622134285154956501173729e-01	0.000000000000000000000000000000e+00	8.669424174722431541972866853030e-02
5.545319475753011095875422142853e-01	-9.339205258430162137628371965548e-01	0.000000000000000000000000000000e+00	8.672561106793071072917911124023e-02
5.570873943383208848345589103701e-01	-9.383466894726039120300242757367e-01	0.000000000000000000000000000000e+00	8.638140974481786638072833284241e-02
5.596428411013407711038780689705e-01	-9.427728531021917213195138174342e-01	0.000000000000000000000000000000e+00	8.563163005957794005063021813839e-02
5.621982878643605463508947650553e-01	-9.471990167317795306090033591317e-01	0.000000000000000000000000000000e+00	8.449959884424149136883386290719e-02
5.647537346273803215979114611400e-01	-9.516251803613672288761904383136e-01	0.000000000000000000000000000000e+00	8.304573172672000125338342968462e-02
5.673091813904002078672306197404e-01	-9.560513439909550381656799800112e-01	0.000000000000000000000000000000e+00	8.134904841837724276398802203403e-02
5.698646281534200941365497783409e-01	-9.604775076205427364328670591931e-01	0.000000000000000000000000000000e+00	7.949107984571690543873501155758e-02
5.724200749164398693835664744256e-01	-9.649036712501304347000541383750e-01	0.000000000000000000000000000000e+00	7.754483342541540480397088686004e-02
5.749755216794597556528856330260e-01	-9.693298348797183550118461425882e-01	0.000000000000000000000000000000e+00	7.556912156808193170576259944937e-02
5.775309684424795308999023291108e-01	-9.737559985093060532790332217701e-01	0.000000000000000000000000000000e+00	7.360691973456587322566235798149e-02
5.800864152054993061469190251955e-01	-9.781821621388937515462203009520e-01	0.000000000000000000000000000000e+00	7.168591365424510641890520901143e-02
5.826418619685190813939357212803e-01	-9.826083257684814498134073801339e-01	0.000000000000000000000000000000e+00	6.981978129763991014478108354524e-02
5.851973087315389676632548798807e-01	-9.870344893980693701251993843471e-01	0.000000000000000000000000000000e+00	6.800954779218468249091245070304e-02
5.877527554945587429102715759655e-01	-9.914606530276570683923864635290e-01	0.000000000000000000000000000000e+00	6.624508425074716877478664400769e-02
5.903082022575786291795907345659e-01	-9.958868166572447666595735427109e-01	0.000000000000000000000000000000e+00	6.450717986205534160148999944795e-02
5.928636490205984044266074306506e-01	-1.000312980286832686971365546924e+00	0.000000000000000000000000000000e+00	6.277055676816478690938083673245e-02
5.954190957836182906959265892510e-01	-1.004739143916420385238552626106e+00	0.000000000000000000000000000000e+00	6.100785706522297152654132901262e-02
5.979745425466380659429432853358e-01	-1.009165307546008083505739705288e+00	0.000000000000000000000000000000e+00	5.919421864673060640349433469964e-02
6.005299893096579522122624439362e-01	-1.013591471175595781772926784470e+00	0.000000000000000000000000000000e+00	5.731174489178947339951264439151e-02
6.030854360726777274592791400210e-01	-1.018017634805183480040113863652e+00	0.000000000000000000000000000000e+00	5.535306319363266641664367284648e-02
6.056408828356975027062958361057e-01	-1.022443798434771178307300942834e+00	0.000000000000000000000000000000e+00	5.332329139179969867967656682595e-02
6.081963295987173889756149947061e-01	-1.026869962064359098619092947047e+00	0.000000000000000000000000000000e+00	5.124005440238979525169327189360e-02
6.107517763617371642226316907909e-01	-1.031296125693946796886280026229e+00	0.000000000000000000000000000000e+00	4.913161447555421112998175203757e-02
6.133072231247569394696483868756e-01	-1.035722289323534495153467105411e+00	0.000000000000000000000000000000e+00	4.703356220699258377626605920341e-02
6.158626698877768257389675454760e-01	-1.040148452953122193420654184592e+00	0.000000000000000000000000000000e+00	4.498474795850190832702253374009e-02
6.184181166507967120082867040765e-01	-1.044574616582710113732446188806e+00	0.000000000000000000000000000000e+00	4.302316717664306927604300767598e-02
6.209735634138164872553034001612e-01	-1.049000780212297811999633267988e+00	0.000000000000000000000000000000e+00	4.118237833070256814771425979416e-02
6.235290101768362625023200962460e-01	-1.053426943841885510266820347169e+00	0.000000000000000000000000000000e+00	3.948880734211022286439529693780e-02
6.260844569398561487716392548464e-01	-1.057853107471473430578612351383e+00	0.000000000000000000000000000000e+00	3.796006386287974904147901611395e-02
6.286399037028759240186559509311e-01	-1.062279271101061128845799430565e+00	0.000000000000000000000000000000e+00	3.660422231243155161140023778898e-02
6.311953504658956992656726470159e-01	-1.066705434730648827112986509746e+00	0.000000000000000000000000000000e+00	3.541992587655882346320268538875e-02
6.337507972289155855349918056163e-01	-1.071131598360236747424778513960e+00	0.000000000000000000000000000000e+00	3.439714404838260797259152923289e-02
6.363062439919353607820085017011e-01	-1.075557761989824445691965593142e+00	0.000000000000000000000000000000e+00	3.351842628051102807029693053664e-02
6.388616907549551360290251977858e-01	-1.079983925619412143959152672323e+00	0.000000000000000000000000000000e+00	3.276051734085136390994819066691e-02
6.414171375179750222983443563862e-01	-1.084410089248999842226339751505e+00	0.000000000000000000000000000000e+00	3.209621470118671077154104409601e-02
6.439725842809949085676635149866e-01	-1.088836252878587762538131755718e+00	0.000000000000000000000000000000e+00	3.149634880390025926111263743223e-02
6.465280310440146838146802110714e-01	-1.093262416508175460805318834900e+00	0.000000000000000000000000000000e+00	3.093175849238819982711667933017e-02
6.490834778070344590616969071561e-01	-1.097688580137763159072505914082e+00	0.000000000000000000000000000000e+00	3.037512711496034856217818287405e-02
6.516389245700543453310160657566e-01	-1.102114743767350857339692993264e+00	0.000000000000000000000000000000e+00	2.980254999532194748468327816227e-02
6.541943713330741205780327618413e-01	-1.106540907396938555606880072446e+00	0.000000000000000000000000000000e+00	2.919472629247243239403175607549e-02
6.567498180960938958250494579261e-01	-1.110967071026526253874067151628e+00	0.000000000000000000000000000000e+00	2.853770643027530445889894394895e-02
6.593052648591137820943686165265e-01	-1.115393234656114174185859155841e+00	0.000000000000000000000000000000e+00	2.782317379278906668838011739808e-02
6.618607116221335573413853126112e-01	-1.119819398285701872453046235023e+00	0.000000000000000000000000000000e+00	2.704828746997407079577513400181e-02
6.644161583851534436107044712116e-01	-1.124245561915289570720233314205e+00	0.000000000000000000000000000000e+00	2.621515336694804632067246075167e-02
6.669716051481732188577211672964e-01	-1.128671725544877491032025318418e+00	0.000000000000000000000000000000e+00	2.533001847173933090973108051003e-02
6.695270519111931051270403258968e-01	-1.133097889174465189299212397600e+00	0.000000000000000000000000000000e+00	2.440229539322529700440256306138e-02
6.720824986742128803740570219816e-01	-1.137524052804052887566399476782e+00	0.000000000000000000000000000000e+00	2.344352241381512588769275851064e-02
6.746379454372327666433761805820e-01	-1.141950216433640807878191480995e+00	0.000000000000000000000000000000e+00	2.246635135423184423397735542949e-02
6.771933922002525418903928766667e-01	-1.146376380063228506145378560177e+00	0.000000000000000000000000000000e+00	2.148363549193961496985849635166e-02
6.797488389632723171374095727515e-01	-1.150802543692816204412565639359e+00	0.000000000000000000000000000000e+00	2.050766662476001533921277086847e-02
6.823042857262920923844262688363e-01	-1.155228707322403902679752718541e+00	0.000000000000000000000000000000e+00	1.954958764785925257045917646792e-02
6.848597324893119786537454274367e-01	-1.159654870951991822991544722754e+00	0.000000000000000000000000000000e+00	1.861898699007289922913166435592e-02
6.874151792523317539007621235214e-01	-1.164081034581579521258731801936e+00	0.000000000000000000000000000000e+00	1.772366528286783635137702219708e-02
6.899706260153516401700812821218e-01	-1.168507198211167219525918881118e+00	0.000000000000000000000000000000e+00	1.686955358926522582918572368271e-02
6.925260727783715264394004407222e-01	-1.172933361840754917793105960300e+00	0.000000000000000000000000000000e+00	1.606075583605321224767159549174e-02
6.950815195413913016864171368070e-01	-1.177359525470342616060293039482e+00	0.000000000000000000000000000000e+00	1.529968526017588294207971699734e-02
6.976369663044110769334338328918e-01	-1.181785689099930536372085043695e+00	0.000000000000000000000000000000e+00	1.458726529396677309979857284361e-02
7.001924130674309632027529914922e-01	-1.186211852729518234639272122877e+00	0.000000000000000000000000000000e+00	1.392316772587473550082393103366e-02
7.027478598304507384497696875769e-01	-1.190638016359105932906459202059e+00	0.000000000000000000000000000000e+00	1.330606515338163958750428150779e-02
7.053033065934705136967863836617e-01	-1.195064179988693631173646281241e+00	0.000000000000000000000000000000e+00	1.273387939356169888671654888412e-02
7.078587533564903999661055422621e-01	-1.199490343618281551485438285454e+00	0.000000000000000000000000000000e+00	1.220401235802992187529092404930e-02
7.104142001195101752131222383468e-01	-1.203916507247869249752625364636e+00	0.000000000000000000000000000000e+00	1.171355048777683940941507501066e-02
7.129696468825299504601389344316e-01	-1.208342670877456948019812443818e+00	0.000000000000000000000000000000e+00	1.125943779239562368699179017995e-02
7.155250936455498367294580930320e-01	-1.212768834507044646286999522999e+00	0.000000000000000000000000000000e+00	1.083861585685294733061301286625e-02
7.180805404085697229987772516324e-01	-1.217194998136632566598791527213e+00	0.000000000000000000000000000000e+00	1.044813168745077625043649049985e-02
7.206359871715894982457939477172e-01	-1.221621161766220264865978606394e+00	0.000000000000000000000000000000e+00	1.008521602712308257165929603616e-02
7.231914339346092734928106438019e-01	-1.226047325395807963133165685576e+00	0.000000000000000000000000000000e+00	9.747335907760628151419446396631e-03
7.257468806976291597621298024023e-01	-1.230473489025395883444957689790e+00	0.000000000000000000000000000000e+00	9.432225683630711746130437234115e-03
7.283023274606489350091464984871e-01	-1.234899652654983581712144768971e+00	0.000000000000000000000000000000e+00	9.137900906265775113901383974735e-03
7.308577742236687102561631945719e-01	-1.239325816284571279979331848153e+00	0.000000000000000000000000000000e+00	8.862659114186438244487042936726e-03
7.334132209866885965254823531723e-01	-1.243751979914159200291123852367e+00	0.000000000000000000000000000000e+00	8.605071134263203580516687907220e-03
7.359686677497083717724990492570e-01	-1.248178143543746898558310931548e+00	0.000000000000000000000000000000e+00	8.363965903548098435038582465495e-03
7.385241145127281470195157453418e-01	-1.252604307173334596825498010730e+00	0.000000000000000000000000000000e+00	8.138411176907275196290569851953e-03
7.410795612757480332888349039422e-01	-1.257030470802922295092685089912e+00	0.000000000000000000000000000000e+00	7.927691881505606955049536566094e-03
7.436350080387679195581540625426e-01	-1.261456634432509993359872169094e+00	0.000000000000000000000000000000e+00	7.731287347744838014951263005514e-03
7.461904548017876948051707586274e-01	-1.265882798062097691627059248276e+00	0.000000000000000000000000000000e+00	7.548848205827150825708571346695e-03
7.487459015648074700521874547121e-01	-1.270308961691685611938851252489e+00	0.000000000000000000000000000000e+00	7.380173406214446049644628544684e-03
7.513013483278273563215066133125e-01	-1.274735125321273310206038331671e+00	0.000000000000000000000000000000e+00	7.225187599450044392823677696924e-03
7.538567950908471315685233093973e-01	-1.279161288950861008473225410853e+00	0.000000000000000000000000000000e+00	7.083918981844897731769972182292e-03
7.564122418538669068155400054820e-01	-1.283587452580448706740412490035e+00	0.000000000000000000000000000000e+00	6.956477665326440615323200233888e-03
7.589676886168867930848591640824e-01	-1.288013616210036627052204494248e+00	0.000000000000000000000000000000e+00	6.843034640262634152318987901253e-03
7.615231353799065683318758601672e-01	-1.292439779839624325319391573430e+00	0.000000000000000000000000000000e+00	6.743801452650083003148573368435e-03
7.640785821429264546011950187676e-01	-1.296865943469212023586578652612e+00	0.000000000000000000000000000000e+00	6.659010789942200123081583740259e-03
7.666340289059462298482117148524e-01	-1.301292107098799943898370656825e+00	0.000000000000000000000000000000e+00	6.588898247782172534758871051963e-03
7.691894756689661161175308734528e-01	-1.305718270728387642165557736007e+00	0.000000000000000000000000000000e+00	6.533685618572973238804557638559e-03
7.717449224319858913645475695375e-01	-1.310144434357975340432744815189e+00	0.000000000000000000000000000000e+00	6.493566092180793475341360476705e-03
1.022178705207928139930828592696e-02	1.770465451835101858280019371250e-02	0.000000000000000000000000000000e+00	6.520509803405441853763058190907e-03
1.277723381509910174913535740870e-02	1.327849088876326480446188327278e-02	0.000000000000000000000000000000e+00	6.503531891470033104996062434111e-03
1.533268057811892209896242889045e-02	8.852327259175509291400096856250e-03	0.000000000000000000000000000000e+00	6.501689786671274728924174723943e-03
1.788812734113874591823645232580e-02	4.426163629587755513061786416529e-03	0.000000000000000000000000000000e+00	6.514996107436527884859689407904e-03
2.044357410415856279861657185393e-02	0.000000000000000000000000000000e+00	0.000000000000000000000000000000e+00	6.543407374221666891744852989632e-03
2.299902086717838661789059528928e-02	-4.426163629587753778338310439722e-03	0.000000000000000000000000000000e+00	6.586826047942001549628798784397e-03
2.555446763019820696771766677102e-02	-8.852327259175507556676620879443e-03	0.000000000000000000000000000000e+00	6.645106086615717652654744540541e-03
2.810991439321802731754473825276e-02	-1.327849088876326480446188327278e-02	0.000000000000000000000000000000e+00	6.718061919186644331825064568875e-03
3.066536115623784766737180973450e-02	-1.770465451835101858280019371250e-02	0.000000000000000000000000000000e+00	6.805480606034008603244522817022e-03
3.322080791925767495609278512347e-02	-2.213081814793877236113850415222e-02	0.000000000000000000000000000000e+00	6.907136834999912447519143654517e-03
3.577625468227749183647290465160e-02	-2.655698177752652613947681459194e-02	0.000000000000000000000000000000e+00	7.022810302979097529796348453601e-03
3.833170144529730871685302417973e-02	-3.098314540711427991781512503167e-02	0.000000000000000000000000000000e+00	7.152304958870455212083250273736e-03
4.088714820831713253612704761508e-02	-3.540930903670203022670648351777e-02	0.000000000000000000000000000000e+00	7.295469542703059313837332666708e-03
4.344259497133694941650716714321e-02	-3.983547266628979788283260177195e-02	0.000000000000000000000000000000e+00	7.452218846991520359579475041301e-03
4.599804173435677323578119057856e-02	-4.426163629587755166117091221167e-02	0.000000000000000000000000000000e+00	7.622555148162266785982765782137e-03
4.855348849737659705505521401392e-02	-4.868779992546530543950922265140e-02	0.000000000000000000000000000000e+00	7.806589301451749042526362387662e-03
5.110893526039641393543533354205e-02	-5.311396355505305921784753309112e-02	0.000000000000000000000000000000e+00	8.004561050556715379178385205705e-03
5.366438202341623775470935697740e-02	-5.754012718464081299618584353084e-02	0.000000000000000000000000000000e+00	8.216858155594610607641570254600e-03
5.621982878643606157398338041276e-02	-6.196629081422856677452415397056e-02	0.000000000000000000000000000000e+00	8.444033974661362129676689391999e-03
5.877527554945587845436349994088e-02	-6.639245444381633443065027222474e-02	0.000000000000000000000000000000e+00	8.686823123640656507671309327634e-03
6.133072231247569533474361946901e-02	-7.081861807340407433120077485000e-02	0.000000000000000000000000000000e+00	8.946154769927081723546180569429e-03
6.388616907549551915401764290436e-02	-7.524478170299184198732689310418e-02	0.000000000000000000000000000000e+00	9.223162967014860574854751007479e-03
6.644161583851533603439776243249e-02	-7.967094533257958188787739572945e-02	0.000000000000000000000000000000e+00	9.519193210927130374687799019284e-03
6.899706260153516679256568977507e-02	-8.409710896216734954400351398363e-02	0.000000000000000000000000000000e+00	9.835804109313348378429431306813e-03
7.155250936455498367294580930320e-02	-8.852327259175508944455401660889e-02	0.000000000000000000000000000000e+00	1.017476269909925457035626550351e-02
7.410795612757481443111373664578e-02	-9.294943622134285710068013486307e-02	0.000000000000000000000000000000e+00	1.053803156476848003342272619420e-02
7.666340289059461743370604835945e-02	-9.737559985093061087901844530279e-02	0.000000000000000000000000000000e+00	1.092774560287818920445435111333e-02
7.921884965361444819187397570204e-02	-1.018017634805183646573567557425e-01	0.000000000000000000000000000000e+00	1.134617603062728317941942890457e-02
8.177429641663426507225409523016e-02	-1.062279271101061184356950661822e-01	0.000000000000000000000000000000e+00	1.179567916493936760580218958694e-02
8.432974317965409583042202257275e-02	-1.106540907396938722140333766220e-01	0.000000000000000000000000000000e+00	1.227862777062266666505685464017e-02
8.688518994267391271080214210087e-02	-1.150802543692816259923716870617e-01	0.000000000000000000000000000000e+00	1.279732323346288377918789080923e-02
8.944063670569372959118226162900e-02	-1.195064179988693797707099975014e-01	0.000000000000000000000000000000e+00	1.335388785143210021999493619660e-02
9.199608346871354647156238115713e-02	-1.239325816284571335490483079411e-01	0.000000000000000000000000000000e+00	1.395013784706593262807672317649e-02
9.455153023173336335194250068525e-02	-1.283587452580448873273866183808e-01	0.000000000000000000000000000000e+00	1.458743954710738956193072368706e-02
9.710697699475319411011042802784e-02	-1.327849088876326411057249288206e-01	0.000000000000000000000000000000e+00	1.526655336112490990441159510738e-02
9.966242375777301099049054755596e-02	-1.372110725172203948840632392603e-01	0.000000000000000000000000000000e+00	1.598747263384420885801162626194e-02
1.022178705207928417486584748985e-01	-1.416372361468081486624015497000e-01	0.000000000000000000000000000000e+00	1.674926703692153004410236860622e-02
1.047733172838126586290385944267e-01	-1.460633997763959024407398601397e-01	0.000000000000000000000000000000e+00	1.754994265694806779287695519542e-02
1.073287640468324755094187139548e-01	-1.504895634059836839746537862084e-01	0.000000000000000000000000000000e+00	1.838633296948808878990000437170e-02
1.098842108098522923897988334829e-01	-1.549157270355714099974164810192e-01	0.000000000000000000000000000000e+00	1.925403651989305089942128290659e-02
1.124396575728721092701789530111e-01	-1.593418906651591637757547914589e-01	0.000000000000000000000000000000e+00	2.014741740325822622059703803643e-02
1.149951043358919539061346881681e-01	-1.637680542947469453096687175275e-01	0.000000000000000000000000000000e+00	2.105968415594307308058574790266e-02
1.175505510989117569087269998818e-01	-1.681942179243346990880070279673e-01	0.000000000000000000000000000000e+00	2.198306027400123013881838573980e-02
1.201059978619315737891071194099e-01	-1.726203815539224251107697227781e-01	0.000000000000000000000000000000e+00	2.290905565722029663122683018628e-02
1.226614446249513906694872389380e-01	-1.770465451835101788891080332178e-01	0.000000000000000000000000000000e+00	2.382884267174566542135671909364e-02
1.252168913879712353054429740951e-01	-1.814727088130979604230219592864e-01	0.000000000000000000000000000000e+00	2.473373289258134002932543182851e-02
1.277723381509910383080352858087e-01	-1.858988724426857142013602697261e-01	0.000000000000000000000000000000e+00	2.561574146702791723861913908422e-02
1.303277849140108690662032131513e-01	-1.903250360722734679796985801659e-01	0.000000000000000000000000000000e+00	2.646821572173381487136367695712e-02
1.328832316770306998243711404939e-01	-1.947511997018611940024612749767e-01	0.000000000000000000000000000000e+00	2.728649357286526064281240167020e-02
1.354386784400504750713878365787e-01	-1.991773633314489477807995854164e-01	0.000000000000000000000000000000e+00	2.806854648132796337112182527562e-02
1.379941252030703613407069951791e-01	-2.036035269610367293147135114850e-01	0.000000000000000000000000000000e+00	2.881555236108373010961436477828e-02
1.405495719660901365877236912638e-01	-2.080296905906244830930518219247e-01	0.000000000000000000000000000000e+00	2.953233737099130590264550733082e-02
1.431050187291099673458916186064e-01	-2.124558542202122368713901323645e-01	0.000000000000000000000000000000e+00	3.022762347949650013623212885250e-02
1.456604654921297981040595459490e-01	-2.168820178497999628941528271753e-01	0.000000000000000000000000000000e+00	3.091402269569044555796999418362e-02
1.482159122551496288622274732916e-01	-2.213081814793877444280667532439e-01	0.000000000000000000000000000000e+00	3.160773024991590796073381852693e-02
1.507713590181694596203954006342e-01	-2.257343451089754982064050636836e-01	0.000000000000000000000000000000e+00	3.232788858123124275945059480364e-02
1.533268057811892348674120967189e-01	-2.301605087385632519847433741234e-01	0.000000000000000000000000000000e+00	3.309562176918001696890314633492e-02
1.558822525442090656255800240615e-01	-2.345866723681510057630816845631e-01	0.000000000000000000000000000000e+00	3.393277497769453532328043365851e-02
1.584376993072288963837479514041e-01	-2.390128359977387595414199950028e-01	0.000000000000000000000000000000e+00	3.486043310120039151467352667169e-02
1.609931460702487271419158787467e-01	-2.434389996273265133197583054425e-01	0.000000000000000000000000000000e+00	3.589733290509729279893491593612e-02
1.635485928332685579000838060892e-01	-2.478651632569142670980966158822e-01	0.000000000000000000000000000000e+00	3.705831728367053878869796790241e-02
1.661040395962883331471005021740e-01	-2.522913268865020208764349263220e-01	0.000000000000000000000000000000e+00	3.835300072727079734313804237900e-02
1.686594863593081639052684295166e-01	-2.567174905160897746547732367617e-01	0.000000000000000000000000000000e+00	3.978481289865024028706841363601e-02
1.712149331223279946634363568592e-01	-2.611436541456775284331115472014e-01	0.000000000000000000000000000000e+00	4.135055563407611517456885508182e-02
1.737703798853478254216042842017e-01	-2.655698177752652822114498576411e-01	0.000000000000000000000000000000e+00	4.304054716839435940078928410912e-02
1.763258266483676561797722115443e-01	-2.699959814048530359897881680808e-01	0.000000000000000000000000000000e+00	4.483934584387279376205270864375e-02
1.788812734113874314267889076291e-01	-2.744221450344407897681264785206e-01	0.000000000000000000000000000000e+00	4.672696565433813453704914309128e-02
1.814367201744073176961080662295e-01	-2.788483086640285435464647889603e-01	0.000000000000000000000000000000e+00	4.868044586124117140135680870117e-02
1.839921669374270929431247623143e-01	-2.832744722936162973248030994000e-01	0.000000000000000000000000000000e+00	5.067563803667599758862039038831e-02
1.865476137004469237012926896568e-01	-2.877006359232040511031414098397e-01	0.000000000000000000000000000000e+00	5.268912292717455730928222124021e-02
1.891030604634667544594606169994e-01	-2.921267995527918048814797202795e-01	0.000000000000000000000000000000e+00	5.470022660877867093365267692207e-02
1.916585072264865852176285443420e-01	-2.965529631823796141709692619770e-01	0.000000000000000000000000000000e+00	5.669310255802792464230321911600e-02
1.942139539895064159757964716846e-01	-3.009791268119673124381563411589e-01	0.000000000000000000000000000000e+00	5.865872583786666677463372820966e-02
1.967694007525261912228131677693e-01	-3.054052904415550662164946515986e-01	0.000000000000000000000000000000e+00	6.059641562576682793928029013841e-02
1.993248475155460219809810951119e-01	-3.098314540711428199948329620383e-01	0.000000000000000000000000000000e+00	6.251426778105090287240841462335e-02
2.018802942785658527391490224545e-01	-3.142576177007305737731712724781e-01	0.000000000000000000000000000000e+00	6.442780841212161768716271126323e-02
2.044357410415856834973169497971e-01	-3.186837813303183830626608141756e-01	0.000000000000000000000000000000e+00	6.635641984146406491262837334943e-02
2.069911878046055142554848771397e-01	-3.231099449599061368409991246153e-01	0.000000000000000000000000000000e+00	6.831768779312881456622363884890e-02
2.095466345676252895025015732244e-01	-3.275361085894938351081862037972e-01	0.000000000000000000000000000000e+00	7.032065168379243724761096245857e-02
2.121020813306451202606695005670e-01	-3.319622722190816443976757454948e-01	0.000000000000000000000000000000e+00	7.235967612368159052049776391868e-02
2.146575280936649510188374279096e-01	-3.363884358486693426648628246767e-01	0.000000000000000000000000000000e+00	7.441087744935388770262107982489e-02
2.172129748566847817770053552522e-01	-3.408145994782571519543523663742e-01	0.000000000000000000000000000000e+00	7.643250987559625786449402085054e-02
2.197684216197046125351732825948e-01	-3.452407631078449057326906768139e-01	0.000000000000000000000000000000e+00	7.836947119911845394124583208395e-02
2.223238683827243877821899786795e-01	-3.496669267374326039998777559958e-01	0.000000000000000000000000000000e+00	8.016034261381574377303138589923e-02
2.248793151457442185403579060221e-01	-3.540930903670204132893672976934e-01	0.000000000000000000000000000000e+00	8.174417118585416974774204845744e-02
2.274347619087640492985258333647e-01	-3.585192539966081115565543768753e-01	0.000000000000000000000000000000e+00	8.306555711264766717061291956270e-02
2.299902086717838800566937607073e-01	-3.629454176261958653348926873150e-01	0.000000000000000000000000000000e+00	8.408021367056214834256877566077e-02
2.325456554348037108148616880499e-01	-3.673715812557836746243822290126e-01	0.000000000000000000000000000000e+00	8.476409757469623162950966843709e-02
2.351011021978234860618783841346e-01	-3.717977448853713728915693081944e-01	0.000000000000000000000000000000e+00	8.512464467727570704980166738096e-02
2.376565489608433723311975427350e-01	-3.762239085149591821810588498920e-01	0.000000000000000000000000000000e+00	8.520902243028234679389498751334e-02
2.402119957238632030893654700776e-01	-3.806500721445469359593971603317e-01	0.000000000000000000000000000000e+00	8.510780875386392274606350838440e-02
2.427674424868829783363821661624e-01	-3.850762357741346342265842395136e-01	0.000000000000000000000000000000e+00	8.495636748400924032065262281321e-02
2.453228892499028090945500935049e-01	-3.895023994037224435160737812112e-01	0.000000000000000000000000000000e+00	8.493245629251816586346990334278e-02
2.478783360129225843415667895897e-01	-3.939285630333101417832608603931e-01	0.000000000000000000000000000000e+00	8.524551875675789869291065770085e-02
2.504337827759424706108859481901e-01	-3.983547266628979510727504020906e-01	0.000000000000000000000000000000e+00	8.612027070367481162982414844009e-02
2.529892295389623013690538755327e-01	-4.027808902924857048510887125303e-01	0.000000000000000000000000000000e+00	8.778188358144720093712010111631e-02
2.555446763019820766160705716175e-01	-4.072070539220734031182757917122e-01	0.000000000000000000000000000000e+00	9.044001362620551764948118034226e-02
2.581001230650019073742384989600e-01	-4.116332175516612124077653334098e-01	0.000000000000000000000000000000e+00	9.426148963593236618230264411977e-02
2.606555698280216826212551950448e-01	-4.160593811812489106749524125917e-01	0.000000000000000000000000000000e+00	9.933535241080244937439402974633e-02
2.632110165910415133794231223874e-01	-4.204855448108367199644419542892e-01	0.000000000000000000000000000000e+00	1.056477380577462571453750683759e-01
2.657664633540613996487422809878e-01	-4.249117084404244737427802647289e-01	0.000000000000000000000000000000e+00	1.130710522503668713500957210272e-01
2.683219101170811748957589770725e-01	-4.293378720700121720099673439108e-01	0.000000000000000000000000000000e+00	1.213567241884739161816852970333e-01
2.708773568801010056539269044151e-01	-4.337640356995999812994568856084e-01	0.000000000000000000000000000000e+00	1.301301573835769720410837635427e-01
2.734328036431208364120948317577e-01	-4.381901993291877350777951960481e-01	0.000000000000000000000000000000e+00	1.388986802804223763541102698582e-01
2.759882504061406116591115278425e-01	-4.426163629587754888561335064878e-01	0.000000000000000000000000000000e+00	1.470790822995581836885037319007e-01
2.785436971691604979284306864429e-01	-4.470425265883632426344718169275e-01	0.000000000000000000000000000000e+00	1.540462532365091119501698813110e-01
2.810991439321802731754473825276e-01	-4.514686902179509409016588961094e-01	0.000000000000000000000000000000e+00	1.591971429163512585791551146031e-01
2.836545906952001039336153098702e-01	-4.558948538475387501911484378070e-01	0.000000000000000000000000000000e+00	1.620187050131485784199014688056e-01
2.862100374582199346917832372128e-01	-4.603210174771265039694867482467e-01	0.000000000000000000000000000000e+00	1.621520257955486599144023784902e-01
2.887654842212397099387999332976e-01	-4.647471811067142577478250586864e-01	0.000000000000000000000000000000e+00	1.594443733966927623235676492186e-01
2.913209309842595962081190918980e-01	-4.691733447363020115261633691262e-01	0.000000000000000000000000000000e+00	1.539862795655947969031274169538e-01
2.938763777472794269662870192406e-01	-4.735995083658898208156529108237e-01	0.000000000000000000000000000000e+00	1.461301933268439601221189150237e-01
2.964318245102992022133037153253e-01	-4.780256719954775190828399900056e-01	0.000000000000000000000000000000e+00	1.364889397580549001975924738872e-01
2.989872712733190329714716426679e-01	-4.824518356250653283723295317031e-01	0.000000000000000000000000000000e+00	1.259095101968441543505150548299e-01
3.015427180363388637296395700105e-01	-4.868779992546530266395166108850e-01	0.000000000000000000000000000000e+00	1.154194109736892959183762741304e-01
3.040981647993586944878074973531e-01	-4.913041628842408359290061525826e-01	0.000000000000000000000000000000e+00	1.061421013016868863942931966449e-01
3.066536115623785252459754246956e-01	-4.957303265138285341961932317645e-01	0.000000000000000000000000000000e+00	9.918577639400193157737106730565e-02
3.092090583253983004929921207804e-01	-5.001564901434162324633803109464e-01	0.000000000000000000000000000000e+00	9.551595787491692912674068338674e-02
3.117645050884181312511600481230e-01	-5.045826537730040417528698526439e-01	0.000000000000000000000000000000e+00	9.582806813578043092505254207936e-02
3.143199518514379620093279754656e-01	-5.090088174025917400200569318258e-01	0.000000000000000000000000000000e+00	1.004405410465589315593959440776e-01
3.168753986144577927674959028082e-01	-5.134349810321795493095464735234e-01	0.000000000000000000000000000000e+00	1.092249050319093195415831587525e-01
3.194308453774776235256638301507e-01	-5.178611446617673585990360152209e-01	0.000000000000000000000000000000e+00	1.215883810460258313002057661834e-01
3.219862921404973987726805262355e-01	-5.222873082913550568662230944028e-01	0.000000000000000000000000000000e+00	1.365167222483223419260411901632e-01
3.245417389035172295308484535781e-01	-5.267134719209428661557126361004e-01	0.000000000000000000000000000000e+00	1.526770866410666893653313991308e-01
3.270971856665370602890163809207e-01	-5.311396355505305644228997152823e-01	0.000000000000000000000000000000e+00	1.685720630594533808732649049489e-01
3.296526324295568910471843082632e-01	-5.355657991801183737123892569798e-01	0.000000000000000000000000000000e+00	1.827238880621248617863727758959e-01
3.322080791925767218053522356058e-01	-5.399919628097060719795763361617e-01	0.000000000000000000000000000000e+00	1.938615317084200762032253351208e-01
3.347635259555964970523689316906e-01	-5.444181264392937702467634153436e-01	0.000000000000000000000000000000e+00	2.010777179835627759274530035327e-01
3.373189727186163278105368590332e-01	-5.488442900688815795362529570411e-01	0.000000000000000000000000000000e+00	2.039278467745117007225985616969e-01
3.398744194816361585687047863757e-01	-5.532704536984693888257424987387e-01	0.000000000000000000000000000000e+00	2.024504668661966377829486418705e-01
3.424298662446559893268727137183e-01	-5.576966173280570870929295779206e-01	0.000000000000000000000000000000e+00	1.971106056900252534447304242349e-01
3.449853130076758200850406410609e-01	-5.621227809576448963824191196181e-01	0.000000000000000000000000000000e+00	1.886826888852115025052569308173e-01
3.475407597706955953320573371457e-01	-5.665489445872325946496061988000e-01	0.000000000000000000000000000000e+00	1.781095810101125664903776169012e-01
3.500962065337154260902252644883e-01	-5.709751082168204039390957404976e-01	0.000000000000000000000000000000e+00	1.663741246104389615023677606587e-01
3.526516532967353123595444230887e-01	-5.754012718464081022062828196795e-01	0.000000000000000000000000000000e+00	1.544111395731398161945691072106e-01
3.552071000597550876065611191734e-01	-5.798274354759959114957723613770e-01	0.000000000000000000000000000000e+00	1.430661356247186488666045534046e-01
3.577625468227749183647290465160e-01	-5.842535991055836097629594405589e-01	0.000000000000000000000000000000e+00	1.330863919499565839466015404469e-01
3.603179935857947491228969738586e-01	-5.886797627351714190524489822565e-01	0.000000000000000000000000000000e+00	1.251188844349704065717077128284e-01
3.628734403488145243699136699433e-01	-5.931059263647591173196360614384e-01	0.000000000000000000000000000000e+00	1.196920572241421953929574328868e-01
3.654288871118344106392328285438e-01	-5.975320899943469266091256031359e-01	0.000000000000000000000000000000e+00	1.171731603202154914367127958030e-01
3.679843338748541858862495246285e-01	-6.019582536239346248763126823178e-01	0.000000000000000000000000000000e+00	1.177109940149425465483190578198e-01
3.705397806378740166444174519711e-01	-6.063844172535224341658022240154e-01	0.000000000000000000000000000000e+00	1.211877793672770931010518324911e-01
3.730952274008938474025853793137e-01	-6.108105808831102434552917657129e-01	0.000000000000000000000000000000e+00	1.272046010396210014015139222465e-01
3.756506741639136226496020753984e-01	-6.152367445126979417224788448948e-01	0.000000000000000000000000000000e+00	1.351160582051979530682217500726e-01
3.782061209269335089189212339988e-01	-6.196629081422856399896659240767e-01	0.000000000000000000000000000000e+00	1.441110239486149413590254653172e-01
3.807615676899532841659379300836e-01	-6.240890717718734492791554657742e-01	0.000000000000000000000000000000e+00	1.533221015531286701705226960257e-01
3.833170144529731149241058574262e-01	-6.285152354014611475463425449561e-01	0.000000000000000000000000000000e+00	1.619372210404755318968739175034e-01
3.858724612159929456822737847688e-01	-6.329413990310489568358320866537e-01	0.000000000000000000000000000000e+00	1.692891491514280921659718615047e-01
3.884279079790127764404417121114e-01	-6.373675626606366551030191658356e-01	0.000000000000000000000000000000e+00	1.749076290584887782841860826011e-01
3.909833547420326071986096394539e-01	-6.417937262902244643925087075331e-01	0.000000000000000000000000000000e+00	1.785296813509713587109217769466e-01
3.935388015050523824456263355387e-01	-6.462198899198121626596957867150e-01	0.000000000000000000000000000000e+00	1.800749646894639344196775709861e-01
3.960942482680722687149454941391e-01	-6.506460535493999719491853284126e-01	0.000000000000000000000000000000e+00	1.795989213714098975405164537733e-01
3.986496950310920439619621902239e-01	-6.550722171789877812386748701101e-01	0.000000000000000000000000000000e+00	1.772421982958859720813649119009e-01
4.012051417941118747201301175664e-01	-6.594983808085754795058619492920e-01	0.000000000000000000000000000000e+00	1.731913203070367668345852507628e-01
4.037605885571317054782980449090e-01	-6.639245444381632887953514909896e-01	0.000000000000000000000000000000e+00	1.676636164115152816123099910328e-01
4.063160353201515362364659722516e-01	-6.683507080677509870625385701715e-01	0.000000000000000000000000000000e+00	1.609158456088330413358278292435e-01
4.088714820831713114834826683364e-01	-6.727768716973386853297256493533e-01	0.000000000000000000000000000000e+00	1.532701086380341970460960965283e-01
4.114269288461911422416505956789e-01	-6.772030353269263835969127285352e-01	0.000000000000000000000000000000e+00	1.451384526569859112488103392025e-01
4.139823756092109729998185230215e-01	-6.816291989565143039087047327484e-01	0.000000000000000000000000000000e+00	1.370305584126911835340933976113e-01
4.165378223722308037579864503641e-01	-6.860553625861020021758918119303e-01	0.000000000000000000000000000000e+00	1.295307229931617065687987633282e-01
4.190932691352505790050031464489e-01	-6.904815262156897004430788911122e-01	0.000000000000000000000000000000e+00	1.232442007309632464595594569801e-01
4.216487158982704652743223050493e-01	-6.949076898452775097325684328098e-01	0.000000000000000000000000000000e+00	1.187212005396615643881830237660e-01
4.242041626612902405213390011340e-01	-6.993338534748653190220579745073e-01	0.000000000000000000000000000000e+00	1.163772050995257323346976363609e-01
4.267596094243100712795069284766e-01	-7.037600171044530172892450536892e-01	0.000000000000000000000000000000e+00	1.164277699523872250386702376090e-01
4.293150561873299575488260870770e-01	-7.081861807340408265787345953868e-01	0.000000000000000000000000000000e+00	1.188550238577500695047461931608e-01
4.318705029503497327958427831618e-01	-7.126123443636285248459216745687e-01	0.000000000000000000000000000000e+00	1.234134141937757861429147965282e-01
4.344259497133695080428594792465e-01	-7.170385079932162231131087537506e-01	0.000000000000000000000000000000e+00	1.296746217565486747336223061211e-01
4.369813964763893943121786378470e-01	-7.214646716228041434249007579638e-01	0.000000000000000000000000000000e+00	1.370998002598226572779083198839e-01
4.395368432394091695591953339317e-01	-7.258908352523918416920878371457e-01	0.000000000000000000000000000000e+00	1.451200629121843499458321957718e-01
4.420922900024290003173632612743e-01	-7.303169988819795399592749163276e-01	0.000000000000000000000000000000e+00	1.532018689091326490991917808060e-01
4.446477367654487755643799573591e-01	-7.347431625115672382264619955095e-01	0.000000000000000000000000000000e+00	1.608788605714166763949179994597e-01
4.472031835284686618336991159595e-01	-7.391693261411550475159515372070e-01	0.000000000000000000000000000000e+00	1.677440548369256712035735290556e-01
4.497586302914884370807158120442e-01	-7.435954897707427457831386163889e-01	0.000000000000000000000000000000e+00	1.734134012385643575093752133398e-01
4.523140770545082678388837393868e-01	-7.480216534003305550726281580864e-01	0.000000000000000000000000000000e+00	1.774863234601387340649836232842e-01
4.548695238175281541082028979872e-01	-7.524478170299183643621176997840e-01	0.000000000000000000000000000000e+00	1.795327980895617403511721477116e-01
4.574249705805479293552195940720e-01	-7.568739806595060626293047789659e-01	0.000000000000000000000000000000e+00	1.791284594832649734730267709892e-01
4.599804173435677046022362901567e-01	-7.613001442890937608964918581478e-01	0.000000000000000000000000000000e+00	1.759386262858644023321375016167e-01
4.625358641065875908715554487571e-01	-7.657263079186816812082838623610e-01	0.000000000000000000000000000000e+00	1.698313286190850923684791951018e-01
4.650913108696074216297233760997e-01	-7.701524715482693794754709415429e-01	0.000000000000000000000000000000e+00	1.609825728913283071630502263361e-01
4.676467576326271968767400721845e-01	-7.745786351778570777426580207248e-01	0.000000000000000000000000000000e+00	1.499356301471750918530290164199e-01
4.702022043956470831460592307849e-01	-7.790047988074448870321475624223e-01	0.000000000000000000000000000000e+00	1.375865783203920889032900731763e-01
4.727576511586668583930759268696e-01	-7.834309624370325852993346416042e-01	0.000000000000000000000000000000e+00	1.250893575125360812627661744045e-01
4.753130979216866891512438542122e-01	-7.878571260666202835665217207861e-01	0.000000000000000000000000000000e+00	1.136962758136117052076841105190e-01
4.778685446847064643982605502970e-01	-7.922832896962080928560112624837e-01	0.000000000000000000000000000000e+00	1.045675303888070062363624401769e-01
4.804239914477263506675797088974e-01	-7.967094533257959021455008041812e-01	0.000000000000000000000000000000e+00	9.859221164867955355948225815155e-02
4.829794382107461259145964049821e-01	-8.011356169553836004126878833631e-01	0.000000000000000000000000000000e+00	9.625929992095483278546907968121e-02
4.855348849737659011616131010669e-01	-8.055617805849712986798749625450e-01	0.000000000000000000000000000000e+00	9.760363944931860213927166114445e-02
4.880903317367857874309322596673e-01	-8.099879442145592189916669667582e-01	0.000000000000000000000000000000e+00	1.022324515111518172805205040277e-01
4.906457784998056181891001870099e-01	-8.144141078441469172588540459401e-01	0.000000000000000000000000000000e+00	1.094177590547532885612014297294e-01
4.932012252628253934361168830947e-01	-8.188402714737346155260411251220e-01	0.000000000000000000000000000000e+00	1.182262005651422837049224767725e-01
4.957566720258452797054360416951e-01	-8.232664351033224248155306668195e-01	0.000000000000000000000000000000e+00	1.276548534952358648908443683467e-01
4.983121187888650549524527377798e-01	-8.276925987329101230827177460014e-01	0.000000000000000000000000000000e+00	1.367478150902243505537825285501e-01
5.008675655518849412217718963802e-01	-8.321187623624978213499048251833e-01	0.000000000000000000000000000000e+00	1.446797037093627558146380351900e-01
5.034230123149048274910910549806e-01	-8.365449259920857416616968293965e-01	0.000000000000000000000000000000e+00	1.508048366159512043704893358154e-01
5.059784590779246027381077510654e-01	-8.409710896216734399288839085784e-01	0.000000000000000000000000000000e+00	1.546802934453195832453786806582e-01
5.085339058409443779851244471502e-01	-8.453972532512611381960709877603e-01	0.000000000000000000000000000000e+00	1.560721361617571634194945318086e-01
5.110893526039641532321411432349e-01	-8.498234168808488364632580669422e-01	0.000000000000000000000000000000e+00	1.549504323047219411790820231545e-01
5.136447993669840395014603018353e-01	-8.542495805104367567750500711554e-01	0.000000000000000000000000000000e+00	1.514747745612664564518468068854e-01
5.162002461300038147484769979201e-01	-8.586757441400244550422371503373e-01	0.000000000000000000000000000000e+00	1.459702406640747129884516652965e-01
5.187556928930237010177961565205e-01	-8.631019077696121533094242295192e-01	0.000000000000000000000000000000e+00	1.388928891054708458785427183102e-01
5.213111396560435872871153151209e-01	-8.675280713991999625989137712168e-01	0.000000000000000000000000000000e+00	1.307840972635048171213156820158e-01
5.238665864190633625341320112057e-01	-8.719542350287876608661008503987e-01	0.000000000000000000000000000000e+00	1.222168801695028561571376712891e-01
5.264220331820831377811487072904e-01	-8.763803986583753591332879295805e-01	0.000000000000000000000000000000e+00	1.137411624042519442401300011625e-01
5.289774799451030240504678658908e-01	-8.808065622879632794450799337937e-01	0.000000000000000000000000000000e+00	1.058366672466384411643858243224e-01
5.315329267081227992974845619756e-01	-8.852327259175509777122670129756e-01	0.000000000000000000000000000000e+00	9.887789984641343066229524083610e-02
5.340883734711425745445012580603e-01	-8.896588895471386759794540921575e-01	0.000000000000000000000000000000e+00	9.311333878120879592454883777464e-02
5.366438202341624608138204166607e-01	-8.940850531767264852689436338551e-01	0.000000000000000000000000000000e+00	8.866029491685967212077912336099e-02
5.391992669971822360608371127455e-01	-8.985112168063142945584331755526e-01	0.000000000000000000000000000000e+00	8.551389255298644243019623445434e-02
5.417547137602020113078538088303e-01	-9.029373804359019928256202547345e-01	0.000000000000000000000000000000e+00	8.356580179646876105348241026149e-02
5.443101605232218975771729674307e-01	-9.073635440654896910928073339164e-01	0.000000000000000000000000000000e+00	8.262838838889556558608973091395e-02
5.468656072862417838464921260311e-01	-9.117897076950775003822968756140e-01	0.000000000000000000000000000000e+00	8.246177906432396176317212166396e-02
5.494210540492615590935088221158e-01	-9.162158713246651986494839547959e-01	0.000000000000000000000000000000e+00	8.280167397542399776444455028468e-02
5.519765008122813343405255182006e-01	-9.206420349542528969166710339778e-01	0.000000000000000000000000000000e+00	8.338561361452177800313023681156e-02
5.545319475753012206098446768010e-01	-9.250681985838408172284630381910e-01	0.000000000000000000000000000000e+00	8.397608663083062918719434719605e-02
5.570873943383209958568613728858e-01	-9.294943622134285154956501173729e-01	0.000000000000000000000000000000e+00	8.437963141835770619625378685669e-02
5.596428411013407711038780689705e-01	-9.339205258430162137628371965548e-01	0.000000000000000000000000000000e+00	8.446049402238321734959214381888e-02
5.621982878643606573731972275709e-01	-9.383466894726040230523267382523e-01	0.000000000000000000000000000000e+00	8.414634002903731424538591454620e-02
5.647537346273804326202139236557e-01	-9.427728531021918323418162799499e-01	0.000000000000000000000000000000e+00	8.342435547908132187355789710637e-02
5.673091813904002078672306197404e-01	-9.471990167317795306090033591317e-01	0.000000000000000000000000000000e+00	8.232887394339201414528162104034e-02
5.698646281534200941365497783409e-01	-9.516251803613673398984929008293e-01	0.000000000000000000000000000000e+00	8.092444217855515598003535160387e-02
5.724200749164399804058689369413e-01	-9.560513439909550381656799800112e-01	0.000000000000000000000000000000e+00	7.928902606247545392648135020863e-02
5.749755216794597556528856330260e-01	-9.604775076205427364328670591931e-01	0.000000000000000000000000000000e+00	7.750071541580251521796895985972e-02
5.775309684424796419222047916264e-01	-9.649036712501306567446590634063e-01	0.000000000000000000000000000000e+00	7.562911975307987089145456138795e-02
5.800864152054994171692214877112e-01	-9.693298348797183550118461425882e-01	0.000000000000000000000000000000e+00	7.373088038130819199533760865961e-02
5.826418619685191924162381837959e-01	-9.737559985093060532790332217701e-01	0.000000000000000000000000000000e+00	7.184791478457380753397387707082e-02
5.851973087315389676632548798807e-01	-9.781821621388937515462203009520e-01	0.000000000000000000000000000000e+00	7.000708167227044642633160265177e-02
5.877527554945588539325740384811e-01	-9.826083257684816718580123051652e-01	0.000000000000000000000000000000e+00	6.822051718381826057591155176851e-02
5.903082022575786291795907345659e-01	-9.870344893980693701251993843471e-01	0.000000000000000000000000000000e+00	6.648653047371466673354234444560e-02
5.928636490205985154489098931663e-01	-9.914606530276570683923864635290e-01	0.000000000000000000000000000000e+00	6.479133817261538419440825009588e-02
5.954190957836182906959265892510e-01	-9.958868166572449887041784677422e-01	0.000000000000000000000000000000e+00	6.311194012295143207502690074762e-02
5.979745425466381769652457478514e-01	-1.000312980286832686971365546924e+00	0.000000000000000000000000000000e+00	6.142017237505068005809505393700e-02
6.005299893096579522122624439362e-01	-1.004739143916420385238552626106e+00	0.000000000000000000000000000000e+00	5.968759493629045842499891705302e-02
6.030854360726778384815816025366e-01	-1.009165307546008083505739705288e+00	0.000000000000000000000000000000e+00	5.789054886315032899535282240322e-02
6.056408828356976137285982986214e-01	-1.013591471175595781772926784470e+00	0.000000000000000000000000000000e+00	5.601455939127943789435093435713e-02
6.081963295987173889756149947061e-01	-1.018017634805183480040113863652e+00	0.000000000000000000000000000000e+00	5.405731771417821018843596903025e-02
6.107517763617372752449341533065e-01	-1.022443798434771400351905867865e+00	0.000000000000000000000000000000e+00	5.202973553245174298531594558881e-02
6.133072231247570504919508493913e-01	-1.026869962064359098619092947047e+00	0.000000000000000000000000000000e+00	4.995496194469541129112855060157e-02
6.158626698877768257389675454760e-01	-1.031296125693946796886280026229e+00	0.000000000000000000000000000000e+00	4.786566380927437247549960375181e-02
6.184181166507967120082867040765e-01	-1.035722289323534495153467105411e+00	0.000000000000000000000000000000e+00	4.580017523790945455086642823517e-02
6.209735634138165982776058626769e-01	-1.040148452953122415465259109624e+00	0.000000000000000000000000000000e+00	4.379824302451172657324462988981e-02
6.235290101768363735246225587616e-01	-1.044574616582710113732446188806e+00	0.000000000000000000000000000000e+00	4.189703064389455750005097911526e-02
6.260844569398561487716392548464e-01	-1.049000780212297811999633267988e+00	0.000000000000000000000000000000e+00	4.012785368169227012691280265244e-02
6.286399037028760350409584134468e-01	-1.053426943841885732311425272201e+00	0.000000000000000000000000000000e+00	3.851388901307797874018490347225e-02
6.311953504658958102879751095315e-01	-1.057853107471473430578612351383e+00	0.000000000000000000000000000000e+00	3.706889964744616849934288893564e-02
6.337507972289155855349918056163e-01	-1.062279271101061128845799430565e+00	0.000000000000000000000000000000e+00	3.579688454774600236962811550256e-02
6.363062439919354718043109642167e-01	-1.066705434730649049157591434778e+00	0.000000000000000000000000000000e+00	3.469250071902420240466113909861e-02
6.388616907549552470513276603015e-01	-1.071131598360236747424778513960e+00	0.000000000000000000000000000000e+00	3.374209383092982572627249737707e-02
6.414171375179750222983443563862e-01	-1.075557761989824445691965593142e+00	0.000000000000000000000000000000e+00	3.292518645582875186361704322735e-02
6.439725842809949085676635149866e-01	-1.079983925619412143959152672323e+00	0.000000000000000000000000000000e+00	3.221628736621144628582413815820e-02
6.465280310440147948369826735870e-01	-1.084410089249000064270944676537e+00	0.000000000000000000000000000000e+00	3.158689014217851143140336489523e-02
6.490834778070345700839993696718e-01	-1.088836252878587762538131755718e+00	0.000000000000000000000000000000e+00	3.100752499719640689623822993326e-02
6.516389245700543453310160657566e-01	-1.093262416508175460805318834900e+00	0.000000000000000000000000000000e+00	3.044972228466494984511214738632e-02
6.541943713330742316003352243570e-01	-1.097688580137763159072505914082e+00	0.000000000000000000000000000000e+00	2.988774938279543935681914490488e-02
6.567498180960940068473519204417e-01	-1.102114743767350857339692993264e+00	0.000000000000000000000000000000e+00	2.930000116999240122872549818567e-02
6.593052648591137820943686165265e-01	-1.106540907396938555606880072446e+00	0.000000000000000000000000000000e+00	2.866995886867338555470396954661e-02
6.618607116221336683636877751269e-01	-1.110967071026526475918672076659e+00	0.000000000000000000000000000000e+00	2.798667792819937299997334889667e-02
6.644161583851534436107044712116e-01	-1.115393234656114174185859155841e+00	0.000000000000000000000000000000e+00	2.724481482693831904673409383122e-02
6.669716051481733298800236298121e-01	-1.119819398285701872453046235023e+00	0.000000000000000000000000000000e+00	2.644424681898737555796330411795e-02
6.695270519111931051270403258968e-01	-1.124245561915289792764838239236e+00	0.000000000000000000000000000000e+00	2.558937131832343669923801598998e-02
6.720824986742129913963594844972e-01	-1.128671725544877491032025318418e+00	0.000000000000000000000000000000e+00	2.468818959192464745910911005922e-02
6.746379454372327666433761805820e-01	-1.133097889174465189299212397600e+00	0.000000000000000000000000000000e+00	2.375128269332887204212667597858e-02
6.771933922002526529126953391824e-01	-1.137524052804053109611004401813e+00	0.000000000000000000000000000000e+00	2.279077845708922522849348979435e-02
6.797488389632724281597120352671e-01	-1.141950216433640807878191480995e+00	0.000000000000000000000000000000e+00	2.181939064436839645355625805223e-02
6.823042857262922034067287313519e-01	-1.146376380063228506145378560177e+00	0.000000000000000000000000000000e+00	2.084958910092982176109899228322e-02
6.848597324893119786537454274367e-01	-1.150802543692816204412565639359e+00	0.000000000000000000000000000000e+00	1.989293659376302134123015719069e-02
6.874151792523318649230645860371e-01	-1.155228707322404124724357643572e+00	0.000000000000000000000000000000e+00	1.895960663229085546577223908571e-02
6.899706260153516401700812821218e-01	-1.159654870951991822991544722754e+00	0.000000000000000000000000000000e+00	1.805807902984907231669353677717e-02
6.925260727783715264394004407222e-01	-1.164081034581579521258731801936e+00	0.000000000000000000000000000000e+00	1.719499677517220825873067724388e-02
6.950815195413914127087195993226e-01	-1.168507198211167219525918881118e+00	0.000000000000000000000000000000e+00	1.637515916113698594136494079976e-02
6.976369663044111879557362954074e-01	-1.172933361840754917793105960300e+00	0.000000000000000000000000000000e+00	1.560162196909795594146341812802e-02
7.001924130674309632027529914922e-01	-1.177359525470342838104897964513e+00	0.000000000000000000000000000000e+00	1.487587446522605286181040185056e-02
7.027478598304508494720721500926e-01	-1.181785689099930536372085043695e+00	0.000000000000000000000000000000e+00	1.419806475396663547616782352634e-02
7.053033065934706247190888461773e-01	-1.186211852729518234639272122877e+00	0.000000000000000000000000000000e+00	1.356724859345682238087604787324e-02
7.078587533564903999661055422621e-01	-1.190638016359105932906459202059e+00	0.000000000000000000000000000000e+00	1.298164109982302347190419311573e-02
7.104142001195102862354247008625e-01	-1.195064179988693853218251206272e+00	0.000000000000000000000000000000e+00	1.243885581971400193512788945327e-02
7.129696468825300614824413969473e-01	-1.199490343618281551485438285454e+00	0.000000000000000000000000000000e+00	1.193612018828357768107650827005e-02
7.155250936455498367294580930320e-01	-1.203916507247869249752625364636e+00	0.000000000000000000000000000000e+00	1.147046087124513856492225016837e-02
7.180805404085697229987772516324e-01	-1.208342670877456948019812443818e+00	0.000000000000000000000000000000e+00	1.103885597010196423228833850771e-02
7.206359871715896092680964102328e-01	-1.212768834507044868331604448031e+00	0.000000000000000000000000000000e+00	1.063835409827162091500607488115e-02
7.231914339346093845151131063176e-01	-1.217194998136632566598791527213e+00	0.000000000000000000000000000000e+00	1.026616235222793833969934240713e-02
7.257468806976291597621298024023e-01	-1.221621161766220264865978606394e+00	0.000000000000000000000000000000e+00	9.919706680388412634030714798428e-03
7.283023274606490460314489610028e-01	-1.226047325395808185177770610608e+00	0.000000000000000000000000000000e+00	9.596668887748042650609470172185e-03
7.308577742236688212784656570875e-01	-1.230473489025395883444957689790e+00	0.000000000000000000000000000000e+00	9.295004769752436210583645959105e-03
7.334132209866885965254823531723e-01	-1.234899652654983581712144768971e+00	0.000000000000000000000000000000e+00	9.012947746555647482447071183742e-03
7.359686677497084827948015117727e-01	-1.239325816284571502023936773185e+00	0.000000000000000000000000000000e+00	8.749001921528685998818986035985e-03
7.385241145127282580418182078574e-01	-1.243751979914159200291123852367e+00	0.000000000000000000000000000000e+00	8.501927917088834829595356268328e-03
7.410795612757480332888349039422e-01	-1.248178143543746898558310931548e+00	0.000000000000000000000000000000e+00	8.270724179254583530163102977895e-03
7.436350080387679195581540625426e-01	-1.252604307173334596825498010730e+00	0.000000000000000000000000000000e+00	8.054605776399376484975256573762e-03
7.461904548017878058274732211430e-01	-1.257030470802922295092685089912e+00	0.000000000000000000000000000000e+00	7.852982119521432352593492964843e-03
7.487459015648075810744899172278e-01	-1.261456634432509993359872169094e+00	0.000000000000000000000000000000e+00	7.665434521487775321180180299052e-03
7.513013483278273563215066133125e-01	-1.265882798062097913671664173307e+00	0.000000000000000000000000000000e+00	7.491694110651449071969221193967e-03
7.538567950908472425908257719129e-01	-1.270308961691685611938851252489e+00	0.000000000000000000000000000000e+00	7.331620329869672873790431566476e-03
7.564122418538670178378424679977e-01	-1.274735125321273310206038331671e+00	0.000000000000000000000000000000e+00	7.185180076315524425045744294493e-03
7.589676886168867930848591640824e-01	-1.279161288950861008473225410853e+00	0.000000000000000000000000000000e+00	7.052427456343395364979365069757e-03
7.615231353799066793541783226829e-01	-1.283587452580448928785017415066e+00	0.000000000000000000000000000000e+00	6.933484122447417831447413760770e-03
7.640785821429264546011950187676e-01	-1.288013616210036627052204494248e+00	0.000000000000000000000000000000e+00	6.828520207412860573703561328784e-03
7.666340289059463408705141773680e-01	-1.292439779839624325319391573430e+00	0.000000000000000000000000000000e+00	6.737735950559532033254939165090e-03
7.691894756689661161175308734528e-01	-1.296865943469212245631183577643e+00	0.000000000000000000000000000000e+00	6.661344205323214626157657392014e-03
7.717449224319860023868500320532e-01	-1.301292107098799943898370656825e+00	0.000000000000000000000000000000e+00	6.599554107087524275343515256509e-03
7.743003691950057776338667281379e-01	-1.305718270728387642165557736007e+00	0.000000000000000000000000000000e+00	6.552556254403773400296628892647e-03
1.277723381509910174913535740870e-02	2.213081814793877236113850415222e-02	0.000000000000000000000000000000e+00	6.588026145349738620093926755317e-03
1.533268057811892209896242889045e-02	1.770465451835101858280019371250e-02	0.000000000000000000000000000000e+00	6.563867765926296483913748858185e-03
1.788812734113874244878950037219e-02	1.327849088876326306973840729597e-02	0.000000000000000000000000000000e+00	6.554568795232391421878848092319e-03
2.044357410415856279861657185393e-02	8.852327259175509291400096856250e-03	0.000000000000000000000000000000e+00	6.560165970306550131674327985820e-03
2.299902086717838661789059528928e-02	4.426163629587753778338310439722e-03	0.000000000000000000000000000000e+00	6.580645499083423444197649132548e-03
2.555446763019820349827071481741e-02	0.000000000000000000000000000000e+00	0.000000000000000000000000000000e+00	6.615943256498411917387869607410e-03
2.810991439321802731754473825276e-02	-4.426163629587753778338310439722e-03	0.000000000000000000000000000000e+00	6.665948291063121186605933132796e-03
3.066536115623784766737180973450e-02	-8.852327259175511026123572833058e-03	0.000000000000000000000000000000e+00	6.730509606456569829391334280899e-03
3.322080791925766801719888121625e-02	-1.327849088876326480446188327278e-02	0.000000000000000000000000000000e+00	6.809446050915423168103934870032e-03
3.577625468227749183647290465160e-02	-1.770465451835101858280019371250e-02	0.000000000000000000000000000000e+00	6.902559023114396632991862645667e-03
3.833170144529730871685302417973e-02	-2.213081814793877236113850415222e-02	0.000000000000000000000000000000e+00	7.009647598600157215875672278571e-03
4.088714820831712559723314370785e-02	-2.655698177752652613947681459194e-02	0.000000000000000000000000000000e+00	7.130525602498740539436639096493e-03
4.344259497133695635540107105044e-02	-3.098314540711427991781512503167e-02	0.000000000000000000000000000000e+00	7.265040108779237740255219080154e-03
4.599804173435677323578119057856e-02	-3.540930903670204410449429133223e-02	0.000000000000000000000000000000e+00	7.413090837242728922684698034118e-03
4.855348849737659011616131010669e-02	-3.983547266628979788283260177195e-02	0.000000000000000000000000000000e+00	7.574649942715323477915312366804e-03
5.110893526039642087432923744927e-02	-4.426163629587755166117091221167e-02	0.000000000000000000000000000000e+00	7.749781743218562939101712316869e-03
5.366438202341623775470935697740e-02	-4.868779992546530543950922265140e-02	0.000000000000000000000000000000e+00	7.938662000609133378992154916887e-03
5.621982878643605463508947650553e-02	-5.311396355505305921784753309112e-02	0.000000000000000000000000000000e+00	8.141596434716033212075636527061e-03
5.877527554945588539325740384811e-02	-5.754012718464081299618584353084e-02	0.000000000000000000000000000000e+00	8.359038197835108596756015231222e-03
6.133072231247570227363752337624e-02	-6.196629081422858065231196178502e-02	0.000000000000000000000000000000e+00	8.591604043813897903514309462025e-03
6.388616907549551915401764290436e-02	-6.639245444381632055286246441028e-02	0.000000000000000000000000000000e+00	8.840088870404279319803464431970e-03
6.644161583851533603439776243249e-02	-7.081861807340408820898858266446e-02	0.000000000000000000000000000000e+00	9.105478178321678786599768784527e-03
6.899706260153515291477788196062e-02	-7.524478170299182810953908528973e-02	0.000000000000000000000000000000e+00	9.388957761973532739618875098131e-03
7.155250936455498367294580930320e-02	-7.967094533257959576566520354390e-02	0.000000000000000000000000000000e+00	9.691919644267106906387887477194e-03
7.410795612757480055332592883133e-02	-8.409710896216733566621570616917e-02	0.000000000000000000000000000000e+00	1.001596289140262337202802456204e-02
7.666340289059463131149385617391e-02	-8.852327259175510332234182442335e-02	0.000000000000000000000000000000e+00	1.036288750957856455436889575594e-02
7.921884965361443431408616788758e-02	-9.294943622134285710068013486307e-02	0.000000000000000000000000000000e+00	1.073467923495188824922763615177e-02
8.177429641663426507225409523016e-02	-9.737559985093061087901844530279e-02	0.000000000000000000000000000000e+00	1.113348271735961278472437641085e-02
8.432974317965408195263421475829e-02	-1.018017634805183646573567557425e-01	0.000000000000000000000000000000e+00	1.156156038764754971637227498604e-02
8.688518994267391271080214210087e-02	-1.062279271101061184356950661822e-01	0.000000000000000000000000000000e+00	1.202123443728417805098640513961e-02
8.944063670569372959118226162900e-02	-1.106540907396938722140333766220e-01	0.000000000000000000000000000000e+00	1.251480971037566974901622529615e-02
9.199608346871354647156238115713e-02	-1.150802543692816259923716870617e-01	0.000000000000000000000000000000e+00	1.304447610738654339535003146011e-02
9.455153023173336335194250068525e-02	-1.195064179988693797707099975014e-01	0.000000000000000000000000000000e+00	1.361219042627190636829404013497e-02
9.710697699475318023232262021338e-02	-1.239325816284571335490483079411e-01	0.000000000000000000000000000000e+00	1.421953915221631226106779877227e-02
9.966242375777301099049054755596e-02	-1.283587452580448873273866183808e-01	0.000000000000000000000000000000e+00	1.486758601590680226034457689366e-02
1.022178705207928278708706670841e-01	-1.327849088876326411057249288206e-01	0.000000000000000000000000000000e+00	1.555671039086051719857461961283e-02
1.047733172838126586290385944267e-01	-1.372110725172203948840632392603e-01	0.000000000000000000000000000000e+00	1.628644548057283855668764260827e-02
1.073287640468324755094187139548e-01	-1.416372361468081486624015497000e-01	0.000000000000000000000000000000e+00	1.705532760746155535036550077166e-02
1.098842108098522923897988334829e-01	-1.460633997763959301963154757686e-01	0.000000000000000000000000000000e+00	1.786077049075564249225323010251e-02
1.124396575728721092701789530111e-01	-1.504895634059836562190781705795e-01	0.000000000000000000000000000000e+00	1.869897995627581993582921882080e-02
1.149951043358919261505590725392e-01	-1.549157270355714099974164810192e-01	0.000000000000000000000000000000e+00	1.956492549725110177694098467782e-02
1.175505510989117707865148076962e-01	-1.593418906651591915313304070878e-01	0.000000000000000000000000000000e+00	2.045238482884267905426156630710e-02
1.201059978619315737891071194099e-01	-1.637680542947469453096687175275e-01	0.000000000000000000000000000000e+00	2.135407566308741844629537354194e-02
1.226614446249513906694872389380e-01	-1.681942179243346713324314123383e-01	0.000000000000000000000000000000e+00	2.226188572690198860803967306765e-02
1.252168913879712075498673584661e-01	-1.726203815539224251107697227781e-01	0.000000000000000000000000000000e+00	2.316720674197306553687703001287e-02
1.277723381509910660636109014376e-01	-1.770465451835102066446836488467e-01	0.000000000000000000000000000000e+00	2.406137111213413684596140740268e-02
1.303277849140108690662032131513e-01	-1.814727088130979604230219592864e-01	0.000000000000000000000000000000e+00	2.493618157568759652331635834344e-02
1.328832316770306998243711404939e-01	-1.858988724426857142013602697261e-01	0.000000000000000000000000000000e+00	2.578451411645867746846860768528e-02
1.354386784400505028269634522076e-01	-1.903250360722734402241229645369e-01	0.000000000000000000000000000000e+00	2.660096368700304997334527001840e-02
1.379941252030703058295557639212e-01	-1.947511997018611940024612749767e-01	0.000000000000000000000000000000e+00	2.738249161926674390965530392350e-02
1.405495719660901643432993068927e-01	-1.991773633314489755363752010453e-01	0.000000000000000000000000000000e+00	2.812902391494346079903188240223e-02
1.431050187291099673458916186064e-01	-2.036035269610367293147135114850e-01	0.000000000000000000000000000000e+00	2.884394220683936943538938635356e-02
1.456604654921297703484839303201e-01	-2.080296905906244830930518219247e-01	0.000000000000000000000000000000e+00	2.953440559814470359190075043898e-02
1.482159122551496011066518576627e-01	-2.124558542202122091158145167356e-01	0.000000000000000000000000000000e+00	3.021144333565221884452256517761e-02
1.507713590181694318648197850052e-01	-2.168820178497999906497284428042e-01	0.000000000000000000000000000000e+00	3.088976669528425977873098418058e-02
1.533268057811892626229877123478e-01	-2.213081814793877444280667532439e-01	0.000000000000000000000000000000e+00	3.158726452683376095809109074253e-02
1.558822525442090656255800240615e-01	-2.257343451089754982064050636836e-01	0.000000000000000000000000000000e+00	3.232417095248266841744921862301e-02
1.584376993072288963837479514041e-01	-2.301605087385632519847433741234e-01	0.000000000000000000000000000000e+00	3.312192515231929257346621398028e-02
1.609931460702487271419158787467e-01	-2.345866723681510057630816845631e-01	0.000000000000000000000000000000e+00	3.400178024975238078031480881691e-02
1.635485928332685301445081904603e-01	-2.390128359977387595414199950028e-01	0.000000000000000000000000000000e+00	3.498325779756381037621792984282e-02
1.661040395962883609026761178029e-01	-2.434389996273265133197583054425e-01	0.000000000000000000000000000000e+00	3.608258126911186025598254900615e-02
1.686594863593081639052684295166e-01	-2.478651632569142670980966158822e-01	0.000000000000000000000000000000e+00	3.731124934529297942908954155428e-02
1.712149331223279946634363568592e-01	-2.522913268865020208764349263220e-01	0.000000000000000000000000000000e+00	3.867491928292265956912387991906e-02
1.737703798853478254216042842017e-01	-2.567174905160897746547732367617e-01	0.000000000000000000000000000000e+00	4.017275405014780753631953302829e-02
1.763258266483676284241965959154e-01	-2.611436541456775284331115472014e-01	0.000000000000000000000000000000e+00	4.179733945483320861624676467727e-02
1.788812734113874591823645232580e-01	-2.655698177752652822114498576411e-01	0.000000000000000000000000000000e+00	4.353520221401466216981646084605e-02
1.814367201744072621849568349717e-01	-2.699959814048530359897881680808e-01	0.000000000000000000000000000000e+00	4.536787125940687503966586291426e-02
1.839921669374271206987003779432e-01	-2.744221450344407897681264785206e-01	0.000000000000000000000000000000e+00	4.727334806103947184574565199000e-02
1.865476137004469237012926896568e-01	-2.788483086640285435464647889603e-01	0.000000000000000000000000000000e+00	4.922781619611582559770113221020e-02
1.891030604634667267038850013705e-01	-2.832744722936162973248030994000e-01	0.000000000000000000000000000000e+00	5.120744276088105839672692809472e-02
1.916585072264865574620529287131e-01	-2.877006359232040511031414098397e-01	0.000000000000000000000000000000e+00	5.319019194453981219661287127565e-02
1.942139539895063882202208560557e-01	-2.921267995527918603926309515373e-01	0.000000000000000000000000000000e+00	5.515763441578704767698226874018e-02
1.967694007525262189783887833983e-01	-2.965529631823795586598180307192e-01	0.000000000000000000000000000000e+00	5.709672456302400389560602889105e-02
1.993248475155460219809810951119e-01	-3.009791268119673124381563411589e-01	0.000000000000000000000000000000e+00	5.900138460503795423406359077489e-02
2.018802942785658527391490224545e-01	-3.054052904415550662164946515986e-01	0.000000000000000000000000000000e+00	6.087350999452217914509333240858e-02
2.044357410415856557417413341682e-01	-3.098314540711428199948329620383e-01	0.000000000000000000000000000000e+00	6.272281232534386574695162153148e-02
2.069911878046054864999092615108e-01	-3.142576177007306292843225037359e-01	0.000000000000000000000000000000e+00	6.456489866858847181951830407343e-02
2.095466345676253172580771888533e-01	-3.186837813303183830626608141756e-01	0.000000000000000000000000000000e+00	6.641726795147698259036417312018e-02
2.121020813306451202606695005670e-01	-3.231099449599060813298478933575e-01	0.000000000000000000000000000000e+00	6.829350983483281622987703940453e-02
2.146575280936649510188374279096e-01	-3.275361085894938906193374350551e-01	0.000000000000000000000000000000e+00	7.019678302036151673615194113154e-02
2.172129748566847540214297396233e-01	-3.319622722190815888865245142370e-01	0.000000000000000000000000000000e+00	7.211429717715869824878893723508e-02
2.197684216197045847795976669659e-01	-3.363884358486693981760140559345e-01	0.000000000000000000000000000000e+00	7.401466970289596880583360416495e-02
2.223238683827244432933412099374e-01	-3.408145994782571519543523663742e-01	0.000000000000000000000000000000e+00	7.584950376491927936939418941620e-02
2.248793151457442185403579060221e-01	-3.452407631078448502215394455561e-01	0.000000000000000000000000000000e+00	7.755918309344247973946551155677e-02
2.274347619087640492985258333647e-01	-3.496669267374326595110289872537e-01	0.000000000000000000000000000000e+00	7.908084960683366138045613524810e-02
2.299902086717838523011181450784e-01	-3.540930903670203577782160664356e-01	0.000000000000000000000000000000e+00	8.035553287213982598391481815270e-02
2.325456554348036830592860724209e-01	-3.585192539966081115565543768753e-01	0.000000000000000000000000000000e+00	8.133374567847592717662053019012e-02
2.351011021978235415730296153924e-01	-3.629454176261959208460439185728e-01	0.000000000000000000000000000000e+00	8.198257359890601114749131284043e-02
2.376565489608433168200463114772e-01	-3.673715812557836191132309977547e-01	0.000000000000000000000000000000e+00	8.229630880917035429256145562249e-02
2.402119957238631753337898544487e-01	-3.717977448853714284027205394523e-01	0.000000000000000000000000000000e+00	8.230699889646113376340252898444e-02
2.427674424868830060919577817913e-01	-3.762239085149591821810588498920e-01	0.000000000000000000000000000000e+00	8.208972402865381823300339192429e-02
2.453228892499028090945500935049e-01	-3.806500721445468804482459290739e-01	0.000000000000000000000000000000e+00	8.176291437150418062174139777198e-02
2.478783360129226398527180208475e-01	-3.850762357741346897377354707714e-01	0.000000000000000000000000000000e+00	8.148650260911902143412532950606e-02
2.504337827759424150997347169323e-01	-3.895023994037223880049225499533e-01	0.000000000000000000000000000000e+00	8.145534333451998065811494598165e-02
2.529892295389623013690538755327e-01	-3.939285630333101972944120916509e-01	0.000000000000000000000000000000e+00	8.188436245795048529227955214083e-02
2.555446763019821321272218028753e-01	-3.983547266628979510727504020906e-01	0.000000000000000000000000000000e+00	8.299066434325064189891918431385e-02
2.581001230650019073742384989600e-01	-4.027808902924856493399374812725e-01	0.000000000000000000000000000000e+00	8.497897228729886509590585319529e-02
2.606555698280217381324064263026e-01	-4.072070539220734586294270229700e-01	0.000000000000000000000000000000e+00	8.802463010335197235445292562872e-02
2.632110165910415133794231223874e-01	-4.116332175516611568966141021519e-01	0.000000000000000000000000000000e+00	9.224645882678923769493195550240e-02
2.657664633540613441375910497300e-01	-4.160593811812489661861036438495e-01	0.000000000000000000000000000000e+00	9.767825543301358881542739709403e-02
2.683219101170812304069102083304e-01	-4.204855448108367199644419542892e-01	0.000000000000000000000000000000e+00	1.042528679268716618189216660539e-01
2.708773568801010056539269044151e-01	-4.249117084404244182316290334711e-01	0.000000000000000000000000000000e+00	1.117966243645497903536067951791e-01
2.734328036431208364120948317577e-01	-4.293378720700122275211185751687e-01	0.000000000000000000000000000000e+00	1.200249243542061555745092960024e-01
2.759882504061406671702627591003e-01	-4.337640356995999812994568856084e-01	0.000000000000000000000000000000e+00	1.285424140501086331944691210083e-01
2.785436971691604424172794551851e-01	-4.381901993291877350777951960481e-01	0.000000000000000000000000000000e+00	1.368571455385718393937821701911e-01
2.810991439321803286865986137855e-01	-4.426163629587754888561335064878e-01	0.000000000000000000000000000000e+00	1.444122761889281292280173829568e-01
2.836545906952001039336153098702e-01	-4.470425265883631871233205856697e-01	0.000000000000000000000000000000e+00	1.506346898348805141143458286024e-01
2.862100374582199346917832372128e-01	-4.514686902179509964128101273673e-01	0.000000000000000000000000000000e+00	1.549925532731265542807363999600e-01
2.887654842212397654499511645554e-01	-4.558948538475387501911484378070e-01	0.000000000000000000000000000000e+00	1.570536119447493716982933165127e-01
2.913209309842595406969678606401e-01	-4.603210174771265039694867482467e-01	0.000000000000000000000000000000e+00	1.565378823192294654997880343217e-01
2.938763777472794269662870192406e-01	-4.647471811067142577478250586864e-01	0.000000000000000000000000000000e+00	1.533596044216854192843157989046e-01
2.964318245102992577244549465831e-01	-4.691733447363020670373146003840e-01	0.000000000000000000000000000000e+00	1.476568094161971600453142627885e-01
2.989872712733190329714716426679e-01	-4.735995083658897653045016795659e-01	0.000000000000000000000000000000e+00	1.398054094274969461064728193378e-01
3.015427180363388637296395700105e-01	-4.780256719954775745939912212634e-01	0.000000000000000000000000000000e+00	1.304164833853124760842945306649e-01
3.040981647993586944878074973531e-01	-4.824518356250652728611783004453e-01	0.000000000000000000000000000000e+00	1.203110180270626355936158802251e-01
3.066536115623785252459754246956e-01	-4.868779992546530821506678421429e-01	0.000000000000000000000000000000e+00	1.104692693030620287419907299409e-01
3.092090583253983560041433520382e-01	-4.913041628842407804178549213248e-01	0.000000000000000000000000000000e+00	1.019489859358345129614065172063e-01
3.117645050884181312511600481230e-01	-4.957303265138284786850420005067e-01	0.000000000000000000000000000000e+00	9.577861009321417262718512120045e-02
3.143199518514379620093279754656e-01	-5.001564901434162324633803109464e-01	0.000000000000000000000000000000e+00	9.283355876001544992881520101946e-02
3.168753986144577927674959028082e-01	-5.045826537730039307305673901283e-01	0.000000000000000000000000000000e+00	9.371498742225328748567392267432e-02
3.194308453774776235256638301507e-01	-5.090088174025917400200569318258e-01	0.000000000000000000000000000000e+00	9.865026231327632399992211276185e-02
3.219862921404974542838317574933e-01	-5.134349810321795493095464735234e-01	0.000000000000000000000000000000e+00	1.074337206885675882750419418699e-01
3.245417389035172295308484535781e-01	-5.178611446617672475767335527053e-01	0.000000000000000000000000000000e+00	1.194230699943986673261520081724e-01
3.270971856665370602890163809207e-01	-5.222873082913550568662230944028e-01	0.000000000000000000000000000000e+00	1.335960081556598622043452451180e-01
3.296526324295568910471843082632e-01	-5.267134719209427551334101735847e-01	0.000000000000000000000000000000e+00	1.486647282465351771474360020875e-01
3.322080791925767218053522356058e-01	-5.311396355505305644228997152823e-01	0.000000000000000000000000000000e+00	1.632322230105894278473499525717e-01
3.347635259555965525635201629484e-01	-5.355657991801182626900867944642e-01	0.000000000000000000000000000000e+00	1.759680229823669950217635005174e-01
3.373189727186163278105368590332e-01	-5.399919628097059609572738736460e-01	0.000000000000000000000000000000e+00	1.857729895246107432171811524313e-01
3.398744194816361585687047863757e-01	-5.444181264392937702467634153436e-01	0.000000000000000000000000000000e+00	1.919062188799393608995558224706e-01
3.424298662446559893268727137183e-01	-5.488442900688815795362529570411e-01	0.000000000000000000000000000000e+00	1.940506372513776112143091268081e-01
3.449853130076758200850406410609e-01	-5.532704536984692778034400362230e-01	0.000000000000000000000000000000e+00	1.923086293026582405119029317575e-01
3.475407597706956508432085684035e-01	-5.576966173280570870929295779206e-01	0.000000000000000000000000000000e+00	1.871348575222948618090867967112e-01
3.500962065337154260902252644883e-01	-5.621227809576447853601166571025e-01	0.000000000000000000000000000000e+00	1.792278797976888937704131876671e-01
3.526516532967352568483931918308e-01	-5.665489445872325946496061988000e-01	0.000000000000000000000000000000e+00	1.694141970827537091448533601579e-01
3.552071000597551431177123504312e-01	-5.709751082168202929167932779819e-01	0.000000000000000000000000000000e+00	1.585525354362267158592203486478e-01
3.577625468227749183647290465160e-01	-5.754012718464081022062828196795e-01	0.000000000000000000000000000000e+00	1.474761051159869107429756240890e-01
3.603179935857947491228969738586e-01	-5.798274354759958004734698988614e-01	0.000000000000000000000000000000e+00	1.369687542314048933622672166166e-01
3.628734403488145798810649012012e-01	-5.842535991055836097629594405589e-01	0.000000000000000000000000000000e+00	1.277574594736769209024629390115e-01
3.654288871118343551280815972859e-01	-5.886797627351713080301465197408e-01	0.000000000000000000000000000000e+00	1.204966508774657774072380789221e-01
3.679843338748542413974007558863e-01	-5.931059263647591173196360614384e-01	0.000000000000000000000000000000e+00	1.157297519858598577879860158646e-01
3.705397806378740166444174519711e-01	-5.975320899943468155868231406203e-01	0.000000000000000000000000000000e+00	1.138273154415302690356526227333e-01
3.730952274008938474025853793137e-01	-6.019582536239346248763126823178e-01	0.000000000000000000000000000000e+00	1.149201847904586515358715814727e-01
3.756506741639136781607533066563e-01	-6.063844172535224341658022240154e-01	0.000000000000000000000000000000e+00	1.188528205877078247620914908111e-01
3.782061209269334534077700027410e-01	-6.108105808831101324329893031972e-01	0.000000000000000000000000000000e+00	1.251802020487498279255333955007e-01
3.807615676899533396770891613414e-01	-6.152367445126978307001763823791e-01	0.000000000000000000000000000000e+00	1.332176649335808926721824718697e-01
3.833170144529731149241058574262e-01	-6.196629081422856399896659240767e-01	0.000000000000000000000000000000e+00	1.421345787769910384845672979282e-01
3.858724612159929456822737847688e-01	-6.240890717718733382568530032586e-01	0.000000000000000000000000000000e+00	1.510706688886174486885494161470e-01
3.884279079790127764404417121114e-01	-6.285152354014611475463425449561e-01	0.000000000000000000000000000000e+00	1.592459968017034266374309936509e-01
3.909833547420326071986096394539e-01	-6.329413990310488458135296241380e-01	0.000000000000000000000000000000e+00	1.660430884832128084482860685966e-01
3.935388015050524379567775667965e-01	-6.373675626606366551030191658356e-01	0.000000000000000000000000000000e+00	1.710467337057369197061973409291e-01
3.960942482680722132037942628813e-01	-6.417937262902243533702062450175e-01	0.000000000000000000000000000000e+00	1.740430231674305883160513985786e-01
3.986496950310920994731134214817e-01	-6.462198899198121626596957867150e-01	0.000000000000000000000000000000e+00	1.749857469095682793724932935220e-01
4.012051417941118747201301175664e-01	-6.506460535493999719491853284126e-01	0.000000000000000000000000000000e+00	1.739493112167957988845046202186e-01
4.037605885571317054782980449090e-01	-6.550722171789876702163724075945e-01	0.000000000000000000000000000000e+00	1.710839887346913279486670944607e-01
4.063160353201515362364659722516e-01	-6.594983808085754795058619492920e-01	0.000000000000000000000000000000e+00	1.665901558067093835013849911775e-01
4.088714820831713669946338995942e-01	-6.639245444381631777730490284739e-01	0.000000000000000000000000000000e+00	1.607149105696027147072157958974e-01
4.114269288461911422416505956789e-01	-6.683507080677508760402361076558e-01	0.000000000000000000000000000000e+00	1.537680543998802829008809567313e-01
4.139823756092109729998185230215e-01	-6.727768716973385743074231868377e-01	0.000000000000000000000000000000e+00	1.461425891410172983597703932901e-01
4.165378223722308037579864503641e-01	-6.772030353269264946192151910509e-01	0.000000000000000000000000000000e+00	1.383239034830349989402265009630e-01
4.190932691352506345161543777067e-01	-6.816291989565141928864022702328e-01	0.000000000000000000000000000000e+00	1.308738378886745712392780660593e-01
4.216487158982704097631710737915e-01	-6.860553625861018911535893494147e-01	0.000000000000000000000000000000e+00	1.243858627036260322551441959149e-01
4.242041626612902960324902323919e-01	-6.904815262156897004430788911122e-01	0.000000000000000000000000000000e+00	1.194173272567213561767829332894e-01
4.267596094243100712795069284766e-01	-6.949076898452775097325684328098e-01	0.000000000000000000000000000000e+00	1.164137230702965014605965166083e-01
4.293150561873299020376748558192e-01	-6.993338534748652079997555119917e-01	0.000000000000000000000000000000e+00	1.156422584883433218871928715998e-01
4.318705029503497883069940144196e-01	-7.037600171044530172892450536892e-01	0.000000000000000000000000000000e+00	1.171507500766981735296212718822e-01
4.344259497133695635540107105044e-01	-7.081861807340407155564321328711e-01	0.000000000000000000000000000000e+00	1.207621309091603950536253364589e-01
4.369813964763893388010274065891e-01	-7.126123443636284138236192120530e-01	0.000000000000000000000000000000e+00	1.261068030547544127628611931868e-01
4.395368432394092250703465651895e-01	-7.170385079932163341354112162662e-01	0.000000000000000000000000000000e+00	1.326868491733425026168902149948e-01
4.420922900024290003173632612743e-01	-7.214646716228040324025982954481e-01	0.000000000000000000000000000000e+00	1.399557459608671283746161861927e-01
4.446477367654488310755311886169e-01	-7.258908352523917306697853746300e-01	0.000000000000000000000000000000e+00	1.473924255736813182515732023603e-01
4.472031835284686063225478847016e-01	-7.303169988819794289369724538119e-01	0.000000000000000000000000000000e+00	1.545469324464102955918320958517e-01
4.497586302914884925918670433020e-01	-7.347431625115672382264619955095e-01	0.000000000000000000000000000000e+00	1.610458148246894927169137190504e-01
4.523140770545082678388837393868e-01	-7.391693261411549364936490746913e-01	0.000000000000000000000000000000e+00	1.665597739681288769197919918952e-01
4.548695238175280985970516667294e-01	-7.435954897707427457831386163889e-01	0.000000000000000000000000000000e+00	1.707555601474760320623857978717e-01
4.574249705805479848663708253298e-01	-7.480216534003305550726281580864e-01	0.000000000000000000000000000000e+00	1.732620699471156267001958894980e-01
4.599804173435677601133875214146e-01	-7.524478170299182533398152372683e-01	0.000000000000000000000000000000e+00	1.736797195630645773700706513409e-01
4.625358641065875353604042174993e-01	-7.568739806595059516070023164502e-01	0.000000000000000000000000000000e+00	1.716434625704473249108161780896e-01
4.650913108696074216297233760997e-01	-7.613001442890938719187943206634e-01	0.000000000000000000000000000000e+00	1.669285621058292923279964270478e-01
4.676467576326272523878913034423e-01	-7.657263079186815701859813998453e-01	0.000000000000000000000000000000e+00	1.595658025001261692832343896953e-01
4.702022043956470276349079995271e-01	-7.701524715482692684531684790272e-01	0.000000000000000000000000000000e+00	1.499256161421783917209182845909e-01
4.727576511586669139042271581275e-01	-7.745786351778570777426580207248e-01	0.000000000000000000000000000000e+00	1.387355748384921649840606505677e-01
4.753130979216866891512438542122e-01	-7.790047988074447760098450999067e-01	0.000000000000000000000000000000e+00	1.270155805418463346168067573672e-01
4.778685446847065199094117815548e-01	-7.834309624370324742770321790886e-01	0.000000000000000000000000000000e+00	1.159388864288304621386060944133e-01
4.804239914477262951564284776396e-01	-7.878571260666202835665217207861e-01	0.000000000000000000000000000000e+00	1.066495106492066913261851368588e-01
4.829794382107461814257476362400e-01	-7.922832896962080928560112624837e-01	0.000000000000000000000000000000e+00	1.000782205720998352393991126519e-01
4.855348849737659566727643323247e-01	-7.967094533257957911231983416656e-01	0.000000000000000000000000000000e+00	9.680019496796948841321750478528e-02
4.880903317367857319197810284095e-01	-8.011356169553834893903854208475e-01	0.000000000000000000000000000000e+00	9.696339443823938364364067865608e-02
4.906457784998056181891001870099e-01	-8.055617805849714097021774250607e-01	0.000000000000000000000000000000e+00	1.002983254592615114386688901504e-01
4.932012252628254489472681143525e-01	-8.099879442145591079693645042425e-01	0.000000000000000000000000000000e+00	1.061972916262272359499974072605e-01
4.957566720258452241942848104372e-01	-8.144141078441468062365515834244e-01	0.000000000000000000000000000000e+00	1.138359786012786145636965784433e-01
4.983121187888651104636039690376e-01	-8.188402714737346155260411251220e-01	0.000000000000000000000000000000e+00	1.223043235685027096959487380445e-01
5.008675655518849412217718963802e-01	-8.232664351033223137932282043039e-01	0.000000000000000000000000000000e+00	1.307198482205033651659675797418e-01
5.034230123149047164687885924650e-01	-8.276925987329100120604152834858e-01	0.000000000000000000000000000000e+00	1.383078761690331170974843644217e-01
5.059784590779246027381077510654e-01	-8.321187623624979323722072876990e-01	0.000000000000000000000000000000e+00	1.444464463513353003065731172683e-01
5.085339058409443779851244471502e-01	-8.365449259920856306393943668809e-01	0.000000000000000000000000000000e+00	1.486846253683264673650654685844e-01
5.110893526039641532321411432349e-01	-8.409710896216733289065814460628e-01	0.000000000000000000000000000000e+00	1.507464509735392810263476803811e-01
5.136447993669839284791578393197e-01	-8.453972532512610271737685252447e-01	0.000000000000000000000000000000e+00	1.505281430817482224426839820808e-01
5.162002461300038147484769979201e-01	-8.498234168808489474855605294579e-01	0.000000000000000000000000000000e+00	1.480911322276048380786050984170e-01
5.187556928930235899954936940048e-01	-8.542495805104366457527476086398e-01	0.000000000000000000000000000000e+00	1.436496290606974757242397799928e-01
5.213111396560434762648128526052e-01	-8.586757441400243440199346878217e-01	0.000000000000000000000000000000e+00	1.375501569893580744441408114653e-01
5.238665864190633625341320112057e-01	-8.631019077696121533094242295192e-01	0.000000000000000000000000000000e+00	1.302402494536979427053324798180e-01
5.264220331820831377811487072904e-01	-8.675280713991998515766113087011e-01	0.000000000000000000000000000000e+00	1.222262035978240041211861921511e-01
5.289774799451029130281654033752e-01	-8.719542350287875498437983878830e-01	0.000000000000000000000000000000e+00	1.140245532406350403853423358669e-01
5.315329267081227992974845619756e-01	-8.763803986583754701555903920962e-01	0.000000000000000000000000000000e+00	1.061156648943366170856350549911e-01
5.340883734711425745445012580603e-01	-8.808065622879631684227774712781e-01	0.000000000000000000000000000000e+00	9.890559189859796096477850824158e-02
5.366438202341623497915179541451e-01	-8.852327259175508666899645504600e-01	0.000000000000000000000000000000e+00	9.269861556505434863062475869810e-02
5.391992669971822360608371127455e-01	-8.896588895471386759794540921575e-01	0.000000000000000000000000000000e+00	8.768283351653133328440503646561e-02
5.417547137602020113078538088303e-01	-8.940850531767264852689436338551e-01	0.000000000000000000000000000000e+00	8.392923683004790968986696952925e-02
5.443101605232217865548705049150e-01	-8.985112168063141835361307130370e-01	0.000000000000000000000000000000e+00	8.140178942512743542891939796391e-02
5.468656072862416728241896635154e-01	-9.029373804359018818033177922189e-01	0.000000000000000000000000000000e+00	7.997460210912629707813437107689e-02
5.494210540492615590935088221158e-01	-9.073635440654896910928073339164e-01	0.000000000000000000000000000000e+00	7.945360096321932297236401154805e-02
5.519765008122813343405255182006e-01	-9.117897076950773893599944130983e-01	0.000000000000000000000000000000e+00	7.960105133931179299811020655397e-02
5.545319475753011095875422142853e-01	-9.162158713246650876271814922802e-01	0.000000000000000000000000000000e+00	8.016110264850828670546434295829e-02
5.570873943383209958568613728858e-01	-9.206420349542530079389734964934e-01	0.000000000000000000000000000000e+00	8.088449999477223539834369603341e-02
5.596428411013407711038780689705e-01	-9.250681985838407062061605756753e-01	0.000000000000000000000000000000e+00	8.155098484770917366404319182038e-02
5.621982878643605463508947650553e-01	-9.294943622134284044733476548572e-01	0.000000000000000000000000000000e+00	8.198757954071561604436624293157e-02
5.647537346273804326202139236557e-01	-9.339205258430162137628371965548e-01	0.000000000000000000000000000000e+00	8.208001960374923522412160536987e-02
5.673091813904002078672306197404e-01	-9.383466894726040230523267382523e-01	0.000000000000000000000000000000e+00	8.177490835103803923367138395406e-02
5.698646281534199831142473158252e-01	-9.427728531021917213195138174342e-01	0.000000000000000000000000000000e+00	8.107252372060304301815136795994e-02
5.724200749164398693835664744256e-01	-9.471990167317795306090033591317e-01	0.000000000000000000000000000000e+00	8.001314961308521322980169543371e-02
5.749755216794597556528856330260e-01	-9.516251803613672288761904383136e-01	0.000000000000000000000000000000e+00	7.866127116985857647968316541665e-02
5.775309684424795308999023291108e-01	-9.560513439909549271433775174955e-01	0.000000000000000000000000000000e+00	7.709137444381113091207424758977e-02
5.800864152054994171692214877112e-01	-9.604775076205428474551695217087e-01	0.000000000000000000000000000000e+00	7.537727246293995930770392988052e-02
5.826418619685191924162381837959e-01	-9.649036712501305457223566008906e-01	0.000000000000000000000000000000e+00	7.358513218354174878488294098133e-02
5.851973087315389676632548798807e-01	-9.693298348797182439895436800725e-01	0.000000000000000000000000000000e+00	7.176936448291310055580538573849e-02
5.877527554945587429102715759655e-01	-9.737559985093059422567307592544e-01	0.000000000000000000000000000000e+00	6.997033302165100998593061376596e-02
5.903082022575786291795907345659e-01	-9.781821621388938625685227634676e-01	0.000000000000000000000000000000e+00	6.821317707227698978744712121625e-02
5.928636490205984044266074306506e-01	-9.826083257684815608357098426495e-01	0.000000000000000000000000000000e+00	6.650756021893707015113506031412e-02
5.954190957836182906959265892510e-01	-9.870344893980692591028969218314e-01	0.000000000000000000000000000000e+00	6.484854359113531585556700065354e-02
5.979745425466380659429432853358e-01	-9.914606530276571794146889260446e-01	0.000000000000000000000000000000e+00	6.321885778688883517073549000997e-02
6.005299893096579522122624439362e-01	-9.958868166572448776818760052265e-01	0.000000000000000000000000000000e+00	6.159263571253196373200822222316e-02
6.030854360726777274592791400210e-01	-1.000312980286832686971365546924e+00	0.000000000000000000000000000000e+00	5.994031349353240445410051506769e-02
6.056408828356976137285982986214e-01	-1.004739143916420385238552626106e+00	0.000000000000000000000000000000e+00	5.823406953253980333773398569974e-02
6.081963295987173889756149947061e-01	-1.009165307546008083505739705288e+00	0.000000000000000000000000000000e+00	5.645296926023984224185525704343e-02
6.107517763617371642226316907909e-01	-1.013591471175595781772926784470e+00	0.000000000000000000000000000000e+00	5.458697206859492584429816020020e-02
6.133072231247570504919508493913e-01	-1.018017634805183702084718788683e+00	0.000000000000000000000000000000e+00	5.263914825656951929078175567156e-02
6.158626698877768257389675454760e-01	-1.022443798434771400351905867865e+00	0.000000000000000000000000000000e+00	5.062580602347915847971648872772e-02
6.184181166507966009859842415608e-01	-1.026869962064359098619092947047e+00	0.000000000000000000000000000000e+00	4.857464694529015775126268295026e-02
6.209735634138164872553034001612e-01	-1.031296125693946796886280026229e+00	0.000000000000000000000000000000e+00	4.652143062513177523831231496843e-02
6.235290101768363735246225587616e-01	-1.035722289323534717198072030442e+00	0.000000000000000000000000000000e+00	4.450583776096707355751647128272e-02
6.260844569398561487716392548464e-01	-1.040148452953122415465259109624e+00	0.000000000000000000000000000000e+00	4.256724158414079695056386754004e-02
6.286399037028759240186559509311e-01	-1.044574616582710113732446188806e+00	0.000000000000000000000000000000e+00	4.074096474370966780575997745473e-02
6.311953504658958102879751095315e-01	-1.049000780212298034044238193019e+00	0.000000000000000000000000000000e+00	3.905538689357937465196357607056e-02
6.337507972289155855349918056163e-01	-1.053426943841885732311425272201e+00	0.000000000000000000000000000000e+00	3.753005405883195338967439624867e-02
6.363062439919353607820085017011e-01	-1.057853107471473430578612351383e+00	0.000000000000000000000000000000e+00	3.617477600154375694252451012289e-02
6.388616907549552470513276603015e-01	-1.062279271101061350890404355596e+00	0.000000000000000000000000000000e+00	3.498959988864408510167436361371e-02
6.414171375179750222983443563862e-01	-1.066705434730649049157591434778e+00	0.000000000000000000000000000000e+00	3.396550855921717793073355551314e-02
6.439725842809947975453610524710e-01	-1.071131598360236747424778513960e+00	0.000000000000000000000000000000e+00	3.308568693882573547027092786266e-02
6.465280310440146838146802110714e-01	-1.075557761989824445691965593142e+00	0.000000000000000000000000000000e+00	3.232720770355111683524995669359e-02
6.490834778070345700839993696718e-01	-1.079983925619412366003757597355e+00	0.000000000000000000000000000000e+00	3.166299213059044909135408829570e-02
6.516389245700543453310160657566e-01	-1.084410089249000064270944676537e+00	0.000000000000000000000000000000e+00	3.106389997003468350644794782056e-02
6.541943713330741205780327618413e-01	-1.088836252878587762538131755718e+00	0.000000000000000000000000000000e+00	3.050079768236207272691373759699e-02
6.567498180960940068473519204417e-01	-1.093262416508175460805318834900e+00	0.000000000000000000000000000000e+00	2.994645596206066406885781816527e-02
6.593052648591137820943686165265e-01	-1.097688580137763159072505914082e+00	0.000000000000000000000000000000e+00	2.937714237516747539658013010921e-02
6.618607116221335573413853126112e-01	-1.102114743767350857339692993264e+00	0.000000000000000000000000000000e+00	2.877380573676822234086003504672e-02
6.644161583851534436107044712116e-01	-1.106540907396938777651484997477e+00	0.000000000000000000000000000000e+00	2.812279262461010037599251631946e-02
6.669716051481732188577211672964e-01	-1.110967071026526475918672076659e+00	0.000000000000000000000000000000e+00	2.741608619791671003218525015654e-02
6.695270519111931051270403258968e-01	-1.115393234656114174185859155841e+00	0.000000000000000000000000000000e+00	2.665110494410467129045017031785e-02
6.720824986742128803740570219816e-01	-1.119819398285702094497651160054e+00	0.000000000000000000000000000000e+00	2.583013694990305211818260033851e-02
6.746379454372327666433761805820e-01	-1.124245561915289792764838239236e+00	0.000000000000000000000000000000e+00	2.495950939972460536075971049286e-02
6.771933922002525418903928766667e-01	-1.128671725544877491032025318418e+00	0.000000000000000000000000000000e+00	2.404860205585058682831167686800e-02
6.797488389632724281597120352671e-01	-1.133097889174465411343817322631e+00	0.000000000000000000000000000000e+00	2.310880906063327022703646207447e-02
6.823042857262922034067287313519e-01	-1.137524052804053109611004401813e+00	0.000000000000000000000000000000e+00	2.215253883713253629794692756150e-02
6.848597324893119786537454274367e-01	-1.141950216433640807878191480995e+00	0.000000000000000000000000000000e+00	2.119232108462984487395885935257e-02
6.874151792523317539007621235214e-01	-1.146376380063228506145378560177e+00	0.000000000000000000000000000000e+00	2.024006674863207747017135318401e-02
6.899706260153516401700812821218e-01	-1.150802543692816426457170564390e+00	0.000000000000000000000000000000e+00	1.930650457979499537430889688494e-02
6.925260727783714154170979782066e-01	-1.155228707322404124724357643572e+00	0.000000000000000000000000000000e+00	1.840079847595806061821832599890e-02
6.950815195413913016864171368070e-01	-1.159654870951991822991544722754e+00	0.000000000000000000000000000000e+00	1.753033458903348329460669674518e-02
6.976369663044111879557362954074e-01	-1.164081034581579521258731801936e+00	0.000000000000000000000000000000e+00	1.670065674035555239318462383835e-02
7.001924130674309632027529914922e-01	-1.168507198211167219525918881118e+00	0.000000000000000000000000000000e+00	1.591552236109281676101900870890e-02
7.027478598304507384497696875769e-01	-1.172933361840755139837710885331e+00	0.000000000000000000000000000000e+00	1.517704880585270428572375323029e-02
7.053033065934706247190888461773e-01	-1.177359525470342838104897964513e+00	0.000000000000000000000000000000e+00	1.448592060926290510380898268750e-02
7.078587533564903999661055422621e-01	-1.181785689099930536372085043695e+00	0.000000000000000000000000000000e+00	1.384163078744726077529136887279e-02
7.104142001195101752131222383468e-01	-1.186211852729518234639272122877e+00	0.000000000000000000000000000000e+00	1.324273360508866799467586616856e-02
7.129696468825300614824413969473e-01	-1.190638016359106154951064127090e+00	0.000000000000000000000000000000e+00	1.268709078313782871727521950334e-02
7.155250936455498367294580930320e-01	-1.195064179988693853218251206272e+00	0.000000000000000000000000000000e+00	1.217209811953455858568595715496e-02
7.180805404085696119764747891168e-01	-1.199490343618281551485438285454e+00	0.000000000000000000000000000000e+00	1.169488396040307270906666303745e-02
7.206359871715894982457939477172e-01	-1.203916507247869249752625364636e+00	0.000000000000000000000000000000e+00	1.125247503343669575048835440612e-02
7.231914339346093845151131063176e-01	-1.208342670877457170064417368849e+00	0.000000000000000000000000000000e+00	1.084192837308911583349413376709e-02
7.257468806976291597621298024023e-01	-1.212768834507044868331604448031e+00	0.000000000000000000000000000000e+00	1.046043065168368764450423924472e-02
7.283023274606489350091464984871e-01	-1.217194998136632566598791527213e+00	0.000000000000000000000000000000e+00	1.010536791058828758049781271211e-02
7.308577742236688212784656570875e-01	-1.221621161766220486910583531426e+00	0.000000000000000000000000000000e+00	9.774369832799096810549421832093e-03
7.334132209866885965254823531723e-01	-1.226047325395808185177770610608e+00	0.000000000000000000000000000000e+00	9.465333118548673735359599845651e-03
7.359686677497083717724990492570e-01	-1.230473489025395883444957689790e+00	0.000000000000000000000000000000e+00	9.176428584583864317414381162052e-03
7.385241145127282580418182078574e-01	-1.234899652654983803756749694003e+00	0.000000000000000000000000000000e+00	8.906096274010824945244202410777e-03
7.410795612757480332888349039422e-01	-1.239325816284571502023936773185e+00	0.000000000000000000000000000000e+00	8.653032305054686110223904904615e-03
7.436350080387678085358516000269e-01	-1.243751979914159200291123852367e+00	0.000000000000000000000000000000e+00	8.416170534895021232424383583748e-03
7.461904548017876948051707586274e-01	-1.248178143543746898558310931548e+00	0.000000000000000000000000000000e+00	8.194661405661662900712371992995e-03
7.487459015648075810744899172278e-01	-1.252604307173334596825498010730e+00	0.000000000000000000000000000000e+00	7.987849668516266640749812211197e-03
7.513013483278273563215066133125e-01	-1.257030470802922295092685089912e+00	0.000000000000000000000000000000e+00	7.795252098571634272183850100646e-03
7.538567950908471315685233093973e-01	-1.261456634432510215404477094125e+00	0.000000000000000000000000000000e+00	7.616535833092286794654413029093e-03
7.564122418538670178378424679977e-01	-1.265882798062097913671664173307e+00	0.000000000000000000000000000000e+00	7.451497605598321125053296043461e-03
7.589676886168867930848591640824e-01	-1.270308961691685611938851252489e+00	0.000000000000000000000000000000e+00	7.300043910684445372383244432513e-03
7.615231353799065683318758601672e-01	-1.274735125321273310206038331671e+00	0.000000000000000000000000000000e+00	7.162172005643598939050864515821e-03
7.640785821429264546011950187676e-01	-1.279161288950861230517830335884e+00	0.000000000000000000000000000000e+00	7.037951617029596443342320810643e-03
7.666340289059462298482117148524e-01	-1.283587452580448928785017415066e+00	0.000000000000000000000000000000e+00	6.927507251344423855332621542402e-03
7.691894756689661161175308734528e-01	-1.288013616210036627052204494248e+00	0.000000000000000000000000000000e+00	6.831001088236338114612067329290e-03
7.717449224319858913645475695375e-01	-1.292439779839624547363996498461e+00	0.000000000000000000000000000000e+00	6.748616537981955675051803922315e-03
7.743003691950057776338667281379e-01	-1.296865943469212245631183577643e+00	0.000000000000000000000000000000e+00	6.680542653659813159827685069558e-03
7.768558159580255528808834242227e-01	-1.301292107098799943898370656825e+00	0.000000000000000000000000000000e+00	6.626959686411327925259495685850e-03
1.533268057811892209896242889045e-02	2.655698177752652613947681459194e-02	0.000000000000000000000000000000e+00	6.670996422591847149763388813426e-03
1.788812734113874244878950037219e-02	2.213081814793877236113850415222e-02	0.000000000000000000000000000000e+00	6.639938798353026659648801199864e-03
2.044357410415856279861657185393e-02	1.770465451835101511335324175889e-02	0.000000000000000000000000000000e+00	6.623449785655825122754336575781e-03
2.299902086717838661789059528928e-02	1.327849088876326306973840729597e-02	0.000000000000000000000000000000e+00	6.621584025963422187599505264188e-03
2.555446763019820349827071481741e-02	8.852327259175507556676620879443e-03	0.000000000000000000000000000000e+00	6.634352295172974214865213582470e-03
2.810991439321802731754473825276e-02	4.426163629587753778338310439722e-03	0.000000000000000000000000000000e+00	6.661720095156803758684738170359e-03
3.066536115623784766737180973450e-02	0.000000000000000000000000000000e+00	0.000000000000000000000000000000e+00	6.703609289245741204021911130440e-03
3.322080791925766801719888121625e-02	-4.426163629587757247785262393336e-03	0.000000000000000000000000000000e+00	6.759902813365257882860515081802e-03
3.577625468227749183647290465160e-02	-8.852327259175511026123572833058e-03	0.000000000000000000000000000000e+00	6.830452363580284680377729955580e-03
3.833170144529730871685302417973e-02	-1.327849088876326480446188327278e-02	0.000000000000000000000000000000e+00	6.915088833952158856033243239381e-03
4.088714820831712559723314370785e-02	-1.770465451835101858280019371250e-02	0.000000000000000000000000000000e+00	7.013635169505509289744615841755e-03
4.344259497133694941650716714321e-02	-2.213081814793877236113850415222e-02	0.000000000000000000000000000000e+00	7.125921215189185385641135184187e-03
4.599804173435677323578119057856e-02	-2.655698177752652613947681459194e-02	0.000000000000000000000000000000e+00	7.251800091058601717419751508942e-03
4.855348849737659011616131010669e-02	-3.098314540711428685670902893889e-02	0.000000000000000000000000000000e+00	7.391165611134358284783907322435e-03
5.110893526039641393543533354205e-02	-3.540930903670204410449429133223e-02	0.000000000000000000000000000000e+00	7.543970286623249976720728682267e-03
5.366438202341623775470935697740e-02	-3.983547266628979788283260177195e-02	0.000000000000000000000000000000e+00	7.710243508507836837639892735297e-03
5.621982878643605463508947650553e-02	-4.426163629587755166117091221167e-02	0.000000000000000000000000000000e+00	7.890109579930084174326232471230e-03
5.877527554945587845436349994088e-02	-4.868779992546530543950922265140e-02	0.000000000000000000000000000000e+00	8.083805346096380184395258083896e-03
6.133072231247570227363752337624e-02	-5.311396355505305921784753309112e-02	0.000000000000000000000000000000e+00	8.291697231581931365473892014961e-03
6.388616907549551915401764290436e-02	-5.754012718464082687397365134530e-02	0.000000000000000000000000000000e+00	8.514297517796698411274292084272e-03
6.644161583851533603439776243249e-02	-6.196629081422856677452415397056e-02	0.000000000000000000000000000000e+00	8.752279655555503939945438673931e-03
6.899706260153515291477788196062e-02	-6.639245444381633443065027222474e-02	0.000000000000000000000000000000e+00	9.006492286224510729342185300084e-03
7.155250936455498367294580930320e-02	-7.081861807340407433120077485000e-02	0.000000000000000000000000000000e+00	9.277971424874353889578060261556e-03
7.410795612757481443111373664578e-02	-7.524478170299184198732689310418e-02	0.000000000000000000000000000000e+00	9.567949948401429510758120500213e-03
7.666340289059461743370604835945e-02	-7.967094533257958188787739572945e-02	0.000000000000000000000000000000e+00	9.877863141501852517478710069554e-03
7.921884965361444819187397570204e-02	-8.409710896216734954400351398363e-02	0.000000000000000000000000000000e+00	1.020934858601476452610867795556e-02
8.177429641663425119446628741571e-02	-8.852327259175510332234182442335e-02	0.000000000000000000000000000000e+00	1.056423821494578696444932575105e-02
8.432974317965408195263421475829e-02	-9.294943622134285710068013486307e-02	0.000000000000000000000000000000e+00	1.094453997444203713351740248072e-02
8.688518994267391271080214210087e-02	-9.737559985093061087901844530279e-02	0.000000000000000000000000000000e+00	1.135240622764534593192031763920e-02
8.944063670569374346897006944346e-02	-1.018017634805183646573567557425e-01	0.000000000000000000000000000000e+00	1.179008601034601741441854017012e-02
9.199608346871354647156238115713e-02	-1.062279271101061184356950661822e-01	0.000000000000000000000000000000e+00	1.225985854926707648016037666139e-02
9.455153023173337722973030849971e-02	-1.106540907396938722140333766220e-01	0.000000000000000000000000000000e+00	1.276394603899637207600203936408e-02
9.710697699475318023232262021338e-02	-1.150802543692816259923716870617e-01	0.000000000000000000000000000000e+00	1.330440492062861385091920851664e-02
9.966242375777301099049054755596e-02	-1.195064179988693797707099975014e-01	0.000000000000000000000000000000e+00	1.388299636226602781774452921582e-02
1.022178705207928417486584748985e-01	-1.239325816284571335490483079411e-01	0.000000000000000000000000000000e+00	1.450103884568584335090779546817e-02
1.047733172838126447512507866122e-01	-1.283587452580448873273866183808e-01	0.000000000000000000000000000000e+00	1.515924805802780495067594301872e-02
1.073287640468324755094187139548e-01	-1.327849088876326411057249288206e-01	0.000000000000000000000000000000e+00	1.585757211287559809154146250876e-02
1.098842108098523062675866412974e-01	-1.372110725172203948840632392603e-01	0.000000000000000000000000000000e+00	1.659503268648353582759291668935e-02
1.124396575728721092701789530111e-01	-1.416372361468081764179771653289e-01	0.000000000000000000000000000000e+00	1.736958537386704831684269834113e-02
1.149951043358919400283468803536e-01	-1.460633997763959024407398601397e-01	0.000000000000000000000000000000e+00	1.817801434852974948319648262895e-02
1.175505510989117430309391920673e-01	-1.504895634059836562190781705795e-01	0.000000000000000000000000000000e+00	1.901587789727617744395260501733e-02
1.201059978619316015446827350388e-01	-1.549157270355714377529920966481e-01	0.000000000000000000000000000000e+00	1.987752124299364472892470701026e-02
1.226614446249514045472750467525e-01	-1.593418906651591915313304070878e-01	0.000000000000000000000000000000e+00	2.075617192965106480584402959266e-02
1.252168913879712075498673584661e-01	-1.637680542947469175540931018986e-01	0.000000000000000000000000000000e+00	2.164413012249108425599786187377e-02
1.277723381509910383080352858087e-01	-1.681942179243346713324314123383e-01	0.000000000000000000000000000000e+00	2.253306138760438614987435812509e-02
1.303277849140108690662032131513e-01	-1.726203815539224528663453384070e-01	0.000000000000000000000000000000e+00	2.341439323640460631881232700380e-02
1.328832316770306998243711404939e-01	-1.770465451835102066446836488467e-01	0.000000000000000000000000000000e+00	2.427980858431351418591503943389e-02
1.354386784400505028269634522076e-01	-1.814727088130979604230219592864e-01	0.000000000000000000000000000000e+00	2.512181975354146890033746331028e-02
1.379941252030703335851313795501e-01	-1.858988724426856864457846540972e-01	0.000000000000000000000000000000e+00	2.593439634924311898434012846337e-02
1.405495719660901365877236912638e-01	-1.903250360722734402241229645369e-01	0.000000000000000000000000000000e+00	2.671360976667674219653392242435e-02
1.431050187291099951014672342353e-01	-1.947511997018612217580368906056e-01	0.000000000000000000000000000000e+00	2.745824718189106283805500652306e-02
1.456604654921297981040595459490e-01	-1.991773633314489755363752010453e-01	0.000000000000000000000000000000e+00	2.817033989597985538244628855864e-02
1.482159122551496011066518576627e-01	-2.036035269610367293147135114850e-01	0.000000000000000000000000000000e+00	2.885554617852505859820766431767e-02
1.507713590181694318648197850052e-01	-2.080296905906244553374762062958e-01	0.000000000000000000000000000000e+00	2.952332868276375671401368094848e-02
1.533268057811892626229877123478e-01	-2.124558542202122368713901323645e-01	0.000000000000000000000000000000e+00	3.018687245157318163601978255883e-02
1.558822525442090933811556396904e-01	-2.168820178497999906497284428042e-01	0.000000000000000000000000000000e+00	3.086270257155600618692581349478e-02
1.584376993072288963837479514041e-01	-2.213081814793877444280667532439e-01	0.000000000000000000000000000000e+00	3.156998117532895664627545784242e-02
1.609931460702487271419158787467e-01	-2.257343451089754982064050636836e-01	0.000000000000000000000000000000e+00	3.232949148063426342281090342112e-02
1.635485928332685579000838060892e-01	-2.301605087385632519847433741234e-01	0.000000000000000000000000000000e+00	3.316235064491917378104446356701e-02
1.661040395962883609026761178029e-01	-2.345866723681510057630816845631e-01	0.000000000000000000000000000000e+00	3.408853094127609062446992993500e-02
1.686594863593081916608440451455e-01	-2.390128359977387595414199950028e-01	0.000000000000000000000000000000e+00	3.512530616784047265976909102392e-02
1.712149331223279946634363568592e-01	-2.434389996273265133197583054425e-01	0.000000000000000000000000000000e+00	3.628577160745658641838318203554e-02
1.737703798853478254216042842017e-01	-2.478651632569142670980966158822e-01	0.000000000000000000000000000000e+00	3.757760389490014812929885579251e-02
1.763258266483676561797722115443e-01	-2.522913268865020208764349263220e-01	0.000000000000000000000000000000e+00	3.900222360010217881320926380795e-02
1.788812734113874591823645232580e-01	-2.567174905160897746547732367617e-01	0.000000000000000000000000000000e+00	4.055449125757214223764179905629e-02
1.814367201744072899405324506006e-01	-2.611436541456775284331115472014e-01	0.000000000000000000000000000000e+00	4.222300491538947403435955152418e-02
1.839921669374270929431247623143e-01	-2.655698177752652822114498576411e-01	0.000000000000000000000000000000e+00	4.399098119995175498742057129675e-02
1.865476137004469514568683052858e-01	-2.699959814048530359897881680808e-01	0.000000000000000000000000000000e+00	4.583761123343435550658853117056e-02
1.891030604634667544594606169994e-01	-2.744221450344407897681264785206e-01	0.000000000000000000000000000000e+00	4.773971566545107125811853165942e-02
1.916585072264865574620529287131e-01	-2.788483086640285435464647889603e-01	0.000000000000000000000000000000e+00	4.967350691279653202014898738526e-02
1.942139539895063882202208560557e-01	-2.832744722936162973248030994000e-01	0.000000000000000000000000000000e+00	5.161631156370070916405978778130e-02
1.967694007525262189783887833983e-01	-2.877006359232041066142926410976e-01	0.000000000000000000000000000000e+00	5.354818905450362681586184976368e-02
1.993248475155460497365567107408e-01	-2.921267995527918048814797202795e-01	0.000000000000000000000000000000e+00	5.545344668704554197402600834721e-02
2.018802942785658527391490224545e-01	-2.965529631823795586598180307192e-01	0.000000000000000000000000000000e+00	5.732202816823574881288649862654e-02
2.044357410415856834973169497971e-01	-3.009791268119673124381563411589e-01	0.000000000000000000000000000000e+00	5.915061433332600981938043105401e-02
2.069911878046054864999092615108e-01	-3.054052904415550662164946515986e-01	0.000000000000000000000000000000e+00	6.094307097907543380177486369575e-02
2.095466345676253172580771888533e-01	-3.098314540711428755059841932962e-01	0.000000000000000000000000000000e+00	6.270972891623170786257190911783e-02
2.121020813306451480162451161959e-01	-3.142576177007306292843225037359e-01	0.000000000000000000000000000000e+00	6.446501406169780068466934608296e-02
2.146575280936649510188374279096e-01	-3.186837813303183275515095829178e-01	0.000000000000000000000000000000e+00	6.622324910433724509672970270913e-02
2.172129748566847817770053552522e-01	-3.231099449599061368409991246153e-01	0.000000000000000000000000000000e+00	6.799303086835148390854044464504e-02
2.197684216197045847795976669659e-01	-3.275361085894938351081862037972e-01	0.000000000000000000000000000000e+00	6.977129455992885087578514458073e-02
2.223238683827244155377655943084e-01	-3.319622722190816443976757454948e-01	0.000000000000000000000000000000e+00	7.153870801396056133825140932458e-02
2.248793151457442740515091372799e-01	-3.363884358486693981760140559345e-01	0.000000000000000000000000000000e+00	7.325815516558484286058217094251e-02
2.274347619087640492985258333647e-01	-3.408145994782570964432011351164e-01	0.000000000000000000000000000000e+00	7.487755960280005618212584295179e-02
2.299902086717838800566937607073e-01	-3.452407631078449057326906768139e-01	0.000000000000000000000000000000e+00	7.633673640805208049364694034011e-02
2.325456554348036830592860724209e-01	-3.496669267374326039998777559958e-01	0.000000000000000000000000000000e+00	7.757570469676292046479204600473e-02
2.351011021978235138174539997635e-01	-3.540930903670203577782160664356e-01	0.000000000000000000000000000000e+00	7.854156477260106072879608518633e-02
2.376565489608433723311975427350e-01	-3.585192539966081670677056081331e-01	0.000000000000000000000000000000e+00	7.919445519917092668471525485074e-02
2.402119957238631475782142388198e-01	-3.629454176261958653348926873150e-01	0.000000000000000000000000000000e+00	7.951604790761424013112446118612e-02
2.427674424868830060919577817913e-01	-3.673715812557836746243822290126e-01	0.000000000000000000000000000000e+00	7.952081486793871611951090017101e-02
2.453228892499028368501257091339e-01	-3.717977448853714284027205394523e-01	0.000000000000000000000000000000e+00	7.926468305185663254519567999523e-02
2.478783360129226398527180208475e-01	-3.762239085149591266699076186342e-01	0.000000000000000000000000000000e+00	7.884687915206872732554188587528e-02
2.504337827759424706108859481901e-01	-3.806500721445469359593971603317e-01	0.000000000000000000000000000000e+00	7.840715287767563435039619434974e-02
2.529892295389622458579026442749e-01	-3.850762357741346342265842395136e-01	0.000000000000000000000000000000e+00	7.812089630606544599089602343156e-02
2.555446763019820766160705716175e-01	-3.895023994037224435160737812112e-01	0.000000000000000000000000000000e+00	7.818869193480029733400726854597e-02
2.581001230650019073742384989600e-01	-3.939285630333101972944120916509e-01	0.000000000000000000000000000000e+00	7.881868737625365162191570789219e-02
2.606555698280217381324064263026e-01	-3.983547266628978955615991708328e-01	0.000000000000000000000000000000e+00	8.020900004757043622038992225498e-02
2.632110165910415688905743536452e-01	-4.027808902924857048510887125303e-01	0.000000000000000000000000000000e+00	8.253415759702911747019982158236e-02
2.657664633540613441375910497300e-01	-4.072070539220734031182757917122e-01	0.000000000000000000000000000000e+00	8.592772309016485920984962376679e-02
2.683219101170811748957589770725e-01	-4.116332175516612124077653334098e-01	0.000000000000000000000000000000e+00	9.045778741368912245768285629310e-02
2.708773568801010611650781356730e-01	-4.160593811812489661861036438495e-01	0.000000000000000000000000000000e+00	9.610686688724398574201757128321e-02
2.734328036431208364120948317577e-01	-4.204855448108366644532907230314e-01	0.000000000000000000000000000000e+00	1.027642142914041156753768291310e-01
2.759882504061406671702627591003e-01	-4.249117084404244737427802647289e-01	0.000000000000000000000000000000e+00	1.102239937471068964569553827459e-01
2.785436971691604979284306864429e-01	-4.293378720700122275211185751687e-01	0.000000000000000000000000000000e+00	1.181835744499895313186499379299e-01
2.810991439321802731754473825276e-01	-4.337640356995999812994568856084e-01	0.000000000000000000000000000000e+00	1.262484854818750890093070893272e-01
2.836545906952001594447665411280e-01	-4.381901993291877350777951960481e-01	0.000000000000000000000000000000e+00	1.339506303644886486825527072142e-01
2.862100374582199346917832372128e-01	-4.426163629587754333449822752300e-01	0.000000000000000000000000000000e+00	1.407812478142715928441930373083e-01
2.887654842212397654499511645554e-01	-4.470425265883632426344718169275e-01	0.000000000000000000000000000000e+00	1.462355344608725626898149130284e-01
2.913209309842595962081190918980e-01	-4.514686902179509964128101273673e-01	0.000000000000000000000000000000e+00	1.498611700071178498561152991897e-01
2.938763777472793714551357879827e-01	-4.558948538475387501911484378070e-01	0.000000000000000000000000000000e+00	1.513058970018271165436374303681e-01
2.964318245102992577244549465831e-01	-4.603210174771265039694867482467e-01	0.000000000000000000000000000000e+00	1.503590563578166561242710486113e-01
2.989872712733190884826228739257e-01	-4.647471811067143132589762899443e-01	0.000000000000000000000000000000e+00	1.469855730693211404158660116082e-01
3.015427180363388637296395700105e-01	-4.691733447363020115261633691262e-01	0.000000000000000000000000000000e+00	1.413497369923311930417497706003e-01
3.040981647993586944878074973531e-01	-4.735995083658898208156529108237e-01	0.000000000000000000000000000000e+00	1.338279134563007677360957359269e-01
3.066536115623785252459754246956e-01	-4.780256719954775190828399900056e-01	0.000000000000000000000000000000e+00	1.250062031245642024668285330335e-01
3.092090583253983560041433520382e-01	-4.824518356250653283723295317031e-01	0.000000000000000000000000000000e+00	1.156586479633347902540307927666e-01
3.117645050884181867623112793808e-01	-4.868779992546530266395166108850e-01	0.000000000000000000000000000000e+00	1.066995487634145867161805654177e-01
3.143199518514379620093279754656e-01	-4.913041628842407249067036900669e-01	0.000000000000000000000000000000e+00	9.910574222709425673549787916272e-02
3.168753986144577927674959028082e-01	-4.957303265138285341961932317645e-01	0.000000000000000000000000000000e+00	9.381363048814903016214827857766e-02
3.194308453774776235256638301507e-01	-5.001564901434162324633803109464e-01	0.000000000000000000000000000000e+00	9.160015578791362578225943025245e-02
3.219862921404974542838317574933e-01	-5.045826537730040417528698526439e-01	0.000000000000000000000000000000e+00	9.296866391783978333940297034133e-02
3.245417389035172850419996848359e-01	-5.090088174025918510423593943415e-01	0.000000000000000000000000000000e+00	9.805839023087184469495980465581e-02
3.270971856665370602890163809207e-01	-5.134349810321795493095464735234e-01	0.000000000000000000000000000000e+00	1.065984603594266888482167132679e-01
3.296526324295568910471843082632e-01	-5.178611446617673585990360152209e-01	0.000000000000000000000000000000e+00	1.179188782243139332894799053975e-01
3.322080791925767218053522356058e-01	-5.222873082913550568662230944028e-01	0.000000000000000000000000000000e+00	1.310210860015896539021440503348e-01
3.347635259555965525635201629484e-01	-5.267134719209428661557126361004e-01	0.000000000000000000000000000000e+00	1.447001908965074024049357603872e-01
3.373189727186163833216880902910e-01	-5.311396355505305644228997152823e-01	0.000000000000000000000000000000e+00	1.576981457469649738900585589363e-01
3.398744194816361585687047863757e-01	-5.355657991801182626900867944642e-01	0.000000000000000000000000000000e+00	1.688630732644577636669680487103e-01
3.424298662446559893268727137183e-01	-5.399919628097060719795763361617e-01	0.000000000000000000000000000000e+00	1.772854165306013696223885744985e-01
3.449853130076758200850406410609e-01	-5.444181264392938812690658778592e-01	0.000000000000000000000000000000e+00	1.823907353458147362346153386170e-01
3.475407597706956508432085684035e-01	-5.488442900688815795362529570411e-01	0.000000000000000000000000000000e+00	1.839730085875338483347718465666e-01
3.500962065337154816013764957461e-01	-5.532704536984693888257424987387e-01	0.000000000000000000000000000000e+00	1.821713205548704528347059294902e-01
3.526516532967352568483931918308e-01	-5.576966173280570870929295779206e-01	0.000000000000000000000000000000e+00	1.774005159210638171707330457139e-01
3.552071000597550876065611191734e-01	-5.621227809576448963824191196181e-01	0.000000000000000000000000000000e+00	1.702608989345493761824457124021e-01
3.577625468227749738758802777738e-01	-5.665489445872325946496061988000e-01	0.000000000000000000000000000000e+00	1.614520684853527343616264033699e-01
3.603179935857947491228969738586e-01	-5.709751082168204039390957404976e-01	0.000000000000000000000000000000e+00	1.517101860342252861446610268104e-01
3.628734403488145798810649012012e-01	-5.754012718464081022062828196795e-01	0.000000000000000000000000000000e+00	1.417742819492668060465945245596e-01
3.654288871118344106392328285438e-01	-5.798274354759959114957723613770e-01	0.000000000000000000000000000000e+00	1.323712487169157736577318473792e-01
3.679843338748541858862495246285e-01	-5.842535991055836097629594405589e-01	0.000000000000000000000000000000e+00	1.242008948209617213986888373256e-01
3.705397806378740721555686832289e-01	-5.886797627351714190524489822565e-01	0.000000000000000000000000000000e+00	1.179030250584433836547049168075e-01
3.730952274008938474025853793137e-01	-5.931059263647591173196360614384e-01	0.000000000000000000000000000000e+00	1.140005401789204036999691993515e-01
3.756506741639136781607533066563e-01	-5.975320899943469266091256031359e-01	0.000000000000000000000000000000e+00	1.128269166053611216593566268784e-01
3.782061209269335089189212339988e-01	-6.019582536239347358986151448335e-01	0.000000000000000000000000000000e+00	1.144609584986215067292647518116e-01
3.807615676899532841659379300836e-01	-6.063844172535224341658022240154e-01	0.000000000000000000000000000000e+00	1.186922111878922075911546585303e-01
3.833170144529731704352570886840e-01	-6.108105808831101324329893031972e-01	0.000000000000000000000000000000e+00	1.250359572344552916423054966799e-01
3.858724612159929456822737847688e-01	-6.152367445126979417224788448948e-01	0.000000000000000000000000000000e+00	1.327981295849442189282996196198e-01
3.884279079790127764404417121114e-01	-6.196629081422856399896659240767e-01	0.000000000000000000000000000000e+00	1.411770317738786362227187964891e-01
3.909833547420326071986096394539e-01	-6.240890717718734492791554657742e-01	0.000000000000000000000000000000e+00	1.493764056015336461058495842735e-01
3.935388015050524379567775667965e-01	-6.285152354014611475463425449561e-01	0.000000000000000000000000000000e+00	1.567039176324157012665239108173e-01
3.960942482680722687149454941391e-01	-6.329413990310489568358320866537e-01	0.000000000000000000000000000000e+00	1.626358343593245769920230259231e-01
3.986496950310920439619621902239e-01	-6.373675626606366551030191658356e-01	0.000000000000000000000000000000e+00	1.668400224496765227311101398300e-01
4.012051417941119302312813488243e-01	-6.417937262902244643925087075331e-01	0.000000000000000000000000000000e+00	1.691620468704563284845221460273e-01
4.037605885571317054782980449090e-01	-6.462198899198122736819982492307e-01	0.000000000000000000000000000000e+00	1.695875839541207685812196359620e-01
4.063160353201515362364659722516e-01	-6.506460535493999719491853284126e-01	0.000000000000000000000000000000e+00	1.681996641498300359973683271164e-01
4.088714820831713669946338995942e-01	-6.550722171789877812386748701101e-01	0.000000000000000000000000000000e+00	1.651456670884171862301315059085e-01
4.114269288461911977528018269368e-01	-6.594983808085754795058619492920e-01	0.000000000000000000000000000000e+00	1.606250624253397485396988031425e-01
4.139823756092109729998185230215e-01	-6.639245444381631777730490284739e-01	0.000000000000000000000000000000e+00	1.548954335867332998688539191789e-01
4.165378223722308037579864503641e-01	-6.683507080677508760402361076558e-01	0.000000000000000000000000000000e+00	1.482897303507820230272784556291e-01
4.190932691352506345161543777067e-01	-6.727768716973387963520281118690e-01	0.000000000000000000000000000000e+00	1.412276997114028098678772948915e-01
4.216487158982704652743223050493e-01	-6.772030353269264946192151910509e-01	0.000000000000000000000000000000e+00	1.342100328977046674872042331117e-01
4.242041626612902405213390011340e-01	-6.816291989565141928864022702328e-01	0.000000000000000000000000000000e+00	1.277861743895287172101404848945e-01
4.267596094243101267906581597344e-01	-6.860553625861020021758918119303e-01	0.000000000000000000000000000000e+00	1.224996493107977230119232103789e-01
4.293150561873299020376748558192e-01	-6.904815262156898114653813536279e-01	0.000000000000000000000000000000e+00	1.188199857144255078278405335368e-01
4.318705029503497327958427831618e-01	-6.949076898452775097325684328098e-01	0.000000000000000000000000000000e+00	1.170774624897689131231004466827e-01
4.344259497133696190651619417622e-01	-6.993338534748653190220579745073e-01	0.000000000000000000000000000000e+00	1.174140264167985170384866933091e-01
4.369813964763893943121786378470e-01	-7.037600171044530172892450536892e-01	0.000000000000000000000000000000e+00	1.197632463953035714121497790074e-01
4.395368432394091695591953339317e-01	-7.081861807340407155564321328711e-01	0.000000000000000000000000000000e+00	1.238637205522781087330130844748e-01
4.420922900024290558285144925321e-01	-7.126123443636286358682241370843e-01	0.000000000000000000000000000000e+00	1.293060451880939931701419709498e-01
4.446477367654488310755311886169e-01	-7.170385079932163341354112162662e-01	0.000000000000000000000000000000e+00	1.356021821805063476418240497878e-01
4.472031835284686618336991159595e-01	-7.214646716228040324025982954481e-01	0.000000000000000000000000000000e+00	1.422599922818358619824863353642e-01
4.497586302914884370807158120442e-01	-7.258908352523917306697853746300e-01	0.000000000000000000000000000000e+00	1.488399263697492980185188571340e-01
4.523140770545083233500349706446e-01	-7.303169988819795399592749163276e-01	0.000000000000000000000000000000e+00	1.549765731937239876536693827802e-01
4.548695238175280985970516667294e-01	-7.347431625115672382264619955095e-01	0.000000000000000000000000000000e+00	1.603599624892597108605230005196e-01
4.574249705805479293552195940720e-01	-7.391693261411550475159515372070e-01	0.000000000000000000000000000000e+00	1.646906105963660549296179169687e-01
4.599804173435678156245387526724e-01	-7.435954897707428568054410789046e-01	0.000000000000000000000000000000e+00	1.676359088863041968409106630133e-01
4.625358641065875908715554487571e-01	-7.480216534003305550726281580864e-01	0.000000000000000000000000000000e+00	1.688192044055549234649049594736e-01
4.650913108696073661185721448419e-01	-7.524478170299182533398152372683e-01	0.000000000000000000000000000000e+00	1.678609999072959713117825231166e-01
4.676467576326272523878913034423e-01	-7.568739806595061736516072414815e-01	0.000000000000000000000000000000e+00	1.644698844206360088815443987187e-01
4.702022043956470831460592307849e-01	-7.613001442890938719187943206634e-01	0.000000000000000000000000000000e+00	1.585578886492347849834771977839e-01
4.727576511586668583930759268696e-01	-7.657263079186815701859813998453e-01	0.000000000000000000000000000000e+00	1.503400237954520268779390335112e-01
4.753130979216867446623950854701e-01	-7.701524715482693794754709415429e-01	0.000000000000000000000000000000e+00	1.403788570338432017958751885089e-01
4.778685446847065199094117815548e-01	-7.745786351778570777426580207248e-01	0.000000000000000000000000000000e+00	1.295497405705531290820431422617e-01
4.804239914477263506675797088974e-01	-7.790047988074447760098450999067e-01	0.000000000000000000000000000000e+00	1.189267512040342589241248560938e-01
4.829794382107461259145964049821e-01	-7.834309624370325852993346416042e-01	0.000000000000000000000000000000e+00	1.096138447928756975979780463604e-01
4.855348849737660121839155635826e-01	-7.878571260666203945888241833018e-01	0.000000000000000000000000000000e+00	1.025616345503532339522578809010e-01
4.880903317367857874309322596673e-01	-7.922832896962080928560112624837e-01	0.000000000000000000000000000000e+00	9.841500141594261563682266569231e-02
4.906457784998055626779489557521e-01	-7.967094533257957911231983416656e-01	0.000000000000000000000000000000e+00	9.742521180175864325967438617226e-02
4.932012252628254489472681143525e-01	-8.011356169553837114349903458788e-01	0.000000000000000000000000000000e+00	9.944196263963699100596471680547e-02
4.957566720258452797054360416951e-01	-8.055617805849714097021774250607e-01	0.000000000000000000000000000000e+00	1.039778490683999079280397381808e-01
4.983121187888650549524527377798e-01	-8.099879442145591079693645042425e-01	0.000000000000000000000000000000e+00	1.103200609631549838907105254293e-01
5.008675655518849412217718963802e-01	-8.144141078441469172588540459401e-01	0.000000000000000000000000000000e+00	1.176558674056215197945007844282e-01
5.034230123149047164687885924650e-01	-8.188402714737346155260411251220e-01	0.000000000000000000000000000000e+00	1.251830122497780695134395045898e-01
5.059784590779244917158052885497e-01	-8.232664351033223137932282043039e-01	0.000000000000000000000000000000e+00	1.321876933165472556286346161869e-01
5.085339058409443779851244471502e-01	-8.276925987329102341050202085171e-01	0.000000000000000000000000000000e+00	1.380863780554553998936029302058e-01
5.110893526039641532321411432349e-01	-8.321187623624979323722072876990e-01	0.000000000000000000000000000000e+00	1.424395427781037226644400561781e-01
5.136447993669839284791578393197e-01	-8.365449259920856306393943668809e-01	0.000000000000000000000000000000e+00	1.449516210535471416598340965720e-01
5.162002461300037037261745354044e-01	-8.409710896216733289065814460628e-01	0.000000000000000000000000000000e+00	1.454674502518508161230670339137e-01
5.187556928930235899954936940048e-01	-8.453972532512612492183734502760e-01	0.000000000000000000000000000000e+00	1.439689621438925426488708581019e-01
5.213111396560433652425103900896e-01	-8.498234168808489474855605294579e-01	0.000000000000000000000000000000e+00	1.405710254328529362766175836441e-01
[truncated: 88,001 more rows]
