# Supplementary material for: Light-wave-controlled Haldane model in monolayer hexagonal boron nitride
Source: Nature. 2024 Apr 15;628(8009):752–7. doi: 10.1038/s41586-024-07244-z (PMC11041748; doi:10.1038/s41586-024-07244-z)
Supplement: Supplementary file 1 — This zipped file contains source data files for Supplementary Figs. 1–4 and Extended Data Figs 2–5, 7, 8, 11 and 10. [file 41586_2024_7244_MOESM1_ESM.zip › Data source/Extended data fig 3/vpot_panel_a.csv]

# vector potential of laser 2 x y z direction
-4.960964799951146233070176094770e+03	0.000000000000000000000000000000e+00	0.000000000000000000000000000000e+00	0.000000000000000000000000000000e+00
-4.960864799951145869272295385599e+03	4.447469676631626628466572502497e-09	-3.045196768521508451086948938979e-07	0.000000000000000000000000000000e+00
-4.960764799951145505474414676428e+03	9.061889450678179589488168499747e-09	-6.090416561992923781608359756756e-07	0.000000000000000000000000000000e+00
-4.960664799951145141676533967257e+03	1.384309592820426591804752134698e-08	-9.135623657966736477383223186122e-07	0.000000000000000000000000000000e+00
-4.960564799951144777878653258085e+03	1.879091571798627536821660430517e-08	-1.218078231615661610561158513522e-06	0.000000000000000000000000000000e+00
-4.960464799951144414080772548914e+03	2.390516542551761970706946476214e-08	-1.522585677902862654777265544181e-06	0.000000000000000000000000000000e+00
-4.960364799951144050282891839743e+03	2.918565164724738417948404669688e-08	-1.827081127239308921272756616738e-06	0.000000000000000000000000000000e+00
-4.960264799951143686485011130571e+03	3.463217096506286904065221058865e-08	-2.131561000599702752618218315472e-06	0.000000000000000000000000000000e+00
-4.960164799951143322687130421400e+03	4.024450994100615041004835549174e-08	-2.436021717411722763661904508914e-06	0.000000000000000000000000000000e+00
-4.960064799951142958889249712229e+03	4.602244511223003215775456263732e-08	-2.740459695615388780912764429831e-06	0.000000000000000000000000000000e+00
-4.959964799951142595091369003057e+03	5.196574298619374451080565836467e-08	-3.044871351722485438955068115519e-06	0.000000000000000000000000000000e+00
-4.959864799951142231293488293886e+03	5.807416003609341636971152757901e-08	-3.349253100876040410488129750455e-06	0.000000000000000000000000000000e+00
-4.959764799951141867495607584715e+03	6.434744269653809122673211815663e-08	-3.653601356909858964057023419936e-06	0.000000000000000000000000000000e+00
-4.959664799951141503697726875544e+03	7.078532735946107927714623193546e-08	-3.957912532408114849474291274678e-06	0.000000000000000000000000000000e+00
-4.959564799951141139899846166372e+03	7.738754037027222422956515991005e-08	-4.262183038764989464119645190543e-06	0.000000000000000000000000000000e+00
-4.959464799951140776101965457201e+03	8.415379802425125025141367223619e-08	-4.566409286244370735062449856434e-06	0.000000000000000000000000000000e+00
-4.959364799951140412304084748030e+03	9.108380656317733846246635209115e-08	-4.870587684039595623380989458662e-06	0.000000000000000000000000000000e+00
-4.959264799951140048506204038858e+03	9.817726217220553412316975299204e-08	-5.174714640333245991557411386230e-06	0.000000000000000000000000000000e+00
-4.959164799951139684708323329687e+03	1.054338509769798862968323322105e-07	-5.478786562356993175267137058393e-06	0.000000000000000000000000000000e+00
-4.959064799951139320910442620516e+03	1.128532490409897521421253726269e-07	-5.782799856451488294947424484427e-06	0.000000000000000000000000000000e+00
-4.958964799951138957112561911345e+03	1.204351223631634160146029180125e-07	-6.086750928126300848243924318526e-06	0.000000000000000000000000000000e+00
-4.958864799951138593314681202173e+03	1.281791268757093862959547860697e-07	-6.390636182119901348170493138312e-06	0.000000000000000000000000000000e+00
-4.958764799951138229516800493002e+03	1.360849084421955893674298322324e-07	-6.694452022459689701048158455565e-06	0.000000000000000000000000000000e+00
-4.958664799951137865718919783831e+03	1.441521028558714767506639857844e-07	-6.998194852522062547959657424768e-06	0.000000000000000000000000000000e+00
-4.958564799951137501921039074659e+03	1.523803358382335880463948930841e-07	-7.301861075092526345983127283867e-06	0.000000000000000000000000000000e+00
-4.958464799951137138123158365488e+03	1.607692230378295933524980488791e-07	-7.605447092425849412941369492858e-06	0.000000000000000000000000000000e+00
-4.958364799951136774325277656317e+03	1.693183700293109663218216664679e-07	-7.908949306306253782699634824471e-06	0.000000000000000000000000000000e+00
-4.958264799951136410527396947145e+03	1.780273723127248910880616843133e-07	-8.212364118107646023978982152691e-06	0.000000000000000000000000000000e+00
-4.958164799951136046729516237974e+03	1.868958153130509617133932654537e-07	-8.515687928853878552355738396074e-06	0.000000000000000000000000000000e+00
-4.958064799951135682931635528803e+03	1.959232743799775390206160605167e-07	-8.818917139279061764237793719090e-06	0.000000000000000000000000000000e+00
-4.957964799951135319133754819632e+03	2.051093147879275056887066587888e-07	-9.122048149887893958532789073779e-06	0.000000000000000000000000000000e+00
-4.957864799951134955335874110460e+03	2.144534917363238110817828113719e-07	-9.425077361016034456996613710711e-06	0.000000000000000000000000000000e+00
-4.957764799951134591537993401289e+03	2.239553503500998880091629522279e-07	-9.728001172890508911833898353372e-06	0.000000000000000000000000000000e+00
-4.957664799951134227740112692118e+03	2.336144256804553119934354408690e-07	-1.003081598569014002428692600155e-05	0.000000000000000000000000000000e+00
-4.957564799951133863942231982946e+03	2.434302427058515943790743991937e-07	-1.033351819960601892080601094115e-05	0.000000000000000000000000000000e+00
-4.957464799951133500144351273775e+03	2.534023163332585119049856093448e-07	-1.063610421490199177581292833139e-05	0.000000000000000000000000000000e+00
-4.957364799951133136346470564604e+03	2.635301513996409936340726328646e-07	-1.093857043197518539797991748985e-05	0.000000000000000000000000000000e+00
-4.957264799951132772548589855433e+03	2.738132426736928385775887533071e-07	-1.124091325141655314529941928070e-05	0.000000000000000000000000000000e+00
-4.957164799951132408750709146261e+03	2.842510748578113877232031656006e-07	-1.154312907407144963927402014914e-05	0.000000000000000000000000000000e+00
-4.957064799951132044952828437090e+03	2.948431225903232089830300569760e-07	-1.184521430110022919602891927626e-05	0.000000000000000000000000000000e+00
-4.956964799951131681154947727919e+03	3.055888504479509747733883499171e-07	-1.214716533403886119808334081993e-05	0.000000000000000000000000000000e+00
-4.956864799951131317357067018747e+03	3.164877129485268791217716499026e-07	-1.244897857485957765337394181904e-05	0.000000000000000000000000000000e+00
-4.956764799951130953559186309576e+03	3.275391545539521178449955673972e-07	-1.275065042603153261273948165799e-05	0.000000000000000000000000000000e+00
-4.956664799951130589761305600405e+03	3.387426096733987789689373799212e-07	-1.305217729058148699839390916022e-05	0.000000000000000000000000000000e+00
-4.956564799951130225963424891233e+03	3.500975026667625607797813738070e-07	-1.335355557215450698492660575045e-05	0.000000000000000000000000000000e+00
-4.956464799951129862165544182062e+03	3.616032478483580059959749328224e-07	-1.365478167507468440315925722883e-05	0.000000000000000000000000000000e+00
-4.956364799951129498367663472891e+03	3.732592494908604342860724417674e-07	-1.395585200440586730839809259663e-05	0.000000000000000000000000000000e+00
-4.956264799951129134569782763720e+03	3.850649018294949437093814288008e-07	-1.425676296601240748934506796797e-05	0.000000000000000000000000000000e+00
-4.956164799951128770771902054548e+03	3.970195890664678753377602512392e-07	-1.455751096661992661173389007612e-05	0.000000000000000000000000000000e+00
-4.956064799951128406974021345377e+03	4.091226853756501113605463255257e-07	-1.485809241387608744416372330566e-05	0.000000000000000000000000000000e+00
-4.955964799951128043176140636206e+03	4.213735549075030481288727142453e-07	-1.515850371641137694239415828479e-05	0.000000000000000000000000000000e+00
-4.955864799951127679378259927034e+03	4.337715517942529086722078333210e-07	-1.545874128389990458023323105508e-05	0.000000000000000000000000000000e+00
-4.955764799951127315580379217863e+03	4.463160201553079948520795332267e-07	-1.575880152712020576262312576699e-05	0.000000000000000000000000000000e+00
-4.955664799951126951782498508692e+03	4.590062941029277200593705209747e-07	-1.605868085801605540312124442703e-05	0.000000000000000000000000000000e+00
-4.955564799951126587984617799520e+03	4.718416977481350580048309866638e-07	-1.635837568975727641918359311912e-05	0.000000000000000000000000000000e+00
-4.955464799951126224186737090349e+03	4.848215452068764839488670959078e-07	-1.665788243680057533250248036349e-05	0.000000000000000000000000000000e+00
-4.955364799951125860388856381178e+03	4.979451406064296201288421617193e-07	-1.695719751495035584648758686388e-05	0.000000000000000000000000000000e+00
-4.955264799951125496590975672007e+03	5.112117780920540855213582073779e-07	-1.725631734141956630506492542665e-05	0.000000000000000000000000000000e+00
-4.955164799951125132793094962835e+03	5.246207418338948143623785141942e-07	-1.755523833489050988202612169076e-05	0.000000000000000000000000000000e+00
-4.955064799951124768995214253664e+03	5.381713060341286319418897636513e-07	-1.785395691557569203982737404690e-05	0.000000000000000000000000000000e+00
-4.954964799951124405197333544493e+03	5.518627349343595933872609268778e-07	-1.815246950527864088333410141907e-05	0.000000000000000000000000000000e+00
-4.954864799951124041399452835321e+03	5.656942828232578444189377654683e-07	-1.845077252745474784235632514928e-05	0.000000000000000000000000000000e+00
-4.954764799951123677601572126150e+03	5.796651940444510038035375205923e-07	-1.874886240727208124912973874476e-05	0.000000000000000000000000000000e+00
-4.954664799951123313803691416979e+03	5.937747030046586442628055863002e-07	-1.904673557167221685645572271106e-05	0.000000000000000000000000000000e+00
-4.954564799951122950005810707808e+03	6.080220341820752716734729131920e-07	-1.934438844943104125078704724761e-05	0.000000000000000000000000000000e+00
-4.954464799951122586207929998636e+03	6.224064021350009555250668881465e-07	-1.964181747121957559410430904645e-05	0.000000000000000000000000000000e+00
-4.954364799951122222410049289465e+03	6.369270115107156931082946389744e-07	-1.993901906966476548447447791901e-05	0.000000000000000000000000000000e+00
-4.954264799951121858612168580294e+03	6.515830570546060836425897137836e-07	-2.023598967941027420474123243999e-05	0.000000000000000000000000000000e+00
-4.954164799951121494814287871122e+03	6.663737236195357361342311852681e-07	-2.053272573717726919495171755692e-05	0.000000000000000000000000000000e+00
-4.954064799951121131016407161951e+03	6.812981861754634343715346378456e-07	-2.082922368182518819599256809649e-05	0.000000000000000000000000000000e+00
-4.953964799951120767218526452780e+03	6.963556098193095884527070715819e-07	-2.112547995441248845256698718487e-05	0.000000000000000000000000000000e+00
-4.953864799951120403420645743608e+03	7.115451497850657847695637903129e-07	-2.142149099825739930430361368519e-05	0.000000000000000000000000000000e+00
-4.953764799951120039622765034437e+03	7.268659514541572812051191052052e-07	-2.171725325899864767181107749749e-05	0.000000000000000000000000000000e+00
-4.953664799951119675824884325266e+03	7.423171503660482831496838021512e-07	-2.201276318465616660207360977264e-05	0.000000000000000000000000000000e+00
-4.953564799951119312027003616095e+03	7.578978722290963530825737802521e-07	-2.230801722569178348505591902295e-05	0.000000000000000000000000000000e+00
-4.953464799951118948229122906923e+03	7.736072329316504480052727084349e-07	-2.260301183506990827030806723297e-05	0.000000000000000000000000000000e+00
-4.953364799951118584431242197752e+03	7.894443385534006315390476160587e-07	-2.289774346831817086159351071206e-05	0.000000000000000000000000000000e+00
-4.953264799951118220633361488581e+03	8.054082853769714138740185016552e-07	-2.319220858358806867591250799876e-05	0.000000000000000000000000000000e+00
-4.953164799951117856835480779409e+03	8.214981598997625312179446041561e-07	-2.348640364171556338054869250698e-05	0.000000000000000000000000000000e+00
-4.953064799951117493037600070238e+03	8.377130388460374823820825569698e-07	-2.378032510628168101824743418948e-05	0.000000000000000000000000000000e+00
-4.952964799951117129239719361067e+03	8.540519891792552697020249330428e-07	-2.407396944367306131041736594334e-05	0.000000000000000000000000000000e+00
-4.952864799951116765441838651896e+03	8.705140681146540263812285374845e-07	-2.436733312314250696033191001533e-05	0.000000000000000000000000000000e+00
-4.952764799951116401643957942724e+03	8.870983231320770011365758368760e-07	-2.466041261686947874622218013219e-05	0.000000000000000000000000000000e+00
-4.952664799951116037846077233553e+03	9.038037919890473587721923393046e-07	-2.495320440002058383810630559640e-05	0.000000000000000000000000000000e+00
-4.952564799951115674048196524382e+03	9.206295027340859733300075518070e-07	-2.524570495081002006890549815843e-05	0.000000000000000000000000000000e+00
-4.952464799951115310250315815210e+03	9.375744737202798371135848039259e-07	-2.553791075056000326490117380285e-05	0.000000000000000000000000000000e+00
-4.952364799951114946452435106039e+03	9.546377136190938858051682758266e-07	-2.582981828376114375421523927656e-05	0.000000000000000000000000000000e+00
-4.952264799951114582654554396868e+03	9.718182214344290984121442142363e-07	-2.612142403813280932276322254815e-05	0.000000000000000000000000000000e+00
-4.952164799951114218856673687696e+03	9.891149865169278249549819972963e-07	-2.641272450468344073636235702640e-05	0.000000000000000000000000000000e+00
-4.952064799951113855058792978525e+03	1.006526988578521683215445149673e-06	-2.670371617777083338152177560687e-05	0.000000000000000000000000000000e+00
-4.951964799951113491260912269354e+03	1.024053197707229330204242376268e-06	-2.699439555516238502491481454637e-05	0.000000000000000000000000000000e+00
-4.951864799951113127463031560183e+03	1.041692574382197226205422173340e-06	-2.728475913809530630340163814829e-05	0.000000000000000000000000000000e+00
-4.951764799951112763665150851011e+03	1.059444069488986250133708000298e-06	-2.757480343133678378020681720706e-05	0.000000000000000000000000000000e+00
-4.951664799951112399867270141840e+03	1.077306624335104166204774012172e-06	-2.786452494324411589604259531505e-05	0.000000000000000000000000000000e+00
-4.951564799951112036069389432669e+03	1.095279170665781189061382776273e-06	-2.815392018582479471012353089421e-05	0.000000000000000000000000000000e+00
-4.951464799951111672271508723497e+03	1.113360630679993729553068498861e-06	-2.844298567479654698359967102128e-05	0.000000000000000000000000000000e+00
-4.951364799951111308473628014326e+03	1.131549917046730180180498168130e-06	-2.873171792964733799354004606386e-05	0.000000000000000000000000000000e+00
-4.951264799951110944675747305155e+03	1.149845932921504245918667766468e-06	-2.902011347369532452493932905835e-05	0.000000000000000000000000000000e+00
-4.951164799951110580877866595984e+03	1.168247571963107773605934636141e-06	-2.930816883414876042887944884718e-05	0.000000000000000000000000000000e+00
-4.951064799951110217079985886812e+03	1.186753718350613667810726677143e-06	-2.959588054216585474684615697516e-05	0.000000000000000000000000000000e+00
-4.950964799951109853282105177641e+03	1.205363246800619999329982207081e-06	-2.988324513291458917746412637939e-05	0.000000000000000000000000000000e+00
-4.950864799951109489484224468470e+03	1.224075022584737847418162245972e-06	-3.017025914563246439246448071803e-05	0.000000000000000000000000000000e+00
-4.950764799951109125686343759298e+03	1.242887901547324781570966548139e-06	-3.045691912368621924759801156135e-05	0.000000000000000000000000000000e+00
-4.950664799951108761888463050127e+03	1.261800730123458053633122601112e-06	-3.074322161463148561904440425607e-05	0.000000000000000000000000000000e+00
-4.950564799951108398090582340956e+03	1.280812345357156182317956948091e-06	-3.102916317027238902971283951437e-05	0.000000000000000000000000000000e+00
-4.950464799951108034292701631784e+03	1.299921574919841095083986731717e-06	-3.131474034672110184169754876216e-05	0.000000000000000000000000000000e+00
-4.950364799951107670494820922613e+03	1.319127237129042944950899594880e-06	-3.159994970445730835730685504004e-05	0.000000000000000000000000000000e+00
-4.950264799951107306696940213442e+03	1.338428140967347602254921938580e-06	-3.188478780838767330822400292156e-05	0.000000000000000000000000000000e+00
-4.950164799951106942899059504271e+03	1.357823086101588303651233231861e-06	-3.216925122790519514818716184656e-05	0.000000000000000000000000000000e+00
-4.950064799951106579101178795099e+03	1.377310862902278705506347797338e-06	-3.245333653694852546435153928250e-05	0.000000000000000000000000000000e+00
-4.949964799951106215303298085928e+03	1.396890252463287129922227258749e-06	-3.273704031406122740227929157619e-05	0.000000000000000000000000000000e+00
-4.949864799951105851505417376757e+03	1.416560026621754756249202227003e-06	-3.302035914245095277576649839268e-05	0.000000000000000000000000000000e+00
-4.949764799951105487707536667585e+03	1.436318947978252252373546071773e-06	-3.330328961004857851908866894775e-05	0.000000000000000000000000000000e+00
-4.949664799951105123909655958414e+03	1.456165769917180986768568372314e-06	-3.358582830956728215287404593070e-05	0.000000000000000000000000000000e+00
-4.949564799951104760111775249243e+03	1.476099236627413950869781335273e-06	-3.386797183856152238228681694565e-05	0.000000000000000000000000000000e+00
-4.949464799951104396313894540071e+03	1.496118083123177238807086433803e-06	-3.414971679948596548510170167745e-05	0.000000000000000000000000000000e+00
-4.949364799951104032516013830900e+03	1.516221035265173143285165335836e-06	-3.443105979975435748966991478248e-05	0.000000000000000000000000000000e+00
-4.949264799951103668718133121729e+03	1.536406809781941479480286104342e-06	-3.471199745179832859024934843539e-05	0.000000000000000000000000000000e+00
-4.949164799951103304920252412558e+03	1.556674114291463795634734568196e-06	-3.499252637312608236585392829099e-05	0.000000000000000000000000000000e+00
-4.949064799951102941122371703386e+03	1.577021647323005388151187337875e-06	-3.527264318638107822283939141172e-05	0.000000000000000000000000000000e+00
-4.948964799951102577324490994215e+03	1.597448098339197874044105042446e-06	-3.555234451940058508848108154154e-05	0.000000000000000000000000000000e+00
-4.948864799951102213526610285044e+03	1.617952147758359144374593584226e-06	-3.583162700527419444697027617330e-05	0.000000000000000000000000000000e+00
-4.948764799951101849728729575872e+03	1.638532466977054722075232869039e-06	-3.611048728240224528398399916895e-05	0.000000000000000000000000000000e+00
-4.948664799951101485930848866701e+03	1.659187718392896289000136740566e-06	-3.638892199455418126861905303571e-05	0.000000000000000000000000000000e+00
-4.948564799951101122132968157530e+03	1.679916555427578440991428186668e-06	-3.666692779092681306763595872056e-05	0.000000000000000000000000000000e+00
-4.948464799951100758335087448359e+03	1.700717622550154729753313885554e-06	-3.694450132620250612080353702638e-05	0.000000000000000000000000000000e+00
-4.948364799951100394537206739187e+03	1.721589555300548332852548193139e-06	-3.722163926060732098239844378718e-05	0.000000000000000000000000000000e+00
-4.948264799951100030739326030016e+03	1.742530980313303916350627792431e-06	-3.749833825996901136116956632094e-05	0.000000000000000000000000000000e+00
-4.948164799951099666941445320845e+03	1.763540515341574125562375784104e-06	-3.777459499577500860777526381362e-05	0.000000000000000000000000000000e+00
-4.948064799951099303143564611673e+03	1.784616769281343880314467421899e-06	-3.805040614523024357189473487750e-05	0.000000000000000000000000000000e+00
-4.947964799951098939345683902502e+03	1.805758342195888874813871662062e-06	-3.832576839131497523560296314393e-05	0.000000000000000000000000000000e+00
-4.947864799951098575547803193331e+03	1.826963825340473364323892052630e-06	-3.860067842284244994015621199601e-05	0.000000000000000000000000000000e+00
-4.947764799951098211749922484159e+03	1.848231801187281521175412996039e-06	-3.887513293451652673145962912926e-05	0.000000000000000000000000000000e+00
-4.947664799951097847952041774988e+03	1.869560843450584054179245893645e-06	-3.914912862698918750905402452744e-05	0.000000000000000000000000000000e+00
-4.947564799951097484154161065817e+03	1.890949517112141150230759240047e-06	-3.942266220691797263620329005995e-05	0.000000000000000000000000000000e+00
-4.947464799951097120356280356646e+03	1.912396378446837714700293209269e-06	-3.969573038702330812976457052876e-05	0.000000000000000000000000000000e+00
-4.947364799951096756558399647474e+03	1.933899975048555569290568631469e-06	-3.996832988614575831115907633695e-05	0.000000000000000000000000000000e+00
-4.947264799951096392760518938303e+03	1.955458845856276889888696393638e-06	-4.024045742930319036591638170997e-05	0.000000000000000000000000000000e+00
-4.947164799951096028962638229132e+03	1.977071521180423543093997162945e-06	-4.051210974774781015421074026328e-05	0.000000000000000000000000000000e+00
-4.947064799951095665164757519960e+03	1.998736522729428086256895161221e-06	-4.078328357902313703502519826039e-05	0.000000000000000000000000000000e+00
-4.946964799951095301366876810789e+03	2.020452363636536007512412363440e-06	-4.105397566702087704636203735475e-05	0.000000000000000000000000000000e+00
-4.946864799951094937568996101618e+03	2.042217548486843864489473018842e-06	-4.132418276203768088897239074697e-05	0.000000000000000000000000000000e+00
-4.946764799951094573771115392447e+03	2.064030573344566121915966833145e-06	-4.159390162083181381865934489461e-05	0.000000000000000000000000000000e+00
-4.946664799951094209973234683275e+03	2.085889925780535770317254337658e-06	-4.186312900667971711836379267169e-05	0.000000000000000000000000000000e+00
-4.946564799951093846175353974104e+03	2.107794084899933220093957292329e-06	-4.213186168943250180761450618405e-05	0.000000000000000000000000000000e+00
-4.946464799951093482377473264933e+03	2.129741521370249400209664902839e-06	-4.240009644557229327417949282797e-05	0.000000000000000000000000000000e+00
-4.946364799951093118579592555761e+03	2.151730697449475861708504190184e-06	-4.266783005826848103802725886702e-05	0.000000000000000000000000000000e+00
-4.946264799951092754781711846590e+03	2.173760067014526121227310784256e-06	-4.293505931743390752891587069939e-05	0.000000000000000000000000000000e+00
-4.946164799951092390983831137419e+03	2.195828075589886973952979259961e-06	-4.320178101978088745739256526512e-05	0.000000000000000000000000000000e+00
-4.946064799951092027185950428247e+03	2.217933160376497658442624880126e-06	-4.346799196887716619942115814368e-05	0.000000000000000000000000000000e+00
-4.945964799951091663388069719076e+03	2.240073750280857296823030372357e-06	-4.373368897520176298452862506672e-05	0.000000000000000000000000000000e+00
-4.945864799951091299590189009905e+03	2.262248265944361457402324994126e-06	-4.399886885620066500615296667398e-05	0.000000000000000000000000000000e+00
-4.945764799951090935792308300734e+03	2.284455119772865722111527750360e-06	-4.426352843634247409814602702838e-05	0.000000000000000000000000000000e+00
-4.945664799951090571994427591562e+03	2.306692715966476258775954763514e-06	-4.452766454717389755721401733979e-05	0.000000000000000000000000000000e+00
-4.945564799951090208196546882391e+03	2.328959450549567398216490796137e-06	-4.479127402737513054514079113844e-05	0.000000000000000000000000000000e+00
-4.945464799951089844398666173220e+03	2.351253711401024945631304044480e-06	-4.505435372281513684705744893222e-05	0.000000000000000000000000000000e+00
-4.945364799951089480600785464048e+03	2.373573878284714802741530575991e-06	-4.531690048660680765696753824479e-05	0.000000000000000000000000000000e+00
-4.945264799951089116802904754877e+03	2.395918322880179018283296546454e-06	-4.557891117916200516679142706877e-05	0.000000000000000000000000000000e+00
-4.945164799951088753005024045706e+03	2.418285408813553761131921043814e-06	-4.584038266824649095892985073419e-05	0.000000000000000000000000000000e+00
-4.945064799951088389207143336535e+03	2.440673491688712604190088575895e-06	-4.610131182903473920234663219198e-05	0.000000000000000000000000000000e+00
-4.944964799951088025409262627363e+03	2.463080919118634695523517574856e-06	-4.636169554416460077085268554065e-05	0.000000000000000000000000000000e+00
-4.944864799951087661611381918192e+03	2.485506030756994005095862274035e-06	-4.662153070379189959875423920899e-05	0.000000000000000000000000000000e+00
-4.944764799951087297813501209021e+03	2.507947158329973882267584228689e-06	-4.688081420564484607738445220981e-05	0.000000000000000000000000000000e+00
-4.944664799951086934015620499849e+03	2.530402625668301418344636327662e-06	-4.713954295507838268899925004973e-05	0.000000000000000000000000000000e+00
-4.944564799951086570217739790678e+03	2.552870748739505002308748313200e-06	-4.739771386512837378661086584763e-05	0.000000000000000000000000000000e+00
-4.944464799951086206419859081507e+03	2.575349835680392528630472046003e-06	-4.765532385656566662481339879953e-05	0.000000000000000000000000000000e+00
-4.944364799951085842621978372335e+03	2.597838186829750680681460142663e-06	-4.791236985795003719412754605855e-05	0.000000000000000000000000000000e+00
-4.944264799951085478824097663164e+03	2.620334094761263595680083476891e-06	-4.816884880568402085886450803009e-05	0.000000000000000000000000000000e+00
-4.944164799951085115026216953993e+03	2.642835844316651758203334798836e-06	-4.842475764406658714092759887571e-05	0.000000000000000000000000000000e+00
-4.944064799951084751228336244822e+03	2.665341712639029851715597591033e-06	-4.868009332534669253086945239772e-05	0.000000000000000000000000000000e+00
-4.943964799951084387430455535650e+03	2.687849969206483144597806533849e-06	-4.893485280977671810246840133907e-05	0.000000000000000000000000000000e+00
-4.943864799951084023632574826479e+03	2.710358875865861563644052326105e-06	-4.918903306566575804950613992617e-05	0.000000000000000000000000000000e+00
-4.943764799951083659834694117308e+03	2.732866686866791455025630860898e-06	-4.944263106943278624980098179265e-05	0.000000000000000000000000000000e+00
-4.943664799951083296036813408136e+03	2.755371648895903762173115875145e-06	-4.969564380565966019891524507734e-05	0.000000000000000000000000000000e+00
-4.943564799951082932238932698965e+03	2.777872001111278620576455072877e-06	-4.994806826714403685243612307509e-05	0.000000000000000000000000000000e+00
-4.943464799951082568441051989794e+03	2.800365975177106793019563349412e-06	-5.019990145495210550913994795863e-05	0.000000000000000000000000000000e+00
-4.943364799951082204643171280622e+03	2.822851795298564133601150472064e-06	-5.045114037847122582646636201886e-05	0.000000000000000000000000000000e+00
-4.943264799951081840845290571451e+03	2.845327678256902045157098607442e-06	-5.070178205546237610061230394187e-05	0.000000000000000000000000000000e+00
-4.943164799951081477047409862280e+03	2.867791833444751388985547932431e-06	-5.095182351211252023146305867307e-05	0.000000000000000000000000000000e+00
-4.943064799951081113249529153109e+03	2.890242462901639846874690328860e-06	-5.120126178308676462335238821488e-05	0.000000000000000000000000000000e+00
-4.942964799951080749451648443937e+03	2.912677761349722311916797534703e-06	-5.145009391158044732318688208039e-05	0.000000000000000000000000000000e+00
-4.942864799951080385653767734766e+03	2.935095916229722190526115616072e-06	-5.169831694937103064692654474932e-05	0.000000000000000000000000000000e+00
-4.942764799951080021855887025595e+03	2.957495107737087003792414777181e-06	-5.194592795686985828079382243594e-05	0.000000000000000000000000000000e+00
-4.942664799951079658058006316423e+03	2.979873508858350664873669219612e-06	-5.219292400317379718600180327215e-05	0.000000000000000000000000000000e+00
-4.942564799951079294260125607252e+03	3.002229285407710902757339593849e-06	-5.243930216611668299183865449287e-05	0.000000000000000000000000000000e+00
-4.942464799951078930462244898081e+03	3.024560596063811667994890991507e-06	-5.268505953232065696853481107098e-05	0.000000000000000000000000000000e+00
-4.942364799951078566664364188910e+03	3.046865592406738990739019021237e-06	-5.293019319724735392233144759544e-05	0.000000000000000000000000000000e+00
-4.942264799951078202866483479738e+03	3.069142418955221397237637798172e-06	-5.317470026524891390769592125487e-05	0.000000000000000000000000000000e+00
-4.942164799951077839068602770567e+03	3.091389213204041237531734254151e-06	-5.341857784961885163800207609874e-05	0.000000000000000000000000000000e+00
-4.942064799951077475270722061396e+03	3.113604105661650571609984361476e-06	-5.366182307264279037093898661048e-05	0.000000000000000000000000000000e+00
-4.941964799951077111472841352224e+03	3.135785219887995425668393914553e-06	-5.390443306564903316359382845491e-05	0.000000000000000000000000000000e+00
-4.941864799951076747674960643053e+03	3.157930672532545453859648479367e-06	-5.414640496905896472094529836561e-05	0.000000000000000000000000000000e+00
-4.941764799951076383877079933882e+03	3.180038573372527311466278002183e-06	-5.438773593243732449534905137867e-05	0.000000000000000000000000000000e+00
-4.941664799951076020079199224710e+03	3.202107025351365551145898721841e-06	-5.462842311454230360317010917193e-05	0.000000000000000000000000000000e+00
-4.941564799951075656281318515539e+03	3.224134124617323418952007096916e-06	-5.486846368337549266361655164737e-05	0.000000000000000000000000000000e+00
-4.941464799951075292483437806368e+03	3.246117960562350749910377409324e-06	-5.510785481623167378351091372224e-05	0.000000000000000000000000000000e+00
-4.941364799951074928685557097197e+03	3.268056615861132186887485009952e-06	-5.534659369974843635920855322574e-05	0.000000000000000000000000000000e+00
-4.941264799951074564887676388025e+03	3.289948166510336569783902460617e-06	-5.558467752995565057698088007321e-05	0.000000000000000000000000000000e+00
-4.941164799951074201089795678854e+03	3.311790681868069612635036708115e-06	-5.582210351232478505933629064906e-05	0.000000000000000000000000000000e+00
-4.941064799951073837291914969683e+03	3.333582224693526056970944645985e-06	-5.605886886181802799969733919205e-05	0.000000000000000000000000000000e+00
-4.940964799951073473494034260511e+03	3.355320851186840454402279809720e-06	-5.629497080293728632433350456132e-05	0.000000000000000000000000000000e+00
-4.940864799951073109696153551340e+03	3.377004611029137848981791086844e-06	-5.653040656977298834265019400469e-05	0.000000000000000000000000000000e+00
-4.940764799951072745898272842169e+03	3.398631547422783935824899814726e-06	-5.676517340605273054341545213575e-05	0.000000000000000000000000000000e+00
-4.940664799951072382100392132998e+03	3.420199697131830460824618994620e-06	-5.699926856518976176066079708527e-05	0.000000000000000000000000000000e+00
-4.940564799951072018302511423826e+03	3.441707090522660520142024520585e-06	-5.723268931033130470925618382694e-05	0.000000000000000000000000000000e+00
-4.940464799951071654504630714655e+03	3.463151751604826983208700388883e-06	-5.746543291440668778510478253985e-05	0.000000000000000000000000000000e+00
-4.940364799951071290706750005484e+03	3.484531698072087427372946905058e-06	-5.769749666017532778753904021407e-05	0.000000000000000000000000000000e+00
-4.940264799951070926908869296312e+03	3.505844941343635160673278261534e-06	-5.792887784027452968260013532742e-05	0.000000000000000000000000000000e+00
-4.940164799951070563110988587141e+03	3.527089486605522521090946841404e-06	-5.815957375726711695972798166210e-05	0.000000000000000000000000000000e+00
-4.940064799951070199313107877970e+03	3.548263332852278569863862384137e-06	-5.838958172368889935812535929571e-05	0.000000000000000000000000000000e+00
-4.939964799951069835515227168798e+03	3.569364472928718214246590623162e-06	-5.861889906209593730521470456019e-05	0.000000000000000000000000000000e+00
-4.939864799951069471717346459627e+03	3.590390893571944030265852276784e-06	-5.884752310511167082982333931263e-05	0.000000000000000000000000000000e+00
-4.939764799951069107919465750456e+03	3.611340575453538244372680629524e-06	-5.907545119547383841119778113971e-05	0.000000000000000000000000000000e+00
-4.939664799951068744121585041285e+03	3.632211493221946144540658585331e-06	-5.930268068608124675021933680519e-05	0.000000000000000000000000000000e+00
-4.939564799951068380323704332113e+03	3.653001615545047532678446175480e-06	-5.952920894004033725271235466536e-05	0.000000000000000000000000000000e+00
-4.939464799951068016525823622942e+03	3.673708905152917912422493029734e-06	-5.975503333071157632989944819002e-05	0.000000000000000000000000000000e+00
-4.939364799951067652727942913771e+03	3.694331318880776871211094047887e-06	-5.998015124175568984479442469215e-05	0.000000000000000000000000000000e+00
-4.939264799951067288930062204599e+03	3.714866807712124503672735525983e-06	-6.020456006717969427068787302559e-05	0.000000000000000000000000000000e+00
-4.939164799951066925132181495428e+03	3.735313316822064182262837228610e-06	-6.042825721138275166677972238816e-05	0.000000000000000000000000000000e+00
-4.939064799951066561334300786257e+03	3.755668785620809134050048644360e-06	-6.065124008920182814216803812712e-05	0.000000000000000000000000000000e+00
-4.938964799951066197536420077085e+03	3.775931147797376211783888441675e-06	-6.087350612595721001830267882227e-05	0.000000000000000000000000000000e+00
-4.938864799951065833738539367914e+03	3.796098331363461777046043599260e-06	-6.109505275749777604595014413036e-05	0.000000000000000000000000000000e+00
-4.938764799951065469940658658743e+03	3.816168258697502660100643601115e-06	-6.131587743024612732062328390725e-05	0.000000000000000000000000000000e+00
-4.938664799951065106142777949572e+03	3.836138846588918384795247051855e-06	-6.153597760124351391010366629786e-05	0.000000000000000000000000000000e+00
-4.938564799951064742344897240400e+03	3.856008006282533387963119830832e-06	-6.175535073819458529911091693165e-05	0.000000000000000000000000000000e+00
-4.938464799951064378547016531229e+03	3.875773643523183892008014683750e-06	-6.197399431951192399353756101732e-05	0.000000000000000000000000000000e+00
-4.938364799951064014749135822058e+03	3.895433658600499689792558827284e-06	-6.219190583436040294183083654289e-05	0.000000000000000000000000000000e+00
-4.938264799951063650951255112886e+03	3.914985946393872276775037499785e-06	-6.240908278270139387857579071905e-05	0.000000000000000000000000000000e+00
-4.938164799951063287153374403715e+03	3.934428396417592389735628372049e-06	-6.262552267533671817006241111514e-05	0.000000000000000000000000000000e+00
-4.938064799951062923355493694544e+03	3.953758892866172198685137395557e-06	-6.284122303395242147699972790065e-05	0.000000000000000000000000000000e+00
-4.937964799951062559557612985373e+03	3.972975314659841140527921782288e-06	-6.305618139116237223437688719230e-05	0.000000000000000000000000000000e+00
-4.937864799951062195759732276201e+03	3.992075535490215394479000116101e-06	-6.327039529055169750099835157542e-05	0.000000000000000000000000000000e+00
-4.937764799951061831961851567030e+03	4.011057423866149469564822138690e-06	-6.348386228671992065342166711162e-05	0.000000000000000000000000000000e+00
-4.937664799951061468163970857859e+03	4.029918843159752963548753124101e-06	-6.369657994532401776473229393360e-05	0.000000000000000000000000000000e+00
-4.937564799951061104366090148687e+03	4.048657651652586892841376164931e-06	-6.390854584312118938024815939514e-05	0.000000000000000000000000000000e+00
-4.937464799951060740568209439516e+03	4.067271702582028581967298064281e-06	-6.411975756801149676795265053286e-05	0.000000000000000000000000000000e+00
-4.937364799951060376770328730345e+03	4.085758844187813582917931376493e-06	-6.433021271908025422343879728970e-05	0.000000000000000000000000000000e+00
-4.937264799951060012972448021173e+03	4.104116919758740224830149273538e-06	-6.453990890664023163947327077494e-05	0.000000000000000000000000000000e+00
-4.937164799951059649174567312002e+03	4.122343767679549499485022051593e-06	-6.474884375227369444523450869866e-05	0.000000000000000000000000000000e+00
-4.937064799951059285376686602831e+03	4.140437221477974353396004497663e-06	-6.495701488887415894248056336124e-05	0.000000000000000000000000000000e+00
-4.936964799951058921578805893660e+03	4.158395109871951610222996081889e-06	-6.516441996068801211644538895484e-05	0.000000000000000000000000000000e+00
-4.936864799951058557780925184488e+03	4.176215256817010076039430044315e-06	-6.537105662335594171135494390157e-05	0.000000000000000000000000000000e+00
-4.936764799951058193983044475317e+03	4.193895481553813651628710018615e-06	-6.557692254395409525540017181555e-05	0.000000000000000000000000000000e+00
-4.936664799951057830185163766146e+03	4.211433598655879780600728296003e-06	-6.578201540103506290285695357056e-05	0.000000000000000000000000000000e+00
-4.936564799951057466387283056974e+03	4.228827418077454598603626134690e-06	-6.598633288466865698829871833553e-05	0.000000000000000000000000000000e+00
-4.936464799951057102589402347803e+03	4.246074745201560030223846692321e-06	-6.618987269648252895048318178439e-05	0.000000000000000000000000000000e+00
-4.936364799951056738791521638632e+03	4.263173380888195045882588241071e-06	-6.639263254970246099558733865464e-05	0.000000000000000000000000000000e+00
-4.936264799951056374993640929461e+03	4.280121121522702937189919225602e-06	-6.659461016919256289275236282421e-05	0.000000000000000000000000000000e+00
-4.936164799951056011195760220289e+03	4.296915759064299528558871638095e-06	-6.679580329149521127161254208104e-05	0.000000000000000000000000000000e+00
-4.936064799951055647397879511118e+03	4.313555081094760631013618201735e-06	-6.699620966487077207938971579182e-05	0.000000000000000000000000000000e+00
-4.935964799951055283599998801947e+03	4.330036870867268738191733362664e-06	-6.719582704933711975008037153856e-05	0.000000000000000000000000000000e+00
-4.935864799951054919802118092775e+03	4.346358907355417270474643581801e-06	-6.739465321670896663826255679197e-05	0.000000000000000000000000000000e+00
-4.935764799951054556004237383604e+03	4.362518965302372367246266926522e-06	-6.759268595063689429730535707108e-05	0.000000000000000000000000000000e+00
-4.935664799951054192206356674433e+03	4.378514815270190533213947453595e-06	-6.778992304664631699494259375882e-05	0.000000000000000000000000000000e+00
-4.935564799951053828408475965261e+03	4.394344223689291291758737129092e-06	-6.798636231217605220555899592227e-05	0.000000000000000000000000000000e+00
-4.935464799951053464610595256090e+03	4.410004952908086539380919793851e-06	-6.818200156661683689236774785769e-05	0.000000000000000000000000000000e+00
-4.935364799951053100812714546919e+03	4.425494761242760672010146394406e-06	-6.837683864134953208146344705298e-05	0.000000000000000000000000000000e+00
-4.935264799951052737014833837748e+03	4.440811403027202330213128733671e-06	-6.857087137978311059544056504933e-05	0.000000000000000000000000000000e+00
-4.935164799951052373216953128576e+03	4.455952628663089457364786249993e-06	-6.876409763739246860415887940832e-05	0.000000000000000000000000000000e+00
-4.935064799951052009419072419405e+03	4.470916184670128517815793078860e-06	-6.895651528175600678254725250937e-05	0.000000000000000000000000000000e+00
-4.934964799951051645621191710234e+03	4.485699813736434322529369328469e-06	-6.914812219259295397039144503992e-05	0.000000000000000000000000000000e+00
-4.934864799951051281823311001062e+03	4.500301254769065708780367146558e-06	-6.933891626180048754421458845343e-05	0.000000000000000000000000000000e+00
-4.934764799951050918025430291891e+03	4.514718242944706062488337272587e-06	-6.952889539349067760630462853300e-05	0.000000000000000000000000000000e+00
-4.934664799951050554227549582720e+03	4.528948509760491224283417838192e-06	-6.971805750402713301814433544124e-05	0.000000000000000000000000000000e+00
-4.934564799951050190429668873549e+03	4.542989783084983932272098161587e-06	-6.990640052206148480351544094447e-05	0.000000000000000000000000000000e+00
-4.934464799951049826631788164377e+03	4.556839787209290566338121264423e-06	-7.009392238856959850105965426081e-05	0.000000000000000000000000000000e+00
-4.934364799951049462833907455206e+03	4.570496242898322735077366874012e-06	-7.028062105688756967640518080742e-05	0.000000000000000000000000000000e+00
-4.934264799951049099036026746035e+03	4.583956867442201164267873148006e-06	-7.046649449274755680396736812199e-05	0.000000000000000000000000000000e+00
-4.934164799951048735238146036863e+03	4.597219374707804427973838884425e-06	-7.065154067431326178304329399538e-05	0.000000000000000000000000000000e+00
-4.934064799951048371440265327692e+03	4.610281475190453204921186419751e-06	-7.083575759221532913874341819138e-05	0.000000000000000000000000000000e+00
-4.933964799951048007642384618521e+03	4.623140876065738530474157758077e-06	-7.101914324958636575216286423995e-05	0.000000000000000000000000000000e+00
-4.933864799951047643844503909349e+03	4.635795281241485573883471388301e-06	-7.120169566209587927538976481756e-05	0.000000000000000000000000000000e+00
-4.933764799951047280046623200178e+03	4.648242391409856328937828806591e-06	-7.138341285798485062828039326988e-05	0.000000000000000000000000000000e+00
-4.933664799951046916248742491007e+03	4.660479904099592065051717998392e-06	-7.156429287810017096996273444631e-05	0.000000000000000000000000000000e+00
-4.933564799951046552450861781836e+03	4.672505513728387068460041336992e-06	-7.174433377592880761979693415853e-05	0.000000000000000000000000000000e+00
-4.933464799951046188652981072664e+03	4.684316911655397908684304170146e-06	-7.192353361763175313790125153801e-05	0.000000000000000000000000000000e+00
-4.933364799951045824855100363493e+03	4.695911786233886536204469586142e-06	-7.210189048207768980260773394875e-05	0.000000000000000000000000000000e+00
-4.933264799951045461057219654322e+03	4.707287822863998058369426613634e-06	-7.227940246087651856264633121185e-05	0.000000000000000000000000000000e+00
-4.933164799951045097259338945150e+03	4.718442704045668958381335583718e-06	-7.245606765841253562362295204125e-05	0.000000000000000000000000000000e+00
-4.933064799951044733461458235979e+03	4.729374109431664063287956145665e-06	-7.263188419187747350922595979128e-05	0.000000000000000000000000000000e+00
-4.932964799951044369663577526808e+03	4.740079715880744802081799699200e-06	-7.280685019130324396683523469065e-05	0.000000000000000000000000000000e+00
-4.932864799951044005865696817636e+03	4.750557197510962824675475463243e-06	-7.298096379959446403269673897540e-05	0.000000000000000000000000000000e+00
-4.932764799951043642067816108465e+03	4.760804225753089993181544486989e-06	-7.315422317256073815160827278348e-05	0.000000000000000000000000000000e+00
-4.932664799951043278269935399294e+03	4.770818469404163569673200245846e-06	-7.332662647894872345617073294832e-05	0.000000000000000000000000000000e+00
-4.932564799951042914472054690123e+03	4.780597594681161847018826399625e-06	-7.349817190047391044296909434763e-05	0.000000000000000000000000000000e+00
-4.932464799951042550674173980951e+03	4.790139265274805140592748187167e-06	-7.366885763185221391337320628878e-05	0.000000000000000000000000000000e+00
-4.932364799951042186876293271780e+03	4.799441142403476211631546677339e-06	-7.383868188083127931126831144937e-05	0.000000000000000000000000000000e+00
-4.932264799951041823078412562609e+03	4.808500884867269439598355673660e-06	-7.400764286822158577287822378565e-05	0.000000000000000000000000000000e+00
-4.932164799951041459280531853437e+03	4.817316149102154343995037949488e-06	-7.417573882792725102099107292730e-05	0.000000000000000000000000000000e+00
-4.932064799951041095482651144266e+03	4.825884589234260231885818848152e-06	-7.434296800697668718138633181525e-05	0.000000000000000000000000000000e+00
-4.931964799951040731684770435095e+03	4.834203857134281124099429993723e-06	-7.450932866555287712850147441301e-05	0.000000000000000000000000000000e+00
-4.931864799951040367886889725924e+03	4.842271602472002654175657621050e-06	-7.467481907702356951593569700520e-05	0.000000000000000000000000000000e+00
-4.931764799951040004089009016752e+03	4.850085472770937387529139456221e-06	-7.483943752797108078366611350063e-05	0.000000000000000000000000000000e+00
-4.931664799951039640291128307581e+03	4.857643113463082113357566216294e-06	-7.500318231822190742988376577216e-05	0.000000000000000000000000000000e+00
-4.931564799951039276493247598410e+03	4.864942167943786097865973422349e-06	-7.516605176087614854744944903331e-05	0.000000000000000000000000000000e+00
-4.931464799951038912695366889238e+03	4.871980277626734533971859797408e-06	-7.532804418233657599464347942586e-05	0.000000000000000000000000000000e+00
-4.931364799951038548897486180067e+03	4.878755081999046340458184994882e-06	-7.548915792233754193558958878185e-05	0.000000000000000000000000000000e+00
-4.931264799951038185099605470896e+03	4.885264218676479534310668623176e-06	-7.564939133397358822508138587182e-05	0.000000000000000000000000000000e+00
-4.931164799951037821301724761724e+03	4.891505323458749258437074092232e-06	-7.580874278372781184792000841455e-05	0.000000000000000000000000000000e+00
-4.931064799951037457503844052553e+03	4.897476030384949994439004739011e-06	-7.596721065150001351781727798596e-05	0.000000000000000000000000000000e+00
-4.930964799951037093705963343382e+03	4.903173971789098901095157317931e-06	-7.612479333063454812070142141422e-05	0.000000000000000000000000000000e+00
-4.930864799951036729908082634211e+03	4.908596778355769785369931701435e-06	-7.628148922794797187011545114288e-05	0.000000000000000000000000000000e+00
-4.930764799951036366110201925039e+03	4.913742079175841422869919911109e-06	-7.643729676375639130701811208013e-05	0.000000000000000000000000000000e+00
-4.930664799951036002312321215868e+03	4.918607501802350910385854682039e-06	-7.659221437190259545915033134733e-05	0.000000000000000000000000000000e+00
-4.930564799951035638514440506697e+03	4.923190672306446121289386780306e-06	-7.674624049978290339733139058254e-05	0.000000000000000000000000000000e+00
-4.930464799951035274716559797525e+03	4.927489215333449969278899888137e-06	-7.689937360837379495132060114315e-05	0.000000000000000000000000000000e+00
-4.930364799951034910918679088354e+03	4.931500754159011069485945427671e-06	-7.705161217225822971755438972608e-05	0.000000000000000000000000000000e+00
-4.930264799951034547120798379183e+03	4.935222910745369596062503969591e-06	-7.720295467965180343655751116216e-05	0.000000000000000000000000000000e+00
-4.930164799951034183322917670012e+03	4.938653305797711231194761088981e-06	-7.735339963242852489959389128416e-05	0.000000000000000000000000000000e+00
-4.930064799951033819525036960840e+03	4.941789558820623605103500991520e-06	-7.750294554614643022499159696892e-05	0.000000000000000000000000000000e+00
-4.929964799951033455727156251669e+03	4.944629288174655227031117910030e-06	-7.765159095007293963645184087241e-05	0.000000000000000000000000000000e+00
-4.929864799951033091929275542498e+03	4.947170111132957425457458422446e-06	-7.779933438720990253323339658209e-05	0.000000000000000000000000000000e+00
-4.929764799951032728131394833326e+03	4.949409643938028779302281540131e-06	-7.794617441431839861484820453086e-05	0.000000000000000000000000000000e+00
-4.929664799951032364333514124155e+03	4.951345501858552722751916769228e-06	-7.809210960194329506026816867248e-05	0.000000000000000000000000000000e+00
-4.929564799951032000535633414984e+03	4.952975299246329170743067399352e-06	-7.823713853443755976164314391852e-05	0.000000000000000000000000000000e+00
-4.929464799951031636737752705812e+03	4.954296649593289153675444713709e-06	-7.838125980998628995494864613036e-05	0.000000000000000000000000000000e+00
-4.929364799951031272939871996641e+03	4.955307165588606860913336443764e-06	-7.852447204063046980009044073512e-05	0.000000000000000000000000000000e+00
-4.929264799951030909141991287470e+03	4.956004459175897234614847908230e-06	-7.866677385229048401552032210304e-05	0.000000000000000000000000000000e+00
-4.929164799951030545344110578299e+03	4.956386141610501654987657599305e-06	-7.880816388478937401483592761764e-05	0.000000000000000000000000000000e+00
-4.929064799951030181546229869127e+03	4.956449823516865105103076233339e-06	-7.894864079187582299283743036966e-05	0.000000000000000000000000000000e+00
-4.928964799951029817748349159956e+03	4.956193114945987874609464179931e-06	-7.908820324124686996104111047501e-05	0.000000000000000000000000000000e+00
-4.928864799951029453950468450785e+03	4.955613625432968743003952355464e-06	-7.922684991457037983770411715412e-05	0.000000000000000000000000000000e+00
-4.928764799951029090152587741613e+03	4.954708964054630325100046783771e-06	-7.936457950750721538225179729764e-05	0.000000000000000000000000000000e+00
-4.928664799951028726354707032442e+03	4.953476739487228272757011332539e-06	-7.950139072973321939432483906884e-05	0.000000000000000000000000000000e+00
-4.928564799951028362556826323271e+03	4.951914560064234168475661573838e-06	-7.963728230496081744206604557945e-05	0.000000000000000000000000000000e+00
-4.928464799951027998758945614100e+03	4.950020033834203969321831328987e-06	-7.977225297096045796008123573984e-05	0.000000000000000000000000000000e+00
-4.928364799951027634961064904928e+03	4.947790768618720989749197591845e-06	-7.990630147958171353422124338906e-05	0.000000000000000000000000000000e+00
-4.928264799951027271163184195757e+03	4.945224372070418505519147356342e-06	-8.003942659677416534592941932402e-05	0.000000000000000000000000000000e+00
-4.928164799951026907365303486586e+03	4.942318451731080284651791839634e-06	-8.017162710260800301351885588375e-05	0.000000000000000000000000000000e+00
-4.928064799951026543567422777414e+03	4.939070615089808033979813794989e-06	-8.030290179129435338290649015747e-05	0.000000000000000000000000000000e+00
-4.927964799951026179769542068243e+03	4.935478469641269313832303983203e-06	-8.043324947120531116274977367908e-05	0.000000000000000000000000000000e+00
-4.927864799951025815971661359072e+03	4.931539622944015756453219750943e-06	-8.056266896489377982420315715828e-05	0.000000000000000000000000000000e+00
-4.927764799951025452173780649900e+03	4.927251682678868200022676698824e-06	-8.069115910911294658244136135394e-05	0.000000000000000000000000000000e+00
-4.927664799951025088375899940729e+03	4.922612256707382290808229508006e-06	-8.081871875483555409027530691546e-05	0.000000000000000000000000000000e+00
-4.927564799951024724578019231558e+03	4.917618953130372530589513313526e-06	-8.094534676727291463375207891673e-05	0.000000000000000000000000000000e+00
-4.927464799951024360780138522387e+03	4.912269380346504933751612675952e-06	-8.107104202589355840952167753244e-05	0.000000000000000000000000000000e+00
-4.927364799951023996982257813215e+03	4.906561147110959988113052659964e-06	-8.119580342444170561935073981985e-05	0.000000000000000000000000000000e+00
-4.927264799951023633184377104044e+03	4.900491862594162531356623002665e-06	-8.131962987095544040903882798688e-05	0.000000000000000000000000000000e+00
-4.927164799951023269386496394873e+03	4.894059136440567531634721065714e-06	-8.144252028778460020426444021524e-05	0.000000000000000000000000000000e+00
-4.927064799951022905588615685701e+03	4.887260578827512783777527877183e-06	-8.156447361160838044336074403873e-05	0.000000000000000000000000000000e+00
-4.926964799951022541790734976530e+03	4.880093800524135980005175500240e-06	-8.168548879345269536460250048293e-05	0.000000000000000000000000000000e+00
-4.926864799951022177992854267359e+03	4.872556412950344296682644168461e-06	-8.180556479870724063789555469128e-05	0.000000000000000000000000000000e+00
-4.926764799951021814194973558187e+03	4.864646028235855978875176036658e-06	-8.192470060714232560350467338139e-05	0.000000000000000000000000000000e+00
-4.926664799951021450397092849016e+03	4.856360259279284276551051646731e-06	-8.204289521292536669760248058125e-05	0.000000000000000000000000000000e+00
-4.926564799951021086599212139845e+03	4.847696719807286602321304974650e-06	-8.216014762463715048485674019574e-05	0.000000000000000000000000000000e+00
-4.926464799951020722801331430674e+03	4.838653024433766205222168244049e-06	-8.227645686528778498289304899060e-05	0.000000000000000000000000000000e+00
-4.926364799951020359003450721502e+03	4.829226788719135677902666303751e-06	-8.239182197233244769885018854438e-05	0.000000000000000000000000000000e+00
-4.926264799951019995205570012331e+03	4.819415629229620274360731957408e-06	-8.250624199768675419517510727374e-05	0.000000000000000000000000000000e+00
-4.926164799951019631407689303160e+03	4.809217163596621367018576348462e-06	-8.261971600774192336751056142674e-05	0.000000000000000000000000000000e+00
-4.926064799951019267609808593988e+03	4.798629010576128184676052840230e-06	-8.273224308337965811951247863121e-05	0.000000000000000000000000000000e+00
-4.925964799951018903811927884817e+03	4.787648790108176984309067136802e-06	-8.284382231998671432954273186056e-05	0.000000000000000000000000000000e+00
-4.925864799951018540014047175646e+03	4.776274123376366974075453442072e-06	-8.295445282746922587187310416112e-05	0.000000000000000000000000000000e+00
-4.925764799951018176216166466475e+03	4.764502632867407576539899027868e-06	-8.306413373026674503481897593460e-05	0.000000000000000000000000000000e+00
-4.925664799951017812418285757303e+03	4.752331942430723290139282094513e-06	-8.317286416736595767822126656910e-05	0.000000000000000000000000000000e+00
-4.925564799951017448620405048132e+03	4.739759677338098361196530583506e-06	-8.328064329231422220807534717579e-05	0.000000000000000000000000000000e+00
-4.925464799951017084822524338961e+03	4.726783464343362960548896450907e-06	-8.338747027323270197534527126138e-05	0.000000000000000000000000000000e+00
-4.925364799951016721024643629789e+03	4.713400931742128488087170690157e-06	-8.349334429282932149192497650603e-05	0.000000000000000000000000000000e+00
-4.925264799951016357226762920618e+03	4.699609709431553370480999509695e-06	-8.359826454841138383342058482128e-05	0.000000000000000000000000000000e+00
-4.925164799951015993428882211447e+03	4.685407428970151210551563225604e-06	-8.370223025189793054391673710057e-05	0.000000000000000000000000000000e+00
-4.925064799951015629631001502275e+03	4.670791723637638747192776106365e-06	-8.380524062983181693767265052486e-05	0.000000000000000000000000000000e+00
-4.924964799951015265833120793104e+03	4.655760228494826166939848932635e-06	-8.390729492339150279774789842335e-05	0.000000000000000000000000000000e+00
-4.924864799951014902035240083933e+03	4.640310580443529438394480168828e-06	-8.400839238840254491903075662051e-05	0.000000000000000000000000000000e+00
-4.924764799951014538237359374762e+03	4.624440418286524151264462595412e-06	-8.410853229534885925830489661337e-05	0.000000000000000000000000000000e+00
-4.924664799951014174439478665590e+03	4.608147382787534930787074621827e-06	-8.420771392938364427113717702866e-05	0.000000000000000000000000000000e+00
-4.924564799951013810641597956419e+03	4.591429116731249416107941974108e-06	-8.430593659034003319822231370395e-05	0.000000000000000000000000000000e+00
-4.924464799951013446843717247248e+03	4.574283264983374590307262097522e-06	-8.440319959274150240623874053014e-05	0.000000000000000000000000000000e+00
-4.924364799951013083045836538076e+03	4.556707474550705815920237373717e-06	-8.449950226581196802057988071155e-05	0.000000000000000000000000000000e+00
-4.924264799951012719247955828905e+03	4.538699394641236528038976544286e-06	-8.459484395348554374490651630580e-05	0.000000000000000000000000000000e+00
-4.924164799951012355450075119734e+03	4.520256676724284868073341220329e-06	-8.468922401441613605037328493808e-05	0.000000000000000000000000000000e+00
-4.924064799951011991652194410563e+03	4.501376974590661822126207852746e-06	-8.478264182198667344662196265759e-05	0.000000000000000000000000000000e+00
-4.923964799951011627854313701391e+03	4.482057944412841900467571465416e-06	-8.487509676431802404465015721158e-05	0.000000000000000000000000000000e+00
-4.923864799951011264056432992220e+03	4.462297244805171086458328577606e-06	-8.496658824427773693682697242480e-05	0.000000000000000000000000000000e+00
-4.923764799951010900258552283049e+03	4.442092536884091726133005212374e-06	-8.505711567948836344856683444604e-05	0.000000000000000000000000000000e+00
-4.923664799951010536460671573877e+03	4.421441484328385205474377245283e-06	-8.514667850233560220715028910021e-05	0.000000000000000000000000000000e+00
-4.923564799951010172662790864706e+03	4.400341753439445120874191907934e-06	-8.523527615997610539736589752025e-05	0.000000000000000000000000000000e+00
-4.923464799951009808864910155535e+03	4.378791013201549602560942037188e-06	-8.532290811434504107166332254053e-05	0.000000000000000000000000000000e+00
-4.923364799951009445067029446363e+03	4.356786935342165825279635987810e-06	-8.540957384216328954207320123260e-05	0.000000000000000000000000000000e+00
-4.923264799951009081269148737192e+03	4.334327194392260448202198325207e-06	-8.549527283494442293169252033991e-05	0.000000000000000000000000000000e+00
-4.923164799951008717471268028021e+03	4.311409467746624454397973841280e-06	-8.558000459900140012309971426774e-05	0.000000000000000000000000000000e+00
-4.923064799951008353673387318850e+03	4.288031435724222554259701944979e-06	-8.566376865545292289359086135292e-05	0.000000000000000000000000000000e+00
-4.922964799951007989875506609678e+03	4.264190781628534965632965764160e-06	-8.574656454022954810492707089509e-05	0.000000000000000000000000000000e+00
-4.922864799951007626077625900507e+03	4.239885191807921216802269859247e-06	-8.582839180407950173748443667421e-05	0.000000000000000000000000000000e+00
-4.922764799951007262279745191336e+03	4.215112355715987337608906954101e-06	-8.590925001257419476880655695439e-05	0.000000000000000000000000000000e+00
-4.922664799951006898481864482164e+03	4.189869965971970838260717007184e-06	-8.598913874611345444908677704277e-05	0.000000000000000000000000000000e+00
-4.922564799951006534683983772993e+03	4.164155718421114676713531976837e-06	-8.606805759993049807863446654110e-05	0.000000000000000000000000000000e+00
-4.922464799951006170886103063822e+03	4.137967312195058166711565672546e-06	-8.614600618409656797216239487724e-05	0.000000000000000000000000000000e+00
-4.922364799951005807088222354650e+03	4.111302449772227885827803606222e-06	-8.622298412352530892505814152926e-05	0.000000000000000000000000000000e+00
-4.922264799951005443290341645479e+03	4.084158837038229430537340097773e-06	-8.629899105797683397153091666709e-05	0.000000000000000000000000000000e+00
-4.922164799951005079492460936308e+03	4.056534183346248488653135177984e-06	-8.637402664206155974979672862446e-05	0.000000000000000000000000000000e+00
-4.922064799951004715694580227137e+03	4.028426201577437512201668168288e-06	-8.644809054524367594903033751308e-05	0.000000000000000000000000000000e+00
-4.921964799951004351896699517965e+03	3.999832608201308319529222040645e-06	-8.652118245184437081082839959834e-05	0.000000000000000000000000000000e+00
-4.921864799951003988098818808794e+03	3.970751123336120462243431505911e-06	-8.659330206104475847507517816126e-05	0.000000000000000000000000000000e+00
-4.921764799951003624300938099623e+03	3.941179470809273827319567373717e-06	-8.666444908688850817021082084679e-05	0.000000000000000000000000000000e+00
-4.921664799951003260503057390451e+03	3.911115378217679216350192300533e-06	-8.673462325828418880042935956709e-05	0.000000000000000000000000000000e+00
-4.921564799951002896705176681280e+03	3.880556576988133159959552809237e-06	-8.680382431900735603486074509760e-05	0.000000000000000000000000000000e+00
-4.921464799951002532907295972109e+03	3.849500802437681720789657002779e-06	-8.687205202770227347851966781533e-05	0.000000000000000000000000000000e+00
-4.921364799951002169109415262938e+03	3.817945793833971590992143463339e-06	-8.693930615788341700281988133625e-05	0.000000000000000000000000000000e+00
-4.921264799951001805311534553766e+03	3.785889294455603307302518287236e-06	-8.700558649793666736796393657016e-05	0.000000000000000000000000000000e+00
-4.921164799951001441513653844595e+03	3.753329051652453972928290965028e-06	-8.707089285112017758468117012427e-05	0.000000000000000000000000000000e+00
-4.921064799951001077715773135424e+03	3.720262816905997438338268498703e-06	-8.713522503556499633047688346821e-05	0.000000000000000000000000000000e+00
-4.920964799951000713917892426252e+03	3.686688345889607541392904432875e-06	-8.719858288427539321028408858538e-05	0.000000000000000000000000000000e+00
-4.920864799951000350120011717081e+03	3.652603398528842289233334664211e-06	-8.726096624512884520393635190416e-05	0.000000000000000000000000000000e+00
-4.920764799950999986322131007910e+03	3.618005739061723805005676979363e-06	-8.732237498087583337826045326580e-05	0.000000000000000000000000000000e+00
-4.920664799950999622524250298738e+03	3.582893136098978887553283267930e-06	-8.738280896913920591830005069056e-05	0.000000000000000000000000000000e+00
-4.920564799950999258726369589567e+03	3.547263362684273641878360955326e-06	-8.744226810241339208074062838705e-05	0.000000000000000000000000000000e+00
-4.920464799950998894928488880396e+03	3.511114196354420157516335043724e-06	-8.750075228806322312404691876608e-05	0.000000000000000000000000000000e+00
-4.920364799950998531130608171225e+03	3.474443419199573869547790355705e-06	-8.755826144832252284563867128497e-05	0.000000000000000000000000000000e+00
-4.920264799950998167332727462053e+03	3.437248817923386873897156554292e-06	-8.761479552029238641094183170921e-05	0.000000000000000000000000000000e+00
-4.920164799950997803534846752882e+03	3.399528183903148113620710721317e-06	-8.767035445593916102684228786046e-05	0.000000000000000000000000000000e+00
-4.920064799950997439736966043711e+03	3.361279313249897307173215052489e-06	-8.772493822209211490701502578204e-05	0.000000000000000000000000000000e+00
-4.919964799950997075939085334539e+03	3.322500006868502877774296244695e-06	-8.777854680044087584429163273469e-05	0.000000000000000000000000000000e+00
-4.919864799950996712141204625368e+03	3.283188070517727600797089695939e-06	-8.783118018753254452237605454101e-05	0.000000000000000000000000000000e+00
-4.919764799950996348343323916197e+03	3.243341314870243005663574820119e-06	-8.788283839476848256690860727858e-05	0.000000000000000000000000000000e+00
-4.919664799950995984545443207026e+03	3.202957555572624295982123512894e-06	-8.793352144840085665104117973456e-05	0.000000000000000000000000000000e+00
-4.919564799950995620747562497854e+03	3.162034613305305882653001292582e-06	-8.798322938952887089288784627783e-05	0.000000000000000000000000000000e+00
-4.919464799950995256949681788683e+03	3.120570313842517435216081592153e-06	-8.803196227409474175495951442372e-05	0.000000000000000000000000000000e+00
-4.919364799950994893151801079512e+03	3.078562488112161064408725877350e-06	-8.807972017287930702536535854108e-05	0.000000000000000000000000000000e+00
-4.919264799950994529353920370340e+03	3.036008972255667752416456034448e-06	-8.812650317149740440605260038964e-05	0.000000000000000000000000000000e+00
-4.919164799950994165556039661169e+03	2.992907607687810584443316788694e-06	-8.817231137039295194544885614363e-05	0.000000000000000000000000000000e+00
-4.919064799950993801758158951998e+03	2.949256241156474781601928153441e-06	-8.821714488483371676297989383286e-05	0.000000000000000000000000000000e+00
-4.918964799950993437960278242826e+03	2.905052724802401899298646623104e-06	-8.826100384490579917051711333897e-05	0.000000000000000000000000000000e+00
-4.918864799950993074162397533655e+03	2.860294916218868804081787785010e-06	-8.830388839550783219075474894666e-05	0.000000000000000000000000000000e+00
-4.918764799950992710364516824484e+03	2.814980678511338698402589539316e-06	-8.834579869634488291998963838125e-05	0.000000000000000000000000000000e+00
-4.918664799950992346566636115313e+03	2.769107880357063017465234569525e-06	-8.838673492192205573530355833256e-05	0.000000000000000000000000000000e+00
-4.918564799950991982768755406141e+03	2.722674396064633351132984809273e-06	-8.842669726153783800372959467140e-05	0.000000000000000000000000000000e+00
-4.918464799950991618970874696970e+03	2.675678105633500331549372991402e-06	-8.846568591927709342571245487719e-05	0.000000000000000000000000000000e+00
-4.918364799950991255172993987799e+03	2.628116894813422217024772090110e-06	-8.850370111400381143307997122704e-05	0.000000000000000000000000000000e+00
-4.918264799950990891375113278627e+03	2.579988655163877053506232828184e-06	-8.854074307935357198394432653998e-05	0.000000000000000000000000000000e+00
-4.918164799950990527577232569456e+03	2.531291284113416814290434264656e-06	-8.857681206372567154442437820094e-05	0.000000000000000000000000000000e+00
-4.918064799950990163779351860285e+03	2.482022685018983423254007938952e-06	-8.861190833027499157235201687755e-05	0.000000000000000000000000000000e+00
-4.917964799950989799981471151114e+03	2.432180767225146851052714619401e-06	-8.864603215690358239790824779192e-05	0.000000000000000000000000000000e+00
-4.917864799950989436183590441942e+03	2.381763446123304671321520981087e-06	-8.867918383625193539613468241001e-05	0.000000000000000000000000000000e+00
-4.917764799950989072385709732771e+03	2.330768643210820206986000346916e-06	-8.871136367568995700384759661716e-05	0.000000000000000000000000000000e+00
-4.917664799950988708587829023600e+03	2.279194286150098419652110237621e-06	-8.874257199730768523853602358642e-05	0.000000000000000000000000000000e+00
-4.917564799950988344789948314428e+03	2.227038308827618176799186325288e-06	-8.877280913790569450913525706426e-05	0.000000000000000000000000000000e+00
-4.917464799950987980992067605257e+03	2.174298651412880239194684584003e-06	-8.880207544898518871867576507384e-05	0.000000000000000000000000000000e+00
-4.917364799950987617194186896086e+03	2.120973260417309085013298081135e-06	-8.883037129673785042144329437974e-05	0.000000000000000000000000000000e+00
-4.917264799950987253396306186914e+03	2.067060088753084006704978034530e-06	-8.885769706203536471948722930136e-05	0.000000000000000000000000000000e+00
-4.917164799950986889598425477743e+03	2.012557095791918962369645984545e-06	-8.888405314041867210858582915023e-05	0.000000000000000000000000000000e+00
-4.917064799950986525800544768572e+03	1.957462247423756029771286027441e-06	-8.890943994208689606355972001595e-05	0.000000000000000000000000000000e+00
-4.916964799950986162002664059401e+03	1.901773516115405285518123214283e-06	-8.893385789188602667809657731368e-05	0.000000000000000000000000000000e+00
-4.916864799950985798204783350229e+03	1.845488880969112051167574893584e-06	-8.895730742929729259645121874911e-05	0.000000000000000000000000000000e+00
-4.916764799950985434406902641058e+03	1.788606327781051506255974997694e-06	-8.897978900842522123702110770083e-05	0.000000000000000000000000000000e+00
-4.916664799950985070609021931887e+03	1.731123849099765914846121850346e-06	-8.900130309798545507043304736428e-05	0.000000000000000000000000000000e+00
-4.916564799950984706811141222715e+03	1.673039444284507831417680746855e-06	-8.902185018129225618950528531315e-05	0.000000000000000000000000000000e+00
-4.916464799950984343013260513544e+03	1.614351119563523167418331479006e-06	-8.904143075624568561855787240944e-05	0.000000000000000000000000000000e+00
-4.916364799950983979215379804373e+03	1.555056888092256754300242091449e-06	-8.906004533531856578228852461265e-05	0.000000000000000000000000000000e+00
-4.916264799950983615417499095201e+03	1.495154770011476591393606225266e-06	-8.907769444554307705641527093121e-05	0.000000000000000000000000000000e+00
-4.916164799950983251619618386030e+03	1.434642792505335625100320456893e-06	-8.909437862849712392535744820421e-05	0.000000000000000000000000000000e+00
-4.916064799950982887821737676859e+03	1.373518989859331884133991120989e-06	-8.911009844029040298431926236944e-05	0.000000000000000000000000000000e+00
-4.915964799950982524023856967688e+03	1.311781403518203181464765738617e-06	-8.912485445155013212819444801127e-05	0.000000000000000000000000000000e+00
-4.915864799950982160225976258516e+03	1.249428082143732030771755489584e-06	-8.913864724740656290003643080766e-05	0.000000000000000000000000000000e+00
-4.915764799950981796428095549345e+03	1.186457081672484070809098222199e-06	-8.915147742747815402634958825701e-05	0.000000000000000000000000000000e+00
-4.915664799950981432630214840174e+03	1.122866465373437646038299285445e-06	-8.916334560585647390183738902891e-05	0.000000000000000000000000000000e+00
-4.915564799950981068832334131002e+03	1.058654303905544142317134322095e-06	-8.917425241109081847108025487003e-05	0.000000000000000000000000000000e+00
-4.915464799950980705034453421831e+03	9.938186753751966312720117838198e-07	-8.918419848617253095461598899618e-05	0.000000000000000000000000000000e+00
-4.915364799950980341236572712660e+03	9.283576653936069292329135750619e-07	-8.919318448851905052447708310837e-05	0.000000000000000000000000000000e+00
-4.915264799950979977438692003489e+03	8.622693671341089643019245727928e-07	-8.920121108995763571907627875746e-05	0.000000000000000000000000000000e+00
-4.915164799950979613640811294317e+03	7.955518813893467351826987478403e-07	-8.920827897670888457018478767679e-05	0.000000000000000000000000000000e+00
-4.915064799950979249842930585146e+03	7.282033166283866723193828399130e-07	-8.921438884936983460156867398183e-05	0.000000000000000000000000000000e+00
-4.914964799950978886045049875975e+03	6.602217890537286727192247369478e-07	-8.921954142289691374982651961290e-05	0.000000000000000000000000000000e+00
-4.914864799950978522247169166803e+03	5.916054226582369842825479162862e-07	-8.922373742658853891952103198904e-05	0.000000000000000000000000000000e+00
-4.914764799950978158449288457632e+03	5.223523492819526113992286905918e-07	-8.922697760406738927765890601052e-05	0.000000000000000000000000000000e+00
-4.914664799950977794651407748461e+03	4.524607086688238759866450069969e-07	-8.922926271326248981279050109805e-05	0.000000000000000000000000000000e+00
-4.914564799950977430853527039289e+03	3.819286485233334287498234080327e-07	-8.923059352639092897587630437428e-05	0.000000000000000000000000000000e+00
-4.914464799950977067055646330118e+03	3.107543245670223988780537984628e-07	-8.923097082993933237566458460677e-05	0.000000000000000000000000000000e+00
-4.914364799950976703257765620947e+03	2.389359005949285698973579006310e-07	-8.923039542464502476594445656843e-05	0.000000000000000000000000000000e+00
-4.914264799950976339459884911776e+03	1.664715485318981887951392088787e-07	-8.922886812547694808731013615954e-05	0.000000000000000000000000000000e+00
-4.914164799950975975662004202604e+03	9.335944848881012046968192472432e-08	-8.922638976161624069574629380952e-05	0.000000000000000000000000000000e+00
-4.914064799950975611864123493433e+03	1.959778881869041729209886693736e-08	-8.922296117643657264572459864027e-05	0.000000000000000000000000000000e+00
-4.913964799950975248066242784262e+03	-5.481523382728343737310049100728e-08	-8.921858322748418281770282911580e-05	0.000000000000000000000000000000e+00
-4.913864799950974884268362075090e+03	-1.298814144438697122661862445175e-07	-8.921325678645764499508086231572e-05	0.000000000000000000000000000000e+00
-4.913764799950974520470481365919e+03	-2.056025396159831513684748422605e-07	-8.920698273918732223303207362619e-05	0.000000000000000000000000000000e+00
-4.913664799950974156672600656748e+03	-2.819803874630094000583858775133e-07	-8.919976198561457728184592719245e-05	0.000000000000000000000000000000e+00
-4.913564799950973792874719947577e+03	-3.590167275832398687646866003442e-07	-8.919159543977065774961882071992e-05	0.000000000000000000000000000000e+00
-4.913464799950973429076839238405e+03	-4.367133209984026819196905894876e-07	-8.918248402975533731945612103686e-05	0.000000000000000000000000000000e+00
-4.913364799950973065278958529234e+03	-5.150719200983321035644427014766e-07	-8.917242869771527236360392221215e-05	0.000000000000000000000000000000e+00
-4.913264799950972701481077820063e+03	-5.940942685857375952043248068524e-07	-8.916143039982201974440190195281e-05	0.000000000000000000000000000000e+00
-4.913164799950972337683197110891e+03	-6.737821014210936287992044675665e-07	-8.914949010624987843238314910721e-05	0.000000000000000000000000000000e+00
-4.913064799950971973885316401720e+03	-7.541371447676509960419554030875e-07	-8.913660880115331099603215303517e-05	0.000000000000000000000000000000e+00
-4.912964799950971610087435692549e+03	-8.351611159365517732938982015112e-07	-8.912278748264425667132554442773e-05	0.000000000000000000000000000000e+00
-4.912864799950971246289554983377e+03	-9.168557233320892879728991262112e-07	-8.910802716276899719787668585624e-05	0.000000000000000000000000000000e+00
-4.912764799950970882491674274206e+03	-9.992226663970729052686916421555e-07	-8.909232886748484647222723342708e-05	0.000000000000000000000000000000e+00
-4.912664799950970518693793565035e+03	-1.082263635558325269635324833439e-06	-8.907569363663651494048695278494e-05	0.000000000000000000000000000000e+00
-4.912564799950970154895912855864e+03	-1.165980312172286166555847455872e-06	-8.905812252393225715053903801532e-05	0.000000000000000000000000000000e+00
-4.912464799950969791098032146692e+03	-1.250374368470768109083668916115e-06	-8.903961659691965338601221668924e-05	0.000000000000000000000000000000e+00
-4.912364799950969427300151437521e+03	-1.335447467506820768117642428408e-06	-8.902017693696116090729120173819e-05	0.000000000000000000000000000000e+00
-4.912264799950969063502270728350e+03	-1.421201263100729657399287977904e-06	-8.899980463920938058945686588430e-05	0.000000000000000000000000000000e+00
-4.912164799950968699704390019178e+03	-1.507637399786146743891550141281e-06	-8.897850081258206606221045076310e-05	0.000000000000000000000000000000e+00
-4.912064799950968335906509310007e+03	-1.594757512756335831121908865049e-06	-8.895626657973680758914603039500e-05	0.000000000000000000000000000000e+00
-4.911964799950967972108628600836e+03	-1.682563227810575067137205916568e-06	-8.893310307704552621164278969346e-05	0.000000000000000000000000000000e+00
-4.911864799950967608310747891665e+03	-1.771056161300675919488718801365e-06	-8.890901145456856131694262090903e-05	0.000000000000000000000000000000e+00
-4.911764799950967244512867182493e+03	-1.860237920077640428345873944982e-06	-8.888399287602860912842900331654e-05	0.000000000000000000000000000000e+00
-4.911664799950966880714986473322e+03	-1.950110101438459278837440902254e-06	-8.885804851878430883019982511328e-05	0.000000000000000000000000000000e+00
-4.911564799950966516917105764151e+03	-2.040674293073028669763578982210e-06	-8.883117957380359829867855214758e-05	0.000000000000000000000000000000e+00
-4.911464799950966153119225054979e+03	-2.131932073011231718457888020812e-06	-8.880338724563677167862796313358e-05	0.000000000000000000000000000000e+00
-4.911364799950965789321344345808e+03	-2.223885009570143532459758281550e-06	-8.877467275238925235609360742117e-05	0.000000000000000000000000000000e+00
-4.911264799950965425523463636637e+03	-2.316534661301382817886595349988e-06	-8.874503732569412198585845352738e-05	0.000000000000000000000000000000e+00
-4.911164799950965061725582927465e+03	-2.409882576938590330989896359792e-06	-8.871448221068436491582726022287e-05	0.000000000000000000000000000000e+00
-4.911064799950964697927702218294e+03	-2.503930295345076312784303451675e-06	-8.868300866596484156086782624229e-05	0.000000000000000000000000000000e+00
-4.910964799950964334129821509123e+03	-2.598679345461594555102271750235e-06	-8.865061796358397717358196254978e-05	0.000000000000000000000000000000e+00
-4.910864799950963970331940799952e+03	-2.694131246254266814996874979116e-06	-8.861731138900519311706049929711e-05	0.000000000000000000000000000000e+00
-4.910764799950963606534060090780e+03	-2.790287506662658001009222341615e-06	-8.858309024107806708709517140576e-05	0.000000000000000000000000000000e+00
-4.910664799950963242736179381609e+03	-2.887149625547983496575647072158e-06	-8.854795583200920873132022670404e-05	0.000000000000000000000000000000e+00
-4.910564799950962878938298672438e+03	-2.984719091641490548705555746478e-06	-8.851190948733289132286522482573e-05	0.000000000000000000000000000000e+00
-4.910464799950962515140417963266e+03	-3.082997383492973911381417398414e-06	-8.847495254588141238346471473264e-05	0.000000000000000000000000000000e+00
-4.910364799950962151342537254095e+03	-3.181985969419451154669310072309e-06	-8.843708635975511549338901051698e-05	0.000000000000000000000000000000e+00
-4.910264799950961787544656544924e+03	-3.281686307453975193166922572074e-06	-8.839831229429227657610340651573e-05	0.000000000000000000000000000000e+00
-4.910164799950961423746775835752e+03	-3.382099845294625961919900494768e-06	-8.835863172803859715963986642961e-05	0.000000000000000000000000000000e+00
-4.910064799950961059948895126581e+03	-3.483228020253640582225068342281e-06	-8.831804605271649435006137141002e-05	0.000000000000000000000000000000e+00
-4.909964799950960696151014417410e+03	-3.585072259206704887210103577244e-06	-8.827655667319410620185599070098e-05	0.000000000000000000000000000000e+00
-4.909864799950960332353133708239e+03	-3.687633978542407154222609877436e-06	-8.823416500745403959031498697385e-05	0.000000000000000000000000000000e+00
-4.909764799950959968555252999067e+03	-3.790914584111833715237855485514e-06	-8.819087248656186058589495635474e-05	0.000000000000000000000000000000e+00
-4.909664799950959604757372289896e+03	-3.894915471178351761547854759105e-06	-8.814668055463428667298253493811e-05	0.000000000000000000000000000000e+00
-4.909564799950959240959491580725e+03	-3.999638024367534026469114816216e-06	-8.810159066880713502317029606203e-05	0.000000000000000000000000000000e+00
-4.909464799950958877161610871553e+03	-4.105083617617254992222201176455e-06	-8.805560429920304037557099441358e-05	0.000000000000000000000000000000e+00
-4.909364799950958513363730162382e+03	-4.211253614127951421203070736521e-06	-8.800872292889882055142575234541e-05	0.000000000000000000000000000000e+00
-4.909264799950958149565849453211e+03	-4.318149366313032812086068756852e-06	-8.796094805389270644344068550424e-05	0.000000000000000000000000000000e+00
-4.909164799950957785767968744040e+03	-4.425772215749482438340058065851e-06	-8.791228118307117898183600246398e-05	0.000000000000000000000000000000e+00
-4.909064799950957421970088034868e+03	-4.534123493128612546740948546775e-06	-8.786272383817564347006923153316e-05	0.000000000000000000000000000000e+00
-4.908964799950957058172207325697e+03	-4.643204518206994044671361010490e-06	-8.781227755376876510737954584229e-05	0.000000000000000000000000000000e+00
-4.908864799950956694374326616526e+03	-4.753016599757537806317849587989e-06	-8.776094387720064188100621560551e-05	0.000000000000000000000000000000e+00
-4.908764799950956330576445907354e+03	-4.863561035520778419742517900692e-06	-8.770872436857461154017384652448e-05	0.000000000000000000000000000000e+00
-4.908664799950955966778565198183e+03	-4.974839112156306164720404733304e-06	-8.765562060071285528217027716025e-05	0.000000000000000000000000000000e+00
-4.908564799950955602980684489012e+03	-5.086852105194383643759371144144e-06	-8.760163415912177104546282313535e-05	0.000000000000000000000000000000e+00
-4.908464799950955239182803779840e+03	-5.199601278987735207841227452752e-06	-8.754676664195700798963561961585e-05	0.000000000000000000000000000000e+00
-4.908364799950954875384923070669e+03	-5.313087886663501553587574816051e-06	-8.749101965998831123994677883005e-05	0.000000000000000000000000000000e+00
-4.908264799950954511587042361498e+03	-5.427313170075391679102357056497e-06	-8.743439483656410913386958227989e-05	0.000000000000000000000000000000e+00
-4.908164799950954147789161652327e+03	-5.542278359756000011239127078788e-06	-8.737689380757578875950908336989e-05	0.000000000000000000000000000000e+00
-4.908064799950953783991280943155e+03	-5.657984674869308186050814724055e-06	-8.731851822142176820611136900396e-05	0.000000000000000000000000000000e+00
-4.907964799950953420193400233984e+03	-5.774433323163354541763050975511e-06	-8.725926973897131131655685587489e-05	0.000000000000000000000000000000e+00
-4.907864799950953056395519524813e+03	-5.891625500923107746687780450490e-06	-8.719915003352805783678330930897e-05	0.000000000000000000000000000000e+00
-4.907764799950952692597638815641e+03	-6.009562392923506445594535735344e-06	-8.713816079079332317224720894089e-05	0.000000000000000000000000000000e+00
-4.907664799950952328799758106470e+03	-6.128245172382690335527791192227e-06	-8.707630370882914064636914908135e-05	0.000000000000000000000000000000e+00
-4.907564799950951965001877397299e+03	-6.247675000915417588872712711945e-06	-8.701358049802105981349042984618e-05	0.000000000000000000000000000000e+00
-4.907464799950951601203996688128e+03	-6.367853028486653377076252835476e-06	-8.694999288104068727381368297813e-05	0.000000000000000000000000000000e+00
-4.907364799950951237406115978956e+03	-6.488780393365370999638006704879e-06	-8.688554259280795643780037629256e-05	0.000000000000000000000000000000e+00
-4.907264799950950873608235269785e+03	-6.610458222078524960789360637170e-06	-8.682023138045319400266097709107e-05	0.000000000000000000000000000000e+00
-4.907164799950950509810354560614e+03	-6.732887629365223945948192713074e-06	-8.675406100327890182577483813020e-05	0.000000000000000000000000000000e+00
-4.907064799950950146012473851442e+03	-6.856069718131074898828918734450e-06	-8.668703323272129485262127435163e-05	0.000000000000000000000000000000e+00
-4.906964799950949782214593142271e+03	-6.980005579402745633052929791207e-06	-8.661914985231159509922183037389e-05	0.000000000000000000000000000000e+00
-4.906864799950949418416712433100e+03	-7.104696292282707861776794994180e-06	-8.655041265763709524162089481436e-05	0.000000000000000000000000000000e+00
-4.906764799950949054618831723928e+03	-7.230142923904171656766543679895e-06	-8.648082345630193760229603716638e-05	0.000000000000000000000000000000e+00
-4.906664799950948690820951014757e+03	-7.356346529386228277576972173213e-06	-8.641038406788770340118815971309e-05	0.000000000000000000000000000000e+00
-4.906564799950948327023070305586e+03	-7.483308151789163254353348664338e-06	-8.633909632391369029860705985868e-05	0.000000000000000000000000000000e+00
-4.906464799950947963225189596415e+03	-7.611028822070001557660665764127e-06	-8.626696206779700020275680749648e-05	0.000000000000000000000000000000e+00
-4.906364799950947599427308887243e+03	-7.739509559038230645231816462459e-06	-8.619398315481238313177231313844e-05	0.000000000000000000000000000000e+00
-4.906264799950947235629428178072e+03	-7.868751369311727643656058373001e-06	-8.612016145205176936763130646213e-05	0.000000000000000000000000000000e+00
-4.906164799950946871831547468901e+03	-7.998755247272890665007766264338e-06	-8.604549883838366608479475416971e-05	0.000000000000000000000000000000e+00
-4.906064799950946508033666759729e+03	-8.129522175024961552921264062999e-06	-8.596999720441222871819553219552e-05	0.000000000000000000000000000000e+00
-4.905964799950946144235786050558e+03	-8.261053122348572245363731991752e-06	-8.589365845243614259584691295046e-05	0.000000000000000000000000000000e+00
-4.905864799950945780437905341387e+03	-8.393349046658474943557667891092e-06	-8.581648449640720641585361905257e-05	0.000000000000000000000000000000e+00
-4.905764799950945416640024632215e+03	-8.526410892960500979799107201806e-06	-8.573847726188875309309700423199e-05	0.000000000000000000000000000000e+00
-4.905664799950945052842143923044e+03	-8.660239593808689091865293807615e-06	-8.565963868601378600284995679104e-05	0.000000000000000000000000000000e+00
-4.905564799950944689044263213873e+03	-8.794836069262667807306527167910e-06	-8.557997071744287127890299382571e-05	0.000000000000000000000000000000e+00
-4.905464799950944325246382504702e+03	-8.930201226845212316525143836365e-06	-8.549947531632185392883732655278e-05	0.000000000000000000000000000000e+00
-4.905364799950943961448501795530e+03	-9.066335961500024962552574114838e-06	-8.541815445423922158359186784793e-05	0.000000000000000000000000000000e+00
-4.905264799950943597650621086359e+03	-9.203241155549732571260895808152e-06	-8.533601011418338693186730337104e-05	0.000000000000000000000000000000e+00
-4.905164799950943233852740377188e+03	-9.340917678654071822888678433561e-06	-8.525304429049960423629694883374e-05	0.000000000000000000000000000000e+00
-4.905064799950942870054859668016e+03	-9.479366387768316874989742160107e-06	-8.516925898884673677181889051013e-05	0.000000000000000000000000000000e+00
-4.904964799950942506256978958845e+03	-9.618588127101908579223363271460e-06	-8.508465622615373966097784830254e-05	0.000000000000000000000000000000e+00
-4.904864799950942142459098249674e+03	-9.758583728077298844513082221042e-06	-8.499923803057592586879254170640e-05	0.000000000000000000000000000000e+00
-4.904764799950941778661217540503e+03	-9.899354009288999982178747227834e-06	-8.491300644145104246224287081191e-05	0.000000000000000000000000000000e+00
-4.904664799950941414863336831331e+03	-1.004089977646287799655736711069e-05	-8.482596350925506226668681986069e-05	0.000000000000000000000000000000e+00
-4.904564799950941051065456122160e+03	-1.018322182241564577539951613749e-05	-8.473811129555777223437001977047e-05	0.000000000000000000000000000000e+00
-4.904464799950940687267575412989e+03	-1.032632092701457989696381400968e-05	-8.464945187297811786744650142111e-05	0.000000000000000000000000000000e+00
-4.904364799950940323469694703817e+03	-1.047019785713745935974358647336e-05	-8.455998732513935790561926397757e-05	0.000000000000000000000000000000e+00
-4.904264799950939959671813994646e+03	-1.061485336663271776449623401417e-05	-8.446971974662396151576487790535e-05	0.000000000000000000000000000000e+00
-4.904164799950939595873933285475e+03	-1.076028819627983266549783175625e-05	-8.437865124292826153606927874762e-05	0.000000000000000000000000000000e+00
-4.904064799950939232076052576303e+03	-1.090650307374993006816633195344e-05	-8.428678393041693153731053200772e-05	0.000000000000000000000000000000e+00
-4.903964799950938868278171867132e+03	-1.105349871356661593151463063300e-05	-8.419411993627721893865278879332e-05	0.000000000000000000000000000000e+00
-4.903864799950938504480291157961e+03	-1.120127581706703467543349839186e-05	-8.410066139847294773047858829074e-05	0.000000000000000000000000000000e+00
-4.903764799950938140682410448790e+03	-1.134983507236314283434311378507e-05	-8.400641046569829080425950706967e-05	0.000000000000000000000000000000e+00
-4.903664799950937776884529739618e+03	-1.149917715430323004446519497002e-05	-8.391136929733136609957377949343e-05	0.000000000000000000000000000000e+00
-4.903564799950937413086649030447e+03	-1.164930272443365856559552296012e-05	-8.381554006338756170058079675300e-05	0.000000000000000000000000000000e+00
-4.903464799950937049288768321276e+03	-1.180021243096083658396990706541e-05	-8.371892494447264409206110880035e-05	0.000000000000000000000000000000e+00
-4.903364799950936685490887612104e+03	-1.195190690871340327336696390814e-05	-8.362152613173571733765770952473e-05	0.000000000000000000000000000000e+00
-4.903264799950936321693006902933e+03	-1.210438677910468151862222879744e-05	-8.352334582682187054999273234657e-05	0.000000000000000000000000000000e+00
-4.903164799950935957895126193762e+03	-1.225765265009533392704960813591e-05	-8.342438624182466273045827298560e-05	0.000000000000000000000000000000e+00
-4.903064799950935594097245484591e+03	-1.241170511615626786754932459056e-05	-8.332464959923837721604555905941e-05	0.000000000000000000000000000000e+00
-4.902964799950935230299364775419e+03	-1.256654475823177090267751543351e-05	-8.322413813191009994332109078741e-05	0.000000000000000000000000000000e+00
-4.902864799950934866501484066248e+03	-1.272217214370287322554569503508e-05	-8.312285408299151310933250424995e-05	0.000000000000000000000000000000e+00
-4.902764799950934502703603357077e+03	-1.287858782635096251253849913843e-05	-8.302079970589052620218856182177e-05	0.000000000000000000000000000000e+00
-4.902664799950934138905722647905e+03	-1.303579234632163255712487132110e-05	-8.291797726422269019120464550454e-05	0.000000000000000000000000000000e+00
-4.902564799950933775107841938734e+03	-1.319378623008877076696037516923e-05	-8.281438903176238132408659708972e-05	0.000000000000000000000000000000e+00
-4.902464799950933411309961229563e+03	-1.335256999041886588955579256988e-05	-8.271003729239380874126152942694e-05	0.000000000000000000000000000000e+00
-4.902364799950933047512080520391e+03	-1.351214412633559017662063239662e-05	-8.260492434006176459219267238510e-05	0.000000000000000000000000000000e+00
-4.902264799950932683714199811220e+03	-1.367250912308460347103881982189e-05	-8.249905247872222507389550205659e-05	0.000000000000000000000000000000e+00
-4.902164799950932319916319102049e+03	-1.383366545209859954526730035917e-05	-8.239242402229269397143790465421e-05	0.000000000000000000000000000000e+00
-4.902064799950931956118438392878e+03	-1.399561357096261163181650372112e-05	-8.228504129460234291053299937602e-05	0.000000000000000000000000000000e+00
-4.901964799950931592320557683706e+03	-1.415835392337952971196762125272e-05	-8.217690662934201608486040058210e-05	0.000000000000000000000000000000e+00
-4.901864799950931228522676974535e+03	-1.432188693913590071349426630087e-05	-8.206802237001392327526289038886e-05	0.000000000000000000000000000000e+00
-4.901764799950930864724796265364e+03	-1.448621303406796079541168226212e-05	-8.195839086988123800125299878161e-05	0.000000000000000000000000000000e+00
-4.901664799950930500926915556192e+03	-1.465133261002790480195118183460e-05	-8.184801449191739751692215021350e-05	0.000000000000000000000000000000e+00
-4.901564799950930137129034847021e+03	-1.481724605485042337894591862879e-05	-8.173689560875524017652393737876e-05	0.000000000000000000000000000000e+00
-4.901464799950929773331154137850e+03	-1.498395374231946540098062842228e-05	-8.162503660263602082731299036666e-05	0.000000000000000000000000000000e+00
-4.901364799950929409533273428679e+03	-1.515145603213527653128217531631e-05	-8.151243986535806028415063195780e-05	0.000000000000000000000000000000e+00
-4.901264799950929045735392719507e+03	-1.531975326988167156270354007930e-05	-8.139910779822535414652906471389e-05	0.000000000000000000000000000000e+00
-4.901164799950928681937512010336e+03	-1.548884578699357442111914084926e-05	-8.128504281199589701252528062270e-05	0.000000000000000000000000000000e+00
-4.901064799950928318139631301165e+03	-1.565873390072477670332054544566e-05	-8.117024732682985761495625398609e-05	0.000000000000000000000000000000e+00
-4.900964799950927954341750591993e+03	-1.582941791411600284083908973809e-05	-8.105472377223749645951816900080e-05	0.000000000000000000000000000000e+00
-4.900864799950927590543869882822e+03	-1.600089811596318702200530958990e-05	-8.093847458702697504270839878870e-05	0.000000000000000000000000000000e+00
-4.900764799950927226745989173651e+03	-1.617317478078602116455149417806e-05	-8.082150221925189401920436305105e-05	0.000000000000000000000000000000e+00
-4.900664799950926862948108464479e+03	-1.634624816879677055062557167187e-05	-8.070380912615869584397082503457e-05	0.000000000000000000000000000000e+00
-4.900564799950926499150227755308e+03	-1.652011852586931307850307004692e-05	-8.058539777413383702140553532800e-05	0.000000000000000000000000000000e+00
-4.900464799950926135352347046137e+03	-1.669478608350848344616008944730e-05	-8.046627063865079772415900283278e-05	0.000000000000000000000000000000e+00
-4.900364799950925771554466336966e+03	-1.687025105881964095154434968293e-05	-8.034643020421688812404692470182e-05	0.000000000000000000000000000000e+00
-4.900264799950925407756585627794e+03	-1.704651365447851511965293713757e-05	-8.022587896431987854010958738371e-05	0.000000000000000000000000000000e+00
-4.900164799950925043958704918623e+03	-1.722357405870129188696707189798e-05	-8.010461942137441274623677056610e-05	0.000000000000000000000000000000e+00
-4.900064799950924680160824209452e+03	-1.740143244521499455335251937971e-05	-7.998265408666829930604824649976e-05	0.000000000000000000000000000000e+00
-4.899964799950924316362943500280e+03	-1.758008897322810190318523315689e-05	-7.985998548030854540975831401539e-05	0.000000000000000000000000000000e+00
-4.899864799950923952565062791109e+03	-1.775954378740143737702011916824e-05	-7.973661613116724163324161578359e-05	0.000000000000000000000000000000e+00
-4.899764799950923588767182081938e+03	-1.793979701781932929380292129906e-05	-7.961254857682727051424592668027e-05	0.000000000000000000000000000000e+00
-4.899664799950923224969301372766e+03	-1.812084877996101163043912718464e-05	-7.948778536352783894575191325771e-05	0.000000000000000000000000000000e+00
-4.899564799950922861171420663595e+03	-1.830269917467233312135567457890e-05	-7.936232904610979372889839611460e-05	0.000000000000000000000000000000e+00
-4.899464799950922497373539954424e+03	-1.848534828813768997476073285835e-05	-7.923618218796080160063605157816e-05	0.000000000000000000000000000000e+00
-4.899364799950922133575659245253e+03	-1.866879619185226013263270705700e-05	-7.910934736096032597347377235408e-05	0.000000000000000000000000000000e+00
-4.899264799950921769777778536081e+03	-1.885304294259448825246162917413e-05	-7.898182714542442749237199928203e-05	0.000000000000000000000000000000e+00
-4.899164799950921405979897826910e+03	-1.903808858239883496327009282378e-05	-7.885362413005038840878302419668e-05	0.000000000000000000000000000000e+00
-4.899064799950921042182017117739e+03	-1.922393313852881750096804336359e-05	-7.872474091186118787689257603191e-05	0.000000000000000000000000000000e+00
-4.898964799950920678384136408567e+03	-1.941057662345030784172353333084e-05	-7.859518009614978751448122196166e-05	0.000000000000000000000000000000e+00
-4.898864799950920314586255699396e+03	-1.959801903480510188587659925474e-05	-7.846494429642318657082411537118e-05	0.000000000000000000000000000000e+00
-4.898764799950919950788374990225e+03	-1.978626035538475969239625984475e-05	-7.833403613434644998953643169060e-05	0.000000000000000000000000000000e+00
-4.898664799950919586990494281054e+03	-1.997530055310472692827600260657e-05	-7.820245823968638410571274643956e-05	0.000000000000000000000000000000e+00
-4.898564799950919223192613571882e+03	-2.016513958097873414473596986873e-05	-7.807021325025521234306641327194e-05	0.000000000000000000000000000000e+00
-4.898464799950918859394732862711e+03	-2.035577737709345693957289913367e-05	-7.793730381185395275547150850670e-05	0.000000000000000000000000000000e+00
-4.898364799950918495596852153540e+03	-2.054721386458346749884391890806e-05	-7.780373257821571425334183924605e-05	0.000000000000000000000000000000e+00
-4.898264799950918131798971444368e+03	-2.073944895160643686030273180609e-05	-7.766950221094877598957545439262e-05	0.000000000000000000000000000000e+00
-4.898164799950917768001090735197e+03	-2.093248253131865227309217625251e-05	-7.753461537947953122022759497867e-05	0.000000000000000000000000000000e+00
-4.898064799950917404203210026026e+03	-2.112631448185078189105738644127e-05	-7.739907476099526853485777166952e-05	0.000000000000000000000000000000e+00
-4.897964799950917040405329316854e+03	-2.132094466628394439791996384237e-05	-7.726288304038674979896950123504e-05	0.000000000000000000000000000000e+00
-4.897864799950916676607448607683e+03	-2.151637293262601241354559089558e-05	-7.712604291019070678128710660815e-05	0.000000000000000000000000000000e+00
-4.897764799950916312809567898512e+03	-2.171259911378826487778591347588e-05	-7.698855707053208028301655163617e-05	0.000000000000000000000000000000e+00
-4.897664799950915949011687189341e+03	-2.190962302756225627475492045981e-05	-7.685042822906616439941618335041e-05	0.000000000000000000000000000000e+00
-4.897564799950915585213806480169e+03	-2.210744447659701111775706894313e-05	-7.671165910092058815104160141018e-05	0.000000000000000000000000000000e+00
-4.897464799950915221415925770998e+03	-2.230606324837647932036316378301e-05	-7.657225240863714803719181078989e-05	0.000000000000000000000000000000e+00
-4.897364799950914857618045061827e+03	-2.250547911519727617055651458511e-05	-7.643221088211341019639372129646e-05	0.000000000000000000000000000000e+00
-4.897264799950914493820164352655e+03	-2.270569183414671368421294816997e-05	-7.629153725854428546183233494915e-05	0.000000000000000000000000000000e+00
-4.897164799950914130022283643484e+03	-2.290670114708111994978288750158e-05	-7.615023428236333336623781198327e-05	0.000000000000000000000000000000e+00
-4.897064799950913766224402934313e+03	-2.310850678060443291164834100915e-05	-7.600830470518398483160960044103e-05	0.000000000000000000000000000000e+00
-4.896964799950913402426522225142e+03	-2.331110844604709569720911443991e-05	-7.586575128574060222861469293676e-05	0.000000000000000000000000000000e+00
-4.896864799950913038628641515970e+03	-2.351450583944520266572140998473e-05	-7.572257678982934970060569845884e-05	0.000000000000000000000000000000e+00
-4.896764799950912674830760806799e+03	-2.371869864151999104657890515835e-05	-7.557878399024896861994882169000e-05	0.000000000000000000000000000000e+00
-4.896664799950912311032880097628e+03	-2.392368651765756974681906288360e-05	-7.543437566674139041402596950192e-05	0.000000000000000000000000000000e+00
-4.896564799950911947234999388456e+03	-2.412946911788897003114939820989e-05	-7.528935460593220031343814069302e-05	0.000000000000000000000000000000e+00
-4.896464799950911583437118679285e+03	-2.433604607687045708812149935607e-05	-7.514372360127092491735578683176e-05	0.000000000000000000000000000000e+00
-4.896364799950911219639237970114e+03	-2.454341701386416346882500538751e-05	-7.499748545297123844370623668709e-05	0.000000000000000000000000000000e+00
-4.896264799950910855841357260942e+03	-2.475158153271899018799291625204e-05	-7.485064296795097924398093569565e-05	0.000000000000000000000000000000e+00
-4.896164799950910492043476551771e+03	-2.496053922185180936883612534682e-05	-7.470319895977204434529828080969e-05	0.000000000000000000000000000000e+00
-4.896064799950910128245595842600e+03	-2.517028965422896165534359658178e-05	-7.455515624858014846719489465698e-05	0.000000000000000000000000000000e+00
-4.895964799950909764447715133429e+03	-2.538083238734803145138924085344e-05	-7.440651766104440685556387080624e-05	0.000000000000000000000000000000e+00
-4.895864799950909400649834424257e+03	-2.559216696321994064422696013583e-05	-7.425728603029686390648439475726e-05	0.000000000000000000000000000000e+00
-4.895764799950909036851953715086e+03	-2.580429290835130999039702393016e-05	-7.410746419587177784456255569268e-05	0.000000000000000000000000000000e+00
-4.895664799950908673054073005915e+03	-2.601720973372714576228419136594e-05	-7.395705500364485119116353395441e-05	0.000000000000000000000000000000e+00
-4.895564799950908309256192296743e+03	-2.623091693479378050456000959212e-05	-7.380606130577233925989938390089e-05	0.000000000000000000000000000000e+00
-4.895464799950907945458311587572e+03	-2.644541399144215599193580290560e-05	-7.365448596062991470662800752578e-05	0.000000000000000000000000000000e+00
-4.895364799950907581660430878401e+03	-2.666070036799137723745878325587e-05	-7.350233183275153207945212807672e-05	0.000000000000000000000000000000e+00
-4.895264799950907217862550169230e+03	-2.687677551317256126827380524613e-05	-7.334960179276808908081092264197e-05	0.000000000000000000000000000000e+00
-4.895164799950906854064669460058e+03	-2.709363886011299760950971071694e-05	-7.319629871734597940935440618659e-05	0.000000000000000000000000000000e+00
-4.895064799950906490266788750887e+03	-2.731128982632059675936773979199e-05	-7.304242548912552362907341096943e-05	0.000000000000000000000000000000e+00
-4.894964799950906126468908041716e+03	-2.752972781366864359607095347204e-05	-7.288798499665925096063084920317e-05	0.000000000000000000000000000000e+00
-4.894864799950905762671027332544e+03	-2.774895220838085232854287875970e-05	-7.273298013435009975753003930166e-05	0.000000000000000000000000000000e+00
-4.894764799950905398873146623373e+03	-2.796896238101671621455179828075e-05	-7.257741380238942824690284716382e-05	0.000000000000000000000000000000e+00
-4.894664799950905035075265914202e+03	-2.818975768645716559884784047085e-05	-7.242128890669497106018920318249e-05	0.000000000000000000000000000000e+00
-4.894564799950904671277385205030e+03	-2.841133746389051055437034720708e-05	-7.226460835884864668601790249625e-05	0.000000000000000000000000000000e+00
-4.894464799950904307479504495859e+03	-2.863370103679871556037056512523e-05	-7.210737507603422939781584455332e-05	0.000000000000000000000000000000e+00
-4.894364799950903943681623786688e+03	-2.885684771294394523107745831325e-05	-7.194959198097493986625433626259e-05	0.000000000000000000000000000000e+00
-4.894264799950903579883743077517e+03	-2.908077678435544208127884469040e-05	-7.179126200187085958884236625011e-05	0.000000000000000000000000000000e+00
-4.894164799950903216085862368345e+03	-2.930548752731667873057744277965e-05	-7.163238807233631821446556697808e-05	0.000000000000000000000000000000e+00
-4.894064799950902852287981659174e+03	-2.953097920235283875643045314874e-05	-7.147297313133709113254499190049e-05	0.000000000000000000000000000000e+00
-4.893964799950902488490100950003e+03	-2.975725105421859231465478434764e-05	-7.131302012312748864197864406833e-05	0.000000000000000000000000000000e+00
-4.893864799950902124692220240831e+03	-2.998430231188618007992507941140e-05	-7.115253199718737735744722439080e-05	0.000000000000000000000000000000e+00
-4.893764799950901760894339531660e+03	-3.021213218853380211813275391108e-05	-7.099151170815906609044831920841e-05	0.000000000000000000000000000000e+00
-4.893664799950901397096458822489e+03	-3.044073988153430830247425653567e-05	-7.082996221578408331011333931571e-05	0.000000000000000000000000000000e+00
-4.893564799950901033298578113317e+03	-3.067012457244420043766391925644e-05	-7.066788648483983263128005436471e-05	0.000000000000000000000000000000e+00
-4.893464799950900669500697404146e+03	-3.090028542699294609227139707386e-05	-7.050528748507618053992934692431e-05	0.000000000000000000000000000000e+00
-4.893364799950900305702816694975e+03	-3.113122159507260413918369734709e-05	-7.034216819115188148829609371404e-05	0.000000000000000000000000000000e+00
-4.893264799950899941904935985804e+03	-3.136293221072773489913748656832e-05	-7.017853158257096233239857863140e-05	0.000000000000000000000000000000e+00
-4.893164799950899578107055276632e+03	-3.159541639214563554490314278844e-05	-7.001438064361895769176918902232e-05	0.000000000000000000000000000000e+00
-4.893064799950899214309174567461e+03	-3.182867324164690076612055369409e-05	-6.984971836329906399402217553884e-05	0.000000000000000000000000000000e+00
-4.892964799950898850511293858290e+03	-3.206270184567626803720519212959e-05	-6.968454773526818509920416344627e-05	0.000000000000000000000000000000e+00
-4.892864799950898486713413149118e+03	-3.229750127479379492216951530459e-05	-6.951887175777288305645457144877e-05	0.000000000000000000000000000000e+00
-4.892764799950898122915532439947e+03	-3.253307058366630742998748537786e-05	-6.935269343358524754550309410206e-05	0.000000000000000000000000000000e+00
-4.892664799950897759117651730776e+03	-3.276940881105921428819230389884e-05	-6.918601576993862979289562353813e-05	0.000000000000000000000000000000e+00
-4.892564799950897395319771021605e+03	-3.300651497982859904328084565961e-05	-6.901884177846332227811154691466e-05	0.000000000000000000000000000000e+00
-4.892464799950897031521890312433e+03	-3.324438809691363064550626016391e-05	-6.885117447512213001946379531404e-05	0.000000000000000000000000000000e+00
-4.892364799950896667724009603262e+03	-3.348302715332929929432231874742e-05	-6.868301688014580633472733195433e-05	0.000000000000000000000000000000e+00
-4.892264799950896303926128894091e+03	-3.372243112415943011063446110853e-05	-6.851437201796851570682195253781e-05	0.000000000000000000000000000000e+00
-4.892164799950895940128248184919e+03	-3.396259896855006272728405569694e-05	-6.834524291716307980906058849868e-05	0.000000000000000000000000000000e+00
-4.892064799950895576330367475748e+03	-3.420352962970309515381220344388e-05	-6.817563261037618287281614204431e-05	0.000000000000000000000000000000e+00
-4.891964799950895212532486766577e+03	-3.444522203487028678319317731571e-05	-6.800554413426350929255254085248e-05	0.000000000000000000000000000000e+00
-4.891864799950894848734606057405e+03	-3.468767509534753244911098324366e-05	-6.783498052942479991569285635578e-05	0.000000000000000000000000000000e+00
-4.891764799950894484936725348234e+03	-3.493088770646948884894197884243e-05	-6.766394484033875925468870526913e-05	0.000000000000000000000000000000e+00
-4.891664799950894121138844639063e+03	-3.517485874760447879354419153941e-05	-6.749244011529796269908965111739e-05	0.000000000000000000000000000000e+00
-4.891564799950893757340963929892e+03	-3.541958708214976815154342859593e-05	-6.732046940634365530739535721239e-05	0.000000000000000000000000000000e+00
-4.891464799950893393543083220720e+03	-3.566507155752710706789893047031e-05	-6.714803576920040152110902287319e-05	0.000000000000000000000000000000e+00
-4.891364799950893029745202511549e+03	-3.591131100517858966685719179779e-05	-6.697514226321080264142659999038e-05	0.000000000000000000000000000000e+00
-4.891264799950892665947321802378e+03	-3.615830424056286612061184015943e-05	-6.680179195126997036043720035181e-05	0.000000000000000000000000000000e+00
-4.891164799950892302149441093206e+03	-3.640605006315165964982452639909e-05	-6.662798789976005450243212724359e-05	0.000000000000000000000000000000e+00
-4.891064799950891938351560384035e+03	-3.665454725642658845600682648858e-05	-6.645373317848463523994234636305e-05	0.000000000000000000000000000000e+00
-4.890964799950891574553679674864e+03	-3.690379458787629936202673297529e-05	-6.627903086060303399461302031881e-05	0.000000000000000000000000000000e+00
-4.890864799950891210755798965693e+03	-3.715379080899395381832120421883e-05	-6.610388402256461078555088706210e-05	0.000000000000000000000000000000e+00
-4.890764799950890846957918256521e+03	-3.740453465527499173591541303807e-05	-6.592829574404292605240007763001e-05	0.000000000000000000000000000000e+00
-4.890664799950890483160037547350e+03	-3.765602484621526123767520921604e-05	-6.575226910786984826830930961350e-05	0.000000000000000000000000000000e+00
-4.890564799950890119362156838179e+03	-3.790826008530943301262985944966e-05	-6.557580719996963444784476848781e-05	0.000000000000000000000000000000e+00
-4.890464799950889755564276129007e+03	-3.816123906004973315468295491648e-05	-6.539891310929291578721289646126e-05	0.000000000000000000000000000000e+00
-4.890364799950889391766395419836e+03	-3.841496044192500803823864252706e-05	-6.522158992775058843679308884234e-05	0.000000000000000000000000000000e+00
-4.890264799950889027968514710665e+03	-3.866942288642013478327033593196e-05	-6.504384075014770427367039040689e-05	0.000000000000000000000000000000e+00
-4.890164799950888664170634001493e+03	-3.892462503301569599466896987039e-05	-6.486566867411725325395094321479e-05	0.000000000000000000000000000000e+00
-4.890064799950888300372753292322e+03	-3.918056550518802719608804641105e-05	-6.468707680005387800244165408259e-05	0.000000000000000000000000000000e+00
-4.889964799950887936574872583151e+03	-3.943724291040955564312253667225e-05	-6.450806823104760195485701812501e-05	0.000000000000000000000000000000e+00
-4.889864799950887572776991873980e+03	-3.969465584014947794966668426220e-05	-6.432864607281740842222722553956e-05	0.000000000000000000000000000000e+00
-4.889764799950887208979111164808e+03	-3.995280286987474942239639830177e-05	-6.414881343364479255025195625350e-05	0.000000000000000000000000000000e+00
-4.889664799950886845181230455637e+03	-4.021168255905139865590339209866e-05	-6.396857342430729972612701850210e-05	0.000000000000000000000000000000e+00
-4.889564799950886481383349746466e+03	-4.047129345114616061221748943844e-05	-6.378792915801195556515373885631e-05	0.000000000000000000000000000000e+00
-4.889464799950886117585469037294e+03	-4.073163407362844851350783259569e-05	-6.360688375032869589734835225059e-05	0.000000000000000000000000000000e+00
-4.889364799950885753787588328123e+03	-4.099270293797263066664510189341e-05	-6.342544031912366122877983132256e-05	0.000000000000000000000000000000e+00
-4.889264799950885389989707618952e+03	-4.125449853966064610094263698237e-05	-6.324360198449257251807065216553e-05	0.000000000000000000000000000000e+00
-4.889164799950885026191826909781e+03	-4.151701935818491836149499163433e-05	-6.306137186869390366499021904900e-05	0.000000000000000000000000000000e+00
-4.889064799950884662393946200609e+03	-4.178026385705162844448612435855e-05	-6.287875309608214886673838162068e-05	0.000000000000000000000000000000e+00
-4.888964799950884298596065491438e+03	-4.204423048378427911183144449758e-05	-6.269574879304095444895739142055e-05	0.000000000000000000000000000000e+00
-4.888864799950883934798184782267e+03	-4.230891766992761157152591611208e-05	-6.251236208791625069674385839491e-05	0.000000000000000000000000000000e+00
-4.888764799950883571000304073095e+03	-4.257432383105182708985317341366e-05	-6.232859611094930237049777099756e-05	0.000000000000000000000000000000e+00
-4.888664799950883207202423363924e+03	-4.284044736675714064050995988353e-05	-6.214445399420977277429867235981e-05	0.000000000000000000000000000000e+00
-4.888564799950882843404542654753e+03	-4.310728666067865303811873500806e-05	-6.195993887152869295659174397883e-05	0.000000000000000000000000000000e+00
-4.888464799950882479606661945581e+03	-4.337484008049155510865560470002e-05	-6.177505387843143091087388940608e-05	0.000000000000000000000000000000e+00
-4.888364799950882115808781236410e+03	-4.364310597791667067305715344006e-05	-6.158980215207060656627119366036e-05	0.000000000000000000000000000000e+00
-4.888264799950881752010900527239e+03	-4.391208268872629768642470993179e-05	-6.140418683115896612053491443461e-05	0.000000000000000000000000000000e+00
-4.888164799950881388213019818068e+03	-4.418176853275038141414393644268e-05	-6.121821105590225637303747330265e-05	0.000000000000000000000000000000e+00
-4.888064799950881024415139108896e+03	-4.445216181388303319744689789950e-05	-6.103187796793201774260551051299e-05	0.000000000000000000000000000000e+00
-4.887964799950880660617258399725e+03	-4.472326082008935415083514253176e-05	-6.084519071023838406161651781723e-05	0.000000000000000000000000000000e+00
-4.887864799950880296819377690554e+03	-4.499506382341259089641810620108e-05	-6.065815242710282815998684702308e-05	0.000000000000000000000000000000e+00
-4.887764799950879933021496981382e+03	-4.526756907998163011143041845052e-05	-6.047076626403089389663256247864e-05	0.000000000000000000000000000000e+00
-4.887664799950879569223616272211e+03	-4.554077483001879800761022010214e-05	-6.028303536768491463840313748790e-05	0.000000000000000000000000000000e+00
-4.887564799950879205425735563040e+03	-4.581467929784799184749280454021e-05	-6.009496288581667075264294841652e-05	0.000000000000000000000000000000e+00
-4.887464799950878841627854853868e+03	-4.608928069190317060267389481787e-05	-5.990655196720004709975276879774e-05	0.000000000000000000000000000000e+00
-4.887364799950878477829974144697e+03	-4.636457720473711666261604213979e-05	-5.971780576156366342069695130057e-05	0.000000000000000000000000000000e+00
-4.887264799950878114032093435526e+03	-4.664056701303056346168823820264e-05	-5.952872741952348439571987559482e-05	0.000000000000000000000000000000e+00
-4.887164799950877750234212726355e+03	-4.691724827760164159059369515248e-05	-5.933932009251541615053524014733e-05	0.000000000000000000000000000000e+00
-4.887064799950877386436332017183e+03	-4.719461914341565694471294922785e-05	-5.914958693272785532867030777737e-05	0.000000000000000000000000000000e+00
-4.886964799950877022638451308012e+03	-4.747267773959517380430797595103e-05	-5.895953109303427204512804138403e-05	0.000000000000000000000000000000e+00
-4.886864799950876658840570598841e+03	-4.775142217943045705669594114262e-05	-5.876915572692573185367703736404e-05	0.000000000000000000000000000000e+00
-4.886764799950876295042689889669e+03	-4.803085056039021257402038544981e-05	-5.857846398844342449040503706392e-05	0.000000000000000000000000000000e+00
-4.886664799950875931244809180498e+03	-4.831096096413268673299204469807e-05	-5.838745903211118584100886019783e-05	0.000000000000000000000000000000e+00
-4.886564799950875567446928471327e+03	-4.859175145651705053769994768764e-05	-5.819614401286798602676644809328e-05	0.000000000000000000000000000000e+00
-4.886464799950875203649047762156e+03	-4.887322008761516321318288391673e-05	-5.800452208600042426677248497136e-05	0.000000000000000000000000000000e+00
-4.886364799950874839851167052984e+03	-4.915536489172362040207114874946e-05	-5.781259640707523729270117529566e-05	0.000000000000000000000000000000e+00
-4.886264799950874476053286343813e+03	-4.943818388737614117440719030405e-05	-5.762037013187174000093324077731e-05	0.000000000000000000000000000000e+00
-4.886164799950874112255405634642e+03	-4.972167507735630062690873609554e-05	-5.742784641631432709105511968950e-05	0.000000000000000000000000000000e+00
-4.886064799950873748457524925470e+03	-5.000583644871058096662008729538e-05	-5.723502841640492727051311994124e-05	0.000000000000000000000000000000e+00
-4.885964799950873384659644216299e+03	-5.029066597276174107895158060799e-05	-5.704191928815548456432188428877e-05	0.000000000000000000000000000000e+00
-4.885864799950873020861763507128e+03	-5.057616160512250458010721776425e-05	-5.684852218752040574345496537489e-05	0.000000000000000000000000000000e+00
-4.885764799950872657063882797956e+03	-5.086232128570962056400908690712e-05	-5.665484027032904163455329094035e-05	0.000000000000000000000000000000e+00
-4.885664799950872293266002088785e+03	-5.114914293875820217602848338778e-05	-5.646087669221815487710647296637e-05	0.000000000000000000000000000000e+00
-4.885564799950871929468121379614e+03	-5.143662447283641755242308835072e-05	-5.626663460856438090437053878290e-05	0.000000000000000000000000000000e+00
-4.885464799950871565670240670443e+03	-5.172476378086051957295304903894e-05	-5.607211717441670925307639627988e-05	0.000000000000000000000000000000e+00
-4.885364799950871201872359961271e+03	-5.201355874011016699283091457851e-05	-5.587732754442898520192903322190e-05	0.000000000000000000000000000000e+00
-4.885264799950870838074479252100e+03	-5.230300721224411149290478562079e-05	-5.568226887279238430505240442514e-05	0.000000000000000000000000000000e+00
-4.885164799950870474276598542929e+03	-5.259310704331619643796605356734e-05	-5.548694431316790725422505303754e-05	0.000000000000000000000000000000e+00
-4.885064799950870110478717833757e+03	-5.288385606379166734318172937712e-05	-5.529135701861890184617004395662e-05	0.000000000000000000000000000000e+00
-4.884964799950869746680837124586e+03	-5.317525208856384148249640819728e-05	-5.509551014154359850237205331602e-05	0.000000000000000000000000000000e+00
-4.884864799950869382882956415415e+03	-5.346729291697109598142240161067e-05	-5.489940683360762546010372386895e-05	0.000000000000000000000000000000e+00
-4.884764799950869019085075706244e+03	-5.375997633281415406542730339723e-05	-5.470305024567657139729706661235e-05	0.000000000000000000000000000000e+00
-4.884664799950868655287194997072e+03	-5.405330010437375077908192522180e-05	-5.450644352774855483367844044551e-05	0.000000000000000000000000000000e+00
-4.884564799950868291489314287901e+03	-5.434726198442858330827850976696e-05	-5.430958982888681386069426593188e-05	0.000000000000000000000000000000e+00
-4.884464799950867927691433578730e+03	-5.464185971027359333936426755152e-05	-5.411249229715230942396389512972e-05	0.000000000000000000000000000000e+00
-4.884364799950867563893552869558e+03	-5.493709100373860856024454957236e-05	-5.391515407953634893452321552587e-05	0.000000000000000000000000000000e+00
-4.884264799950867200095672160387e+03	-5.523295357120728231708345346007e-05	-5.371757832189325731391330021047e-05	0.000000000000000000000000000000e+00
-4.884164799950866836297791451216e+03	-5.552944510363636530791975332022e-05	-5.351976816887302093421474591395e-05	0.000000000000000000000000000000e+00
-4.884064799950866472499910742044e+03	-5.582656327657530253693457522601e-05	-5.332172676385400609698136942249e-05	0.000000000000000000000000000000e+00
-4.883964799950866108702030032873e+03	-5.612430575018617585816155246548e-05	-5.312345724887568428843748202794e-05	0.000000000000000000000000000000e+00
-4.883864799950865744904149323702e+03	-5.642267016926395145105799233676e-05	-5.292496276457138453972947611526e-05	0.000000000000000000000000000000e+00
-4.883764799950865381106268614531e+03	-5.672165416325706610925494466358e-05	-5.272624645010107289223172388759e-05	0.000000000000000000000000000000e+00
-4.883664799950865017308387905359e+03	-5.702125534628832523743185989318e-05	-5.252731144308416574417036626343e-05	0.000000000000000000000000000000e+00
-4.883564799950864653510507196188e+03	-5.732147131717615321389730498325e-05	-5.232816087953239740735572604891e-05	0.000000000000000000000000000000e+00
-4.883464799950864289712626487017e+03	-5.762229965945614868503069083694e-05	-5.212879789378268088765114307570e-05	0.000000000000000000000000000000e+00
-4.883364799950863925914745777845e+03	-5.792373794140296512037574538923e-05	-5.192922561843002965181401164863e-05	0.000000000000000000000000000000e+00
-4.883264799950863562116865068674e+03	-5.822578371605255050970362251661e-05	-5.172944718426052682818186423397e-05	0.000000000000000000000000000000e+00
-4.883164799950863198318984359503e+03	-5.852843452122466488688271035734e-05	-5.152946572018428763109487711347e-05	0.000000000000000000000000000000e+00
-4.883064799950862834521103650331e+03	-5.883168787954574344319091938615e-05	-5.132928435316853020553562458872e-05	0.000000000000000000000000000000e+00
-4.882964799950862470723222941160e+03	-5.913554129847209845380687220917e-05	-5.112890620817061936671452104797e-05	0.000000000000000000000000000000e+00
-4.882864799950862106925342231989e+03	-5.943999227031344646495283901011e-05	-5.092833440807120520734535551455e-05	0.000000000000000000000000000000e+00
-4.882764799950861743127461522818e+03	-5.974503827225674041289868454463e-05	-5.072757207360735492865724816092e-05	0.000000000000000000000000000000e+00
-4.882664799950861379329580813646e+03	-6.005067676639032022735398275159e-05	-5.052662232330579986788743340753e-05	0.000000000000000000000000000000e+00
-4.882564799950861015531700104475e+03	-6.035690519972843612935692325649e-05	-5.032548827341615542071973088412e-05	0.000000000000000000000000000000e+00
-4.882464799950860651733819395304e+03	-6.066372100423603620344276121656e-05	-5.012417303784424260767668690697e-05	0.000000000000000000000000000000e+00
-4.882364799950860287935938686132e+03	-6.097112159685393344057263709246e-05	-4.992267972808543674556602809389e-05	0.000000000000000000000000000000e+00
-4.882264799950859924138057976961e+03	-6.127910437952426416039625189924e-05	-4.972101145315806355277216121991e-05	0.000000000000000000000000000000e+00
-4.882164799950859560340177267790e+03	-6.158766673921623781284839793670e-05	-4.951917131953686301718345341705e-05	0.000000000000000000000000000000e+00
-4.882064799950859196542296558619e+03	-6.189680604795232046061448372143e-05	-4.931716243108651425049171468373e-05	0.000000000000000000000000000000e+00
-4.881964799950858832744415849447e+03	-6.220651966283462154950339995096e-05	-4.911498788899517389501883646297e-05	0.000000000000000000000000000000e+00
-4.881864799950858468946535140276e+03	-6.251680492607167370210791146334e-05	-4.891265079170812295076067877098e-05	0.000000000000000000000000000000e+00
-4.881764799950858105148654431105e+03	-6.282765916500549711453532664152e-05	-4.871015423486145426001242553227e-05	0.000000000000000000000000000000e+00
-4.881664799950857741350773721933e+03	-6.313907969213900276631706853792e-05	-4.850750131121579387331183008669e-05	0.000000000000000000000000000000e+00
-4.881564799950857377552893012762e+03	-6.345106380516376154855145985678e-05	-4.830469511059013083559970924696e-05	0.000000000000000000000000000000e+00
-4.881464799950857013755012303591e+03	-6.376360878698801733753531717497e-05	-4.810173871979566730117117145937e-05	0.000000000000000000000000000000e+00
-4.881364799950856649957131594419e+03	-6.407671190576505243410160295170e-05	-4.789863522256977029258051548055e-05	0.000000000000000000000000000000e+00
-4.881264799950856286159250885248e+03	-6.439037041492189181613597925846e-05	-4.769538769950995056460044119184e-05	0.000000000000000000000000000000e+00
-4.881164799950855922361370176077e+03	-6.470458155318834620427226322903e-05	-4.749199922800794311213493092971e-05	0.000000000000000000000000000000e+00
-4.881064799950855558563489466906e+03	-6.501934254462629907307669174799e-05	-4.728847288218384866450433312579e-05	0.000000000000000000000000000000e+00
-4.880964799950855194765608757734e+03	-6.533465059865938668551971213461e-05	-4.708481173282032261357549218772e-05	0.000000000000000000000000000000e+00
-4.880864799950854830967728048563e+03	-6.565050291010297628304520634046e-05	-4.688101884729687236210912693046e-05	0.000000000000000000000000000000e+00
-4.880764799950854467169847339392e+03	-6.596689665919445598376430472953e-05	-4.667709728952418855342509917961e-05	0.000000000000000000000000000000e+00
-4.880664799950854103371966630220e+03	-6.628382901162386349382810157849e-05	-4.647305011987859149754850895953e-05	0.000000000000000000000000000000e+00
-4.880564799950853739574085921049e+03	-6.660129711856478586934349195303e-05	-4.626888039513651825493725788796e-05	0.000000000000000000000000000000e+00
-4.880464799950853375776205211878e+03	-6.691929811670565230157653457965e-05	-4.606459116840910458789970505222e-05	0.000000000000000000000000000000e+00
-4.880364799950853011978324502707e+03	-6.723782912828129795269893609344e-05	-4.586018548907686177970241536705e-05	0.000000000000000000000000000000e+00
-4.880264799950852648180443793535e+03	-6.755688726110483949965912486846e-05	-4.565566640272440088752295417329e-05	0.000000000000000000000000000000e+00
-4.880164799950852284382563084364e+03	-6.787646960859990304375938263703e-05	-4.545103695107524508682919628377e-05	0.000000000000000000000000000000e+00
-4.880064799950851920584682375193e+03	-6.819657324983312307077609748518e-05	-4.524630017192675043597588357969e-05	0.000000000000000000000000000000e+00
-4.879964799950851556786801666021e+03	-6.851719524954703443436754284335e-05	-4.504145909908509440343696295095e-05	0.000000000000000000000000000000e+00
-4.879864799950851192988920956850e+03	-6.883833265819316762738899750929e-05	-4.483651676230035248646443868381e-05	0.000000000000000000000000000000e+00
-4.879764799950850829191040247679e+03	-6.915998251196559128660401594146e-05	-4.463147618720165614491016126131e-05	0.000000000000000000000000000000e+00
-4.879664799950850465393159538507e+03	-6.948214183283464443277588351577e-05	-4.442634039523243882647413061093e-05	0.000000000000000000000000000000e+00
-4.879564799950850101595278829336e+03	-6.980480762858110239162806598401e-05	-4.422111240358580396469720397157e-05	0.000000000000000000000000000000e+00
-4.879464799950849737797398120165e+03	-7.012797689283055955523915603322e-05	-4.401579522513993363453527196683e-05	0.000000000000000000000000000000e+00
-4.879364799950849373999517410994e+03	-7.045164660508816450914387763405e-05	-4.381039186839363950946857340085e-05	0.000000000000000000000000000000e+00
-4.879264799950849010201636701822e+03	-7.077581373077370752514014817791e-05	-4.360490533740196802871963432935e-05	0.000000000000000000000000000000e+00
-4.879164799950848646403755992651e+03	-7.110047522125696555211210592162e-05	-4.339933863171192753721561174984e-05	0.000000000000000000000000000000e+00
-4.879064799950848282605875283480e+03	-7.142562801389337246750488308322e-05	-4.319369474629831706950430780800e-05	0.000000000000000000000000000000e+00
-4.878964799950847918807994574308e+03	-7.175126903206001458945112458920e-05	-4.298797667149962967256954238238e-05	0.000000000000000000000000000000e+00
-4.878864799950847555010113865137e+03	-7.207739518519196500207640854185e-05	-4.278218739295407092512735225398e-05	0.000000000000000000000000000000e+00
-4.878764799950847191212233155966e+03	-7.240400336881884827376631985629e-05	-4.257632989153567910087586079193e-05	0.000000000000000000000000000000e+00
-4.878664799950846827414352446795e+03	-7.273109046460183885630251809928e-05	-4.237040714329056052822597422391e-05	0.000000000000000000000000000000e+00
-4.878564799950846463616471737623e+03	-7.305865334037082211432467815371e-05	-4.216442211937320626519501431950e-05	0.000000000000000000000000000000e+00
-4.878464799950846099818591028452e+03	-7.338668885016200258818858115362e-05	-4.195837778598291719451759962389e-05	0.000000000000000000000000000000e+00
-4.878364799950845736020710319281e+03	-7.371519383425574264978585858898e-05	-4.175227710430036464402808737972e-05	0.000000000000000000000000000000e+00
-4.878264799950845372222829610109e+03	-7.404416511921472641901548206178e-05	-4.154612303042423232220595186170e-05	0.000000000000000000000000000000e+00
-4.878164799950845008424948900938e+03	-7.437359951792246249343415476218e-05	-4.133991851530797345020198929610e-05	0.000000000000000000000000000000e+00
-4.878064799950844644627068191767e+03	-7.470349382962204417592266825210e-05	-4.113366650469669664287250543389e-05	0.000000000000000000000000000000e+00
-4.877964799950844280829187482595e+03	-7.503384483995526206805831703761e-05	-4.092736993906413310497643953667e-05	0.000000000000000000000000000000e+00
-4.877864799950843917031306773424e+03	-7.536464932100200126655759058636e-05	-4.072103175354975290517120511957e-05	0.000000000000000000000000000000e+00
-4.877764799950843553233426064253e+03	-7.569590403131996382037061099624e-05	-4.051465487789598289396220121006e-05	0.000000000000000000000000000000e+00
-4.877664799950843189435545355082e+03	-7.602760571598466223831869204020e-05	-4.030824223638553304186957215727e-05	0.000000000000000000000000000000e+00
-4.877564799950842825637664645910e+03	-7.635975110662976536243795600001e-05	-4.010179674777885830286652812937e-05	0.000000000000000000000000000000e+00
-4.877464799950842461839783936739e+03	-7.669233692148771529186607187611e-05	-3.989532132525172212177133612698e-05	0.000000000000000000000000000000e+00
-4.877364799950842098041903227568e+03	-7.702535986543065601485358318001e-05	-3.968881887633290901943802775342e-05	0.000000000000000000000000000000e+00
-4.877264799950841734244022518396e+03	-7.735881663001168730142698137797e-05	-3.948229230284201849311004339782e-05	0.000000000000000000000000000000e+00
-4.877164799950841370446141809225e+03	-7.769270389350640319912205677966e-05	-3.927574450082744187589048334708e-05	0.000000000000000000000000000000e+00
-4.877064799950841006648261100054e+03	-7.802701832095471513178752687168e-05	-3.906917836050440695884813924188e-05	0.000000000000000000000000000000e+00
-4.876964799950840642850380390882e+03	-7.836175656420302736409472244006e-05	-3.886259676619317846718582032395e-05	0.000000000000000000000000000000e+00
-4.876864799950840279052499681711e+03	-7.869691526194665641153608293124e-05	-3.865600259625739406168024037136e-05	0.000000000000000000000000000000e+00
-4.876764799950839915254618972540e+03	-7.903249103977262992118402173958e-05	-3.844939872304250876033915318430e-05	0.000000000000000000000000000000e+00
-4.876664799950839551456738263369e+03	-7.936848051020267528782997645820e-05	-3.824278801281438843785720482771e-05	0.000000000000000000000000000000e+00
-4.876564799950839187658857554197e+03	-7.970488027273661484593814119393e-05	-3.803617332569802529781619049309e-05	0.000000000000000000000000000000e+00
-4.876464799950838823860976845026e+03	-8.004168691389600500708800812077e-05	-3.782955751561640919894760615172e-05	0.000000000000000000000000000000e+00
-4.876364799950838460063096135855e+03	-8.037889700726808710554149861593e-05	-3.762294343022948707282171465494e-05	0.000000000000000000000000000000e+00
-4.876264799950838096265215426683e+03	-8.071650711355003639940752790949e-05	-3.741633391087331885318037483223e-05	0.000000000000000000000000000000e+00
-4.876164799950837732467334717512e+03	-8.105451378059349567487684717904e-05	-3.720973179249932149669638503653e-05	0.000000000000000000000000000000e+00
-4.876064799950837368669454008341e+03	-8.139291354344944766363578736446e-05	-3.700313990361369596284943361830e-05	0.000000000000000000000000000000e+00
-4.875964799950837004871573299170e+03	-8.173170292441331785324165615236e-05	-3.679656106621695583775571991580e-05	0.000000000000000000000000000000e+00
-4.875864799950836641073692589998e+03	-8.207087843307042966320419274950e-05	-3.658999809574361858832344807091e-05	0.000000000000000000000000000000e+00
-4.875764799950836277275811880827e+03	-8.241043656634174422413730010106e-05	-3.638345380100203911794345956743e-05	0.000000000000000000000000000000e+00
-4.875664799950835913477931171656e+03	-8.275037380852987120745389848508e-05	-3.617693098411440595250573859509e-05	0.000000000000000000000000000000e+00
-4.875564799950835549680050462484e+03	-8.309068663136539136318536868941e-05	-3.597043244045683229410600989517e-05	0.000000000000000000000000000000e+00
-4.875464799950835185882169753313e+03	-8.343137149405346366087127263356e-05	-3.576396095859965713892325567258e-05	0.000000000000000000000000000000e+00
-4.875364799950834822084289044142e+03	-8.377242484332073058604650750425e-05	-3.555751932024785481531448105841e-05	0.000000000000000000000000000000e+00
-4.875264799950834458286408334970e+03	-8.411384311346252159232589340476e-05	-3.535111030018160037597177436375e-05	0.000000000000000000000000000000e+00
-4.875164799950834094488527625799e+03	-8.445562272639032760403188238030e-05	-3.514473666619701794919597426237e-05	0.000000000000000000000000000000e+00
-4.875064799950833730690646916628e+03	-8.479776009167958722694685702592e-05	-3.493840117904703073412400748943e-05	0.000000000000000000000000000000e+00
-4.874964799950833366892766207457e+03	-8.514025160661775756213570653941e-05	-3.473210659238241428386356757230e-05	0.000000000000000000000000000000e+00
-4.874864799950833003094885498285e+03	-8.548309365625264251778436808138e-05	-3.452585565269297853763577621500e-05	0.000000000000000000000000000000e+00
-4.874764799950832639297004789114e+03	-8.582628261344107348674442592440e-05	-3.431965109924890570698013947393e-05	0.000000000000000000000000000000e+00
-4.874664799950832275499124079943e+03	-8.616981483889782041703936377175e-05	-3.411349566404226434481253282804e-05	0.000000000000000000000000000000e+00
-4.874564799950831911701243370771e+03	-8.651368668124480103796825058993e-05	-3.390739207172867249228190300592e-05	0.000000000000000000000000000000e+00
-4.874464799950831547903362661600e+03	-8.685789447706061534686117209247e-05	-3.370134303956913023221642067284e-05	0.000000000000000000000000000000e+00
-4.874364799950831184105481952429e+03	-8.720243455093028338374200325589e-05	-3.349535127737198776784119380601e-05	0.000000000000000000000000000000e+00
-4.874264799950830820307601243258e+03	-8.754730321549536247675155076209e-05	-3.328941948743512356566690013615e-05	0.000000000000000000000000000000e+00
-4.874164799950830456509720534086e+03	-8.789249677150429488053234861056e-05	-3.308355036448825124738640224287e-05	0.000000000000000000000000000000e+00
-4.874064799950830092711839824915e+03	-8.823801150786304001768373117542e-05	-3.287774659563539588836081350998e-05	0.000000000000000000000000000000e+00
-4.873964799950829728913959115744e+03	-8.858384370168599132328718370744e-05	-3.267201086029757360401290511298e-05	0.000000000000000000000000000000e+00
-4.873864799950829365116078406572e+03	-8.892998961834717769250197028086e-05	-3.246634583015557955643776155696e-05	0.000000000000000000000000000000e+00
-4.873764799950829001318197697401e+03	-8.927644551153176308375819525409e-05	-3.226075416909301313023866741858e-05	0.000000000000000000000000000000e+00
-4.873664799950828637520316988230e+03	-8.962320762328779006743867396878e-05	-3.205523853313941830484382067290e-05	0.000000000000000000000000000000e+00
-4.873564799950828273722436279058e+03	-8.997027218407824863521254910026e-05	-3.184980157041363409099396508672e-05	0.000000000000000000000000000000e+00
-4.873464799950827909924555569887e+03	-9.031763541283337540233056017769e-05	-3.164444592106731437381947347198e-05	0.000000000000000000000000000000e+00
-4.873364799950827546126674860716e+03	-9.066529351700323741299059054910e-05	-3.143917421722859683371614769598e-05	0.000000000000000000000000000000e+00
-4.873264799950827182328794151545e+03	-9.101324269261062765382780392898e-05	-3.123398908294598870765551579254e-05	0.000000000000000000000000000000e+00
-4.873164799950826818530913442373e+03	-9.136147912430420451289359018432e-05	-3.102889313413239485203026779558e-05	0.000000000000000000000000000000e+00
-4.873064799950826454733032733202e+03	-9.170999898541194294675910070325e-05	-3.082388897850936264593418867364e-05	0.000000000000000000000000000000e+00
-4.872964799950826090935152024031e+03	-9.205879843799478893552612479567e-05	-3.061897921555146241971365195234e-05	0.000000000000000000000000000000e+00
-4.872864799950825727137271314859e+03	-9.240787363290065275101686781412e-05	-3.041416643643089488834897748948e-05	0.000000000000000000000000000000e+00
-4.872764799950825363339390605688e+03	-9.275722070981864617045253851302e-05	-3.020945322396225105076629502410e-05	0.000000000000000000000000000000e+00
-4.872664799950824999541509896517e+03	-9.310683579733361784572936992177e-05	-3.000484215254747537705674875763e-05	0.000000000000000000000000000000e+00
-4.872564799950824635743629187346e+03	-9.345671501298090551312913731863e-05	-2.980033578812100179041694181237e-05	0.000000000000000000000000000000e+00
-4.872464799950824271945748478174e+03	-9.380685446330139991115426578716e-05	-2.959593668809508954886493270475e-05	0.000000000000000000000000000000e+00
-4.872364799950823908147867769003e+03	-9.415725024389690685396037128641e-05	-2.939164740130533869794104973039e-05	0.000000000000000000000000000000e+00
-4.872264799950823544349987059832e+03	-9.450789843948567193511467454670e-05	-2.918747046795639525878889031230e-05	0.000000000000000000000000000000e+00
-4.872164799950823180552106350660e+03	-9.485879512395829825464194096085e-05	-2.898340841956785970414366138126e-05	0.000000000000000000000000000000e+00
-4.872064799950822816754225641489e+03	-9.520993636043384032892344936982e-05	-2.877946377892036822904175963345e-05	0.000000000000000000000000000000e+00
-4.871964799950822452956344932318e+03	-9.556131820131619615619339436208e-05	-2.857563906000188408570127085451e-05	0.000000000000000000000000000000e+00
-4.871864799950822089158464223146e+03	-9.591293668835077033257840994906e-05	-2.837193676795418204191444322415e-05	0.000000000000000000000000000000e+00
-4.871764799950821725360583513975e+03	-9.626478785268139466615305854802e-05	-2.816835939901952257482034558400e-05	0.000000000000000000000000000000e+00
-4.871664799950821361562702804804e+03	-9.661686771490747918395697313443e-05	-2.796490944048752257632128870313e-05	0.000000000000000000000000000000e+00
-4.871564799950820997764822095633e+03	-9.696917228514148839966374504584e-05	-2.776158937064222934640658757566e-05	0.000000000000000000000000000000e+00
-4.871464799950820633966941386461e+03	-9.732169756306662086915715281776e-05	-2.755840165870940126251545376768e-05	0.000000000000000000000000000000e+00
-4.871364799950820270169060677290e+03	-9.767443953799480045423198060206e-05	-2.735534876480397818428007272740e-05	0.000000000000000000000000000000e+00
-4.871264799950819906371179968119e+03	-9.802739418892485732167502154866e-05	-2.715243313987775514617602212741e-05	0.000000000000000000000000000000e+00
-4.871164799950819542573299258947e+03	-9.838055748460102065047067076975e-05	-2.694965722566726611434360927344e-05	0.000000000000000000000000000000e+00
-4.871064799950819178775418549776e+03	-9.873392538357166883702248361132e-05	-2.674702345464186764318476052793e-05	0.000000000000000000000000000000e+00
-4.870964799950818814977537840605e+03	-9.908749383424831009333638709435e-05	-2.654453424995203259613082980017e-05	0.000000000000000000000000000000e+00
-4.870864799950818451179657131433e+03	-9.944125877496483409574701273215e-05	-2.634219202537784715431774806849e-05	0.000000000000000000000000000000e+00
-4.870764799950818087381776422262e+03	-9.979521613403698047407852644852e-05	-2.613999918527772127756388098607e-05	0.000000000000000000000000000000e+00
-4.870664799950817723583895713091e+03	-1.001493618298221461139843602162e-04	-2.593795812453730245325522751898e-05	0.000000000000000000000000000000e+00
-4.870564799950817359786015003920e+03	-1.005036917707793279845585043830e-04	-2.573607122851860628566511568494e-05	0.000000000000000000000000000000e+00
-4.870464799950816995988134294748e+03	-1.008582018555294318841800138564e-04	-2.553434087300935376131302834146e-05	0.000000000000000000000000000000e+00
-4.870364799950816632190253585577e+03	-1.012128879729157573692105431817e-04	-2.533276942417252874288971509209e-05	0.000000000000000000000000000000e+00
-4.870264799950816268392372876406e+03	-1.015677460020647401807078469282e-04	-2.513135923849613875108964522465e-05	0.000000000000000000000000000000e+00
-4.870164799950815904594492167234e+03	-1.019227718124469657216824014512e-04	-2.493011266274320952753690283643e-05	0.000000000000000000000000000000e+00
-4.870064799950815540796611458063e+03	-1.022779612639384129273156798234e-04	-2.472903203390197610935484495709e-05	0.000000000000000000000000000000e+00
-4.869964799950815176998730748892e+03	-1.026333102068819827382487042122e-04	-2.452811967913630429669741284116e-05	0.000000000000000000000000000000e+00
-4.869864799950814813200850039721e+03	-1.029888144821491756516693150125e-04	-2.432737791573633234884672937870e-05	0.000000000000000000000000000000e+00
-4.869764799950814449402969330549e+03	-1.033444699212021351906326538383e-04	-2.412680905106932613261340458966e-05	0.000000000000000000000000000000e+00
-4.869664799950814085605088621378e+03	-1.037002723461558268986532072020e-04	-2.392641538253075788743491625343e-05	0.000000000000000000000000000000e+00
-4.869564799950813721807207912207e+03	-1.040562175698405425949485958448e-04	-2.372619919749561199530385469103e-05	0.000000000000000000000000000000e+00
-4.869464799950813358009327203035e+03	-1.044123013958645943650635490307e-04	-2.352616277326990759113066464803e-05	0.000000000000000000000000000000e+00
-4.869364799950812994211446493864e+03	-1.047685196186772660495098441480e-04	-2.332630837704245495419982936447e-05	0.000000000000000000000000000000e+00
-4.869264799950812630413565784693e+03	-1.051248680236320086778950555484e-04	-2.312663826583682874006055174565e-05	0.000000000000000000000000000000e+00
-4.869164799950812266615685075521e+03	-1.054813423870498256384314883505e-04	-2.292715468646357838164266673697e-05	0.000000000000000000000000000000e+00
-4.869064799950811902817804366350e+03	-1.058379384762829966606240139626e-04	-2.272785987547265194267526178251e-05	0.000000000000000000000000000000e+00
-4.868964799950811539019923657179e+03	-1.061946520497789373232294662941e-04	-2.252875605910607746912126259087e-05	0.000000000000000000000000000000e+00
-4.868864799950811175222042948008e+03	-1.065514788571443160602320032737e-04	-2.232984545325083407599220386430e-05	0.000000000000000000000000000000e+00
-4.868764799950810811424162238836e+03	-1.069084146392094693224159018818e-04	-2.213113026339199408470612140398e-05	0.000000000000000000000000000000e+00
-4.868664799950810447626281529665e+03	-1.072654551280929387116827578019e-04	-2.193261268456608200087994131611e-05	0.000000000000000000000000000000e+00
-4.868564799950810083828400820494e+03	-1.076225960472663333760204307232e-04	-2.173429490131465710881994435333e-05	0.000000000000000000000000000000e+00
-4.868464799950809720030520111322e+03	-1.079798331116193956923793306757e-04	-2.153617908763815017589640654627e-05	0.000000000000000000000000000000e+00
-4.868364799950809356232639402151e+03	-1.083371620275252566849288893280e-04	-2.133826740694992716174810398755e-05	0.000000000000000000000000000000e+00
-4.868264799950808992434758692980e+03	-1.086945784929059760463843087308e-04	-2.114056201203058670858025980266e-05	0.000000000000000000000000000000e+00
-4.868164799950808628636877983809e+03	-1.090520781972982718947134950227e-04	-2.094306504498250496508308937660e-05	0.000000000000000000000000000000e+00
-4.868064799950808264838997274637e+03	-1.094096568219194809228056453065e-04	-2.074577863718462096770736580176e-05	0.000000000000000000000000000000e+00
-4.867964799950807901041116565466e+03	-1.097673100397337489411014876950e-04	-2.054870490924744563863806046111e-05	0.000000000000000000000000000000e+00
-4.867864799950807537243235856295e+03	-1.101250335155184653657123305948e-04	-2.035184597096833505804752695312e-05	0.000000000000000000000000000000e+00
-4.867764799950807173445355147123e+03	-1.104828229059308738893921408852e-04	-2.015520392128699074117854916910e-05	0.000000000000000000000000000000e+00
-4.867664799950806809647474437952e+03	-1.108406738595749406505255874045e-04	-1.995878084824121402531156566074e-05	0.000000000000000000000000000000e+00
-4.867564799950806445849593728781e+03	-1.111985820170684256900234254672e-04	-1.976257882892289762595712521165e-05	0.000000000000000000000000000000e+00
-4.867464799950806082051713019609e+03	-1.115565430111101712486523784840e-04	-1.956659992943427130293251869908e-05	0.000000000000000000000000000000e+00
-4.867364799950805718253832310438e+03	-1.119145524665476475623809848869e-04	-1.937084620484438130753185314248e-05	0.000000000000000000000000000000e+00
-4.867264799950805354455951601267e+03	-1.122726060004446341829970057447e-04	-1.917531969914584088023924712818e-05	0.000000000000000000000000000000e+00
-4.867164799950804990658070892096e+03	-1.126306992221491859017951098210e-04	-1.898002244521180097700831235219e-05	0.000000000000000000000000000000e+00
-4.867064799950804626860190182924e+03	-1.129888277333617884086447435976e-04	-1.878495646475320221048012359066e-05	0.000000000000000000000000000000e+00
-4.866964799950804263062309473753e+03	-1.133469871282037443440196544664e-04	-1.859012376827624701976747478849e-05	0.000000000000000000000000000000e+00
-4.866864799950803899264428764582e+03	-1.137051729932857219813532867470e-04	-1.839552635504015305517762357557e-05	0.000000000000000000000000000000e+00
-4.866764799950803535466548055410e+03	-1.140633809077765614074101430120e-04	-1.820116621301514034402847797001e-05	0.000000000000000000000000000000e+00
-4.866664799950803171668667346239e+03	-1.144216064434722839905644864444e-04	-1.800704531884068273074432642300e-05	0.000000000000000000000000000000e+00
-4.866564799950802807870786637068e+03	-1.147798451648652915844592281580e-04	-1.781316563778401003870395513662e-05	0.000000000000000000000000000000e+00
-4.866464799950802444072905927896e+03	-1.151380926292137825720993116185e-04	-1.761952912369887111823651970610e-05	0.000000000000000000000000000000e+00
-4.866364799950802080275025218725e+03	-1.154963443866113711978524380974e-04	-1.742613771898454761636980403505e-05	0.000000000000000000000000000000e+00
-4.866264799950801716477144509554e+03	-1.158545959800569237398842892262e-04	-1.723299335454513540898981160954e-05	0.000000000000000000000000000000e+00
-4.866164799950801352679263800383e+03	-1.162128429455245708654467784449e-04	-1.704009794974907675475274404508e-05	0.000000000000000000000000000000e+00
-4.866064799950800988881383091211e+03	-1.165710808120339503791279556211e-04	-1.684745341238896349954010100980e-05	0.000000000000000000000000000000e+00
-4.865964799950800625083502382040e+03	-1.169293051017206261539549405626e-04	-1.665506163864158761453437840316e-05	0.000000000000000000000000000000e+00
-4.865864799950800261285621672869e+03	-1.172875113299067374554585097002e-04	-1.646292451302827294923325496256e-05	0.000000000000000000000000000000e+00
-4.865764799950799897487740963697e+03	-1.176456950051717837910092434583e-04	-1.627104390837545092995258810831e-05	0.000000000000000000000000000000e+00
-4.865664799950799533689860254526e+03	-1.180038516294236943622239510709e-04	-1.607942168577551408513610919915e-05	0.000000000000000000000000000000e+00
-4.865564799950799169891979545355e+03	-1.183619766979700465951708121537e-04	-1.588805969454792706868108409513e-05	0.000000000000000000000000000000e+00
-4.865464799950798806094098836184e+03	-1.187200656995894337483732350336e-04	-1.569695977220061551007067313090e-05	0.000000000000000000000000000000e+00
-4.865364799950798442296218127012e+03	-1.190781141166031306764111485919e-04	-1.550612374439161236252225639642e-05	0.000000000000000000000000000000e+00
-4.865264799950798078498337417841e+03	-1.194361174249468544612123865889e-04	-1.531555342489097530167888039365e-05	0.000000000000000000000000000000e+00
-4.865164799950797714700456708670e+03	-1.197940710942427689888328812273e-04	-1.512525061554296501044845901784e-05	0.000000000000000000000000000000e+00
-4.865064799950797350902575999498e+03	-1.201519705878716657090898856097e-04	-1.493521710622851823130861903532e-05	0.000000000000000000000000000000e+00
-4.864964799950796987104695290327e+03	-1.205098113630453070255210690220e-04	-1.474545467482796307003446029116e-05	0.000000000000000000000000000000e+00
-4.864864799950796623306814581156e+03	-1.208675888708790136308324214554e-04	-1.455596508718403076095785492194e-05	0.000000000000000000000000000000e+00
-4.864764799950796259508933871984e+03	-1.212252985564643738150905627471e-04	-1.436675009706511984804502835011e-05	0.000000000000000000000000000000e+00
-4.864664799950795895711053162813e+03	-1.215829358589421967194038609605e-04	-1.417781144612884835717620674034e-05	0.000000000000000000000000000000e+00
-4.864564799950795531913172453642e+03	-1.219404962115756011148751114526e-04	-1.398915086388587871303428034064e-05	0.000000000000000000000000000000e+00
-4.864464799950795168115291744471e+03	-1.222979750418232939169344009045e-04	-1.380077006766401540060248270825e-05	0.000000000000000000000000000000e+00
-4.864364799950794804317411035299e+03	-1.226553677714130113299978441788e-04	-1.361267076257258214753466385449e-05	0.000000000000000000000000000000e+00
-4.864264799950794440519530326128e+03	-1.230126698164152581477237546892e-04	-1.342485464146707185113457927450e-05	0.000000000000000000000000000000e+00
-4.864164799950794076721649616957e+03	-1.233698765873170470532688147713e-04	-1.323732338491408110840545642173e-05	0.000000000000000000000000000000e+00
-4.864064799950793712923768907785e+03	-1.237269834890959089700873674289e-04	-1.305007866115652257290626059305e-05	0.000000000000000000000000000000e+00
-4.863964799950793349125888198614e+03	-1.240839859212940795955837369746e-04	-1.286312212607911852654644924154e-05	0.000000000000000000000000000000e+00
-4.863864799950792985328007489443e+03	-1.244408792780928756701447346344e-04	-1.267645542317417397225332020838e-05	0.000000000000000000000000000000e+00
-4.863764799950792621530126780272e+03	-1.247976589483871525613351005646e-04	-1.249008018350762924751195387385e-05	0.000000000000000000000000000000e+00
-4.863664799950792257732246071100e+03	-1.251543203158600600036903793821e-04	-1.230399802568540232317311627908e-05	0.000000000000000000000000000000e+00
-4.863564799950791893934365361929e+03	-1.255108587590578249435641078335e-04	-1.211821055582000892906786165826e-05	0.000000000000000000000000000000e+00
-4.863464799950791530136484652758e+03	-1.258672696514648867496810602518e-04	-1.193271936749747744708777946743e-05	0.000000000000000000000000000000e+00
-4.863364799950791166338603943586e+03	-1.262235483615789782135818697384e-04	-1.174752604174453316074246828071e-05	0.000000000000000000000000000000e+00
-4.863264799950790802540723234415e+03	-1.265796902529865589157737071346e-04	-1.156263214699608235438033770892e-05	0.000000000000000000000000000000e+00
-4.863164799950790438742842525244e+03	-1.269356906844383028019895842675e-04	-1.137803923906297762734789874584e-05	0.000000000000000000000000000000e+00
-4.863064799950790074944961816072e+03	-1.272915450099248297049364664346e-04	-1.119374886110007966968059311963e-05	0.000000000000000000000000000000e+00
-4.862964799950789711147081106901e+03	-1.276472485787524910761520091640e-04	-1.100976254357459517053442754619e-05	0.000000000000000000000000000000e+00
-4.862864799950789347349200397730e+03	-1.280027967356194267684044163502e-04	-1.082608180423471288221504149618e-05	0.000000000000000000000000000000e+00
-4.862764799950788983551319688559e+03	-1.283581848206917302383095469409e-04	-1.064270814807852767540884142417e-05	0.000000000000000000000000000000e+00
-4.862664799950788619753438979387e+03	-1.287134081696797492742195823112e-04	-1.045964306732325936187977949432e-05	0.000000000000000000000000000000e+00
-4.862564799950788255955558270216e+03	-1.290684621139145222493832543265e-04	-1.027688804137476459056588229402e-05	0.000000000000000000000000000000e+00
-4.862464799950787892157677561045e+03	-1.294233419804245396357578190560e-04	-1.009444453679732826454837346652e-05	0.000000000000000000000000000000e+00
-4.862364799950787528359796851873e+03	-1.297780430920123970976037819369e-04	-9.912314007283768360211280434857e-06	0.000000000000000000000000000000e+00
-4.862264799950787164561916142702e+03	-1.301325607673318280558399928637e-04	-9.730497893625827043537213079105e-06	0.000000000000000000000000000000e+00
-4.862164799950786800764035433531e+03	-1.304868903209647091473444291410e-04	-9.548997623684849777605208875908e-06	0.000000000000000000000000000000e+00
-4.862064799950786436966154724360e+03	-1.308410270634983638398524119495e-04	-9.367814612362777832279062129039e-06	0.000000000000000000000000000000e+00
-4.861964799950786073168274015188e+03	-1.311949663016029202569634470876e-04	-9.186950261573413538504669084706e-06	0.000000000000000000000000000000e+00
-4.861864799950785709370393306017e+03	-1.315487033381088316334739385383e-04	-9.006405960214010803259118698172e-06	0.000000000000000000000000000000e+00
-4.861764799950785345572512596846e+03	-1.319022334720845865060900869992e-04	-8.826183084137145145372377319504e-06	0.000000000000000000000000000000e+00
-4.861664799950784981774631887674e+03	-1.322555519989145002193037248261e-04	-8.646282996122888663209984927427e-06	0.000000000000000000000000000000e+00
-4.861564799950784617976751178503e+03	-1.326086542103766419565397116642e-04	-8.466707045851288240150868402711e-06	0.000000000000000000000000000000e+00
-4.861464799950784254178870469332e+03	-1.329615353947209786117378271797e-04	-8.287456569875135129399010280871e-06	0.000000000000000000000000000000e+00
-4.861364799950783890380989760160e+03	-1.333141908367475999760976002051e-04	-8.108532891593047940985601595987e-06	0.000000000000000000000000000000e+00
-4.861264799950783526583109050989e+03	-1.336666158178851065551490107097e-04	-7.929937321222853784368628238255e-06	0.000000000000000000000000000000e+00
-4.861164799950783162785228341818e+03	-1.340188056162690787009861281831e-04	-7.751671155775267566629890825247e-06	0.000000000000000000000000000000e+00
-4.861064799950782798987347632647e+03	-1.343707555068207625849352471192e-04	-7.573735679027877916598930629899e-06	0.000000000000000000000000000000e+00
-4.860964799950782435189466923475e+03	-1.347224607613258374853859589138e-04	-7.396132161499441428969756073819e-06	0.000000000000000000000000000000e+00
-4.860864799950782071391586214304e+03	-1.350739166485133457059480965867e-04	-7.218861860424477605113844497220e-06	0.000000000000000000000000000000e+00
-4.860764799950781707593705505133e+03	-1.354251184341346495986629916430e-04	-7.041926019728171266852997239871e-06	0.000000000000000000000000000000e+00
-4.860664799950781343795824795961e+03	-1.357760613810426867428121644465e-04	-6.865325870001584137257942541677e-06	0.000000000000000000000000000000e+00
-4.860564799950780979997944086790e+03	-1.361267407492712522287803267318e-04	-6.689062628477161188912582939770e-06	0.000000000000000000000000000000e+00
-4.860464799950780616200063377619e+03	-1.364771517961143622570813205286e-04	-6.513137499004565640961777334139e-06	0.000000000000000000000000000000e+00
-4.860364799950780252402182668447e+03	-1.368272897762058616828728663251e-04	-6.337551672026805335492978532574e-06	0.000000000000000000000000000000e+00
-4.860264799950779888604301959276e+03	-1.371771499415990586655256233684e-04	-6.162306324556679292371932921135e-06	0.000000000000000000000000000000e+00
-4.860164799950779524806421250105e+03	-1.375267275418465219485181227910e-04	-5.987402620153521572642866394043e-06	0.000000000000000000000000000000e+00
-4.860064799950779161008540540934e+03	-1.378760178240799865595489492875e-04	-5.812841708900270402580415934901e-06	0.000000000000000000000000000000e+00
-4.859964799950778797210659831762e+03	-1.382250160330903679308661713421e-04	-5.638624727380840535536678237438e-06	0.000000000000000000000000000000e+00
-4.859864799950778433412779122591e+03	-1.385737174114079386499226442808e-04	-5.464752798657805627846953400173e-06	0.000000000000000000000000000000e+00
-4.859764799950778069614898413420e+03	-1.389221171993825323150856254628e-04	-5.291227032250403334288392509510e-06	0.000000000000000000000000000000e+00
-4.859664799950777705817017704248e+03	-1.392702106352639642317808865712e-04	-5.118048524112836018037236973655e-06	0.000000000000000000000000000000e+00
-4.859564799950777342019136995077e+03	-1.396179929552824792136911380425e-04	-4.945218356612903497541381542257e-06	0.000000000000000000000000000000e+00
-4.859464799950776978221256285906e+03	-1.399654593937293891193346384583e-04	-4.772737598510940725253948874185e-06	0.000000000000000000000000000000e+00
-4.859364799950776614423375576735e+03	-1.403126051830376832835894918006e-04	-4.600607304939071409656189959314e-06	0.000000000000000000000000000000e+00
-4.859264799950776250625494867563e+03	-1.406594255538629642098696903574e-04	-4.428828517380781815734446665855e-06	0.000000000000000000000000000000e+00
-4.859164799950775886827614158392e+03	-1.410059157351643019471382212160e-04	-4.257402263650798650285178581498e-06	0.000000000000000000000000000000e+00
-4.859064799950775523029733449221e+03	-1.413520709542851968871374213066e-04	-4.086329557875298984135313540289e-06	0.000000000000000000000000000000e+00
-4.858964799950775159231852740049e+03	-1.416978864370348407172167659596e-04	-3.915611400472430188421293223433e-06	0.000000000000000000000000000000e+00
-4.858864799950774795433972030878e+03	-1.420433574077691876377804724996e-04	-3.745248778133149202289233631324e-06	0.000000000000000000000000000000e+00
-4.858764799950774431636091321707e+03	-1.423884790894724050504954737661e-04	-3.575242663802373508719675138101e-06	0.000000000000000000000000000000e+00
-4.858664799950774067838210612535e+03	-1.427332467038382158262821430839e-04	-3.405594016660462876718235350482e-06	0.000000000000000000000000000000e+00
-4.858564799950773704040329903364e+03	-1.430776554713514574137395163334e-04	-3.236303782105015776246166939178e-06	0.000000000000000000000000000000e+00
-4.858464799950773340242449194193e+03	-1.434217006113697222627334504352e-04	-3.067372891732982583473188578638e-06	0.000000000000000000000000000000e+00
-4.858364799950772976444568485022e+03	-1.437653773422049982479847818340e-04	-2.898802263323107011297376928161e-06	0.000000000000000000000000000000e+00
-4.858264799950772612646687775850e+03	-1.441086808812055530381462942202e-04	-2.730592800818675859857859178348e-06	0.000000000000000000000000000000e+00
-4.858164799950772248848807066679e+03	-1.444516064448377371497167498404e-04	-2.562745394310607580226407317681e-06	0.000000000000000000000000000000e+00
-4.858064799950771885050926357508e+03	-1.447941492487680309464437300448e-04	-2.395260920020851699190674727324e-06	0.000000000000000000000000000000e+00
-4.857964799950771521253045648336e+03	-1.451363045079450645336721636980e-04	-2.228140240286116469304493817316e-06	0.000000000000000000000000000000e+00
-4.857864799950771157455164939165e+03	-1.454780674366818815981816648275e-04	-2.061384203541912038711025889626e-06	0.000000000000000000000000000000e+00
-4.857764799950770793657284229994e+03	-1.458194332487380135126436853099e-04	-1.894993644306928622496550077003e-06	0.000000000000000000000000000000e+00
-4.857664799950770429859403520823e+03	-1.461603971574019600158933496203e-04	-1.728969383167733158432419898753e-06	0.000000000000000000000000000000e+00
-4.857564799950770066061522811651e+03	-1.465009543755734801578211046191e-04	-1.563312226763790164577581399963e-06	0.000000000000000000000000000000e+00
-4.857464799950769702263642102480e+03	-1.468411001158461542948074907144e-04	-1.398022967772812516214046840712e-06	0.000000000000000000000000000000e+00
-4.857364799950769338465761393309e+03	-1.471808295905898918750492887497e-04	-1.233102384896427954313457425739e-06	0.000000000000000000000000000000e+00
-4.857264799950768974667880684137e+03	-1.475201380120336018542115397167e-04	-1.068551242846186101248442262834e-06	0.000000000000000000000000000000e+00
-4.857164799950768610869999974966e+03	-1.478590205923478902161338766064e-04	-9.043702923298826903427240567201e-07	0.000000000000000000000000000000e+00
-4.857064799950768247072119265795e+03	-1.481974725437278659137541048096e-04	-7.405602700382165734903773361697e-07	0.000000000000000000000000000000e+00
-4.856964799950767883274238556623e+03	-1.485354890784759739150860946566e-04	-5.771218986317637308555966030310e-07	0.000000000000000000000000000000e+00
-4.856864799950767519476357847452e+03	-1.488730654090849366694149225054e-04	-4.140558867282954935864049475502e-07	0.000000000000000000000000000000e+00
-4.856764799950767155678477138281e+03	-1.492101967483207768886549482446e-04	-2.513629288904136627297541788095e-07	0.000000000000000000000000000000e+00
-4.856664799950766791880596429110e+03	-1.495468783093058674337622049322e-04	-8.904370561351920030916553931710e-08	0.000000000000000000000000000000e+00
-4.856564799950766428082715719938e+03	-1.498831053056020354112554127113e-04	7.290111668588794265481235236381e-08	0.000000000000000000000000000000e+00
-4.856464799950766064284835010767e+03	-1.502188729512938017950085534125e-04	2.344708856815894549447938741832e-07	0.000000000000000000000000000000e+00
-4.856364799950765700486954301596e+03	-1.505541764610715939429891330192e-04	3.956649631486832280482341880901e-07	0.000000000000000000000000000000e+00
-4.856264799950765336689073592424e+03	-1.508890110503151207443223169591e-04	5.564827249742980582424001223529e-07	0.000000000000000000000000000000e+00
-4.856164799950764972891192883253e+03	-1.512233719351766935562464411191e-04	7.169235611679737177256164018524e-07	0.000000000000000000000000000000e+00
-4.856064799950764609093312174082e+03	-1.515572543326646826663400835500e-04	8.769868758717074006464120908277e-07	0.000000000000000000000000000000e+00
-4.855964799950764245295431464911e+03	-1.518906534607270008598034483072e-04	1.036672087369678455431388011676e-06	0.000000000000000000000000000000e+00
-4.855864799950763881497550755739e+03	-1.522235645383347225120113099806e-04	1.195978628097626310060742731156e-06	0.000000000000000000000000000000e+00
-4.855764799950763517699670046568e+03	-1.525559827855655400507400853982e-04	1.354905944651903771966763335988e-06	0.000000000000000000000000000000e+00
-4.855664799950763153901789337397e+03	-1.528879034236875185739923388439e-04	1.513453497798194691126966691941e-06	0.000000000000000000000000000000e+00
-4.855564799950762790103908628225e+03	-1.532193216752427962577126629995e-04	1.671620762479906786021968678746e-06	0.000000000000000000000000000000e+00
-4.855464799950762426306027919054e+03	-1.535502327641312576584492477494e-04	1.829407227826216127293795093989e-06	0.000000000000000000000000000000e+00
-4.855364799950762062508147209883e+03	-1.538806319156944238564499460864e-04	1.986812397159787843060104600701e-06	0.000000000000000000000000000000e+00
-4.855264799950761698710266500711e+03	-1.542105143567991799684324671915e-04	2.143835788004159281598930836266e-06	0.000000000000000000000000000000e+00
-4.855164799950761334912385791540e+03	-1.545398753159217466058433787524e-04	2.300476932090786266678654123363e-06	0.000000000000000000000000000000e+00
-4.855064799950760971114505082369e+03	-1.548687100232315700179541728687e-04	2.456735375365764303994464343162e-06	0.000000000000000000000000000000e+00
-4.854964799950760607316624373198e+03	-1.551970137106752935501202683710e-04	2.612610677996199539481134155317e-06	0.000000000000000000000000000000e+00
-4.854864799950760243518743664026e+03	-1.555247816120607019969857010011e-04	2.768102414376253609941099312342e-06	0.000000000000000000000000000000e+00
-4.854764799950759879720862954855e+03	-1.558520089631408556910679985563e-04	2.923210173132848833460689999542e-06	0.000000000000000000000000000000e+00
-4.854664799950759515922982245684e+03	-1.561786910016980890660714953455e-04	3.077933557131044751042827506415e-06	0.000000000000000000000000000000e+00
-4.854564799950759152125101536512e+03	-1.565048229676281176404178951955e-04	3.232272183479064420116031244867e-06	0.000000000000000000000000000000e+00
-4.854464799950758788327220827341e+03	-1.568304001030242263159397708705e-04	3.386225683532995023875206488939e-06	0.000000000000000000000000000000e+00
-4.854364799950758424529340118170e+03	-1.571554176522613763614111270783e-04	3.539793702901147126344688631505e-06	0.000000000000000000000000000000e+00
-4.854264799950758060731459408998e+03	-1.574798708620804208162952120276e-04	3.692975901448074267229438466531e-06	0.000000000000000000000000000000e+00
-4.854164799950757696933578699827e+03	-1.578037549816723469995466411220e-04	3.845771953298265602048597311402e-06	0.000000000000000000000000000000e+00
-4.854064799950757333135697990656e+03	-1.581270652627625190184135206550e-04	3.998181546839486600079457967460e-06	0.000000000000000000000000000000e+00
-4.853964799950756969337817281485e+03	-1.584497969596949202772395715044e-04	4.150204384725787281869638367660e-06	0.000000000000000000000000000000e+00
-4.853864799950756605539936572313e+03	-1.587719453295164501963748771018e-04	4.301840183880175455218616148434e-06	0.000000000000000000000000000000e+00
-4.853764799950756241742055863142e+03	-1.590935056320612480361409435403e-04	4.453088675496945208749730721332e-06	0.000000000000000000000000000000e+00
-4.853664799950755877944175153971e+03	-1.594144731300350167207957596816e-04	4.603949605043677603731597930414e-06	0.000000000000000000000000000000e+00
-4.853564799950755514146294444799e+03	-1.597348430890994008726074815385e-04	4.754422732262886459094625157817e-06	0.000000000000000000000000000000e+00
-4.853464799950755150348413735628e+03	-1.600546107779562835307651802452e-04	4.904507831173337181729886269377e-06	0.000000000000000000000000000000e+00
-4.853364799950754786550533026457e+03	-1.603737714684322183955611507145e-04	5.054204690071017466246675042818e-06	0.000000000000000000000000000000e+00
-4.853264799950754422752652317286e+03	-1.606923204355628349675189081580e-04	5.203513111529782734078312944614e-06	0.000000000000000000000000000000e+00
-4.853164799950754058954771608114e+03	-1.610102529576771352663039360564e-04	5.352432912401642430618321083502e-06	0.000000000000000000000000000000e+00
-4.853064799950753695156890898943e+03	-1.613275643164819802850146190920e-04	5.500963923816720214671899258363e-06	0.000000000000000000000000000000e+00
-4.852964799950753331359010189772e+03	-1.616442497971465222343645518066e-04	5.649105991182868558464925251572e-06	0.000000000000000000000000000000e+00
-4.852864799950752967561129480600e+03	-1.619603046883865554717019108466e-04	5.796858974184941993375210639305e-06	0.000000000000000000000000000000e+00
-4.852764799950752603763248771429e+03	-1.622757242825489758502460757583e-04	5.944222746783740012814327424717e-06	0.000000000000000000000000000000e+00
-4.852664799950752239965368062258e+03	-1.625905038756962129632699376458e-04	6.091197197214592527205693356374e-06	0.000000000000000000000000000000e+00
-4.852564799950751876167487353086e+03	-1.629046387676906081781735835534e-04	6.237782227985618364245017086755e-06	0.000000000000000000000000000000e+00
-4.852464799950751512369606643915e+03	-1.632181242622789010907752293988e-04	6.383977755875631403454685541821e-06	0.000000000000000000000000000000e+00
-4.852364799950751148571725934744e+03	-1.635309556671766075593849043557e-04	6.529783711931723991185247402136e-06	0.000000000000000000000000000000e+00
-4.852264799950750784773845225573e+03	-1.638431282941524519489867595112e-04	6.675200041466486978482524489165e-06	0.000000000000000000000000000000e+00
-4.852164799950750420975964516401e+03	-1.641546374591127722703670643867e-04	6.820226704054902804237082991623e-06	0.000000000000000000000000000000e+00
-4.852064799950750057178083807230e+03	-1.644654784821858711091335791821e-04	6.964863673530892141858277682998e-06	0.000000000000000000000000000000e+00
-4.851964799950749693380203098059e+03	-1.647756466878065020800064877093e-04	7.109110937983519191670552656026e-06	0.000000000000000000000000000000e+00
-4.851864799950749329582322388887e+03	-1.650851374048001665457291453620e-04	7.252968499752861548262629354245e-06	0.000000000000000000000000000000e+00
-4.851764799950748965784441679716e+03	-1.653939459664675187561960756355e-04	7.396436375425527702130636814593e-06	0.000000000000000000000000000000e+00
-4.851664799950748601986560970545e+03	-1.657020677106687167774723423719e-04	7.539514595829840810340023715685e-06	0.000000000000000000000000000000e+00
-4.851564799950748238188680261374e+03	-1.660094979799077463157586098674e-04	7.682203206030676877744990671548e-06	0.000000000000000000000000000000e+00
-4.851464799950747874390799552202e+03	-1.663162321214167174363018908423e-04	7.824502265323963277996073550913e-06	0.000000000000000000000000000000e+00
-4.851364799950747510592918843031e+03	-1.666222654872402154924149186854e-04	7.966411847230836767302930567780e-06	0.000000000000000000000000000000e+00
-4.851264799950747146795038133860e+03	-1.669275934343195165292239590116e-04	8.107932039491452520622860600241e-06	0.000000000000000000000000000000e+00
-4.851164799950746782997157424688e+03	-1.672322113245768840025795576310e-04	8.249062944058461977966945077867e-06	0.000000000000000000000000000000e+00
-4.851064799950746419199276715517e+03	-1.675361145249997570777500399686e-04	8.389804677090134936868343062955e-06	0.000000000000000000000000000000e+00
-4.850964799950746055401396006346e+03	-1.678392984077250202432779468964e-04	8.530157368943156384198840680444e-06	0.000000000000000000000000000000e+00
-4.850864799950745691603515297174e+03	-1.681417583501230831894562856021e-04	8.670121164165064186015764724491e-06	0.000000000000000000000000000000e+00
-4.850764799950745327805634588003e+03	-1.684434897348820691070220290086e-04	8.809696221486358128625361596509e-06	0.000000000000000000000000000000e+00
-4.850664799950744964007753878832e+03	-1.687444879500919487757409909179e-04	8.948882713812259982071907471468e-06	0.000000000000000000000000000000e+00
-4.850564799950744600209873169661e+03	-1.690447483893285662327754526046e-04	9.087680828214127974184338709662e-06	0.000000000000000000000000000000e+00
-4.850464799950744236411992460489e+03	-1.693442664517377457562147258230e-04	9.226090765920544309905242108538e-06	0.000000000000000000000000000000e+00
-4.850364799950743872614111751318e+03	-1.696430375421192362182798429870e-04	9.364112742308041854584314822585e-06	0.000000000000000000000000000000e+00
-4.850264799950743508816231042147e+03	-1.699410570710107096486368716270e-04	9.501746986891502168488289614690e-06	0.000000000000000000000000000000e+00
-4.850164799950743145018350332975e+03	-1.702383204547716784825472924325e-04	9.638993743314201175604802318553e-06	0.000000000000000000000000000000e+00
-4.850064799950742781220469623804e+03	-1.705348231156674128090183772954e-04	9.775853269337529571794513649774e-06	0.000000000000000000000000000000e+00
-4.849964799950742417422588914633e+03	-1.708305604819527220936820066655e-04	9.912325836830349008775911667790e-06	0.000000000000000000000000000000e+00
-4.849864799950742053624708205462e+03	-1.711255279879558182168364233178e-04	1.004841173175802471152426309509e-05	0.000000000000000000000000000000e+00
-4.849764799950741689826827496290e+03	-1.714197210741620429862164254331e-04	1.018411125417110572996450684746e-05	0.000000000000000000000000000000e+00
-4.849664799950741326028946787119e+03	-1.717131351872975414396549354024e-04	1.031942471819366637748524584417e-05	0.000000000000000000000000000000e+00
-4.849564799950740962231066077948e+03	-1.720057657804129622527988807690e-04	1.045435245201131224440562611511e-05	0.000000000000000000000000000000e+00
-4.849464799950740598433185368776e+03	-1.722976083129670497266078266208e-04	1.058889479785883723386794713628e-05	0.000000000000000000000000000000e+00
-4.849364799950740234635304659605e+03	-1.725886582509101273546353594313e-04	1.072305211200754009048547593652e-05	0.000000000000000000000000000000e+00
-4.849264799950739870837423950434e+03	-1.728789110667676898105277194517e-04	1.085682476475219872767957046689e-05	0.000000000000000000000000000000e+00
-4.849164799950739507039543241262e+03	-1.731683622397237509900336238644e-04	1.099021314039770574183790124989e-05	0.000000000000000000000000000000e+00
-4.849064799950739143241662532091e+03	-1.734570072557043275782856506240e-04	1.112321763724537019549145483444e-05	0.000000000000000000000000000000e+00
-4.848964799950738779443781822920e+03	-1.737448416074606244614841887852e-04	1.125583866757886195258779593598e-05	0.000000000000000000000000000000e+00
-4.848864799950738415645901113749e+03	-1.740318607946523827689072616565e-04	1.138807665764982736498079490817e-05	0.000000000000000000000000000000e+00
-4.848764799950738051848020404577e+03	-1.743180603239310652845944771272e-04	1.151993204766315936947787545996e-05	0.000000000000000000000000000000e+00
-4.848664799950737688050139695406e+03	-1.746034357090229334388137294454e-04	1.165140529176193215984014966979e-05	0.000000000000000000000000000000e+00
-4.848564799950737324252258986235e+03	-1.748879824708121242995279009946e-04	1.178249685801198688120828422798e-05	0.000000000000000000000000000000e+00
-4.848464799950736960454378277063e+03	-1.751716961374237275638615640716e-04	1.191320722838618528761304299346e-05	0.000000000000000000000000000000e+00
-4.848364799950736596656497567892e+03	-1.754545722443065372889159370118e-04	1.204353689874831781004334979590e-05	0.000000000000000000000000000000e+00
-4.848264799950736232858616858721e+03	-1.757366063343160746731269616916e-04	1.217348637883667281133544951777e-05	0.000000000000000000000000000000e+00
-4.848164799950735869060736149549e+03	-1.760177939577972584719173232415e-04	1.230305619224727549821263999918e-05	0.000000000000000000000000000000e+00
-4.848064799950735505262855440378e+03	-1.762981306726671567285114061718e-04	1.243224687641676769135536811950e-05	0.000000000000000000000000000000e+00
-4.847964799950735141464974731207e+03	-1.765776120444975487693700655356e-04	1.256105898260496911108315826189e-05	0.000000000000000000000000000000e+00
-4.847864799950734777667094022036e+03	-1.768562336465975414097340223663e-04	1.268949307587707952106690495464e-05	0.000000000000000000000000000000e+00
-4.847764799950734413869213312864e+03	-1.771339910600959683187327620146e-04	1.281754973508556577578478691271e-05	0.000000000000000000000000000000e+00
-4.847664799950734050071332603693e+03	-1.774108798740238435946020567613e-04	1.294522955285168633787675623870e-05	0.000000000000000000000000000000e+00
-4.847564799950733686273451894522e+03	-1.776868956853966256045213034653e-04	1.307253313554669222891317648116e-05	0.000000000000000000000000000000e+00
-4.847464799950733322475571185350e+03	-1.779620340992963724042336126629e-04	1.319946110327268577885276995554e-05	0.000000000000000000000000000000e+00
-4.847364799950732958677690476179e+03	-1.782362907289539784728288340787e-04	1.332601408984313548012397981912e-05	0.000000000000000000000000000000e+00
-4.847264799950732594879809767008e+03	-1.785096611958311403969834607608e-04	1.345219274276306727512048100337e-05	0.000000000000000000000000000000e+00
-4.847164799950732231081929057837e+03	-1.787821411297023225552005332162e-04	1.357799772320890686612242237441e-05	0.000000000000000000000000000000e+00
-4.847064799950731867284048348665e+03	-1.790537261687366143818322949954e-04	1.370342970600798490610466168205e-05	0.000000000000000000000000000000e+00
-4.846964799950731503486167639494e+03	-1.793244119595794521058312875894e-04	1.382848937961771015262967682302e-05	0.000000000000000000000000000000e+00
-4.846864799950731139688286930323e+03	-1.795941941574343675945557574636e-04	1.395317744610440211449568087554e-05	0.000000000000000000000000000000e+00
-4.846764799950730775890406221151e+03	-1.798630684261445203571405659915e-04	1.407749462112179335553530795666e-05	0.000000000000000000000000000000e+00
-4.846664799950730412092525511980e+03	-1.801310304382740940225965387000e-04	1.420144163388918959710360834237e-05	0.000000000000000000000000000000e+00
-4.846564799950730048294644802809e+03	-1.803980758751898012381270630655e-04	1.432501922716929270145303637607e-05	0.000000000000000000000000000000e+00
-4.846464799950729684496764093637e+03	-1.806642004271420362017386285203e-04	1.444822815724569331225900920002e-05	0.000000000000000000000000000000e+00
-4.846364799950729320698883384466e+03	-1.809293997933461085100143028725e-04	1.457106919390003315229603630954e-05	0.000000000000000000000000000000e+00
-4.846264799950728956901002675295e+03	-1.811936696820632872705070237629e-04	1.469354312038881834353958033557e-05	0.000000000000000000000000000000e+00
-4.846164799950728593103121966124e+03	-1.814570058106817096888613294325e-04	1.481565073341990577255027766723e-05	0.000000000000000000000000000000e+00
-4.846064799950728229305241256952e+03	-1.817194039057972625508807773542e-04	1.493739284312866080707462440591e-05	0.000000000000000000000000000000e+00
-4.845964799950727865507360547781e+03	-1.819808597032943281793238021748e-04	1.505877027305376942320318256474e-05	0.000000000000000000000000000000e+00
-4.845864799950727501709479838610e+03	-1.822413689484263948654280129702e-04	1.517978386011273184814061865122e-05	0.000000000000000000000000000000e+00
-4.845764799950727137911599129438e+03	-1.825009273958965046701086176739e-04	1.530043445457700553133557896945e-05	0.000000000000000000000000000000e+00
-4.845664799950726774113718420267e+03	-1.827595308099377554352654717817e-04	1.542072292004683132528829181407e-05	0.000000000000000000000000000000e+00
-4.845564799950726410315837711096e+03	-1.830171749643934775344383814044e-04	1.554065013342571577098158441821e-05	0.000000000000000000000000000000e+00
-4.845464799950726046517957001925e+03	-1.832738556427974648335710305957e-04	1.566021698489459320485783777599e-05	0.000000000000000000000000000000e+00
-4.845364799950725682720076292753e+03	-1.835295686384539074961774751671e-04	1.577942437788563888822167269321e-05	0.000000000000000000000000000000e+00
-4.845264799950725318922195583582e+03	-1.837843097545174332087258850521e-04	1.589827322905577381664983527276e-05	0.000000000000000000000000000000e+00
-4.845164799950724955124314874411e+03	-1.840380748040727960403162288827e-04	1.601676446825981377556323559386e-05	0.000000000000000000000000000000e+00
-4.845064799950724591326434165239e+03	-1.842908596102145653023579585650e-04	1.613489903852331007580618582598e-05	0.000000000000000000000000000000e+00
-4.844964799950724227528553456068e+03	-1.845426600061267059880304453046e-04	1.625267789601505486417852563985e-05	0.000000000000000000000000000000e+00
-4.844864799950723863730672746897e+03	-1.847934718351619423713089185313e-04	1.637010201001923745639347884673e-05	0.000000000000000000000000000000e+00
-4.844764799950723499932792037725e+03	-1.850432909509210673958817805485e-04	1.648717236290730251443807652389e-05	0.000000000000000000000000000000e+00
-4.844664799950723136134911328554e+03	-1.852921132173320352236334240814e-04	1.660388995010945924635931136848e-05	0.000000000000000000000000000000e+00
-4.844564799950722772337030619383e+03	-1.855399345087290266780727376883e-04	1.672025578008586534539854639991e-05	0.000000000000000000000000000000e+00
-4.844464799950722408539149910212e+03	-1.857867507099313249523814262076e-04	1.683627087429749244473775604547e-05	0.000000000000000000000000000000e+00
-4.844364799950722044741269201040e+03	-1.860325577163220286871364583803e-04	1.695193626717664937093507648846e-05	0.000000000000000000000000000000e+00
-4.844264799950721680943388491869e+03	-1.862773514339266566278152659208e-04	1.706725300609719707736755545113e-05	0.000000000000000000000000000000e+00
-4.844164799950721317145507782698e+03	-1.865211277794916167570293819011e-04	1.718222215134441460009963320577e-05	0.000000000000000000000000000000e+00
-4.844064799950720953347627073526e+03	-1.867638826805625399014865184455e-04	1.729684477608456347002240105493e-05	0.000000000000000000000000000000e+00
-4.843964799950720589549746364355e+03	-1.870056120755624507086267716005e-04	1.741112196633410992368216907433e-05	0.000000000000000000000000000000e+00
-4.843864799950720225751865655184e+03	-1.872463119138697759929329533790e-04	1.752505482092863201785265525601e-05	0.000000000000000000000000000000e+00
-4.843764799950719861953984946012e+03	-1.874859781558962717670779873913e-04	1.763864445149139470719185096570e-05	0.000000000000000000000000000000e+00
-4.843664799950719498156104236841e+03	-1.877246067731647334326378073754e-04	1.775189198240159966124714074898e-05	0.000000000000000000000000000000e+00
-4.843564799950719134358223527670e+03	-1.879621937483865704455326950395e-04	1.786479855076233353773119960639e-05	0.000000000000000000000000000000e+00
-4.843464799950718770560342818499e+03	-1.881987350755392454561970572158e-04	1.797736530636815711382825444531e-05	0.000000000000000000000000000000e+00
-4.843364799950718406762462109327e+03	-1.884342267599436050295319544645e-04	1.808959341167240642629827906962e-05	0.000000000000000000000000000000e+00
-4.843264799950718042964581400156e+03	-1.886686648183409393143145083016e-04	1.820148404175415171027049843211e-05	0.000000000000000000000000000000e+00
-4.843164799950717679166700690985e+03	-1.889020452789699875024986841510e-04	1.831303838428484801804409232151e-05	0.000000000000000000000000000000e+00
-4.843064799950717315368819981813e+03	-1.891343641816437535531358893337e-04	1.842425763949465380097357536382e-05	0.000000000000000000000000000000e+00
-4.842964799950716951570939272642e+03	-1.893656175778261592859696982316e-04	1.853514302013843439509779842389e-05	0.000000000000000000000000000000e+00
-4.842864799950716587773058563471e+03	-1.895958015307085077396503924874e-04	1.864569575146144702238078239009e-05	0.000000000000000000000000000000e+00
-4.842764799950716223975177854300e+03	-1.898249121152858381097322526543e-04	1.875591707116471408382796237646e-05	0.000000000000000000000000000000e+00
-4.842664799950715860177297145128e+03	-1.900529454184331180563449770204e-04	1.886580822937006441568710823908e-05	0.000000000000000000000000000000e+00
-4.842564799950715496379416435957e+03	-1.902798975389811920663762911943e-04	1.897537048858486283752465551000e-05	0.000000000000000000000000000000e+00
-4.842464799950715132581535726786e+03	-1.905057645877926213954373091397e-04	1.908460512366642799217744674856e-05	0.000000000000000000000000000000e+00
-4.842364799950714768783655017614e+03	-1.907305426878373613795020213857e-04	1.919351342178613170131630527582e-05	0.000000000000000000000000000000e+00
-4.842264799950714404985774308443e+03	-1.909542279742682219061122861348e-04	1.930209668239316628409428522328e-05	0.000000000000000000000000000000e+00
-4.842164799950714041187893599272e+03	-1.911768165944962465704198839589e-04	1.941035621717803404898822217106e-05	0.000000000000000000000000000000e+00
-4.842064799950713677390012890100e+03	-1.913983047082658207806854511190e-04	1.951829335003568103180243697992e-05	0.000000000000000000000000000000e+00
-4.841964799950713313592132180929e+03	-1.916186884877296172334515400593e-04	1.962590941702833935433858414399e-05	0.000000000000000000000000000000e+00
-4.841864799950712949794251471758e+03	-1.918379641175234329684984313502e-04	1.973320576634805448680912154380e-05	0.000000000000000000000000000000e+00
-4.841764799950712585996370762587e+03	-1.920561277948407282682025121190e-04	1.984018375827890080212619061673e-05	0.000000000000000000000000000000e+00
-4.841664799950712222198490053415e+03	-1.922731757295071926619489666166e-04	1.994684476515887864580232891054e-05	0.000000000000000000000000000000e+00
-4.841564799950711858400609344244e+03	-1.924891041440548501446211604460e-04	2.005319017134150308585838207165e-05	0.000000000000000000000000000000e+00
-4.841464799950711494602728635073e+03	-1.927039092737961915001443369277e-04	2.015922137315708773087040428518e-05	0.000000000000000000000000000000e+00
-4.841364799950711130804847925901e+03	-1.929175873668980626795405042273e-04	2.026493977887371006362839109816e-05	0.000000000000000000000000000000e+00
-4.841264799950710767006967216730e+03	-1.931301346844553363385488253812e-04	2.037034680865787184293400069457e-05	0.000000000000000000000000000000e+00
-4.841164799950710403209086507559e+03	-1.933415475005644749550287597728e-04	2.047544389453485457353726362228e-05	0.000000000000000000000000000000e+00
-4.841064799950710039411205798388e+03	-1.935518221023967415806571468195e-04	2.058023248034876326794870293746e-05	0.000000000000000000000000000000e+00
-4.840964799950709675613325089216e+03	-1.937609547902714105926252896595e-04	2.068471402172225850012686476642e-05	0.000000000000000000000000000000e+00
-4.840864799950709311815444380045e+03	-1.939689418777287073947929174622e-04	2.078888998601599707983199338823e-05	0.000000000000000000000000000000e+00
-4.840764799950708948017563670874e+03	-1.941757796916024499632447142261e-04	2.089276185228775085445974968312e-05	0.000000000000000000000000000000e+00
-4.840664799950708584219682961702e+03	-1.943814645720927174969011597128e-04	2.099633111125122735527749606721e-05	0.000000000000000000000000000000e+00
-4.840564799950708220421802252531e+03	-1.945859928728380853872603761801e-04	2.109959926523459228806314791349e-05	0.000000000000000000000000000000e+00
-4.840464799950707856623921543360e+03	-1.947893609609878330830856629774e-04	2.120256782813867353935585735591e-05	0.000000000000000000000000000000e+00
-4.840364799950707492826040834188e+03	-1.949915652172738809045499097650e-04	2.130523832539488396776820866574e-05	0.000000000000000000000000000000e+00
-4.840264799950707129028160125017e+03	-1.951926020360824829118912004944e-04	2.140761229392282232277845699375e-05	0.000000000000000000000000000000e+00
-4.840164799950706765230279415846e+03	-1.953924678255258655639597931142e-04	2.150969128208758278418891163319e-05	0.000000000000000000000000000000e+00
-4.840064799950706401432398706675e+03	-1.955911590075134326958961050735e-04	2.161147684965676973411867478614e-05	0.000000000000000000000000000000e+00
-4.839964799950706037634517997503e+03	-1.957886720178229976018630109635e-04	2.171297056775719404460821271297e-05	0.000000000000000000000000000000e+00
-4.839864799950705673836637288332e+03	-1.959850033061716627520720823696e-04	2.181417401883129831468080550572e-05	0.000000000000000000000000000000e+00
-4.839764799950705310038756579161e+03	-1.961801493362864826693753306230e-04	2.191508879659325684675225121012e-05	0.000000000000000000000000000000e+00
-4.839664799950704946240875869989e+03	-1.963741065859750454906940131394e-04	2.201571650598479440810208151991e-05	0.000000000000000000000000000000e+00
-4.839564799950704582442995160818e+03	-1.965668715471956750576870698310e-04	2.211605876313070683674734395741e-05	0.000000000000000000000000000000e+00
-4.839464799950704218645114451647e+03	-1.967584407261275516922566231059e-04	2.221611719529408349171895054042e-05	0.000000000000000000000000000000e+00
-4.839364799950703854847233742476e+03	-1.969488106432405619215103564912e-04	2.231589344083123493587238195257e-05	0.000000000000000000000000000000e+00
-4.839264799950703491049353033304e+03	-1.971379778333649042572350840175e-04	2.241538914914633601562811426877e-05	0.000000000000000000000000000000e+00
-4.839164799950703127251472324133e+03	-1.973259388457605052399901346405e-04	2.251460598064575384445566708091e-05	0.000000000000000000000000000000e+00
-4.839064799950702763453591614962e+03	-1.975126902441862457478205516992e-04	2.261354560669210812394631926470e-05	0.000000000000000000000000000000e+00
-4.838964799950702399655710905790e+03	-1.976982286069689162544271709976e-04	2.271220970955802992115660221550e-05	0.000000000000000000000000000000e+00
-4.838864799950702035857830196619e+03	-1.978825505270719552469022017860e-04	2.281059998237962906661793760499e-05	0.000000000000000000000000000000e+00
-4.838764799950701672059949487448e+03	-1.980656526121640250131389349164e-04	2.290871812910967017301241965832e-05	0.000000000000000000000000000000e+00
-4.838664799950701308262068778276e+03	-1.982475314846872079584810810715e-04	2.300656586447046743891010900374e-05	0.000000000000000000000000000000e+00
-4.838564799950700944464188069105e+03	-1.984281837819252029223721089934e-04	2.310414491390648468504068202556e-05	0.000000000000000000000000000000e+00
-4.838464799950700580666307359934e+03	-1.986076061560710607090812773734e-04	2.320145701353665756375838080672e-05	0.000000000000000000000000000000e+00
-4.838364799950700216868426650763e+03	-1.987857952742948383032667303283e-04	2.329850391010641761290952955754e-05	0.000000000000000000000000000000e+00
-4.838264799950699853070545941591e+03	-1.989627478188110091400497836389e-04	2.339528736093943848289335163404e-05	0.000000000000000000000000000000e+00
-4.838164799950699489272665232420e+03	-1.991384604869455210093831531992e-04	2.349180913388909078438893107688e-05	0.000000000000000000000000000000e+00
-4.838064799950699125474784523249e+03	-1.993129299912027726452562470527e-04	2.358807100728963943806620884303e-05	0.000000000000000000000000000000e+00
-4.837964799950698761676903814077e+03	-1.994861530593322921593030239151e-04	2.368407476990711915177702240332e-05	0.000000000000000000000000000000e+00
-4.837864799950698397879023104906e+03	-1.996581264343951173188124181834e-04	2.377982222088995578786196904986e-05	0.000000000000000000000000000000e+00
-4.837764799950698034081142395735e+03	-1.998288468748300402994672042567e-04	2.387531516971929973925520274136e-05	0.000000000000000000000000000000e+00
-4.837664799950697670283261686563e+03	-1.999983111545195000723768030682e-04	2.397055543615908486691432055515e-05	0.000000000000000000000000000000e+00
-4.837564799950697306485380977392e+03	-2.001665160628553392658385279290e-04	2.406554485020579605791639365986e-05	0.000000000000000000000000000000e+00
-4.837464799950696942687500268221e+03	-2.003334584048042628715013968588e-04	2.416028525203797250927445494639e-05	0.000000000000000000000000000000e+00
-4.837364799950696578889619559050e+03	-2.004991350009730258999868235392e-04	2.425477849196542979681549823123e-05	0.000000000000000000000000000000e+00
-4.837264799950696215091738849878e+03	-2.006635426876734855112377475805e-04	2.434902643037820411725177804918e-05	0.000000000000000000000000000000e+00
-4.837164799950695851293858140707e+03	-2.008266783169872194639987705855e-04	2.444303093769522209157719905281e-05	0.000000000000000000000000000000e+00
-4.837064799950695487495977431536e+03	-2.009885387568300903551876679387e-04	2.453679389431270290605237305304e-05	0.000000000000000000000000000000e+00
-4.836964799950695123698096722364e+03	-2.011491208910164032834522185311e-04	2.463031719055227585011939861470e-05	0.000000000000000000000000000000e+00
-4.836864799950694759900216013193e+03	-2.013084216193229279874554737972e-04	2.472360272660884374443246436215e-05	0.000000000000000000000000000000e+00
-4.836764799950694396102335304022e+03	-2.014664378575525686184549689628e-04	2.481665241249815160142280778821e-05	0.000000000000000000000000000000e+00
-4.836664799950694032304454594851e+03	-2.016231665375978708825560614670e-04	2.490946816800411472850665384193e-05	0.000000000000000000000000000000e+00
-4.836564799950693668506573885679e+03	-2.017786046075041768172592115960e-04	2.500205192262585206382750901977e-05	0.000000000000000000000000000000e+00
-4.836464799950693304708693176508e+03	-2.019327490315326169376813902900e-04	2.509440561552446879024606818387e-05	0.000000000000000000000000000000e+00
-4.836364799950692940910812467337e+03	-2.020855967902227771221257413004e-04	2.518653119546955773439163295269e-05	0.000000000000000000000000000000e+00
-4.836264799950692577112931758165e+03	-2.022371448804551486572167462441e-04	2.527843062078545682022472085304e-05	0.000000000000000000000000000000e+00
-4.836164799950692213315051048994e+03	-2.023873903155132259173293318710e-04	2.537010585929721514326581899290e-05	0.000000000000000000000000000000e+00
-4.836064799950691849517170339823e+03	-2.025363301251454414136921045042e-04	2.546155888827631848746711751286e-05	0.000000000000000000000000000000e+00
-4.835964799950691485719289630651e+03	-2.026839613556268568980017752423e-04	2.555279169438613362714575460988e-05	0.000000000000000000000000000000e+00
-4.835864799950691121921408921480e+03	-2.028302810698204207851685909603e-04	2.564380627362711207156004133978e-05	0.000000000000000000000000000000e+00
-4.835764799950690758123528212309e+03	-2.029752863472381713659531410343e-04	2.573460463128171937081077602638e-05	0.000000000000000000000000000000e+00
-4.835664799950690394325647503138e+03	-2.031189742841019792336798577281e-04	2.582518878185909675933122631175e-05	0.000000000000000000000000000000e+00
-4.835564799950690030527766793966e+03	-2.032613419934041812907332680282e-04	2.591556074903948901828366901956e-05	0.000000000000000000000000000000e+00
-4.835464799950689666729886084795e+03	-2.034023866049678081792395634153e-04	2.600572256561839789928101962513e-05	0.000000000000000000000000000000e+00
-4.835364799950689302932005375624e+03	-2.035421052655066490814222968098e-04	2.609567627345047466196070740097e-05	0.000000000000000000000000000000e+00
-4.835264799950688939134124666452e+03	-2.036804951386849641542520217286e-04	2.618542392339318221859689739262e-05	0.000000000000000000000000000000e+00
-4.835164799950688575336243957281e+03	-2.038175534051769259135528100657e-04	2.627496757525017606377422396680e-05	0.000000000000000000000000000000e+00
-4.835064799950688211538363248110e+03	-2.039532772627258437776742727721e-04	2.636430929771445142296808217264e-05	0.000000000000000000000000000000e+00
-4.834964799950687847740482538939e+03	-2.040876639262030633505118348836e-04	2.645345116831122273871358674402e-05	0.000000000000000000000000000000e+00
-4.834864799950687483942601829767e+03	-2.042207106276665675489295770362e-04	2.654239527334056937568108891501e-05	0.000000000000000000000000000000e+00
-4.834764799950687120144721120596e+03	-2.043524146164193608897485798792e-04	2.663114370781982382773572792800e-05	0.000000000000000000000000000000e+00
-4.834664799950686756346840411425e+03	-2.044827731590674743059748985630e-04	2.671969857542570920324459526896e-05	0.000000000000000000000000000000e+00
-4.834564799950686392548959702253e+03	-2.046117835395778344377559765377e-04	2.680806198843623276489508966414e-05	0.000000000000000000000000000000e+00
-4.834464799950686028751078993082e+03	-2.047394430593356450323594408758e-04	2.689623606767233552402446283836e-05	0.000000000000000000000000000000e+00
-4.834364799950685664953198283911e+03	-2.048657490372017141340432733188e-04	2.698422294243929450132876701751e-05	0.000000000000000000000000000000e+00
-4.834264799950685301155317574739e+03	-2.049906988095692662778940507096e-04	2.707202475046787765395120417544e-05	0.000000000000000000000000000000e+00
-4.834164799950684937357436865568e+03	-2.051142897304206462634479368745e-04	2.715964363785526502147703309387e-05	0.000000000000000000000000000000e+00
-4.834064799950684573559556156397e+03	-2.052365191713835892474426803034e-04	2.724708175900572592643966718384e-05	0.000000000000000000000000000000e+00
-4.833964799950684209761675447226e+03	-2.053573845217873553112980511415e-04	2.733434127657104884120617405152e-05	0.000000000000000000000000000000e+00
-4.833864799950683845963794738054e+03	-2.054768831887184032426729718424e-04	2.742142436139074425003291091141e-05	0.000000000000000000000000000000e+00
-4.833764799950683482165914028883e+03	-2.055950125970759016866967749948e-04	2.750833319243199340123698370952e-05	0.000000000000000000000000000000e+00
-4.833664799950683118368033319712e+03	-2.057117701896268608264400912233e-04	2.759506995672938021893320914568e-05	0.000000000000000000000000000000e+00
-4.833564799950682754570152610540e+03	-2.058271534270610201178969278502e-04	2.768163684932437588115047844006e-05	0.000000000000000000000000000000e+00
-4.833464799950682390772271901369e+03	-2.059411597880454378693693140434e-04	2.776803607320458961685467891289e-05	0.000000000000000000000000000000e+00
-4.833364799950682026974391192198e+03	-2.060537867692786742450372639013e-04	2.785426983924278911000996239444e-05	0.000000000000000000000000000000e+00
-4.833264799950681663176510483027e+03	-2.061650318855448929533658031232e-04	2.794034036613568712254657144811e-05	0.000000000000000000000000000000e+00
-4.833164799950681299378629773855e+03	-2.062748926697673937293714407915e-04	2.802624988034250450063059045824e-05	0.000000000000000000000000000000e+00
-4.833064799950680935580749064684e+03	-2.063833666730620635017257047394e-04	2.811200061602329262357667649663e-05	0.000000000000000000000000000000e+00
-4.832964799950680571782868355513e+03	-2.064904514647904480890983069941e-04	2.819759481497703901232629308815e-05	0.000000000000000000000000000000e+00
-4.832864799950680207984987646341e+03	-2.065961446326124444257399392910e-04	2.828303472657953915683250178947e-05	0.000000000000000000000000000000e+00
-4.832764799950679844187106937170e+03	-2.067004437825387488415762593519e-04	2.836832260772104133861488961532e-05	0.000000000000000000000000000000e+00
-4.832664799950679480389226227999e+03	-2.068033465389830613968130679226e-04	2.845346072274367800101178838101e-05	0.000000000000000000000000000000e+00
-4.832564799950679116591345518827e+03	-2.069048505448138836407268037476e-04	2.853845134337865995020726284093e-05	0.000000000000000000000000000000e+00
-4.832464799950678752793464809656e+03	-2.070049534614060182148576050309e-04	2.862329674868325710395539074327e-05	0.000000000000000000000000000000e+00
-4.832364799950678388995584100485e+03	-2.071036529686917703006049373826e-04	2.870799922497756239987004578396e-05	0.000000000000000000000000000000e+00
-4.832264799950678025197703391314e+03	-2.072009467652119322263887246649e-04	2.879256106578102531075302739083e-05	0.000000000000000000000000000000e+00
-4.832164799950677661399822682142e+03	-2.072968325681662259737242370861e-04	2.887698457174877529575127144135e-05	0.000000000000000000000000000000e+00
-4.832064799950677297601941972971e+03	-2.073913081134636914731883550189e-04	2.896127205060772841107956387940e-05	0.000000000000000000000000000000e+00
-4.831964799950676933804061263800e+03	-2.074843711557725870094082143424e-04	2.904542581709248046844054624849e-05	0.000000000000000000000000000000e+00
-4.831864799950676570006180554628e+03	-2.075760194685700185755067304072e-04	2.912944819288097318861485707231e-05	0.000000000000000000000000000000e+00
-4.831764799950676206208299845457e+03	-2.076662508441912439668963763495e-04	2.921334150652996723153929925498e-05	0.000000000000000000000000000000e+00
-4.831664799950675842410419136286e+03	-2.077550630938787058245298400294e-04	2.929710809341028822155514332870e-05	0.000000000000000000000000000000e+00
-4.831564799950675478612538427114e+03	-2.078424540478306852073903110423e-04	2.938075029564187287288087868653e-05	0.000000000000000000000000000000e+00
-4.831464799950675114814657717943e+03	-2.079284215552496570093843342164e-04	2.946427046202859488651867869713e-05	0.000000000000000000000000000000e+00
-4.831364799950674751016777008772e+03	-2.080129634843902930105286053220e-04	2.954767094799289433551710282178e-05	0.000000000000000000000000000000e+00
-4.831264799950674387218896299601e+03	-2.080960777226071938775936454036e-04	2.963095411551020037419466868212e-05	0.000000000000000000000000000000e+00
-4.831164799950674023421015590429e+03	-2.081777621764022416939871051866e-04	2.971412233304314388319250506143e-05	0.000000000000000000000000000000e+00
-4.831064799950673659623134881258e+03	-2.082580147714717085441482602448e-04	2.979717797547556005035608583942e-05	0.000000000000000000000000000000e+00
-4.830964799950673295825254172087e+03	-2.083368334527529314170735119660e-04	2.988012342404631138063214601530e-05	0.000000000000000000000000000000e+00
-4.830864799950672932027373462915e+03	-2.084142161844706889542444550045e-04	2.996296106628288370113573357845e-05	0.000000000000000000000000000000e+00
-4.830764799950672568229492753744e+03	-2.084901609501833342520671354947e-04	3.004569329593480598336423248451e-05	0.000000000000000000000000000000e+00
-4.830664799950672204431612044573e+03	-2.085646657528284668783880029252e-04	3.012832251290684993684509951350e-05	0.000000000000000000000000000000e+00
-4.830564799950671840633731335402e+03	-2.086377286147683609435210527749e-04	3.021085112319205003179878321617e-05	0.000000000000000000000000000000e+00
-4.830464799950671476835850626230e+03	-2.087093475778350408055689113596e-04	3.029328153880452701015787986272e-05	0.000000000000000000000000000000e+00
-4.830364799950671113037969917059e+03	-2.087795207033750044100378628897e-04	3.037561617771210472054715934220e-05	0.000000000000000000000000000000e+00
-4.830264799950670749240089207888e+03	-2.088482460722936213688011308776e-04	3.045785746376874399414698413313e-05	0.000000000000000000000000000000e+00
-4.830164799950670385442208498716e+03	-2.089155217850992057784104138918e-04	3.054000782664678339704475429350e-05	0.000000000000000000000000000000e+00
-4.830064799950670021644327789545e+03	-2.089813459619467366727013635241e-04	3.062206970176900041160153453923e-05	0.000000000000000000000000000000e+00
-4.829964799950669657846447080374e+03	-2.090457167426812532147473167043e-04	3.070404553024046255364776225605e-05	0.000000000000000000000000000000e+00
-4.829864799950669294048566371202e+03	-2.091086322868808704180526580885e-04	3.078593775878020569495771563417e-05	0.000000000000000000000000000000e+00
-4.829764799950668930250685662031e+03	-2.091700907738994967121487489337e-04	3.086774883965273620287095290848e-05	0.000000000000000000000000000000e+00
-4.829664799950668566452804952860e+03	-2.092300904029092533525924224591e-04	3.094948123059931285134746548060e-05	0.000000000000000000000000000000e+00
-4.829564799950668202654924243689e+03	-2.092886293929424330450411728677e-04	3.103113739476910675927842642174e-05	0.000000000000000000000000000000e+00
-4.829464799950667838857043534517e+03	-2.093457059829331604137309108538e-04	3.111271980065010383078097366827e-05	0.000000000000000000000000000000e+00
-4.829364799950667475059162825346e+03	-2.094013184317588356295192220102e-04	3.119423092199989877527574466676e-05	0.000000000000000000000000000000e+00
-4.829264799950667111261282116175e+03	-2.094554650182810088317880703457e-04	3.127567323777626551086633588383e-05	0.000000000000000000000000000000e+00
-4.829164799950666747463401407003e+03	-2.095081440413860648149663168383e-04	3.135704923206756493739288949030e-05	0.000000000000000000000000000000e+00
-4.829064799950666383665520697832e+03	-2.095593538200255011392375559254e-04	3.143836139402298330289622918521e-05	0.000000000000000000000000000000e+00
-4.828964799950666019867639988661e+03	-2.096090926932559351907048306174e-04	3.151961221778258083470181105668e-05	0.000000000000000000000000000000e+00
-4.828864799950665656069759279490e+03	-2.096573590202785962455234169965e-04	3.160080420240718451644137965140e-05	0.000000000000000000000000000000e+00
-4.828764799950665292271878570318e+03	-2.097041511804786549037077358904e-04	3.168193985180809112969443908092e-05	0.000000000000000000000000000000e+00
-4.828664799950664928473997861147e+03	-2.097494675734640646319606460679e-04	3.176302167467662799409458540545e-05	0.000000000000000000000000000000e+00
-4.828564799950664564676117151976e+03	-2.097933066191041322559596160602e-04	3.184405218441351719579207601996e-05	0.000000000000000000000000000000e+00
-4.828464799950664200878236442804e+03	-2.098356667575676818768282139160e-04	3.192503389905808396185410424906e-05	0.000000000000000000000000000000e+00
-4.828364799950663837080355733633e+03	-2.098765464493609206320101634446e-04	3.200596934121730240433920111620e-05	0.000000000000000000000000000000e+00
-4.828264799950663473282475024462e+03	-2.099159441753648978803287183936e-04	3.208686103799468541030934232161e-05	0.000000000000000000000000000000e+00
-4.828164799950663109484594315290e+03	-2.099538584368725849162856667007e-04	3.216771152091898479646187025693e-05	0.000000000000000000000000000000e+00
-4.828064799950662745686713606119e+03	-2.099902877556256836338172133694e-04	3.224852332587276271475343336625e-05	0.000000000000000000000000000000e+00
-4.827964799950662381888832896948e+03	-2.100252306738510286142351812799e-04	3.232929899302077332264374054382e-05	0.000000000000000000000000000000e+00
-4.827864799950662018090952187777e+03	-2.100586857542966097434078420747e-04	3.241004106673822248059491091254e-05	0.000000000000000000000000000000e+00
-4.827764799950661654293071478605e+03	-2.100906515802672695682890013913e-04	3.249075209553883771419063863917e-05	0.000000000000000000000000000000e+00
-4.827664799950661290495190769434e+03	-2.101211267556600482877410263072e-04	3.257143463200279587472021902705e-05	0.000000000000000000000000000000e+00
-4.827564799950660926697310060263e+03	-2.101501099049990950624888785825e-04	3.265209123270450172196385785206e-05	0.000000000000000000000000000000e+00
-4.827464799950660562899429351091e+03	-2.101775996734703082745310265267e-04	3.273272445814021065291568590716e-05	0.000000000000000000000000000000e+00
-4.827364799950660199101548641920e+03	-2.102035947269555692107356748011e-04	3.281333687265550235270805679022e-05	0.000000000000000000000000000000e+00
-4.827264799950659835303667932749e+03	-2.102280937520665962756766242947e-04	3.289393104437259859147354990050e-05	0.000000000000000000000000000000e+00
-4.827164799950659471505787223577e+03	-2.102510954561784197337087620738e-04	3.297450954511755227219899078150e-05	0.000000000000000000000000000000e+00
-4.827064799950659107707906514406e+03	-2.102725985674626125055547420928e-04	3.305507495034726029572644256938e-05	0.000000000000000000000000000000e+00
-4.826964799950658743910025805235e+03	-2.102926018349199517587511110150e-04	3.313562983907636800553694889082e-05	0.000000000000000000000000000000e+00
-4.826864799950658380112145096064e+03	-2.103111040284129178677685612087e-04	3.321617679380401100220840393540e-05	0.000000000000000000000000000000e+00
-4.826764799950658016314264386892e+03	-2.103281039386976783781002531271e-04	3.329671840044040110381112773652e-05	0.000000000000000000000000000000e+00
-4.826664799950657652516383677721e+03	-2.103436003774557467096983920385e-04	3.337725724823330388608619290203e-05	0.000000000000000000000000000000e+00
-4.826564799950657288718502968550e+03	-2.103575921773252884947047469666e-04	3.345779592969436714482503458790e-05	0.000000000000000000000000000000e+00
-4.826464799950656924920622259378e+03	-2.103700781919320755494751118420e-04	3.353833704052530028045034371509e-05	0.000000000000000000000000000000e+00
-4.826364799950656561122741550207e+03	-2.103810572959199790606804603144e-04	3.361888317954393170985255556715e-05	0.000000000000000000000000000000e+00
-4.826264799950656197324860841036e+03	-2.103905283849811917208649791888e-04	3.369943694861013075295477769977e-05	0.000000000000000000000000000000e+00
-4.826164799950655833526980131865e+03	-2.103984903758860161831351076600e-04	3.378000095255160077026973519665e-05	0.000000000000000000000000000000e+00
-4.826064799950655469729099422693e+03	-2.104049422065123011501425187575e-04	3.386057779908952322265799916856e-05	0.000000000000000000000000000000e+00
-4.825964799950655105931218713522e+03	-2.104098828358744979923067308647e-04	3.394117009876410686339612277074e-05	0.000000000000000000000000000000e+00
-4.825864799950654742133338004351e+03	-2.104133112441523107902230371735e-04	3.402178046485997429991890439460e-05	0.000000000000000000000000000000e+00
-4.825764799950654378335457295179e+03	-2.104152264327190211164186894877e-04	3.410241151333145368787155837786e-05	0.000000000000000000000000000000e+00
-4.825664799950654014537576586008e+03	-2.104156274241694062412943999618e-04	3.418306586272771457109959092335e-05	0.000000000000000000000000000000e+00
-4.825564799950653650739695876837e+03	-2.104145132623473049733597850519e-04	3.426374613411782240647573960501e-05	0.000000000000000000000000000000e+00
-4.825464799950653286941815167665e+03	-2.104118830123727498185998152636e-04	3.434445495101563045840104004824e-05	0.000000000000000000000000000000e+00
-4.825364799950652923143934458494e+03	-2.104077357606687738791895192492e-04	3.442519493930457682561580012859e-05	0.000000000000000000000000000000e+00
-4.825264799950652559346053749323e+03	-2.104020706149877840713396937034e-04	3.450596872716236627152974758559e-05	0.000000000000000000000000000000e+00
-4.825164799950652195548173040152e+03	-2.103948867044376361875451797445e-04	3.458677894498551652928061694858e-05	0.000000000000000000000000000000e+00
-4.825064799950651831750292330980e+03	-2.103861831795072762779641450948e-04	3.466762822531381651536622201526e-05	0.000000000000000000000000000000e+00
-4.824964799950651467952411621809e+03	-2.103759592120919212458740599203e-04	3.474851920275463546547781157336e-05	0.000000000000000000000000000000e+00
-4.824864799950651104154530912638e+03	-2.103642139955179954976388634336e-04	3.482945451390717108396122281277e-05	0.000000000000000000000000000000e+00
-4.824764799950650740356650203466e+03	-2.103509467445676610168614484309e-04	3.491043679728654183921573994631e-05	0.000000000000000000000000000000e+00
-4.824664799950650376558769494295e+03	-2.103361566955028053374499030781e-04	3.499146869324779794393001641772e-05	0.000000000000000000000000000000e+00
-4.824564799950650012760888785124e+03	-2.103198431060888939914121920083e-04	3.507255284390981713883717052482e-05	0.000000000000000000000000000000e+00
-4.824464799950649648963008075953e+03	-2.103020052556182266454559703917e-04	3.515369189307909205625263249217e-05	0.000000000000000000000000000000e+00
-4.824364799950649285165127366781e+03	-2.102826424449328679769366523544e-04	3.523488848617342271592189906215e-05	0.000000000000000000000000000000e+00
-4.824264799950648921367246657610e+03	-2.102617539964472803942080458839e-04	3.531614527014551415317819560435e-05	0.000000000000000000000000000000e+00
-4.824164799950648557569365948439e+03	-2.102393392541704146558867449812e-04	3.539746489340645885061931164017e-05	0.000000000000000000000000000000e+00
-4.824064799950648193771485239267e+03	-2.102153975837275836496820247135e-04	3.547885000574911752583076585132e-05	0.000000000000000000000000000000e+00
-4.823964799950647829973604530096e+03	-2.101899283723817398600308692380e-04	3.556030325827142538020961270995e-05	0.000000000000000000000000000000e+00
-4.823864799950647466175723820925e+03	-2.101629310290545902054071270015e-04	3.564182730329959670383457859266e-05	0.000000000000000000000000000000e+00
-4.823764799950647102377843111753e+03	-2.101344049843471687745444231865e-04	3.572342479431122106011894934419e-05	0.000000000000000000000000000000e+00
-4.823664799950646738579962402582e+03	-2.101043496905600029868443900938e-04	3.580509838585827815530052142812e-05	0.000000000000000000000000000000e+00
-4.823564799950646374782081693411e+03	-2.100727646217130087022417761489e-04	3.588685073349007816903219469928e-05	0.000000000000000000000000000000e+00
-4.823464799950646010984200984240e+03	-2.100396492735648974400919364314e-04	3.596868449367608011222816055685e-05	0.000000000000000000000000000000e+00
-4.823364799950645647186320275068e+03	-2.100050031636322583374065775530e-04	3.605060232372866275106504385661e-05	0.000000000000000000000000000000e+00
-4.823264799950645283388439565897e+03	-2.099688258312081251110575719210e-04	3.613260688172576678197506216961e-05	0.000000000000000000000000000000e+00
-4.823164799950644919590558856726e+03	-2.099311168373802990744919627630e-04	3.621470082643350990158487290316e-05	0.000000000000000000000000000000e+00
-4.823064799950644555792678147554e+03	-2.098918757650491842634693506753e-04	3.629688681722867312764643776823e-05	0.000000000000000000000000000000e+00
-4.822964799950644191994797438383e+03	-2.098511022189452430910389102436e-04	3.637916751402110580480495083400e-05	0.000000000000000000000000000000e+00
-4.822864799950643828196916729212e+03	-2.098087958256460725317560367387e-04	3.646154557717611028157603247912e-05	0.000000000000000000000000000000e+00
-4.822764799950643464399036020041e+03	-2.097649562335931279401929350215e-04	3.654402366743667073326062855188e-05	0.000000000000000000000000000000e+00
-4.822664799950643100601155310869e+03	-2.097195831131078776633086535597e-04	3.662660444584568198485990953017e-05	0.000000000000000000000000000000e+00
-4.822564799950642736803274601698e+03	-2.096726761564077679174389334804e-04	3.670929057366803603245503095920e-05	0.000000000000000000000000000000e+00
-4.822464799950642373005393892527e+03	-2.096242350776216997743084391459e-04	3.679208471231270856458689388901e-05	0.000000000000000000000000000000e+00
-4.822364799950642009207513183355e+03	-2.095742596128050724661739945276e-04	3.687498952325470318210076658971e-05	0.000000000000000000000000000000e+00
-4.822264799950641645409632474184e+03	-2.095227495199544743252617617912e-04	3.695800766795698884172732823217e-05	0.000000000000000000000000000000e+00
-4.822164799950641281611751765013e+03	-2.094697045790219671473897378178e-04	3.704114180779233565571004205275e-05	0.000000000000000000000000000000e+00
-4.822064799950640917813871055841e+03	-2.094151245919289368747212565225e-04	3.712439460396510325758748227720e-05	0.000000000000000000000000000000e+00
-4.821964799950640554015990346670e+03	-2.093590093825796461229210576604e-04	3.720776871743295462907630266614e-05	0.000000000000000000000000000000e+00
-4.821864799950640190218109637499e+03	-2.093013587968742446072251128797e-04	3.729126680882851571684558078523e-05	0.000000000000000000000000000000e+00
-4.821764799950639826420228928328e+03	-2.092421727027214543078587061231e-04	3.737489153838097406291895996588e-05	0.000000000000000000000000000000e+00
-4.821664799950639462622348219156e+03	-2.091814509900508480596398319662e-04	3.745864556583762322496816699058e-05	0.000000000000000000000000000000e+00
-4.821564799950639098824467509985e+03	-2.091191935708247486708222240281e-04	3.754253155038533943397074943427e-05	0.000000000000000000000000000000e+00
-4.821464799950638735026586800814e+03	-2.090554003790496672560150770437e-04	3.762655215057202437054992283372e-05	0.000000000000000000000000000000e+00
-4.821364799950638371228706091642e+03	-2.089900713707873620983423990083e-04	3.771071002422797340241505947844e-05	0.000000000000000000000000000000e+00
-4.821264799950638007430825382471e+03	-2.089232065241655180408419933968e-04	3.779500782838721671674786506401e-05	0.000000000000000000000000000000e+00
-4.821164799950637643632944673300e+03	-2.088548058393879921969954471805e-04	3.787944821920877913742561893251e-05	0.000000000000000000000000000000e+00
-4.821064799950637279835063964128e+03	-2.087848693387446530854434367797e-04	3.796403385189793316598083627866e-05	0.000000000000000000000000000000e+00
-4.820964799950636916037183254957e+03	-2.087133970666208673989949762273e-04	3.804876738062737070739799394303e-05	0.000000000000000000000000000000e+00
-4.820864799950636552239302545786e+03	-2.086403890895065259877133589939e-04	3.813365145845834769085594406768e-05	0.000000000000000000000000000000e+00
-4.820764799950636188441421836615e+03	-2.085658454960046090560787934720e-04	3.821868873726179480915243757977e-05	0.000000000000000000000000000000e+00
-4.820664799950635824643541127443e+03	-2.084897663968395074146622292233e-04	3.830388186763936727175644536558e-05	0.000000000000000000000000000000e+00
-4.820564799950635460845660418272e+03	-2.084121519248648016307129404723e-04	3.838923349884446745280616730689e-05	0.000000000000000000000000000000e+00
-4.820464799950635097047779709101e+03	-2.083330022350706888130400518122e-04	3.847474627870322688152557311092e-05	0.000000000000000000000000000000e+00
-4.820364799950634733249898999929e+03	-2.082523175045909757160250697083e-04	3.856042285353546790385020903713e-05	0.000000000000000000000000000000e+00
-4.820264799950634369452018290758e+03	-2.081700979327096652678197319375e-04	3.864626586807561113394438034874e-05	0.000000000000000000000000000000e+00
-4.820164799950634005654137581587e+03	-2.080863437408671907328377992386e-04	3.873227796539356257692759966105e-05	0.000000000000000000000000000000e+00
-4.820064799950633641856256872416e+03	-2.080010551726661890883235406235e-04	3.881846178681556009401956708338e-05	0.000000000000000000000000000000e+00
-4.819964799950633278058376163244e+03	-2.079142324938768136149969123494e-04	3.890481997184500631515799429216e-05	0.000000000000000000000000000000e+00
-4.819864799950632914260495454073e+03	-2.078258759924417754371556155135e-04	3.899135515808328122282569450086e-05	0.000000000000000000000000000000e+00
-4.819764799950632550462614744902e+03	-2.077359859784808700667452230348e-04	3.907806998115049374950547012020e-05	0.000000000000000000000000000000e+00
-4.819664799950632186664734035730e+03	-2.076445627842950973716146245707e-04	3.916496707460624692766215648732e-05	0.000000000000000000000000000000e+00
-4.819564799950631822866853326559e+03	-2.075516067643704020730111015069e-04	3.925204906987038271093393149158e-05	0.000000000000000000000000000000e+00
-4.819464799950631459068972617388e+03	-2.074571182953810618773693441597e-04	3.933931859614366580895142289087e-05	0.000000000000000000000000000000e+00
-4.819364799950631095271091908216e+03	-2.073610977761925064019599140863e-04	3.942677828032850817973828383423e-05	0.000000000000000000000000000000e+00
-4.819264799950630731473211199045e+03	-2.072635456278638921550488971590e-04	3.951443074694961898321241000609e-05	0.000000000000000000000000000000e+00
-4.819164799950630367675330489874e+03	-2.071644622936501896250799381605e-04	3.960227861807468841600504694256e-05	0.000000000000000000000000000000e+00
-4.819064799950630003877449780703e+03	-2.070638482390037824788786569030e-04	3.969032451323504444122558521002e-05	0.000000000000000000000000000000e+00
-4.818964799950629640079569071531e+03	-2.069617039515758770244768793845e-04	3.977857104934627563690846541178e-05	0.000000000000000000000000000000e+00
-4.818864799950629276281688362360e+03	-2.068580299412172069425247533658e-04	3.986702084062888792577797336669e-05	0.000000000000000000000000000000e+00
-4.818764799950628912483807653189e+03	-2.067528267399785753873769911237e-04	3.995567649852890031864083297819e-05	0.000000000000000000000000000000e+00
-4.818664799950628548685926944017e+03	-2.066460949021108820921471815879e-04	4.004454063163849486788742337851e-05	0.000000000000000000000000000000e+00
-4.818564799950628184888046234846e+03	-2.065378350040647167928931082770e-04	4.013361584561662596341152786650e-05	0.000000000000000000000000000000e+00
-4.818464799950627821090165525675e+03	-2.064280476444895731820416973079e-04	4.022290474310962962853008284547e-05	0.000000000000000000000000000000e+00
-4.818364799950627457292284816504e+03	-2.063167334442326291809449712034e-04	4.031240992367183959216650479540e-05	0.000000000000000000000000000000e+00
-4.818264799950627093494404107332e+03	-2.062038930463371748467299449104e-04	4.040213398368621691356117331395e-05	0.000000000000000000000000000000e+00
-4.818164799950626729696523398161e+03	-2.060895271160405252831165912042e-04	4.049207951628495927819118005431e-05	0.000000000000000000000000000000e+00
-4.818064799950626365898642688990e+03	-2.059736363407716082905840604411e-04	4.058224911127013062248081176620e-05	0.000000000000000000000000000000e+00
-4.817964799950626002100761979818e+03	-2.058562214301480912306135939716e-04	4.067264535503431108730276744012e-05	0.000000000000000000000000000000e+00
-4.817864799950625638302881270647e+03	-2.057372831159731284191710676268e-04	4.076327083048121309016148527959e-05	0.000000000000000000000000000000e+00
-4.817764799950625274505000561476e+03	-2.056168221522316477342662288663e-04	4.085412811694635160748509394857e-05	0.000000000000000000000000000000e+00
-4.817664799950624910707119852304e+03	-2.054948393150862848578058761362e-04	4.094521979011771445691736381889e-05	0.000000000000000000000000000000e+00
-4.817564799950624546909239143133e+03	-2.053713354028728025214151076128e-04	4.103654842195643257960965821773e-05	0.000000000000000000000000000000e+00
-4.817464799950624183111358433962e+03	-2.052463112360952115966611364328e-04	4.112811658061748420383077484708e-05	0.000000000000000000000000000000e+00
-4.817364799950623819313477724791e+03	-2.051197676574204585044081117218e-04	4.121992683037040578484036523754e-05	0.000000000000000000000000000000e+00
-4.817264799950623455515597015619e+03	-2.049917055316725976281400090073e-04	4.131198173152003004981666633988e-05	0.000000000000000000000000000000e+00
-4.817164799950623091717716306448e+03	-2.048621257458266655716860871195e-04	4.140428384032724437157496621964e-05	0.000000000000000000000000000000e+00
-4.817064799950622727919835597277e+03	-2.047310292090020404209144144758e-04	4.149683570892975591854964778626e-05	0.000000000000000000000000000000e+00
-4.816964799950622364121954888105e+03	-2.045984168524555299548822739908e-04	4.158963988526292456741201286619e-05	0.000000000000000000000000000000e+00
-4.816864799950622000324074178934e+03	-2.044642896295738635457917009575e-04	4.168269891298055515810663806953e-05	0.000000000000000000000000000000e+00
-4.816764799950621636526193469763e+03	-2.043286485158658859033475874156e-04	4.177601533137579816910497920723e-05	0.000000000000000000000000000000e+00
-4.816664799950621272728312760592e+03	-2.041914945089543713483554165933e-04	4.186959167530201651134108553620e-05	0.000000000000000000000000000000e+00
-4.816564799950620908930432051420e+03	-2.040528286285672688801784424584e-04	4.196343047509371330851951631402e-05	0.000000000000000000000000000000e+00
-4.816464799950620545132551342249e+03	-2.039126519165286490885974357568e-04	4.205753425648748000621399145693e-05	0.000000000000000000000000000000e+00
-4.816364799950620181334670633078e+03	-2.037709654367492986999643722612e-04	4.215190554054301224360182254181e-05	0.000000000000000000000000000000e+00
-4.816264799950619817536789923906e+03	-2.036277702752166917071069418554e-04	4.224654684356411217267118773933e-05	0.000000000000000000000000000000e+00
-4.816164799950619453738909214735e+03	-2.034830675399847165537442483796e-04	4.234146067701977886885492119440e-05	0.000000000000000000000000000000e+00
-4.816064799950619089941028505564e+03	-2.033368583611629425329792031363e-04	4.243664954746531229419145847537e-05	0.000000000000000000000000000000e+00
-4.815964799950618726143147796392e+03	-2.031891438909055067150305484702e-04	4.253211595646346469433082826406e-05	0.000000000000000000000000000000e+00
-4.815864799950618362345267087221e+03	-2.030399253033994587738786385955e-04	4.262786240050564620564926832103e-05	0.000000000000000000000000000000e+00
-4.815764799950617998547386378050e+03	-2.028892037948528347633680990469e-04	4.272389137093315756741815358843e-05	0.000000000000000000000000000000e+00
-4.815664799950617634749505668879e+03	-2.027369805834822430023328676540e-04	4.282020535385849737287228267135e-05	0.000000000000000000000000000000e+00
-4.815564799950617270951624959707e+03	-2.025832569095000975940151777266e-04	4.291680683008669642533247645666e-05	0.000000000000000000000000000000e+00
-4.815464799950616907153744250536e+03	-2.024280340351013098443982984875e-04	4.301369827503671985696395707599e-05	0.000000000000000000000000000000e+00
-4.815364799950616543355863541365e+03	-2.022713132444496815249418419924e-04	4.311088215866290990511619507508e-05	0.000000000000000000000000000000e+00
-4.815264799950616179557982832193e+03	-2.021130958436638644544480758469e-04	4.320836094537649645129853692715e-05	0.000000000000000000000000000000e+00
-4.815164799950615815760102123022e+03	-2.019533831608028592950049295851e-04	4.330613709396716177026445682152e-05	0.000000000000000000000000000000e+00
-4.815064799950615451962221413851e+03	-2.017921765458511619822229432586e-04	4.340421305752465271294085469300e-05	0.000000000000000000000000000000e+00
-4.814964799950615088164340704679e+03	-2.016294773707034493695489096865e-04	4.350259128336046742825671262977e-05	0.000000000000000000000000000000e+00
-4.814864799950614724366459995508e+03	-2.014652870291488040866562103659e-04	4.360127421292961662387110965966e-05	0.000000000000000000000000000000e+00
-4.814764799950614360568579286337e+03	-2.012996069368546954523463421438e-04	4.370026428175240515569197063961e-05	0.000000000000000000000000000000e+00
-4.814664799950613996770698577166e+03	-2.011324385313503369712012647241e-04	4.379956391933632203761206369563e-05	0.000000000000000000000000000000e+00
-4.814564799950613632972817867994e+03	-2.009637832720097998847469389361e-04	4.389917554909799143761719997237e-05	0.000000000000000000000000000000e+00
-4.814464799950613269174937158823e+03	-2.007936426400345575164763101128e-04	4.399910158828517110773947962343e-05	0.000000000000000000000000000000e+00
-4.814364799950612905377056449652e+03	-2.006220181384357856713834822315e-04	4.409934444789885923422778635228e-05	0.000000000000000000000000000000e+00
-4.814264799950612541579175740480e+03	-2.004489112920161209344116493014e-04	4.419990653261544194529975015939e-05	0.000000000000000000000000000000e+00
-4.814164799950612177781295031309e+03	-2.002743236473510123930863446873e-04	4.430079024070892213405664650239e-05	0.000000000000000000000000000000e+00
-4.814064799950611813983414322138e+03	-2.000982567727697480994969447821e-04	4.440199796397323637282480990329e-05	0.000000000000000000000000000000e+00
-4.813964799950611450185533612967e+03	-1.999207122583360207463548663398e-04	4.450353208764465314265998396870e-05	0.000000000000000000000000000000e+00
-4.813864799950611086387652903795e+03	-1.997416917158280325571284574693e-04	4.460539499032423882548745175392e-05	0.000000000000000000000000000000e+00
-4.813764799950610722589772194624e+03	-1.995611967787181936003632065635e-04	4.470758904390041178766868057437e-05	0.000000000000000000000000000000e+00
-4.813664799950610358791891485453e+03	-1.993792291021525761585131419906e-04	4.481011661347157777873090322984e-05	0.000000000000000000000000000000e+00
-4.813564799950609994994010776281e+03	-1.991957903629296643653601162072e-04	4.491298005726886019778679171033e-05	0.000000000000000000000000000000e+00
-4.813464799950609631196130067110e+03	-1.990108822594789954232158413205e-04	4.501618172657890489885348928034e-05	0.000000000000000000000000000000e+00
-4.813364799950609267398249357939e+03	-1.988245065118390960887118090739e-04	4.511972396566680019265246914806e-05	0.000000000000000000000000000000e+00
-4.813264799950608903600368648767e+03	-1.986366648616352836333176501427e-04	4.522360911169904428225443937528e-05	0.000000000000000000000000000000e+00
-4.813164799950608539802487939596e+03	-1.984473590720568704926646264042e-04	4.532783949466664822399580847545e-05	0.000000000000000000000000000000e+00
-4.813064799950608176004607230425e+03	-1.982565909278340165501630654177e-04	4.543241743730832020355808742451e-05	0.000000000000000000000000000000e+00
-4.812964799950607812206726521254e+03	-1.980643622352141477397508007030e-04	4.553734525503373112721022808458e-05	0.000000000000000000000000000000e+00
-4.812864799950607448408845812082e+03	-1.978706748219379951778812420926e-04	4.564262525584690896205894428128e-05	0.000000000000000000000000000000e+00
-4.812764799950607084610965102911e+03	-1.976755305372152548247510761570e-04	4.574825974026969406267123519072e-05	0.000000000000000000000000000000e+00
-4.812664799950606720813084393740e+03	-1.974789312516997592545503481531e-04	4.585425100126534357549562548328e-05	0.000000000000000000000000000000e+00
-4.812564799950606357015203684568e+03	-1.972808788574642428498978619089e-04	4.596060132416220360591918581150e-05	0.000000000000000000000000000000e+00
-4.812464799950605993217322975397e+03	-1.970813752679747817356248340559e-04	4.606731298657748980554180184832e-05	0.000000000000000000000000000000e+00
-4.812364799950605629419442266226e+03	-1.968804224180647458215809297855e-04	4.617438825834119670845842597906e-05	0.000000000000000000000000000000e+00
-4.812264799950605265621561557055e+03	-1.966780222639083984797342408157e-04	4.628182940142010193523142147498e-05	0.000000000000000000000000000000e+00
-4.812164799950604901823680847883e+03	-1.964741767829939812252393327441e-04	4.638963866984188559334373325171e-05	0.000000000000000000000000000000e+00
-4.812064799950604538025800138712e+03	-1.962688879740965815570707952986e-04	4.649781830961935132160572914373e-05	0.000000000000000000000000000000e+00
-4.811964799950604174227919429541e+03	-1.960621578572503502773533012871e-04	4.660637055867478285983360186684e-05	0.000000000000000000000000000000e+00
-4.811864799950603810430038720369e+03	-1.958539884737205561803657927200e-04	4.671529764676440226248144149679e-05	0.000000000000000000000000000000e+00
-4.811764799950603446632158011198e+03	-1.956443818859750444303507999066e-04	4.682460179540294330875413453263e-05	0.000000000000000000000000000000e+00
-4.811664799950603082834277302027e+03	-1.954333401776553425736177027616e-04	4.693428521778836043799182364822e-05	0.000000000000000000000000000000e+00
-4.811564799950602719036396592855e+03	-1.952208654535474412899942464605e-04	4.704435011872663932900803795967e-05	0.000000000000000000000000000000e+00
-4.811464799950602355238515883684e+03	-1.950069598395520601482461264808e-04	4.715479869455676333349011808416e-05	0.000000000000000000000000000000e+00
-4.811364799950601991440635174513e+03	-1.947916254826545609957905158538e-04	4.726563313307575444829899957710e-05	0.000000000000000000000000000000e+00
-4.811264799950601627642754465342e+03	-1.945748645508944818776492224899e-04	4.737685561346388369435844722943e-05	0.000000000000000000000000000000e+00
-4.811164799950601263844873756170e+03	-1.943566792333345559593699158896e-04	4.748846830621001024455227201848e-05	0.000000000000000000000000000000e+00
-4.811064799950600900046993046999e+03	-1.941370717400294593994042324780e-04	4.760047337303702897183879660936e-05	0.000000000000000000000000000000e+00
-4.810964799950600536249112337828e+03	-1.939160443019940984355625746005e-04	4.771287296682744674637330350997e-05	0.000000000000000000000000000000e+00
-4.810864799950600172451231628656e+03	-1.936935991711714627905999153157e-04	4.782566923154912136295635605165e-05	0.000000000000000000000000000000e+00
-4.810764799950599808653350919485e+03	-1.934697386204000996070412332628e-04	4.793886430218111566496294595474e-05	0.000000000000000000000000000000e+00
-4.810664799950599444855470210314e+03	-1.932444649433812350163008897397e-04	4.805246030463970074607035765091e-05	0.000000000000000000000000000000e+00
-4.810564799950599081057589501143e+03	-1.930177804546454078168243873037e-04	4.816645935570448790099401525922e-05	0.000000000000000000000000000000e+00
-4.810464799950598717259708791971e+03	-1.927896874895187778915783827216e-04	4.828086356294470287775846828460e-05	0.000000000000000000000000000000e+00
-4.810364799950598353461828082800e+03	-1.925601884040889467345630814421e-04	4.839567502464560920776709407320e-05	0.000000000000000000000000000000e+00
-4.810264799950597989663947373629e+03	-1.923292855751704527166728864174e-04	4.851089582973507383740693899021e-05	0.000000000000000000000000000000e+00
-4.810164799950597625866066664457e+03	-1.920969814002698597757423648602e-04	4.862652805771028183745227635448e-05	0.000000000000000000000000000000e+00
-4.810064799950597262068185955286e+03	-1.918632782975504124257232207995e-04	4.874257377856458663773972506128e-05	0.000000000000000000000000000000e+00
-4.809964799950596898270305246115e+03	-1.916281787057962841900465855716e-04	4.885903505271452966843281906506e-05	0.000000000000000000000000000000e+00
-4.809864799950596534472424536943e+03	-1.913916850843764736692792505224e-04	4.897591393092700230282171558471e-05	0.000000000000000000000000000000e+00
-4.809764799950596170674543827772e+03	-1.911537999132083211380195297835e-04	4.909321245424655687792162006566e-05	0.000000000000000000000000000000e+00
-4.809664799950595806876663118601e+03	-1.909145256927204559356525681579e-04	4.921093265392287356913350593324e-05	0.000000000000000000000000000000e+00
-4.809564799950595443078782409430e+03	-1.906738649438156354368884004558e-04	4.932907655133838989523070717169e-05	0.000000000000000000000000000000e+00
-4.809464799950595079280901700258e+03	-1.904318202078329335009965195269e-04	4.944764615793609962993496176331e-05	0.000000000000000000000000000000e+00
-4.809364799950594715483020991087e+03	-1.901883940465096036603886986427e-04	4.956664347514747368623685974676e-05	0.000000000000000000000000000000e+00
-4.809264799950594351685140281916e+03	-1.899435890419426441536043803637e-04	4.968607049432059106488721034189e-05	0.000000000000000000000000000000e+00
-4.809164799950593987887259572744e+03	-1.896974077965498750673184469306e-04	4.980592919664839855189639172828e-05	0.000000000000000000000000000000e+00
-4.809064799950593624089378863573e+03	-1.894498529330306089025343085908e-04	4.992622155309714659888672971810e-05	0.000000000000000000000000000000e+00
-4.808964799950593260291498154402e+03	-1.892009270943259687750709341358e-04	5.004694952433500816256148335803e-05	0.000000000000000000000000000000e+00
-4.808864799950592896493617445230e+03	-1.889506329435788271452895115132e-04	5.016811506066083984570896925348e-05	0.000000000000000000000000000000e+00
-4.808764799950592532695736736059e+03	-1.886989731640932837618968020976e-04	5.028972010193313277358687085616e-05	0.000000000000000000000000000000e+00
-4.808664799950592168897856026888e+03	-1.884459504592938454501510614492e-04	5.041176657749912610063242057734e-05	0.000000000000000000000000000000e+00
-4.808564799950591805099975317717e+03	-1.881915675526841722191989658697e-04	5.053425640612409670002561079549e-05	0.000000000000000000000000000000e+00
-4.808464799950591441302094608545e+03	-1.879358271878053896885435447572e-04	5.065719149592083858863258982730e-05	0.000000000000000000000000000000e+00
-4.808364799950591077504213899374e+03	-1.876787321281940220437517430341e-04	5.078057374427929142974777465547e-05	0.000000000000000000000000000000e+00
-4.808264799950590713706333190203e+03	-1.874202851573396268365645500609e-04	5.090440503779637910000688272305e-05	0.000000000000000000000000000000e+00
-4.808164799950590349908452481031e+03	-1.871604890786419418940295100739e-04	5.102868725220601088662583655342e-05	0.000000000000000000000000000000e+00
-4.808064799950589986110571771860e+03	-1.868993467153677069669814869712e-04	5.115342225230925886749269726472e-05	0.000000000000000000000000000000e+00
-4.807964799950589622312691062689e+03	-1.866368609106070516976544348964e-04	5.127861189190474535543051715081e-05	0.000000000000000000000000000000e+00
-4.807864799950589258514810353518e+03	-1.863730345272294499064241746211e-04	5.140425801371919297278606508783e-05	0.000000000000000000000000000000e+00
-4.807764799950588894716929644346e+03	-1.861078704478395112482252971020e-04	5.153036244933817801392589297294e-05	0.000000000000000000000000000000e+00
-4.807664799950588530919048935175e+03	-1.858413715747320681375559514592e-04	5.165692701913705321432185302299e-05	0.000000000000000000000000000000e+00
-4.807564799950588167121168226004e+03	-1.855735408298471271482110722673e-04	5.178395353221209413633469020866e-05	0.000000000000000000000000000000e+00
-4.807464799950587803323287516832e+03	-1.853043811547243325220379883689e-04	5.191144378631180140905992947964e-05	0.000000000000000000000000000000e+00
-4.807364799950587439525406807661e+03	-1.850338955104570502069316617622e-04	5.203939956776842658487183812532e-05	0.000000000000000000000000000000e+00
-4.807264799950587075727526098490e+03	-1.847620868776461266341781808364e-04	5.216782265142967417882041702981e-05	0.000000000000000000000000000000e+00
-4.807164799950586711929645389318e+03	-1.844889582563531596048206351313e-04	5.229671480059062732472646706228e-05	0.000000000000000000000000000000e+00
-4.807064799950586348131764680147e+03	-1.842145126660535252305361808567e-04	5.242607776692583606160252829298e-05	0.000000000000000000000000000000e+00
-4.806964799950585984333883970976e+03	-1.839387531455888356683725515239e-04	5.255591329042164278929905041338e-05	0.000000000000000000000000000000e+00
-4.806864799950585620536003261805e+03	-1.836616827531192884352673200254e-04	5.268622309930868390700359205070e-05	0.000000000000000000000000000000e+00
-4.806764799950585256738122552633e+03	-1.833833045660753652012636694124e-04	5.281700890999461506843809521783e-05	0.000000000000000000000000000000e+00
-4.806664799950584892940241843462e+03	-1.831036216811092866372373544337e-04	5.294827242699702617243634472644e-05	0.000000000000000000000000000000e+00
-4.806564799950584529142361134291e+03	-1.828226372140461148969176052859e-04	5.308001534287658674648308076982e-05	0.000000000000000000000000000000e+00
-4.806464799950584165344480425119e+03	-1.825403542998344224180390371615e-04	5.321223933817038106563329646903e-05	0.000000000000000000000000000000e+00
-4.806364799950583801546599715948e+03	-1.822567760924965812527331898707e-04	5.334494608132544655933887645105e-05	0.000000000000000000000000000000e+00
-4.806264799950583437748719006777e+03	-1.819719057650787271372683218118e-04	5.347813722863256971629120073430e-05	0.000000000000000000000000000000e+00
-4.806164799950583073950838297606e+03	-1.816857465096003169859745218773e-04	5.361181442416023106706246537101e-05	0.000000000000000000000000000000e+00
-4.806064799950582710152957588434e+03	-1.813983015370032798093541392959e-04	5.374597929968883476981728053445e-05	0.000000000000000000000000000000e+00
-4.805964799950582346355076879263e+03	-1.811095740771008694765947799610e-04	5.388063347464510760261371946633e-05	0.000000000000000000000000000000e+00
-4.805864799950581982557196170092e+03	-1.808195673785261109022676206948e-04	5.401577855603671479613886452498e-05	0.000000000000000000000000000000e+00
-4.805764799950581618759315460920e+03	-1.805282847086798938673196657234e-04	5.415141613838715369325105264409e-05	0.000000000000000000000000000000e+00
-4.805664799950581254961434751749e+03	-1.802357293536786331591970089505e-04	5.428754780367079648632083754833e-05	0.000000000000000000000000000000e+00
-4.805564799950580891163554042578e+03	-1.799419046183016305563706627169e-04	5.442417512124821078137865137947e-05	0.000000000000000000000000000000e+00
-4.805464799950580527365673333406e+03	-1.796468138259380302370477044960e-04	5.456129964780168345016980735451e-05	0.000000000000000000000000000000e+00
-4.805364799950580163567792624235e+03	-1.793504603185335031373393022136e-04	5.469892292727096809890757755923e-05	0.000000000000000000000000000000e+00
-4.805264799950579799769911915064e+03	-1.790528474565363349982338725397e-04	5.483704649078929003504223604892e-05	0.000000000000000000000000000000e+00
-4.805164799950579435972031205893e+03	-1.787539786188434602024616149052e-04	5.497567185661954096941028691248e-05	0.000000000000000000000000000000e+00
-4.805064799950579072174150496721e+03	-1.784538572027458450900555542162e-04	5.511480053009073799266323567814e-05	0.000000000000000000000000000000e+00
-4.804964799950578708376269787550e+03	-1.781524866238737086435867107426e-04	5.525443400353469939213085782015e-05	0.000000000000000000000000000000e+00
-4.804864799950578344578389078379e+03	-1.778498703161412823874759636666e-04	5.539457375622296441417327650392e-05	0.000000000000000000000000000000e+00
-4.804764799950577980780508369207e+03	-1.775460117316912450266541689814e-04	5.553522125430395697202184956964e-05	0.000000000000000000000000000000e+00
-4.804664799950577616982627660036e+03	-1.772409143408387505094075953238e-04	5.567637795074037297031813165127e-05	0.000000000000000000000000000000e+00
-4.804564799950577253184746950865e+03	-1.769345816320151850396802384324e-04	5.581804528524681157514164553390e-05	0.000000000000000000000000000000e+00
-4.804464799950576889386866241693e+03	-1.766270171117114904085071414030e-04	5.596022468422765042952646274976e-05	0.000000000000000000000000000000e+00
-4.804364799950576525588985532522e+03	-1.763182243044211349597416571555e-04	5.610291756071517159073017144699e-05	0.000000000000000000000000000000e+00
-4.804264799950576161791104823351e+03	-1.760082067525827592951309652491e-04	5.624612531430792463672807546260e-05	0.000000000000000000000000000000e+00
-4.804164799950575797993224114180e+03	-1.756969680165224425086312187716e-04	5.638984933110934049445978066828e-05	0.000000000000000000000000000000e+00
-4.804064799950575434195343405008e+03	-1.753845116743956431600709455765e-04	5.653409098366658921356459055474e-05	0.000000000000000000000000000000e+00
-4.803964799950575070397462695837e+03	-1.750708413221287878831083917319e-04	5.667885163090968846186928908892e-05	0.000000000000000000000000000000e+00
-4.803864799950574706599581986666e+03	-1.747559605733603992072655586298e-04	5.682413261809086274262831084414e-05	0.000000000000000000000000000000e+00
-4.803764799950574342801701277494e+03	-1.744398730593820878546906794071e-04	5.696993527672417366230703250629e-05	0.000000000000000000000000000000e+00
-4.803664799950573979003820568323e+03	-1.741225824290789758307801404769e-04	5.711626092452536703879956148100e-05	0.000000000000000000000000000000e+00
-4.803564799950573615205939859152e+03	-1.738040923488698755693115938215e-04	5.726311086535201138898037998004e-05	0.000000000000000000000000000000e+00
-4.803464799950573251408059149981e+03	-1.734844065026471167118710114963e-04	5.741048638914388036174479834628e-05	0.000000000000000000000000000000e+00
-4.803364799950572887610178440809e+03	-1.731635285917160476266279944824e-04	5.755838877186358589280179565151e-05	0.000000000000000000000000000000e+00
-4.803264799950572523812297731638e+03	-1.728414623347341032462420873372e-04	5.770681927543749596253713773919e-05	0.000000000000000000000000000000e+00
-4.803164799950572160014417022467e+03	-1.725182114676496560653345957448e-04	5.785577914769687597057457040250e-05	0.000000000000000000000000000000e+00
-4.803064799950571796216536313295e+03	-1.721937797436403521419284734506e-04	5.800526962231934181846160214491e-05	0.000000000000000000000000000000e+00
-4.802964799950571432418655604124e+03	-1.718681709330512844685623363716e-04	5.815529191877053660905336207598e-05	0.000000000000000000000000000000e+00
-4.802864799950571068620774894953e+03	-1.715413888233327326625354825040e-04	5.830584724224610550149389132102e-05	0.000000000000000000000000000000e+00
-4.802764799950570704822894185781e+03	-1.712134372189775502904468540422e-04	5.845693678361391451168624366908e-05	0.000000000000000000000000000000e+00
-4.802664799950570341025013476610e+03	-1.708843199414582269320822538461e-04	5.860856171935655391583286366597e-05	0.000000000000000000000000000000e+00
-4.802564799950569977227132767439e+03	-1.705540408291636520887041283956e-04	5.876072321151409915199193001456e-05	0.000000000000000000000000000000e+00
-4.802464799950569613429252058268e+03	-1.702226037373354996205809808174e-04	5.891342240762716987723113248876e-05	0.000000000000000000000000000000e+00
-4.802364799950569249631371349096e+03	-1.698900125380042327137564139861e-04	5.906666044068023297027025808603e-05	0.000000000000000000000000000000e+00
-4.802264799950568885833490639925e+03	-1.695562711199249462164923007990e-04	5.922043842904520368972121069362e-05	0.000000000000000000000000000000e+00
-4.802164799950568522035609930754e+03	-1.692213833885126397695713995617e-04	5.937475747642530433034399606207e-05	0.000000000000000000000000000000e+00
-4.802064799950568158237729221582e+03	-1.688853532657773012012197844101e-04	5.952961867179923458742729636128e-05	0.000000000000000000000000000000e+00
-4.801964799950567794439848512411e+03	-1.685481846902586917664318422183e-04	5.968502308936557909039427594067e-05	0.000000000000000000000000000000e+00
-4.801864799950567430641967803240e+03	-1.682098816169606434953176510305e-04	5.984097178848752664453297667180e-05	0.000000000000000000000000000000e+00
-4.801764799950567066844087094069e+03	-1.678704480172851939111244856662e-04	5.999746581363787407579699073601e-05	0.000000000000000000000000000000e+00
-4.801664799950566703046206384897e+03	-1.675298878789663412774979533992e-04	6.015450619434428079735852068488e-05	0.000000000000000000000000000000e+00
-4.801564799950566339248325675726e+03	-1.671882052060033390598198232979e-04	6.031209394513486218934034122086e-05	0.000000000000000000000000000000e+00
-4.801464799950565975450444966555e+03	-1.668454040185939361764372312891e-04	6.047023006548402014777299218196e-05	0.000000000000000000000000000000e+00
-4.801364799950565611652564257383e+03	-1.665014883530669667285883939201e-04	6.062891553975859211794013914343e-05	0.000000000000000000000000000000e+00
-4.801264799950565247854683548212e+03	-1.661564622618149397303283221206e-04	6.078815133716428473079421146430e-05	0.000000000000000000000000000000e+00
-4.801164799950564884056802839041e+03	-1.658103298132260325272596679369e-04	6.094793841169239881870589581325e-05	0.000000000000000000000000000000e+00
-4.801064799950564520258922129869e+03	-1.654630950916160029001006348537e-04	6.110827770206682548175675107061e-05	0.000000000000000000000000000000e+00
-4.800964799950564156461041420698e+03	-1.651147621971595048570580210878e-04	6.126917013169139451973788101924e-05	0.000000000000000000000000000000e+00
-4.800864799950563792663160711527e+03	-1.647653352458214044262002628827e-04	6.143061660859746003337383823961e-05	0.000000000000000000000000000000e+00
-4.800764799950563428865280002356e+03	-1.644148183692874720315812986371e-04	6.159261802539178418114396151850e-05	0.000000000000000000000000000000e+00
-4.800664799950563065067399293184e+03	-1.640632157148950477643101208969e-04	6.175517525920478007807334908108e-05	0.000000000000000000000000000000e+00
-4.800564799950562701269518584013e+03	-1.637105314455631103424254613188e-04	6.191828917163899864001264106150e-05	0.000000000000000000000000000000e+00
-4.800464799950562337471637874842e+03	-1.633567697397222376505532270841e-04	6.208196060871792713604239155600e-05	0.000000000000000000000000000000e+00
-4.800364799950561973673757165670e+03	-1.630019347912441878088035673855e-04	6.224619040083511300152918632733e-05	0.000000000000000000000000000000e+00
-4.800264799950561609875876456499e+03	-1.626460308093711820860705064007e-04	6.241097936270357225425203795410e-05	0.000000000000000000000000000000e+00
-4.800164799950561246077995747328e+03	-1.622890620186447812375168942012e-04	6.257632829330549606612621449386e-05	0.000000000000000000000000000000e+00
-4.800064799950560882280115038157e+03	-1.619310326588346263167877969735e-04	6.274223797584230970063312593510e-05	0.000000000000000000000000000000e+00
-4.799964799950560518482234328985e+03	-1.615719469848667458073548930386e-04	6.290870917768494829068470775013e-05	0.000000000000000000000000000000e+00
-4.799864799950560154684353619814e+03	-1.612118092667515917033177474949e-04	6.307574265032456629735679864979e-05	0.000000000000000000000000000000e+00
-4.799764799950559790886472910643e+03	-1.608506237895118045396619654852e-04	6.324333912932346380905701543895e-05	0.000000000000000000000000000000e+00
-4.799664799950559427088592201471e+03	-1.604883948531095447416483512626e-04	6.341149933426635165387152959227e-05	0.000000000000000000000000000000e+00
-4.799564799950559063290711492300e+03	-1.601251267723737697640934429799e-04	6.358022396871194177256358948114e-05	0.000000000000000000000000000000e+00
-4.799464799950558699492830783129e+03	-1.597608238769269149194551804527e-04	6.374951372014484929969663218330e-05	0.000000000000000000000000000000e+00
-4.799364799950558335694950073957e+03	-1.593954905111115199958099486466e-04	6.391936925992779280035482880606e-05	0.000000000000000000000000000000e+00
-4.799264799950557971897069364786e+03	-1.590291310339164221939606269629e-04	6.408979124325414687256968759854e-05	0.000000000000000000000000000000e+00
-4.799164799950557608099188655615e+03	-1.586617498189027051190558292859e-04	6.426078030910079290534409057756e-05	0.000000000000000000000000000000e+00
-4.799064799950557244301307946444e+03	-1.582933512541293225115573983786e-04	6.443233708018126799227376366730e-05	0.000000000000000000000000000000e+00
-4.798964799950556880503427237272e+03	-1.579239397420784238226104667646e-04	6.460446216289929331592911676552e-05	0.000000000000000000000000000000e+00
-4.798864799950556516705546528101e+03	-1.575535196995804358439247083723e-04	6.477715614730256003025304911702e-05	0.000000000000000000000000000000e+00
-4.798764799950556152907665818930e+03	-1.571820955577388461820581566641e-04	6.495041960703688106119196854493e-05	0.000000000000000000000000000000e+00
-4.798664799950555789109785109758e+03	-1.568096717618546072619406528403e-04	6.512425309930069527303286847086e-05	0.000000000000000000000000000000e+00
-4.798564799950555425311904400587e+03	-1.564362527713504048051257333540e-04	6.529865716479982913275637024242e-05	0.000000000000000000000000000000e+00
-4.798464799950555061514023691416e+03	-1.560618430596944384170648989496e-04	6.547363232770259718756866718081e-05	0.000000000000000000000000000000e+00
-4.798364799950554697716142982244e+03	-1.556864471143241750693275715633e-04	6.564917909559532267077530676147e-05	0.000000000000000000000000000000e+00
-4.798264799950554333918262273073e+03	-1.553100694365695604807348084719e-04	6.582529795943806139556231382670e-05	0.000000000000000000000000000000e+00
-4.798164799950553970120381563902e+03	-1.549327145415760949732214557528e-04	6.600198939352075932964630800015e-05	0.000000000000000000000000000000e+00
-4.798064799950553606322500854731e+03	-1.545543869582276382771551803685e-04	6.617925385541968122046774247735e-05	0.000000000000000000000000000000e+00
-4.797964799950553242524620145559e+03	-1.541750912290688348658951323245e-04	6.635709178595419158609020060524e-05	0.000000000000000000000000000000e+00
-4.797864799950552878726739436388e+03	-1.537948319102273766600247340008e-04	6.653550360914390162433290631938e-05	0.000000000000000000000000000000e+00
-4.797764799950552514928858727217e+03	-1.534136135713358591557697874208e-04	6.671448973216611427750066809494e-05	0.000000000000000000000000000000e+00
-4.797664799950552151130978018045e+03	-1.530314407954534749230907086925e-04	6.689405054531362166281988068661e-05	0.000000000000000000000000000000e+00
-4.797564799950551787333097308874e+03	-1.526483181789874360532316410755e-04	6.707418642195282776352627251981e-05	0.000000000000000000000000000000e+00
-4.797464799950551423535216599703e+03	-1.522642503316139900304548859822e-04	6.725489771848225059071302300850e-05	0.000000000000000000000000000000e+00
-4.797364799950551059737335890532e+03	-1.518792418761993271835580854301e-04	6.743618477429133605330346945550e-05	0.000000000000000000000000000000e+00
-4.797264799950550695939455181360e+03	-1.514932974487200815615767224287e-04	6.761804791171959708867555960410e-05	0.000000000000000000000000000000e+00
-4.797164799950550332141574472189e+03	-1.511064216981836962842150606789e-04	6.780048743601615936910098625390e-05	0.000000000000000000000000000000e+00
-4.797064799950549968343693763018e+03	-1.507186192865484094215167143460e-04	6.798350363529959161125459932151e-05	0.000000000000000000000000000000e+00
-4.796964799950549604545813053846e+03	-1.503298948886430230331007207312e-04	6.816709678051811535648418782785e-05	0.000000000000000000000000000000e+00
-4.796864799950549240747932344675e+03	-1.499402531920864282619088037052e-04	6.835126712541014001173200753669e-05	0.000000000000000000000000000000e+00
-4.796764799950548876950051635504e+03	-1.495496988972068322723552036280e-04	6.853601490646519091374383458870e-05	0.000000000000000000000000000000e+00
-4.796664799950548513152170926332e+03	-1.491582367169607412429876980298e-04	6.872134034288510844382114051143e-05	0.000000000000000000000000000000e+00
-4.796564799950548149354290217161e+03	-1.487658713768516452035511887786e-04	6.890724363654568082344226143121e-05	0.000000000000000000000000000000e+00
-4.796464799950547785556409507990e+03	-1.483726076148485402417254164220e-04	6.909372497195860217053531293629e-05	0.000000000000000000000000000000e+00
-4.796364799950547421758528798819e+03	-1.479784501813040712391023046024e-04	6.928078451623378292145716272898e-05	0.000000000000000000000000000000e+00
-4.796264799950547057960648089647e+03	-1.475834038388725390818917437841e-04	6.946842241904197196109699286026e-05	0.000000000000000000000000000000e+00
-4.796164799950546694162767380476e+03	-1.471874733624275826109756293292e-04	6.965663881257781243384885616621e-05	0.000000000000000000000000000000e+00
-4.796064799950546330364886671305e+03	-1.467906635389796166264730903350e-04	6.984543381152319571018166621812e-05	0.000000000000000000000000000000e+00
-4.795964799950545966567005962133e+03	-1.463929791675930259468169092330e-04	7.003480751301100837649671326801e-05	0.000000000000000000000000000000e+00
-4.795864799950545602769125252962e+03	-1.459944250593031155223411321487e-04	7.022475999658923159069123798304e-05	0.000000000000000000000000000000e+00
-4.795764799950545238971244543791e+03	-1.455950060370328166033798700241e-04	7.041529132418536569837375083125e-05	0.000000000000000000000000000000e+00
-4.795664799950544875173363834620e+03	-1.451947269355091760679316026383e-04	7.060640154007126142489403353153e-05	0.000000000000000000000000000000e+00
-4.795564799950544511375483125448e+03	-1.447935926011795204886717369774e-04	7.079809067082831698560635436124e-05	0.000000000000000000000000000000e+00
-4.795464799950544147577602416277e+03	-1.443916078921274304645849806406e-04	7.099035872531300045678442911523e-05	0.000000000000000000000000000000e+00
-4.795364799950543783779721707106e+03	-1.439887776779885252172175302832e-04	7.118320569462275161729675199140e-05	0.000000000000000000000000000000e+00
-4.795264799950543419981840997934e+03	-1.435851068398658948212232022712e-04	7.137663155206226326104229640279e-05	0.000000000000000000000000000000e+00
-4.795164799950543056183960288763e+03	-1.431806002702454240146923147847e-04	7.157063625311012842761942964742e-05	0.000000000000000000000000000000e+00
-4.795064799950542692386079579592e+03	-1.427752628729107094336658878575e-04	7.176521973538582644617372929829e-05	0.000000000000000000000000000000e+00
-4.794964799950542328588198870420e+03	-1.423690995628579226365412191413e-04	7.196038191861714266011479379515e-05	0.000000000000000000000000000000e+00
-4.794864799950541964790318161249e+03	-1.419621152662103749728800261565e-04	7.215612270460785920237617441231e-05	0.000000000000000000000000000000e+00
-4.794764799950541600992437452078e+03	-1.415543149201327842966191550289e-04	7.235244197720593366165292570358e-05	0.000000000000000000000000000000e+00
-4.794664799950541237194556742907e+03	-1.411457034727454061540097285388e-04	7.254933960227193524665512125438e-05	0.000000000000000000000000000000e+00
-4.794564799950540873396676033735e+03	-1.407362858830378668159588606557e-04	7.274681542764795528881183184211e-05	0.000000000000000000000000000000e+00
-4.794464799950540509598795324564e+03	-1.403260671207828607850998103856e-04	7.294486928312682945309969317904e-05	0.000000000000000000000000000000e+00
-4.794364799950540145800914615393e+03	-1.399150521664494959371560778294e-04	7.314350098042173941963184358173e-05	0.000000000000000000000000000000e+00
-4.794264799950539782003033906221e+03	-1.395032460111165573471425638274e-04	7.334271031313622114106154370461e-05	0.000000000000000000000000000000e+00
-4.794164799950539418205153197050e+03	-1.390906536563854187498606718165e-04	7.354249705673453901821901013136e-05	0.000000000000000000000000000000e+00
-4.794064799950539054407272487879e+03	-1.386772801142928455801761611355e-04	7.374286096851241244145430675516e-05	0.000000000000000000000000000000e+00
-4.793964799950538690609391778708e+03	-1.382631304072234727526452546797e-04	7.394380178756814890779491822315e-05	0.000000000000000000000000000000e+00
-4.793864799950538326811511069536e+03	-1.378482095678222011259778101433e-04	7.414531923477415660886369330740e-05	0.000000000000000000000000000000e+00
-4.793764799950537963013630360365e+03	-1.374325226389062416017944334712e-04	7.434741301274883648955715820250e-05	0.000000000000000000000000000000e+00
-4.793664799950537599215749651194e+03	-1.370160746733770236981120316244e-04	7.455008280582885377748419974964e-05	0.000000000000000000000000000000e+00
-4.793564799950537235417868942022e+03	-1.365988707341318601773405561062e-04	7.475332828004176187811080644963e-05	0.000000000000000000000000000000e+00
-4.793464799950536871619988232851e+03	-1.361809158939754761490081858000e-04	7.495714908307908705582811581536e-05	0.000000000000000000000000000000e+00
-4.793364799950536507822107523680e+03	-1.357622152355312400168890762941e-04	7.516154484426969771809073916913e-05	0.000000000000000000000000000000e+00
-4.793264799950536144024226814508e+03	-1.353427738511522317958052363807e-04	7.536651517455367514305986098577e-05	0.000000000000000000000000000000e+00
-4.793164799950535780226346105337e+03	-1.349225968428320403778852831778e-04	7.557205966645645525778945961193e-05	0.000000000000000000000000000000e+00
-4.793064799950535416428465396166e+03	-1.345016893221155336937688851151e-04	7.577817789406344475486299039346e-05	0.000000000000000000000000000000e+00
-4.792964799950535052630584686995e+03	-1.340800564100091680878878985794e-04	7.598486941299496246968181445425e-05	0.000000000000000000000000000000e+00
-4.792864799950534688832703977823e+03	-1.336577032368914061139647531107e-04	7.619213376038164154367693381431e-05	0.000000000000000000000000000000e+00
-4.792764799950534325034823268652e+03	-1.332346349424226193344789059836e-04	7.639997045484015684817247215932e-05	0.000000000000000000000000000000e+00
-4.792664799950533961236942559481e+03	-1.328108566754550453302419210644e-04	7.660837899644938608911814981184e-05	0.000000000000000000000000000000e+00
-4.792564799950533597439061850309e+03	-1.323863735939424465543751141539e-04	7.681735886672689617247350435392e-05	0.000000000000000000000000000000e+00
-4.792464799950533233641181141138e+03	-1.319611908648495252407983890919e-04	7.702690952860594456562404186428e-05	0.000000000000000000000000000000e+00
-4.792364799950532869843300431967e+03	-1.315353136640612569975561374491e-04	7.723703042641275170934050953164e-05	0.000000000000000000000000000000e+00
-4.792264799950532506045419722795e+03	-1.311087471762920075597086411179e-04	7.744772098584424776818863067618e-05	0.000000000000000000000000000000e+00
-4.792164799950532142247539013624e+03	-1.306814965949944055967346656644e-04	7.765898061394615819411774149117e-05	0.000000000000000000000000000000e+00
-4.792064799950531778449658304453e+03	-1.302535671222680528896081808554e-04	7.787080869909153652344557805520e-05	0.000000000000000000000000000000e+00
-4.791964799950531414651777595282e+03	-1.298249639687681260876578326346e-04	7.808320461095967664460343327093e-05	0.000000000000000000000000000000e+00
-4.791864799950531050853896886110e+03	-1.293956923536137074148832937226e-04	7.829616770051540453664168373038e-05	0.000000000000000000000000000000e+00
-4.791764799950530687056016176939e+03	-1.289657575042959527459457413912e-04	7.850969729998877658354999864443e-05	0.000000000000000000000000000000e+00
-4.791664799950530323258135467768e+03	-1.285351646565860699467781502747e-04	7.872379272285521156944654297405e-05	0.000000000000000000000000000000e+00
-4.791564799950529959460254758596e+03	-1.281039190544432430050869609062e-04	7.893845326381596148694608228169e-05	0.000000000000000000000000000000e+00
-4.791464799950529595662374049425e+03	-1.276720259499221766900933783262e-04	7.915367819877905668397854999085e-05	0.000000000000000000000000000000e+00
-4.791364799950529231864493340254e+03	-1.272394906030806412122746706928e-04	7.936946678484057627125936029699e-05	0.000000000000000000000000000000e+00
-4.791264799950528868066612631083e+03	-1.268063182818867729376166586519e-04	7.958581826026639286821018348661e-05	0.000000000000000000000000000000e+00
-4.791164799950528504268731921911e+03	-1.263725142621261853664860197455e-04	7.980273184447426971458577904528e-05	0.000000000000000000000000000000e+00
-4.791064799950528140470851212740e+03	-1.259380838273089987973396564058e-04	8.002020673801639146296982296747e-05	0.000000000000000000000000000000e+00
-4.790964799950527776672970503569e+03	-1.255030322685765718348366304369e-04	8.023824212256227444203110499288e-05	0.000000000000000000000000000000e+00
-4.790864799950527412875089794397e+03	-1.250673648846082057928957853576e-04	8.045683716088211060064872004460e-05	0.000000000000000000000000000000e+00
-4.790764799950527049077209085226e+03	-1.246310869815276322573188716447e-04	8.067599099683050447532478566259e-05	0.000000000000000000000000000000e+00
-4.790664799950526685279328376055e+03	-1.241942038728092838079791748740e-04	8.089570275533061673341184150132e-05	0.000000000000000000000000000000e+00
-4.790564799950526321481447666883e+03	-1.237567208791845376359558317247e-04	8.111597154235871429215493089160e-05	0.000000000000000000000000000000e+00
-4.790464799950525957683566957712e+03	-1.233186433285476339000164003323e-04	8.133679644492915411860267660416e-05	0.000000000000000000000000000000e+00
-4.790364799950525593885686248541e+03	-1.228799765558615940830994306410e-04	8.155817653107970584269725833337e-05	0.000000000000000000000000000000e+00
-4.790264799950525230087805539370e+03	-1.224407259030638954033082255179e-04	8.178011084985738936639632079562e-05	0.000000000000000000000000000000e+00
-4.790164799950524866289924830198e+03	-1.220008967189720639097416654550e-04	8.200259843130463773344662747888e-05	0.000000000000000000000000000000e+00
-4.790064799950524502492044121027e+03	-1.215604943591890371853633801003e-04	8.222563828644590723255386466306e-05	0.000000000000000000000000000000e+00
-4.789964799950524138694163411856e+03	-1.211195241860084186296536712391e-04	8.244922940727470762889428357312e-05	0.000000000000000000000000000000e+00
-4.789864799950523774896282702684e+03	-1.206779915683196233210441872252e-04	8.267337076674099831385955639007e-05	0.000000000000000000000000000000e+00
-4.789764799950523411098401993513e+03	-1.202359018815128070389181003108e-04	8.289806131873905879325209467012e-05	0.000000000000000000000000000000e+00
-4.789664799950523047300521284342e+03	-1.197932605073837139704473475632e-04	8.312329999809575219876789375917e-05	0.000000000000000000000000000000e+00
-4.789564799950522683502640575171e+03	-1.193500728340383753396311550254e-04	8.334908572055918182276690320265e-05	0.000000000000000000000000000000e+00
-4.789464799950522319704759865999e+03	-1.189063442557976454060086890507e-04	8.357541738278778133391239135719e-05	0.000000000000000000000000000000e+00
-4.789364799950521955906879156828e+03	-1.184620801731016019381001469490e-04	8.380229386233981156862499206639e-05	0.000000000000000000000000000000e+00
-4.789264799950521592108998447657e+03	-1.180172859924138382666305990831e-04	8.402971401766330455593290160721e-05	0.000000000000000000000000000000e+00
-4.789164799950521228311117738485e+03	-1.175719671261256333650094263454e-04	8.425767668808638701308244556287e-05	0.000000000000000000000000000000e+00
-4.789064799950520864513237029314e+03	-1.171261289924599457469567287404e-04	8.448618069380802396949048382879e-05	0.000000000000000000000000000000e+00
-4.788964799950520500715356320143e+03	-1.166797770153752989439124854165e-04	8.471522483588923672914727802663e-05	0.000000000000000000000000000000e+00
-4.788864799950520136917475610971e+03	-1.162329166244695585622284661476e-04	8.494480789624461898861679243211e-05	0.000000000000000000000000000000e+00
-4.788764799950519773119594901800e+03	-1.157855532548835602625614260575e-04	8.517492863763443571370470586146e-05	0.000000000000000000000000000000e+00
-4.788664799950519409321714192629e+03	-1.153376923472046564241033639320e-04	8.540558580365699306666954493394e-05	0.000000000000000000000000000000e+00
-4.788564799950519045523833483458e+03	-1.148893393473700595209044394984e-04	8.563677811874153688199290401784e-05	0.000000000000000000000000000000e+00
-4.788464799950518681725952774286e+03	-1.144404997065701719456687346366e-04	8.586850428814148995532856689650e-05	0.000000000000000000000000000000e+00
-4.788364799950518317928072065115e+03	-1.139911788811517125456426735575e-04	8.610076299792817722342924691148e-05	0.000000000000000000000000000000e+00
-4.788264799950517954130191355944e+03	-1.135413823325207889483948187070e-04	8.633355291498491686230654096335e-05	0.000000000000000000000000000000e+00
-4.788164799950517590332310646772e+03	-1.130911155270458072572697938440e-04	8.656687268700159927636850198951e-05	0.000000000000000000000000000000e+00
-4.788064799950517226534429937601e+03	-1.126403839359602868791521146363e-04	8.680072094246961845326326923100e-05	0.000000000000000000000000000000e+00
-4.787964799950516862736549228430e+03	-1.121891930352656211421213949819e-04	8.703509629067727765717316090743e-05	0.000000000000000000000000000000e+00
-4.787864799950516498938668519258e+03	-1.117375483056336210726730562293e-04	8.726999732170560169792344895612e-05	0.000000000000000000000000000000e+00
-4.787764799950516135140787810087e+03	-1.112854552323090591729390363973e-04	8.750542260642456932843297190416e-05	0.000000000000000000000000000000e+00
-4.787664799950515771342907100916e+03	-1.108329193050120505675826265701e-04	8.774137069648979287556089801114e-05	0.000000000000000000000000000000e+00
-4.787564799950515407545026391745e+03	-1.103799460178403528355303708786e-04	8.797784012433957734171385833832e-05	0.000000000000000000000000000000e+00
-4.787464799950515043747145682573e+03	-1.099265408691715574214867179315e-04	8.821482940319248094995785436367e-05	0.000000000000000000000000000000e+00
-4.787364799950514679949264973402e+03	-1.094727093615651861797585797653e-04	8.845233702704520094978191124824e-05	0.000000000000000000000000000000e+00
-4.787264799950514316151384264231e+03	-1.090184570016647066029169543810e-04	8.869036147067098797142081778588e-05	0.000000000000000000000000000000e+00
-4.787164799950513952353503555059e+03	-1.085637893000994250777141436615e-04	8.892890118961842629841108021083e-05	0.000000000000000000000000000000e+00
-4.787064799950513588555622845888e+03	-1.081087117713863259308923470137e-04	8.916795462021066137354302627571e-05	0.000000000000000000000000000000e+00
-4.786964799950513224757742136717e+03	-1.076532299338317749497206943232e-04	8.940752017954504743315474746268e-05	0.000000000000000000000000000000e+00
-4.786864799950512860959861427546e+03	-1.071973493094331686924236546332e-04	8.964759626549322882229503539619e-05	0.000000000000000000000000000000e+00
-4.786764799950512497161980718374e+03	-1.067410754237805024834465084105e-04	8.988818125670165499075531245765e-05	0.000000000000000000000000000000e+00
-4.786664799950512133364100009203e+03	-1.062844138059578164359764151925e-04	9.012927351259251561744340053295e-05	0.000000000000000000000000000000e+00
-4.786564799950511769566219300032e+03	-1.058273699884446143694091690968e-04	9.037087137336513652068059609945e-05	0.000000000000000000000000000000e+00
-4.786464799950511405768338590860e+03	-1.053699495070171472015443936421e-04	9.061297315999774148673195917070e-05	0.000000000000000000000000000000e+00
-4.786364799950511041970457881689e+03	-1.049121579006496556831992683634e-04	9.085557717424970198931422071809e-05	0.000000000000000000000000000000e+00
-4.786264799950510678172577172518e+03	-1.044540007114155182651321629450e-04	9.109868169866419348491837215676e-05	0.000000000000000000000000000000e+00
-4.786164799950510314374696463346e+03	-1.039954834843883312023304910099e-04	9.134228499657129894152840510202e-05	0.000000000000000000000000000000e+00
-4.786064799950509950576815754175e+03	-1.035366117675429480007170957023e-04	9.158638531209153249568188925878e-05	0.000000000000000000000000000000e+00
-4.785964799950509586778935045004e+03	-1.030773911116563697860579185139e-04	9.183098087013979679039954451270e-05	0.000000000000000000000000000000e+00
-4.785864799950509222981054335833e+03	-1.026178270702086356728696681095e-04	9.207606987642974688892949508556e-05	0.000000000000000000000000000000e+00
-4.785764799950508859183173626661e+03	-1.021579251992836589232188648779e-04	9.232165051747864207946914216762e-05	0.000000000000000000000000000000e+00
-4.785664799950508495385292917490e+03	-1.016976910574699140277221687256e-04	9.256772096061260425570171861409e-05	0.000000000000000000000000000000e+00
-4.785564799950508131587412208319e+03	-1.012371302057611508916010190084e-04	9.281427935397226932062036963700e-05	0.000000000000000000000000000000e+00
-4.785464799950507767789531499147e+03	-1.007762482074570141530461819812e-04	9.306132382651894003385700804287e-05	0.000000000000000000000000000000e+00
-4.785364799950507403991650789976e+03	-1.003150506280635811864193618348e-04	9.330885248804114543482585153455e-05	0.000000000000000000000000000000e+00
-4.785264799950507040193770080805e+03	-9.985354303519388655292765566429e-05	9.355686342916160684168164207719e-05	0.000000000000000000000000000000e+00
-4.785164799950506676395889371634e+03	-9.939173099846835158360791595555e-05	9.380535472134466463620117160360e-05	0.000000000000000000000000000000e+00
-4.785064799950506312598008662462e+03	-9.892962008941521396231111307173e-05	9.405432441690413872953380192143e-05	0.000000000000000000000000000000e+00
-4.784964799950505948800127953291e+03	-9.846721588137086244099660525819e-05	9.430377054901164981387529095969e-05	0.000000000000000000000000000000e+00
-4.784864799950505585002247244120e+03	-9.800452394938010379239062830337e-05	9.455369113170529297984767680418e-05	0.000000000000000000000000000000e+00
-4.784764799950505221204366534948e+03	-9.754154987009645686769909733727e-05	9.480408415989883988243824841646e-05	0.000000000000000000000000000000e+00
-4.784664799950504857406485825777e+03	-9.707829922168236533915747221712e-05	9.505494760939132037769888627921e-05	0.000000000000000000000000000000e+00
-4.784564799950504493608605116606e+03	-9.661477758370934267994484256903e-05	9.530627943687706494536870938106e-05	0.000000000000000000000000000000e+00
-4.784464799950504129810724407434e+03	-9.615099053705810359157085676074e-05	9.555807757995616723983856033442e-05	0.000000000000000000000000000000e+00
-4.784364799950503766012843698263e+03	-9.568694366381865477368118266810e-05	9.581033995714538032198448469501e-05	0.000000000000000000000000000000e+00
-4.784264799950503402214962989092e+03	-9.522264254719035858880865630383e-05	9.606306446788948722945167268961e-05	0.000000000000000000000000000000e+00
-4.784164799950503038417082279921e+03	-9.475809277138192896448865010228e-05	9.631624899257303746517161480156e-05	0.000000000000000000000000000000e+00
-4.784064799950502674619201570749e+03	-9.429329992151145440042875334186e-05	9.656989139253259848191118797089e-05	0.000000000000000000000000000000e+00
-4.783964799950502310821320861578e+03	-9.382826958350632610798836008570e-05	9.682398951006937308505495565214e-05	0.000000000000000000000000000000e+00
-4.783864799950501947023440152407e+03	-9.336300734400319325471256926008e-05	9.707854116846230472636508634920e-05	0.000000000000000000000000000000e+00
-4.783764799950501583225559443235e+03	-9.289751879024782334117599225110e-05	9.733354417198160292608311028317e-05	0.000000000000000000000000000000e+00
-4.783664799950501219427678734064e+03	-9.243180950999501678793518477661e-05	9.758899630590270237590067026190e-05	0.000000000000000000000000000000e+00
-4.783564799950500855629798024893e+03	-9.196588509140846731237245448298e-05	9.784489533652064217027211068256e-05	0.000000000000000000000000000000e+00
-4.783464799950500491831917315722e+03	-9.149975112296058164795820033532e-05	9.810123901116493292870468501121e-05	0.000000000000000000000000000000e+00
-4.783364799950500128034036606550e+03	-9.103341319333229926351325200784e-05	9.835802505821478983628197712008e-05	0.000000000000000000000000000000e+00
-4.783264799950499764236155897379e+03	-9.056687689131292563499836534291e-05	9.861525118711488068021925323947e-05	0.000000000000000000000000000000e+00
-4.783164799950499400438275188208e+03	-9.010014780569987064961362532856e-05	9.887291508839143980465202776742e-05	0.000000000000000000000000000000e+00
-4.783064799950499036640394479036e+03	-8.963323152519848187758794155755e-05	9.913101443366886995640224755633e-05	0.000000000000000000000000000000e+00
-4.782964799950498672842513769865e+03	-8.916613363832178297627845120488e-05	9.938954687568675070655915826379e-05	0.000000000000000000000000000000e+00
-4.782864799950498309044633060694e+03	-8.869885973329023919932423414281e-05	9.964851004831730765798347704276e-05	0.000000000000000000000000000000e+00
-4.782764799950497945246752351522e+03	-8.823141539793152290580002805598e-05	9.990790156658331533368055943356e-05	0.000000000000000000000000000000e+00
-4.782664799950497581448871642351e+03	-8.776380621958023841178847535005e-05	1.001677190266764066409882483200e-04	0.000000000000000000000000000000e+00
-4.782564799950497217650990933180e+03	-8.729603778497768749953383826679e-05	1.004279600059758702267423413623e-04	0.000000000000000000000000000000e+00
-4.782464799950496853853110224009e+03	-8.682811568017166203165002613673e-05	1.006886220630678408557295844261e-04	0.000000000000000000000000000000e+00
-4.782364799950496490055229514837e+03	-8.636004549041611459258421801266e-05	1.009497027377649641275911274185e-04	0.000000000000000000000000000000e+00
-4.782264799950496126257348805666e+03	-8.589183280007099176040635812868e-05	1.012111995511264406644863500517e-04	0.000000000000000000000000000000e+00
-4.782164799950495762459468096495e+03	-8.542348319250194540585424674006e-05	1.014731100054785988473157742895e-04	0.000000000000000000000000000000e+00
-4.782064799950495398661587387323e+03	-8.495500224998013885906872344478e-05	1.017354315844358334701771906516e-04	0.000000000000000000000000000000e+00
-4.781964799950495034863706678152e+03	-8.448639555358202597127453836734e-05	1.019981617529219780756907787200e-04	0.000000000000000000000000000000e+00
-4.781864799950494671065825968981e+03	-8.401766868308913017646122334270e-05	1.022612979571921651813018461219e-04	0.000000000000000000000000000000e+00
-4.781764799950494307267945259809e+03	-8.354882721688786421064543130655e-05	1.025248376248550930813982495771e-04	0.000000000000000000000000000000e+00
-4.781664799950493943470064550638e+03	-8.307987673186936338366043175441e-05	1.027887781648957398828239662159e-04	0.000000000000000000000000000000e+00
-4.781564799950493579672183841467e+03	-8.261082280332934595599991833836e-05	1.030531169676984841162073469611e-04	0.000000000000000000000000000000e+00
-4.781464799950493215874303132296e+03	-8.214167100486794641060750432615e-05	1.033178514050707132382669883874e-04	0.000000000000000000000000000000e+00
-4.781364799950492852076422423124e+03	-8.167242690828961648730199840429e-05	1.035829788302668387099322866440e-04	0.000000000000000000000000000000e+00
-4.781264799950492488278541713953e+03	-8.120309608350306687478414868764e-05	1.038484965780127447553329855801e-04	0.000000000000000000000000000000e+00
-4.781164799950492124480661004782e+03	-8.073368409842119535011623066012e-05	1.041144019645306708016577190712e-04	0.000000000000000000000000000000e+00
-4.781064799950491760682780295610e+03	-8.026419651886102847072879118429e-05	1.043806922875645682574630157546e-04	0.000000000000000000000000000000e+00
-4.780964799950491396884899586439e+03	-7.979463890844377168664464106129e-05	1.046473648264058367617426736906e-04	0.000000000000000000000000000000e+00
-4.780864799950491033087018877268e+03	-7.932501682849481879512137938448e-05	1.049144168419195754290290656385e-04	0.000000000000000000000000000000e+00
-4.780764799950490669289138168097e+03	-7.885533583794382915792969823698e-05	1.051818455765711458026190339154e-04	0.000000000000000000000000000000e+00
-4.780664799950490305491257458925e+03	-7.838560149322484557621315559572e-05	1.054496482544533311189946522823e-04	0.000000000000000000000000000000e+00
-4.780564799950489941693376749754e+03	-7.791581934817641216534794823545e-05	1.057178220813137801753142652750e-04	0.000000000000000000000000000000e+00
-4.780464799950489577895496040583e+03	-7.744599495394180065001993318319e-05	1.059863642445829797454626142184e-04	0.000000000000000000000000000000e+00
-4.780364799950489214097615331411e+03	-7.697613385886922310677449310390e-05	1.062552719134026471244428013740e-04	0.000000000000000000000000000000e+00
-4.780264799950488850299734622240e+03	-7.650624160841211246920218203016e-05	1.065245422386545292485829361517e-04	0.000000000000000000000000000000e+00
-4.780164799950488486501853913069e+03	-7.603632374502945724323299536707e-05	1.067941723529896626016660876601e-04	0.000000000000000000000000000000e+00
-4.780064799950488122703973203897e+03	-7.556638580808614977495779596595e-05	1.070641593708580668019292314597e-04	0.000000000000000000000000000000e+00
-4.779964799950487758906092494726e+03	-7.509643333375345649119414481731e-05	1.073345003885388447648768783793e-04	0.000000000000000000000000000000e+00
-4.779864799950487395108211785555e+03	-7.462647185490946103499781960622e-05	1.076051924841707707570723218105e-04	0.000000000000000000000000000000e+00
-4.779764799950487031310331076384e+03	-7.415650690103961582139158181803e-05	1.078762327177832579206892549273e-04	0.000000000000000000000000000000e+00
-4.779664799950486667512450367212e+03	-7.368654399813733425067541205067e-05	1.081476181313277865839866942466e-04	0.000000000000000000000000000000e+00
-4.779564799950486303714569658041e+03	-7.321658866860465068437252567080e-05	1.084193457487097662526528973892e-04	0.000000000000000000000000000000e+00
-4.779464799950485939916688948870e+03	-7.274664643115292107875685667651e-05	1.086914125758208177294911189747e-04	0.000000000000000000000000000000e+00
-4.779364799950485576118808239698e+03	-7.227672280070363203859779011040e-05	1.089638156005715024675015167865e-04	0.000000000000000000000000000000e+00
-4.779264799950485212320927530527e+03	-7.180682328828920987090489447269e-05	1.092365517929244856038320521385e-04	0.000000000000000000000000000000e+00
-4.779164799950484848523046821356e+03	-7.133695340095395161141705875352e-05	1.095096181049281326745983844440e-04	0.000000000000000000000000000000e+00
-4.779064799950484484725166112185e+03	-7.086711864165502381372740980936e-05	1.097830114707505129055184478482e-04	0.000000000000000000000000000000e+00
-4.778964799950484120927285403013e+03	-7.039732450916348844346254187698e-05	1.100567288067138361834160220631e-04	0.000000000000000000000000000000e+00
-4.778864799950483757129404693842e+03	-6.992757649796546429773330677548e-05	1.103307670113294050237562338168e-04	0.000000000000000000000000000000e+00
-4.778764799950483393331523984671e+03	-6.945788009816330197711276017714e-05	1.106051229653328511412513357470e-04	0.000000000000000000000000000000e+00
-4.778664799950483029533643275499e+03	-6.898824079537689438288566856627e-05	1.108797935317199412266070401856e-04	0.000000000000000000000000000000e+00
-4.778564799950482665735762566328e+03	-6.851866407064502787187948440462e-05	1.111547755557827079839205985934e-04	0.000000000000000000000000000000e+00
-4.778464799950482301937881857157e+03	-6.804915540032684183151256984701e-05	1.114300658651461097166379676793e-04	0.000000000000000000000000000000e+00
-4.778364799950481938140001147985e+03	-6.757972025600332891242388866360e-05	1.117056612698050287266898772387e-04	0.000000000000000000000000000000e+00
-4.778264799950481574342120438814e+03	-6.711036410437898433890141491887e-05	1.119815585621617440520783604008e-04	0.000000000000000000000000000000e+00
-4.778164799950481210544239729643e+03	-6.664109240718352298194632199468e-05	1.122577545170638243328051220082e-04	0.000000000000000000000000000000e+00
-4.778064799950480846746359020472e+03	-6.617191062107363708991863981979e-05	1.125342458918424814627232133368e-04	0.000000000000000000000000000000e+00
-4.777964799950480482948478311300e+03	-6.570282419753491664950878492490e-05	1.128110294263512901596219206724e-04	0.000000000000000000000000000000e+00
-4.777864799950480119150597602129e+03	-6.523383858278381040429055870433e-05	1.130881018430053818737621162960e-04	0.000000000000000000000000000000e+00
-4.777764799950479755352716892958e+03	-6.476495921766973595107286243433e-05	1.133654598468210317196991354649e-04	0.000000000000000000000000000000e+00
-4.777664799950479391554836183786e+03	-6.429619153757723049383288049796e-05	1.136431001254557332990832718700e-04	0.000000000000000000000000000000e+00
-4.777564799950479027756955474615e+03	-6.382754097232823712292082429798e-05	1.139210193492486123366391748135e-04	0.000000000000000000000000000000e+00
-4.777464799950478663959074765444e+03	-6.335901294608451306700908078895e-05	1.141992141712613553121771770016e-04	0.000000000000000000000000000000e+00
-4.777364799950478300161194056273e+03	-6.289061287725009215514998528462e-05	1.144776812273194904583106801255e-04	0.000000000000000000000000000000e+00
-4.777264799950477936363313347101e+03	-6.242234617837386925157799888453e-05	1.147564171360541295440968467823e-04	0.000000000000000000000000000000e+00
-4.777164799950477572565432637930e+03	-6.195421825605233376831060265744e-05	1.150354184989441433395462865974e-04	0.000000000000000000000000000000e+00
-4.777064799950477208767551928759e+03	-6.148623451083235738785781610005e-05	1.153146819003587436559474244113e-04	0.000000000000000000000000000000e+00
-4.776964799950476844969671219587e+03	-6.101840033711415796878474449016e-05	1.155942039076004584094783944614e-04	0.000000000000000000000000000000e+00
-4.776864799950476481171790510416e+03	-6.055072112305428378006486034302e-05	1.158739810709486081283237091100e-04	0.000000000000000000000000000000e+00
-4.776764799950476117373909801245e+03	-6.008320225046882812839493803736e-05	1.161540099237031483780241414294e-04	0.000000000000000000000000000000e+00
-4.776664799950475753576029092073e+03	-5.961584909473667786682787861352e-05	1.164342869822289187626412898524e-04	0.000000000000000000000000000000e+00
-4.776564799950475389778148382902e+03	-5.914866702470291098120425132834e-05	1.167148087460003798168997612983e-04	0.000000000000000000000000000000e+00
-4.776464799950475025980267673731e+03	-5.868166140258233647811897393254e-05	1.169955716976466751589810999512e-04	0.000000000000000000000000000000e+00
-4.776364799950474662182386964560e+03	-5.821483758386312236431450739538e-05	1.172765723029972357444039587904e-04	0.000000000000000000000000000000e+00
-4.776264799950474298384506255388e+03	-5.774820091721058625639992345491e-05	1.175578070111276958280288607028e-04	0.000000000000000000000000000000e+00
-4.776164799950473934586625546217e+03	-5.728175674437108085826006464991e-05	1.178392722544062561594591098668e-04	0.000000000000000000000000000000e+00
-4.776064799950473570788744837046e+03	-5.681551040007603529252699914309e-05	1.181209644485405350694193216121e-04	0.000000000000000000000000000000e+00
-4.775964799950473206990864127874e+03	-5.634946721194613195732303623231e-05	1.184028799926247177117313857941e-04	0.000000000000000000000000000000e+00
-4.775864799950472843192983418703e+03	-5.588363250039559857948456844667e-05	1.186850152691872338538495168514e-04	0.000000000000000000000000000000e+00
-4.775764799950472479395102709532e+03	-5.541801157853664256932105236508e-05	1.189673666442387609280470495143e-04	0.000000000000000000000000000000e+00
-4.775664799950472115597222000360e+03	-5.495260975208404122943628422604e-05	1.192499304673207420786351651287e-04	0.000000000000000000000000000000e+00
-4.775564799950471751799341291189e+03	-5.448743231925985393629408015670e-05	1.195327030715542023647790514929e-04	0.000000000000000000000000000000e+00
-4.775464799950471388001460582018e+03	-5.402248457069828339958267315879e-05	1.198156807736890799593459933092e-04	0.000000000000000000000000000000e+00
-4.775364799950471024203579872847e+03	-5.355777178935069277564140488579e-05	1.200988598741539232659866764941e-04	0.000000000000000000000000000000e+00
-4.775264799950470660405699163675e+03	-5.309329925039075152989540007376e-05	1.203822366571060217170854866886e-04	0.000000000000000000000000000000e+00
-4.775164799950470296607818454504e+03	-5.262907222111974392961611379782e-05	1.206658073904819024899440216281e-04	0.000000000000000000000000000000e+00
-4.775064799950469932809937745333e+03	-5.216509596087201306195343941674e-05	1.209495683260483151139422219877e-04	0.000000000000000000000000000000e+00
-4.774964799950469569012057036161e+03	-5.170137572092058781108442344632e-05	1.212335156994535548908784039490e-04	0.000000000000000000000000000000e+00
-4.774864799950469205214176326990e+03	-5.123791674438292503184280701767e-05	1.215176457302792742062869102426e-04	0.000000000000000000000000000000e+00
-4.774764799950468841416295617819e+03	-5.077472426612685501125590836757e-05	1.218019546220925919963531947054e-04	0.000000000000000000000000000000e+00
-4.774664799950468477618414908648e+03	-5.031180351267662857403517584487e-05	1.220864385624987453159151495896e-04	0.000000000000000000000000000000e+00
-4.774564799950468113820534199476e+03	-4.984915970211918780476481605213e-05	1.223710937231940526145890224541e-04	0.000000000000000000000000000000e+00
-4.774464799950467750022653490305e+03	-4.938679804401055874283482660658e-05	1.226559162600192700361828590516e-04	0.000000000000000000000000000000e+00
-4.774364799950467386224772781134e+03	-4.892472373928239993143632369232e-05	1.229409023130135169242505011056e-04	0.000000000000000000000000000000e+00
-4.774264799950467022426892071962e+03	-4.846294198014877458325494474778e-05	1.232260480064683639579714569123e-04	0.000000000000000000000000000000e+00
-4.774164799950466658629011362791e+03	-4.800145795001301761385434363483e-05	1.235113494489825582568071071776e-04	0.000000000000000000000000000000e+00
-4.774064799950466294831130653620e+03	-4.754027682337484662054849504642e-05	1.237968027335169382205370958161e-04	0.000000000000000000000000000000e+00
-4.773964799950465931033249944448e+03	-4.707940376573757450522766943024e-05	1.240824039374499446804905877784e-04	0.000000000000000000000000000000e+00
-4.773864799950465567235369235277e+03	-4.661884393351555926640963911645e-05	1.243681491226334573114292725293e-04	0.000000000000000000000000000000e+00
-4.773764799950465203437488526106e+03	-4.615860247394178931656244513348e-05	1.246540343354489563040821131779e-04	0.000000000000000000000000000000e+00
-4.773664799950464839639607816935e+03	-4.569868452497566531107092702158e-05	1.249400556068642532438206504963e-04	0.000000000000000000000000000000e+00
-4.773564799950464475841727107763e+03	-4.523909521521095816005628154066e-05	1.252262089524904117247144919034e-04	0.000000000000000000000000000000e+00
-4.773464799950464112043846398592e+03	-4.477983966378396355183938437605e-05	1.255124903726392913798359796118e-04	0.000000000000000000000000000000e+00
-4.773364799950463748245965689421e+03	-4.432092298028179877793925056650e-05	1.257988958523813358570536680148e-04	0.000000000000000000000000000000e+00
-4.773264799950463384448084980249e+03	-4.386235026465095027982388220522e-05	1.260854213616037673706404831364e-04	0.000000000000000000000000000000e+00
-4.773164799950463020650204271078e+03	-4.340412660710594994466909879449e-05	1.263720628550692962489138126969e-04	0.000000000000000000000000000000e+00
-4.773064799950462656852323561907e+03	-4.294625708803827501781544273562e-05	1.266588162724751015324187175537e-04	0.000000000000000000000000000000e+00
-4.772964799950462293054442852736e+03	-4.248874677792543775060526978216e-05	1.269456775385122181479258252068e-04	0.000000000000000000000000000000e+00
-4.772864799950461929256562143564e+03	-4.203160073724025800733644642193e-05	1.272326425629254390784611539189e-04	0.000000000000000000000000000000e+00
-4.772764799950461565458681434393e+03	-4.157482401636033916012338829127e-05	1.275197072405734343737704339361e-04	0.000000000000000000000000000000e+00
-4.772664799950461201660800725222e+03	-4.111842165547773371913828355240e-05	1.278068674514894393669239835987e-04	0.000000000000000000000000000000e+00
-4.772564799950460837862920016050e+03	-4.066239868450883257955039140619e-05	1.280941190609421868364103946902e-04	0.000000000000000000000000000000e+00
-4.772464799950460474065039306879e+03	-4.020676012300443045131836949935e-05	1.283814579194973270592078362640e-04	0.000000000000000000000000000000e+00
-4.772364799950460110267158597708e+03	-3.975151098006000135315352039811e-05	1.286688798630791460194527919825e-04	0.000000000000000000000000000000e+00
-4.772264799950459746469277888536e+03	-3.929665625422619094691753516280e-05	1.289563807130328257181950402099e-04	0.000000000000000000000000000000e+00
-4.772164799950459382671397179365e+03	-3.884220093341950538366399992007e-05	1.292439562761869213235871312051e-04	0.000000000000000000000000000000e+00
-4.772064799950459018873516470194e+03	-3.838814999483321699011439953608e-05	1.295316023449162991069971706537e-04	0.000000000000000000000000000000e+00
-4.771964799950458655075635761023e+03	-3.793450840484847324304146232166e-05	1.298193146972055351650449095402e-04	0.000000000000000000000000000000e+00
-4.771864799950458291277755051851e+03	-3.748128111894562936035057987283e-05	1.301070890967125580871266432581e-04	0.000000000000000000000000000000e+00
-4.771764799950457927479874342680e+03	-3.702847308161578418006856794342e-05	1.303949212928327795139177291972e-04	0.000000000000000000000000000000e+00
-4.771664799950457563681993633509e+03	-3.657608922627255320855765852173e-05	1.306828070207635228514725378446e-04	0.000000000000000000000000000000e+00
-4.771564799950457199884112924337e+03	-3.612413447516403818037325490486e-05	1.309707420015689669813563345002e-04	0.000000000000000000000000000000e+00
-4.771464799950456836086232215166e+03	-3.567261373928502023481976190844e-05	1.312587219422453068112116580934e-04	0.000000000000000000000000000000e+00
-4.771364799950456472288351505995e+03	-3.522153191828939703799522531469e-05	1.315467425357864288213566306140e-04	0.000000000000000000000000000000e+00
-4.771264799950456108490470796824e+03	-3.477089390040282996900689038711e-05	1.318347994612499118720350121947e-04	0.000000000000000000000000000000e+00
-4.771164799950455744692590087652e+03	-3.432070456233561492288483552038e-05	1.321228883838233532713180018447e-04	0.000000000000000000000000000000e+00
-4.771064799950455380894709378481e+03	-3.387096876919579028272083709439e-05	1.324110049548912098390379687984e-04	0.000000000000000000000000000000e+00
-4.770964799950455017096828669310e+03	-3.342169137440245495597815339472e-05	1.326991448121018558111566809643e-04	0.000000000000000000000000000000e+00
-4.770864799950454653298947960138e+03	-3.297287721959935068508085187489e-05	1.329873035794351557401654639889e-04	0.000000000000000000000000000000e+00
-4.770764799950454289501067250967e+03	-3.252453113456865442217405548497e-05	1.332754768672702542359198574218e-04	0.000000000000000000000000000000e+00
-4.770664799950453925703186541796e+03	-3.207665793714503497816373234208e-05	1.335636602724539620176691379072e-04	0.000000000000000000000000000000e+00
-4.770564799950453561905305832624e+03	-3.162926243312989263087309232958e-05	1.338518493783692503863030909272e-04	0.000000000000000000000000000000e+00
-4.770464799950453198107425123453e+03	-3.118234941620590366505999524449e-05	1.341400397550043691128479617092e-04	0.000000000000000000000000000000e+00
-4.770364799950452834309544414282e+03	-3.073592366785175464781454390817e-05	1.344282269590220998522339668213e-04	0.000000000000000000000000000000e+00
-4.770264799950452470511663705111e+03	-3.028998995725716130702695472188e-05	1.347164065338295787632033606585e-04	0.000000000000000000000000000000e+00
-4.770164799950452106713782995939e+03	-2.984455304123809408589455827165e-05	1.350045740096483630737073111661e-04	0.000000000000000000000000000000e+00
-4.770064799950451742915902286768e+03	-2.939961766415227813610371032649e-05	1.352927249035849042221174576284e-04	0.000000000000000000000000000000e+00
-4.769964799950451379118021577597e+03	-2.895518855781493386836872305778e-05	1.355808547197013733641435262456e-04	0.000000000000000000000000000000e+00
-4.769864799950451015320140868425e+03	-2.851127044141476822472318353174e-05	1.358689589490868663505113156376e-04	0.000000000000000000000000000000e+00
-4.769764799950450651522260159254e+03	-2.806786802143021667256365947463e-05	1.361570330699289881754010522741e-04	0.000000000000000000000000000000e+00
-4.769664799950450287724379450083e+03	-2.762498599154594269670937034533e-05	1.364450725475857626855374915564e-04	0.000000000000000000000000000000e+00
-4.769564799950449923926498740911e+03	-2.718262903256958801321424568087e-05	1.367330728346578946549860766879e-04	0.000000000000000000000000000000e+00
-4.769464799950449560128618031740e+03	-2.674080181234879044559031580075e-05	1.370210293710614113307094674710e-04	0.000000000000000000000000000000e+00
-4.769364799950449196330737322569e+03	-2.629950898568844574651991174985e-05	1.373089375841007105539387511683e-04	0.000000000000000000000000000000e+00
-4.769264799950448832532856613398e+03	-2.585875519426826079890172072062e-05	1.375967928885418528270334626029e-04	0.000000000000000000000000000000e+00
-4.769164799950448468734975904226e+03	-2.541854506656052365733133857617e-05	1.378845906866863141662649105967e-04	0.000000000000000000000000000000e+00
-4.769064799950448104937095195055e+03	-2.497888321774818190957462293866e-05	1.381723263684450642152512500616e-04	0.000000000000000000000000000000e+00
-4.768964799950447741139214485884e+03	-2.453977424964317514792522256784e-05	1.384599953114129696190442997406e-04	0.000000000000000000000000000000e+00
-4.768864799950447377341333776712e+03	-2.410122275060501816231449401240e-05	1.387475928809435226588681056015e-04	0.000000000000000000000000000000e+00
-4.768764799950447013543453067541e+03	-2.366323329545968228901885177518e-05	1.390351144302240577778351227067e-04	0.000000000000000000000000000000e+00
-4.768664799950446649745572358370e+03	-2.322581044541872748111950575112e-05	1.393225553003511578420425820468e-04	0.000000000000000000000000000000e+00
-4.768564799950446285947691649199e+03	-2.278895874799871559390068709305e-05	1.396099108204064940825378515754e-04	0.000000000000000000000000000000e+00
-4.768464799950445922149810940027e+03	-2.235268273694090827331815152235e-05	1.398971763075329912979355428959e-04	0.000000000000000000000000000000e+00
-4.768364799950445558351930230856e+03	-2.191698693213122911874722598125e-05	1.401843470670113183176863635993e-04	0.000000000000000000000000000000e+00
-4.768264799950445194554049521685e+03	-2.148187583952051044880113273017e-05	1.404714183923367850411606516658e-04	0.000000000000000000000000000000e+00
-4.768164799950444830756168812513e+03	-2.104735395104502128208780187268e-05	1.407583855652965376323293433813e-04	0.000000000000000000000000000000e+00
-4.768064799950444466958288103342e+03	-2.061342574454727653290517230822e-05	1.410452438560470789750966869036e-04	0.000000000000000000000000000000e+00
-4.767964799950444103160407394171e+03	-2.018009568369713419813855914686e-05	1.413319885231921957044476378940e-04	0.000000000000000000000000000000e+00
-4.767864799950443739362526684999e+03	-1.974736821791318053536008758631e-05	1.416186148138611020780297522492e-04	0.000000000000000000000000000000e+00
-4.767764799950443375564645975828e+03	-1.931524778228438629147124816487e-05	1.419051179637870446336583851732e-04	0.000000000000000000000000000000e+00
-4.767664799950443011766765266657e+03	-1.888373879749207463947004159710e-05	1.421914931973862592125279480371e-04	0.000000000000000000000000000000e+00
-4.767564799950442647968884557486e+03	-1.845284566973217710642019007139e-05	1.424777357278371177178033502031e-04	0.000000000000000000000000000000e+00
-4.767464799950442284171003848314e+03	-1.802257279063776394009525894102e-05	1.427638407571597085540804350501e-04	0.000000000000000000000000000000e+00
-4.767364799950441920373123139143e+03	-1.759292453720188957187915701486e-05	1.430498034762957694325524737877e-04	0.000000000000000000000000000000e+00
-4.767264799950441556575242429972e+03	-1.716390527170072268273691429297e-05	1.433356190651888641216654685095e-04	0.000000000000000000000000000000e+00
-4.767164799950441192777361720800e+03	-1.673551934161698120104647125039e-05	1.436212826928650199836967615852e-04	0.000000000000000000000000000000e+00
-4.767064799950440828979481011629e+03	-1.630777107956366545602790163461e-05	1.439067895175135552467138300159e-04	0.000000000000000000000000000000e+00
-4.766964799950440465181600302458e+03	-1.588066480320809287490185779390e-05	1.441921346865682857472934497167e-04	0.000000000000000000000000000000e+00
-4.766864799950440101383719593287e+03	-1.545420481519622405938187148511e-05	1.444773133367891382490555418627e-04	0.000000000000000000000000000000e+00
-4.766764799950439737585838884115e+03	-1.502839540307731920501608385843e-05	1.447623205943438992864685799233e-04	0.000000000000000000000000000000e+00
-4.766664799950439373787958174944e+03	-1.460324083922887912359925288719e-05	1.450471515748905332147955515865e-04	0.000000000000000000000000000000e+00
-4.766564799950439009990077465773e+03	-1.417874538078190305590703390592e-05	1.453318013836595815752028570955e-04	0.000000000000000000000000000000e+00
-4.766464799950438646192196756601e+03	-1.375491326954645819255484973098e-05	1.456162651155370503508468260634e-04	0.000000000000000000000000000000e+00
-4.766364799950438282394316047430e+03	-1.333174873193754396232240527764e-05	1.459005378551475411684490435249e-04	0.000000000000000000000000000000e+00
-4.766264799950437918596435338259e+03	-1.290925597890129852178889291459e-05	1.461846146769377348655777337783e-04	0.000000000000000000000000000000e+00
-4.766164799950437554798554629087e+03	-1.248743920584149662430205329766e-05	1.464684906452601190034179534649e-04	0.000000000000000000000000000000e+00
-4.766064799950437191000673919916e+03	-1.206630259254637613773077087220e-05	1.467521608144571490604107788513e-04	0.000000000000000000000000000000e+00
-4.765964799950436827202793210745e+03	-1.164585030311577457627636444926e-05	1.470356202289455993612726780739e-04	0.000000000000000000000000000000e+00
-4.765864799950436463404912501574e+03	-1.122608648588858242260615089014e-05	1.473188639233013476868838775857e-04	0.000000000000000000000000000000e+00
-4.765764799950436099607031792402e+03	-1.080701527337053356910001600255e-05	1.476018869223442954094482892913e-04	0.000000000000000000000000000000e+00
-4.765664799950435735809151083231e+03	-1.038864078216230407908978600195e-05	1.478846842412238026236853682960e-04	0.000000000000000000000000000000e+00
-4.765564799950435372011270374060e+03	-9.970967112887948067211606184568e-06	1.481672508855042859083478434812e-04	0.000000000000000000000000000000e+00
-4.765464799950435008213389664888e+03	-9.553998350123633429421647622615e-06	1.484495818512511955584998180058e-04	0.000000000000000000000000000000e+00
-4.765364799950434644415508955717e+03	-9.137738562326740103113238700150e-06	1.487316721251172096582293669087e-04	0.000000000000000000000000000000e+00
-4.765264799950434280617628246546e+03	-8.722191801765263259095008196997e-06	1.490135166844288618342301289132e-04	0.000000000000000000000000000000e+00
-4.765164799950433916819747537374e+03	-8.307362104447558694879719110027e-06	1.492951104972733316397087710570e-04	0.000000000000000000000000000000e+00
-4.765064799950433553021866828203e+03	-7.893253490052415182690742634364e-06	1.495764485225856415141071353858e-04	0.000000000000000000000000000000e+00
-4.764964799950433189223986119032e+03	-7.479869961859452078120277795925e-06	1.498575257102360705832588827491e-04	0.000000000000000000000000000000e+00
-4.764864799950432825426105409861e+03	-7.067215506679876917790154161603e-06	1.501383370011179479303065065210e-04	0.000000000000000000000000000000e+00
-4.764764799950432461628224700689e+03	-6.655294094787558113269013149171e-06	1.504188773272356627070528434231e-04	0.000000000000000000000000000000e+00
-4.764664799950432097830343991518e+03	-6.244109679850449163662599871838e-06	1.506991416117929724009100178606e-04	0.000000000000000000000000000000e+00
-4.764564799950431734032463282347e+03	-5.833666198862331352592222599718e-06	1.509791247692816905726087561845e-04	0.000000000000000000000000000000e+00
-4.764464799950431370234582573175e+03	-5.423967572074930833735898622061e-06	1.512588217055705914343421980561e-04	0.000000000000000000000000000000e+00
-4.764364799950431006436701864004e+03	-5.015017702930353353724720472107e-06	1.515382273179945583733985170483e-04	0.000000000000000000000000000000e+00
-4.764264799950430642638821154833e+03	-4.606820477993875575910016212378e-06	1.518173364954441119465539111744e-04	0.000000000000000000000000000000e+00
-4.764164799950430278840940445662e+03	-4.199379766887080299507094965916e-06	1.520961441184552089250087147931e-04	0.000000000000000000000000000000e+00
-4.764064799950429915043059736490e+03	-3.792699422221326256753157896151e-06	1.523746450592992852848123197518e-04	0.000000000000000000000000000000e+00
-4.763964799950429551245179027319e+03	-3.386783279531590181045527451764e-06	1.526528341820735431427769057677e-04	0.000000000000000000000000000000e+00
-4.763864799950429187447298318148e+03	-2.981635157210645570676410195943e-06	1.529307063427916713732601650122e-04	0.000000000000000000000000000000e+00
-4.763764799950428823649417608976e+03	-2.577258856443594665306664678872e-06	1.532082563894746475401109631065e-04	0.000000000000000000000000000000e+00
-4.763664799950428459851536899805e+03	-2.173658161142760834958626015023e-06	1.534854791622419735094839943201e-04	0.000000000000000000000000000000e+00
-4.763564799950428096053656190634e+03	-1.770836837882914276473675027623e-06	1.537623694934031007980346217323e-04	0.000000000000000000000000000000e+00
-4.763464799950427732255775481462e+03	-1.368798635836887345125544371283e-06	1.540389222075492082868197751822e-04	0.000000000000000000000000000000e+00
-4.763364799950427368457894772291e+03	-9.675472867115229819401324082295e-07	1.543151321216451154604704099071e-04	0.000000000000000000000000000000e+00
-4.763264799950427004660014063120e+03	-5.670865046839983766109507395958e-07	1.545909940451216022221786472457e-04	0.000000000000000000000000000000e+00
-4.763164799950426640862133353949e+03	-1.674199863384843201594804566051e-07	1.548665027799679455491194124406e-04	0.000000000000000000000000000000e+00
-4.763064799950426277064252644777e+03	2.314485893968001427158998669492e-07	1.551416531208247000933608816808e-04	0.000000000000000000000000000000e+00
-4.762964799950425913266371935606e+03	6.295155613121901717660258007703e-07	1.554164398550767769383723626575e-04	0.000000000000000000000000000000e+00
-4.762864799950425549468491226435e+03	1.026777285978808124133378198994e-06	1.556908577629467934060752964953e-04	0.000000000000000000000000000000e+00
-4.762764799950425185670610517263e+03	1.423230137810423482220808025223e-06	1.559649016175886125992744446478e-04	0.000000000000000000000000000000e+00
-4.762664799950424821872729808092e+03	1.818870509124966503903511778895e-06	1.562385661851812895199037578564e-04	0.000000000000000000000000000000e+00
-4.762564799950424458074849098921e+03	2.213694810205641067338278027421e-06	1.565118462250230985024351815227e-04	0.000000000000000000000000000000e+00
-4.762464799950424094276968389750e+03	2.607699469361687849984195522457e-06	1.567847364896259401180478310067e-04	0.000000000000000000000000000000e+00
-4.762364799950423730479087680578e+03	3.000880932988765072247675999573e-06	1.570572317248099649192316640267e-04	0.000000000000000000000000000000e+00
-4.762264799950423366681206971407e+03	3.393235665628974969597287866807e-06	1.573293266697984411298799622969e-04	0.000000000000000000000000000000e+00
-4.762164799950423002883326262236e+03	3.784760150030486653479223219110e-06	1.576010160573128662808706224041e-04	0.000000000000000000000000000000e+00
-4.762064799950422639085445553064e+03	4.175450887206801736087260351615e-06	1.578722946136683770012448801978e-04	0.000000000000000000000000000000e+00
-4.761964799950422275287564843893e+03	4.565304396495638366789988210614e-06	1.581431570588694027548748444190e-04	0.000000000000000000000000000000e+00
-4.761864799950421911489684134722e+03	4.954317215617429868567030137871e-06	1.584135981067054551024025910166e-04	0.000000000000000000000000000000e+00
-4.761764799950421547691803425550e+03	5.342485900733463808959158164447e-06	1.586836124648472964339396273914e-04	0.000000000000000000000000000000e+00
-4.761664799950421183893922716379e+03	5.729807026503609836522515341706e-06	1.589531948349433526472551658770e-04	0.000000000000000000000000000000e+00
-4.761564799950420820096042007208e+03	6.116277186143684140148465977482e-06	1.592223399127161800360730214976e-04	0.000000000000000000000000000000e+00
-4.761464799950420456298161298037e+03	6.501892991482425120260656148385e-06	1.594910423880594471744004403391e-04	0.000000000000000000000000000000e+00
-4.761364799950420092500280588865e+03	6.886651073018077730790442725350e-06	1.597592969451349168008569279209e-04	0.000000000000000000000000000000e+00
-4.761264799950419728702399879694e+03	7.270548079974610208853214032843e-06	1.600270982624698071737634474943e-04	0.000000000000000000000000000000e+00
-4.761164799950419364904519170523e+03	7.653580680357516605313503155195e-06	1.602944410130543160565574911658e-04	0.000000000000000000000000000000e+00
[truncated: 84,862 more rows]
