# Supplementary material for: Light-wave-controlled Haldane model in monolayer hexagonal boron nitride
Source: Nature. 2024 Apr 15;628(8009):752–7. doi: 10.1038/s41586-024-07244-z (PMC11041748; doi:10.1038/s41586-024-07244-z)
Supplement: Supplementary file 1 — This zipped file contains source data files for Supplementary Figs. 1–4 and Extended Data Figs 2–5, 7, 8, 11 and 10. [file 41586_2024_7244_MOESM1_ESM.zip › Data source/Extended data fig 3/vpot_panel_b.csv]

# vector potential of laser 2 x y z direction
-4.960964799951146233070176094770e+03	0.000000000000000000000000000000e+00	0.000000000000000000000000000000e+00	0.000000000000000000000000000000e+00
-4.960864799951145869272295385599e+03	-1.232640790774086005402251529570e-07	-1.924301801048737707649046628847e-07	0.000000000000000000000000000000e+00
-4.960764799951145505474414676428e+03	-2.469122995415099171672150719925e-07	-3.854098892715276104409532088174e-07	0.000000000000000000000000000000e+00
-4.960664799951145141676533967257e+03	-3.709425013310283420652673294637e-07	-5.789382401715655600846297673678e-07	0.000000000000000000000000000000e+00
-4.960564799951144777878653258085e+03	-4.953525214047831602977409355681e-07	-7.730143339320345625766714263427e-07	0.000000000000000000000000000000e+00
-4.960464799951144414080772548914e+03	-6.201401937881734797243559256796e-07	-9.676372601322749029566011244596e-07	0.000000000000000000000000000000e+00
-4.960364799951144050282891839743e+03	-7.453033496197141417140058158863e-07	-1.162806096800985901004981543094e-06	0.000000000000000000000000000000e+00
-4.960264799951143686485011130571e+03	-8.708398171976443443421359198731e-07	-1.358519910413526576059193261281e-06	0.000000000000000000000000000000e+00
-4.960164799951143322687130421400e+03	-9.967474220265853934990624152235e-07	-1.554777755889430981741782672456e-06	0.000000000000000000000000000000e+00
-4.960064799951142958889249712229e+03	-1.123023986864255522843112668208e-06	-1.751578676590171086067644970474e-06	0.000000000000000000000000000000e+00
-4.959964799951142595091369003057e+03	-1.249667331768243900180954952805e-06	-1.948921704317137233139533084025e-06	0.000000000000000000000000000000e+00
-4.959864799951142231293488293886e+03	-1.376675274142829420715014240861e-06	-2.146805859309848150772272526443e-06	0.000000000000000000000000000000e+00
-4.959764799951141867495607584715e+03	-1.504045628785867051168431522690e-06	-2.345230150244396009759839313857e-06	0.000000000000000000000000000000e+00
-4.959664799951141503697726875544e+03	-1.631776207935719596051819639537e-06	-2.544193574232107264785750916358e-06	0.000000000000000000000000000000e+00
-4.959564799951141139899846166372e+03	-1.759864821318240285906854374065e-06	-2.743695116818451675987002719159e-06	0.000000000000000000000000000000e+00
-4.959464799951140776101965457201e+03	-1.888309276193810210933200256778e-06	-2.943733751982169865018396093248e-06	0.000000000000000000000000000000e+00
-4.959364799951140412304084748030e+03	-2.017107377404415565163957324568e-06	-3.144308442134632958144414144330e-06	0.000000000000000000000000000000e+00
-4.959264799951140048506204038858e+03	-2.146256927420788418112151951789e-06	-3.345418138119438551523381411568e-06	0.000000000000000000000000000000e+00
-4.959164799951139684708323329687e+03	-2.275755726389585179383380497686e-06	-3.547061779212220975827278904302e-06	0.000000000000000000000000000000e+00
-4.959064799951139320910442620516e+03	-2.405601572180616732298235466159e-06	-3.749238293120714400196314547431e-06	0.000000000000000000000000000000e+00
-4.958964799951138957112561911345e+03	-2.535792260434114778173226786850e-06	-3.951946595985033200144464354819e-06	0.000000000000000000000000000000e+00
-4.958864799951138593314681202173e+03	-2.666325584608056837633300456547e-06	-4.155185592378190765239665688258e-06	0.000000000000000000000000000000e+00
-4.958764799951138229516800493002e+03	-2.797199336025526403791668234033e-06	-4.358954175306836417767928498757e-06	0.000000000000000000000000000000e+00
-4.958664799951137865718919783831e+03	-2.928411303922117988175841812870e-06	-4.563251226212243476666307467893e-06	0.000000000000000000000000000000e+00
-4.958564799951137501921039074659e+03	-3.059959275493385788850450590637e-06	-4.768075614971517973538633894393e-06	0.000000000000000000000000000000e+00
-4.958464799951137138123158365488e+03	-3.191841035942322851726160592989e-06	-4.973426199899038608665848004708e-06	0.000000000000000000000000000000e+00
-4.958364799951136774325277656317e+03	-3.324054368526895712526638554385e-06	-5.179301827748138958439245993493e-06	0.000000000000000000000000000000e+00
-4.958264799951136410527396947145e+03	-3.456597054607609531941617153628e-06	-5.385701333713003982129382402055e-06	0.000000000000000000000000000000e+00
-4.958164799951136046729516237974e+03	-3.589466873695112194295533947219e-06	-5.592623541430818097440307024026e-06	0.000000000000000000000000000000e+00
-4.958064799951135682931635528803e+03	-3.722661603497828475885797830380e-06	-5.800067262984140260893665963504e-06	0.000000000000000000000000000000e+00
-4.957964799951135319133754819632e+03	-3.856179019969641647166101738886e-06	-6.008031298903509441174455862900e-06	0.000000000000000000000000000000e+00
-4.957864799951134955335874110460e+03	-3.990016897357603450533468369965e-06	-6.216514438170277097306642283270e-06	0.000000000000000000000000000000e+00
-4.957764799951134591537993401289e+03	-4.124173008249679653499080583812e-06	-6.425515458219691225614112611852e-06	0.000000000000000000000000000000e+00
-4.957664799951134227740112692118e+03	-4.258645123622527365594633841361e-06	-6.635033124944197247116126070487e-06	0.000000000000000000000000000000e+00
-4.957564799951133863942231982946e+03	-4.393431012889296919234159016776e-06	-6.845066192696980299312731199635e-06	0.000000000000000000000000000000e+00
-4.957464799951133500144351273775e+03	-4.528528443947479066838523314997e-06	-7.055613404295745544228361800787e-06	0.000000000000000000000000000000e+00
-4.957364799951133136346470564604e+03	-4.663935183226774200816559801108e-06	-7.266673491026711928758140962570e-06	0.000000000000000000000000000000e+00
-4.957264799951132772548589855433e+03	-4.799648995736988678600509067307e-06	-7.478245172648871066326675682845e-06	0.000000000000000000000000000000e+00
-4.957164799951132408750709146261e+03	-4.935667645115956558669878528889e-06	-7.690327157398456182717770557300e-06	0.000000000000000000000000000000e+00
-4.957064799951132044952828437090e+03	-5.071988893677496064926139146545e-06	-7.902918141993656701458845215136e-06	0.000000000000000000000000000000e+00
-4.956964799951131681154947727919e+03	-5.208610502459386379858156251865e-06	-8.116016811639565763265846687347e-06	0.000000000000000000000000000000e+00
-4.956864799951131317357067018747e+03	-5.345530231271372389794879764757e-06	-8.329621840033356444383920436092e-06	0.000000000000000000000000000000e+00
-4.956764799951130953559186309576e+03	-5.482745838743188064882874005468e-06	-8.543731889369701073383943368267e-06	0.000000000000000000000000000000e+00
-4.956664799951130589761305600405e+03	-5.620255082372601861920476118417e-06	-8.758345610346422634986604527363e-06	0.000000000000000000000000000000e+00
-4.956564799951130225963424891233e+03	-5.758055718573490079279213887942e-06	-8.973461642170381649045822480826e-06	0.000000000000000000000000000000e+00
-4.956464799951129862165544182062e+03	-5.896145502723929693583010402946e-06	-9.189078612563591748427921368503e-06	0.000000000000000000000000000000e+00
-4.956364799951129498367663472891e+03	-6.034522189214303901881597536061e-06	-9.405195137769580896445510698189e-06	0.000000000000000000000000000000e+00
-4.956264799951129134569782763720e+03	-6.173183531495434768878241560408e-06	-9.621809822559982997253018310868e-06	0.000000000000000000000000000000e+00
-4.956164799951128770771902054548e+03	-6.312127282126721803388099546472e-06	-9.838921260241363287335665532840e-06	0.000000000000000000000000000000e+00
-4.956064799951128406974021345377e+03	-6.451351192824310180949729659483e-06	-1.005652803266228428435546254915e-05	0.000000000000000000000000000000e+00
-4.955964799951128043176140636206e+03	-6.590853014509268283799021254099e-06	-1.027462871022059535269527891232e-05	0.000000000000000000000000000000e+00
-4.955864799951127679378259927034e+03	-6.730630497355778793370281037900e-06	-1.049322185187097637888709034115e-05	0.000000000000000000000000000000e+00
-4.955764799951127315580379217863e+03	-6.870681390839338253126791777881e-06	-1.071230600513270336967240614623e-05	0.000000000000000000000000000000e+00
-4.955664799951126951782498508692e+03	-7.011003443784981195346841381655e-06	-1.093187970609765630148561138535e-05	0.000000000000000000000000000000e+00
-4.955564799951126587984617799520e+03	-7.151594404415506809008593741561e-06	-1.115194147943855228070127866280e-05	0.000000000000000000000000000000e+00
-4.955464799951126224186737090349e+03	-7.292452020399717466136221138973e-06	-1.137248983841743450783155072736e-05	0.000000000000000000000000000000e+00
-4.955364799951125860388856381178e+03	-7.433574038900669106607298208811e-06	-1.159352328489437469402623115400e-05	0.000000000000000000000000000000e+00
-4.955264799951125496590975672007e+03	-7.574958206623918234828406886860e-06	-1.181504030933643128152294582422e-05	0.000000000000000000000000000000e+00
-4.955164799951125132793094962835e+03	-7.716602269865795174432106240392e-06	-1.203703939082683297486127405040e-05	0.000000000000000000000000000000e+00
-4.955064799951124768995214253664e+03	-7.858503974561669699677377010083e-06	-1.225951899707439097099263836110e-05	0.000000000000000000000000000000e+00
-4.954964799951124405197333544493e+03	-8.000661066334227678278380457844e-06	-1.248247758442316699334026508517e-05	0.000000000000000000000000000000e+00
-4.954864799951124041399452835321e+03	-8.143071290541742632035533688839e-06	-1.270591359786236155442543105387e-05	0.000000000000000000000000000000e+00
-4.954764799951123677601572126150e+03	-8.285732392326362544059635550919e-06	-1.292982547103644616398251954159e-05	0.000000000000000000000000000000e+00
-4.954664799951123313803691416979e+03	-8.428642116662389042699467245345e-06	-1.315421162625553270629930741054e-05	0.000000000000000000000000000000e+00
-4.954564799951122950005810707808e+03	-8.571798208404568443930654497720e-06	-1.337907047450596304612353837360e-05	0.000000000000000000000000000000e+00
-4.954464799951122586207929998636e+03	-8.715198412336372629349162677315e-06	-1.360440041546115952071725058170e-05	0.000000000000000000000000000000e+00
-4.954364799951122222410049289465e+03	-8.858840473218271453835319373393e-06	-1.383019983749269566047739032921e-05	0.000000000000000000000000000000e+00
-4.954264799951121858612168580294e+03	-9.002722135836025482008571074743e-06	-1.405646711768161085504523499790e-05	0.000000000000000000000000000000e+00
-4.954164799951121494814287871122e+03	-9.146841145048961784023294763202e-06	-1.428320062182994524798210211891e-05	0.000000000000000000000000000000e+00
-4.954064799951121131016407161951e+03	-9.291195245838241261035136964175e-06	-1.451039870447253382352691825075e-05	0.000000000000000000000000000000e+00
-4.953964799951120767218526452780e+03	-9.435782183355132746930930831564e-06	-1.473805970888902411005186299242e-05	0.000000000000000000000000000000e+00
-4.953864799951120403420645743608e+03	-9.580599702969263393136090112279e-06	-1.496618196711612935867734969220e-05	0.000000000000000000000000000000e+00
-4.953764799951120039622765034437e+03	-9.725645550316880911883264670958e-06	-1.519476379996012397330992088618e-05	0.000000000000000000000000000000e+00
-4.953664799951119675824884325266e+03	-9.870917471349098878822050928683e-06	-1.542380351700955916924642985499e-05	0.000000000000000000000000000000e+00
-4.953564799951119312027003616095e+03	-1.001641321238013187123333525008e-05	-1.565329941664824121199187101361e-05	0.000000000000000000000000000000e+00
-4.953464799951118948229122906923e+03	-1.016213052013551027745290322724e-05	-1.588324978606842649651170740199e-05	0.000000000000000000000000000000e+00
-4.953364799951118584431242197752e+03	-1.030806714180030696475631052378e-05	-1.611365290128425210164353487130e-05	0.000000000000000000000000000000e+00
-4.953264799951118220633361488581e+03	-1.045422082506733175999175805559e-05	-1.634450702714541198406345001715e-05	0.000000000000000000000000000000e+00
-4.953164799951117856835480779409e+03	-1.060058931818531915394938913710e-05	-1.657581041735106187114817677397e-05	0.000000000000000000000000000000e+00
-4.953064799951117493037600070238e+03	-1.074717037000710245320343055875e-05	-1.680756131446396471119421323070e-05	0.000000000000000000000000000000e+00
-4.952964799951117129239719361067e+03	-1.089396173003776421503181054407e-05	-1.703975794992486312846684259892e-05	0.000000000000000000000000000000e+00
-4.952864799951116765441838651896e+03	-1.104096114848277821200630416376e-05	-1.727239854406710937626510948828e-05	0.000000000000000000000000000000e+00
-4.952764799951116401643957942724e+03	-1.118816637629613953812141718958e-05	-1.750548130613149518976234819689e-05	0.000000000000000000000000000000e+00
-4.952664799951116037846077233553e+03	-1.133557516522845744547359075893e-05	-1.773900443428134930125804336054e-05	0.000000000000000000000000000000e+00
-4.952564799951115674048196524382e+03	-1.148318526787503801654503898799e-05	-1.797296611561785857212776573721e-05	0.000000000000000000000000000000e+00
-4.952464799951115310250315815210e+03	-1.163099443772394989582864149869e-05	-1.820736452619561612960297214414e-05	0.000000000000000000000000000000e+00
-4.952364799951114946452435106039e+03	-1.177900042920406291639852380815e-05	-1.844219783103842022530319266771e-05	0.000000000000000000000000000000e+00
-4.952264799951114582654554396868e+03	-1.192720099773306639768990361494e-05	-1.867746418415529671046629300868e-05	0.000000000000000000000000000000e+00
-4.952164799951114218856673687696e+03	-1.207559389976546203229051945627e-05	-1.891316172855676206853575704869e-05	0.000000000000000000000000000000e+00
-4.952064799951113855058792978525e+03	-1.222417689284052289141416919316e-05	-1.914928859627132361697320062088e-05	0.000000000000000000000000000000e+00
-4.951964799951113491260912269354e+03	-1.237294773563024226597888144408e-05	-1.938584290836220332576896041576e-05	0.000000000000000000000000000000e+00
-4.951864799951113127463031560183e+03	-1.252190418798724693230130233790e-05	-1.962282277494430219330970310843e-05	0.000000000000000000000000000000e+00
-4.951764799951112763665150851011e+03	-1.267104401099267992460498111207e-05	-1.986022629520140856773484372422e-05	0.000000000000000000000000000000e+00
-4.951664799951112399867270141840e+03	-1.282036496700405959060613259037e-05	-2.009805155740363008499103913973e-05	0.000000000000000000000000000000e+00
-4.951564799951112036069389432669e+03	-1.296986481970309968358382596287e-05	-2.033629663892505938798012377067e-05	0.000000000000000000000000000000e+00
-4.951464799951111672271508723497e+03	-1.311954133414350743159354495404e-05	-2.057495960626168379119585449821e-05	0.000000000000000000000000000000e+00
-4.951364799951111308473628014326e+03	-1.326939227679874433723106880167e-05	-2.081403851504951178579515269629e-05	0.000000000000000000000000000000e+00
-4.951264799951110944675747305155e+03	-1.341941541560975987234204109821e-05	-2.105353141008295026642173353171e-05	0.000000000000000000000000000000e+00
-4.951164799951110580877866595984e+03	-1.356960852003267096262291435682e-05	-2.129343632533341215099138843403e-05	0.000000000000000000000000000000e+00
-4.951064799951110217079985886812e+03	-1.371996936108643130782652752586e-05	-2.153375128396815100530713171789e-05	0.000000000000000000000000000000e+00
-4.950964799951109853282105177641e+03	-1.387049571140044987999084824537e-05	-2.177447429836932606063600037505e-05	0.000000000000000000000000000000e+00
-4.950864799951109489484224468470e+03	-1.402118534526217384628393042290e-05	-2.201560337015331795303824113930e-05	0.000000000000000000000000000000e+00
-4.950764799951109125686343759298e+03	-1.417203603866463591646508712873e-05	-2.225713649019025791499920563510e-05	0.000000000000000000000000000000e+00
-4.950664799951108761888463050127e+03	-1.432304556935394917430333372454e-05	-2.249907163862380430068184378189e-05	0.000000000000000000000000000000e+00
-4.950564799951108398090582340956e+03	-1.447421171687678158020509688875e-05	-2.274140678489113933974548331651e-05	0.000000000000000000000000000000e+00
-4.950464799951108034292701631784e+03	-1.462553226262777456966740485811e-05	-2.298413988774320644852162953686e-05	0.000000000000000000000000000000e+00
-4.950364799951107670494820922613e+03	-1.477700498989692438228139848011e-05	-2.322726889526517793415141821534e-05	0.000000000000000000000000000000e+00
-4.950264799951107306696940213442e+03	-1.492862768391691087469311249869e-05	-2.347079174489715986794829971629e-05	0.000000000000000000000000000000e+00
-4.950164799951106942899059504271e+03	-1.508039813191039075818047215938e-05	-2.371470636345511718732700923162e-05	0.000000000000000000000000000000e+00
-4.950064799951106579101178795099e+03	-1.523231412313724340238524357360e-05	-2.395901066715203935508955723765e-05	0.000000000000000000000000000000e+00
-4.949964799951106215303298085928e+03	-1.538437344894176751113404333360e-05	-2.420370256161932963540929508728e-05	0.000000000000000000000000000000e+00
-4.949864799951105851505417376757e+03	-1.553657390279983375254609090366e-05	-2.444877994192843831530378984063e-05	0.000000000000000000000000000000e+00
-4.949764799951105487707536667585e+03	-1.568891328036596793243928615880e-05	-2.469424069261271615467398521382e-05	0.000000000000000000000000000000e+00
-4.949664799951105123909655958414e+03	-1.584138937952042061520913085459e-05	-2.494008268768950500556859373180e-05	0.000000000000000000000000000000e+00
-4.949564799951104760111775249243e+03	-1.599400000041615373547881917560e-05	-2.518630379068244866001477499928e-05	0.000000000000000000000000000000e+00
-4.949464799951104396313894540071e+03	-1.614674294552578994029964909451e-05	-2.543290185464404764333762321016e-05	0.000000000000000000000000000000e+00
-4.949364799951104032516013830900e+03	-1.629961601968850433311102043898e-05	-2.567987472217843084791415175783e-05	0.000000000000000000000000000000e+00
-4.949264799951103668718133121729e+03	-1.645261703015686200759180868314e-05	-2.592722022546437450054787610121e-05	0.000000000000000000000000000000e+00
-4.949164799951103304920252412558e+03	-1.660574378664360137140311446391e-05	-2.617493618627853458214610471444e-05	0.000000000000000000000000000000e+00
-4.949064799951102941122371703386e+03	-1.675899410136835987169059980495e-05	-2.642302041601890286409530517187e-05	0.000000000000000000000000000000e+00
-4.948964799951102577324490994215e+03	-1.691236578910434889860998908251e-05	-2.667147071572851705452064652313e-05	0.000000000000000000000000000000e+00
-4.948864799951102213526610285044e+03	-1.706585666722495076182142259569e-05	-2.692028487611937762058467171755e-05	0.000000000000000000000000000000e+00
-4.948764799951101849728729575872e+03	-1.721946455575027500940234193028e-05	-2.716946067759661194440656828419e-05	0.000000000000000000000000000000e+00
-4.948664799951101485930848866701e+03	-1.737318727739366053665175104737e-05	-2.741899589028284176688878004402e-05	0.000000000000000000000000000000e+00
-4.948564799951101122132968157530e+03	-1.752702265760808960346796292473e-05	-2.766888827404279457703242806055e-05	0.000000000000000000000000000000e+00
-4.948464799951100758335087448359e+03	-1.768096852463256458227666700900e-05	-2.791913557850814539421438476019e-05	0.000000000000000000000000000000e+00
-4.948364799951100394537206739187e+03	-1.783502270953839322640069320336e-05	-2.816973554310258216716242318789e-05	0.000000000000000000000000000000e+00
-4.948264799951100030739326030016e+03	-1.798918304627544005711188568331e-05	-2.842068589706709140149665238084e-05	0.000000000000000000000000000000e+00
-4.948164799951099666941445320845e+03	-1.814344737171830321178361833390e-05	-2.867198435948548095649618394631e-05	0.000000000000000000000000000000e+00
-4.948064799951099303143564611673e+03	-1.829781352571240658874858475702e-05	-2.892362863931011629416850672314e-05	0.000000000000000000000000000000e+00
-4.947964799951098939345683902502e+03	-1.845227935112004455831154203782e-05	-2.917561643538790067380767068173e-05	0.000000000000000000000000000000e+00
-4.947864799951098575547803193331e+03	-1.860684269386634535859911809830e-05	-2.942794543648646202259160087333e-05	0.000000000000000000000000000000e+00
-4.947764799951098211749922484159e+03	-1.876150140298517350503741674128e-05	-2.968061332132059052793179865226e-05	0.000000000000000000000000000000e+00
-4.947664799951097847952041774988e+03	-1.891625333066496443719384235038e-05	-2.993361775857885918893964982690e-05	0.000000000000000000000000000000e+00
-4.947564799951097484154161065817e+03	-1.907109633229446768606062112550e-05	-3.018695640695051880656764320410e-05	0.000000000000000000000000000000e+00
-4.947464799951097120356280356646e+03	-1.922602826650843921936148706031e-05	-3.044062691515258609726256311401e-05	0.000000000000000000000000000000e+00
-4.947364799951096756558399647474e+03	-1.938104699523323891916827543813e-05	-3.069462692195715881144854608742e-05	0.000000000000000000000000000000e+00
-4.947264799951096392760518938303e+03	-1.953615038373238740193604812134e-05	-3.094895405621897140936715775439e-05	0.000000000000000000000000000000e+00
-4.947164799951096028962638229132e+03	-1.969133630065200086579381422158e-05	-3.120360593690314386042944372335e-05	0.000000000000000000000000000000e+00
-4.947064799951095665164757519960e+03	-1.984660261806618866838557158072e-05	-3.145858017311318794058394576751e-05	0.000000000000000000000000000000e+00
-4.946964799951095301366876810789e+03	-2.000194721152234248449409970139e-05	-3.171387436411922020572384806059e-05	0.000000000000000000000000000000e+00
-4.946864799951094937568996101618e+03	-2.015736796008637464168791741947e-05	-3.196948609938639519366040953052e-05	0.000000000000000000000000000000e+00
-4.946764799951094573771115392447e+03	-2.031286274638785820014635907782e-05	-3.222541295860354869026731527981e-05	0.000000000000000000000000000000e+00
-4.946664799951094209973234683275e+03	-2.046842945666509249358529232143e-05	-3.248165251171209171737741527863e-05	0.000000000000000000000000000000e+00
-4.946564799951093846175353974104e+03	-2.062406598081007041436095439391e-05	-3.273820231893511458485038212451e-05	0.000000000000000000000000000000e+00
-4.946464799951093482377473264933e+03	-2.077977021241339487659695317578e-05	-3.299505993080670100681128786846e-05	0.000000000000000000000000000000e+00
-4.946364799951093118579592555761e+03	-2.093554004880908685909401967251e-05	-3.325222288820145905832367794197e-05	0.000000000000000000000000000000e+00
-4.946264799951092754781711846590e+03	-2.109137339111931552120861310673e-05	-3.350968872236430285381503235698e-05	0.000000000000000000000000000000e+00
-4.946164799951092390983831137419e+03	-2.124726814429904022730501156335e-05	-3.376745495494042396088241186902e-05	0.000000000000000000000000000000e+00
-4.946064799951092027185950428247e+03	-2.140322221718056447978088818740e-05	-3.402551909800549320705975731016e-05	0.000000000000000000000000000000e+00
-4.945964799951091663388069719076e+03	-2.155923352251800176066637293459e-05	-3.428387865409607932701968602274e-05	0.000000000000000000000000000000e+00
-4.945864799951091299590189009905e+03	-2.171529997703167022245554496074e-05	-3.454253111624027767394620735963e-05	0.000000000000000000000000000000e+00
-4.945764799951090935792308300734e+03	-2.187141950145236879432530940903e-05	-3.480147396798858287639624742305e-05	0.000000000000000000000000000000e+00
-4.945664799951090571994427591562e+03	-2.202759002056557197319133778457e-05	-3.506070468344495800680493680090e-05	0.000000000000000000000000000000e+00
-4.945564799951090208196546882391e+03	-2.218380946325554668773286093320e-05	-3.532022072729811381416181736981e-05	0.000000000000000000000000000000e+00
-4.945464799951089844398666173220e+03	-2.234007576254935735406842445272e-05	-3.558001955485302512591228030203e-05	0.000000000000000000000000000000e+00
-4.945364799951089480600785464048e+03	-2.249638685566078961626870769130e-05	-3.584009861206265731402992313903e-05	0.000000000000000000000000000000e+00
-4.945264799951089116802904754877e+03	-2.265274068403417583104746124700e-05	-3.610045533555989604899624789702e-05	0.000000000000000000000000000000e+00
-4.945164799951088753005024045706e+03	-2.280913519338811213223519591686e-05	-3.636108715268971422300559037666e-05	0.000000000000000000000000000000e+00
-4.945064799951088389207143336535e+03	-2.296556833375909756822172425039e-05	-3.662199148154152860855023443598e-05	0.000000000000000000000000000000e+00
-4.944964799951088025409262627363e+03	-2.312203805954507159544503158699e-05	-3.688316573098178690996717943307e-05	0.000000000000000000000000000000e+00
-4.944864799951087661611381918192e+03	-2.327854232954883637539932050853e-05	-3.714460730068677843168298280396e-05	0.000000000000000000000000000000e+00
-4.944764799951087297813501209021e+03	-2.343507910702140453274369691350e-05	-3.740631358117563448183878760389e-05	0.000000000000000000000000000000e+00
-4.944664799951086934015620499849e+03	-2.359164635970521477627108442032e-05	-3.766828195384354561634984714935e-05	0.000000000000000000000000000000e+00
-4.944564799951086570217739790678e+03	-2.374824205987726959284599137501e-05	-3.793050979099522282845385889871e-05	0.000000000000000000000000000000e+00
-4.944464799951086206419859081507e+03	-2.390486418439217807365218537718e-05	-3.819299445587852814484874919287e-05	0.000000000000000000000000000000e+00
-4.944364799951085842621978372335e+03	-2.406151071472506321516880711808e-05	-3.845573330271833561479211116563e-05	0.000000000000000000000000000000e+00
-4.944264799951085478824097663164e+03	-2.421817963701438112871996977127e-05	-3.871872367675061591589871778929e-05	0.000000000000000000000000000000e+00
-4.944164799951085115026216953993e+03	-2.437486894210463860607068786734e-05	-3.898196291425671069531821988363e-05	0.000000000000000000000000000000e+00
-4.944064799951084751228336244822e+03	-2.453157662558900565293734663541e-05	-3.924544834259783052761091926008e-05	0.000000000000000000000000000000e+00
-4.943964799951084387430455535650e+03	-2.468830068785180604975376672527e-05	-3.950917728024974260800372682922e-05	0.000000000000000000000000000000e+00
-4.943864799951084023632574826479e+03	-2.484503913411091304474717644801e-05	-3.977314703683771594366208601556e-05	0.000000000000000000000000000000e+00
-4.943764799951083659834694117308e+03	-2.500178997446001968613799038010e-05	-4.003735491317160207023345686039e-05	0.000000000000000000000000000000e+00
-4.943664799951083296036813408136e+03	-2.515855122391081767478128450310e-05	-4.030179820128120037146107756953e-05	0.000000000000000000000000000000e+00
-4.943564799951082932238932698965e+03	-2.531532090243505424406386672409e-05	-4.056647418445176570033286478356e-05	0.000000000000000000000000000000e+00
-4.943464799951082568441051989794e+03	-2.547209703500648061958409884564e-05	-4.083138013725976672198270112091e-05	0.000000000000000000000000000000e+00
-4.943364799951082204643171280622e+03	-2.562887765164267172982373588219e-05	-4.109651332560883399197190768426e-05	0.000000000000000000000000000000e+00
-4.943264799951081840845290571451e+03	-2.578566078744675104912967289472e-05	-4.136187100676591132247805759903e-05	0.000000000000000000000000000000e+00
-4.943164799951081477047409862280e+03	-2.594244448264899346795128720622e-05	-4.162745042939763076518186468711e-05	0.000000000000000000000000000000e+00
-4.943064799951081113249529153109e+03	-2.609922678264831296659695403228e-05	-4.189324883360685700074352300071e-05	0.000000000000000000000000000000e+00
-4.942964799951080749451648443937e+03	-2.625600573805362492811436847528e-05	-4.215926345096946889750427756027e-05	0.000000000000000000000000000000e+00
-4.942864799951080385653767734766e+03	-2.641277940472509664282182995088e-05	-4.242549150457135113435891415890e-05	0.000000000000000000000000000000e+00
-4.942764799951080021855887025595e+03	-2.656954584381526906383154396085e-05	-4.269193020904554845395412199238e-05	0.000000000000000000000000000000e+00
-4.942664799951079658058006316423e+03	-2.672630312181009047114640941878e-05	-4.295857677060965030884850945903e-05	0.000000000000000000000000000000e+00
-4.942564799951079294260125607252e+03	-2.688304931056978072916735511555e-05	-4.322542838710337879557996099145e-05	0.000000000000000000000000000000e+00
-4.942464799951078930462244898081e+03	-2.703978248736961084090595075491e-05	-4.349248224802637310037675688612e-05	0.000000000000000000000000000000e+00
-4.942364799951078566664364188910e+03	-2.719650073494054020066187926652e-05	-4.375973553457617723277603416498e-05	0.000000000000000000000000000000e+00
-4.942264799951078202866483479738e+03	-2.735320214150973865021958253418e-05	-4.402718541968641749462243240032e-05	0.000000000000000000000000000000e+00
-4.942164799951077839068602770567e+03	-2.750988480084098656230050250482e-05	-4.429482906806519001323765860612e-05	0.000000000000000000000000000000e+00
-4.942064799951077475270722061396e+03	-2.766654681227493601061197259217e-05	-4.456266363623364478623381512712e-05	0.000000000000000000000000000000e+00
-4.941964799951077111472841352224e+03	-2.782318628076924996715170446127e-05	-4.483068627256477979049764659436e-05	0.000000000000000000000000000000e+00
-4.941864799951076747674960643053e+03	-2.797980131693862291489965921087e-05	-4.509889411732241127402781577516e-05	0.000000000000000000000000000000e+00
-4.941764799951076383877079933882e+03	-2.813639003709466593523835786783e-05	-4.536728430270035411194309848959e-05	0.000000000000000000000000000000e+00
-4.941664799951076020079199224710e+03	-2.829295056328566304636520922777e-05	-4.563585395286179867413434152468e-05	0.000000000000000000000000000000e+00
-4.941564799951075656281318515539e+03	-2.844948102333619540456506602499e-05	-4.590460018397887065203302747740e-05	0.000000000000000000000000000000e+00
-4.941464799951075292483437806368e+03	-2.860597955088662998021122041425e-05	-4.617352010427242805460507080184e-05	0.000000000000000000000000000000e+00
-4.941364799951074928685557097197e+03	-2.876244428543248287289020581614e-05	-4.644261081405200050587975257876e-05	0.000000000000000000000000000000e+00
-4.941264799951074564887676388025e+03	-2.891887337236366065378219414317e-05	-4.671186940575593860664957435169e-05	0.000000000000000000000000000000e+00
-4.941164799951074201089795678854e+03	-2.907526496300353568958373118303e-05	-4.698129296399178013660460906387e-05	0.000000000000000000000000000000e+00
-4.941064799951073837291914969683e+03	-2.923161721464791643434501244858e-05	-4.725087856557679921558345892407e-05	0.000000000000000000000000000000e+00
-4.940964799951073473494034260511e+03	-2.938792829060386525537665325380e-05	-4.752062327957871809515008609814e-05	0.000000000000000000000000000000e+00
-4.940864799951073109696153551340e+03	-2.954419636022839089828026515328e-05	-4.779052416735665611939587460455e-05	0.000000000000000000000000000000e+00
-4.940764799951072745898272842169e+03	-2.970041959896699187418031562480e-05	-4.806057828260223453980398700125e-05	0.000000000000000000000000000000e+00
-4.940664799951072382100392132998e+03	-2.985659618839206770981621608119e-05	-4.833078267138089139428464013903e-05	0.000000000000000000000000000000e+00
-4.940564799951072018302511423826e+03	-3.001272431624118450796748214238e-05	-4.860113437217338612159056587814e-05	0.000000000000000000000000000000e+00
-4.940464799951071654504630714655e+03	-3.016880217645520837073912223669e-05	-4.887163041591747358232192266492e-05	0.000000000000000000000000000000e+00
-4.940364799951071290706750005484e+03	-3.032482796921629990944367649686e-05	-4.914226782604979492036570420943e-05	0.000000000000000000000000000000e+00
-4.940264799951070926908869296312e+03	-3.048079990098575290042096086474e-05	-4.941304361854792427839744295426e-05	0.000000000000000000000000000000e+00
-4.940164799951070563110988587141e+03	-3.063671618454169402745446149083e-05	-4.968395480197264590634456671303e-05	0.000000000000000000000000000000e+00
-4.940064799951070199313107877970e+03	-3.079257503901664709891616844573e-05	-4.995499837751036679512131599701e-05	0.000000000000000000000000000000e+00
-4.939964799951069835515227168798e+03	-3.094837468993493802271732562303e-05	-5.022617133901575292706173647694e-05	0.000000000000000000000000000000e+00
-4.939864799951069471717346459627e+03	-3.110411336924998797291014307476e-05	-5.049747067305453493294212230502e-05	0.000000000000000000000000000000e+00
-4.939764799951069107919465750456e+03	-3.125978931538139988025037929731e-05	-5.076889335894650348438364440007e-05	0.000000000000000000000000000000e+00
-4.939664799951068744121585041285e+03	-3.141540077325196360759698710474e-05	-5.104043636880868086910800762723e-05	0.000000000000000000000000000000e+00
-4.939564799951068380323704332113e+03	-3.157094599432444428487726240107e-05	-5.131209666759868907783687097535e-05	0.000000000000000000000000000000e+00
-4.939464799951068016525823622942e+03	-3.172642323663830288141621260856e-05	-5.158387121315828052151714055995e-05	0.000000000000000000000000000000e+00
-4.939364799951067652727942913771e+03	-3.188183076484619316156784996075e-05	-5.185575695625707203645360365840e-05	0.000000000000000000000000000000e+00
-4.939264799951067288930062204599e+03	-3.203716685025034344386565821061e-05	-5.212775084063644829603101360505e-05	0.000000000000000000000000000000e+00
-4.939164799951066925132181495428e+03	-3.219242977083878250611076454746e-05	-5.239984980305363462902562554646e-05	0.000000000000000000000000000000e+00
-4.939064799951066561334300786257e+03	-3.234761781132138930760708261936e-05	-5.267205077332597990208765126319e-05	0.000000000000000000000000000000e+00
-4.938964799951066197536420077085e+03	-3.250272926316584784370636307393e-05	-5.294435067437538848002243074831e-05	0.000000000000000000000000000000e+00
-4.938864799951065833738539367914e+03	-3.265776242463338515991874699829e-05	-5.321674642227292836892463268050e-05	0.000000000000000000000000000000e+00
-4.938764799951065469940658658743e+03	-3.281271560081436706448818063642e-05	-5.348923492628365619974695199801e-05	0.000000000000000000000000000000e+00
-4.938664799951065106142777949572e+03	-3.296758710366377186822342548744e-05	-5.376181308891157773714036816060e-05	0.000000000000000000000000000000e+00
-4.938564799951064742344897240400e+03	-3.312237525203648116521246147492e-05	-5.403447780594479134741101034045e-05	0.000000000000000000000000000000e+00
-4.938464799951064378547016531229e+03	-3.327707837172240798321101729051e-05	-5.430722596650082797812078561073e-05	0.000000000000000000000000000000e+00
-4.938364799951064014749135822058e+03	-3.343169479548147585623238398078e-05	-5.458005445307213343922314585654e-05	0.000000000000000000000000000000e+00
-4.938264799951063650951255112886e+03	-3.358622286307842849054777767392e-05	-5.485296014157175397210619571808e-05	0.000000000000000000000000000000e+00
-4.938164799951063287153374403715e+03	-3.374066092131749712915156358406e-05	-5.512593990137918444896167335934e-05	0.000000000000000000000000000000e+00
-4.938064799951062923355493694544e+03	-3.389500732407690528590060718983e-05	-5.539899059538637920247980406252e-05	0.000000000000000000000000000000e+00
-4.937964799951062559557612985373e+03	-3.404926043234319052053701848415e-05	-5.567210908004393226213360468257e-05	0.000000000000000000000000000000e+00
-4.937864799951062195759732276201e+03	-3.420341861424537035964860143267e-05	-5.594529220540745410210695109932e-05	0.000000000000000000000000000000e+00
-4.937764799951061831961851567030e+03	-3.435748024508896591609416470980e-05	-5.621853681518409069075778439206e-05	0.000000000000000000000000000000e+00
-4.937664799951061468163970857859e+03	-3.451144370738982222052149140268e-05	-5.649183974677923227546150197753e-05	0.000000000000000000000000000000e+00
-4.937564799951061104366090148687e+03	-3.466530739090782690893163819901e-05	-5.676519783134335769272590943579e-05	0.000000000000000000000000000000e+00
-4.937464799951060740568209439516e+03	-3.481906969268037818849084730211e-05	-5.703860789381908196621351336830e-05	0.000000000000000000000000000000e+00
-4.937364799951060376770328730345e+03	-3.497272901705575793565236586424e-05	-5.731206675298835298256253101279e-05	0.000000000000000000000000000000e+00
-4.937264799951060012972448021173e+03	-3.512628377572628795384376831912e-05	-5.758557122151983112632450678703e-05	0.000000000000000000000000000000e+00
-4.937164799951059649174567312002e+03	-3.527973238776136425840987409508e-05	-5.785911810601639766390991148626e-05	0.000000000000000000000000000000e+00
-4.937064799951059285376686602831e+03	-3.543307327964028807364832429627e-05	-5.813270420706285963917750447827e-05	0.000000000000000000000000000000e+00
-4.936964799951058921578805893660e+03	-3.558630488528491387072855145490e-05	-5.840632631927380384682241265537e-05	0.000000000000000000000000000000e+00
-4.936864799951058557780925184488e+03	-3.573942564609218220912992269866e-05	-5.867998123134162021235366024641e-05	0.000000000000000000000000000000e+00
-4.936764799951058193983044475317e+03	-3.589243401096642218511822974847e-05	-5.895366572608468780239757145445e-05	0.000000000000000000000000000000e+00
-4.936664799951057830185163766146e+03	-3.604532843635151835495061822812e-05	-5.922737658049570991279988985134e-05	0.000000000000000000000000000000e+00
-4.936564799951057466387283056974e+03	-3.619810738626288792270033201071e-05	-5.950111056579021856331734863232e-05	0.000000000000000000000000000000e+00
-4.936464799951057102589402347803e+03	-3.635076933231928852149200670496e-05	-5.977486444745524162263511369630e-05	0.000000000000000000000000000000e+00
-4.936364799951056738791521638632e+03	-3.650331275377444981188393424709e-05	-6.004863498529812578744652151741e-05	0.000000000000000000000000000000e+00
-4.936264799951056374993640929461e+03	-3.665573613754854922618803270140e-05	-6.032241893349549508680437770458e-05	0.000000000000000000000000000000e+00
-4.936164799951056011195760220289e+03	-3.680803797825945731982816289118e-05	-6.059621304064240589811601855885e-05	0.000000000000000000000000000000e+00
-4.936064799951055647397879511118e+03	-3.696021677825387470248119647920e-05	-6.087001404980163748840993331868e-05	0.000000000000000000000000000000e+00
-4.935964799951055283599998801947e+03	-3.711227104763823857625643087843e-05	-6.114381869855311808087394709332e-05	0.000000000000000000000000000000e+00
-4.935864799951054919802118092775e+03	-3.726419930430947341981270937161e-05	-6.141762371904354743303716679392e-05	0.000000000000000000000000000000e+00
-4.935764799951054556004237383604e+03	-3.741600007398557904214966840506e-05	-6.169142583803614138769633168380e-05	0.000000000000000000000000000000e+00
-4.935664799951054192206356674433e+03	-3.756767189023598824343733171283e-05	-6.196522177696051872537730265122e-05	0.000000000000000000000000000000e+00
-4.935564799951053828408475965261e+03	-3.771921329451179572683772178721e-05	-6.223900825196279130470389251428e-05	0.000000000000000000000000000000e+00
-4.935464799951053464610595256090e+03	-3.787062283617577694615555228275e-05	-6.251278197395576262298394487615e-05	0.000000000000000000000000000000e+00
-4.935364799951053100812714546919e+03	-3.802189907253223077063589152580e-05	-6.278653964866926190206697366847e-05	0.000000000000000000000000000000e+00
-4.935264799951052737014833837748e+03	-3.817304056885664596690879712959e-05	-6.306027797670068146210914372674e-05	0.000000000000000000000000000000e+00
-4.935164799951052373216953128576e+03	-3.832404589842517116929018761162e-05	-6.333399365356560896302834384741e-05	0.000000000000000000000000000000e+00
-4.935064799951052009419072419405e+03	-3.847491364254390866722968511660e-05	-6.360768336974864938133944480825e-05	0.000000000000000000000000000000e+00
-4.934964799951051645621191710234e+03	-3.862564239057801845737827317606e-05	-6.388134381075435540720680593907e-05	0.000000000000000000000000000000e+00
-4.934864799951051281823311001062e+03	-3.877623073998064611280292557360e-05	-6.415497165715832047182265451823e-05	0.000000000000000000000000000000e+00
-4.934764799951050918025430291891e+03	-3.892667729632166091682105024674e-05	-6.442856358465844795763849406356e-05	0.000000000000000000000000000000e+00
-4.934664799951050554227549582720e+03	-3.907698067331619748519117019114e-05	-6.470211626412628817123229296726e-05	0.000000000000000000000000000000e+00
-4.934564799951050190429668873549e+03	-3.922713949285300765292341940160e-05	-6.497562636165859215661017023180e-05	0.000000000000000000000000000000e+00
-4.934464799951049826631788164377e+03	-3.937715238502263617823700991849e-05	-6.524909053862898748125248582497e-05	0.000000000000000000000000000000e+00
-4.934364799951049462833907455206e+03	-3.952701798814540671113751391097e-05	-6.552250545173974888985002351660e-05	0.000000000000000000000000000000e+00
-4.934264799951049099036026746035e+03	-3.967673494879920447408680472812e-05	-6.579586775307378579847467081620e-05	0.000000000000000000000000000000e+00
-4.934164799951048735238146036863e+03	-3.982630192184708275981996905557e-05	-6.606917409014669755138587925458e-05	0.000000000000000000000000000000e+00
-4.934064799951048371440265327692e+03	-3.997571757046466614125487804010e-05	-6.634242110595903196574446569755e-05	0.000000000000000000000000000000e+00
-4.933964799951048007642384618521e+03	-4.012498056616737072228515148531e-05	-6.661560543904859808643503793490e-05	0.000000000000000000000000000000e+00
-4.933864799951047643844503909349e+03	-4.027408958883742787692935904964e-05	-6.688872372354302288637722950781e-05	0.000000000000000000000000000000e+00
-4.933764799951047280046623200178e+03	-4.042304332675069792430930237792e-05	-6.716177258921234862441840274272e-05	0.000000000000000000000000000000e+00
-4.933664799951046916248742491007e+03	-4.057184047660332794956600244163e-05	-6.743474866152181993860653674844e-05	0.000000000000000000000000000000e+00
-4.933564799951046552450861781836e+03	-4.072047974353817245555045567507e-05	-6.770764856168476580715320789494e-05	0.000000000000000000000000000000e+00
-4.933464799951046188652981072664e+03	-4.086895984117105138418851728588e-05	-6.798046890671564413972244311779e-05	0.000000000000000000000000000000e+00
-4.933364799951045824855100363493e+03	-4.101727949161679129741128746467e-05	-6.825320630948323544651828997942e-05	0.000000000000000000000000000000e+00
-4.933264799951045461057219654322e+03	-4.116543742551508359896889066576e-05	-6.852585737876389071748101100567e-05	0.000000000000000000000000000000e+00
-4.933164799951045097259338945150e+03	-4.131343238205611913954617975264e-05	-6.879841871929499614191777512318e-05	0.000000000000000000000000000000e+00
-4.933064799951044733461458235979e+03	-4.146126310900606019155256731779e-05	-6.907088693182851914329628550959e-05	0.000000000000000000000000000000e+00
-4.932964799951044369663577526808e+03	-4.160892836273229558347735990154e-05	-6.934325861318470349183712420071e-05	0.000000000000000000000000000000e+00
-4.932864799951044005865696817636e+03	-4.175642690822849254633775117895e-05	-6.961553035630584573226903311038e-05	0.000000000000000000000000000000e+00
-4.932764799951043642067816108465e+03	-4.190375751913945882474663018336e-05	-6.988769875031027489949153608251e-05	0.000000000000000000000000000000e+00
-4.932664799951043278269935399294e+03	-4.205091897778578117128231439459e-05	-7.015976038054638644434618521828e-05	0.000000000000000000000000000000e+00
-4.932564799951042914472054690123e+03	-4.219791007518830121053241000162e-05	-7.043171182864685234224083609789e-05	0.000000000000000000000000000000e+00
-4.932464799951042550674173980951e+03	-4.234472961109236091017601899544e-05	-7.070354967258291251693685941504e-05	0.000000000000000000000000000000e+00
-4.932364799951042186876293271780e+03	-4.249137639399184476415860522991e-05	-7.097527048671880178960791329956e-05	0.000000000000000000000000000000e+00
-4.932264799951041823078412562609e+03	-4.263784924115301868795951945046e-05	-7.124687084186633945822458846564e-05	0.000000000000000000000000000000e+00
-4.932164799951041459280531853437e+03	-4.278414697863819273100649542840e-05	-7.151834730533954598199336549769e-05	0.000000000000000000000000000000e+00
-4.932064799951041095482651144266e+03	-4.293026844132913984360133685669e-05	-7.178969644100949005875722530590e-05	0.000000000000000000000000000000e+00
-4.931964799951040731684770435095e+03	-4.307621247295035201351973142003e-05	-7.206091480935914925492341565061e-05	0.000000000000000000000000000000e+00
-4.931864799951040367886889725924e+03	-4.322197792609202535206794348888e-05	-7.233199896753850102835287083636e-05	0.000000000000000000000000000000e+00
-4.931764799951040004089009016752e+03	-4.336756366223290965486794612538e-05	-7.260294546941960019872247533712e-05	0.000000000000000000000000000000e+00
-4.931664799951039640291128307581e+03	-4.351296855176292756968089991965e-05	-7.287375086565187325832182452245e-05	0.000000000000000000000000000000e+00
-4.931564799951039276493247598410e+03	-4.365819147400555659500540062190e-05	-7.314441170371750755054007786526e-05	0.000000000000000000000000000000e+00
-4.931464799951038912695366889238e+03	-4.380323131724004167208627591457e-05	-7.341492452798689465846143642480e-05	0.000000000000000000000000000000e+00
-4.931364799951038548897486180067e+03	-4.394808697872336383143457294587e-05	-7.368528587977426352884080529293e-05	0.000000000000000000000000000000e+00
-4.931264799951038185099605470896e+03	-4.409275736471203943275809500335e-05	-7.395549229739339491124239245323e-05	0.000000000000000000000000000000e+00
-4.931164799951037821301724761724e+03	-4.423724139048368223566670698332e-05	-7.422554031621340355981408798414e-05	0.000000000000000000000000000000e+00
-4.931064799951037457503844052553e+03	-4.438153798035836218247029982820e-05	-7.449542646871471017044202822532e-05	0.000000000000000000000000000000e+00
-4.930964799951037093705963343382e+03	-4.452564606771975411680583589735e-05	-7.476514728454506752801378421935e-05	0.000000000000000000000000000000e+00
-4.930864799951036729908082634211e+03	-4.466956459503605610930274116832e-05	-7.503469929057568152137164263493e-05	0.000000000000000000000000000000e+00
-4.930764799951036366110201925039e+03	-4.481329251388073160039526854348e-05	-7.530407901095749478859175951584e-05	0.000000000000000000000000000000e+00
-4.930664799951036002312321215868e+03	-4.495682878495301437390962995266e-05	-7.557328296717753812489909437389e-05	0.000000000000000000000000000000e+00
-4.930564799951035638514440506697e+03	-4.510017237809821701900736545809e-05	-7.584230767811537675827243676352e-05	0.000000000000000000000000000000e+00
-4.930464799951035274716559797525e+03	-4.524332227232778189411274705201e-05	-7.611114966009967859779383747565e-05	0.000000000000000000000000000000e+00
-4.930364799951034910918679088354e+03	-4.538627745583917623677788766301e-05	-7.637980542696490445474244435076e-05	0.000000000000000000000000000000e+00
-4.930264799951034547120798379183e+03	-4.552903692603555688058619699277e-05	-7.664827149010803892126980629840e-05	0.000000000000000000000000000000e+00
-4.930164799951034183322917670012e+03	-4.567159968954517069777629401095e-05	-7.691654435854547032687389407357e-05	0.000000000000000000000000000000e+00
-4.930064799951033819525036960840e+03	-4.581396476224060596406720269336e-05	-7.718462053896996556256321353473e-05	0.000000000000000000000000000000e+00
-4.929964799951033455727156251669e+03	-4.595613116925779300173116048711e-05	-7.745249653580773977271101138342e-05	0.000000000000000000000000000000e+00
-4.929864799951033091929275542498e+03	-4.609809794501478120596835164058e-05	-7.772016885127560736207241731677e-05	0.000000000000000000000000000000e+00
-4.929764799951032728131394833326e+03	-4.623986413323032633590145557001e-05	-7.798763398543821431796452259277e-05	0.000000000000000000000000000000e+00
-4.929664799951032364333514124155e+03	-4.638142878694224063634496402209e-05	-7.825488843626544671529948749011e-05	0.000000000000000000000000000000e+00
-4.929564799951032000535633414984e+03	-4.652279096852551256661284506677e-05	-7.852192869968981211656333663029e-05	0.000000000000000000000000000000e+00
-4.929464799951031636737752705812e+03	-4.666394974971023001768244409249e-05	-7.878875126966403781222925140071e-05	0.000000000000000000000000000000e+00
-4.929364799951031272939871996641e+03	-4.680490421159929346518746573480e-05	-7.905535263821864195611655024010e-05	0.000000000000000000000000000000e+00
-4.929264799951030909141991287470e+03	-4.694565344468587162439499049782e-05	-7.932172929551970798865700995606e-05	0.000000000000000000000000000000e+00
-4.929164799951030545344110578299e+03	-4.708619654887065381727515034349e-05	-7.958787772992665906016118704258e-05	0.000000000000000000000000000000e+00
-4.929064799951030181546229869127e+03	-4.722653263347890582792704128323e-05	-7.985379442805015442682914361683e-05	0.000000000000000000000000000000e+00
-4.928964799951029817748349159956e+03	-4.736666081727725470746151459345e-05	-8.011947587481010781950557797515e-05	0.000000000000000000000000000000e+00
-4.928864799951029453950468450785e+03	-4.750658022849030417229451717098e-05	-8.038491855349371936496211121792e-05	0.000000000000000000000000000000e+00
-4.928764799951029090152587741613e+03	-4.764629000481699250442446658127e-05	-8.065011894581367013750544670003e-05	0.000000000000000000000000000000e+00
-4.928664799951028726354707032442e+03	-4.778578929344673361127512900559e-05	-8.091507353196631671058552948139e-05	0.000000000000000000000000000000e+00
-4.928564799951028362556826323271e+03	-4.792507725107534124510400008745e-05	-8.117977879069006189125673467188e-05	0.000000000000000000000000000000e+00
-4.928464799951027998758945614100e+03	-4.806415304392073638197618867807e-05	-8.144423119932372545463905577634e-05	0.000000000000000000000000000000e+00
-4.928364799951027634961064904928e+03	-4.820301584773840387898591330895e-05	-8.170842723386505040365085372756e-05	0.000000000000000000000000000000e+00
-4.928264799951027271163184195757e+03	-4.834166484783665939609781370123e-05	-8.197236336902926343885023019453e-05	0.000000000000000000000000000000e+00
-4.928164799951026907365303486586e+03	-4.848009923909165881997229696765e-05	-8.223603607830773029596649337236e-05	0.000000000000000000000000000000e+00
-4.928064799951026543567422777414e+03	-4.861831822596220439988354278249e-05	-8.249944183402665174101309197852e-05	0.000000000000000000000000000000e+00
-4.927964799951026179769542068243e+03	-4.875632102250430693814869931302e-05	-8.276257710740589509067210993720e-05	0.000000000000000000000000000000e+00
-4.927864799951025815971661359072e+03	-4.889410685238555146891331615322e-05	-8.302543836861783928520591713252e-05	0.000000000000000000000000000000e+00
-4.927764799951025452173780649900e+03	-4.903167494889919866265723391585e-05	-8.328802208684634193411322478084e-05	0.000000000000000000000000000000e+00
-4.927664799951025088375899940729e+03	-4.916902455497806939026597672360e-05	-8.355032473034574701936660900969e-05	0.000000000000000000000000000000e+00
-4.927564799951024724578019231558e+03	-4.930615492320822599919480366815e-05	-8.381234276650001457139443905575e-05	0.000000000000000000000000000000e+00
-4.927464799951024360780138522387e+03	-4.944306531584240964414395103077e-05	-8.407407266188185034506280546296e-05	0.000000000000000000000000000000e+00
-4.927364799951023996982257813215e+03	-4.957975500481322689598148723000e-05	-8.433551088231193036334754076222e-05	0.000000000000000000000000000000e+00
-4.927264799951023633184377104044e+03	-4.971622327174613306275882673724e-05	-8.459665389291824743375064477036e-05	0.000000000000000000000000000000e+00
-4.927164799951023269386496394873e+03	-4.985246940797219189402816885703e-05	-8.485749815819544411218955382026e-05	0.000000000000000000000000000000e+00
-4.927064799951022905588615685701e+03	-4.998849271454059811593470530333e-05	-8.511804014206428119215797067909e-05	0.000000000000000000000000000000e+00
-4.926964799951022541790734976530e+03	-5.012429250223093569202928443396e-05	-8.537827630793110619388669446650e-05	0.000000000000000000000000000000e+00
-4.926864799951022177992854267359e+03	-5.025986809156527345375520265947e-05	-8.563820311874745737877601126087e-05	0.000000000000000000000000000000e+00
-4.926764799951021814194973558187e+03	-5.039521881281996257533756233826e-05	-8.589781703706968131635524077439e-05	0.000000000000000000000000000000e+00
-4.926664799951021450397092849016e+03	-5.053034400603724431329244470845e-05	-8.615711452511860466135090730333e-05	0.000000000000000000000000000000e+00
-4.926564799951021086599212139845e+03	-5.066524302103661380044727358118e-05	-8.641609204483931435097215922880e-05	0.000000000000000000000000000000e+00
-4.926464799951020722801331430674e+03	-5.079991521742595344699952586431e-05	-8.667474605796096490725050065507e-05	0.000000000000000000000000000000e+00
-4.926364799951020359003450721502e+03	-5.093435996461243594861378891636e-05	-8.693307302605663994948814732311e-05	0.000000000000000000000000000000e+00
-4.926264799951019995205570012331e+03	-5.106857664181316979650285259318e-05	-8.719106941060330857439647500584e-05	0.000000000000000000000000000000e+00
-4.926164799951019631407689303160e+03	-5.120256463806565505212861633133e-05	-8.744873167304176818370731183450e-05	0.000000000000000000000000000000e+00
-4.926064799951019267609808593988e+03	-5.133632335223798840015060895858e-05	-8.770605627483673638958294738188e-05	0.000000000000000000000000000000e+00
-4.925964799951018903811927884817e+03	-5.146985219303880392709496516268e-05	-8.796303967753688870991751747042e-05	0.000000000000000000000000000000e+00
-4.925864799951018540014047175646e+03	-5.160315057902703094090679503125e-05	-8.821967834283508599901857394343e-05	0.000000000000000000000000000000e+00
-4.925764799951018176216166466475e+03	-5.173621793862136718743227614681e-05	-8.847596873262847990554424981724e-05	0.000000000000000000000000000000e+00
-4.925664799951017812418285757303e+03	-5.186905371010956910778413875285e-05	-8.873190730907884872340207760288e-05	0.000000000000000000000000000000e+00
-4.925564799951017448620405048132e+03	-5.200165734165746426890045150948e-05	-8.898749053467283837495771514625e-05	0.000000000000000000000000000000e+00
-4.925464799951017084822524338961e+03	-5.213402829131774695366891014814e-05	-8.924271487228235247204238822505e-05	0.000000000000000000000000000000e+00
-4.925364799951016721024643629789e+03	-5.226616602703852980556231688780e-05	-8.949757678522492882443317707697e-05	0.000000000000000000000000000000e+00
-4.925264799951016357226762920618e+03	-5.239807002667166508031240668153e-05	-8.975207273732418371096908327189e-05	0.000000000000000000000000000000e+00
-4.925164799951015993428882211447e+03	-5.252973977798085583341275439651e-05	-9.000619919297029680824856479049e-05	0.000000000000000000000000000000e+00
-4.925064799951015629631001502275e+03	-5.266117477864946217576067044597e-05	-9.025995261718053677690853930926e-05	0.000000000000000000000000000000e+00
-4.924964799951015265833120793104e+03	-5.279237453628814489897322359546e-05	-9.051332947565986816306632389839e-05	0.000000000000000000000000000000e+00
-4.924864799951014902035240083933e+03	-5.292333856844222449763298632419e-05	-9.076632623486154474723441865081e-05	0.000000000000000000000000000000e+00
-4.924764799951014538237359374762e+03	-5.305406640259881657483570505107e-05	-9.101893936204774355081675851764e-05	0.000000000000000000000000000000e+00
-4.924664799951014174439478665590e+03	-5.318455757619374363103989522550e-05	-9.127116532535029371029505762536e-05	0.000000000000000000000000000000e+00
-4.924564799951013810641597956419e+03	-5.331481163661818935490047111081e-05	-9.152300059383139179888799752405e-05	0.000000000000000000000000000000e+00
-4.924464799951013446843717247248e+03	-5.344482814122511574487714436366e-05	-9.177444163754438491084619577975e-05	0.000000000000000000000000000000e+00
-4.924364799951013083045836538076e+03	-5.357460665733544306161759140927e-05	-9.202548492759456729827433063562e-05	0.000000000000000000000000000000e+00
-4.924264799951012719247955828905e+03	-5.370414676224401971616970175027e-05	-9.227612693620001766553473387944e-05	0.000000000000000000000000000000e+00
-4.924164799951012355450075119734e+03	-5.383344804322530755512354883052e-05	-9.252636413675247712123245191762e-05	0.000000000000000000000000000000e+00
-4.924064799951011991652194410563e+03	-5.396251009753885030531886379812e-05	-9.277619300387825423525461898677e-05	0.000000000000000000000000000000e+00
-4.923964799951011627854313701391e+03	-5.409133253243451162559085609871e-05	-9.302561001349917075339129857170e-05	0.000000000000000000000000000000e+00
-4.923864799951011264056432992220e+03	-5.421991496515745566050006876146e-05	-9.327461164289352086448348089220e-05	0.000000000000000000000000000000e+00
-4.923764799951010900258552283049e+03	-5.434825702295289042483700248098e-05	-9.352319437075704402009823645869e-05	0.000000000000000000000000000000e+00
-4.923664799951010536460671573877e+03	-5.447635834307059434769224259831e-05	-9.377135467726400617442111817823e-05	0.000000000000000000000000000000e+00
-4.923564799951010172662790864706e+03	-5.460421857276915821345630863703e-05	-9.401908904412818615645847097895e-05	0.000000000000000000000000000000e+00
-4.923464799951009808864910155535e+03	-5.473183736932003059117574084169e-05	-9.426639395466398401498414605371e-05	0.000000000000000000000000000000e+00
-4.923364799951009445067029446363e+03	-5.485921440001129898962964337450e-05	-9.451326589384751581095905903496e-05	0.000000000000000000000000000000e+00
-4.923264799951009081269148737192e+03	-5.498634934215123384318099630796e-05	-9.475970134837773551500506030720e-05	0.000000000000000000000000000000e+00
-4.923164799951008717471268028021e+03	-5.511324188307158855213915837901e-05	-9.500569680673755690487880531947e-05	0.000000000000000000000000000000e+00
-4.923064799951008353673387318850e+03	-5.523989172013066913016071657339e-05	-9.525124875925504322558140524180e-05	0.000000000000000000000000000000e+00
-4.922964799951007989875506609678e+03	-5.536629856071614635363437040283e-05	-9.549635369816456974441376548413e-05	0.000000000000000000000000000000e+00
-4.922864799951007626077625900507e+03	-5.549246212224764429436774104687e-05	-9.574100811766805406866770455920e-05	0.000000000000000000000000000000e+00
-4.922764799951007262279745191336e+03	-5.561838213217907135425821518737e-05	-9.598520851399614580573560473908e-05	0.000000000000000000000000000000e+00
-4.922664799951006898481864482164e+03	-5.574405832800071413073855763898e-05	-9.622895138546947043332868698684e-05	0.000000000000000000000000000000e+00
-4.922564799951006534683983772993e+03	-5.586949045724108733673371474104e-05	-9.647223323255985961716812981948e-05	0.000000000000000000000000000000e+00
-4.922464799951006170886103063822e+03	-5.599467827746856010391954261429e-05	-9.671505055795163573878481244606e-05	0.000000000000000000000000000000e+00
-4.922364799951005807088222354650e+03	-5.611962155629269768291125797255e-05	-9.695739986660288287079190183704e-05	0.000000000000000000000000000000e+00
-4.922264799951005443290341645479e+03	-5.624432007136542018433528200561e-05	-9.719927766580670419963028372479e-05	0.000000000000000000000000000000e+00
-4.922164799951005079492460936308e+03	-5.636877361038183605924933861075e-05	-9.744068046525256076347693001694e-05	0.000000000000000000000000000000e+00
-4.922064799951004715694580227137e+03	-5.649298197108092650176383586746e-05	-9.768160477708752887499032979690e-05	0.000000000000000000000000000000e+00
-4.921964799951004351896699517965e+03	-5.661694496124591814353865792953e-05	-9.792204711597763885921885673724e-05	0.000000000000000000000000000000e+00
-4.921864799951003988098818808794e+03	-5.674066239870443890784545981631e-05	-9.816200399916917313392766830660e-05	0.000000000000000000000000000000e+00
-4.921764799951003624300938099623e+03	-5.686413411132842991814115296556e-05	-9.840147194654999139497991711423e-05	0.000000000000000000000000000000e+00
-4.921664799951003260503057390451e+03	-5.698735993703379990862542547880e-05	-9.864044748071086935424511832338e-05	0.000000000000000000000000000000e+00
-4.921564799951002896705176681280e+03	-5.711033972377986279436376526597e-05	-9.887892712700681037245320492701e-05	0.000000000000000000000000000000e+00
-4.921464799951002532907295972109e+03	-5.723307332956849741460378377944e-05	-9.911690741361837064457573909237e-05	0.000000000000000000000000000000e+00
-4.921364799951002169109415262938e+03	-5.735556062244309721192062068162e-05	-9.935438487161299793773427957433e-05	0.000000000000000000000000000000e+00
-4.921264799951001805311534553766e+03	-5.747780148048724886081922713643e-05	-9.959135603500637032910874912872e-05	0.000000000000000000000000000000e+00
-4.921164799951001441513653844595e+03	-5.759979579182318050337499593105e-05	-9.982781744082368073373717765051e-05	0.000000000000000000000000000000e+00
-4.921064799951001077715773135424e+03	-5.772154345460995926312200432484e-05	-1.000637656291610027474783817247e-04	0.000000000000000000000000000000e+00
-4.920964799951000713917892426252e+03	-5.784304437704146514224318176289e-05	-1.002991971432465751748117077646e-04	0.000000000000000000000000000000e+00
-4.920864799951000350120011717081e+03	-5.796429847734408031569020014473e-05	-1.005341085295021407667453994250e-04	0.000000000000000000000000000000e+00
-4.920764799950999986322131007910e+03	-5.808530568377416836113244502648e-05	-1.007684963376042307486163407404e-04	0.000000000000000000000000000000e+00
-4.920664799950999622524250298738e+03	-5.820606593461528921462644348139e-05	-1.010023571205454764529441114007e-04	0.000000000000000000000000000000e+00
-4.920564799950999258726369589567e+03	-5.832657917817520406211437289379e-05	-1.012356874346958667421764177519e-04	0.000000000000000000000000000000e+00
-4.920464799950998894928488880396e+03	-5.844684537278257529906155820498e-05	-1.014684838398640596415431480715e-04	0.000000000000000000000000000000e+00
-4.920364799950998531130608171225e+03	-5.856686448678348353097736223027e-05	-1.017007428993586262092746475005e-04	0.000000000000000000000000000000e+00
-4.920264799950998167332727462053e+03	-5.868663649853764641833864246223e-05	-1.019324611800492944068199929752e-04	0.000000000000000000000000000000e+00
-4.920164799950997803534846752882e+03	-5.880616139641444100986944487630e-05	-1.021636352524281929690652681586e-04	0.000000000000000000000000000000e+00
-4.920064799950997439736966043711e+03	-5.892543917878865502527757636031e-05	-1.023942616906710952745518383722e-04	0.000000000000000000000000000000e+00
-4.919964799950997075939085334539e+03	-5.904446985403599419250236790546e-05	-1.026243370726985819005316891150e-04	0.000000000000000000000000000000e+00
-4.919864799950996712141204625368e+03	-5.916325344052833886321005052444e-05	-1.028538579802372573881313888577e-04	0.000000000000000000000000000000e+00
-4.919764799950996348343323916197e+03	-5.928178996662877701159105603423e-05	-1.030828209988809127974074275613e-04	0.000000000000000000000000000000e+00
-4.919664799950995984545443207026e+03	-5.940007947068637973514135253161e-05	-1.033112227181516476048200869897e-04	0.000000000000000000000000000000e+00
-4.919564799950995620747562497854e+03	-5.951812200103072603369139259577e-05	-1.035390597315610322582887792286e-04	0.000000000000000000000000000000e+00
-4.919464799950995256949681788683e+03	-5.963591761596618364294625225241e-05	-1.037663286366711758645572927229e-04	0.000000000000000000000000000000e+00
-4.919364799950994893151801079512e+03	-5.975346638376596625132769480260e-05	-1.039930260351558345341405065199e-04	0.000000000000000000000000000000e+00
-4.919264799950994529353920370340e+03	-5.987076838266591966627311327542e-05	-1.042191485328614384111081681006e-04	0.000000000000000000000000000000e+00
-4.919164799950994165556039661169e+03	-5.998782370085807081130924167667e-05	-1.044446927398681458079229833480e-04	0.000000000000000000000000000000e+00
-4.919064799950993801758158951998e+03	-6.010463243648394633016421306770e-05	-1.046696552705508024725886140338e-04	0.000000000000000000000000000000e+00
-4.918964799950993437960278242826e+03	-6.022119469762761336407291823392e-05	-1.048940327436399550659062995805e-04	0.000000000000000000000000000000e+00
-4.918864799950993074162397533655e+03	-6.033751060230851704117502332103e-05	-1.051178217822827697710413863419e-04	0.000000000000000000000000000000e+00
-4.918764799950992710364516824484e+03	-6.045358027847403336284271002654e-05	-1.053410190141039373505627008143e-04	0.000000000000000000000000000000e+00
-4.918664799950992346566636115313e+03	-6.056940386399181880210107475904e-05	-1.055636210712665510984276107109e-04	0.000000000000000000000000000000e+00
-4.918564799950991982768755406141e+03	-6.068498150664187529897825035263e-05	-1.057856245905329576869127738981e-04	0.000000000000000000000000000000e+00
-4.918464799950991618970874696970e+03	-6.080031336410839163915745264610e-05	-1.060070262133255538034362630562e-04	0.000000000000000000000000000000e+00
-4.918364799950991255172993987799e+03	-6.091539960397132733461306175471e-05	-1.062278225857875692348525342723e-04	0.000000000000000000000000000000e+00
-4.918264799950990891375113278627e+03	-6.103024040369779321633936230995e-05	-1.064480103588437957416387713572e-04	0.000000000000000000000000000000e+00
-4.918164799950990527577232569456e+03	-6.114483595063312031895469411680e-05	-1.066675861882612888270269180246e-04	0.000000000000000000000000000000e+00
-4.918064799950990163779351860285e+03	-6.125918644199171870113468374441e-05	-1.068865467347100017434999297272e-04	0.000000000000000000000000000000e+00
-4.917964799950989799981471151114e+03	-6.137329208484773297813813508483e-05	-1.071048886638234194992880254915e-04	0.000000000000000000000000000000e+00
-4.917864799950989436183590441942e+03	-6.148715309612537936994475229469e-05	-1.073226086462591251022291594097e-04	0.000000000000000000000000000000e+00
-4.917764799950989072385709732771e+03	-6.160076970258906590895836563604e-05	-1.075397033577593522511023360622e-04	0.000000000000000000000000000000e+00
-4.917664799950988708587829023600e+03	-6.171414214083330935980281628517e-05	-1.077561694792114025016893652520e-04	0.000000000000000000000000000000e+00
-4.917564799950988344789948314428e+03	-6.182727065727234043099325155879e-05	-1.079720036967081708530538652901e-04	0.000000000000000000000000000000e+00
-4.917464799950987980992067605257e+03	-6.194015550812950569870007910822e-05	-1.081872027016084815984400813171e-04	0.000000000000000000000000000000e+00
-4.917364799950987617194186896086e+03	-6.205279695942643913755126794385e-05	-1.084017631905974377286988596936e-04	0.000000000000000000000000000000e+00
-4.917264799950987253396306186914e+03	-6.216519528697194904836437201467e-05	-1.086156818657467296781321541843e-04	0.000000000000000000000000000000e+00
-4.917164799950986889598425477743e+03	-6.227735077635068814544405668698e-05	-1.088289554345748627551745957298e-04	0.000000000000000000000000000000e+00
-4.917064799950986525800544768572e+03	-6.238926372291157969839081598451e-05	-1.090415806101073574680207500798e-04	0.000000000000000000000000000000e+00
-4.916964799950986162002664059401e+03	-6.250093443175597262336656845250e-05	-1.092535541109368956401437511516e-04	0.000000000000000000000000000000e+00
-4.916864799950985798204783350229e+03	-6.261236321772559328645291198967e-05	-1.094648726612833852106509979762e-04	0.000000000000000000000000000000e+00
-4.916764799950985434406902641058e+03	-6.272355040539025336152056944172e-05	-1.096755329910539979295855395058e-04	0.000000000000000000000000000000e+00
-4.916664799950985070609021931887e+03	-6.283449632903525953250140068107e-05	-1.098855318359031392905916790781e-04	0.000000000000000000000000000000e+00
-4.916564799950984706811141222715e+03	-6.294520133264864701280738579214e-05	-1.100948659372923507009447985361e-04	0.000000000000000000000000000000e+00
-4.916464799950984343013260513544e+03	-6.305566576990812846167933081176e-05	-1.103035320425501845465268702107e-04	0.000000000000000000000000000000e+00
-4.916364799950983979215379804373e+03	-6.316589000416781250757392029982e-05	-1.105115269049319843891118764212e-04	0.000000000000000000000000000000e+00
-4.916264799950983615417499095201e+03	-6.327587440844469187858911674027e-05	-1.107188472836796245060697607698e-04	0.000000000000000000000000000000e+00
-4.916164799950983251619618386030e+03	-6.338561936540488758740075070364e-05	-1.109254899440811681149074430230e-04	0.000000000000000000000000000000e+00
-4.916064799950982887821737676859e+03	-6.349512526734960851312883356456e-05	-1.111314516575304713877012097178e-04	0.000000000000000000000000000000e+00
-4.915964799950982524023856967688e+03	-6.360439251620093480035084132496e-05	-1.113367292015867332554204804929e-04	0.000000000000000000000000000000e+00
-4.915864799950982160225976258516e+03	-6.371342152348733020757187706096e-05	-1.115413193600339638970886380065e-04	0.000000000000000000000000000000e+00
-4.915764799950981796428095549345e+03	-6.382221271032888340515171199385e-05	-1.117452189229403990188352335799e-04	0.000000000000000000000000000000e+00
-4.915664799950981432630214840174e+03	-6.393076650742235953785164159768e-05	-1.119484246867178192652581003586e-04	0.000000000000000000000000000000e+00
-4.915564799950981068832334131002e+03	-6.403908335502598073683822033075e-05	-1.121509334541808289732039982667e-04	0.000000000000000000000000000000e+00
-4.915464799950980705034453421831e+03	-6.414716370294398979125249926625e-05	-1.123527420346060400578591664811e-04	0.000000000000000000000000000000e+00
-4.915364799950980341236572712660e+03	-6.425500801051091566418183020915e-05	-1.125538472437912152412584076977e-04	0.000000000000000000000000000000e+00
-4.915264799950979977438692003489e+03	-6.436261674657567637830579698743e-05	-1.127542459041142893080497677794e-04	0.000000000000000000000000000000e+00
-4.915164799950979613640811294317e+03	-6.446999038948538374594471322965e-05	-1.129539348445923497036777471969e-04	0.000000000000000000000000000000e+00
-4.915064799950979249842930585146e+03	-6.457712942706894481120077911029e-05	-1.131529109009405629224578881953e-04	0.000000000000000000000000000000e+00
-4.914964799950978886045049875975e+03	-6.468403435662039224155611671918e-05	-1.133511709156309653703798012714e-04	0.000000000000000000000000000000e+00
-4.914864799950978522247169166803e+03	-6.479070568488202498409062046747e-05	-1.135487117379512135703287234456e-04	0.000000000000000000000000000000e+00
-4.914764799950978158449288457632e+03	-6.489714392802721010852090577359e-05	-1.137455302240632394996169840518e-04	0.000000000000000000000000000000e+00
-4.914664799950977794651407748461e+03	-6.500334961164308978254916526751e-05	-1.139416232370618381648796901828e-04	0.000000000000000000000000000000e+00
-4.914564799950977430853527039289e+03	-6.510932327071290877645165506848e-05	-1.141369876470331738618074757241e-04	0.000000000000000000000000000000e+00
-4.914464799950977067055646330118e+03	-6.521506544959820644239562037470e-05	-1.143316203311131915671891579045e-04	0.000000000000000000000000000000e+00
-4.914364799950976703257765620947e+03	-6.532057670202072409068594360804e-05	-1.145255181735459334632643013663e-04	0.000000000000000000000000000000e+00
-4.914264799950976339459884911776e+03	-6.542585759104405486799582725155e-05	-1.147186780657418012519671579597e-04	0.000000000000000000000000000000e+00
-4.914164799950975975662004202604e+03	-6.553090868905511745274444779241e-05	-1.149110969063357100489533579868e-04	0.000000000000000000000000000000e+00
-4.914064799950975611864123493433e+03	-6.563573057774533159487717615121e-05	-1.151027716012451474099365089643e-04	0.000000000000000000000000000000e+00
-4.913964799950975248066242784262e+03	-6.574032384809159036773845707913e-05	-1.152936990637281781469161701104e-04	0.000000000000000000000000000000e+00
-4.913864799950974884268362075090e+03	-6.584468910033700202698303538540e-05	-1.154838762144413271716614222129e-04	0.000000000000000000000000000000e+00
-4.913764799950974520470481365919e+03	-6.594882694397137437147121685754e-05	-1.156732999814973403664500328780e-04	0.000000000000000000000000000000e+00
-4.913664799950974156672600656748e+03	-6.605273799771144160614816387422e-05	-1.158619673005229590073347778478e-04	0.000000000000000000000000000000e+00
-4.913564799950973792874719947577e+03	-6.615642288948094212712447426128e-05	-1.160498751147164637944481091480e-04	0.000000000000000000000000000000e+00
-4.913464799950973429076839238405e+03	-6.625988225639034394105070235881e-05	-1.162370203749052324348339793048e-04	0.000000000000000000000000000000e+00
-4.913364799950973065278958529234e+03	-6.636311674471642100669316333139e-05	-1.164234000396031481474809488041e-04	0.000000000000000000000000000000e+00
-4.913264799950972701481077820063e+03	-6.646612700988158563102092823982e-05	-1.166090110750679404057195132083e-04	0.000000000000000000000000000000e+00
-4.913164799950972337683197110891e+03	-6.656891371643293626222254166791e-05	-1.167938504553583630492935574452e-04	0.000000000000000000000000000000e+00
-4.913064799950971973885316401720e+03	-6.667147753802111554734255438603e-05	-1.169779151623913452913774979613e-04	0.000000000000000000000000000000e+00
-4.912964799950971610087435692549e+03	-6.677381915737893799695640284497e-05	-1.171612021859990343053761763237e-04	0.000000000000000000000000000000e+00
-4.912864799950971246289554983377e+03	-6.687593926629974659930216729364e-05	-1.173437085239856887339260360648e-04	0.000000000000000000000000000000e+00
-4.912764799950970882491674274206e+03	-6.697783856561555259397783279596e-05	-1.175254311821844773302062070464e-04	0.000000000000000000000000000000e+00
-4.912664799950970518693793565035e+03	-6.707951776517499906278552135319e-05	-1.177063671745142369416681216165e-04	0.000000000000000000000000000000e+00
-4.912564799950970154895912855864e+03	-6.718097758382097215486966623743e-05	-1.178865135230360407583849458035e-04	0.000000000000000000000000000000e+00
-4.912464799950969791098032146692e+03	-6.728221874936810389163793777456e-05	-1.180658672580096987987652301655e-04	0.000000000000000000000000000000e+00
-4.912364799950969427300151437521e+03	-6.738324199857997681608473561354e-05	-1.182444254179501906326307802964e-04	0.000000000000000000000000000000e+00
-4.912264799950969063502270728350e+03	-6.748404807714608469662587175719e-05	-1.184221850496838812638600302307e-04	0.000000000000000000000000000000e+00
-4.912164799950968699704390019178e+03	-6.758463773965861704808022469848e-05	-1.185991432084047370130314158487e-04	0.000000000000000000000000000000e+00
-4.912064799950968335906509310007e+03	-6.768501174958898615463542824955e-05	-1.187752969577303652172137193865e-04	0.000000000000000000000000000000e+00
-4.911964799950967972108628600836e+03	-6.778517087926408304227043899459e-05	-1.189506433697579590620663214651e-04	0.000000000000000000000000000000e+00
-4.911864799950967608310747891665e+03	-6.788511590984239792590654305471e-05	-1.191251795251201475462493606372e-04	0.000000000000000000000000000000e+00
-4.911764799950967244512867182493e+03	-6.798484763128980184337946113260e-05	-1.192989025130406828155080201093e-04	0.000000000000000000000000000000e+00
-4.911664799950966880714986473322e+03	-6.808436684235521986919420500683e-05	-1.194718094313900461815938780497e-04	0.000000000000000000000000000000e+00
-4.911564799950966516917105764151e+03	-6.818367435054593841004672016837e-05	-1.196438973867409457209690093471e-04	0.000000000000000000000000000000e+00
-4.911464799950966153119225054979e+03	-6.828277097210280408012827990660e-05	-1.198151634944236647957113706120e-04	0.000000000000000000000000000000e+00
-4.911364799950965789321344345808e+03	-6.838165753197512442083244588176e-05	-1.199856048785813021542029366273e-04	0.000000000000000000000000000000e+00
-4.911264799950965425523463636637e+03	-6.848033486379537888508184373393e-05	-1.201552186722249036116005882491e-04	0.000000000000000000000000000000e+00
-4.911164799950965061725582927465e+03	-6.857880380985369942869328552248e-05	-1.203240020172884717575625956876e-04	0.000000000000000000000000000000e+00
-4.911064799950964697927702218294e+03	-6.867706522107206649867261472053e-05	-1.204919520646837994811220728941e-04	0.000000000000000000000000000000e+00
-4.910964799950964334129821509123e+03	-6.877511995697836949623799052134e-05	-1.206590659743552628379789637414e-04	0.000000000000000000000000000000e+00
-4.910864799950963970331940799952e+03	-6.887296888568020974182720683743e-05	-1.208253409153344241824118432405e-04	0.000000000000000000000000000000e+00
-4.910764799950963606534060090780e+03	-6.897061288383841883703473385481e-05	-1.209907740657945268789724702074e-04	0.000000000000000000000000000000e+00
-4.910664799950963242736179381609e+03	-6.906805283664044150127719889909e-05	-1.211553626131049086990174035172e-04	0.000000000000000000000000000000e+00
-4.910564799950962878938298672438e+03	-6.916528963777343380538858985673e-05	-1.213191037538851848242779651876e-04	0.000000000000000000000000000000e+00
-4.910464799950962515140417963266e+03	-6.926232418939718522236242970180e-05	-1.214819946940593766403215791883e-04	0.000000000000000000000000000000e+00
-4.910364799950962151342537254095e+03	-6.935915740211676962755082964662e-05	-1.216440326489099185572687056300e-04	0.000000000000000000000000000000e+00
-4.910264799950961787544656544924e+03	-6.945579019495499301095620126034e-05	-1.218052148431314750951295899917e-04	0.000000000000000000000000000000e+00
-4.910164799950961423746775835752e+03	-6.955222349532463790161562755543e-05	-1.219655385108846631014509198643e-04	0.000000000000000000000000000000e+00
-4.910064799950961059948895126581e+03	-6.964845823900046384649642483566e-05	-1.221250008958496113386366088704e-04	0.000000000000000000000000000000e+00
-4.909964799950960696151014417410e+03	-6.974449537009099104895720744324e-05	-1.222835992512794523086328002393e-04	0.000000000000000000000000000000e+00
-4.909864799950960332353133708239e+03	-6.984033584101006716677445540498e-05	-1.224413308400535836846512172116e-04	0.000000000000000000000000000000e+00
-4.909764799950959968555252999067e+03	-6.993598061244821726973458497767e-05	-1.225981929347308484277295770326e-04	0.000000000000000000000000000000e+00
-4.909664799950959604757372289896e+03	-7.003143065334374985173720995490e-05	-1.227541828176025116153846639122e-04	0.000000000000000000000000000000e+00
-4.909564799950959240959491580725e+03	-7.012668694085371376509968621704e-05	-1.229092977807452779278468701918e-04	0.000000000000000000000000000000e+00
-4.909464799950958877161610871553e+03	-7.022175046032451634168275456105e-05	-1.230635351260738754534257433093e-04	0.000000000000000000000000000000e+00
-4.909364799950958513363730162382e+03	-7.031662220526247375138040318632e-05	-1.232168921653937750191470934524e-04	0.000000000000000000000000000000e+00
-4.909264799950958149565849453211e+03	-7.041130317730398188984936025392e-05	-1.233693662204536113657926676979e-04	0.000000000000000000000000000000e+00
-4.909164799950957785767968744040e+03	-7.050579438618561950360280610184e-05	-1.235209546229974687976682634627e-04	0.000000000000000000000000000000e+00
-4.909064799950957421970088034868e+03	-7.060009684971393960697949587768e-05	-1.236716547148170855172089055429e-04	0.000000000000000000000000000000e+00
-4.908964799950957058172207325697e+03	-7.069421159373507116373269720810e-05	-1.238214638478038411191495260510e-04	0.000000000000000000000000000000e+00
-4.908864799950956694374326616526e+03	-7.078813965210413103323894290497e-05	-1.239703793840006627695327079408e-04	0.000000000000000000000000000000e+00
-4.908764799950956330576445907354e+03	-7.088188206665436486616366229541e-05	-1.241183986956537416493362435688e-04	0.000000000000000000000000000000e+00
-4.908664799950955966778565198183e+03	-7.097543988716613892232809579497e-05	-1.242655191652640596627205082925e-04	0.000000000000000000000000000000e+00
-4.908564799950955602980684489012e+03	-7.106881417133567439056024417354e-05	-1.244117381856388619351672097935e-04	0.000000000000000000000000000000e+00
-4.908464799950955239182803779840e+03	-7.116200598474359197316563285796e-05	-1.245570531599428853661293281618e-04	0.000000000000000000000000000000e+00
-4.908364799950954875384923070669e+03	-7.125501640082321252490926699608e-05	-1.247014615017495058665181195678e-04	0.000000000000000000000000000000e+00
-4.908264799950954511587042361498e+03	-7.134784650082869506167171369526e-05	-1.248449606350916687557556228327e-04	0.000000000000000000000000000000e+00
-4.908164799950954147789161652327e+03	-7.144049737380290371856206288470e-05	-1.249875479945126836335556053115e-04	0.000000000000000000000000000000e+00
-4.908064799950953783991280943155e+03	-7.153297011654513918275932748969e-05	-1.251292210251169108314872602250e-04	0.000000000000000000000000000000e+00
-4.907964799950953420193400233984e+03	-7.162526583357858552328356616101e-05	-1.252699771826202039190500947541e-04	0.000000000000000000000000000000e+00
-4.907864799950953056395519524813e+03	-7.171738563711759439044113317863e-05	-1.254098139334002437895315695826e-04	0.000000000000000000000000000000e+00
-4.907764799950952692597638815641e+03	-7.180933064703473882230827518569e-05	-1.255487287545467372205931777529e-04	0.000000000000000000000000000000e+00
-4.907664799950952328799758106470e+03	-7.190110199082767731583454295929e-05	-1.256867191339113714893677142825e-04	0.000000000000000000000000000000e+00
-4.907564799950951965001877397299e+03	-7.199270080358577395245739394269e-05	-1.258237825701577147774479215059e-04	0.000000000000000000000000000000e+00
-4.907464799950951601203996688128e+03	-7.208412822795656944591807802070e-05	-1.259599165728108184202777009020e-04	0.000000000000000000000000000000e+00
-4.907364799950951237406115978956e+03	-7.217538541411199469206155798773e-05	-1.260951186623067920514890127848e-04	0.000000000000000000000000000000e+00
-4.907264799950950873608235269785e+03	-7.226647351971440813578340112144e-05	-1.262293863700421619068042788925e-04	0.000000000000000000000000000000e+00
-4.907164799950950509810354560614e+03	-7.235739370988241629754217365544e-05	-1.263627172384229851824499757385e-04	0.000000000000000000000000000000e+00
-4.907064799950950146012473851442e+03	-7.244814715715647745943733815110e-05	-1.264951088209139101834616036868e-04	0.000000000000000000000000000000e+00
-4.906964799950949782214593142271e+03	-7.253873504146432916843412197494e-05	-1.266265586820870196315541589271e-04	0.000000000000000000000000000000e+00
-4.906864799950949418416712433100e+03	-7.262915855008619889915388867507e-05	-1.267570643976704842376124204861e-04	0.000000000000000000000000000000e+00
-4.906764799950949054618831723928e+03	-7.271941887761982498128432439444e-05	-1.268866235545970536438553644132e-04	0.000000000000000000000000000000e+00
-4.906664799950948690820951014757e+03	-7.280951722594523358150081504547e-05	-1.270152337510524389457833294159e-04	0.000000000000000000000000000000e+00
-4.906564799950948327023070305586e+03	-7.289945480418935305506195065917e-05	-1.271428925965234241635820611194e-04	0.000000000000000000000000000000e+00
-4.906464799950947963225189596415e+03	-7.298923282869045211455200083961e-05	-1.272695977118458692933095077748e-04	0.000000000000000000000000000000e+00
-4.906364799950947599427308887243e+03	-7.307885252296232050060742491127e-05	-1.273953467292525236227024310054e-04	0.000000000000000000000000000000e+00
-4.906264799950947235629428178072e+03	-7.316831511765825991726319710295e-05	-1.275201372924205951014942073130e-04	0.000000000000000000000000000000e+00
-4.906164799950946871831547468901e+03	-7.325762185053493944202757104378e-05	-1.276439670565193197117326295853e-04	0.000000000000000000000000000000e+00
-4.906064799950946508033666759729e+03	-7.334677396641596633288656681415e-05	-1.277668336882570971572287144014e-04	0.000000000000000000000000000000e+00
-4.905964799950946144235786050558e+03	-7.343577271715530775750974123994e-05	-1.278887348659287078681684457493e-04	0.000000000000000000000000000000e+00
-4.905864799950945780437905341387e+03	-7.352461936160053633960292929217e-05	-1.280096682794621505349641488181e-04	0.000000000000000000000000000000e+00
-4.905764799950945416640024632215e+03	-7.361331516555581820724502017939e-05	-1.281296316304654254319972395137e-04	0.000000000000000000000000000000e+00
-4.905664799950945052842143923044e+03	-7.370186140174476551595317275201e-05	-1.282486226322730466908178525998e-04	0.000000000000000000000000000000e+00
-4.905564799950944689044263213873e+03	-7.379025934977305857878637773695e-05	-1.283666390099924190480729091490e-04	0.000000000000000000000000000000e+00
-4.905464799950944325246382504702e+03	-7.387851029609090536612314714660e-05	-1.284836785005500248580539990328e-04	0.000000000000000000000000000000e+00
-4.905364799950943961448501795530e+03	-7.396661553395525705995039444929e-05	-1.285997388527374484749193905841e-04	0.000000000000000000000000000000e+00
-4.905264799950943597650621086359e+03	-7.405457636339190163540791012053e-05	-1.287148178272571024793186067470e-04	0.000000000000000000000000000000e+00
-4.905164799950943233852740377188e+03	-7.414239409115729994431687188694e-05	-1.288289131967679539050170012260e-04	0.000000000000000000000000000000e+00
-4.905064799950942870054859668016e+03	-7.423007003070028627343679428208e-05	-1.289420227459308980998142768470e-04	0.000000000000000000000000000000e+00
-4.904964799950942506256978958845e+03	-7.431760550212352495723366896385e-05	-1.290541442714539970611914432297e-04	0.000000000000000000000000000000e+00
-4.904864799950942142459098249674e+03	-7.440500183214485857043085648144e-05	-1.291652755821375280365775894964e-04	0.000000000000000000000000000000e+00
-4.904764799950941778661217540503e+03	-7.449226035405834441243538845967e-05	-1.292754144989189237033994084314e-04	0.000000000000000000000000000000e+00
-4.904664799950941414863336831331e+03	-7.457938240769523678165564550824e-05	-1.293845588549173599834246628504e-04	0.000000000000000000000000000000e+00
-4.904564799950941051065456122160e+03	-7.466636933938468464674875768594e-05	-1.294927064954782083318340912825e-04	0.000000000000000000000000000000e+00
-4.904464799950940687267575412989e+03	-7.475322250191430734512360034572e-05	-1.295998552782174067111303772393e-04	0.000000000000000000000000000000e+00
-4.904364799950940323469694703817e+03	-7.483994325449055344100929287876e-05	-1.297060030730654781993410606944e-04	0.000000000000000000000000000000e+00
-4.904264799950939959671813994646e+03	-7.492653296269885629561635642659e-05	-1.298111477623114411780042010136e-04	0.000000000000000000000000000000e+00
-4.904164799950939595873933285475e+03	-7.501299299846366766455346697384e-05	-1.299152872406465026797195427832e-04	0.000000000000000000000000000000e+00
-4.904064799950939232076052576303e+03	-7.509932474000823379722824313376e-05	-1.300184194152075348952651845380e-04	0.000000000000000000000000000000e+00
-4.903964799950938868278171867132e+03	-7.518552957181427666855794145206e-05	-1.301205422056203619453340625256e-04	0.000000000000000000000000000000e+00
-4.903864799950938504480291157961e+03	-7.527160888458137705508271819710e-05	-1.302216535440428840219445616455e-04	0.000000000000000000000000000000e+00
-4.903764799950938140682410448790e+03	-7.535756407518630340097026687474e-05	-1.303217513752079304793080050118e-04	0.000000000000000000000000000000e+00
-4.903664799950937776884529739618e+03	-7.544339654664208318600449043601e-05	-1.304208336564659773994245828277e-04	0.000000000000000000000000000000e+00
-4.903564799950937413086649030447e+03	-7.552910770805691166324830065903e-05	-1.305188983578275941071361598844e-04	0.000000000000000000000000000000e+00
-4.903464799950937049288768321276e+03	-7.561469897459287086132623256773e-05	-1.306159434620057812649618345091e-04	0.000000000000000000000000000000e+00
-4.903364799950936685490887612104e+03	-7.570017176742454016648981030002e-05	-1.307119669644579837072817518617e-04	0.000000000000000000000000000000e+00
-4.903264799950936321693006902933e+03	-7.578552751369730874908547946234e-05	-1.308069668734279677492493565438e-04	0.000000000000000000000000000000e+00
-4.903164799950935957895126193762e+03	-7.587076764648562022738675914013e-05	-1.309009412099875358653777723816e-04	0.000000000000000000000000000000e+00
-4.903064799950935594097245484591e+03	-7.595589360475102759604620894507e-05	-1.309938880080779432125287486954e-04	0.000000000000000000000000000000e+00
-4.902964799950935230299364775419e+03	-7.604090683329997710400427468613e-05	-1.310858053145510973124671094681e-04	0.000000000000000000000000000000e+00
-4.902864799950934866501484066248e+03	-7.612580878274157857987097797192e-05	-1.311766911892106493141979539629e-04	0.000000000000000000000000000000e+00
-4.902764799950934502703603357077e+03	-7.621060090944503694412870409280e-05	-1.312665437048528142057607359661e-04	0.000000000000000000000000000000e+00
-4.902664799950934138905722647905e+03	-7.629528467549707016880783383428e-05	-1.313553609473069741855888459270e-04	0.000000000000000000000000000000e+00
-4.902564799950933775107841938734e+03	-7.637986154865901552903778570780e-05	-1.314431410154760109833260717238e-04	0.000000000000000000000000000000e+00
-4.902464799950933411309961229563e+03	-7.646433300232388164448943390639e-05	-1.315298820213766110755887472905e-04	0.000000000000000000000000000000e+00
-4.902364799950933047512080520391e+03	-7.654870051547312947027440488412e-05	-1.316155820901791372208589070425e-04	0.000000000000000000000000000000e+00
-4.902264799950932683714199811220e+03	-7.663296557263339907773574966043e-05	-1.317002393602474457842688160270e-04	0.000000000000000000000000000000e+00
-4.902164799950932319916319102049e+03	-7.671712966383295183216833867945e-05	-1.317838519831783245916251301466e-04	0.000000000000000000000000000000e+00
-4.902064799950931956118438392878e+03	-7.680119428455803125537632025654e-05	-1.318664181238409578884873685212e-04	0.000000000000000000000000000000e+00
-4.901964799950931592320557683706e+03	-7.688516093570902060032323799277e-05	-1.319479359604159034082687673717e-04	0.000000000000000000000000000000e+00
-4.901864799950931228522676974535e+03	-7.696903112355646490051058750126e-05	-1.320284036844340423352828217674e-04	0.000000000000000000000000000000e+00
-4.901764799950930864724796265364e+03	-7.705280635969688973144903210155e-05	-1.321078195008152311121923938586e-04	0.000000000000000000000000000000e+00
-4.901664799950930500926915556192e+03	-7.713648816100847089433090175703e-05	-1.321861816279066821969156997341e-04	0.000000000000000000000000000000e+00
-4.901564799950930137129034847021e+03	-7.722007804960658212695828739314e-05	-1.322634882975212906094236720023e-04	0.000000000000000000000000000000e+00
-4.901464799950929773331154137850e+03	-7.730357755279911242170948204588e-05	-1.323397377549755539027226403093e-04	0.000000000000000000000000000000e+00
-4.901364799950929409533273428679e+03	-7.738698820304168847581532952873e-05	-1.324149282591273295035111390305e-04	0.000000000000000000000000000000e+00
-4.901264799950929045735392719507e+03	-7.747031153789269385372823206737e-05	-1.324890580824134836326194664125e-04	0.000000000000000000000000000000e+00
-4.901164799950928681937512010336e+03	-7.755354909996816617674675331529e-05	-1.325621255108871065445802495120e-04	0.000000000000000000000000000000e+00
-4.901064799950928318139631301165e+03	-7.763670243689650457726003640602e-05	-1.326341288442546464520360727235e-04	0.000000000000000000000000000000e+00
-4.900964799950927954341750591993e+03	-7.771977310127302807519350524856e-05	-1.327050663959128266097126092049e-04	0.000000000000000000000000000000e+00
-4.900864799950927590543869882822e+03	-7.780276265061438487665584906594e-05	-1.327749364929852100326856945145e-04	0.000000000000000000000000000000e+00
-4.900764799950927226745989173651e+03	-7.788567264731283969984160231448e-05	-1.328437374763586557944311516977e-04	0.000000000000000000000000000000e+00
-4.900664799950926862948108464479e+03	-7.796850465859034426049922750224e-05	-1.329114677007194771692771828597e-04	0.000000000000000000000000000000e+00
-4.900564799950926499150227755308e+03	-7.805126025645248578465479338817e-05	-1.329781255345894642495852000508e-04	0.000000000000000000000000000000e+00
-4.900464799950926135352347046137e+03	-7.813394101764229999606409249324e-05	-1.330437093603615270921702862239e-04	0.000000000000000000000000000000e+00
-4.900364799950925771554466336966e+03	-7.821654852359392147333888578586e-05	-1.331082175743351762343957833679e-04	0.000000000000000000000000000000e+00
-4.900264799950925407756585627794e+03	-7.829908436038605782422011847288e-05	-1.331716485867518947900506320892e-04	0.000000000000000000000000000000e+00
-4.900164799950925043958704918623e+03	-7.838155011869536899216104330890e-05	-1.332340008218300226542490927173e-04	0.000000000000000000000000000000e+00
-4.900064799950924680160824209452e+03	-7.846394739374965682753015894235e-05	-1.332952727177996136032761542722e-04	0.000000000000000000000000000000e+00
-4.899964799950924316362943500280e+03	-7.854627778528090558101543150471e-05	-1.333554627269369942388355099183e-04	0.000000000000000000000000000000e+00
-4.899864799950923952565062791109e+03	-7.862854289747821397681126764923e-05	-1.334145693155990789868087231795e-04	0.000000000000000000000000000000e+00
-4.899764799950923588767182081938e+03	-7.871074433894053755042530262642e-05	-1.334725909642574140454712727788e-04	0.000000000000000000000000000000e+00
-4.899664799950923224969301372766e+03	-7.879288372262933611879509587794e-05	-1.335295261675320587033827246515e-04	0.000000000000000000000000000000e+00
-4.899564799950922861171420663595e+03	-7.887496266582104506755179773592e-05	-1.335853734342251685016794704453e-04	0.000000000000000000000000000000e+00
-4.899464799950922497373539954424e+03	-7.895698279005938400795794329667e-05	-1.336401312873543344508786567815e-04	0.000000000000000000000000000000e+00
-4.899364799950922133575659245253e+03	-7.903894572110757056615515381282e-05	-1.336937982641857867224105538284e-04	0.000000000000000000000000000000e+00
-4.899264799950921769777778536081e+03	-7.912085308890039864714027739723e-05	-1.337463729162671917643362418104e-04	0.000000000000000000000000000000e+00
-4.899164799950921405979897826910e+03	-7.920270652749611341083418869502e-05	-1.337978538094603409968480489667e-04	0.000000000000000000000000000000e+00
-4.899064799950921042182017117739e+03	-7.928450767502821848551480821143e-05	-1.338482395239735413521725559960e-04	0.000000000000000000000000000000e+00
-4.898964799950920678384136408567e+03	-7.936625817365710699839709274528e-05	-1.338975286543937618689847912634e-04	0.000000000000000000000000000000e+00
-4.898864799950920314586255699396e+03	-7.944795966952158418599577727193e-05	-1.339457198097185092362793046306e-04	0.000000000000000000000000000000e+00
-4.898764799950919950788374990225e+03	-7.952961381269018671658077579423e-05	-1.339928116133875678119696805979e-04	0.000000000000000000000000000000e+00
-4.898664799950919586990494281054e+03	-7.961122225711248846010542612461e-05	-1.340388027033143872757819936581e-04	0.000000000000000000000000000000e+00
-4.898564799950919223192613571882e+03	-7.969278666057016231264592542871e-05	-1.340836917319172263366594544109e-04	0.000000000000000000000000000000e+00
-4.898464799950918859394732862711e+03	-7.977430868462796070567782935612e-05	-1.341274773661501067047868707149e-04	0.000000000000000000000000000000e+00
-4.898364799950918495596852153540e+03	-7.985578999458454703755383441433e-05	-1.341701582875335231181262996003e-04	0.000000000000000000000000000000e+00
-4.898264799950918131798971444368e+03	-7.993723225942323223729146786098e-05	-1.342117331921847738981923292556e-04	0.000000000000000000000000000000e+00
-4.898164799950917768001090735197e+03	-8.001863715176254869803490477054e-05	-1.342522007908482915058273610143e-04	0.000000000000000000000000000000e+00
-4.898064799950917404203210026026e+03	-8.010000634780668868524522441277e-05	-1.342915598089254038908363364513e-04	0.000000000000000000000000000000e+00
-4.897964799950917040405329316854e+03	-8.018134152729584787720057414973e-05	-1.343298089865041500517300887552e-04	0.000000000000000000000000000000e+00
-4.897864799950916676607448607683e+03	-8.026264437345640627517046050698e-05	-1.343669470783886348095453877605e-04	0.000000000000000000000000000000e+00
-4.897764799950916312809567898512e+03	-8.034391657295105490348141596968e-05	-1.344029728541282480563934242923e-04	0.000000000000000000000000000000e+00
-4.897664799950915949011687189341e+03	-8.042515981582869211662101260885e-05	-1.344378850980465316383022367219e-04	0.000000000000000000000000000000e+00
-4.897564799950915585213806480169e+03	-8.050637579547430635381471963896e-05	-1.344716826092698836077332646965e-04	0.000000000000000000000000000000e+00
-4.897464799950915221415925770998e+03	-8.058756620855862850064110780579e-05	-1.345043642017559914255547814932e-04	0.000000000000000000000000000000e+00
-4.897364799950914857618045061827e+03	-8.066873275498778425064705377423e-05	-1.345359287043219670074178928587e-04	0.000000000000000000000000000000e+00
-4.897264799950914493820164352655e+03	-8.074987713785270252147413527766e-05	-1.345663749606722378246437266114e-04	0.000000000000000000000000000000e+00
-4.897164799950914130022283643484e+03	-8.083100106337853742351218233608e-05	-1.345957018294261940596218130040e-04	0.000000000000000000000000000000e+00
-4.897064799950913766224402934313e+03	-8.091210624087383273053686316700e-05	-1.346239081841456189207739679858e-04	0.000000000000000000000000000000e+00
-4.896964799950913402426522225142e+03	-8.099319438267968635034727009625e-05	-1.346509929133617936968664308139e-04	0.000000000000000000000000000000e+00
-4.896864799950913038628641515970e+03	-8.107426720411873861255047657437e-05	-1.346769549206023588658331924250e-04	0.000000000000000000000000000000e+00
-4.896764799950912674830760806799e+03	-8.115532642344405213612884564256e-05	-1.347017931244179312581105145696e-04	0.000000000000000000000000000000e+00
-4.896664799950912311032880097628e+03	-8.123637376178789682931724591697e-05	-1.347255064584084772744826397073e-04	0.000000000000000000000000000000e+00
-4.896564799950911947234999388456e+03	-8.131741094311042646926301902255e-05	-1.347480938712493879483300673883e-04	0.000000000000000000000000000000e+00
-4.896464799950911583437118679285e+03	-8.139843969414821975641438633886e-05	-1.347695543267173100623890213967e-04	0.000000000000000000000000000000e+00
-4.896364799950911219639237970114e+03	-8.147946174436269939616445112662e-05	-1.347898868037157333200221076552e-04	0.000000000000000000000000000000e+00
-4.896264799950910855841357260942e+03	-8.156047882588852407544088851665e-05	-1.348090902963003064659458507535e-04	0.000000000000000000000000000000e+00
-4.896164799950910492043476551771e+03	-8.164149267348175004633398232912e-05	-1.348271638137038281463064848253e-04	0.000000000000000000000000000000e+00
-4.896064799950910128245595842600e+03	-8.172250502446800626225181796158e-05	-1.348441063803610751384298716005e-04	0.000000000000000000000000000000e+00
-4.895964799950909764447715133429e+03	-8.180351761869049333122244638261e-05	-1.348599170359333324249739849421e-04	0.000000000000000000000000000000e+00
-4.895864799950909400649834424257e+03	-8.188453219845786049645164350608e-05	-1.348745948353325709023753375959e-04	0.000000000000000000000000000000e+00
-4.895764799950909036851953715086e+03	-8.196555050849206906435351349671e-05	-1.348881388487454895640238472510e-04	0.000000000000000000000000000000e+00
-4.895664799950908673054073005915e+03	-8.204657429587606609720090711235e-05	-1.349005481616572595278402690866e-04	0.000000000000000000000000000000e+00
-4.895564799950908309256192296743e+03	-8.212760531000137679061290363336e-05	-1.349118218748749156981475705308e-04	0.000000000000000000000000000000e+00
-4.895464799950907945458311587572e+03	-8.220864530251564264093366851682e-05	-1.349219591045505586921621210550e-04	0.000000000000000000000000000000e+00
-4.895364799950907581660430878401e+03	-8.228969602727001053481259429390e-05	-1.349309589822042586108874484552e-04	0.000000000000000000000000000000e+00
-4.895264799950907217862550169230e+03	-8.237075924026645407614866112311e-05	-1.349388206547467690746278101699e-04	0.000000000000000000000000000000e+00
-4.895164799950906854064669460058e+03	-8.245183669960494583523608058684e-05	-1.349455432845018346826870825339e-04	0.000000000000000000000000000000e+00
-4.895064799950906490266788750887e+03	-8.253293016543062959790993948772e-05	-1.349511260492283358427417772063e-04	0.000000000000000000000000000000e+00
-4.894964799950906126468908041716e+03	-8.261404139988078932678450261307e-05	-1.349555681421420812345079998096e-04	0.000000000000000000000000000000e+00
-4.894864799950905762671027332544e+03	-8.269517216703183167501867156801e-05	-1.349588687719374376430825357431e-04	0.000000000000000000000000000000e+00
-4.894764799950905398873146623373e+03	-8.277632423284609231722841471424e-05	-1.349610271628085532164692539325e-04	0.000000000000000000000000000000e+00
-4.894664799950905035075265914202e+03	-8.285749936511857451776341676464e-05	-1.349620425544704723028882620284e-04	0.000000000000000000000000000000e+00
-4.894564799950904671277385205030e+03	-8.293869933342363348887510410279e-05	-1.349619142021798166072160674034e-04	0.000000000000000000000000000000e+00
-4.894464799950904307479504495859e+03	-8.301992590906152522361310941434e-05	-1.349606413767552495069912410486e-04	0.000000000000000000000000000000e+00
-4.894364799950903943681623786688e+03	-8.310118086500487401355879990561e-05	-1.349582233645977235279855843686e-04	0.000000000000000000000000000000e+00
-4.894264799950903579883743077517e+03	-8.318246597584511286150449338450e-05	-1.349546594677103754540692381880e-04	0.000000000000000000000000000000e+00
-4.894164799950903216085862368345e+03	-8.326378301773876126380680151584e-05	-1.349499490037182317016956067945e-04	0.000000000000000000000000000000e+00
-4.894064799950902852287981659174e+03	-8.334513376835363523010419273263e-05	-1.349440913058875342236259120554e-04	0.000000000000000000000000000000e+00
-4.893964799950902488490100950003e+03	-8.342652000681503019798024300968e-05	-1.349370857231448495722192504331e-04	0.000000000000000000000000000000e+00
-4.893864799950902124692220240831e+03	-8.350794351365174131730101381166e-05	-1.349289316200959069121795286250e-04	0.000000000000000000000000000000e+00
-4.893764799950901760894339531660e+03	-8.358940607074209728707958610983e-05	-1.349196283770441378777049656890e-04	0.000000000000000000000000000000e+00
-4.893664799950901397096458822489e+03	-8.367090946125979090443325336679e-05	-1.349091753900089453790944737932e-04	0.000000000000000000000000000000e+00
-4.893564799950901033298578113317e+03	-8.375245546961977737617649486523e-05	-1.348975720707437013588109175899e-04	0.000000000000000000000000000000e+00
-4.893464799950900669500697404146e+03	-8.383404588142394223745229586697e-05	-1.348848178467534734970012522126e-04	0.000000000000000000000000000000e+00
-4.893364799950900305702816694975e+03	-8.391568248340685058552640418483e-05	-1.348709121613123995513106034849e-04	0.000000000000000000000000000000e+00
-4.893264799950899941904935985804e+03	-8.399736706338129302567424572246e-05	-1.348558544734809261714247874409e-04	0.000000000000000000000000000000e+00
-4.893164799950899578107055276632e+03	-8.407910141018380451201352787649e-05	-1.348396442581226140327438356437e-04	0.000000000000000000000000000000e+00
-4.893064799950899214309174567461e+03	-8.416088731362014253075537473237e-05	-1.348222810059208074447839598164e-04	0.000000000000000000000000000000e+00
-4.892964799950898850511293858290e+03	-8.424272656441065686323821370962e-05	-1.348037642233948431736562101335e-04	0.000000000000000000000000000000e+00
-4.892864799950898486713413149118e+03	-8.432462095413559158632588186322e-05	-1.347840934329161779493821970988e-04	0.000000000000000000000000000000e+00
-4.892764799950898122915532439947e+03	-8.440657227518031931016995184081e-05	-1.347632681727240551872865070848e-04	0.000000000000000000000000000000e+00
-4.892664799950897759117651730776e+03	-8.448858232068053475839058963359e-05	-1.347412879969410632891718693216e-04	0.000000000000000000000000000000e+00
-4.892564799950897395319771021605e+03	-8.457065288446733992804016377676e-05	-1.347181524755882331585710165456e-04	0.000000000000000000000000000000e+00
-4.892464799950897031521890312433e+03	-8.465278576101228859198538634345e-05	-1.346938611945999730856726728234e-04	0.000000000000000000000000000000e+00
-4.892364799950896667724009603262e+03	-8.473498274537239014370798573239e-05	-1.346684137558387054766501078618e-04	0.000000000000000000000000000000e+00
-4.892264799950896303926128894091e+03	-8.481724563313497791683381876737e-05	-1.346418097771091783223379456658e-04	0.000000000000000000000000000000e+00
-4.892164799950895940128248184919e+03	-8.489957622036260460971629493443e-05	-1.346140488921725056163658518216e-04	0.000000000000000000000000000000e+00
-4.892064799950895576330367475748e+03	-8.498197630353780218474823993091e-05	-1.345851307507599367227490994026e-04	0.000000000000000000000000000000e+00
-4.891964799950895212532486766577e+03	-8.506444767950782821514660314577e-05	-1.345550550185863275878817013620e-04	0.000000000000000000000000000000e+00
-4.891864799950894848734606057405e+03	-8.514699214542935802162854086461e-05	-1.345238213773633409019864215495e-04	0.000000000000000000000000000000e+00
-4.891764799950894484936725348234e+03	-8.522961149871306838887025092433e-05	-1.344914295248123481049673522136e-04	0.000000000000000000000000000000e+00
-4.891664799950894121138844639063e+03	-8.531230753696823483449296343650e-05	-1.344578791746770603417193701290e-04	0.000000000000000000000000000000e+00
-4.891564799950893757340963929892e+03	-8.539508205794720690530452689160e-05	-1.344231700567358341567858470711e-04	0.000000000000000000000000000000e+00
-4.891464799950893393543083220720e+03	-8.547793685948989702606815033192e-05	-1.343873019168137061384732389158e-04	0.000000000000000000000000000000e+00
-4.891364799950893029745202511549e+03	-8.556087373946814737552674090537e-05	-1.343502745167941565124225533623e-04	0.000000000000000000000000000000e+00
-4.891264799950892665947321802378e+03	-8.564389449573011031495439748795e-05	-1.343120876346306287896920084179e-04	0.000000000000000000000000000000e+00
-4.891164799950892302149441093206e+03	-8.572700092604454750154496789349e-05	-1.342727410643576157339706966809e-04	0.000000000000000000000000000000e+00
-4.891064799950891938351560384035e+03	-8.581019482804507479169198180813e-05	-1.342322346161016098035206889350e-04	0.000000000000000000000000000000e+00
-4.890964799950891574553679674864e+03	-8.589347799917438003921427158716e-05	-1.341905681160917012274130799554e-04	0.000000000000000000000000000000e+00
-4.890864799950891210755798965693e+03	-8.597685223662837313094581270789e-05	-1.341477414066698237160579765259e-04	0.000000000000000000000000000000e+00
-4.890764799950890846957918256521e+03	-8.606031933730032246979840815371e-05	-1.341037543463008917515172369050e-04	0.000000000000000000000000000000e+00
-4.890664799950890483160037547350e+03	-8.614388109772491014266143638523e-05	-1.340586068095823686716766554028e-04	0.000000000000000000000000000000e+00
-4.890564799950890119362156838179e+03	-8.622753931402227353577444324273e-05	-1.340122986872538618594724590949e-04	0.000000000000000000000000000000e+00
-4.890464799950889755564276129007e+03	-8.631129578184197918746395350453e-05	-1.339648298862061758310315617848e-04	0.000000000000000000000000000000e+00
-4.890364799950889391766395419836e+03	-8.639515229630702374593459458296e-05	-1.339162003294901484833773208649e-04	0.000000000000000000000000000000e+00
-4.890264799950889027968514710665e+03	-8.647911065195767229673434739468e-05	-1.338664099563253247118094213519e-04	0.000000000000000000000000000000e+00
-4.890164799950888664170634001493e+03	-8.656317264269540511043704578142e-05	-1.338154587221080879261975171701e-04	0.000000000000000000000000000000e+00
-4.890064799950888300372753292322e+03	-8.664734006172670175999900310515e-05	-1.337633465984197644622205602971e-04	0.000000000000000000000000000000e+00
-4.889964799950887936574872583151e+03	-8.673161470150689300075141918711e-05	-1.337100735730341858915198871571e-04	0.000000000000000000000000000000e+00
-4.889864799950887572776991873980e+03	-8.681599835368390423017553869656e-05	-1.336556396499251971217436807393e-04	0.000000000000000000000000000000e+00
-4.889764799950887208979111164808e+03	-8.690049280904198539515065347061e-05	-1.336000448492736766056138142389e-04	0.000000000000000000000000000000e+00
-4.889664799950886845181230455637e+03	-8.698509985744545445172926090294e-05	-1.335432892074743397095581975975e-04	0.000000000000000000000000000000e+00
-4.889564799950886481383349746466e+03	-8.706982128778234595722212985081e-05	-1.334853727771423252419086269427e-04	0.000000000000000000000000000000e+00
-4.889464799950886117585469037294e+03	-8.715465888790808676733767867972e-05	-1.334262956271192940901210155502e-04	0.000000000000000000000000000000e+00
-4.889364799950885753787588328123e+03	-8.723961444458907686563126082646e-05	-1.333660578424794736478870005314e-04	0.000000000000000000000000000000e+00
-4.889264799950885389989707618952e+03	-8.732468974344633795559023070609e-05	-1.333046595245352143512679310433e-04	0.000000000000000000000000000000e+00
-4.889164799950885026191826909781e+03	-8.740988656889905363250176106860e-05	-1.332421007908423022693400472605e-04	0.000000000000000000000000000000e+00
-4.889064799950884662393946200609e+03	-8.749520670410813666037497249306e-05	-1.331783817752050548544051622457e-04	0.000000000000000000000000000000e+00
-4.888964799950884298596065491438e+03	-8.758065193091972848622728253787e-05	-1.331135026276809830113323496192e-04	0.000000000000000000000000000000e+00
-4.888864799950883934798184782267e+03	-8.766622402980872585942506702850e-05	-1.330474635145853447466823826772e-04	0.000000000000000000000000000000e+00
-4.888764799950883571000304073095e+03	-8.775192477982226679344285313888e-05	-1.329802646184951838218002428960e-04	0.000000000000000000000000000000e+00
-4.888664799950883207202423363924e+03	-8.783775595852320297509535640401e-05	-1.329119061382532599856903798852e-04	0.000000000000000000000000000000e+00
-4.888564799950882843404542654753e+03	-8.792371934193353151618804952605e-05	-1.328423882889715455270229771401e-04	0.000000000000000000000000000000e+00
-4.888464799950882479606661945581e+03	-8.800981670447784025769488724933e-05	-1.327717113020345320907600328297e-04	0.000000000000000000000000000000e+00
-4.888364799950882115808781236410e+03	-8.809604981892673952140887516649e-05	-1.326998754251021309189667585215e-04	0.000000000000000000000000000000e+00
-4.888264799950881752010900527239e+03	-8.818242045634023965148401424941e-05	-1.326268809221124375663514172174e-04	0.000000000000000000000000000000e+00
-4.888164799950881388213019818068e+03	-8.826893038601115566103155751776e-05	-1.325527280732839816197732307756e-04	0.000000000000000000000000000000e+00
-4.888064799950881024415139108896e+03	-8.835558137540852543124342277636e-05	-1.324774171751178679975330387819e-04	0.000000000000000000000000000000e+00
-4.887964799950880660617258399725e+03	-8.844237519012094659535266893968e-05	-1.324009485403995387779035874942e-04	0.000000000000000000000000000000e+00
-4.887864799950880296819377690554e+03	-8.852931359379994052764828449398e-05	-1.323233224982002368720623852738e-04	0.000000000000000000000000000000e+00
-4.887764799950879933021496981382e+03	-8.861639834810331633248997595942e-05	-1.322445393938781444363728123648e-04	0.000000000000000000000000000000e+00
-4.887664799950879569223616272211e+03	-8.870363121263856193837726848983e-05	-1.321645995890793315492850457105e-04	0.000000000000000000000000000000e+00
-4.887564799950879205425735563040e+03	-8.879101394490612677180135792199e-05	-1.320835034617382983124223017057e-04	0.000000000000000000000000000000e+00
-4.887464799950878841627854853868e+03	-8.887854830024281285131421137535e-05	-1.320012514060782187960696454354e-04	0.000000000000000000000000000000e+00
-4.887364799950878477829974144697e+03	-8.896623603176511167148904357660e-05	-1.319178438326109952492826149495e-04	0.000000000000000000000000000000e+00
-4.887264799950878114032093435526e+03	-8.905407889031252753435363711532e-05	-1.318332811681368786291268513367e-04	0.000000000000000000000000000000e+00
-4.887164799950877750234212726355e+03	-8.914207862439095509093228697495e-05	-1.317475638557438451844289195591e-04	0.000000000000000000000000000000e+00
-4.887064799950877386436332017183e+03	-8.923023698011598912015196471970e-05	-1.316606923548067290940383200493e-04	0.000000000000000000000000000000e+00
-4.886964799950877022638451308012e+03	-8.931855570115628851785710695665e-05	-1.315726671409860027393834425169e-04	0.000000000000000000000000000000e+00
-4.886864799950876658840570598841e+03	-8.940703652867692673329724772913e-05	-1.314834887062261775062671498304e-04	0.000000000000000000000000000000e+00
-4.886764799950876295042689889669e+03	-8.949568120128275575814180697876e-05	-1.313931575587540690613908012097e-04	0.000000000000000000000000000000e+00
-4.886664799950875931244809180498e+03	-8.958449145496178366802203507646e-05	-1.313016742230766831581179054922e-04	0.000000000000000000000000000000e+00
-4.886564799950875567446928471327e+03	-8.967346902302851150649148914695e-05	-1.312090392399787219714774044732e-04	0.000000000000000000000000000000e+00
-4.886464799950875203649047762156e+03	-8.976261563606735148414944580608e-05	-1.311152531665199549078953955572e-04	0.000000000000000000000000000000e+00
-4.886364799950874839851167052984e+03	-8.985193302187599096765568962297e-05	-1.310203165760321828391121723456e-04	0.000000000000000000000000000000e+00
-4.886264799950874476053286343813e+03	-8.994142290540885133643539406378e-05	-1.309242300581158499703932074354e-04	0.000000000000000000000000000000e+00
-4.886164799950874112255405634642e+03	-9.003108700872043841916675388504e-05	-1.308269942186365201834685745297e-04	0.000000000000000000000000000000e+00
-4.886064799950873748457524925470e+03	-9.012092705090882845554017821499e-05	-1.307286096797209196986033763466e-04	0.000000000000000000000000000000e+00
-4.885964799950873384659644216299e+03	-9.021094474805911340043601542860e-05	-1.306290770797527086861250511518e-04	0.000000000000000000000000000000e+00
-4.885864799950873020861763507128e+03	-9.030114181318684622810227802248e-05	-1.305283970733679547223532457778e-04	0.000000000000000000000000000000e+00
-4.885764799950872657063882797956e+03	-9.039151995618152689391383569628e-05	-1.304265703314503623000408794042e-04	0.000000000000000000000000000000e+00
-4.885664799950872293266002088785e+03	-9.048208088375015605876738877811e-05	-1.303235975411260957630005252739e-04	0.000000000000000000000000000000e+00
-4.885564799950871929468121379614e+03	-9.057282629936070749831350523706e-05	-1.302194794057583854002962953089e-04	0.000000000000000000000000000000e+00
-4.885464799950871565670240670443e+03	-9.066375790318569537987875017748e-05	-1.301142166449418353848382912119e-04	0.000000000000000000000000000000e+00
-4.885364799950871201872359961271e+03	-9.075487739204578219696928353954e-05	-1.300078099944963251361623735036e-04	0.000000000000000000000000000000e+00
-4.885264799950870838074479252100e+03	-9.084618645935331894113867745588e-05	-1.299002602064607751579383698726e-04	0.000000000000000000000000000000e+00
-4.885164799950870474276598542929e+03	-9.093768679505600724660013822742e-05	-1.297915680490864520895549771851e-04	0.000000000000000000000000000000e+00
-4.885064799950870110478717833757e+03	-9.102938008558056153483872829923e-05	-1.296817343068300840223244785321e-04	0.000000000000000000000000000000e+00
-4.884964799950869746680837124586e+03	-9.112126801377635760669643216758e-05	-1.295707597803465963449270903496e-04	0.000000000000000000000000000000e+00
-4.884864799950869382882956415415e+03	-9.121335225885917610214731476859e-05	-1.294586452864816578534751245755e-04	0.000000000000000000000000000000e+00
-4.884764799950869019085075706244e+03	-9.130563449635493240754552379812e-05	-1.293453916582637660756538444673e-04	0.000000000000000000000000000000e+00
-4.884664799950868655287194997072e+03	-9.139811639804344722045476023808e-05	-1.292309997448961428594821354565e-04	0.000000000000000000000000000000e+00
-4.884564799950868291489314287901e+03	-9.149079963190225777205921708912e-05	-1.291154704117483589115300546268e-04	0.000000000000000000000000000000e+00
-4.884464799950867927691433578730e+03	-9.158368586205048325968314237855e-05	-1.289988045403475517593216981282e-04	0.000000000000000000000000000000e+00
-4.884364799950867563893552869558e+03	-9.167677674869270383183755823708e-05	-1.288810030283693997682492593526e-04	0.000000000000000000000000000000e+00
-4.884264799950867200095672160387e+03	-9.177007394806283957326697997559e-05	-1.287620667896287980028896535956e-04	0.000000000000000000000000000000e+00
-4.884164799950866836297791451216e+03	-9.186357911236816501526769584984e-05	-1.286419967540702088276693970670e-04	0.000000000000000000000000000000e+00
-4.884064799950866472499910742044e+03	-9.195729388973329654095173468775e-05	-1.285207938677577685620406766631e-04	0.000000000000000000000000000000e+00
-4.883964799950866108702030032873e+03	-9.205121992414420689556514565410e-05	-1.283984590928650146648970498120e-04	0.000000000000000000000000000000e+00
-4.883864799950865744904149323702e+03	-9.214535885539233456449637049701e-05	-1.282749934076643689735003350805e-04	0.000000000000000000000000000000e+00
-4.883764799950865381106268614531e+03	-9.223971231901870670381177186314e-05	-1.281503978065162956817557571298e-04	0.000000000000000000000000000000e+00
-4.883664799950865017308387905359e+03	-9.233428194625812983342694195699e-05	-1.280246732998581340578353460202e-04	0.000000000000000000000000000000e+00
-4.883564799950864653510507196188e+03	-9.242906936398338053027801120010e-05	-1.278978209141927414264211515516e-04	0.000000000000000000000000000000e+00
-4.883464799950864289712626487017e+03	-9.252407619464951809423736150961e-05	-1.277698416920766753650251512653e-04	0.000000000000000000000000000000e+00
-4.883364799950863925914745777845e+03	-9.261930405623817010897502743916e-05	-1.276407366921082132699832856204e-04	0.000000000000000000000000000000e+00
-4.883264799950863562116865068674e+03	-9.271475456220191287051018980137e-05	-1.275105069889149653466348111053e-04	0.000000000000000000000000000000e+00
-4.883164799950863198318984359503e+03	-9.281042932140869247334413749684e-05	-1.273791536731412707590671562485e-04	0.000000000000000000000000000000e+00
-4.883064799950862834521103650331e+03	-9.290632993808634076428332182473e-05	-1.272466778514352685192090319788e-04	0.000000000000000000000000000000e+00
-4.882964799950862470723222941160e+03	-9.300245801176703708615378651814e-05	-1.271130806464355889051631720577e-04	0.000000000000000000000000000000e+00
-4.882864799950862106925342231989e+03	-9.309881513723195975689578274270e-05	-1.269783631967579364593218249624e-04	0.000000000000000000000000000000e+00
-4.882764799950861743127461522818e+03	-9.319540290445591044360407195768e-05	-1.268425266569811308853960030163e-04	0.000000000000000000000000000000e+00
-4.882664799950861379329580813646e+03	-9.329222289855199274667685305218e-05	-1.267055721976330395252274829687e-04	0.000000000000000000000000000000e+00
-4.882564799950861015531700104475e+03	-9.338927669971641275670909410067e-05	-1.265675010051761574698947487860e-04	0.000000000000000000000000000000e+00
-4.882464799950860651733819395304e+03	-9.348656588317329316391302018729e-05	-1.264283142819928082000585645162e-04	0.000000000000000000000000000000e+00
-4.882364799950860287935938686132e+03	-9.358409201911954157764722550539e-05	-1.262880132463701544909273621897e-04	0.000000000000000000000000000000e+00
-4.882264799950859924138057976961e+03	-9.368185667266984081869019007627e-05	-1.261465991324848298464622597947e-04	0.000000000000000000000000000000e+00
-4.882164799950859560340177267790e+03	-9.377986140380162565898664039921e-05	-1.260040731903873801982018942880e-04	0.000000000000000000000000000000e+00
-4.882064799950859196542296558619e+03	-9.387810776730019508666547078946e-05	-1.258604366859862177131096361293e-04	0.000000000000000000000000000000e+00
-4.881964799950858832744415849447e+03	-9.397659731270385167611197685389e-05	-1.257156909010315203913121795409e-04	0.000000000000000000000000000000e+00
-4.881864799950858468946535140276e+03	-9.407533158424912227320302537947e-05	-1.255698371330985895627518900142e-04	0.000000000000000000000000000000e+00
-4.881764799950858105148654431105e+03	-9.417431212081604644317800456577e-05	-1.254228766955710718585675911285e-04	0.000000000000000000000000000000e+00
-4.881664799950857741350773721933e+03	-9.427354045587354623367271067025e-05	-1.252748109176238830268779178567e-04	0.000000000000000000000000000000e+00
-4.881564799950857377552893012762e+03	-9.437301811742485014786185892888e-05	-1.251256411442056980676956756682e-04	0.000000000000000000000000000000e+00
-4.881464799950857013755012303591e+03	-9.447274662795301198529168695828e-05	-1.249753687360213058425706389443e-04	0.000000000000000000000000000000e+00
-4.881364799950856649957131594419e+03	-9.457272750436648389282118243315e-05	-1.248239950695135300033633551919e-04	0.000000000000000000000000000000e+00
-4.881264799950856286159250885248e+03	-9.467296225794478428325340324534e-05	-1.246715215368449872906930764316e-04	0.000000000000000000000000000000e+00
-4.881164799950855922361370176077e+03	-9.477345239428426062165689014449e-05	-1.245179495458793850464623842456e-04	0.000000000000000000000000000000e+00
-4.881064799950855558563489466906e+03	-9.487419941324386576421423544758e-05	-1.243632805201627103061645662763e-04	0.000000000000000000000000000000e+00
-4.880964799950855194765608757734e+03	-9.497520480889105626981505636763e-05	-1.242075158989039581052676863848e-04	0.000000000000000000000000000000e+00
-4.880864799950854830967728048563e+03	-9.507647006944782623692052903053e-05	-1.240506571369556700502184698465e-04	0.000000000000000000000000000000e+00
-4.880764799950854467169847339392e+03	-9.517799667723672758790076642299e-05	-1.238927057047941205237401307571e-04	0.000000000000000000000000000000e+00
-4.880664799950854103371966630220e+03	-9.527978610862702587864375702864e-05	-1.237336630884992318395870780634e-04	0.000000000000000000000000000000e+00
-4.880564799950853739574085921049e+03	-9.538183983398092387080008380806e-05	-1.235735307897341912417021880799e-04	0.000000000000000000000000000000e+00
-4.880464799950853375776205211878e+03	-9.548415931759990707677204779813e-05	-1.234123103257247426427223313539e-04	0.000000000000000000000000000000e+00
-4.880364799950853011978324502707e+03	-9.558674601767115706733857205535e-05	-1.232500032292382344169950902923e-04	0.000000000000000000000000000000e+00
-4.880264799950852648180443793535e+03	-9.568960138621400543686157380563e-05	-1.230866110485623419329437311376e-04	0.000000000000000000000000000000e+00
-4.880164799950852284382563084364e+03	-9.579272686902656395134536548852e-05	-1.229221353474835190348890545664e-04	0.000000000000000000000000000000e+00
-4.880064799950851920584682375193e+03	-9.589612390563239535407752400786e-05	-1.227565777052650971591651885007e-04	0.000000000000000000000000000000e+00
-4.879964799950851556786801666021e+03	-9.599979392922729259148700853288e-05	-1.225899397166251947148551959543e-04	0.000000000000000000000000000000e+00
-4.879864799950851192988920956850e+03	-9.610373836662615290669237078092e-05	-1.224222229917141927836576886790e-04	0.000000000000000000000000000000e+00
-4.879764799950850829191040247679e+03	-9.620795863820990614315858957539e-05	-1.222534291560920481894275679835e-04	0.000000000000000000000000000000e+00
-4.879664799950850465393159538507e+03	-9.631245615787261923120693429823e-05	-1.220835598507052270969563956271e-04	0.000000000000000000000000000000e+00
-4.879564799950850101595278829336e+03	-9.641723233296865488463345261749e-05	-1.219126167318634217703182676118e-04	0.000000000000000000000000000000e+00
-4.879464799950849737797398120165e+03	-9.652228856425989805996323855908e-05	-1.217406014712158878604553180480e-04	0.000000000000000000000000000000e+00
-4.879364799950849373999517410994e+03	-9.662762624586317215108488554165e-05	-1.215675157557275784048558819883e-04	0.000000000000000000000000000000e+00
-4.879264799950849010201636701822e+03	-9.673324676519764163135778334279e-05	-1.213933612876548848039451322656e-04	0.000000000000000000000000000000e+00
-4.879164799950848646403755992651e+03	-9.683915150293243153615391216604e-05	-1.212181397845212016146226874369e-04	0.000000000000000000000000000000e+00
-4.879064799950848282605875283480e+03	-9.694534183293426049792679277672e-05	-1.210418529790920983205126937321e-04	0.000000000000000000000000000000e+00
-4.878964799950847918807994574308e+03	-9.705181912221524996413346553226e-05	-1.208645026193502878143065659700e-04	0.000000000000000000000000000000e+00
-4.878864799950847555010113865137e+03	-9.715858473088080117779224975649e-05	-1.206860904684702154093453585482e-04	0.000000000000000000000000000000e+00
-4.878764799950847191212233155966e+03	-9.726564001207756702573059559569e-05	-1.205066183047924310107676393322e-04	0.000000000000000000000000000000e+00
-4.878664799950846827414352446795e+03	-9.737298631194158651715880870015e-05	-1.203260879217976495785327739618e-04	0.000000000000000000000000000000e+00
-4.878564799950846463616471737623e+03	-9.748062496954648702487955524987e-05	-1.201445011280805134348467766436e-04	0.000000000000000000000000000000e+00
-4.878464799950846099818591028452e+03	-9.758855731685182205176892766829e-05	-1.199618597473230564159907274302e-04	0.000000000000000000000000000000e+00
-4.878364799950845736020710319281e+03	-9.769678467865147675989329068003e-05	-1.197781656182679105261332241916e-04	0.000000000000000000000000000000e+00
-4.878264799950845372222829610109e+03	-9.780530837252227678753346840068e-05	-1.195934205946912144355454010736e-04	0.000000000000000000000000000000e+00
-4.878164799950845008424948900938e+03	-9.791412970877261061873608749551e-05	-1.194076265453751967181642013038e-04	0.000000000000000000000000000000e+00
-4.878064799950844644627068191767e+03	-9.802324999039126879329941743890e-05	-1.192207853540805422487211528981e-04	0.000000000000000000000000000000e+00
-4.877964799950844280829187482595e+03	-9.813267051299629666928636684275e-05	-1.190328989195183926816379305080e-04	0.000000000000000000000000000000e+00
-4.877864799950843917031306773424e+03	-9.824239256478406402597197688564e-05	-1.188439691553221571945417323057e-04	0.000000000000000000000000000000e+00
-4.877764799950843553233426064253e+03	-9.835241742647840242942669508608e-05	-1.186539979900189166559659748046e-04	0.000000000000000000000000000000e+00
-4.877664799950843189435545355082e+03	-9.846274637127986457084405369500e-05	-1.184629873670006651627251148540e-04	0.000000000000000000000000000000e+00
-4.877564799950842825637664645910e+03	-9.857338066481514623519422091391e-05	-1.182709392444951721065291017077e-04	0.000000000000000000000000000000e+00
-4.877464799950842461839783936739e+03	-9.868432156508656247998617638828e-05	-1.180778555955366002951090198536e-04	0.000000000000000000000000000000e+00
-4.877364799950842098041903227568e+03	-9.879557032242174065446438380178e-05	-1.178837384079358530227996104678e-04	0.000000000000000000000000000000e+00
-4.877264799950841734244022518396e+03	-9.890712817942335407638693167698e-05	-1.176885896842505958804700472164e-04	0.000000000000000000000000000000e+00
-4.877164799950841370446141809225e+03	-9.901899637091904544418385913929e-05	-1.174924114417550617250202149577e-04	0.000000000000000000000000000000e+00
-4.877064799950841006648261100054e+03	-9.913117612391147222185988630017e-05	-1.172952057124094897306437745854e-04	0.000000000000000000000000000000e+00
-4.876964799950840642850380390882e+03	-9.924366865752840623400576891555e-05	-1.170969745428293475996567307718e-04	0.000000000000000000000000000000e+00
-4.876864799950840279052499681711e+03	-9.935647518297311786387993048919e-05	-1.168977199942542420652014101279e-04	0.000000000000000000000000000000e+00
-4.876764799950839915254618972540e+03	-9.946959690347471959390862616956e-05	-1.166974441425165312383530058504e-04	0.000000000000000000000000000000e+00
-4.876664799950839551456738263369e+03	-9.958303501423878059672922802292e-05	-1.164961490780097336673187813361e-04	0.000000000000000000000000000000e+00
-4.876564799950839187658857554197e+03	-9.969679070239802264139644671914e-05	-1.162938369056565443733497478007e-04	0.000000000000000000000000000000e+00
-4.876464799950838823860976845026e+03	-9.981086514696311086727864569923e-05	-1.160905097448766747037993130043e-04	0.000000000000000000000000000000e+00
-4.876364799950838460063096135855e+03	-9.992525951877367495091580851252e-05	-1.158861697295543533720030282552e-04	0.000000000000000000000000000000e+00
-4.876264799950838096265215426683e+03	-1.000399749804494115880404425667e-04	-1.156808190080055428940880579702e-04	0.000000000000000000000000000000e+00
-4.876164799950837732467334717512e+03	-1.001550126863413225008700435659e-04	-1.154744597429449391853481521331e-04	0.000000000000000000000000000000e+00
-4.876064799950837368669454008341e+03	-1.002703737824831286282525888431e-04	-1.152670941114526187909125609643e-04	0.000000000000000000000000000000e+00
-4.875964799950837004871573299170e+03	-1.003860594065427927360292792436e-04	-1.150587243049404557234532964216e-04	0.000000000000000000000000000000e+00
-4.875864799950836641073692589998e+03	-1.005020706877742046577231538329e-04	-1.148493525291182536978221162549e-04	0.000000000000000000000000000000e+00
-4.875764799950836277275811880827e+03	-1.006184087469690291655535774318e-04	-1.146389810039595937626172306167e-04	0.000000000000000000000000000000e+00
-4.875664799950835913477931171656e+03	-1.007350746964086622616679767006e-04	-1.144276119636674108812068872965e-04	0.000000000000000000000000000000e+00
-4.875564799950835549680050462484e+03	-1.008520696398163500996994490500e-04	-1.142152476566392859096826795096e-04	0.000000000000000000000000000000e+00
-4.875464799950835185882169753313e+03	-1.009693946723094840891774004454e-04	-1.140018903454324936293240444485e-04	0.000000000000000000000000000000e+00
-4.875364799950834822084289044142e+03	-1.010870508803520044201554317631e-04	-1.137875423067287390709381722509e-04	0.000000000000000000000000000000e+00
-4.875264799950834458286408334970e+03	-1.012050393417069933232194101080e-04	-1.135722058312986363411839496607e-04	0.000000000000000000000000000000e+00
-4.875164799950834094488527625799e+03	-1.013233611253893903022399447522e-04	-1.133558832239659299508799383815e-04	0.000000000000000000000000000000e+00
-4.875064799950833730690646916628e+03	-1.014420172916188564449235798293e-04	-1.131385768035714315402420759860e-04	0.000000000000000000000000000000e+00
-4.874964799950833366892766207457e+03	-1.015610088917728420212713280613e-04	-1.129202889029366448959967872412e-04	0.000000000000000000000000000000e+00
-4.874864799950833003094885498285e+03	-1.016803369683397760547816091048e-04	-1.127010218688272283381682226100e-04	0.000000000000000000000000000000e+00
-4.874764799950832639297004789114e+03	-1.018000025548723914189247485851e-04	-1.124807780619160505310508146870e-04	0.000000000000000000000000000000e+00
-4.874664799950832275499124079943e+03	-1.019200066759412532215248181622e-04	-1.122595598567460836638559618095e-04	0.000000000000000000000000000000e+00
-4.874564799950831911701243370771e+03	-1.020403503470884227144130362852e-04	-1.120373696416929849232341220855e-04	0.000000000000000000000000000000e+00
-4.874464799950831547903362661600e+03	-1.021610345747812973859341978411e-04	-1.118142098189273798101994739085e-04	0.000000000000000000000000000000e+00
-4.874364799950831184105481952429e+03	-1.022820603563665865787246644913e-04	-1.115900828043769557216743915085e-04	0.000000000000000000000000000000e+00
-4.874264799950830820307601243258e+03	-1.024034286800244903953976960409e-04	-1.113649910276882031663278627143e-04	0.000000000000000000000000000000e+00
-4.874164799950830456509720534086e+03	-1.025251405247229734719188742886e-04	-1.111389369321879672450337217526e-04	0.000000000000000000000000000000e+00
-4.874064799950830092711839824915e+03	-1.026471968601723098015246482539e-04	-1.109119229748446603181499803270e-04	0.000000000000000000000000000000e+00
-4.873964799950829728913959115744e+03	-1.027695986467796953212766597474e-04	-1.106839516262292713848908176644e-04	0.000000000000000000000000000000e+00
-4.873864799950829365116078406572e+03	-1.028923468356040908915777221111e-04	-1.104550253704760908596282931171e-04	0.000000000000000000000000000000e+00
-4.873764799950829001318197697401e+03	-1.030154423683111872484322035781e-04	-1.102251467052431371925966252512e-04	0.000000000000000000000000000000e+00
-4.873664799950828637520316988230e+03	-1.031388861771285867961409077331e-04	-1.099943181416723530976348177646e-04	0.000000000000000000000000000000e+00
-4.873564799950828273722436279058e+03	-1.032626791848011344777946707296e-04	-1.097625422043495578344404761673e-04	0.000000000000000000000000000000e+00
-4.873464799950827909924555569887e+03	-1.033868223045464112760938313329e-04	-1.095298214312641148877533470163e-04	0.000000000000000000000000000000e+00
-4.873364799950827546126674860716e+03	-1.035113164400104174495478859264e-04	-1.092961583737682879384142675683e-04	0.000000000000000000000000000000e+00
-4.873264799950827182328794151545e+03	-1.036361624852234319515281724122e-04	-1.090615555965364748616797108127e-04	0.000000000000000000000000000000e+00
-4.873164799950826818530913442373e+03	-1.037613613245560209271192708691e-04	-1.088260156775239944921401802347e-04	0.000000000000000000000000000000e+00
-4.873064799950826454733032733202e+03	-1.038869138326752766029320573793e-04	-1.085895412079257920734756681647e-04	0.000000000000000000000000000000e+00
-4.872964799950826090935152024031e+03	-1.040128208745011645971340064065e-04	-1.083521347921347787899779002707e-04	0.000000000000000000000000000000e+00
-4.872864799950825727137271314859e+03	-1.041390833051631287274954584809e-04	-1.081137990476999273525837708121e-04	0.000000000000000000000000000000e+00
-4.872764799950825363339390605688e+03	-1.042657019699568042396531364346e-04	-1.078745366052841642970014368608e-04	0.000000000000000000000000000000e+00
-4.872664799950824999541509896517e+03	-1.043926777043009614283353148068e-04	-1.076343501086219099161303547341e-04	0.000000000000000000000000000000e+00
-4.872564799950824635743629187346e+03	-1.045200113336945983363857060056e-04	-1.073932422144764962197369118080e-04	0.000000000000000000000000000000e+00
-4.872464799950824271945748478174e+03	-1.046477036736742502942218435713e-04	-1.071512155925971783183153762664e-04	0.000000000000000000000000000000e+00
-4.872364799950823908147867769003e+03	-1.047757555297714756421464943337e-04	-1.069082729256760238342044422311e-04	0.000000000000000000000000000000e+00
-4.872264799950823544349987059832e+03	-1.049041676974704769779306312572e-04	-1.066644169093044770520520292401e-04	0.000000000000000000000000000000e+00
-4.872164799950823180552106350660e+03	-1.050329409621660070074666837314e-04	-1.064196502519296791237912724881e-04	0.000000000000000000000000000000e+00
-4.872064799950822816754225641489e+03	-1.051620760991213828156390364121e-04	-1.061739756748105443281277038281e-04	0.000000000000000000000000000000e+00
-4.871964799950822452956344932318e+03	-1.052915738734267305301561812314e-04	-1.059273959119735788320104674654e-04	0.000000000000000000000000000000e+00
-4.871864799950822089158464223146e+03	-1.054214350399573655106544300963e-04	-1.056799137101684961641961946199e-04	0.000000000000000000000000000000e+00
-4.871764799950821725360583513975e+03	-1.055516603433324435883447489637e-04	-1.054315318288234938756339764687e-04	0.000000000000000000000000000000e+00
-4.871664799950821361562702804804e+03	-1.056822505178737613834583086714e-04	-1.051822530400003540169973081930e-04	0.000000000000000000000000000000e+00
-4.871564799950820997764822095633e+03	-1.058132062875647463580722207332e-04	-1.049320801283492590131457555813e-04	0.000000000000000000000000000000e+00
-4.871464799950820633966941386461e+03	-1.059445283660096637093697702348e-04	-1.046810158910634042496792805998e-04	0.000000000000000000000000000000e+00
-4.871364799950820270169060677290e+03	-1.060762174563929723406993654855e-04	-1.044290631378332853988408213119e-04	0.000000000000000000000000000000e+00
-4.871264799950819906371179968119e+03	-1.062082742514389518831766090479e-04	-1.041762246908008366676201550405e-04	0.000000000000000000000000000000e+00
-4.871164799950819542573299258947e+03	-1.063406994333714787950850855225e-04	-1.039225033845132437852060158789e-04	0.000000000000000000000000000000e+00
-4.871064799950819178775418549776e+03	-1.064734936738739921966573342971e-04	-1.036679020658765672550580272393e-04	0.000000000000000000000000000000e+00
-4.870964799950818814977537840605e+03	-1.066066576340496900978174754648e-04	-1.034124235941090810039083569549e-04	0.000000000000000000000000000000e+00
-4.870864799950818451179657131433e+03	-1.067401919643819289138311767751e-04	-1.031560708406943941903288752826e-04	0.000000000000000000000000000000e+00
-4.870764799950818087381776422262e+03	-1.068740973046947856112814934093e-04	-1.028988466893343426203366597349e-04	0.000000000000000000000000000000e+00
-4.870664799950817723583895713091e+03	-1.070083742841138637995335169961e-04	-1.026407540359016091124563785364e-04	0.000000000000000000000000000000e+00
-4.870564799950817359786015003920e+03	-1.071430235210273031101063656578e-04	-1.023817957883921270223481769790e-04	0.000000000000000000000000000000e+00
-4.870464799950816995988134294748e+03	-1.072780456230469647588982029518e-04	-1.021219748668772127168924424012e-04	0.000000000000000000000000000000e+00
-4.870364799950816632190253585577e+03	-1.074134411869698475013729099814e-04	-1.018612942034555083128943842041e-04	0.000000000000000000000000000000e+00
-4.870264799950816268392372876406e+03	-1.075492107987396933231269424702e-04	-1.015997567422046533652454924912e-04	0.000000000000000000000000000000e+00
-4.870164799950815904594492167234e+03	-1.076853550334088506284721531436e-04	-1.013373654391327261621233435385e-04	0.000000000000000000000000000000e+00
-4.870064799950815540796611458063e+03	-1.078218744551002458492358626607e-04	-1.010741232621294681797569081638e-04	0.000000000000000000000000000000e+00
-4.869964799950815176998730748892e+03	-1.079587696169696938667398322664e-04	-1.008100331909172510391758947890e-04	0.000000000000000000000000000000e+00
-4.869864799950814813200850039721e+03	-1.080960410611683168539964849941e-04	-1.005450982170017859649441271941e-04	0.000000000000000000000000000000e+00
-4.869764799950814449402969330549e+03	-1.082336893188052341684482482442e-04	-1.002793213436226841660942055157e-04	0.000000000000000000000000000000e+00
-4.869664799950814085605088621378e+03	-1.083717149099104419800870813262e-04	-1.000127055857037055089375776618e-04	0.000000000000000000000000000000e+00
-4.869564799950813721807207912207e+03	-1.085101183433979097400085001013e-04	-9.974525396980279034944011362640e-05	0.000000000000000000000000000000e+00
-4.869464799950813358009327203035e+03	-1.086489001170288934894000987263e-04	-9.947696953406190163021749484074e-05	0.000000000000000000000000000000e+00
-4.869364799950812994211446493864e+03	-1.087880607173754931140188806360e-04	-9.920785532815659592698748214801e-05	0.000000000000000000000000000000e+00
-4.869264799950812630413565784693e+03	-1.089276006197843857815216184193e-04	-9.893791441324537765458768667770e-05	0.000000000000000000000000000000e+00
-4.869164799950812266615685075521e+03	-1.090675202883407897717568668661e-04	-9.866714986191883643255884361878e-05	0.000000000000000000000000000000e+00
-4.869064799950811902817804366350e+03	-1.092078201758326451474914731143e-04	-9.839556475814855405776643282323e-05	0.000000000000000000000000000000e+00
-4.868964799950811539019923657179e+03	-1.093485007237150654756802081735e-04	-9.812316219723578108406064623992e-05	0.000000000000000000000000000000e+00
-4.868864799950811175222042948008e+03	-1.094895623620749386265341152047e-04	-9.784994528575986945644754610996e-05	0.000000000000000000000000000000e+00
-4.868764799950810811424162238836e+03	-1.096310055095957850706048231082e-04	-9.757591714152651540988003819876e-05	0.000000000000000000000000000000e+00
-4.868664799950810447626281529665e+03	-1.097728305735228601213576693496e-04	-9.730108089351578552761434792728e-05	0.000000000000000000000000000000e+00
-4.868564799950810083828400820494e+03	-1.099150379496284188080706956114e-04	-9.702543968182987174902337512705e-05	0.000000000000000000000000000000e+00
-4.868464799950809720030520111322e+03	-1.100576280221772924568582330274e-04	-9.674899665764068374708417596963e-05	0.000000000000000000000000000000e+00
-4.868364799950809356232639402151e+03	-1.102006011638926143494932041733e-04	-9.647175498313715670279516745111e-05	0.000000000000000000000000000000e+00
-4.868264799950808992434758692980e+03	-1.103439577359218299852997025035e-04	-9.619371783147239644926745905096e-05	0.000000000000000000000000000000e+00
-4.868164799950808628636877983809e+03	-1.104876980878028699733714446118e-04	-9.591488838671060777538168728995e-05	0.000000000000000000000000000000e+00
-4.868064799950808264838997274637e+03	-1.106318225574306481854419681454e-04	-9.563526984377373812637457284325e-05	0.000000000000000000000000000000e+00
-4.867964799950807901041116565466e+03	-1.107763314710236954340263904051e-04	-9.535486540838799933168107303416e-05	0.000000000000000000000000000000e+00
-4.867864799950807537243235856295e+03	-1.109212251430910777536334443916e-04	-9.507367829703009117717910081424e-05	0.000000000000000000000000000000e+00
-4.867764799950807173445355147123e+03	-1.110665038763995586274663240900e-04	-9.479171173687324879458121484888e-05	0.000000000000000000000000000000e+00
-4.867664799950806809647474437952e+03	-1.112121679619409238444494025799e-04	-9.450896896573310031544612463961e-05	0.000000000000000000000000000000e+00
-4.867564799950806445849593728781e+03	-1.113582176788996316169066957968e-04	-9.422545323201326702717423033917e-05	0.000000000000000000000000000000e+00
-4.867464799950806082051713019609e+03	-1.115046532946206524336205112569e-04	-9.394116779465076024109582153443e-05	0.000000000000000000000000000000e+00
-4.867364799950805718253832310438e+03	-1.116514750645775257533245938824e-04	-9.365611592306120197770624713485e-05	0.000000000000000000000000000000e+00
-4.867264799950805354455951601267e+03	-1.117986832323406606436860810661e-04	-9.337030089708381525893943209127e-05	0.000000000000000000000000000000e+00
-4.867164799950804990658070892096e+03	-1.119462780295459481284120473177e-04	-9.308372600692618400747974094500e-05	0.000000000000000000000000000000e+00
-4.867064799950804626860190182924e+03	-1.120942596758635226121547656675e-04	-9.279639455310883676322081248244e-05	0.000000000000000000000000000000e+00
-4.866964799950804263062309473753e+03	-1.122426283789667808034329343769e-04	-9.250830984640962711181705335761e-05	0.000000000000000000000000000000e+00
-4.866864799950803899264428764582e+03	-1.123913843345016716880960250258e-04	-9.221947520780787016774632247618e-05	0.000000000000000000000000000000e+00
-4.866764799950803535466548055410e+03	-1.125405277260562168957502837685e-04	-9.192989396842831642704674255384e-05	0.000000000000000000000000000000e+00
-4.866664799950803171668667346239e+03	-1.126900587251302614591463857607e-04	-9.163956946948490877961901457383e-05	0.000000000000000000000000000000e+00
-4.866564799950802807870786637068e+03	-1.128399774911054820715830548927e-04	-9.134850506222434978614854728107e-05	0.000000000000000000000000000000e+00
-4.866464799950802444072905927896e+03	-1.129902841712156392897994927615e-04	-9.105670410786942500953877743797e-05	0.000000000000000000000000000000e+00
-4.866364799950802080275025218725e+03	-1.131409789005170465773023047440e-04	-9.076416997756216371601861725438e-05	0.000000000000000000000000000000e+00
-4.866264799950801716477144509554e+03	-1.132920618018593375032898595833e-04	-9.047090605230680984086971685443e-05	0.000000000000000000000000000000e+00
-4.866164799950801352679263800383e+03	-1.134435329858564497820111460769e-04	-9.017691572291256256119207357358e-05	0.000000000000000000000000000000e+00
-4.866064799950800988881383091211e+03	-1.135953925508578261525591268644e-04	-8.988220238993614068581661236124e-05	0.000000000000000000000000000000e+00
-4.865964799950800625083502382040e+03	-1.137476405829199405193158378680e-04	-8.958676946362414375731042515127e-05	0.000000000000000000000000000000e+00
-4.865864799950800261285621672869e+03	-1.139002771557780002752505166264e-04	-8.929062036385523697112898133810e-05	0.000000000000000000000000000000e+00
-4.865764799950799897487740963697e+03	-1.140533023308179332282880080740e-04	-8.899375852008210570180668508300e-05	0.000000000000000000000000000000e+00
-4.865664799950799533689860254526e+03	-1.142067161570486591307474477652e-04	-8.869618737127326095134871586367e-05	0.000000000000000000000000000000e+00
-4.865564799950799169891979545355e+03	-1.143605186710745238391068179240e-04	-8.839791036585460085213405978521e-05	0.000000000000000000000000000000e+00
-4.865464799950798806094098836184e+03	-1.145147098970680587344192491450e-04	-8.809893096165083664454698020307e-05	0.000000000000000000000000000000e+00
-4.865364799950798442296218127012e+03	-1.146692898467429976407452874021e-04	-8.779925262582671536670114731393e-05	0.000000000000000000000000000000e+00
-4.865264799950798078498337417841e+03	-1.148242585193274970314925020887e-04	-8.749887883482799859867495850807e-05	0.000000000000000000000000000000e+00
-4.865164799950797714700456708670e+03	-1.149796159015376543913525275720e-04	-8.719781307432237344411107837772e-05	0.000000000000000000000000000000e+00
-4.865064799950797350902575999498e+03	-1.151353619675512705237269139857e-04	-8.689605883914003825116423307406e-05	0.000000000000000000000000000000e+00
-4.864964799950796987104695290327e+03	-1.152914966789818558036417872614e-04	-8.659361963321419346575891218265e-05	0.000000000000000000000000000000e+00
-4.864864799950796623306814581156e+03	-1.154480199848529074812056305355e-04	-8.629049896952132919693972956665e-05	0.000000000000000000000000000000e+00
-4.864764799950796259508933871984e+03	-1.156049318215724715881373430015e-04	-8.598670037002133659936875531571e-05	0.000000000000000000000000000000e+00
-4.864664799950795895711053162813e+03	-1.157622321129079216847287958636e-04	-8.568222736559741596791550666268e-05	0.000000000000000000000000000000e+00
-4.864564799950795531913172453642e+03	-1.159199207699609951048233535964e-04	-8.537708349599580864939391000590e-05	0.000000000000000000000000000000e+00
-4.864464799950795168115291744471e+03	-1.160779976911431409089189847883e-04	-8.507127230976537987650054617461e-05	0.000000000000000000000000000000e+00
-4.864364799950794804317411035299e+03	-1.162364627621510711251787140164e-04	-8.476479736419697120879124252468e-05	0.000000000000000000000000000000e+00
-4.864264799950794440519530326128e+03	-1.163953158559426372510928193726e-04	-8.445766222526263100091326041508e-05	0.000000000000000000000000000000e+00
-4.864164799950794076721649616957e+03	-1.165545568327128964905212149539e-04	-8.414987046755464158293014165224e-05	0.000000000000000000000000000000e+00
-4.864064799950793712923768907785e+03	-1.167141855398705168039147350711e-04	-8.384142567422438381032068210885e-05	0.000000000000000000000000000000e+00
-4.863964799950793349125888198614e+03	-1.168742018120143852464437594918e-04	-8.353233143692099832607056431044e-05	0.000000000000000000000000000000e+00
-4.863864799950792985328007489443e+03	-1.170346054709105280142514282637e-04	-8.322259135572989774496527326519e-05	0.000000000000000000000000000000e+00
-4.863764799950792621530126780272e+03	-1.171953963254692608836685097096e-04	-8.291220903911111620755713946807e-05	0.000000000000000000000000000000e+00
-4.863664799950792257732246071100e+03	-1.173565741717226513585528580030e-04	-8.260118810383749630380650907924e-05	0.000000000000000000000000000000e+00
-4.863564799950791893934365361929e+03	-1.175181387928022112105905239154e-04	-8.228953217493265915628841700169e-05	0.000000000000000000000000000000e+00
-4.863464799950791530136484652758e+03	-1.176800899589168329650856748003e-04	-8.197724488560885253065485533952e-05	0.000000000000000000000000000000e+00
-4.863364799950791166338603943586e+03	-1.178424274273310923049837284360e-04	-8.166432987720460921071685689299e-05	0.000000000000000000000000000000e+00
-4.863264799950790802540723234415e+03	-1.180051509423437266577475157625e-04	-8.135079079912226984825501796550e-05	0.000000000000000000000000000000e+00
-4.863164799950790438742842525244e+03	-1.181682602352664254903580332012e-04	-8.103663130876528897239552406973e-05	0.000000000000000000000000000000e+00
-4.863064799950790074944961816072e+03	-1.183317550244028781023311602816e-04	-8.072185507147544613129608315205e-05	0.000000000000000000000000000000e+00
-4.862964799950789711147081106901e+03	-1.184956350150281195743318107816e-04	-8.040646576046981308834304957855e-05	0.000000000000000000000000000000e+00
-4.862864799950789347349200397730e+03	-1.186598998993681206622768931069e-04	-8.009046705677766680823992384575e-05	0.000000000000000000000000000000e+00
-4.862764799950788983551319688559e+03	-1.188245493565796622945085481149e-04	-7.977386264917714494507988698402e-05	0.000000000000000000000000000000e+00
-4.862664799950788619753438979387e+03	-1.189895830527305082245648204520e-04	-7.945665623413177935767393034183e-05	0.000000000000000000000000000000e+00
-4.862564799950788255955558270216e+03	-1.191550006407797945243848269925e-04	-7.913885151572689409960742468186e-05	0.000000000000000000000000000000e+00
-4.862464799950787892157677561045e+03	-1.193208017605587578906928269973e-04	-7.882045220560581367391650431387e-05	0.000000000000000000000000000000e+00
-4.862364799950787528359796851873e+03	-1.194869860387517078968711015108e-04	-7.850146202290594931502004660828e-05	0.000000000000000000000000000000e+00
-4.862264799950787164561916142702e+03	-1.196535530888772838479031102032e-04	-7.818188469419469553527146654659e-05	0.000000000000000000000000000000e+00
-4.862164799950786800764035433531e+03	-1.198205025112699962383869256577e-04	-7.786172395340521825129326272119e-05	0.000000000000000000000000000000e+00
-4.862064799950786436966154724360e+03	-1.199878338930620257085646329642e-04	-7.754098354177203962240422230323e-05	0.000000000000000000000000000000e+00
-4.861964799950786073168274015188e+03	-1.201555468081653337084763188969e-04	-7.721966720776651446882937745997e-05	0.000000000000000000000000000000e+00
-4.861864799950785709370393306017e+03	-1.203236408172540171076028703290e-04	-7.689777870703217116463840108409e-05	0.000000000000000000000000000000e+00
-4.861764799950785345572512596846e+03	-1.204921154677469609601062061621e-04	-7.657532180231983569024950542214e-05	0.000000000000000000000000000000e+00
-4.861664799950784981774631887674e+03	-1.206609702937908029781940988379e-04	-7.625230026342270147482471642775e-05	0.000000000000000000000000000000e+00
-4.861564799950784617976751178503e+03	-1.208302048162431283984466490189e-04	-7.592871786711116884570349494510e-05	0.000000000000000000000000000000e+00
-4.861464799950784254178870469332e+03	-1.209998185426559765562673498529e-04	-7.560457839706761671520057754847e-05	0.000000000000000000000000000000e+00
-4.861364799950783890380989760160e+03	-1.211698109672596185108772726124e-04	-7.527988564382095742696932028082e-05	0.000000000000000000000000000000e+00
-4.861264799950783526583109050989e+03	-1.213401815709466192733795297798e-04	-7.495464340468112383972926204834e-05	0.000000000000000000000000000000e+00
-4.861164799950783162785228341818e+03	-1.215109298212562252954754837830e-04	-7.462885548367335312308634698297e-05	0.000000000000000000000000000000e+00
-4.861064799950782798987347632647e+03	-1.216820551723589416935611406956e-04	-7.430252569147240279071736646088e-05	0.000000000000000000000000000000e+00
-4.860964799950782435189466923475e+03	-1.218535570650415296011653820685e-04	-7.397565784533653634059274795121e-05	0.000000000000000000000000000000e+00
-4.860864799950782071391586214304e+03	-1.220254349266921525991869135197e-04	-7.364825576904148179014503172723e-05	0.000000000000000000000000000000e+00
-4.860764799950781707593705505133e+03	-1.221976881712859026168915832500e-04	-7.332032329281417337100285047669e-05	0.000000000000000000000000000000e+00
-4.860664799950781343795824795961e+03	-1.223703161993705697783985097971e-04	-7.299186425326637125098050429273e-05	0.000000000000000000000000000000e+00
-4.860564799950780979997944086790e+03	-1.225433183980527646148722675790e-04	-7.266288249332818638837744318337e-05	0.000000000000000000000000000000e+00
-4.860464799950780616200063377619e+03	-1.227166941409842029070409452629e-04	-7.233338186218144275595187675520e-05	0.000000000000000000000000000000e+00
-4.860364799950780252402182668447e+03	-1.228904427883483971035288861984e-04	-7.200336621519294469720429141546e-05	0.000000000000000000000000000000e+00
-4.860264799950779888604301959276e+03	-1.230645636868475916846782380887e-04	-7.167283941384756809980793867965e-05	0.000000000000000000000000000000e+00
-4.860164799950779524806421250105e+03	-1.232390561696900237870222483139e-04	-7.134180532568125670134923099752e-05	0.000000000000000000000000000000e+00
-4.860064799950779161008540540934e+03	-1.234139195565774006681930563545e-04	-7.101026782421388286979657689102e-05	0.000000000000000000000000000000e+00
-4.859964799950778797210659831762e+03	-1.235891531536927024324812318667e-04	-7.067823078888198641122481147292e-05	0.000000000000000000000000000000e+00
-4.859864799950778433412779122591e+03	-1.237647562536883642271556826842e-04	-7.034569810497141850984953448389e-05	0.000000000000000000000000000000e+00
-4.859764799950778069614898413420e+03	-1.239407281356746210691094356449e-04	-7.001267366354979593268126336625e-05	0.000000000000000000000000000000e+00
-4.859664799950777705817017704248e+03	-1.241170680652082050372114752079e-04	-6.967916136139891457659811813130e-05	0.000000000000000000000000000000e+00
-4.859564799950777342019136995077e+03	-1.242937752942813135152017034457e-04	-6.934516510094697328003832126342e-05	0.000000000000000000000000000000e+00
-4.859464799950776978221256285906e+03	-1.244708490613109026952376456876e-04	-6.901068879020072987205691728008e-05	0.000000000000000000000000000000e+00
-4.859364799950776614423375576735e+03	-1.246482885911283334471472139526e-04	-6.867573634267752169611093160384e-05	0.000000000000000000000000000000e+00
-4.859264799950776250625494867563e+03	-1.248260930949690985028444067950e-04	-6.834031167733719126615443695272e-05	0.000000000000000000000000000000e+00
-4.859164799950775886827614158392e+03	-1.250042617704631188468855640394e-04	-6.800441871851384929240774690484e-05	0.000000000000000000000000000000e+00
-4.859064799950775523029733449221e+03	-1.251827938016251214221885579292e-04	-6.766806139584756994449082911913e-05	0.000000000000000000000000000000e+00
-4.858964799950775159231852740049e+03	-1.253616883588454776216752906137e-04	-6.733124364421599124686662607431e-05	0.000000000000000000000000000000e+00
-4.858864799950774795433972030878e+03	-1.255409445988811502001314401866e-04	-6.699396940366571218637703477583e-05	0.000000000000000000000000000000e+00
-4.858764799950774431636091321707e+03	-1.257205616648471551820981373382e-04	-6.665624261934373047736035466926e-05	0.000000000000000000000000000000e+00
-4.858664799950774067838210612535e+03	-1.259005386862081864000895148337e-04	-6.631806724142860927622561417749e-05	0.000000000000000000000000000000e+00
-4.858564799950773704040329903364e+03	-1.260808747787705110833533783676e-04	-6.597944722506167100108120937563e-05	0.000000000000000000000000000000e+00
-4.858464799950773340242449194193e+03	-1.262615690446742720224465594825e-04	-6.564038653027801496851051377135e-05	0.000000000000000000000000000000e+00
-4.858364799950772976444568485022e+03	-1.264426205723860336792990777255e-04	-6.530088912193745371518455167248e-05	0.000000000000000000000000000000e+00
-4.858264799950772612646687775850e+03	-1.266240284366916264528757363195e-04	-6.496095896965535445178457907289e-05	0.000000000000000000000000000000e+00
-4.858164799950772248848807066679e+03	-1.268057916986892891004351513473e-04	-6.462060004773335854418025991919e-05	0.000000000000000000000000000000e+00
-4.858064799950771885050926357508e+03	-1.269879094057831364194405265877e-04	-6.427981633509003323197206203332e-05	0.000000000000000000000000000000e+00
-4.857964799950771521253045648336e+03	-1.271703805916768708749592375895e-04	-6.393861181519138782176209234720e-05	0.000000000000000000000000000000e+00
-4.857864799950771157455164939165e+03	-1.273532042763679008028770978100e-04	-6.359699047598133567031630786204e-05	0.000000000000000000000000000000e+00
-4.857764799950770793657284229994e+03	-1.275363794661416754535471218546e-04	-6.325495630981200708992800985087e-05	0.000000000000000000000000000000e+00
-4.857664799950770429859403520823e+03	-1.277199051535663181910357222293e-04	-6.291251331337404870125418199223e-05	0.000000000000000000000000000000e+00
-4.857564799950770066061522811651e+03	-1.279037803174876120580749638833e-04	-6.256966548762676015582595567821e-05	0.000000000000000000000000000000e+00
-4.857464799950769702263642102480e+03	-1.280880039230242834966122522644e-04	-6.222641683772813599086898284085e-05	0.000000000000000000000000000000e+00
-4.857364799950769338465761393309e+03	-1.282725749215635029087945184756e-04	-6.188277137296490748412380877852e-05	0.000000000000000000000000000000e+00
-4.857264799950768974667880684137e+03	-1.284574922507568460038757107711e-04	-6.153873310668238122075890395024e-05	0.000000000000000000000000000000e+00
-4.857164799950768610869999974966e+03	-1.286427548345164177754501588780e-04	-6.119430605621429121281085183881e-05	0.000000000000000000000000000000e+00
-4.857064799950768247072119265795e+03	-1.288283615830113559494463082444e-04	-6.084949424281246805950792988504e-05	0.000000000000000000000000000000e+00
-4.856964799950767883274238556623e+03	-1.290143113926646325877178878017e-04	-6.050430169157653521264800255963e-05	0.000000000000000000000000000000e+00
-4.856864799950767519476357847452e+03	-1.292006031461501267421781991018e-04	-6.015873243138341550659622947173e-05	0.000000000000000000000000000000e+00
-4.856764799950767155678477138281e+03	-1.293872357123900494746404632451e-04	-5.981279049481684446454635151191e-05	0.000000000000000000000000000000e+00
-4.856664799950766791880596429110e+03	-1.295742079465526128221469770452e-04	-5.946647991809673452698326023835e-05	0.000000000000000000000000000000e+00
-4.856564799950766428082715719938e+03	-1.297615186900500782330586391211e-04	-5.911980474100851217509125512528e-05	0.000000000000000000000000000000e+00
-4.856464799950766064284835010767e+03	-1.299491667705371031587419095032e-04	-5.877276900683235341020863029549e-05	0.000000000000000000000000000000e+00
-4.856364799950765700486954301596e+03	-1.301371510019092773806359542021e-04	-5.842537676227235147064648090875e-05	0.000000000000000000000000000000e+00
-4.856264799950765336689073592424e+03	-1.303254701843021743333517203922e-04	-5.807763205738560323334457313749e-05	0.000000000000000000000000000000e+00
-4.856164799950764972891192883253e+03	-1.305141231040905379530425722834e-04	-5.772953894551122107662785576387e-05	0.000000000000000000000000000000e+00
-4.856064799950764609093312174082e+03	-1.307031085338878218914809847817e-04	-5.738110148319929730911792553627e-05	0.000000000000000000000000000000e+00
-4.855964799950764245295431464911e+03	-1.308924252325461082008956070766e-04	-5.703232373013978050721797807832e-05	0.000000000000000000000000000000e+00
-4.855864799950763881497550755739e+03	-1.310820719451561886491341990535e-04	-5.668320974909127053743482238524e-05	0.000000000000000000000000000000e+00
-4.855764799950763517699670046568e+03	-1.312720474030481610308584983215e-04	-5.633376360580977969738300514813e-05	0.000000000000000000000000000000e+00
-4.855664799950763153901789337397e+03	-1.314623503237921338989563357913e-04	-5.598398936897739221283526456219e-05	0.000000000000000000000000000000e+00
-4.855564799950762790103908628225e+03	-1.316529794111993649768227454544e-04	-5.563389111013088985345509396296e-05	0.000000000000000000000000000000e+00
-4.855464799950762426306027919054e+03	-1.318439333553236706211841955394e-04	-5.528347290359030300962994708414e-05	0.000000000000000000000000000000e+00
-4.855364799950762062508147209883e+03	-1.320352108324631334405202531812e-04	-5.493273882638739400666866297129e-05	0.000000000000000000000000000000e+00
-4.855264799950761698710266500711e+03	-1.322268105051621622791913068795e-04	-5.458169295819408620889026662049e-05	0.000000000000000000000000000000e+00
-4.855164799950761334912385791540e+03	-1.324187310222137690420007860581e-04	-5.423033938125084568986772337595e-05	0.000000000000000000000000000000e+00
-4.855064799950760971114505082369e+03	-1.326109710186623063046806869636e-04	-5.387868218029498836377233494943e-05	0.000000000000000000000000000000e+00
-4.854964799950760607316624373198e+03	-1.328035291158064217648115956649e-04	-5.352672544248893968287308919862e-05	0.000000000000000000000000000000e+00
-4.854864799950760243518743664026e+03	-1.329964039212022566382315202915e-04	-5.317447325734844012492738563047e-05	0.000000000000000000000000000000e+00
-4.854764799950759879720862954855e+03	-1.331895940286671319464223417484e-04	-5.282192971667068969419955859479e-05	0.000000000000000000000000000000e+00
-4.854664799950759515922982245684e+03	-1.333830980182834245392764493943e-04	-5.246909891446247209368866637469e-05	0.000000000000000000000000000000e+00
-4.854564799950759152125101536512e+03	-1.335769144564027412734608102340e-04	-5.211598494686817725340260976097e-05	0.000000000000000000000000000000e+00
-4.854464799950758788327220827341e+03	-1.337710418956504997665957201747e-04	-5.176259191209783063489582866090e-05	0.000000000000000000000000000000e+00
-4.854364799950758424529340118170e+03	-1.339654788749307259918680523825e-04	-5.140892391035502089185332819099e-05	0.000000000000000000000000000000e+00
-4.854264799950758060731459408998e+03	-1.341602239194312042383505634291e-04	-5.105498504376483430693828280411e-05	0.000000000000000000000000000000e+00
-4.854164799950757696933578699827e+03	-1.343552755406290336471358815018e-04	-5.070077941630171468974028203824e-05	0.000000000000000000000000000000e+00
-4.854064799950757333135697990656e+03	-1.345506322362963202727420553018e-04	-5.034631113371728261714210805877e-05	0.000000000000000000000000000000e+00
-4.853964799950756969337817281485e+03	-1.347462924905062486152784728688e-04	-4.999158430346812079236862302878e-05	0.000000000000000000000000000000e+00
-4.853864799950756605539936572313e+03	-1.349422547736395868334807746081e-04	-4.963660303464351874645418827292e-05	0.000000000000000000000000000000e+00
-4.853764799950756241742055863142e+03	-1.351385175423913274830173270047e-04	-4.928137143789317688212861523489e-05	0.000000000000000000000000000000e+00
-4.853664799950755877944175153971e+03	-1.353350792397777619356646905402e-04	-4.892589362535487663638522626286e-05	0.000000000000000000000000000000e+00
-4.853564799950755514146294444799e+03	-1.355319382951438529540805211226e-04	-4.857017371058210998546744718851e-05	0.000000000000000000000000000000e+00
-4.853464799950755150348413735628e+03	-1.357290931241707970019566564801e-04	-4.821421580847167506853750973406e-05	0.000000000000000000000000000000e+00
-4.853364799950754786550533026457e+03	-1.359265421288841286552584453062e-04	-4.785802403519124470629084178164e-05	0.000000000000000000000000000000e+00
-4.853264799950754422752652317286e+03	-1.361242836976619605387356370940e-04	-4.750160250810691459077972353953e-05	0.000000000000000000000000000000e+00
-4.853164799950754058954771608114e+03	-1.363223162052435485230850176208e-04	-4.714495534571069048886474139870e-05	0.000000000000000000000000000000e+00
-4.853064799950753695156890898943e+03	-1.365206380127383177080363507727e-04	-4.678808666754796866940266375501e-05	0.000000000000000000000000000000e+00
-4.852964799950753331359010189772e+03	-1.367192474676349968256555689194e-04	-4.643100059414500277790716076254e-05	0.000000000000000000000000000000e+00
-4.852864799950752967561129480600e+03	-1.369181429038112405346255817662e-04	-4.607370124693631650110089981176e-05	0.000000000000000000000000000000e+00
-4.852764799950752603763248771429e+03	-1.371173226415434685549615823064e-04	-4.571619274819210267894048493886e-05	0.000000000000000000000000000000e+00
-4.852664799950752239965368062258e+03	-1.373167849875170842734867227009e-04	-4.535847922094561564037781820069e-05	0.000000000000000000000000000000e+00
-4.852564799950751876167487353086e+03	-1.375165282348369372947965993959e-04	-4.500056478892051610527641480886e-05	0.000000000000000000000000000000e+00
-4.852464799950751512369606643915e+03	-1.377165506630381112528754838920e-04	-4.464245357645822286259129629826e-05	0.000000000000000000000000000000e+00
-4.852364799950751148571725934744e+03	-1.379168505380971724086358598527e-04	-4.428414970844523734349457155801e-05	0.000000000000000000000000000000e+00
-4.852264799950750784773845225573e+03	-1.381174261124434724575665844881e-04	-4.392565731024043431318312769029e-05	0.000000000000000000000000000000e+00
-4.852164799950750420975964516401e+03	-1.383182756249710205435216048286e-04	-4.356698050760235933894989890369e-05	0.000000000000000000000000000000e+00
-4.852064799950750057178083807230e+03	-1.385193973010505450078888589616e-04	-4.320812342661651270572797933767e-05	0.000000000000000000000000000000e+00
-4.851964799950749693380203098059e+03	-1.387207893525417990842479865066e-04	-4.284909019362261300284400178384e-05	0.000000000000000000000000000000e+00
-4.851864799950749329582322388887e+03	-1.389224499778063815890599697056e-04	-4.248988493514184038198078230408e-05	0.000000000000000000000000000000e+00
-4.851764799950748965784441679716e+03	-1.391243773617207202426826473385e-04	-4.213051177780409336766712091737e-05	0.000000000000000000000000000000e+00
-4.851664799950748601986560970545e+03	-1.393265696756894073560922864274e-04	-4.177097484827522533897686818349e-05	0.000000000000000000000000000000e+00
-4.851564799950748238188680261374e+03	-1.395290250776588878833112117306e-04	-4.141127827318427423496441375228e-05	0.000000000000000000000000000000e+00
-4.851464799950747874390799552202e+03	-1.397317417121313643142699323363e-04	-4.105142617905069226010017491291e-05	0.000000000000000000000000000000e+00
-4.851364799950747510592918843031e+03	-1.399347177101791894586468867345e-04	-4.069142269221156881344250710875e-05	0.000000000000000000000000000000e+00
-4.851264799950747146795038133860e+03	-1.401379511894593676499254364387e-04	-4.033127193874885341780961445224e-05	0.000000000000000000000000000000e+00
-4.851164799950746782997157424688e+03	-1.403414402542285980505371023597e-04	-3.997097804441657864895146023976e-05	0.000000000000000000000000000000e+00
-4.851064799950746419199276715517e+03	-1.405451829953583721671134254549e-04	-3.961054513456808306472167746648e-05	0.000000000000000000000000000000e+00
-4.850964799950746055401396006346e+03	-1.407491774903506676769326944054e-04	-3.924997733408324091051305737565e-05	0.000000000000000000000000000000e+00
-4.850864799950745691603515297174e+03	-1.409534218033536964644752975673e-04	-3.888927876729568504842945997346e-05	0.000000000000000000000000000000e+00
-4.850764799950745327805634588003e+03	-1.411579139851781947590653176761e-04	-3.852845355792004343898488061271e-05	0.000000000000000000000000000000e+00
-4.850664799950744964007753878832e+03	-1.413626520733138759028379993765e-04	-3.816750582897919595159325067968e-05	0.000000000000000000000000000000e+00
-4.850564799950744600209873169661e+03	-1.415676340919462354844132745413e-04	-3.780643970273151762253108221223e-05	0.000000000000000000000000000000e+00
-4.850464799950744236411992460489e+03	-1.417728580519737088382753453786e-04	-3.744525930059814224169084662108e-05	0.000000000000000000000000000000e+00
-4.850364799950743872614111751318e+03	-1.419783219510250995946953889160e-04	-3.708396874309023271559793144547e-05	0.000000000000000000000000000000e+00
-4.850264799950743508816231042147e+03	-1.421840237734774148054689435483e-04	-3.672257214973626498295475317768e-05	0.000000000000000000000000000000e+00
-4.850164799950743145018350332975e+03	-1.423899614904738626999791684113e-04	-3.636107363900934581150276025951e-05	0.000000000000000000000000000000e+00
-4.850064799950742781220469623804e+03	-1.425961330599422570170747848195e-04	-3.599947732825451704235728001002e-05	0.000000000000000000000000000000e+00
-4.849964799950742417422588914633e+03	-1.428025364266138008077083876302e-04	-3.563778733361609371566025572520e-05	0.000000000000000000000000000000e+00
-4.849864799950742053624708205462e+03	-1.430091695220420599729549415713e-04	-3.527600776996502252502371788090e-05	0.000000000000000000000000000000e+00
-4.849764799950741689826827496290e+03	-1.432160302646223162727906474956e-04	-3.491414275082624704823683337018e-05	0.000000000000000000000000000000e+00
-4.849664799950741326028946787119e+03	-1.434231165596112184904692421483e-04	-3.455219638830611363555442294704e-05	0.000000000000000000000000000000e+00
-4.849564799950740962231066077948e+03	-1.436304262991467317524957314490e-04	-3.419017279301978407424905670453e-05	0.000000000000000000000000000000e+00
-4.849464799950740598433185368776e+03	-1.438379573622685205294691179745e-04	-3.382807607401870246327177382817e-05	0.000000000000000000000000000000e+00
-4.849364799950740234635304659605e+03	-1.440457076149384400571423769932e-04	-3.346591033871803498285849021165e-05	0.000000000000000000000000000000e+00
-4.849264799950739870837423950434e+03	-1.442536749100615427535143631133e-04	-3.310367969282419097929934248548e-05	0.000000000000000000000000000000e+00
-4.849164799950739507039543241262e+03	-1.444618570875072201611932776188e-04	-3.274138824026233727344445401108e-05	0.000000000000000000000000000000e+00
-4.849064799950739143241662532091e+03	-1.446702519741308598857920664216e-04	-3.237904008310398023184548121911e-05	0.000000000000000000000000000000e+00
-4.848964799950738779443781822920e+03	-1.448788573837956109545410665618e-04	-3.201663932149454106163358191317e-05	0.000000000000000000000000000000e+00
-4.848864799950738415645901113749e+03	-1.450876711173946099608239590495e-04	-3.165419005358097853924242981449e-05	0.000000000000000000000000000000e+00
-4.848764799950738051848020404577e+03	-1.452966909628734511542025309438e-04	-3.129169637543946594923985338177e-05	0.000000000000000000000000000000e+00
-4.848664799950737688050139695406e+03	-1.455059146952530088961474952214e-04	-3.092916238100308157568663069981e-05	0.000000000000000000000000000000e+00
-4.848564799950737324252258986235e+03	-1.457153400766525311663124320205e-04	-3.056659216198953985107675257460e-05	0.000000000000000000000000000000e+00
-4.848464799950736960454378277063e+03	-1.459249648563130854345137876749e-04	-3.020398980782897671538630990362e-05	0.000000000000000000000000000000e+00
-4.848364799950736596656497567892e+03	-1.461347867706212755832539951228e-04	-2.984135940559176546830848220093e-05	0.000000000000000000000000000000e+00
-4.848264799950736232858616858721e+03	-1.463448035431333654060592763813e-04	-2.947870503991636989093820531149e-05	0.000000000000000000000000000000e+00
-4.848164799950735869060736149549e+03	-1.465550128845995647361433178446e-04	-2.911603079293726513009261946952e-05	0.000000000000000000000000000000e+00
-4.848064799950735505262855440378e+03	-1.467654124929887492559399397862e-04	-2.875334074421287552329046244282e-05	0.000000000000000000000000000000e+00
-4.847964799950735141464974731207e+03	-1.469760000535134784622331993731e-04	-2.839063897065357679823545400399e-05	0.000000000000000000000000000000e+00
-4.847864799950734777667094022036e+03	-1.471867732386552304717219907815e-04	-2.802792954644973215361757057362e-05	0.000000000000000000000000000000e+00
-4.847764799950734413869213312864e+03	-1.473977297081901247175622637897e-04	-2.766521654299980626694546725908e-05	0.000000000000000000000000000000e+00
-4.847664799950734050071332603693e+03	-1.476088671092147530661264909213e-04	-2.730250402883850640743321203097e-05	0.000000000000000000000000000000e+00
-4.847564799950733686273451894522e+03	-1.478201830761724988247407530650e-04	-2.693979606956498453525922220919e-05	0.000000000000000000000000000000e+00
-4.847464799950733322475571185350e+03	-1.480316752308799912746933857832e-04	-2.657709672777108683467024718983e-05	0.000000000000000000000000000000e+00
-4.847364799950732958677690476179e+03	-1.482433411825540752002755562344e-04	-2.621441006296966762158934249882e-05	0.000000000000000000000000000000e+00
-4.847264799950732594879809767008e+03	-1.484551785278389430481477129220e-04	-2.585174013152297440199141320694e-05	0.000000000000000000000000000000e+00
-4.847164799950732231081929057837e+03	-1.486671848508335923473577810938e-04	-2.548909098657106003533306948228e-05	0.000000000000000000000000000000e+00
-4.847064799950731867284048348665e+03	-1.488793577231196626001197280686e-04	-2.512646667796027282501362953848e-05	0.000000000000000000000000000000e+00
-4.846964799950731503486167639494e+03	-1.490916947037894890130266256634e-04	-2.476387125217181437147190292691e-05	0.000000000000000000000000000000e+00
-4.846864799950731139688286930323e+03	-1.493041933394745628040783946844e-04	-2.440130875225035163539159810409e-05	0.000000000000000000000000000000e+00
-4.846764799950730775890406221151e+03	-1.495168511643742625602526707951e-04	-2.403878321773270353980608837752e-05	0.000000000000000000000000000000e+00
-4.846664799950730412092525511980e+03	-1.497296657002848295405644796219e-04	-2.367629868457658178231180212681e-05	0.000000000000000000000000000000e+00
-4.846564799950730048294644802809e+03	-1.499426344566287224498862817867e-04	-2.331385918508939602178560435153e-05	0.000000000000000000000000000000e+00
-4.846464799950729684496764093637e+03	-1.501557549304843516835283878663e-04	-2.295146874785715054466048168358e-05	0.000000000000000000000000000000e+00
-4.846364799950729320698883384466e+03	-1.503690246066158948869823097638e-04	-2.258913139767339852944164069193e-05	0.000000000000000000000000000000e+00
-4.846264799950728956901002675295e+03	-1.505824409575036817218046669709e-04	-2.222685115546826407385838653141e-05	0.000000000000000000000000000000e+00
-4.846164799950728593103121966124e+03	-1.507960014433746870517183413796e-04	-2.186463203823753876091535996995e-05	0.000000000000000000000000000000e+00
-4.846064799950728229305241256952e+03	-1.510097035122334578095826262967e-04	-2.150247805897186970450207788019e-05	0.000000000000000000000000000000e+00
-4.845964799950727865507360547781e+03	-1.512235445998932567047978725583e-04	-2.114039322658599841697930898921e-05	0.000000000000000000000000000000e+00
-4.845864799950727501709479838610e+03	-1.514375221300075854014705045714e-04	-2.077838154584810809698269817858e-05	0.000000000000000000000000000000e+00
-4.845764799950727137911599129438e+03	-1.516516335141019787471211577312e-04	-2.041644701730922173920322604257e-05	0.000000000000000000000000000000e+00
-4.845664799950726774113718420267e+03	-1.518658761516060971569902493528e-04	-2.005459363723269511185776092788e-05	0.000000000000000000000000000000e+00
-4.845564799950726410315837711096e+03	-1.520802474298861442589952952531e-04	-1.969282539752379782558612542065e-05	0.000000000000000000000000000000e+00
-4.845464799950726046517957001925e+03	-1.522947447242775284841770355726e-04	-1.933114628565936555311573219473e-05	0.000000000000000000000000000000e+00
-4.845364799950725682720076292753e+03	-1.525093653981179583380145547977e-04	-1.896956028461754711661631234154e-05	0.000000000000000000000000000000e+00
-4.845264799950725318922195583582e+03	-1.527241068027807274071205867472e-04	-1.860807137280763966648115814717e-05	0.000000000000000000000000000000e+00
-4.845164799950724955124314874411e+03	-1.529389662777083246265885652093e-04	-1.824668352399999839900772424794e-05	0.000000000000000000000000000000e+00
-4.845064799950724591326434165239e+03	-1.531539411504463698079914202310e-04	-1.788540070725605469429547733640e-05	0.000000000000000000000000000000e+00
-4.844964799950724227528553456068e+03	-1.533690287366778202179234957825e-04	-1.752422688685841556930668228009e-05	0.000000000000000000000000000000e+00
-4.844864799950723863730672746897e+03	-1.535842263402575837323571494863e-04	-1.716316602224106138674906973929e-05	0.000000000000000000000000000000e+00
-4.844764799950723499932792037725e+03	-1.537995312532472133061622887595e-04	-1.680222206791962149098965118021e-05	0.000000000000000000000000000000e+00
-4.844664799950723136134911328554e+03	-1.540149407559501977538207739826e-04	-1.644139897342177181671293850762e-05	0.000000000000000000000000000000e+00
-4.844564799950722772337030619383e+03	-1.542304521169472796351951338067e-04	-1.608070068321770703647852207574e-05	0.000000000000000000000000000000e+00
-4.844464799950722408539149910212e+03	-1.544460625931322610322748989375e-04	-1.572013113665072790475947528410e-05	0.000000000000000000000000000000e+00
-4.844364799950722044741269201040e+03	-1.546617694297479719562488087448e-04	-1.535969426786792008153906263779e-05	0.000000000000000000000000000000e+00
-4.844264799950721680943388491869e+03	-1.548775698604226995405003242112e-04	-1.499939400575093121172932930651e-05	0.000000000000000000000000000000e+00
-4.844164799950721317145507782698e+03	-1.550934611072066985487660772947e-04	-1.463923427384685642480693923417e-05	0.000000000000000000000000000000e+00
-4.844064799950720953347627073526e+03	-1.553094403806092168793262509041e-04	-1.427921899029923733686394532461e-05	0.000000000000000000000000000000e+00
-4.843964799950720589549746364355e+03	-1.555255048796357379096294559773e-04	-1.391935206777914745001917956602e-05	0.000000000000000000000000000000e+00
-4.843864799950720225751865655184e+03	-1.557416517918254125762977935210e-04	-1.355963741341639444237636424884e-05	0.000000000000000000000000000000e+00
-4.843764799950719861953984946012e+03	-1.559578782932889793461095351290e-04	-1.320007892873083765446304976843e-05	0.000000000000000000000000000000e+00
-4.843664799950719498156104236841e+03	-1.561741815487468468173076763250e-04	-1.284068050956380552555732843523e-05	0.000000000000000000000000000000e+00
-4.843564799950719134358223527670e+03	-1.563905587115675286866145476949e-04	-1.248144604600963500275895290414e-05	0.000000000000000000000000000000e+00
-4.843464799950718770560342818499e+03	-1.566070069238062955566809231200e-04	-1.212237942234731428808001962860e-05	0.000000000000000000000000000000e+00
-4.843364799950718406762462109327e+03	-1.568235233162442875294584343493e-04	-1.176348451697223739388468988221e-05	0.000000000000000000000000000000e+00
-4.843264799950718042964581400156e+03	-1.570401050084277081147349219847e-04	-1.140476520232809252953457695989e-05	0.000000000000000000000000000000e+00
-4.843164799950717679166700690985e+03	-1.572567491087074789245930928061e-04	-1.104622534483885382605369840370e-05	0.000000000000000000000000000000e+00
-4.843064799950717315368819981813e+03	-1.574734527142791654184122984717e-04	-1.068786880484089503353783284778e-05	0.000000000000000000000000000000e+00
-4.842964799950716951570939272642e+03	-1.576902129112230923832504991822e-04	-1.032969943651521841504470344830e-05	0.000000000000000000000000000000e+00
-4.842864799950716587773058563471e+03	-1.579070267745448117799322851340e-04	-9.971721087819815777623932984142e-06	0.000000000000000000000000000000e+00
-4.842764799950716223975177854300e+03	-1.581238913682159229548429557610e-04	-9.613937600422144699827825542471e-06	0.000000000000000000000000000000e+00
-4.842664799950715860177297145128e+03	-1.583408037452151367972114082150e-04	-9.256352809631736896361919875176e-06	0.000000000000000000000000000000e+00
-4.842564799950715496379416435957e+03	-1.585577609475695567368275229470e-04	-8.898970544332926861414052865928e-06	0.000000000000000000000000000000e+00
-4.842464799950715132581535726786e+03	-1.587747600063963392125199192151e-04	-8.541794626917699096596038599305e-06	0.000000000000000000000000000000e+00
-4.842364799950714768783655017614e+03	-1.589917979419446522962311441063e-04	-8.184828873218684416684064186764e-06	0.000000000000000000000000000000e+00
-4.842264799950714404985774308443e+03	-1.592088717636378782625816707963e-04	-7.828077092442273145905806686073e-06	0.000000000000000000000000000000e+00
-4.842164799950714041187893599272e+03	-1.594259784701161143140313303235e-04	-7.471543087101865533565005217387e-06	0.000000000000000000000000000000e+00
-4.842064799950713677390012890100e+03	-1.596431150492789714616381768764e-04	-7.115230652951251765706962987279e-06	0.000000000000000000000000000000e+00
-4.841964799950713313592132180929e+03	-1.598602784783285902462518501821e-04	-6.759143578918119031726137457827e-06	0.000000000000000000000000000000e+00
-4.841864799950712949794251471758e+03	-1.600774657238131172456302442342e-04	-6.403285647037711056904236289755e-06	0.000000000000000000000000000000e+00
-4.841764799950712585996370762587e+03	-1.602946737416702628967191124332e-04	-6.047660632386620619121032210730e-06	0.000000000000000000000000000000e+00
-4.841664799950712222198490053415e+03	-1.605118994772712658937463547915e-04	-5.692272303016711661606107791611e-06	0.000000000000000000000000000000e+00
-4.841564799950711858400609344244e+03	-1.607291398654651286368594265141e-04	-5.337124419889182013159844436556e-06	0.000000000000000000000000000000e+00
-4.841464799950711494602728635073e+03	-1.609463918306230966262515558185e-04	-4.982220736808780268370811655787e-06	0.000000000000000000000000000000e+00
-4.841364799950711130804847925901e+03	-1.611636522866834360118853952670e-04	-4.627565000358153110907033500609e-06	0.000000000000000000000000000000e+00
-4.841264799950710767006967216730e+03	-1.613809181371965635089227308896e-04	-4.273160949832349337902497043995e-06	0.000000000000000000000000000000e+00
-4.841164799950710403209086507559e+03	-1.615981862753703389434800641311e-04	-3.919012317173456021483432532015e-06	0.000000000000000000000000000000e+00
-4.841064799950710039411205798388e+03	-1.618154535841156559539816273130e-04	-3.565122826905382477543889410687e-06	0.000000000000000000000000000000e+00
-4.840964799950709675613325089216e+03	-1.620327169360924663733813932964e-04	-3.211496196068805594297764297029e-06	0.000000000000000000000000000000e+00
-4.840864799950709311815444380045e+03	-1.622499731937558588214937094207e-04	-2.858136134156258309398914926880e-06	0.000000000000000000000000000000e+00
-4.840764799950708948017563670874e+03	-1.624672192094026251883015499189e-04	-2.505046343047367588376464486721e-06	0.000000000000000000000000000000e+00
-4.840664799950708584219682961702e+03	-1.626844518252179084324277047457e-04	-2.152230516944237245704086430864e-06	0.000000000000000000000000000000e+00
-4.840564799950708220421802252531e+03	-1.629016678733223382705835868833e-04	-1.799692342307003137074055548750e-06	0.000000000000000000000000000000e+00
-4.840464799950707856623921543360e+03	-1.631188641758192210771266639213e-04	-1.447435497789529594415253686834e-06	0.000000000000000000000000000000e+00
-4.840364799950707492826040834188e+03	-1.633360375448421905695411959769e-04	-1.095463654175271879368837313340e-06	0.000000000000000000000000000000e+00
-4.840264799950707129028160125017e+03	-1.635531847826030482292991585780e-04	-7.437804743132898321449899756153e-07	0.000000000000000000000000000000e+00
-4.840164799950706765230279415846e+03	-1.637703026814398747732642869224e-04	-3.923896130544154156782790231900e-07	0.000000000000000000000000000000e+00
-4.840064799950706401432398706675e+03	-1.639873880238654397806935536508e-04	-4.129471718759813670193573389988e-08	0.000000000000000000000000000000e+00
-4.839964799950706037634517997503e+03	-1.642044375826158552657274558584e-04	3.095005746236009847747398370660e-07	0.000000000000000000000000000000e+00
-4.839864799950705673836637288332e+03	-1.644214481206995816155863598951e-04	6.599926319043428630259709444239e-07	0.000000000000000000000000000000e+00
-4.839764799950705310038756579161e+03	-1.646384163914465690540384068541e-04	1.010177832431684551975012431591e-06	0.000000000000000000000000000000e+00
-4.839664799950704946240875869989e+03	-1.648553391385578056806821001246e-04	1.360052562297596114189706523190e-06	0.000000000000000000000000000000e+00
-4.839564799950704582442995160818e+03	-1.650722130961550552456090779074e-04	1.709613215971789766201103383247e-06	0.000000000000000000000000000000e+00
-4.839464799950704218645114451647e+03	-1.652890349888308659746100071075e-04	2.058856196364389569869761051346e-06	0.000000000000000000000000000000e+00
-4.839364799950703854847233742476e+03	-1.655058015316988775499779107392e-04	2.407777914888431452464798501745e-06	0.000000000000000000000000000000e+00
-4.839264799950703491049353033304e+03	-1.657225094304444262469089288459e-04	2.756374791522202290482970385432e-06	0.000000000000000000000000000000e+00
-4.839164799950703127251472324133e+03	-1.659391553813753127002289522451e-04	3.104643254871383328856926028805e-06	0.000000000000000000000000000000e+00
-4.839064799950702763453591614962e+03	-1.661557360714729491418806262004e-04	3.452579742231036475551752759627e-06	0.000000000000000000000000000000e+00
-4.838964799950702399655710905790e+03	-1.663722481784436692687362269183e-04	3.800180699647405095946070541224e-06	0.000000000000000000000000000000e+00
-4.838864799950702035857830196619e+03	-1.665886883707704175811709079724e-04	4.147442581979542436008360356547e-06	0.000000000000000000000000000000e+00
-4.838764799950701672059949487448e+03	-1.668050533077645742469075074155e-04	4.494361852960772332949736240781e-06	0.000000000000000000000000000000e+00
-4.838664799950701308262068778276e+03	-1.670213396396181865406760369552e-04	4.840934985259949179068218044764e-06	0.000000000000000000000000000000e+00
-4.838564799950700944464188069105e+03	-1.672375440074562815990361075436e-04	5.187158460542546361421185202589e-06	0.000000000000000000000000000000e+00
-4.838464799950700580666307359934e+03	-1.674536630433896128560683491671e-04	5.533028769531564706996538960393e-06	0.000000000000000000000000000000e+00
-4.838364799950700216868426650763e+03	-1.676696933705676233195003277388e-04	5.878542412068263897997888456359e-06	0.000000000000000000000000000000e+00
-4.838264799950699853070545941591e+03	-1.678856316032315172670497105401e-04	6.223695897172691446255343022953e-06	0.000000000000000000000000000000e+00
-4.838164799950699489272665232420e+03	-1.681014743467678740438536744151e-04	6.568485743104039719948011866180e-06	0.000000000000000000000000000000e+00
-4.838064799950699125474784523249e+03	-1.683172181977622347548440018272e-04	6.912908477420806458682740747168e-06	0.000000000000000000000000000000e+00
-4.837964799950698761676903814077e+03	-1.685328597440531226379911711177e-04	7.256960637040769788357399971979e-06	0.000000000000000000000000000000e+00
-4.837864799950698397879023104906e+03	-1.687483955647862531729286317272e-04	7.600638768300787900204090741241e-06	0.000000000000000000000000000000e+00
-4.837764799950698034081142395735e+03	-1.689638222304690152401202007937e-04	7.943939427016376807200170873102e-06	0.000000000000000000000000000000e+00
-4.837664799950697670283261686563e+03	-1.691791363030251962255162689885e-04	8.286859178541122929054565937612e-06	0.000000000000000000000000000000e+00
-4.837564799950697306485380977392e+03	-1.693943343358500323858617520045e-04	8.629394597825880530825477798818e-06	0.000000000000000000000000000000e+00
-4.837464799950696942687500268221e+03	-1.696094128738653134241126663184e-04	8.971542269477789590553275245188e-06	0.000000000000000000000000000000e+00
-4.837364799950696578889619559050e+03	-1.698243684535750020608846355685e-04	9.313298787819098849315516130964e-06	0.000000000000000000000000000000e+00
-4.837264799950696215091738849878e+03	-1.700391976031209078160100212074e-04	9.654660756945775408979261433817e-06	0.000000000000000000000000000000e+00
-4.837164799950695851293858140707e+03	-1.702538968423386860507467988057e-04	9.995624790785922900507309840634e-06	0.000000000000000000000000000000e+00
-4.837064799950695487495977431536e+03	-1.704684626828141080605305557327e-04	1.033618751315799975248888031842e-05	0.000000000000000000000000000000e+00
-4.836964799950695123698096722364e+03	-1.706828916279394666929980495240e-04	1.067634555782884772429010972195e-05	0.000000000000000000000000000000e+00
-4.836864799950694759900216013193e+03	-1.708971801729703885418254483142e-04	1.101609556857149343437468624884e-05	0.000000000000000000000000000000e+00
-4.836764799950694396102335304022e+03	-1.711113248050827816658381319570e-04	1.135543419922276184731019244012e-05	0.000000000000000000000000000000e+00
-4.836664799950694032304454594851e+03	-1.713253220034300543586636145221e-04	1.169435811374068139066942362270e-05	0.000000000000000000000000000000e+00
-4.836564799950693668506573885679e+03	-1.715391682392006049689275881676e-04	1.203286398626167900776078728553e-05	0.000000000000000000000000000000e+00
-4.836464799950693304708693176508e+03	-1.717528599756755014558301519756e-04	1.237094850115757869871493945801e-05	0.000000000000000000000000000000e+00
-4.836364799950692940910812467337e+03	-1.719663936682864319952651621648e-04	1.270860835309237644487334595311e-05	0.000000000000000000000000000000e+00
-4.836264799950692577112931758165e+03	-1.721797657646739266364827036782e-04	1.304584024707880845713771356120e-05	0.000000000000000000000000000000e+00
-4.836164799950692213315051048994e+03	-1.723929727047457957991860588720e-04	1.338264089853470597201671316023e-05	0.000000000000000000000000000000e+00
-4.836064799950691849517170339823e+03	-1.726060109207357042959002368931e-04	1.371900703333915861822662335401e-05	0.000000000000000000000000000000e+00
-4.835964799950691485719289630651e+03	-1.728188768372622332453181215328e-04	1.405493538788843044967137585477e-05	0.000000000000000000000000000000e+00
-4.835864799950691121921408921480e+03	-1.730315668713879148805923069432e-04	1.439042270915168454897652139390e-05	0.000000000000000000000000000000e+00
-4.835764799950690758123528212309e+03	-1.732440774326786468283873032803e-04	1.472546575472647554399564795435e-05	0.000000000000000000000000000000e+00
-4.835664799950690394325647503138e+03	-1.734564049232632961233119273103e-04	1.506006129289403375421177444515e-05	0.000000000000000000000000000000e+00
-4.835564799950690030527766793966e+03	-1.736685457378935742728948143920e-04	1.539420610267434096703371981807e-05	0.000000000000000000000000000000e+00
-4.835464799950689666729886084795e+03	-1.738804962640041291629944275599e-04	1.572789697388095718640597941995e-05	0.000000000000000000000000000000e+00
-4.835364799950689302932005375624e+03	-1.740922528817728266985892515706e-04	1.606113070717565086977483834740e-05	0.000000000000000000000000000000e+00
-4.835264799950688939134124666452e+03	-1.743038119641812763900567961883e-04	1.639390411412279877209283163175e-05	0.000000000000000000000000000000e+00
-4.835164799950688575336243957281e+03	-1.745151698770757093051586572585e-04	1.672621401724355200872976223714e-05	0.000000000000000000000000000000e+00
-4.835064799950688211538363248110e+03	-1.747263229792278831260798899194e-04	1.705805725006980221860816704371e-05	0.000000000000000000000000000000e+00
-4.834964799950687847740482538939e+03	-1.749372676223963395721744396027e-04	1.738943065719789700558639555794e-05	0.000000000000000000000000000000e+00
-4.834864799950687483942601829767e+03	-1.751480001513878786631450701350e-04	1.772033109434213176314361348762e-05	0.000000000000000000000000000000e+00
-4.834764799950687120144721120596e+03	-1.753585169041192227176034768021e-04	1.805075542838802804676209823320e-05	0.000000000000000000000000000000e+00
-4.834664799950686756346840411425e+03	-1.755688142116789785072278329281e-04	1.838070053744537477708430317502e-05	0.000000000000000000000000000000e+00
-4.834564799950686392548959702253e+03	-1.757788883983897078311375850035e-04	1.871016331090102210944932370484e-05	0.000000000000000000000000000000e+00
-4.834464799950686028751078993082e+03	-1.759887357818703233509199934659e-04	1.903914064947147540365381124250e-05	0.000000000000000000000000000000e+00
-4.834364799950685664953198283911e+03	-1.761983526730986199509282341680e-04	1.936762946525521814316976587644e-05	0.000000000000000000000000000000e+00
-4.834264799950685301155317574739e+03	-1.764077353764741313592312454972e-04	1.969562668178483156645498797221e-05	0.000000000000000000000000000000e+00
-4.834164799950684937357436865568e+03	-1.766168801898810951887808240457e-04	2.002312923407887712903829857680e-05	0.000000000000000000000000000000e+00
-4.834064799950684573559556156397e+03	-1.768257834047517161341761537940e-04	2.035013406869352146758879451571e-05	0.000000000000000000000000000000e+00
-4.833964799950684209761675447226e+03	-1.770344413061295917987542081207e-04	2.067663814377393435915523933755e-05	0.000000000000000000000000000000e+00
-4.833864799950683845963794738054e+03	-1.772428501727334366772775853249e-04	2.100263842910544612304843403727e-05	0.000000000000000000000000000000e+00
-4.833764799950683482165914028883e+03	-1.774510062770208603487309684255e-04	2.132813190616448479415730166142e-05	0.000000000000000000000000000000e+00
-4.833664799950683118368033319712e+03	-1.776589058852525522449322670226e-04	2.165311556816923208132648348556e-05	0.000000000000000000000000000000e+00
-4.833564799950682754570152610540e+03	-1.778665452575565748393610077116e-04	2.197758642013007942595838317690e-05	0.000000000000000000000000000000e+00
-4.833464799950682390772271901369e+03	-1.780739206479928736764212215959e-04	2.230154147889980623380851154636e-05	0.000000000000000000000000000000e+00
-4.833364799950682026974391192198e+03	-1.782810283046179500310302046273e-04	2.262497777322353110195096714818e-05	0.000000000000000000000000000000e+00
-4.833264799950681663176510483027e+03	-1.784878644695498859339133357338e-04	2.294789234378842587651868567544e-05	0.000000000000000000000000000000e+00
-4.833164799950681299378629773855e+03	-1.786944253790334505120618313612e-04	2.327028224327315865990056797941e-05	0.000000000000000000000000000000e+00
-4.833064799950680935580749064684e+03	-1.789007072635054502746793092527e-04	2.359214453639710642497695491926e-05	0.000000000000000000000000000000e+00
-4.832964799950680571782868355513e+03	-1.791067063476602691345085371921e-04	2.391347629996931351947092592169e-05	0.000000000000000000000000000000e+00
-4.832864799950680207984987646341e+03	-1.793124188505156523746469909852e-04	2.423427462293719944854721026761e-05	0.000000000000000000000000000000e+00
-4.832764799950679844187106937170e+03	-1.795178409854787074557969095423e-04	2.455453660643502610005407815752e-05	0.000000000000000000000000000000e+00
-4.832664799950679480389226227999e+03	-1.797229689604119861386782863732e-04	2.487425936383209053109032138362e-05	0.000000000000000000000000000000e+00
-4.832564799950679116591345518827e+03	-1.799277989776999460772022310096e-04	2.519344002078068736161058083223e-05	0.000000000000000000000000000000e+00
-4.832464799950678752793464809656e+03	-1.801323272343154395166986425636e-04	2.551207571526378995309218555843e-05	0.000000000000000000000000000000e+00
-4.832364799950678388995584100485e+03	-1.803365499218865001477413168018e-04	2.583016359764252491116286181150e-05	0.000000000000000000000000000000e+00
-4.832264799950678025197703391314e+03	-1.805404632267633739054618624564e-04	2.614770083070332471570848542619e-05	0.000000000000000000000000000000e+00
-4.832164799950677661399822682142e+03	-1.807440633300855497688636175369e-04	2.646468458970488045120528219911e-05	0.000000000000000000000000000000e+00
-4.832064799950677297601941972971e+03	-1.809473464078492513460588719809e-04	2.678111206242479299332280573420e-05	0.000000000000000000000000000000e+00
-4.831964799950676933804061263800e+03	-1.811503086309749013544517781682e-04	2.709698044920599041443347310132e-05	0.000000000000000000000000000000e+00
-4.831864799950676570006180554628e+03	-1.813529461653748842565186949471e-04	2.741228696300288789110613518751e-05	0.000000000000000000000000000000e+00
-4.831764799950676206208299845457e+03	-1.815552551720214444208600923503e-04	2.772702882942726639666115862060e-05	0.000000000000000000000000000000e+00
-4.831664799950675842410419136286e+03	-1.817572318070148824388498898230e-04	2.804120328679389050757775336820e-05	0.000000000000000000000000000000e+00
-4.831564799950675478612538427114e+03	-1.819588722216518056513934187279e-04	2.835480758616587548814891306392e-05	0.000000000000000000000000000000e+00
-4.831464799950675114814657717943e+03	-1.821601725624936497262285062249e-04	2.866783899139979687712039002623e-05	0.000000000000000000000000000000e+00
-4.831364799950674751016777008772e+03	-1.823611289714353357604981198392e-04	2.898029477919050191873223676353e-05	0.000000000000000000000000000000e+00
-4.831264799950674387218896299601e+03	-1.825617375857741713288118212688e-04	2.929217223911568043640332725808e-05	0.000000000000000000000000000000e+00
-4.831164799950674023421015590429e+03	-1.827619945382789141616330930162e-04	2.960346867368015787960917883925e-05	0.000000000000000000000000000000e+00
-4.831064799950673659623134881258e+03	-1.829618959572589442438839135718e-04	2.991418139835992409648023071522e-05	0.000000000000000000000000000000e+00
-4.830964799950673295825254172087e+03	-1.831614379666337611742010782478e-04	3.022430774164589444398879014564e-05	0.000000000000000000000000000000e+00
-4.830864799950672932027373462915e+03	-1.833606166860025086292468321503e-04	3.053384504508739307132927920385e-05	0.000000000000000000000000000000e+00
-4.830764799950672568229492753744e+03	-1.835594282307137969836169366644e-04	3.084279066333536176462357114580e-05	0.000000000000000000000000000000e+00
-4.830664799950672204431612044573e+03	-1.837578687119356885600746087661e-04	3.115114196418530790547857245443e-05	0.000000000000000000000000000000e+00
-4.830564799950671840633731335402e+03	-1.839559342367257099848387724705e-04	3.145889632861995766207816038751e-05	0.000000000000000000000000000000e+00
-4.830464799950671476835850626230e+03	-1.841536209081012711186869923452e-04	3.176605115085168217544525637308e-05	0.000000000000000000000000000000e+00
-4.830364799950671113037969917059e+03	-1.843509248251100839880584070229e-04	3.207260383836457137999784161586e-05	0.000000000000000000000000000000e+00
-4.830264799950670749240089207888e+03	-1.845478420829008527666997840910e-04	3.237855181195631131246120970602e-05	0.000000000000000000000000000000e+00
-4.830164799950670385442208498716e+03	-1.847443687727940450724745113931e-04	3.268389250577970905507416143898e-05	0.000000000000000000000000000000e+00
-4.830064799950670021644327789545e+03	-1.849405009823529072096603975695e-04	3.298862336738402116715143663761e-05	0.000000000000000000000000000000e+00
-4.829964799950669657846447080374e+03	-1.851362347954546691466276575611e-04	3.329274185775592297467651015097e-05	0.000000000000000000000000000000e+00
-4.829864799950669294048566371202e+03	-1.853315662923617765985712102506e-04	3.359624545136024069066915664905e-05	0.000000000000000000000000000000e+00
-4.829764799950668930250685662031e+03	-1.855264915497934483708947217551e-04	3.389913163618039893248273797255e-05	0.000000000000000000000000000000e+00
-4.829664799950668566452804952860e+03	-1.857210066409973692278662094068e-04	3.420139791375857685976763500335e-05	0.000000000000000000000000000000e+00
-4.829564799950668202654924243689e+03	-1.859151076358213827612736457340e-04	3.450304179923558648562798012449e-05	0.000000000000000000000000000000e+00
-4.829464799950667838857043534517e+03	-1.861087906007856179399495566429e-04	3.480406082139047316097169026961e-05	0.000000000000000000000000000000e+00
-4.829364799950667475059162825346e+03	-1.863020515991545072390783710503e-04	3.510445252267979757447233235546e-05	0.000000000000000000000000000000e+00
-4.829264799950667111261282116175e+03	-1.864948866910091842402641404419e-04	3.540421445927667380704217947596e-05	0.000000000000000000000000000000e+00
-4.829164799950666747463401407003e+03	-1.866872919333199083366525705685e-04	3.570334420110950923070783358249e-05	0.000000000000000000000000000000e+00
-4.829064799950666383665520697832e+03	-1.868792633800186520683789259678e-04	3.600183933190044625188841465047e-05	0.000000000000000000000000000000e+00
-4.828964799950666019867639988661e+03	-1.870707970820719052984504315873e-04	3.629969744920351267533989436664e-05	0.000000000000000000000000000000e+00
-4.828864799950665656069759279490e+03	-1.872618890875536149139002350950e-04	3.659691616444249424129273040585e-05	0.000000000000000000000000000000e+00
-4.828764799950665292271878570318e+03	-1.874525354417182058421043056029e-04	3.689349310294850223072848915962e-05	0.000000000000000000000000000000e+00
-4.828664799950664928473997861147e+03	-1.876427321870738460125871416295e-04	3.718942590399728357264050315756e-05	0.000000000000000000000000000000e+00
-4.828564799950664564676117151976e+03	-1.878324753634558197390447276121e-04	3.748471222084619213811562676852e-05	0.000000000000000000000000000000e+00
-4.828464799950664200878236442804e+03	-1.880217610081000637316933632448e-04	3.777934972077090253640002659452e-05	0.000000000000000000000000000000e+00
-4.828364799950663837080355733633e+03	-1.882105851557168115298357413678e-04	3.807333608510179865031322621327e-05	0.000000000000000000000000000000e+00
-4.828264799950663473282475024462e+03	-1.883989438385644818799158350942e-04	3.836666900926010467364618561348e-05	0.000000000000000000000000000000e+00
-4.828164799950663109484594315290e+03	-1.885868330865235129034651606617e-04	3.865934620279370444043479104756e-05	0.000000000000000000000000000000e+00
-4.828064799950662745686713606119e+03	-1.887742489271706028408637223492e-04	3.895136538941264226984517726748e-05	0.000000000000000000000000000000e+00
-4.827964799950662381888832896948e+03	-1.889611873858528694799380209801e-04	3.924272430702434598425235035002e-05	0.000000000000000000000000000000e+00
-4.827864799950662018090952187777e+03	-1.891476444857623077401564959388e-04	3.953342070776857210051211111157e-05	0.000000000000000000000000000000e+00
-4.827764799950661654293071478605e+03	-1.893336162480102201517706550504e-04	3.982345235805201220805407680281e-05	0.000000000000000000000000000000e+00
-4.827664799950661290495190769434e+03	-1.895190986917019454905536379741e-04	4.011281703858262152016800339283e-05	0.000000000000000000000000000000e+00
-4.827564799950660926697310060263e+03	-1.897040878340116687277017160085e-04	4.040151254440365604595625237394e-05	0.000000000000000000000000000000e+00
-4.827464799950660562899429351091e+03	-1.898885796902572851898444161733e-04	4.068953668492738450163451191521e-05	0.000000000000000000000000000000e+00
-4.827364799950660199101548641920e+03	-1.900725702739755899797063909418e-04	4.097688728396849528997150646781e-05	0.000000000000000000000000000000e+00
-4.827264799950659835303667932749e+03	-1.902560555969973047664434151471e-04	4.126356217977725275797631909747e-05	0.000000000000000000000000000000e+00
-4.827164799950659471505787223577e+03	-1.904390316695225382568473770917e-04	4.154955922507228076008892192483e-05	0.000000000000000000000000000000e+00
-4.827064799950659107707906514406e+03	-1.906214945001962195614969575175e-04	4.183487628707308194709116322407e-05	0.000000000000000000000000000000e+00
-4.826964799950658743910025805235e+03	-1.908034400961836128760712449903e-04	4.211951124753223179436600887016e-05	0.000000000000000000000000000000e+00
-4.826864799950658380112145096064e+03	-1.909848644632461303182607847972e-04	4.240346200276730835587724044444e-05	0.000000000000000000000000000000e+00
-4.826764799950658016314264386892e+03	-1.911657636058170634495156914312e-04	4.268672646369244932365236144811e-05	0.000000000000000000000000000000e+00
-4.826664799950657652516383677721e+03	-1.913461335270776129523911945896e-04	4.296930255584965158924953820829e-05	0.000000000000000000000000000000e+00
-4.826564799950657288718502968550e+03	-1.915259702290329183078931851725e-04	4.325118821943974554457279513286e-05	0.000000000000000000000000000000e+00
-4.826464799950656924920622259378e+03	-1.917052697125883043132582583823e-04	4.353238140935305767456262038273e-05	0.000000000000000000000000000000e+00
-4.826364799950656561122741550207e+03	-1.918840279776255275997337568228e-04	4.381288009519978177055271606477e-05	0.000000000000000000000000000000e+00
-4.826264799950656197324860841036e+03	-1.920622410230792942009009349746e-04	4.409268226134001133044784670467e-05	0.000000000000000000000000000000e+00
-4.826164799950655833526980131865e+03	-1.922399048470137500159438115332e-04	4.437178590691347380330425420603e-05	0.000000000000000000000000000000e+00
-4.826064799950655469729099422693e+03	-1.924170154466991610082982067098e-04	4.465018904586895312578548322691e-05	0.000000000000000000000000000000e+00
-4.825964799950655105931218713522e+03	-1.925935688186886747194637159453e-04	4.492788970699340732675719500833e-05	0.000000000000000000000000000000e+00
-4.825864799950654742133338004351e+03	-1.927695609588952173080872443123e-04	4.520488593394076764749381358577e-05	0.000000000000000000000000000000e+00
-4.825764799950654378335457295179e+03	-1.929449878626685261143181016052e-04	4.548117578526041240123342634938e-05	0.000000000000000000000000000000e+00
-4.825664799950654014537576586008e+03	-1.931198455248722093292174095680e-04	4.575675733442534267713525109045e-05	0.000000000000000000000000000000e+00
-4.825564799950653650739695876837e+03	-1.932941299399609682944933819471e-04	4.603162866986001923105820132776e-05	0.000000000000000000000000000000e+00
-4.825464799950653286941815167665e+03	-1.934678371020579282224538530954e-04	4.630578789496792832579633025780e-05	0.000000000000000000000000000000e+00
-4.825364799950652923143934458494e+03	-1.936409630050320231260674308515e-04	4.657923312815876132429032674409e-05	0.000000000000000000000000000000e+00
-4.825264799950652559346053749323e+03	-1.938135036425755433793505222440e-04	4.685196250287535711361378010231e-05	0.000000000000000000000000000000e+00
-4.825164799950652195548173040152e+03	-1.939854550082817916979716077464e-04	4.712397416762025828193549692458e-05	0.000000000000000000000000000000e+00
-4.825064799950651831750292330980e+03	-1.941568130957227662249098276703e-04	4.739526628598198269241154045872e-05	0.000000000000000000000000000000e+00
-4.824964799950651467952411621809e+03	-1.943275738985270062464394413837e-04	4.766583703666097657268910237072e-05	0.000000000000000000000000000000e+00
-4.824864799950651104154530912638e+03	-1.944977334104574379081142865289e-04	4.793568461349523556749505082131e-05	0.000000000000000000000000000000e+00
-4.824764799950650740356650203466e+03	-1.946672876254895180863496717549e-04	4.820480722548560730683631092575e-05	0.000000000000000000000000000000e+00
-4.824664799950650376558769494295e+03	-1.948362325378892427347327087617e-04	4.847320309682076871354849956219e-05	0.000000000000000000000000000000e+00
-4.824564799950650012760888785124e+03	-1.950045641422913449657128293069e-04	4.874087046690189837898354863199e-05	0.000000000000000000000000000000e+00
-4.824464799950649648963008075953e+03	-1.951722784337776015525095507641e-04	4.900780759036702367804558266862e-05	0.000000000000000000000000000000e+00
-4.824364799950649285165127366781e+03	-1.953393714079552749562918023685e-04	4.927401273711500196599358258887e-05	0.000000000000000000000000000000e+00
-4.824264799950648921367246657610e+03	-1.955058390610354740381943150496e-04	4.953948419232925105349166217117e-05	0.000000000000000000000000000000e+00
-4.824164799950648557569365948439e+03	-1.956716773899117316117685083654e-04	4.980422025650108665837181853853e-05	0.000000000000000000000000000000e+00
-4.824064799950648193771485239267e+03	-1.958368823922386904156506259866e-04	5.006821924545279558311713929974e-05	0.000000000000000000000000000000e+00
-4.823964799950647829973604530096e+03	-1.960014500665107890862298711809e-04	5.033147949036031586905748369531e-05	0.000000000000000000000000000000e+00
-4.823864799950647466175723820925e+03	-1.961653764121410294454794787100e-04	5.059399933777565945254919843599e-05	0.000000000000000000000000000000e+00
-4.823764799950647102377843111753e+03	-1.963286574295398522090050352773e-04	5.085577714964895535039446361480e-05	0.000000000000000000000000000000e+00
-4.823664799950646738579962402582e+03	-1.964912891201942024294729849387e-04	5.111681130335018791339962707099e-05	0.000000000000000000000000000000e+00
-4.823564799950646374782081693411e+03	-1.966532674867463780996046374128e-04	5.137710019169062337180894917132e-05	0.000000000000000000000000000000e+00
-4.823464799950646010984200984240e+03	-1.968145885330733124360391705920e-04	5.163664222294387046250513373380e-05	0.000000000000000000000000000000e+00
-4.823364799950645647186320275068e+03	-1.969752482643656393227621359543e-04	5.189543582086664290061242543750e-05	0.000000000000000000000000000000e+00
-4.823264799950645283388439565897e+03	-1.971352426872070027000227732117e-04	5.215347942471916948539364944359e-05	0.000000000000000000000000000000e+00
-4.823164799950644919590558856726e+03	-1.972945678096533388481970128225e-04	5.241077148928529927428623946817e-05	0.000000000000000000000000000000e+00
-4.823064799950644555792678147554e+03	-1.974532196413122941969220391911e-04	5.266731048489226794375936413495e-05	0.000000000000000000000000000000e+00
-4.822964799950644191994797438383e+03	-1.976111941934226973443394781427e-04	5.292309489743010500820141750467e-05	0.000000000000000000000000000000e+00
-4.822864799950643828196916729212e+03	-1.977684874789340310763385843984e-04	5.317812322837074288321007609071e-05	0.000000000000000000000000000000e+00
-4.822764799950643464399036020041e+03	-1.979250955125860670161253018762e-04	5.343239399478679391196703218903e-05	0.000000000000000000000000000000e+00
-4.822664799950643100601155310869e+03	-1.980810143109885002737913239912e-04	5.368590572936998180217024745353e-05	0.000000000000000000000000000000e+00
-4.822564799950642736803274601698e+03	-1.982362398927006654110460903695e-04	5.393865698044922747352372671692e-05	0.000000000000000000000000000000e+00
-4.822464799950642373005393892527e+03	-1.983907682783112795110030956991e-04	5.419064631200843674962985829779e-05	0.000000000000000000000000000000e+00
-4.822364799950642009207513183355e+03	-1.985445954905183207732377592691e-04	5.444187230370390857912138438124e-05	0.000000000000000000000000000000e+00
-4.822264799950641645409632474184e+03	-1.986977175542088800037909823715e-04	5.469233355088147220625025002327e-05	0.000000000000000000000000000000e+00
-4.822164799950641281611751765013e+03	-1.988501304965390663152813299774e-04	5.494202866459322454192534812556e-05	0.000000000000000000000000000000e+00
-4.822064799950640917813871055841e+03	-1.990018303470140754573430852403e-04	5.519095627161395582662567482757e-05	0.000000000000000000000000000000e+00
-4.821964799950640554015990346670e+03	-1.991528131375682039369556797226e-04	5.543911501445726358518889531624e-05	0.000000000000000000000000000000e+00
-4.821864799950640190218109637499e+03	-1.993030749026448902438274357607e-04	5.568650355139128711083953970906e-05	0.000000000000000000000000000000e+00
-4.821764799950639826420228928328e+03	-1.994526116792769187061051816556e-04	5.593312055645415056988334345789e-05	0.000000000000000000000000000000e+00
-4.821664799950639462622348219156e+03	-1.996014195071665691359752425882e-04	5.617896471946901985937763979173e-05	0.000000000000000000000000000000e+00
-4.821564799950639098824467509985e+03	-1.997494944287659020005359922223e-04	5.642403474605888163799505274909e-05	0.000000000000000000000000000000e+00
-4.821464799950638735026586800814e+03	-1.998968324893569622775074678955e-04	5.666832935766091578107250814611e-05	0.000000000000000000000000000000e+00
-4.821364799950638371228706091642e+03	-2.000434297371321459412668586353e-04	5.691184729154059000885354513422e-05	0.000000000000000000000000000000e+00
-4.821264799950638007430825382471e+03	-2.001892822232745664488839931749e-04	5.715458730080538859649741390001e-05	0.000000000000000000000000000000e+00
-4.821164799950637643632944673300e+03	-2.003343860020384212261568279700e-04	5.739654815441818194211853754183e-05	0.000000000000000000000000000000e+00
-4.821064799950637279835063964128e+03	-2.004787371308294394688098716273e-04	5.763772863721031153175569650138e-05	0.000000000000000000000000000000e+00
-4.820964799950636916037183254957e+03	-2.006223316702853570487469214711e-04	5.787812754989426832852653093120e-05	0.000000000000000000000000000000e+00
-4.820864799950636552239302545786e+03	-2.007651656843563643152494879729e-04	5.811774370907610011123892168605e-05	0.000000000000000000000000000000e+00
-4.820764799950636188441421836615e+03	-2.009072352403857707366097162804e-04	5.835657594726741223718768925011e-05	0.000000000000000000000000000000e+00
-4.820664799950635824643541127443e+03	-2.010485364091904255962744985098e-04	5.859462311289707024935385915043e-05	0.000000000000000000000000000000e+00
-4.820564799950635460845660418272e+03	-2.011890652651413826344783952749e-04	5.883188407032255689416144761594e-05	0.000000000000000000000000000000e+00
-4.820464799950635097047779709101e+03	-2.013288178862445646898765572175e-04	5.906835769984096322100103337860e-05	0.000000000000000000000000000000e+00
-4.820364799950634733249898999929e+03	-2.014677903542213199209603979867e-04	5.930404289769966797362873989208e-05	0.000000000000000000000000000000e+00
-4.820264799950634369452018290758e+03	-2.016059787545891677628534521816e-04	5.953893857610665783959558172711e-05	0.000000000000000000000000000000e+00
-4.820164799950634005654137581587e+03	-2.017433791767424364638899847435e-04	5.977304366324050211023433121227e-05	0.000000000000000000000000000000e+00
-4.820064799950633641856256872416e+03	-2.018799877140330361474651610365e-04	6.000635710325998175120390532022e-05	0.000000000000000000000000000000e+00
-4.819964799950633278058376163244e+03	-2.020158004638511505587222805147e-04	6.023887785631341354117274100588e-05	0.000000000000000000000000000000e+00
-4.819864799950632914260495454073e+03	-2.021508135277060101264029468027e-04	6.047060489854758118721464454914e-05	0.000000000000000000000000000000e+00
-4.819764799950632550462614744902e+03	-2.022850230113066379196429256382e-04	6.070153722211633440328931721197e-05	0.000000000000000000000000000000e+00
-4.819664799950632186664734035730e+03	-2.024184250246427040249852513654e-04	6.093167383518886272807113524408e-05	0.000000000000000000000000000000e+00
-4.819564799950631822866853326559e+03	-2.025510156820652172930674606022e-04	6.116101376195761697707187209971e-05	0.000000000000000000000000000000e+00
-4.819464799950631459068972617388e+03	-2.026827911023673797156346987336e-04	6.138955604264586477653020679668e-05	0.000000000000000000000000000000e+00
-4.819364799950631095271091908216e+03	-2.028137474088654136974985142672e-04	6.161729973351496149423095483044e-05	0.000000000000000000000000000000e+00
-4.819264799950630731473211199045e+03	-2.029438807294794164335499653262e-04	6.184424390687116716066457078327e-05	0.000000000000000000000000000000e+00
-4.819164799950630367675330489874e+03	-2.030731871968141058655554775925e-04	6.207038765107224654975215383246e-05	0.000000000000000000000000000000e+00
-4.819064799950630003877449780703e+03	-2.032016629482397292692785750745e-04	6.229573007053363557870145905682e-05	0.000000000000000000000000000000e+00
-4.818964799950629640079569071531e+03	-2.033293041259728634213843623257e-04	6.252027028573428244721116309179e-05	0.000000000000000000000000000000e+00
-4.818864799950629276281688362360e+03	-2.034561068771572689764526309375e-04	6.274400743322214996349622806449e-05	0.000000000000000000000000000000e+00
-4.818764799950628912483807653189e+03	-2.035820673539446906338823417570e-04	6.296694066561937905713436380850e-05	0.000000000000000000000000000000e+00
-4.818664799950628548685926944017e+03	-2.037071817135757928300676677935e-04	6.318906915162708637367927622108e-05	0.000000000000000000000000000000e+00
-4.818564799950628184888046234846e+03	-2.038314461184608514850852278855e-04	6.341039207602983660862216996890e-05	0.000000000000000000000000000000e+00
-4.818464799950627821090165525675e+03	-2.039548567362607167999244417445e-04	6.363090863969976247564719340488e-05	0.000000000000000000000000000000e+00
-4.818364799950627457292284816504e+03	-2.040774097399675592132833878978e-04	6.385061805960027809907220142094e-05	0.000000000000000000000000000000e+00
-4.818264799950627093494404107332e+03	-2.041991013079856966735275980440e-04	6.406951956878957556585502119972e-05	0.000000000000000000000000000000e+00
-4.818164799950626729696523398161e+03	-2.043199276242123677005402271334e-04	6.428761241642363358662209948946e-05	0.000000000000000000000000000000e+00
-4.818064799950626365898642688990e+03	-2.044398848781186128677894719985e-04	6.450489586775896865868118457144e-05	0.000000000000000000000000000000e+00
-4.817964799950626002100761979818e+03	-2.045589692648299123389071807466e-04	6.472136920415502031080079436975e-05	0.000000000000000000000000000000e+00
-4.817864799950625638302881270647e+03	-2.046771769852070944548105835281e-04	6.493703172307617042975647070335e-05	0.000000000000000000000000000000e+00
-4.817764799950625274505000561476e+03	-2.047945042459269461652265897911e-04	6.515188273809338311611666361145e-05	0.000000000000000000000000000000e+00
-4.817664799950624910707119852304e+03	-2.049109472595630674057048947745e-04	6.536592157888561414706696250931e-05	0.000000000000000000000000000000e+00
-4.817564799950624546909239143133e+03	-2.050265022446664544240879646253e-04	6.557914759124073254825670886703e-05	0.000000000000000000000000000000e+00
-4.817464799950624183111358433962e+03	-2.051411654258462728423612064788e-04	6.579156013705617111510248751216e-05	0.000000000000000000000000000000e+00
-4.817364799950623819313477724791e+03	-2.052549330338504680881772657131e-04	6.600315859433922456838556014347e-05	0.000000000000000000000000000000e+00
-4.817264799950623455515597015619e+03	-2.053678013056464300364889474793e-04	6.621394235720695468656177284927e-05	0.000000000000000000000000000000e+00
-4.817164799950623091717716306448e+03	-2.054797664845015763360192018183e-04	6.642391083588583794005549831851e-05	0.000000000000000000000000000000e+00
-4.817064799950622727919835597277e+03	-2.055908248200639357357311087782e-04	6.663306345671093878710311564362e-05	0.000000000000000000000000000000e+00
-4.816964799950622364121954888105e+03	-2.057009725684427585163521756684e-04	6.684139966212483902410768088487e-05	0.000000000000000000000000000000e+00
-4.816864799950622000324074178934e+03	-2.058102059922889100814641372139e-04	6.704891891067616056017891557062e-05	0.000000000000000000000000000000e+00
-4.816764799950621636526193469763e+03	-2.059185213608754813890272528099e-04	6.725562067701777648354860561497e-05	0.000000000000000000000000000000e+00
-4.816664799950621272728312760592e+03	-2.060259149501781554374157945375e-04	6.746150445190462910469847424011e-05	0.000000000000000000000000000000e+00
-4.816564799950620908930432051420e+03	-2.061323830429556550666164715935e-04	6.766656974219124984389062138490e-05	0.000000000000000000000000000000e+00
-4.816464799950620545132551342249e+03	-2.062379219288301365493182304434e-04	6.787081607082885899035612498054e-05	0.000000000000000000000000000000e+00
-4.816364799950620181334670633078e+03	-2.063425279043674476567304942876e-04	6.807424297686222151599483298767e-05	0.000000000000000000000000000000e+00
-4.816264799950619817536789923906e+03	-2.064461972731574941446186510774e-04	6.827685001542602855062469302538e-05	0.000000000000000000000000000000e+00
-4.816164799950619453738909214735e+03	-2.065489263458944707140679808433e-04	6.847863675774104846426942883042e-05	0.000000000000000000000000000000e+00
-4.816064799950619089941028505564e+03	-2.066507114404570648671932708851e-04	6.867960279110984426857722251469e-05	0.000000000000000000000000000000e+00
-4.815964799950618726143147796392e+03	-2.067515488819885523426311824124e-04	6.887974771891215220506049510263e-05	0.000000000000000000000000000000e+00
-4.815864799950618362345267087221e+03	-2.068514350029770280763041778727e-04	6.907907116059996217773825355479e-05	0.000000000000000000000000000000e+00
-4.815764799950617998547386378050e+03	-2.069503661433353390065870147652e-04	6.927757275169220516249091179617e-05	0.000000000000000000000000000000e+00
-4.815664799950617634749505668879e+03	-2.070483386504811524047448001440e-04	6.947525214376907469818189788668e-05	0.000000000000000000000000000000e+00
-4.815564799950617270951624959707e+03	-2.071453488794169157851537965698e-04	6.967210900446607732723613981562e-05	0.000000000000000000000000000000e+00
-4.815464799950616907153744250536e+03	-2.072413931928097626054136037865e-04	6.986814301746762225029524495667e-05	0.000000000000000000000000000000e+00
-4.815364799950616543355863541365e+03	-2.073364679610712824411877797104e-04	7.006335388250035348285671421564e-05	0.000000000000000000000000000000e+00
-4.815264799950616179557982832193e+03	-2.074305695624373995812617099688e-04	7.025774131532611609367994232045e-05	0.000000000000000000000000000000e+00
-4.815164799950615815760102123022e+03	-2.075236943830479805720573560635e-04	7.045130504773451586737753604694e-05	0.000000000000000000000000000000e+00
-4.815064799950615451962221413851e+03	-2.076158388170266314975281884969e-04	7.064404482753518081140919893102e-05	0.000000000000000000000000000000e+00
-4.814964799950615088164340704679e+03	-2.077069992665601971034566863850e-04	7.083596041854967029736955819175e-05	0.000000000000000000000000000000e+00
-4.814864799950614724366459995508e+03	-2.077971721419783141318604613446e-04	7.102705160060305894162424600324e-05	0.000000000000000000000000000000e+00
-4.814764799950614360568579286337e+03	-2.078863538618328833402354449689e-04	7.121731816951507325254983049589e-05	0.000000000000000000000000000000e+00
-4.814664799950613996770698577166e+03	-2.079745408529774602056361398894e-04	7.140675993709098433228493751912e-05	0.000000000000000000000000000000e+00
-4.814564799950613632972817867994e+03	-2.080617295506465914186472465630e-04	7.159537673111213466024815854638e-05	0.000000000000000000000000000000e+00
-4.814464799950613269174937158823e+03	-2.081479163985350700621923536460e-04	7.178316839532604474831412044722e-05	0.000000000000000000000000000000e+00
-4.814364799950612905377056449652e+03	-2.082330978488770823701253798177e-04	7.197013478943624874544643388319e-05	0.000000000000000000000000000000e+00
-4.814264799950612541579175740480e+03	-2.083172703625253815908763277420e-04	7.215627578909175057157027177723e-05	0.000000000000000000000000000000e+00
-4.814164799950612177781295031309e+03	-2.084004304090302450106625409276e-04	7.234159128587614123826604606293e-05	0.000000000000000000000000000000e+00
-4.814064799950611813983414322138e+03	-2.084825744667184580817542727260e-04	7.252608118729635025122987057600e-05	0.000000000000000000000000000000e+00
-4.813964799950611450185533612967e+03	-2.085636990227722172355773189167e-04	7.270974541677107175208227829444e-05	0.000000000000000000000000000000e+00
-4.813864799950611086387652903795e+03	-2.086438005733078429604354653293e-04	7.289258391361879763688941258337e-05	0.000000000000000000000000000000e+00
-4.813764799950610722589772194624e+03	-2.087228756234545470893415597402e-04	7.307459663304557962414109706373e-05	0.000000000000000000000000000000e+00
-4.813664799950610358791891485453e+03	-2.088009206874330103524683988070e-04	7.325578354613237119438706734798e-05	0.000000000000000000000000000000e+00
-4.813564799950609994994010776281e+03	-2.088779322886339599295996150019e-04	7.343614463982205782174861319334e-05	0.000000000000000000000000000000e+00
-4.813464799950609631196130067110e+03	-2.089539069596965843722546907202e-04	7.361567991690613483972416286605e-05	0.000000000000000000000000000000e+00
-4.813364799950609267398249357939e+03	-2.090288412425868943157053481130e-04	7.379438939601101938876165364789e-05	0.000000000000000000000000000000e+00
-4.813264799950608903600368648767e+03	-2.091027316886759747707746903700e-04	7.397227311158406420823346882898e-05	0.000000000000000000000000000000e+00
-4.813164799950608539802487939596e+03	-2.091755748588181832055277187266e-04	7.414933111387916485259669263641e-05	0.000000000000000000000000000000e+00
-4.813064799950608176004607230425e+03	-2.092473673234292121016902887831e-04	7.432556346894204164690161951157e-05	0.000000000000000000000000000000e+00
-4.812964799950607812206726521254e+03	-2.093181056625640159857965061363e-04	7.450097025859519638164851773610e-05	0.000000000000000000000000000000e+00
-4.812864799950607448408845812082e+03	-2.093877864659947655653904341477e-04	7.467555158042250308941117920014e-05	0.000000000000000000000000000000e+00
-4.812764799950607084610965102911e+03	-2.094564063332885850247933046120e-04	7.484930754775346000828156745044e-05	0.000000000000000000000000000000e+00
-4.812664799950606720813084393740e+03	-2.095239618738852351107621041493e-04	7.502223828964707562708125188067e-05	0.000000000000000000000000000000e+00
-4.812564799950606357015203684568e+03	-2.095904497071747149029852241853e-04	7.519434395087544302244825233927e-05	0.000000000000000000000000000000e+00
-4.812464799950605993217322975397e+03	-2.096558664625747009542522381054e-04	7.536562469190694827769066987955e-05	0.000000000000000000000000000000e+00
-4.812364799950605629419442266226e+03	-2.097202087796078780104064298584e-04	7.553608068888914008846141578957e-05	0.000000000000000000000000000000e+00
-4.812264799950605265621561557055e+03	-2.097834733079792426252430104228e-04	7.570571213363121989767257069559e-05	0.000000000000000000000000000000e+00
-4.812164799950604901823680847883e+03	-2.098456567076532712501357735846e-04	7.587451923358627453239377835814e-05	0.000000000000000000000000000000e+00
-4.812064799950604538025800138712e+03	-2.099067556489308714832292546149e-04	7.604250221183307515988164526632e-05	0.000000000000000000000000000000e+00
-4.811964799950604174227919429541e+03	-2.099667668125263333186308889466e-04	7.620966130705755098295739458081e-05	0.000000000000000000000000000000e+00
-4.811864799950603810430038720369e+03	-2.100256868896441719753859223019e-04	7.637599677353397833231424263190e-05	0.000000000000000000000000000000e+00
-4.811764799950603446632158011198e+03	-2.100835125820557538860178237172e-04	7.654150888110573607795578121582e-05	0.000000000000000000000000000000e+00
-4.811664799950603082834277302027e+03	-2.101402406021759226850686985699e-04	7.670619791516580354261839458374e-05	0.000000000000000000000000000000e+00
-4.811564799950602719036396592855e+03	-2.101958676731393812521508923652e-04	7.687006417663686539190615043537e-05	0.000000000000000000000000000000e+00
-4.811464799950602355238515883684e+03	-2.102503905288770737549985945236e-04	7.703310798195107771124678919250e-05	0.000000000000000000000000000000e+00
-4.811364799950601991440635174513e+03	-2.103038059141924050621935693428e-04	7.719532966302949526966881155232e-05	0.000000000000000000000000000000e+00
-4.811264799950601627642754465342e+03	-2.103561105848372162104020777207e-04	7.735672956726117352292682038950e-05	0.000000000000000000000000000000e+00
-4.811164799950601263844873756170e+03	-2.104073013075878411867747352915e-04	7.751730805748190469839364880045e-05	0.000000000000000000000000000000e+00
-4.811064799950600900046993046999e+03	-2.104573748603209197658575613232e-04	7.767706551195266927688221070269e-05	0.000000000000000000000000000000e+00
-4.810964799950600536249112337828e+03	-2.105063280320890206111228426522e-04	7.783600232433762668854404509489e-05	0.000000000000000000000000000000e+00
-4.810864799950600172451231628656e+03	-2.105541576231962643764999976170e-04	7.799411890368191627338767535349e-05	0.000000000000000000000000000000e+00
-4.810764799950599808653350919485e+03	-2.106008604452737299674719428921e-04	7.815141567438898390334650612132e-05	0.000000000000000000000000000000e+00
-4.810664799950599444855470210314e+03	-2.106464333213547794870085239083e-04	7.830789307619767821138506702638e-05	0.000000000000000000000000000000e+00
-4.810564799950599081057589501143e+03	-2.106908730859501663410654481723e-04	7.846355156415892669226341826771e-05	0.000000000000000000000000000000e+00
-4.810464799950598717259708791971e+03	-2.107341765851230891339745943114e-04	7.861839160861212720023127875635e-05	0.000000000000000000000000000000e+00
-4.810364799950598353461828082800e+03	-2.107763406765640829335084482921e-04	7.877241369516114642343462826091e-05	0.000000000000000000000000000000e+00
-4.810264799950597989663947373629e+03	-2.108173622296657208005643546755e-04	7.892561832465006086030634424588e-05	0.000000000000000000000000000000e+00
-4.810164799950597625866066664457e+03	-2.108572381255972611087401435981e-04	7.907800601313846411508784450817e-05	0.000000000000000000000000000000e+00
-4.810064799950597262068185955286e+03	-2.108959652573790238133666363751e-04	7.922957729187651669533476450624e-05	0.000000000000000000000000000000e+00
-4.809964799950596898270305246115e+03	-2.109335405299567667205401511055e-04	7.938033270727960278613510869405e-05	0.000000000000000000000000000000e+00
-4.809864799950596534472424536943e+03	-2.109699608602758178106661990370e-04	7.953027282090271597378428047875e-05	0.000000000000000000000000000000e+00
-4.809764799950596170674543827772e+03	-2.110052231773550991417859323818e-04	7.967939820941443839364543011428e-05	0.000000000000000000000000000000e+00
-4.809664799950595806876663118601e+03	-2.110393244223609339124680950306e-04	7.982770946457059461735805694360e-05	0.000000000000000000000000000000e+00
-4.809564799950595443078782409430e+03	-2.110722615486807993145923489919e-04	7.997520719318764804203064633370e-05	0.000000000000000000000000000000e+00
-4.809464799950595079280901700258e+03	-2.111040315219968896507524158679e-04	8.012189201711566359856431240871e-05	0.000000000000000000000000000000e+00
-4.809364799950594715483020991087e+03	-2.111346313203594626112247212291e-04	8.026776457321099940943331940701e-05	0.000000000000000000000000000000e+00
-4.809264799950594351685140281916e+03	-2.111640579342601042357741025768e-04	8.041282551330861897570523311174e-05	0.000000000000000000000000000000e+00
-4.809164799950593987887259572744e+03	-2.111923083667048041400793323419e-04	8.055707550419411876099079483637e-05	0.000000000000000000000000000000e+00
-4.809064799950593624089378863573e+03	-2.112193796332868681118327680579e-04	8.070051522757540340968773762143e-05	0.000000000000000000000000000000e+00
-4.808964799950593260291498154402e+03	-2.112452687622596680765141297087e-04	8.084314538005400859951854464214e-05	0.000000000000000000000000000000e+00
-4.808864799950592896493617445230e+03	-2.112699727946092836429470285253e-04	8.098496667309613929099793017130e-05	0.000000000000000000000000000000e+00
-4.808764799950592532695736736059e+03	-2.112934887841268454932580622696e-04	8.112597983300331495361279454670e-05	0.000000000000000000000000000000e+00
-4.808664799950592168897856026888e+03	-2.113158137974808516677815983797e-04	8.126618560088273018893190169365e-05	0.000000000000000000000000000000e+00
-4.808564799950591805099975317717e+03	-2.113369449142892399044757478777e-04	8.140558473261729009306381099620e-05	0.000000000000000000000000000000e+00
-4.808464799950591441302094608545e+03	-2.113568792271913244530667785881e-04	8.154417799883526614835443924179e-05	0.000000000000000000000000000000e+00
-4.808364799950591077504213899374e+03	-2.113756138419194889437047191194e-04	8.168196618487969461706865725859e-05	0.000000000000000000000000000000e+00
-4.808264799950590713706333190203e+03	-2.113931458773708521505646507066e-04	8.181895009077736835925720448870e-05	0.000000000000000000000000000000e+00
-4.808164799950590349908452481031e+03	-2.114094724656785813897419412655e-04	8.195513053120757115260763825404e-05	0.000000000000000000000000000000e+00
-4.808064799950589986110571771860e+03	-2.114245907522831517070388551716e-04	8.209050833547045964658922523327e-05	0.000000000000000000000000000000e+00
-4.807964799950589622312691062689e+03	-2.114384978960034153303709780758e-04	8.222508434745507939836461908101e-05	0.000000000000000000000000000000e+00
-4.807864799950589258514810353518e+03	-2.114511910691074271766848324816e-04	8.235885942560713696321272880851e-05	0.000000000000000000000000000000e+00
-4.807764799950588894716929644346e+03	-2.114626674573831077285496204965e-04	8.249183444289636540913690510024e-05	0.000000000000000000000000000000e+00
-4.807664799950588530919048935175e+03	-2.114729242602088245955860301706e-04	8.262401028678360522840284918544e-05	0.000000000000000000000000000000e+00
-4.807564799950588167121168226004e+03	-2.114819586906236488152432961840e-04	8.275538785918757354095193212729e-05	0.000000000000000000000000000000e+00
-4.807464799950587803323287516832e+03	-2.114897679753974756283046998462e-04	8.288596807645126737958130025419e-05	0.000000000000000000000000000000e+00
-4.807364799950587439525406807661e+03	-2.114963493551010097291215084070e-04	8.301575186930810947710801528387e-05	0.000000000000000000000000000000e+00
-4.807264799950587075727526098490e+03	-2.115017000841754794653037929919e-04	8.314474018284767392519135631446e-05	0.000000000000000000000000000000e+00
-4.807164799950586711929645389318e+03	-2.115058174310022155121396858490e-04	8.327293397648118144019346864582e-05	0.000000000000000000000000000000e+00
-4.807064799950586348131764680147e+03	-2.115086986779720398116344526329e-04	8.340033422390666936838826694967e-05	0.000000000000000000000000000000e+00
-4.806964799950585984333883970976e+03	-2.115103411215544105660607554498e-04	8.352694191307375511535565637544e-05	0.000000000000000000000000000000e+00
-4.806864799950585620536003261805e+03	-2.115107420723664046011830430771e-04	8.365275804614816918241410048651e-05	0.000000000000000000000000000000e+00
-4.806764799950585256738122552633e+03	-2.115098988552415370991560683578e-04	8.377778363947593583734713140743e-05	0.000000000000000000000000000000e+00
-4.806664799950584892940241843462e+03	-2.115078088092982560707716599424e-04	8.390201972354724207700527038867e-05	0.000000000000000000000000000000e+00
-4.806564799950584529142361134291e+03	-2.115044692880084639327598061698e-04	8.402546734295996777672904665124e-05	0.000000000000000000000000000000e+00
-4.806464799950584165344480425119e+03	-2.114998776592656054042207447452e-04	8.414812755638291768417458271756e-05	0.000000000000000000000000000000e+00
-4.806364799950583801546599715948e+03	-2.114940313054526198777854917310e-04	8.427000143651876881006890229742e-05	0.000000000000000000000000000000e+00
-4.806264799950583437748719006777e+03	-2.114869276235098395806677462616e-04	8.439109007006662479567771217859e-05	0.000000000000000000000000000000e+00
-4.806164799950583073950838297606e+03	-2.114785640250024269497924889194e-04	8.451139455768431278225721881014e-05	0.000000000000000000000000000000e+00
-4.806064799950582710152957588434e+03	-2.114689379361878120069245801105e-04	8.463091601395038212490851137204e-05	0.000000000000000000000000000000e+00
-4.805964799950582346355076879263e+03	-2.114580467980828044731456127892e-04	8.474965556732571008314441884934e-05	0.000000000000000000000000000000e+00
-4.805864799950581982557196170092e+03	-2.114458880665305974631135166319e-04	8.486761436011490422354902607438e-05	0.000000000000000000000000000000e+00
-4.805764799950581618759315460920e+03	-2.114324592122674188136161044227e-04	8.498479354842728469409535163592e-05	0.000000000000000000000000000000e+00
-4.805664799950581254961434751749e+03	-2.114177577209891010969616820248e-04	8.510119430213762255297421654987e-05	0.000000000000000000000000000000e+00
-4.805564799950580891163554042578e+03	-2.114017810934173263737179127020e-04	8.521681780484657994182567941621e-05	0.000000000000000000000000000000e+00
-4.805464799950580527365673333406e+03	-2.113845268453657625252334328891e-04	8.533166525384077078821010164944e-05	0.000000000000000000000000000000e+00
-4.805364799950580163567792624235e+03	-2.113659925078058743255077223111e-04	8.544573786005256401006324740166e-05	0.000000000000000000000000000000e+00
-4.805264799950579799769911915064e+03	-2.113461756269326531978980376891e-04	8.555903684801957501202679390317e-05	0.000000000000000000000000000000e+00
-4.805164799950579435972031205893e+03	-2.113250737642299675010659765206e-04	8.567156345584385902618140828935e-05	0.000000000000000000000000000000e+00
-4.805064799950579072174150496721e+03	-2.113026844965357230795438558957e-04	8.578331893515076563960092270733e-05	0.000000000000000000000000000000e+00
-4.804964799950578708376269787550e+03	-2.112790054161069696041924670382e-04	8.589430455104748161378191984028e-05	0.000000000000000000000000000000e+00
-4.804864799950578344578389078379e+03	-2.112540341306845461267355235080e-04	8.600452158208132975858450919304e-05	0.000000000000000000000000000000e+00
-4.804764799950577980780508369207e+03	-2.112277682635576182140768608519e-04	8.611397132019772899299420165775e-05	0.000000000000000000000000000000e+00
-4.804664799950577616982627660036e+03	-2.112002054536279711371288270172e-04	8.622265507069781559270488235924e-05	0.000000000000000000000000000000e+00
-4.804564799950577253184746950865e+03	-2.111713433554741404293147999383e-04	8.633057415219580693968581819320e-05	0.000000000000000000000000000000e+00
-4.804464799950576889386866241693e+03	-2.111411796394151087642027109226e-04	8.643772989657606711615123185055e-05	0.000000000000000000000000000000e+00
-4.804364799950576525588985532522e+03	-2.111097119915740570432471923112e-04	8.654412364894983368535097412177e-05	0.000000000000000000000000000000e+00
-4.804264799950576161791104823351e+03	-2.110769381139416004874997945251e-04	8.664975676761170052687238696265e-05	0.000000000000000000000000000000e+00
-4.804164799950575797993224114180e+03	-2.110428557244389976242648909732e-04	8.675463062399572120118179663351e-05	0.000000000000000000000000000000e+00
-4.804064799950575434195343405008e+03	-2.110074625569809798029952130349e-04	8.685874660263130902625866580635e-05	0.000000000000000000000000000000e+00
-4.803964799950575070397462695837e+03	-2.109707563615384180808615122160e-04	8.696210610109875768346937574549e-05	0.000000000000000000000000000000e+00
-4.803864799950574706599581986666e+03	-2.109327349042007732678877252042e-04	8.706471052998451787795219924959e-05	0.000000000000000000000000000000e+00
-4.803764799950574342801701277494e+03	-2.108933959672382207114343932730e-04	8.716656131283616229087768401129e-05	0.000000000000000000000000000000e+00
-4.803664799950573979003820568323e+03	-2.108527373491635853453018967230e-04	8.726765988611703882358444639422e-05	0.000000000000000000000000000000e+00
-4.803564799950573615205939859152e+03	-2.108107568647940056882905679458e-04	8.736800769916066634369899990276e-05	0.000000000000000000000000000000e+00
-4.803464799950573251408059149981e+03	-2.107674523453123810023263073887e-04	8.746760621412481872313099406924e-05	0.000000000000000000000000000000e+00
-4.803364799950572887610178440809e+03	-2.107228216383285474000430781416e-04	8.756645690594527006288955162105e-05	0.000000000000000000000000000000e+00
-4.803264799950572523812297731638e+03	-2.106768626079402371119309034242e-04	8.766456126228936373504657675326e-05	0.000000000000000000000000000000e+00
-4.803164799950572160014417022467e+03	-2.106295731347937124928321184214e-04	8.776192078350916129635822526822e-05	0.000000000000000000000000000000e+00
-4.803064799950571796216536313295e+03	-2.105809511161442373981117492932e-04	8.785853698259440166650618975197e-05	0.000000000000000000000000000000e+00
-4.802964799950571432418655604124e+03	-2.105309944659162775092847708081e-04	8.795441138512510794063292696165e-05	0.000000000000000000000000000000e+00
-4.802864799950571068620774894953e+03	-2.104797011147633482939373061882e-04	8.804954552922396380891523204326e-05	0.000000000000000000000000000000e+00
-4.802764799950570704822894185781e+03	-2.104270690101277545454305784034e-04	8.814394096550833761043175496042e-05	0.000000000000000000000000000000e+00
-4.802664799950570341025013476610e+03	-2.103730961162999504518444915391e-04	8.823759925704207599406886375348e-05	0.000000000000000000000000000000e+00
-4.802564799950569977227132767439e+03	-2.103177804144777099295410272006e-04	8.833052197928698587130191821615e-05	0.000000000000000000000000000000e+00
-4.802464799950569613429252058268e+03	-2.102611199028250259061845195419e-04	8.842271072005403176590626612708e-05	0.000000000000000000000000000000e+00
-4.802364799950569249631371349096e+03	-2.102031125965307114481644967796e-04	8.851416707945428921817943024308e-05	0.000000000000000000000000000000e+00
-4.802264799950568885833490639925e+03	-2.101437565278667840475840256076e-04	8.860489266984954582345723750336e-05	0.000000000000000000000000000000e+00
-4.802164799950568522035609930754e+03	-2.100830497462466059637592463716e-04	8.869488911580269898272260720162e-05	0.000000000000000000000000000000e+00
-4.802064799950568158237729221582e+03	-2.100209903182825908838499140430e-04	8.878415805402780128750828136930e-05	0.000000000000000000000000000000e+00
-4.801964799950567794439848512411e+03	-2.099575763278439376885442513299e-04	8.887270113333988906436505805786e-05	0.000000000000000000000000000000e+00
-4.801864799950567430641967803240e+03	-2.098928058761137679065489347607e-04	8.896052001460451276373259110741e-05	0.000000000000000000000000000000e+00
-4.801764799950567066844087094069e+03	-2.098266770816462631690790807681e-04	8.904761637068696919321275640158e-05	0.000000000000000000000000000000e+00
-4.801664799950566703046206384897e+03	-2.097591880804233418784249254330e-04	8.913399188640126270029989674626e-05	0.000000000000000000000000000000e+00
-4.801564799950566339248325675726e+03	-2.096903370259112545613555678159e-04	8.921964825845883596214941357871e-05	0.000000000000000000000000000000e+00
-4.801464799950565975450444966555e+03	-2.096201220891166642264907826743e-04	8.930458719541698906722176909412e-05	0.000000000000000000000000000000e+00
-4.801364799950565611652564257383e+03	-2.095485414586426183014555846285e-04	8.938881041762701399385621092719e-05	0.000000000000000000000000000000e+00
-4.801264799950565247854683548212e+03	-2.094755933407442766245459830898e-04	8.947231965718209869588284366415e-05	0.000000000000000000000000000000e+00
-4.801164799950564884056802839041e+03	-2.094012759593841786504714308492e-04	8.955511665786490592758295470333e-05	0.000000000000000000000000000000e+00
-4.801064799950564520258922129869e+03	-2.093255875562874022358800241150e-04	8.963720317509494878074199908369e-05	0.000000000000000000000000000000e+00
-4.800964799950564156461041420698e+03	-2.092485263909963700591776447624e-04	8.971858097587565451357799473087e-05	0.000000000000000000000000000000e+00
-4.800864799950563792663160711527e+03	-2.091700907409254120948582933437e-04	8.979925183874117088165395239585e-05	0.000000000000000000000000000000e+00
-4.800764799950563428865280002356e+03	-2.090902789014149486170740521729e-04	8.987921755370291497077434028640e-05	0.000000000000000000000000000000e+00
-4.800664799950563065067399293184e+03	-2.090090891857855105728791755837e-04	8.995847992219582387428411518471e-05	0.000000000000000000000000000000e+00
-4.800564799950562701269518584013e+03	-2.089265199253913804847138102616e-04	9.003704075702438852993325646423e-05	0.000000000000000000000000000000e+00
-4.800464799950562337471637874842e+03	-2.088425694696740165124532184748e-04	9.011490188230841650619817873036e-05	0.000000000000000000000000000000e+00
-4.800364799950561973673757165670e+03	-2.087572361862151512548052556539e-04	9.019206513342848308047855487857e-05	0.000000000000000000000000000000e+00
-4.800264799950561609875876456499e+03	-2.086705184607895923951104144578e-04	9.026853235697117902938679812053e-05	0.000000000000000000000000000000e+00
-4.800164799950561246077995747328e+03	-2.085824146974177251915444353259e-04	9.034430541067410092102157870286e-05	0.000000000000000000000000000000e+00
-4.800064799950560882280115038157e+03	-2.084929233184177710218321077917e-04	9.041938616337050259406243890581e-05	0.000000000000000000000000000000e+00
-4.799964799950560518482234328985e+03	-2.084020427644576935622550140081e-04	9.049377649493382466412000342260e-05	0.000000000000000000000000000000e+00
-4.799864799950560154684353619814e+03	-2.083097714946068881262247751707e-04	9.056747829622180390174435160588e-05	0.000000000000000000000000000000e+00
-4.799764799950559790886472910643e+03	-2.082161079863874644270416158776e-04	9.064049346902050129527045330136e-05	0.000000000000000000000000000000e+00
-4.799664799950559427088592201471e+03	-2.081210507358253125002184313885e-04	9.071282392598790998532176654834e-05	0.000000000000000000000000000000e+00
-4.799564799950559063290711492300e+03	-2.080245982575008704702074213699e-04	9.078447159059746833162374279880e-05	0.000000000000000000000000000000e+00
-4.799464799950558699492830783129e+03	-2.079267490845995399514206658509e-04	9.085543839708117995652980614096e-05	0.000000000000000000000000000000e+00
-4.799364799950558335694950073957e+03	-2.078275017689618032936532676658e-04	9.092572629037257115822145969730e-05	0.000000000000000000000000000000e+00
-4.799264799950557971897069364786e+03	-2.077268548811331510921263099334e-04	9.099533722604939082589242671517e-05	0.000000000000000000000000000000e+00
-4.799164799950557608099188655615e+03	-2.076248070104135489116065071968e-04	9.106427317027602575186251421258e-05	0.000000000000000000000000000000e+00
-4.799064799950557244301307946444e+03	-2.075213567649066871700913594623e-04	9.113253609974568555072982345422e-05	0.000000000000000000000000000000e+00
-4.798964799950556880503427237272e+03	-2.074165027715688786567882484491e-04	9.120012800162235718556130725787e-05	0.000000000000000000000000000000e+00
-4.798864799950556516705546528101e+03	-2.073102436762576849995504124635e-04	9.126705087348252910112167413104e-05	0.000000000000000000000000000000e+00
-4.798764799950556152907665818930e+03	-2.072025781437802991868241120343e-04	9.133330672325659009645054675630e-05	0.000000000000000000000000000000e+00
-4.798664799950555789109785109758e+03	-2.070935048579414401986181770710e-04	9.139889756917010622469521585742e-05	0.000000000000000000000000000000e+00
-4.798564799950555425311904400587e+03	-2.069830225215910579020933690586e-04	9.146382543968474532723733627648e-05	0.000000000000000000000000000000e+00
-4.798464799950555061514023691416e+03	-2.068711298566717668966086218774e-04	9.152809237343903893749375022537e-05	0.000000000000000000000000000000e+00
-4.798364799950554697716142982244e+03	-2.067578256042658466778982884193e-04	9.159170041918887313417418916117e-05	0.000000000000000000000000000000e+00
-4.798264799950554333918262273073e+03	-2.066431085246419707517062658297e-04	9.165465163574772189652301035423e-05	0.000000000000000000000000000000e+00
-4.798164799950553970120381563902e+03	-2.065269773973017189069856236472e-04	9.171694809192671782923506063057e-05	0.000000000000000000000000000000e+00
-4.798064799950553606322500854731e+03	-2.064094310210256287031749256045e-04	9.177859186647441117924695053176e-05	0.000000000000000000000000000000e+00
-4.797964799950553242524620145559e+03	-2.062904682139189488018771179156e-04	9.183958504801631201209383137396e-05	0.000000000000000000000000000000e+00
-4.797864799950552878726739436388e+03	-2.061700878134571754581039204623e-04	9.189992973499422910035883127478e-05	0.000000000000000000000000000000e+00
-4.797764799950552514928858727217e+03	-2.060482886765312095407598480534e-04	9.195962803560537841916083801053e-05	0.000000000000000000000000000000e+00
-4.797664799950552151130978018045e+03	-2.059250696794921340823658617580e-04	9.201868206774120703857200442854e-05	0.000000000000000000000000000000e+00
-4.797564799950551787333097308874e+03	-2.058004297181957749883485231379e-04	9.207709395892605438570938103382e-05	0.000000000000000000000000000000e+00
-4.797464799950551423535216599703e+03	-2.056743677080468009604058421402e-04	9.213486584625554245628342719954e-05	0.000000000000000000000000000000e+00
-4.797364799950551059737335890532e+03	-2.055468825840426607895472521648e-04	9.219199987633477629076633741434e-05	0.000000000000000000000000000000e+00
-4.797264799950550695939455181360e+03	-2.054179733008170869682645909293e-04	9.224849820521628695254440222229e-05	0.000000000000000000000000000000e+00
-4.797164799950550332141574472189e+03	-2.052876388326832740420513356838e-04	9.230436299833775766563587206193e-05	0.000000000000000000000000000000e+00
-4.797064799950549968343693763018e+03	-2.051558781736767588053244049107e-04	9.235959643045956021702863614209e-05	0.000000000000000000000000000000e+00
-4.796964799950549604545813053846e+03	-2.050226903375980294468028386490e-04	9.241420068560200675594762387277e-05	0.000000000000000000000000000000e+00
-4.796864799950549240747932344675e+03	-2.048880743580546196988545482043e-04	9.246817795698245251532348953916e-05	0.000000000000000000000000000000e+00
-4.796764799950548876950051635504e+03	-2.047520292885030945666258173077e-04	9.252153044695212748271817559953e-05	0.000000000000000000000000000000e+00
-4.796664799950548513152170926332e+03	-2.046145542022905210611388726605e-04	9.257426036693280544092460315753e-05	0.000000000000000000000000000000e+00
-4.796564799950548149354290217161e+03	-2.044756481926956949869006452403e-04	9.262636993735317485296892892066e-05	0.000000000000000000000000000000e+00
-4.796464799950547785556409507990e+03	-2.043353103729700695739140980933e-04	9.267786138758508777436839753960e-05	0.000000000000000000000000000000e+00
-4.796364799950547421758528798819e+03	-2.041935398763782504288205599252e-04	9.272873695587955126737322864017e-05	0.000000000000000000000000000000e+00
-4.796264799950547057960648089647e+03	-2.040503358562381652253903130401e-04	9.277899888930247486971969461678e-05	0.000000000000000000000000000000e+00
-4.796164799950546694162767380476e+03	-2.039056974859609894495243720414e-04	9.282864944367026898558448166909e-05	0.000000000000000000000000000000e+00
-4.796064799950546330364886671305e+03	-2.037596239590906384633872683310e-04	9.287769088348521288357739766894e-05	0.000000000000000000000000000000e+00
-4.795964799950545966567005962133e+03	-2.036121144893429614139424010943e-04	9.292612548187059230177242685755e-05	0.000000000000000000000000000000e+00
-4.795864799950545602769125252962e+03	-2.034631683106445556707270183594e-04	9.297395552050567442241291171712e-05	0.000000000000000000000000000000e+00
-4.795764799950545238971244543791e+03	-2.033127846771713102130840766790e-04	9.302118328956043890112792560387e-05	0.000000000000000000000000000000e+00
-4.795664799950544875173363834620e+03	-2.031609628633864882314707944744e-04	9.306781108763011916076846041790e-05	0.000000000000000000000000000000e+00
-4.795564799950544511375483125448e+03	-2.030077021640786199933870204148e-04	9.311384122166954039733627324082e-05	0.000000000000000000000000000000e+00
-4.795464799950544147577602416277e+03	-2.028530018943989078183259833210e-04	9.315927600692725429800539194147e-05	0.000000000000000000000000000000e+00
-4.795364799950543783779721707106e+03	-2.026968613898983600021819206916e-04	9.320411776687952468134490402463e-05	0.000000000000000000000000000000e+00
-4.795264799950543419981840997934e+03	-2.025392800065645452708973373035e-04	9.324836883316400142941715589728e-05	0.000000000000000000000000000000e+00
-4.795164799950543056183960288763e+03	-2.023802571208580219734585181612e-04	9.329203154551331310471301572207e-05	0.000000000000000000000000000000e+00
-4.795064799950542692386079579592e+03	-2.022197921297484149091849836566e-04	9.333510825168841562159832703216e-05	0.000000000000000000000000000000e+00
-4.794964799950542328588198870420e+03	-2.020578844507500855792042626646e-04	9.337760130741173762985302131412e-05	0.000000000000000000000000000000e+00
-4.794864799950541964790318161249e+03	-2.018945335219575855974921685387e-04	9.341951307630014971535720169626e-05	0.000000000000000000000000000000e+00
-4.794764799950541600992437452078e+03	-2.017297388020805680008268323533e-04	9.346084592979774386539704167376e-05	0.000000000000000000000000000000e+00
-4.794664799950541237194556742907e+03	-2.015634997704785088233625511833e-04	9.350160224710840964606334280163e-05	0.000000000000000000000000000000e+00
-4.794564799950540873396676033735e+03	-2.013958159271949949903346421820e-04	9.354178441512826130185137563089e-05	0.000000000000000000000000000000e+00
-4.794464799950540509598795324564e+03	-2.012266867929916869511125510073e-04	9.358139482837782090977191140624e-05	0.000000000000000000000000000000e+00
-4.794364799950540145800914615393e+03	-2.010561119093818205263296539087e-04	9.362043588893403890313638093801e-05	0.000000000000000000000000000000e+00
-4.794264799950539782003033906221e+03	-2.008840908386635732297414991265e-04	9.365891000636216551754331671731e-05	0.000000000000000000000000000000e+00
-4.794164799950539418205153197050e+03	-2.007106231639528613839434934007e-04	9.369681959764739184390314186146e-05	0.000000000000000000000000000000e+00
-4.794064799950539054407272487879e+03	-2.005357084892158390804911549665e-04	9.373416708712634180366424230257e-05	0.000000000000000000000000000000e+00
-4.793964799950538690609391778708e+03	-2.003593464393010718793686208983e-04	9.377095490641836083613169794404e-05	0.000000000000000000000000000000e+00
-4.793864799950538326811511069536e+03	-2.001815366599713581427510966648e-04	9.380718549435665550798729706017e-05	0.000000000000000000000000000000e+00
-4.793764799950537963013630360365e+03	-2.000022788179351166878983114827e-04	9.384286129691922983490220966374e-05	0.000000000000000000000000000000e+00
-4.793664799950537599215749651194e+03	-1.998215726008774762844505401560e-04	9.387798476715965897282378804789e-05	0.000000000000000000000000000000e+00
-4.793564799950537235417868942022e+03	-1.996394177174909314708556307139e-04	9.391255836513768672640933843354e-05	0.000000000000000000000000000000e+00
-4.793464799950536871619988232851e+03	-1.994558138975057273202529106726e-04	9.394658455784966042713401979114e-05	0.000000000000000000000000000000e+00
-4.793364799950536507822107523680e+03	-1.992707608917198105254880990955e-04	9.398006581915876252349140163034e-05	0.000000000000000000000000000000e+00
-4.793264799950536144024226814508e+03	-1.990842584720284552234764730017e-04	9.401300462972514730350392930802e-05	0.000000000000000000000000000000e+00
-4.793164799950535780226346105337e+03	-1.988963064314534551386970395725e-04	9.404540347693580656669026796024e-05	0.000000000000000000000000000000e+00
-4.793064799950535416428465396166e+03	-1.987069045841720175710892748455e-04	9.407726485483435398086971002130e-05	0.000000000000000000000000000000e+00
-4.792964799950535052630584686995e+03	-1.985160527655452237030808682050e-04	9.410859126405061970358639777956e-05	0.000000000000000000000000000000e+00
-4.792864799950534688832703977823e+03	-1.983237508321462449611266576355e-04	9.413938521173005526815336097002e-05	0.000000000000000000000000000000e+00
-4.792764799950534325034823268652e+03	-1.981299986617879630660526979469e-04	9.416964921146301649695214974756e-05	0.000000000000000000000000000000e+00
-4.792664799950533961236942559481e+03	-1.979347961535504545581287683120e-04	9.419938578321385667935228269698e-05	0.000000000000000000000000000000e+00
-4.792564799950533597439061850309e+03	-1.977381432278079874311632613271e-04	9.422859745324988422435913415498e-05	0.000000000000000000000000000000e+00
-4.792464799950533233641181141138e+03	-1.975400398262556111907833900077e-04	9.425728675407014413040879263761e-05	0.000000000000000000000000000000e+00
-4.792364799950532869843300431967e+03	-1.973404859119354758621722734091e-04	9.428545622433406392989135857974e-05	0.000000000000000000000000000000e+00
-4.792264799950532506045419722795e+03	-1.971394814692626360017740916319e-04	9.431310840878990989829405711120e-05	0.000000000000000000000000000000e+00
-4.792164799950532142247539013624e+03	-1.969370265040506649736190558642e-04	9.434024585820316194818141442013e-05	0.000000000000000000000000000000e+00
-4.792064799950531778449658304453e+03	-1.967331210435367000195078235336e-04	9.436687112928463102515946880899e-05	0.000000000000000000000000000000e+00
-4.791964799950531414651777595282e+03	-1.965277651364062162786527920844e-04	9.439298678461853584625851354417e-05	0.000000000000000000000000000000e+00
-4.791864799950531050853896886110e+03	-1.963209588528174484416133349640e-04	9.441859539259036279788134260471e-05	0.000000000000000000000000000000e+00
-4.791764799950530687056016176939e+03	-1.961127022844253245132534191342e-04	9.444369952731460386100709181179e-05	0.000000000000000000000000000000e+00
-4.791664799950530323258135467768e+03	-1.959029955444051556302104133422e-04	9.446830176856234545859636320131e-05	0.000000000000000000000000000000e+00
-4.791564799950529959460254758596e+03	-1.956918387674757566722233415035e-04	9.449240470168872177772478870850e-05	0.000000000000000000000000000000e+00
-4.791464799950529595662374049425e+03	-1.954792321099224313481895753952e-04	9.451601091756020546139072102676e-05	0.000000000000000000000000000000e+00
-4.791364799950529231864493340254e+03	-1.952651757496193609710266603230e-04	9.453912301248178988010567591616e-05	0.000000000000000000000000000000e+00
-4.791264799950528868066612631083e+03	-1.950496698860517221819910194114e-04	9.456174358812399522063174561737e-05	0.000000000000000000000000000000e+00
-4.791164799950528504268731921911e+03	-1.948327147403373438890733515549e-04	9.458387525144980681208323192166e-05	0.000000000000000000000000000000e+00
-4.791064799950528140470851212740e+03	-1.946143105552480931548509079931e-04	9.460552061464135595401231393353e-05	0.000000000000000000000000000000e+00
-4.790964799950527776672970503569e+03	-1.943944575952307731933621504083e-04	9.462668229502660074449471583335e-05	0.000000000000000000000000000000e+00
-4.790864799950527412875089794397e+03	-1.941731561464276961063296633725e-04	9.464736291500580362030803360796e-05	0.000000000000000000000000000000e+00
-4.790764799950527049077209085226e+03	-1.939504065166968219385140725919e-04	9.466756510197785981931134502432e-05	0.000000000000000000000000000000e+00
-4.790664799950526685279328376055e+03	-1.937262090356315182623075932256e-04	9.468729148826657163271619532807e-05	0.000000000000000000000000000000e+00
-4.790564799950526321481447666883e+03	-1.935005640545799673966215204146e-04	9.470654471104671936945024190990e-05	0.000000000000000000000000000000e+00
-4.790464799950525957683566957712e+03	-1.932734719466641670499590377474e-04	9.472532741227005100535796255912e-05	0.000000000000000000000000000000e+00
-4.790364799950525593885686248541e+03	-1.930449331067985243876733436608e-04	9.474364223859113630712980302917e-05	0.000000000000000000000000000000e+00
-4.790264799950525230087805539370e+03	-1.928149479517080977335197200517e-04	9.476149184129309898348691998393e-05	0.000000000000000000000000000000e+00
-4.790164799950524866289924830198e+03	-1.925835169199463774852842945506e-04	9.477887887621319975856720718710e-05	0.000000000000000000000000000000e+00
-4.790064799950524502492044121027e+03	-1.923506404719127688748153692799e-04	9.479580600366837878772985348519e-05	0.000000000000000000000000000000e+00
-4.789964799950524138694163411856e+03	-1.921163190898696139421314432738e-04	9.481227588838058123292540368965e-05	0.000000000000000000000000000000e+00
-4.789864799950523774896282702684e+03	-1.918805532779588340387688649713e-04	9.482829119940201507543003911493e-05	0.000000000000000000000000000000e+00
-4.789764799950523411098401993513e+03	-1.916433435622181928603691147828e-04	9.484385461004034116594407777256e-05	0.000000000000000000000000000000e+00
-4.789664799950523047300521284342e+03	-1.914046904905971529034514055923e-04	9.485896879778365998678313353309e-05	0.000000000000000000000000000000e+00
-4.789564799950522683502640575171e+03	-1.911645946329723524514249133333e-04	9.487363644422544420396065101286e-05	0.000000000000000000000000000000e+00
-4.789464799950522319704759865999e+03	-1.909230565811626759847863255004e-04	9.488786023498932214147172370389e-05	0.000000000000000000000000000000e+00
-4.789364799950521955906879156828e+03	-1.906800769489439451205570197345e-04	9.490164285965382059799544389733e-05	0.000000000000000000000000000000e+00
-4.789264799950521592108998447657e+03	-1.904356563720631487657969360683e-04	9.491498701167694503327137978133e-05	0.000000000000000000000000000000e+00
-4.789164799950521228311117738485e+03	-1.901897955082524022205753277959e-04	9.492789538832065133425880398832e-05	0.000000000000000000000000000000e+00
-4.789064799950520864513237029314e+03	-1.899424950372423641798552695903e-04	9.494037069057524981866014179843e-05	0.000000000000000000000000000000e+00
-4.788964799950520500715356320143e+03	-1.896937556607753555797807321071e-04	9.495241562308370081822717079234e-05	0.000000000000000000000000000000e+00
-4.788864799950520136917475610971e+03	-1.894435781026180718681489745236e-04	9.496403289406576118426850374732e-05	0.000000000000000000000000000000e+00
-4.788764799950519773119594901800e+03	-1.891919631085737802788510064644e-04	9.497522521524213079315707153327e-05	0.000000000000000000000000000000e+00
-4.788664799950519409321714192629e+03	-1.889389114464943544759861770999e-04	9.498599530175838221140310890789e-05	0.000000000000000000000000000000e+00
-4.788564799950519045523833483458e+03	-1.886844239062916044665646486678e-04	9.499634587210891746578145244939e-05	0.000000000000000000000000000000e+00
-4.788464799950518681725952774286e+03	-1.884285012999484980929926214444e-04	9.500627964806072152555149745723e-05	0.000000000000000000000000000000e+00
-4.788364799950518317928072065115e+03	-1.881711444615297591093083795499e-04	9.501579935457710223214999878394e-05	0.000000000000000000000000000000e+00
-4.788264799950517954130191355944e+03	-1.879123542471922213119295275163e-04	9.502490771974130825613946704777e-05	0.000000000000000000000000000000e+00
-4.788164799950517590332310646772e+03	-1.876521315351946405693139841020e-04	9.503360747468006573899362843250e-05	0.000000000000000000000000000000e+00
-4.788064799950517226534429937601e+03	-1.873904772259072358010778547310e-04	9.504190135348702006719279200553e-05	0.000000000000000000000000000000e+00
-4.787964799950516862736549228430e+03	-1.871273922418207149610813733176e-04	9.504979209314610988368343669208e-05	0.000000000000000000000000000000e+00
-4.787864799950516498938668519258e+03	-1.868628775275549757598630984390e-04	9.505728243345484623164770576764e-05	0.000000000000000000000000000000e+00
-4.787764799950516135140787810087e+03	-1.865969340498673998112594274446e-04	9.506437511694751038310996493763e-05	0.000000000000000000000000000000e+00
-4.787664799950515771342907100916e+03	-1.863295627976606317829921799500e-04	9.507107288881825679985326793542e-05	0.000000000000000000000000000000e+00
-4.787564799950515407545026391745e+03	-1.860607647819901417068216842310e-04	9.507737849684418898928150998273e-05	0.000000000000000000000000000000e+00
-4.787464799950515043747145682573e+03	-1.857905410360711638724506844511e-04	9.508329469130831338753717663081e-05	0.000000000000000000000000000000e+00
-4.787364799950514679949264973402e+03	-1.855188926152854459860480629274e-04	9.508882422492239837492900011995e-05	0.000000000000000000000000000000e+00
-4.787264799950514316151384264231e+03	-1.852458205971874291226320075054e-04	9.509396985274984684388677180777e-05	0.000000000000000000000000000000e+00
-4.787164799950513952353503555059e+03	-1.849713260815101024178014332833e-04	9.509873433212839258406312570315e-05	0.000000000000000000000000000000e+00
-4.787064799950513588555622845888e+03	-1.846954101901703969735440979960e-04	9.510312042259282377248963413763e-05	0.000000000000000000000000000000e+00
-4.786964799950513224757742136717e+03	-1.844180740672742545033929717491e-04	9.510713088579757093846134274884e-05	0.000000000000000000000000000000e+00
-4.786864799950512860959861427546e+03	-1.841393188791211809815506761367e-04	9.511076848543924071831268118871e-05	0.000000000000000000000000000000e+00
-4.786764799950512497161980718374e+03	-1.838591458142084750313621777096e-04	9.511403598717910895261190562522e-05	0.000000000000000000000000000000e+00
-4.786664799950512133364100009203e+03	-1.835775560832349955278641751022e-04	9.511693615856554602071976090016e-05	0.000000000000000000000000000000e+00
-4.786564799950511769566219300032e+03	-1.832945509191045768346284283723e-04	9.511947176895636086018520627405e-05	0.000000000000000000000000000000e+00
-4.786464799950511405768338590860e+03	-1.830101315769289832546817820003e-04	9.512164558944109077603251689581e-05	0.000000000000000000000000000000e+00
-4.786364799950511041970457881689e+03	-1.827242993340304840106658179621e-04	9.512346039276326414499407313485e-05	0.000000000000000000000000000000e+00
-4.786264799950510678172577172518e+03	-1.824370554899439403340188903258e-04	9.512491895324256825205305743154e-05	0.000000000000000000000000000000e+00
-4.786164799950510314374696463346e+03	-1.821484013664186215036150384705e-04	9.512602404669697646940468294119e-05	0.000000000000000000000000000000e+00
-4.786064799950509950576815754175e+03	-1.818583383074194787833166575552e-04	9.512677845036483477783595397170e-05	0.000000000000000000000000000000e+00
-4.785964799950509586778935045004e+03	-1.815668676791280940988754233345e-04	9.512718494282689407799680214595e-05	0.000000000000000000000000000000e+00
-4.785864799950509222981054335833e+03	-1.812739908699431679289099106356e-04	9.512724630392827473903544222011e-05	0.000000000000000000000000000000e+00
-4.785764799950508859183173626661e+03	-1.809797092904806277251228419090e-04	9.512696531470040404217941576448e-05	0.000000000000000000000000000000e+00
-4.785664799950508495385292917490e+03	-1.806840243735733026516493415770e-04	9.512634475728289941420801056893e-05	0.000000000000000000000000000000e+00
-4.785564799950508131587412208319e+03	-1.803869375742701375384818840431e-04	9.512538741484541100334321184206e-05	0.000000000000000000000000000000e+00
-4.785464799950507767789531499147e+03	-1.800884503698351357843521203250e-04	9.512409607150943715008634127273e-05	0.000000000000000000000000000000e+00
-4.785364799950507403991650789976e+03	-1.797885642597457330534721497983e-04	9.512247351227004499036460360983e-05	0.000000000000000000000000000000e+00
-4.785264799950507040193770080805e+03	-1.794872807656908457116240462881e-04	9.512052252291764526878625751749e-05	0.000000000000000000000000000000e+00
-4.785164799950506676395889371634e+03	-1.791846014315684855813803899593e-04	9.511824588995963162662422574201e-05	0.000000000000000000000000000000e+00
-4.785064799950506312598008662462e+03	-1.788805278234829139114014928680e-04	9.511564640054204699485401741654e-05	0.000000000000000000000000000000e+00
-4.784964799950505948800127953291e+03	-1.785750615297415242951895031354e-04	9.511272684237122288213733822815e-05	0.000000000000000000000000000000e+00
-4.784864799950505585002247244120e+03	-1.782682041608511021735933299581e-04	9.510949000363531024258845203434e-05	0.000000000000000000000000000000e+00
-4.784764799950505221204366534948e+03	-1.779599573495138403918247593793e-04	9.510593867292590521123063496134e-05	0.000000000000000000000000000000e+00
-4.784664799950504857406485825777e+03	-1.776503227506228668654969515828e-04	9.510207563915951220912675667662e-05	0.000000000000000000000000000000e+00
-4.784564799950504493608605116606e+03	-1.773393020412573385657939439852e-04	9.509790369149907481114564200553e-05	0.000000000000000000000000000000e+00
-4.784464799950504129810724407434e+03	-1.770268969206772102439884086778e-04	9.509342561927546595614696434140e-05	0.000000000000000000000000000000e+00
-4.784364799950503766012843698263e+03	-1.767131091103174339498188549769e-04	9.508864421190891039453035871176e-05	0.000000000000000000000000000000e+00
-4.784264799950503402214962989092e+03	-1.763979403537819417094323348749e-04	9.508356225883044779336600305086e-05	0.000000000000000000000000000000e+00
-4.784164799950503038417082279921e+03	-1.760813924168370318921322814631e-04	9.507818254940332807888941912822e-05	0.000000000000000000000000000000e+00
-4.784064799950502674619201570749e+03	-1.757634670874044032114202895656e-04	9.507250787284440677899627347713e-05	0.000000000000000000000000000000e+00
-4.783964799950502310821320861578e+03	-1.754441661755538363603318385842e-04	9.506654101814552681321002225445e-05	0.000000000000000000000000000000e+00
-4.783864799950501947023440152407e+03	-1.751234915134953606507400847292e-04	9.506028477399491383517671216907e-05	0.000000000000000000000000000000e+00
-4.783764799950501583225559443235e+03	-1.748014449555710411818992833233e-04	9.505374192869849025999684499766e-05	0.000000000000000000000000000000e+00
-4.783664799950501219427678734064e+03	-1.744780283782464136432821533162e-04	9.504691527010125705419302244437e-05	0.000000000000000000000000000000e+00
-4.783564799950500855629798024893e+03	-1.741532436801014041213853111856e-04	9.503980758550858065798749851893e-05	0.000000000000000000000000000000e+00
-4.783464799950500491831917315722e+03	-1.738270927818207881206113984973e-04	9.503242166160757477526982439642e-05	0.000000000000000000000000000000e+00
-4.783364799950500128034036606550e+03	-1.734995776261844869538253366414e-04	9.502476028438840084840155686408e-05	0.000000000000000000000000000000e+00
-4.783264799950499764236155897379e+03	-1.731707001780571322964441538517e-04	9.501682623906556853302096676828e-05	0.000000000000000000000000000000e+00
-4.783164799950499400438275188208e+03	-1.728404624243773867950380029868e-04	9.500862230999930393548352780542e-05	0.000000000000000000000000000000e+00
-4.783064799950499036640394479036e+03	-1.725088663741468581001164972477e-04	9.500015128061682298261231283121e-05	0.000000000000000000000000000000e+00
-4.782964799950498672842513769865e+03	-1.721759140584185250079374274179e-04	9.499141593333368610661132658279e-05	0.000000000000000000000000000000e+00
-4.782864799950498309044633060694e+03	-1.718416075302847299214464849015e-04	9.498241904947509871987021412565e-05	0.000000000000000000000000000000e+00
-4.782764799950497945246752351522e+03	-1.715059488648648731556195512482e-04	9.497316340919723879482328143808e-05	0.000000000000000000000000000000e+00
-4.782664799950497581448871642351e+03	-1.711689401592925651417187449255e-04	9.496365179140863865391714027098e-05	0.000000000000000000000000000000e+00
-4.782564799950497217650990933180e+03	-1.708305835327024262658424103023e-04	9.495388697369147189188826052586e-05	0.000000000000000000000000000000e+00
-4.782464799950496853853110224009e+03	-1.704908811262163988164974881556e-04	9.494387173222296227078492725227e-05	0.000000000000000000000000000000e+00
-4.782364799950496490055229514837e+03	-1.701498351029297878816287648007e-04	9.493360884169671129982626123223e-05	0.000000000000000000000000000000e+00
-4.782264799950496126257348805666e+03	-1.698074476478967059344532541942e-04	9.492310107524413423547848811523e-05	0.000000000000000000000000000000e+00
-4.782164799950495762459468096495e+03	-1.694637209681151921586428343858e-04	9.491235120435581476636827114035e-05	0.000000000000000000000000000000e+00
-4.782064799950495398661587387323e+03	-1.691186572925119251976922019054e-04	9.490136199880292746083182420236e-05	0.000000000000000000000000000000e+00
-4.781964799950495034863706678152e+03	-1.687722588719265022234178319493e-04	9.489013622655872797709980526193e-05	0.000000000000000000000000000000e+00
-4.781864799950494671065825968981e+03	-1.684245279790952572185336322264e-04	9.487867665371996195831927334297e-05	0.000000000000000000000000000000e+00
-4.781764799950494307267945259809e+03	-1.680754669086347539985748511526e-04	9.486698604442835524273858194277e-05	0.000000000000000000000000000000e+00
-4.781664799950493943470064550638e+03	-1.677250779770247371327357432946e-04	9.485506716079214473147374064865e-05	0.000000000000000000000000000000e+00
-4.781564799950493579672183841467e+03	-1.673733635225907576040554891605e-04	9.484292276280759570374762068568e-05	0.000000000000000000000000000000e+00
-4.781464799950493215874303132296e+03	-1.670203259054863376836808086523e-04	9.483055560828058689476494080850e-05	0.000000000000000000000000000000e+00
-4.781364799950492852076422423124e+03	-1.666659675076748105444768288663e-04	9.481796845274818202106009712438e-05	0.000000000000000000000000000000e+00
-4.781264799950492488278541713953e+03	-1.663102907329105906684973970044e-04	9.480516404940026906848077326018e-05	0.000000000000000000000000000000e+00
-4.781164799950492124480661004782e+03	-1.659532980067200918887493354958e-04	9.479214514900122668522586266704e-05	0.000000000000000000000000000000e+00
-4.781064799950491760682780295610e+03	-1.655949917763822659601963271925e-04	9.477891449981161767993770306262e-05	0.000000000000000000000000000000e+00
-4.780964799950491396884899586439e+03	-1.652353745109087345549481185003e-04	9.476547484750992317737577907977e-05	0.000000000000000000000000000000e+00
-4.780864799950491033087018877268e+03	-1.648744487010233791563634797583e-04	9.475182893511431743167189312160e-05	0.000000000000000000000000000000e+00
-4.780764799950490669289138168097e+03	-1.645122168591416327975557321039e-04	9.473797950290446974463964835422e-05	0.000000000000000000000000000000e+00
-4.780664799950490305491257458925e+03	-1.641486815193493652240835922740e-04	9.472392928834344125177402418103e-05	0.000000000000000000000000000000e+00
-4.780564799950489941693376749754e+03	-1.637838452373812530606100867914e-04	9.470968102599954105066948351066e-05	0.000000000000000000000000000000e+00
-4.780464799950489577895496040583e+03	-1.634177105905987976118554083627e-04	9.469523744746831785470964071294e-05	0.000000000000000000000000000000e+00
-4.780364799950489214097615331411e+03	-1.630502801779679089826807780739e-04	9.468060128129453809422977350607e-05	0.000000000000000000000000000000e+00
-4.780264799950488850299734622240e+03	-1.626815566200360565173033133846e-04	9.466577525289421822778795911901e-05	0.000000000000000000000000000000e+00
-4.780164799950488486501853913069e+03	-1.623115425589090939778591504705e-04	9.465076208447676547365345900431e-05	0.000000000000000000000000000000e+00
-4.780064799950488122703973203897e+03	-1.619402406582274884117716995391e-04	9.463556449496710498876794748213e-05	0.000000000000000000000000000000e+00
-4.779964799950487758906092494726e+03	-1.615676536031423592837397151811e-04	9.462018519992788836286967679712e-05	0.000000000000000000000000000000e+00
-4.779864799950487395108211785555e+03	-1.611937841002908941914761875580e-04	9.460462691148176987525342251928e-05	0.000000000000000000000000000000e+00
-4.779764799950487031310331076384e+03	-1.608186348777714935309041122125e-04	9.458889233823373696163905322010e-05	0.000000000000000000000000000000e+00
-4.779664799950486667512450367212e+03	-1.604422086851184001653203292648e-04	9.457298418519346778609441228625e-05	0.000000000000000000000000000000e+00
-4.779564799950486303714569658041e+03	-1.600645082932759496237989926826e-04	9.455690515369782433822976042137e-05	0.000000000000000000000000000000e+00
-4.779464799950485939916688948870e+03	-1.596855364945724950389432938991e-04	9.454065794133334553039221814785e-05	0.000000000000000000000000000000e+00
-4.779364799950485576118808239698e+03	-1.593052961026937357734423184041e-04	9.452424524185879450496883258381e-05	0.000000000000000000000000000000e+00
-4.779264799950485212320927530527e+03	-1.589237899526557749960847809589e-04	9.450766974512788212454267311458e-05	0.000000000000000000000000000000e+00
-4.779164799950484848523046821356e+03	-1.585410209007777164718494544715e-04	9.449093413701190914688599065130e-05	0.000000000000000000000000000000e+00
-4.779064799950484484725166112185e+03	-1.581569918246538276711266046703e-04	9.447404109932258458280640578408e-05	0.000000000000000000000000000000e+00
-4.778964799950484120927285403013e+03	-1.577717056231253505132333669891e-04	9.445699330973492536915603334791e-05	0.000000000000000000000000000000e+00
-4.778864799950483757129404693842e+03	-1.573851652162517971138971928369e-04	9.443979344171011538425913878214e-05	0.000000000000000000000000000000e+00
-4.778764799950483393331523984671e+03	-1.569973735452819202720875502166e-04	9.442244416441859485630144765977e-05	0.000000000000000000000000000000e+00
-4.778664799950483029533643275499e+03	-1.566083335726242502759786301425e-04	9.440494814266310911413798701020e-05	0.000000000000000000000000000000e+00
-4.778564799950482665735762566328e+03	-1.562180482818171709229887467174e-04	9.438730803680189286337248733005e-05	0.000000000000000000000000000000e+00
-4.778464799950482301937881857157e+03	-1.558265206774986702791679915592e-04	9.436952650267193577759972100694e-05	0.000000000000000000000000000000e+00
-4.778364799950481938140001147985e+03	-1.554337537853755764425539576123e-04	9.435160619151231585228362108708e-05	0.000000000000000000000000000000e+00
-4.778264799950481574342120438814e+03	-1.550397506521924951509300294461e-04	9.433354974988762762632549252473e-05	0.000000000000000000000000000000e+00
-4.778164799950481210544239729643e+03	-1.546445143457002323935517429376e-04	9.431535981961149171879515984429e-05	0.000000000000000000000000000000e+00
-4.778064799950480846746359020472e+03	-1.542480479546238104470584628913e-04	9.429703903767015923335220728418e-05	0.000000000000000000000000000000e+00
-4.777964799950480482948478311300e+03	-1.538503545886301857557876271443e-04	9.427859003614618392530299928467e-05	0.000000000000000000000000000000e+00
-4.777864799950480119150597602129e+03	-1.534514373782954518160570600571e-04	9.426001544214224344645641773255e-05	0.000000000000000000000000000000e+00
-4.777764799950479755352716892958e+03	-1.530512994750716083795782918031e-04	9.424131787770502835261537954992e-05	0.000000000000000000000000000000e+00
-4.777664799950479391554836183786e+03	-1.526499440512530867113810684188e-04	9.422249995974915821612266642049e-05	0.000000000000000000000000000000e+00
-4.777564799950479027756955474615e+03	-1.522473742999425972213800584143e-04	9.420356429998132813136840768564e-05	0.000000000000000000000000000000e+00
-4.777464799950478663959074765444e+03	-1.518435934350168415706699986956e-04	9.418451350482444166777040717164e-05	0.000000000000000000000000000000e+00
-4.777364799950478300161194056273e+03	-1.514386046910916284666259734593e-04	9.416535017534189290055318677375e-05	0.000000000000000000000000000000e+00
-4.777264799950477936363313347101e+03	-1.510324113234866913024062595738e-04	9.414607690716197041427143465953e-05	0.000000000000000000000000000000e+00
-4.777164799950477572565432637930e+03	-1.506250166081900179054775534837e-04	9.412669629040230196391492167862e-05	0.000000000000000000000000000000e+00
-4.777064799950477208767551928759e+03	-1.502164238418218008153798281867e-04	9.410721090959450242392075880460e-05	0.000000000000000000000000000000e+00
-4.776964799950476844969671219587e+03	-1.498066363415980351957851324229e-04	9.408762334360883528971281064557e-05	0.000000000000000000000000000000e+00
-4.776864799950476481171790510416e+03	-1.493956574452936288555787713861e-04	9.406793616557903680956698178051e-05	0.000000000000000000000000000000e+00
-4.776764799950476117373909801245e+03	-1.489834905112050785890714932336e-04	9.404815194282724853669375164600e-05	0.000000000000000000000000000000e+00
-4.776664799950475753576029092073e+03	-1.485701389181129296757771784954e-04	9.402827323678903119648364583583e-05	0.000000000000000000000000000000e+00
-4.776564799950475389778148382902e+03	-1.481556060652435848588870381803e-04	9.400830260293855473660573629502e-05	0.000000000000000000000000000000e+00
-4.776464799950475025980267673731e+03	-1.477398953722308964833093147817e-04	9.398824259071385613974192185793e-05	0.000000000000000000000000000000e+00
-4.776364799950474662182386964560e+03	-1.473230102790772165326227405302e-04	9.396809574344221920906561340558e-05	0.000000000000000000000000000000e+00
-4.776264799950474298384506255388e+03	-1.469049542461141756154868742712e-04	9.394786459826568987899197971103e-05	0.000000000000000000000000000000e+00
-4.776164799950473934586625546217e+03	-1.464857307539629198509661955896e-04	9.392755168606672705119975397281e-05	0.000000000000000000000000000000e+00
-4.776064799950473570788744837046e+03	-1.460653433034940767033110775586e-04	9.390715953139397540339744496762e-05	0.000000000000000000000000000000e+00
-4.775964799950473206990864127874e+03	-1.456437954157872058207068288738e-04	9.388669065238810596072532854706e-05	0.000000000000000000000000000000e+00
-4.775864799950472843192983418703e+03	-1.452210906320898975083166781985e-04	9.386614756070787350759193623517e-05	0.000000000000000000000000000000e+00
-4.775764799950472479395102709532e+03	-1.447972325137765459406730128578e-04	9.384553276145622820961916810134e-05	0.000000000000000000000000000000e+00
-4.775664799950472115597222000360e+03	-1.443722246423065531679280626420e-04	9.382484875310663052349474666514e-05	0.000000000000000000000000000000e+00
-4.775564799950471751799341291189e+03	-1.439460706191822349665071500979e-04	9.380409802742943386946045114527e-05	0.000000000000000000000000000000e+00
-4.775464799950471388001460582018e+03	-1.435187740659064014291101951670e-04	9.378328306941842993412622453420e-05	0.000000000000000000000000000000e+00
-4.775364799950471024203579872847e+03	-1.430903386239393141384640406599e-04	9.376240635721754305108299742955e-05	0.000000000000000000000000000000e+00
-4.775264799950470660405699163675e+03	-1.426607679546555349208575291797e-04	9.374147036204763300173276041605e-05	0.000000000000000000000000000000e+00
-4.775164799950470296607818454504e+03	-1.422300657393000698682644644677e-04	9.372047754813347399897166534188e-05	0.000000000000000000000000000000e+00
-4.775064799950469932809937745333e+03	-1.417982356789444049402493241985e-04	9.369943037263084209109037514551e-05	0.000000000000000000000000000000e+00
-4.774964799950469569012057036161e+03	-1.413652814944419181496237936102e-04	9.367833128555377874852744257694e-05	0.000000000000000000000000000000e+00
-4.774864799950469205214176326990e+03	-1.409312069263830206975601777586e-04	9.365718272970197642336709353827e-05	0.000000000000000000000000000000e+00
-4.774764799950468841416295617819e+03	-1.404960157350498915328901317068e-04	9.363598714058829963410857111228e-05	0.000000000000000000000000000000e+00
-4.774664799950468477618414908648e+03	-1.400597117003707511254800843759e-04	9.361474694636648223328850848546e-05	0.000000000000000000000000000000e+00
-4.774564799950468113820534199476e+03	-1.396222986218737828739006046064e-04	9.359346456775900085795633076557e-05	0.000000000000000000000000000000e+00
-4.774464799950467750022653490305e+03	-1.391837803186407021473897094310e-04	9.357214241798500259025828107440e-05	0.000000000000000000000000000000e+00
-4.774364799950467386224772781134e+03	-1.387441606292598374368385538702e-04	9.355078290268850366856456801656e-05	0.000000000000000000000000000000e+00
-4.774264799950467022426892071962e+03	-1.383034434117789133501796872139e-04	9.352938841986665596123229349246e-05	0.000000000000000000000000000000e+00
-4.774164799950466658629011362791e+03	-1.378616325436573728218520029642e-04	9.350796135979824383333003368080e-05	0.000000000000000000000000000000e+00
-4.774064799950466294831130653620e+03	-1.374187319217183740616139431268e-04	9.348650410497224877599820036522e-05	0.000000000000000000000000000000e+00
-4.773964799950465931033249944448e+03	-1.369747454621002725073247718868e-04	9.346501903001667153382536756823e-05	0.000000000000000000000000000000e+00
-4.773864799950465567235369235277e+03	-1.365296771002078859372913521852e-04	9.344350850162744909991469066668e-05	0.000000000000000000000000000000e+00
-4.773764799950465203437488526106e+03	-1.360835307906632716916373038174e-04	9.342197487849758855138482260827e-05	0.000000000000000000000000000000e+00
-4.773664799950464839639607816935e+03	-1.356363105072560431077488551921e-04	9.340042051124640930508807867838e-05	0.000000000000000000000000000000e+00
-4.773564799950464475841727107763e+03	-1.351880202428934691152861979901e-04	9.337884774234898866123594229904e-05	0.000000000000000000000000000000e+00
-4.773464799950464112043846398592e+03	-1.347386640095500859402172233459e-04	9.335725890606578352987759972237e-05	0.000000000000000000000000000000e+00
-4.773364799950463748245965689421e+03	-1.342882458382168751279822638267e-04	9.333565632837238768265003541202e-05	0.000000000000000000000000000000e+00
-4.773264799950463384448084980249e+03	-1.338367697788501705161157140367e-04	9.331404232688950584496262452561e-05	0.000000000000000000000000000000e+00
-4.773164799950463020650204271078e+03	-1.333842399003201044209443448807e-04	9.329241921081309041850759822267e-05	0.000000000000000000000000000000e+00
-4.773064799950462656852323561907e+03	-1.329306602903586743535252479020e-04	9.327078928084461372904206966084e-05	0.000000000000000000000000000000e+00
-4.772964799950462293054442852736e+03	-1.324760350555075115799863461064e-04	9.324915482912155711460455709272e-05	0.000000000000000000000000000000e+00
-4.772864799950461929256562143564e+03	-1.320203683210651075807806620332e-04	9.322751813914808974911169192623e-05	0.000000000000000000000000000000e+00
-4.772764799950461565458681434393e+03	-1.315636642310337965644517765895e-04	9.320588148572589654375364354166e-05	0.000000000000000000000000000000e+00
-4.772664799950461201660800725222e+03	-1.311059269480662771954759815429e-04	9.318424713488522288882404120969e-05	0.000000000000000000000000000000e+00
-4.772564799950460837862920016050e+03	-1.306471606534118361665069985023e-04	9.316261734381605492082145669741e-05	0.000000000000000000000000000000e+00
-4.772464799950460474065039306879e+03	-1.301873695468620838796430794204e-04	9.314099436079951662998538397531e-05	0.000000000000000000000000000000e+00
-4.772364799950460110267158597708e+03	-1.297265578466963919720966735838e-04	9.311938042513948380826671602506e-05	0.000000000000000000000000000000e+00
-4.772264799950459746469277888536e+03	-1.292647297896269242660494125374e-04	9.309777776709434707509693840422e-05	0.000000000000000000000000000000e+00
-4.772164799950459382671397179365e+03	-1.288018896307433153528010372213e-04	9.307618860780895108601035170537e-05	0.000000000000000000000000000000e+00
-4.772064799950459018873516470194e+03	-1.283380416434569697061579551800e-04	9.305461515924676413422794718500e-05	0.000000000000000000000000000000e+00
-4.771964799950458655075635761023e+03	-1.278731901194448729048441792955e-04	9.303305962412226459267577949319e-05	0.000000000000000000000000000000e+00
-4.771864799950458291277755051851e+03	-1.274073393685932131195320815564e-04	9.301152419583343577622058795384e-05	0.000000000000000000000000000000e+00
-4.771764799950457927479874342680e+03	-1.269404937189405418139498404884e-04	9.299001105839455895950285135854e-05	0.000000000000000000000000000000e+00
-4.771664799950457563681993633509e+03	-1.264726575166205278701742065195e-04	9.296852238636912836751424737969e-05	0.000000000000000000000000000000e+00
-4.771564799950457199884112924337e+03	-1.260038351258043322431628974201e-04	9.294706034480299655913676515340e-05	0.000000000000000000000000000000e+00
-4.771464799950456836086232215166e+03	-1.255340309286427657748524966408e-04	9.292562708915775020364347103197e-05	0.000000000000000000000000000000e+00
-4.771364799950456472288351505995e+03	-1.250632493252078235920071724863e-04	9.290422476524423493499799109330e-05	0.000000000000000000000000000000e+00
-4.771264799950456108490470796824e+03	-1.245914947334340839787958366003e-04	9.288285550915633770416995895758e-05	0.000000000000000000000000000000e+00
-4.771164799950455744692590087652e+03	-1.241187715890596193583916839742e-04	9.286152144720494531430349249845e-05	0.000000000000000000000000000000e+00
-4.771064799950455380894709378481e+03	-1.236450843455665820139199873040e-04	9.284022469585210624379301158626e-05	0.000000000000000000000000000000e+00
-4.770964799950455017096828669310e+03	-1.231704374741213290234825850078e-04	9.281896736164544996737502113859e-05	0.000000000000000000000000000000e+00
-4.770864799950454653298947960138e+03	-1.226948354635143303547478721427e-04	9.279775154115276890754576699649e-05	0.000000000000000000000000000000e+00
-4.770764799950454289501067250967e+03	-1.222182828200996432786717971197e-04	9.277657932089683077894054497037e-05	0.000000000000000000000000000000e+00
-4.770664799950453925703186541796e+03	-1.217407840677339802074041763547e-04	9.275545277729039422062035091798e-05	0.000000000000000000000000000000e+00
-4.770564799950453561905305832624e+03	-1.212623437477154648240704193363e-04	9.273437397657149547890165219854e-05	0.000000000000000000000000000000e+00
-4.770464799950453198107425123453e+03	-1.207829664187220087417928837681e-04	9.271334497473888416798487588366e-05	0.000000000000000000000000000000e+00
-4.770364799950452834309544414282e+03	-1.203026566567493493495333289900e-04	9.269236781748771652859886227560e-05	0.000000000000000000000000000000e+00
-4.770264799950452470511663705111e+03	-1.198214190550486946346478434045e-04	9.267144454014546552707981552643e-05	0.000000000000000000000000000000e+00
-4.770164799950452106713782995939e+03	-1.193392582240640427447900262514e-04	9.265057716760806134741190742687e-05	0.000000000000000000000000000000e+00
-4.770064799950451742915902286768e+03	-1.188561787913691085265266433879e-04	9.262976771427622161864806615839e-05	0.000000000000000000000000000000e+00
-4.769964799950451379118021577597e+03	-1.183721854016039112507743813474e-04	9.260901818399207979792819855902e-05	0.000000000000000000000000000000e+00
-4.769864799950451015320140868425e+03	-1.178872827164110370775848557479e-04	9.258833056997594907876897307730e-05	0.000000000000000000000000000000e+00
-4.769764799950450651522260159254e+03	-1.174014754143714678400606254982e-04	9.256770685476341156000534837744e-05	0.000000000000000000000000000000e+00
-4.769664799950450287724379450083e+03	-1.169147681909401387777280856284e-04	9.254714901014254294000366263262e-05	0.000000000000000000000000000000e+00
-4.769564799950449923926498740911e+03	-1.164271657583810896940956780554e-04	9.252665899709148957658078060717e-05	0.000000000000000000000000000000e+00
-4.769464799950449560128618031740e+03	-1.159386728457023044060875127670e-04	9.250623876571612686208617715167e-05	0.000000000000000000000000000000e+00
-4.769364799950449196330737322569e+03	-1.154492941985901436176623069407e-04	9.248589025518811062177154669328e-05	0.000000000000000000000000000000e+00
-4.769264799950448832532856613398e+03	-1.149590345793434931903620466187e-04	9.246561539368303693237766127666e-05	0.000000000000000000000000000000e+00
-4.769164799950448468734975904226e+03	-1.144678987668075329431002784553e-04	9.244541609831895430642728639370e-05	0.000000000000000000000000000000e+00
-4.769064799950448104937095195055e+03	-1.139758915563071395337171876072e-04	9.242529427509501140178965750138e-05	0.000000000000000000000000000000e+00
-4.768964799950447741139214485884e+03	-1.134830177595799640798829299726e-04	9.240525181883041643936954612215e-05	0.000000000000000000000000000000e+00
-4.768864799950447377341333776712e+03	-1.129892822047091709668220627094e-04	9.238529061310361346123082304516e-05	0.000000000000000000000000000000e+00
-4.768764799950447013543453067541e+03	-1.124946897360558107368047608965e-04	9.236541253019172963926314290362e-05	0.000000000000000000000000000000e+00
-4.768664799950446649745572358370e+03	-1.119992452141908948230406006807e-04	9.234561943101021231922881371545e-05	0.000000000000000000000000000000e+00
-4.768564799950446285947691649199e+03	-1.115029535158270637077576603602e-04	9.232591316505281843051572421288e-05	0.000000000000000000000000000000e+00
-4.768464799950445922149810940027e+03	-1.110058195337499433721570318845e-04	9.230629557033171231610751972241e-05	0.000000000000000000000000000000e+00
-4.768364799950445558351930230856e+03	-1.105078481767491764857155867041e-04	9.228676847331794303331414797142e-05	0.000000000000000000000000000000e+00
-4.768264799950445194554049521685e+03	-1.100090443695491147823098398995e-04	9.226733368888208428482827772044e-05	0.000000000000000000000000000000e+00
-4.768164799950444830756168812513e+03	-1.095094130527391455181066004521e-04	9.224799302023522671548777518424e-05	0.000000000000000000000000000000e+00
-4.768064799950444466958288103342e+03	-1.090089591827036791162747197959e-04	9.222874825887011928683689720998e-05	0.000000000000000000000000000000e+00
-4.767964799950444103160407394171e+03	-1.085076877315518793136808750610e-04	9.220960118450260880728491796887e-05	0.000000000000000000000000000000e+00
-4.767864799950443739362526684999e+03	-1.080056036870469325216620459784e-04	9.219055356501337761786218916171e-05	0.000000000000000000000000000000e+00
-4.767764799950443375564645975828e+03	-1.075027120525351003463634946833e-04	9.217160715638991167093785339404e-05	0.000000000000000000000000000000e+00
-4.767664799950443011766765266657e+03	-1.069990178468743655332620634546e-04	9.215276370266869900189921072098e-05	0.000000000000000000000000000000e+00
-4.767564799950442647968884557486e+03	-1.064945261043627933086191950096e-04	9.213402493587775346148283084347e-05	0.000000000000000000000000000000e+00
-4.767464799950442284171003848314e+03	-1.059892418746665268027007389406e-04	9.211539257597932818348585026769e-05	0.000000000000000000000000000000e+00
-4.767364799950441920373123139143e+03	-1.054831702227474707648721685693e-04	9.209686833081299497071048332231e-05	0.000000000000000000000000000000e+00
-4.767264799950441556575242429972e+03	-1.049763162287906635705692082183e-04	9.207845389603889986376156207015e-05	0.000000000000000000000000000000e+00
-4.767164799950441192777361720800e+03	-1.044686849881313104150895587630e-04	9.206015095508134397049582187122e-05	0.000000000000000000000000000000e+00
-4.767064799950440828979481011629e+03	-1.039602816111814776942057214626e-04	9.204196117907259468843284011541e-05	0.000000000000000000000000000000e+00
-4.766964799950440465181600302458e+03	-1.034511112233564621241260761408e-04	9.202388622679699508276340846891e-05	0.000000000000000000000000000000e+00
-4.766864799950440101383719593287e+03	-1.029411789650008888109128379895e-04	9.200592774463534431490102649676e-05	0.000000000000000000000000000000e+00
-4.766764799950439737585838884115e+03	-1.024304899913144298491396444462e-04	9.198808736650957622663082879910e-05	0.000000000000000000000000000000e+00
-4.766664799950439373787958174944e+03	-1.019190494722772247649517085577e-04	9.197036671382762765963869711072e-05	0.000000000000000000000000000000e+00
-4.766564799950439009990077465773e+03	-1.014068625925750028035285388306e-04	9.195276739542871335085505446472e-05	0.000000000000000000000000000000e+00
-4.766464799950438646192196756601e+03	-1.008939345515238257457862891542e-04	9.193529100752877701065168825068e-05	0.000000000000000000000000000000e+00
-4.766364799950438282394316047430e+03	-1.003802705629946138846456116234e-04	9.191793913366624055663600678656e-05	0.000000000000000000000000000000e+00
-4.766264799950437918596435338259e+03	-9.986587585533725187295767122819e-05	9.190071334464811926567850974834e-05	0.000000000000000000000000000000e+00
-4.766164799950437554798554629087e+03	-9.935075567130446417846850737376e-05	9.188361519849628600373897535647e-05	0.000000000000000000000000000000e+00
-4.766064799950437191000673919916e+03	-9.883491526797533817307733761126e-05	9.186664624039411492645301748894e-05	0.000000000000000000000000000000e+00
-4.765964799950436827202793210745e+03	-9.831835991667853551397027178638e-05	9.184980800263339623026176417042e-05	0.000000000000000000000000000000e+00
-4.765864799950436463404912501574e+03	-9.780109490291520536915659267407e-05	9.183310200456152195408465743753e-05	0.000000000000000000000000000000e+00
-4.765764799950436099607031792402e+03	-9.728312552628158593488044703079e-05	9.181652975252898348911684278661e-05	0.000000000000000000000000000000e+00
-4.765664799950435735809151083231e+03	-9.676445710039129424490794706415e-05	9.180009273983711303411536786001e-05	0.000000000000000000000000000000e+00
-4.765564799950435372011270374060e+03	-9.624509495279734492927115052652e-05	9.178379244668616386386428285249e-05	0.000000000000000000000000000000e+00
-4.765464799950435008213389664888e+03	-9.572504442491380305477882695087e-05	9.176763034012367520071001836257e-05	0.000000000000000000000000000000e+00
-4.765364799950434644415508955717e+03	-9.520431087193717946751125857929e-05	9.175160787399312168916704068877e-05	0.000000000000000000000000000000e+00
-4.765264799950434280617628246546e+03	-9.468289966276751442719045170904e-05	9.173572648888284747359378457077e-05	0.000000000000000000000000000000e+00
-4.765164799950433916819747537374e+03	-9.416081617992917663848007059357e-05	9.171998761207532553652033158187e-05	0.000000000000000000000000000000e+00
-4.765064799950433553021866828203e+03	-9.363806581949130991657931355476e-05	9.170439265749671519257352203525e-05	0.000000000000000000000000000000e+00
-4.764964799950433189223986119032e+03	-9.311465399098803590732797985652e-05	9.168894302566669063294518826623e-05	0.000000000000000000000000000000e+00
-4.764864799950432825426105409861e+03	-9.259058611733837220424125913354e-05	9.167364010364859473051213356598e-05	0.000000000000000000000000000000e+00
-4.764764799950432461628224700689e+03	-9.206586763476578454731130696231e-05	9.165848526499986389549923249120e-05	0.000000000000000000000000000000e+00
-4.764664799950432097830343991518e+03	-9.154050399271750862884716726242e-05	9.164347986972281884937574503169e-05	0.000000000000000000000000000000e+00
-4.764564799950431734032463282347e+03	-9.101450065378357374371726118412e-05	9.162862526421569934424044001631e-05	0.000000000000000000000000000000e+00
-4.764464799950431370234582573175e+03	-9.048786309361551473146728641339e-05	9.161392278122405124791277630791e-05	0.000000000000000000000000000000e+00
-4.764364799950431006436701864004e+03	-8.996059680084479931536783903212e-05	9.159937373979235757451289323683e-05	0.000000000000000000000000000000e+00
-4.764264799950430642638821154833e+03	-8.943270727700095728586460186449e-05	9.158497944521607609085628309842e-05	0.000000000000000000000000000000e+00
-4.764164799950430278840940445662e+03	-8.890420003642949284359403572253e-05	9.157074118899389376328296075158e-05	0.000000000000000000000000000000e+00
-4.764064799950429915043059736490e+03	-8.837508060620939036658438858751e-05	9.155666024878033357019269100618e-05	0.000000000000000000000000000000e+00
-4.763964799950429551245179027319e+03	-8.784535452607044399460367589683e-05	9.154273788833871368028627379942e-05	0.000000000000000000000000000000e+00
-4.763864799950429187447298318148e+03	-8.731502734831027550538307124839e-05	9.152897535749432347124132647309e-05	0.000000000000000000000000000000e+00
-4.763764799950428823649417608976e+03	-8.678410463771104048271570752249e-05	9.151537389208801967672990418379e-05	0.000000000000000000000000000000e+00
-4.763664799950428459851536899805e+03	-8.625259197145587698653951269634e-05	9.150193471393005292639777348285e-05	0.000000000000000000000000000000e+00
-4.763564799950428096053656190634e+03	-8.572049493904511027753123642015e-05	9.148865903075427375660405582281e-05	0.000000000000000000000000000000e+00
-4.763464799950427732255775481462e+03	-8.518781914221209162346726273540e-05	9.147554803617266388181261671519e-05	0.000000000000000000000000000000e+00
-4.763364799950427368457894772291e+03	-8.465457019483888802778570603635e-05	9.146260290963008430641795198923e-05	0.000000000000000000000000000000e+00
-4.763264799950427004660014063120e+03	-8.412075372287157893486098103608e-05	9.144982481635948422249438038989e-05	0.000000000000000000000000000000e+00
-4.763164799950426640862133353949e+03	-8.358637536423537675242534383813e-05	9.143721490733736740556120148327e-05	0.000000000000000000000000000000e+00
-4.763064799950426277064252644777e+03	-8.305144076874938145575721915037e-05	9.142477431923955676594528707568e-05	0.000000000000000000000000000000e+00
-4.762964799950425913266371935606e+03	-8.251595559804117256154365467324e-05	9.141250417439732481837688649051e-05	0.000000000000000000000000000000e+00
-4.762864799950425549468491226435e+03	-8.197992552546104873603671769899e-05	9.140040558075386296476433356517e-05	0.000000000000000000000000000000e+00
-4.762764799950425185670610517263e+03	-8.144335623599605056277539461007e-05	9.138847963182100827498471895538e-05	0.000000000000000000000000000000e+00
-4.762664799950424821872729808092e+03	-8.090625342618369870723721293260e-05	9.137672740663641750107071271003e-05	0.000000000000000000000000000000e+00
-4.762564799950424458074849098921e+03	-8.036862280402547458347389808253e-05	9.136514996972093082677757180932e-05	0.000000000000000000000000000000e+00
-4.762464799950424094276968389750e+03	-7.983047008890005707525822087334e-05	9.135374837103636929801914190463e-05	0.000000000000000000000000000000e+00
-4.762364799950423730479087680578e+03	-7.929180101147623399657909937233e-05	9.134252364594363040890129257221e-05	0.000000000000000000000000000000e+00
-4.762264799950423366681206971407e+03	-7.875262131362567802686514006894e-05	9.133147681516113605346141035568e-05	0.000000000000000000000000000000e+00
-4.762164799950423002883326262236e+03	-7.821293674833531607039349697885e-05	9.132060888472357863300532532236e-05	0.000000000000000000000000000000e+00
-4.762064799950422639085445553064e+03	-7.767275307961959019548148219769e-05	9.130992084594101952915029540847e-05	0.000000000000000000000000000000e+00
-4.761964799950422275287564843893e+03	-7.713207608243235265544496259693e-05	9.129941367535836704762836069094e-05	0.000000000000000000000000000000e+00
-4.761864799950421911489684134722e+03	-7.659091154257855762164941548775e-05	9.128908833471512541263281903525e-05	0.000000000000000000000000000000e+00
-4.761764799950421547691803425550e+03	-7.604926525662572252359933111521e-05	9.127894577090553678445222773874e-05	0.000000000000000000000000000000e+00
-4.761664799950421183893922716379e+03	-7.550714303181509123343018163865e-05	9.126898691593902143270183868751e-05	0.000000000000000000000000000000e+00
-4.761564799950420820096042007208e+03	-7.496455068597259396249304908011e-05	9.125921268690097027526109130235e-05	0.000000000000000000000000000000e+00
-4.761464799950420456298161298037e+03	-7.442149404741953610739613189651e-05	9.124962398591394399302578754885e-05	0.000000000000000000000000000000e+00
-4.761364799950420092500280588865e+03	-7.387797895488304315055744231344e-05	9.124022170009911609014907618587e-05	0.000000000000000000000000000000e+00
-4.761264799950419728702399879694e+03	-7.333401125740630227285016262684e-05	9.123100670153813608262427514717e-05	0.000000000000000000000000000000e+00
-4.761164799950419364904519170523e+03	-7.278959681425850581065056799090e-05	9.122197984723530439499228350542e-05	0.000000000000000000000000000000e+00
[truncated: 84,862 more rows]
