# Supplementary material for: Light-wave-controlled Haldane model in monolayer hexagonal boron nitride
Source: Nature. 2024 Apr 15;628(8009):752–7. doi: 10.1038/s41586-024-07244-z (PMC11041748; doi:10.1038/s41586-024-07244-z)
Supplement: Supplementary file 1 — This zipped file contains source data files for Supplementary Figs. 1–4 and Extended Data Figs 2–5, 7, 8, 11 and 10. [file 41586_2024_7244_MOESM1_ESM.zip › Data source/Extended data fig 3/vpot_panel_c.csv]

# vector potential of laser 2 x y z direction
-4.960964799951146233070176094770e+03	0.000000000000000000000000000000e+00	0.000000000000000000000000000000e+00	0.000000000000000000000000000000e+00
-4.960864799951145869272295385599e+03	-2.299679740605191375223096566550e-08	-7.827692208659277544917571341893e-08	0.000000000000000000000000000000e+00
-4.960764799951145505474414676428e+03	-4.686661952731545749099246263476e-08	-1.566101769223519381279974282961e-07	0.000000000000000000000000000000e+00
-4.960664799951145141676533967257e+03	-7.160970998640530403801980358774e-08	-2.350009515468959101580452824426e-07	0.000000000000000000000000000000e+00
-4.960564799951144777878653258085e+03	-9.722630071918808363975469206616e-08	-3.134504330760664439140114265192e-07	0.000000000000000000000000000000e+00
-4.960464799951144414080772548914e+03	-1.237166119654911008979004906003e-07	-3.919598086626924941898843322147e-07	0.000000000000000000000000000000e+00
-4.960364799951144050282891839743e+03	-1.510808522599957512045932292791e-07	-4.705302654573165562176578942399e-07	0.000000000000000000000000000000e+00
-4.960264799951143686485011130571e+03	-1.793192184233706938237598842861e-07	-5.491629905688848724368842160737e-07	0.000000000000000000000000000000e+00
-4.960164799951143322687130421400e+03	-2.084318955535905450402600494822e-07	-6.278591710253984639904158843171e-07	0.000000000000000000000000000000e+00
-4.960064799951142958889249712229e+03	-2.384190570174672559881272424637e-07	-7.066199937345309161769685117604e-07	0.000000000000000000000000000000e+00
-4.959964799951142595091369003057e+03	-2.692808644423950883653061036394e-07	-7.854466454442098473660697523224e-07	0.000000000000000000000000000000e+00
-4.959864799951142231293488293886e+03	-3.010174677082815932896507193223e-07	-8.643403127031643377764405337949e-07	0.000000000000000000000000000000e+00
-4.959764799951141867495607584715e+03	-3.336290049397196769075352000555e-07	-9.433021818214397474859070000242e-07	0.000000000000000000000000000000e+00
-4.959664799951141503697726875544e+03	-3.671156024983465955860114423442e-07	-1.022333438830880770705790416830e-06	0.000000000000000000000000000000e+00
-4.959564799951141139899846166372e+03	-4.014773749754199768279212031524e-07	-1.101435269445581773407709380574e-06	0.000000000000000000000000000000e+00
-4.959464799951140776101965457201e+03	-4.367144251845941105394746130364e-07	-1.180608859022308755346649007667e-06	0.000000000000000000000000000000e+00
-4.959364799951140412304084748030e+03	-4.728268441549123395784969426520e-07	-1.259855392520888171919968799572e-06	0.000000000000000000000000000000e+00
-4.959264799951140048506204038858e+03	-5.098147111240135378800938936728e-07	-1.339176054464571721466532167044e-06	0.000000000000000000000000000000e+00
-4.959164799951139684708323329687e+03	-5.476780935315403941820002267638e-07	-1.418572028900369368830313918095e-06	0.000000000000000000000000000000e+00
-4.959064799951139320910442620516e+03	-5.864170470127660714316423888615e-07	-1.498044499359357804968537371260e-06	0.000000000000000000000000000000e+00
-4.958964799951138957112561911345e+03	-6.260316153924096486613204426419e-07	-1.577594648816960530956078449794e-06	0.000000000000000000000000000000e+00
-4.958864799951138593314681202173e+03	-6.665218306786944495610151666110e-07	-1.657223659653205072100293909765e-06	0.000000000000000000000000000000e+00
-4.958764799951138229516800493002e+03	-7.078877130575955240962288811390e-07	-1.736932713612955204583905566285e-06	0.000000000000000000000000000000e+00
-4.958664799951137865718919783831e+03	-7.501292708873062999009283247087e-07	-1.816722991766119253427124585754e-06	0.000000000000000000000000000000e+00
-4.958564799951137501921039074659e+03	-7.932465006929079921822365283057e-07	-1.896595674467835944076673539149e-06	0.000000000000000000000000000000e+00
-4.958464799951137138123158365488e+03	-8.372393871612567010925690449974e-07	-1.976551941318638019379943029930e-06	0.000000000000000000000000000000e+00
-4.958364799951136774325277656317e+03	-8.821079031360867142615568396724e-07	-2.056592971124598068867255981629e-06	0.000000000000000000000000000000e+00
-4.958264799951136410527396947145e+03	-9.278520096133179442682574651624e-07	-2.136719941857451064628082432195e-06	0.000000000000000000000000000000e+00
-4.958164799951136046729516237974e+03	-9.744716557365838064378891700268e-07	-2.216934030614699321253598801595e-06	0.000000000000000000000000000000e+00
-4.958064799951135682931635528803e+03	-1.021966778792948726139631562826e-06	-2.297236413579697974021460310512e-06	0.000000000000000000000000000000e+00
-4.957964799951135319133754819632e+03	-1.070337304208872132672077277793e-06	-2.377628265981727539828127770960e-06	0.000000000000000000000000000000e+00
-4.957864799951134955335874110460e+03	-1.119583145546361870891513383419e-06	-2.458110762056044878781039392246e-06	0.000000000000000000000000000000e+00
-4.957764799951134591537993401289e+03	-1.169704204499346676736186434464e-06	-2.538685075003922297329521026721e-06	0.000000000000000000000000000000e+00
-4.957664799951134227740112692118e+03	-1.220700370890267293130077540242e-06	-2.619352376952671404802645838128e-06	0.000000000000000000000000000000e+00
-4.957564799951133863942231982946e+03	-1.272571522666858380058046464056e-06	-2.700113838915651299837569765394e-06	0.000000000000000000000000000000e+00
-4.957464799951133500144351273775e+03	-1.325317525899176699470389910462e-06	-2.780970630752268286478394443417e-06	0.000000000000000000000000000000e+00
-4.957364799951133136346470564604e+03	-1.378938234776821576666426538704e-06	-2.861923921127959073132558664998e-06	0.000000000000000000000000000000e+00
-4.957264799951132772548589855433e+03	-1.433433491606378766617920297866e-06	-2.942974877474168465813072689818e-06	0.000000000000000000000000000000e+00
-4.957164799951132408750709146261e+03	-1.488803126809057655562714556075e-06	-3.024124665948310544238281094565e-06	0.000000000000000000000000000000e+00
-4.957064799951132044952828437090e+03	-1.545046958918574525669543603956e-06	-3.105374451393726449799836605847e-06	0.000000000000000000000000000000e+00
-4.956964799951131681154947727919e+03	-1.602164794579227884423634070687e-06	-3.186725397299631585618833254370e-06	0.000000000000000000000000000000e+00
-4.956864799951131317357067018747e+03	-1.660156428544194657853302898864e-06	-3.268178665761055616821887867540e-06	0.000000000000000000000000000000e+00
-4.956764799951130953559186309576e+03	-1.719021643674044706498710115283e-06	-3.349735417438778235652485290585e-06	0.000000000000000000000000000000e+00
-4.956664799951130589761305600405e+03	-1.778760210935449523683769650073e-06	-3.431396811519253491637535674608e-06	0.000000000000000000000000000000e+00
-4.956564799951130225963424891233e+03	-1.839371889400137843892184784378e-06	-3.513164005674537086369247154694e-06	0.000000000000000000000000000000e+00
-4.956464799951129862165544182062e+03	-1.900856426244043739380747137790e-06	-3.595038156022206468506946866470e-06	0.000000000000000000000000000000e+00
-4.956364799951129498367663472891e+03	-1.963213556746679604040131672527e-06	-3.677020417085278387680060199760e-06	0.000000000000000000000000000000e+00
-4.956264799951129134569782763720e+03	-2.026443004290713060437743170406e-06	-3.759111941752122636742827407885e-06	0.000000000000000000000000000000e+00
-4.956164799951128770771902054548e+03	-2.090544480361768330591585099421e-06	-3.841313881236379605677282861320e-06	0.000000000000000000000000000000e+00
-4.956064799951128406974021345377e+03	-2.155517684548445505969809649072e-06	-3.923627385036875294397392538448e-06	0.000000000000000000000000000000e+00
-4.955964799951128043176140636206e+03	-2.221362304542547975837055510007e-06	-4.006053600897535478520244262013e-06	0.000000000000000000000000000000e+00
-4.955864799951127679378259927034e+03	-2.288078016139533472298860788952e-06	-4.088593674767304957334921461376e-06	0.000000000000000000000000000000e+00
-4.955764799951127315580379217863e+03	-2.355664483239159932923944412719e-06	-4.171248750760067225287850561921e-06	0.000000000000000000000000000000e+00
-4.955664799951126951782498508692e+03	-2.424121357846378273470612160767e-06	-4.254019971114569649182305527413e-06	0.000000000000000000000000000000e+00
-4.955564799951126587984617799520e+03	-2.493448280072419978191031186832e-06	-4.336908476154352880542648673856e-06	0.000000000000000000000000000000e+00
-4.955464799951126224186737090349e+03	-2.563644878136106612767685167253e-06	-4.419915404247682809077413246257e-06	0.000000000000000000000000000000e+00
-4.955364799951125860388856381178e+03	-2.634710768365379565816115567389e-06	-4.503041891767494374603647555588e-06	0.000000000000000000000000000000e+00
-4.955264799951125496590975672007e+03	-2.706645555199025454998478651403e-06	-4.586289073051337073037153624355e-06	0.000000000000000000000000000000e+00
-4.955164799951125132793094962835e+03	-2.779448831188648866757700747754e-06	-4.669658080361334861942829155268e-06	0.000000000000000000000000000000e+00
-4.955064799951124768995214253664e+03	-2.853120177000840760662449258067e-06	-4.753150043844148607183851262814e-06	0.000000000000000000000000000000e+00
-4.954964799951124405197333544493e+03	-2.927659161419574302098441445641e-06	-4.836766091490953776163910782238e-06	0.000000000000000000000000000000e+00
-4.954864799951124041399452835321e+03	-3.003065341348793818471727204433e-06	-4.920507349097425754365971867221e-06	0.000000000000000000000000000000e+00
-4.954764799951123677601572126150e+03	-3.079338261815253206614938219499e-06	-5.004374940223741255517029419275e-06	0.000000000000000000000000000000e+00
-4.954664799951123313803691416979e+03	-3.156477455971551275353773752252e-06	-5.088369986154586508016444551528e-06	0.000000000000000000000000000000e+00
-4.954564799951122950005810707808e+03	-3.234482445099386046090351662374e-06	-5.172493605859185770155014155725e-06	0.000000000000000000000000000000e+00
-4.954464799951122586207929998636e+03	-3.313352738613032246568160937850e-06	-5.256746915951340009729407520833e-06	0.000000000000000000000000000000e+00
-4.954364799951122222410049289465e+03	-3.393087834063014469247829968390e-06	-5.341131030649483371348495291953e-06	0.000000000000000000000000000000e+00
-4.954264799951121858612168580294e+03	-3.473687217140028086819966701704e-06	-5.425647061736754043299781752330e-06	0.000000000000000000000000000000e+00
-4.954164799951121494814287871122e+03	-3.555150361679056255845288170292e-06	-5.510296118521086300239518462885e-06	0.000000000000000000000000000000e+00
-4.954064799951121131016407161951e+03	-3.637476729663712231158719662139e-06	-5.595079307795318639508815733441e-06	0.000000000000000000000000000000e+00
-4.953964799951120767218526452780e+03	-3.720665771230787932796150313530e-06	-5.679997733797317164042804671364e-06	0.000000000000000000000000000000e+00
-4.953864799951120403420645743608e+03	-3.804716924675026976652211091467e-06	-5.765052498170130305498847639312e-06	0.000000000000000000000000000000e+00
-4.953764799951120039622765034437e+03	-3.889629616454119627770233402764e-06	-5.850244699922152017714221255984e-06	0.000000000000000000000000000000e+00
-4.953664799951119675824884325266e+03	-3.975403261193904429671337752428e-06	-5.935575435387316310382847805993e-06	0.000000000000000000000000000000e+00
-4.953564799951119312027003616095e+03	-4.062037261693798532579281063137e-06	-6.021045798185310417456866244335e-06	0.000000000000000000000000000000e+00
-4.953464799951118948229122906923e+03	-4.149531008932418604058436212290e-06	-6.106656879181810835437779066970e-06	0.000000000000000000000000000000e+00
-4.953364799951118584431242197752e+03	-4.237883882073454155470053350552e-06	-6.192409766448749854853700336221e-06	0.000000000000000000000000000000e+00
-4.953264799951118220633361488581e+03	-4.327095248471734838973442455190e-06	-6.278305545224601573494390555075e-06	0.000000000000000000000000000000e+00
-4.953164799951117856835480779409e+03	-4.417164463679519667159336510087e-06	-6.364345297874698402832392696293e-06	0.000000000000000000000000000000e+00
-4.953064799951117493037600070238e+03	-4.508090871453010696414277075350e-06	-6.450530103851575526531427623445e-06	0.000000000000000000000000000000e+00
-4.952964799951117129239719361067e+03	-4.599873803759057292698132074493e-06	-6.536861039655338228844365378034e-06	0.000000000000000000000000000000e+00
-4.952864799951116765441838651896e+03	-4.692512580782114507205789871724e-06	-6.623339178794068186526770164457e-06	0.000000000000000000000000000000e+00
-4.952764799951116401643957942724e+03	-4.786006510931392881474932821106e-06	-6.709965591744250936574126692458e-06	0.000000000000000000000000000000e+00
-4.952664799951116037846077233553e+03	-4.880354890848236104356622222511e-06	-6.796741345911243154507587471702e-06	0.000000000000000000000000000000e+00
-4.952564799951115674048196524382e+03	-4.975557005413696874695540783851e-06	-6.883667505589762802549295972465e-06	0.000000000000000000000000000000e+00
-4.952464799951115310250315815210e+03	-5.071612127756357556531991576110e-06	-6.970745131924419935379177992729e-06	0.000000000000000000000000000000e+00
-4.952364799951114946452435106039e+03	-5.168519519260347345947659986054e-06	-7.057975282870280540176675942998e-06	0.000000000000000000000000000000e+00
-4.952264799951114582654554396868e+03	-5.266278429573583901642398058529e-06	-7.145359013153462563914478794524e-06	0.000000000000000000000000000000e+00
-4.952164799951114218856673687696e+03	-5.364888096616230968912558685346e-06	-7.232897374231770057134878471050e-06	0.000000000000000000000000000000e+00
-4.952064799951113855058792978525e+03	-5.464347746589356750437829063349e-06	-7.320591414255362046076963666863e-06	0.000000000000000000000000000000e+00
-4.951964799951113491260912269354e+03	-5.564656593983837069589820645277e-06	-7.408442178027462062385281871268e-06	0.000000000000000000000000000000e+00
-4.951864799951113127463031560183e+03	-5.665813841589455045384422088306e-06	-7.496450706965104942268180582277e-06	0.000000000000000000000000000000e+00
-4.951764799951112763665150851011e+03	-5.767818680504223537099280083584e-06	-7.584618039059925130270563981005e-06	0.000000000000000000000000000000e+00
-4.951664799951112399867270141840e+03	-5.870670290143915958996304743645e-06	-7.672945208838978864364539778098e-06	0.000000000000000000000000000000e+00
-4.951564799951112036069389432669e+03	-5.974367838251820711742250125109e-06	-7.761433247325618030049848572460e-06	0.000000000000000000000000000000e+00
-4.951464799951111672271508723497e+03	-6.078910480908713301296739106583e-06	-7.850083182000398742805130636313e-06	0.000000000000000000000000000000e+00
-4.951364799951111308473628014326e+03	-6.184297362543039369004154587328e-06	-7.938896036762038211417186195362e-06	0.000000000000000000000000000000e+00
-4.951264799951110944675747305155e+03	-6.290527615941317103218869549730e-06	-8.027872831888411411858756661086e-06	0.000000000000000000000000000000e+00
-4.951164799951110580877866595984e+03	-6.397600362258741244771923645240e-06	-8.117014583997594347978404849542e-06	0.000000000000000000000000000000e+00
-4.951064799951110217079985886812e+03	-6.505514711030025108695878238718e-06	-8.206322306008958134167230458189e-06	0.000000000000000000000000000000e+00
-4.950964799951109853282105177641e+03	-6.614269760180445046824065230551e-06	-8.295797007104300347475264731933e-06	0.000000000000000000000000000000e+00
-4.950864799951109489484224468470e+03	-6.723864596037103444890227488262e-06	-8.385439692689037366100067438790e-06	0.000000000000000000000000000000e+00
-4.950764799951109125686343759298e+03	-6.834298293340400089733183836005e-06	-8.475251364353430589193214017563e-06	0.000000000000000000000000000000e+00
-4.950664799951108761888463050127e+03	-6.945569915255725459133674670742e-06	-8.565233019833877031170774052349e-06	0.000000000000000000000000000000e+00
-4.950564799951108398090582340956e+03	-7.057678513385370005052757425013e-06	-8.655385652974242267671152462061e-06	0.000000000000000000000000000000e+00
-4.950464799951108034292701631784e+03	-7.170623127780646042139962859086e-06	-8.745710253687244203489765947968e-06	0.000000000000000000000000000000e+00
-4.950364799951107670494820922613e+03	-7.284402786954226476675948453998e-06	-8.836207807915894438754132733660e-06	0.000000000000000000000000000000e+00
-4.950264799951107306696940213442e+03	-7.399016507892680894191862056575e-06	-8.926879297594990457075797563036e-06	0.000000000000000000000000000000e+00
-4.950164799951106942899059504271e+03	-7.514463296069257286643409271543e-06	-9.017725700612660329744986464906e-06	0.000000000000000000000000000000e+00
-4.950064799951106579101178795099e+03	-7.630742145456852667932158562625e-06	-9.108747990771970100363358335827e-06	0.000000000000000000000000000000e+00
-4.949964799951106215303298085928e+03	-7.747852038541211541289657760423e-06	-9.199947137752575215190013746547e-06	0.000000000000000000000000000000e+00
-4.949864799951105851505417376757e+03	-7.865791946334331889733627873884e-06	-9.291324107072441410189178601087e-06	0.000000000000000000000000000000e+00
-4.949764799951105487707536667585e+03	-7.984560828388075301464445188149e-06	-9.382879860049618114120617562435e-06	0.000000000000000000000000000000e+00
-4.949664799951105123909655958414e+03	-8.104157632808015111519801820794e-06	-9.474615353764069449870460770669e-06	0.000000000000000000000000000000e+00
-4.949564799951104760111775249243e+03	-8.224581296267480208040182021456e-06	-9.566531541019566222154232870700e-06	0.000000000000000000000000000000e+00
-4.949464799951104396313894540071e+03	-8.345830744021813984902941063737e-06	-9.658629370305642279723873366848e-06	0.000000000000000000000000000000e+00
-4.949364799951104032516013830900e+03	-8.467904889922850134790881238001e-06	-9.750909785759608475815170269829e-06	0.000000000000000000000000000000e+00
-4.949264799951103668718133121729e+03	-8.590802636433595118299957893448e-06	-9.843373727128629309033290561981e-06	0.000000000000000000000000000000e+00
-4.949164799951103304920252412558e+03	-8.714522874643134249745060615489e-06	-9.936022129731867326874091006506e-06	0.000000000000000000000000000000e+00
-4.949064799951102941122371703386e+03	-8.839064484281739376807240926581e-06	-1.002885592442268682155173675774e-05	0.000000000000000000000000000000e+00
-4.948964799951102577324490994215e+03	-8.964426333736200176879015122378e-06	-1.012187603755093037065978384126e-05	0.000000000000000000000000000000e+00
-4.948864799951102213526610285044e+03	-9.090607280065345188789852071132e-06	-1.021508339092524789387499140059e-05	0.000000000000000000000000000000e+00
-4.948764799951101849728729575872e+03	-9.217606169015805095954575743011e-06	-1.030847890177550871888996486536e-05	0.000000000000000000000000000000e+00
-4.948664799951101485930848866701e+03	-9.345421835037965744901952702683e-06	-1.040206348271527293965210692051e-05	0.000000000000000000000000000000e+00
-4.948564799951101122132968157530e+03	-9.474053101302144780501354737190e-06	-1.049583804170433561943603234523e-05	0.000000000000000000000000000000e+00
-4.948464799951100758335087448359e+03	-9.603498779714968180964973498703e-06	-1.058980348201133367435407967028e-05	0.000000000000000000000000000000e+00
-4.948364799951100394537206739187e+03	-9.733757670935963633284532248169e-06	-1.068396070217643576609565375657e-05	0.000000000000000000000000000000e+00
-4.948264799951100030739326030016e+03	-9.864828564394369055036600191233e-06	-1.077831059597409318103877068351e-05	0.000000000000000000000000000000e+00
-4.948164799951099666941445320845e+03	-9.996710238306144404095247846254e-06	-1.087285405237587033045864454150e-05	0.000000000000000000000000000000e+00
-4.948064799951099303143564611673e+03	-1.012940145969120710504277754760e-05	-1.096759195551334301337205456850e-05	0.000000000000000000000000000000e+00
-4.947964799951098939345683902502e+03	-1.026290098439084535249937735202e-05	-1.106252518464107630047875419077e-05	0.000000000000000000000000000000e+00
-4.947864799951098575547803193331e+03	-1.039720755708538044213926770931e-05	-1.115765461409967526293634393353e-05	0.000000000000000000000000000000e+00
-4.947764799951098211749922484159e+03	-1.053231991131201883708703309628e-05	-1.125298111327891193410039721856e-05	0.000000000000000000000000000000e+00
-4.947664799951097847952041774988e+03	-1.066823676948291599255076722574e-05	-1.134850554658093189236162806610e-05	0.000000000000000000000000000000e+00
-4.947564799951097484154161065817e+03	-1.080495684290344855056024281348e-05	-1.144422877338353877101420619233e-05	0.000000000000000000000000000000e+00
-4.947464799951097120356280356646e+03	-1.094247883179068812854652786859e-05	-1.154015164800354991889164146812e-05	0.000000000000000000000000000000e+00
-4.947364799951096756558399647474e+03	-1.108080142529210380681736064501e-05	-1.163627501966024184649507733358e-05	0.000000000000000000000000000000e+00
-4.947264799951096392760518938303e+03	-1.121992330150445604547860406486e-05	-1.173259973243887529321862611686e-05	0.000000000000000000000000000000e+00
-4.947164799951096028962638229132e+03	-1.135984312749290405365840822549e-05	-1.182912662525429822160585174862e-05	0.000000000000000000000000000000e+00
-4.947064799951095665164757519960e+03	-1.150055955931031644663871393863e-05	-1.192585653181462843270329438061e-05	0.000000000000000000000000000000e+00
-4.946964799951095301366876810789e+03	-1.164207124201679535528946435319e-05	-1.202279028058503104910408748607e-05	0.000000000000000000000000000000e+00
-4.946864799951094937568996101618e+03	-1.178437680969940382341015761014e-05	-1.211992869475156884282503882977e-05	0.000000000000000000000000000000e+00
-4.946764799951094573771115392447e+03	-1.192747488549210496330821307254e-05	-1.221727259218514404274201490264e-05	0.000000000000000000000000000000e+00
-4.946664799951094209973234683275e+03	-1.207136408159590778741646760475e-05	-1.231482278540552653938594529492e-05	0.000000000000000000000000000000e+00
-4.946564799951093846175353974104e+03	-1.221604299929919938715906779780e-05	-1.241258008154546340490176348226e-05	0.000000000000000000000000000000e+00
-4.946464799951093482377473264933e+03	-1.236151022899831258697669889024e-05	-1.251054528231488158663154558470e-05	0.000000000000000000000000000000e+00
-4.946364799951093118579592555761e+03	-1.250776435021828502779789316079e-05	-1.260871918396518038619005808165e-05	0.000000000000000000000000000000e+00
-4.946264799951092754781711846590e+03	-1.265480393163382323248357386181e-05	-1.270710257725361202996681997401e-05	0.000000000000000000000000000000e+00
-4.946164799951092390983831137419e+03	-1.280262753109046995917894018469e-05	-1.280569624740774694292289037634e-05	0.000000000000000000000000000000e+00
-4.946064799951092027185950428247e+03	-1.295123369562597992477037678327e-05	-1.290450097409004236040722113366e-05	0.000000000000000000000000000000e+00
-4.945964799951091663388069719076e+03	-1.310062096149189881624970432927e-05	-1.300351753136249394920184035973e-05	0.000000000000000000000000000000e+00
-4.945864799951091299590189009905e+03	-1.325078785417535067218345462559e-05	-1.310274668765138060219123394834e-05	0.000000000000000000000000000000e+00
-4.945764799951090935792308300734e+03	-1.340173288842102685802359224310e-05	-1.320218920571211595918308112640e-05	0.000000000000000000000000000000e+00
-4.945664799951090571994427591562e+03	-1.355345456825335800053484308636e-05	-1.330184584259417616069424289416e-05	0.000000000000000000000000000000e+00
-4.945564799951090208196546882391e+03	-1.370595138699892647957904318057e-05	-1.340171734960613432788810450713e-05	0.000000000000000000000000000000e+00
-4.945464799951089844398666173220e+03	-1.385922182730905679681841086159e-05	-1.350180447228079329833379945702e-05	0.000000000000000000000000000000e+00
-4.945364799951089480600785464048e+03	-1.401326436118261262045794901532e-05	-1.360210795034041153538963142555e-05	0.000000000000000000000000000000e+00
-4.945264799951089116802904754877e+03	-1.416807744998900050602697736624e-05	-1.370262851766203406967195577160e-05	0.000000000000000000000000000000e+00
-4.945164799951088753005024045706e+03	-1.432365954449135827034316620354e-05	-1.380336690224290644975289193974e-05	0.000000000000000000000000000000e+00
-4.945064799951088389207143336535e+03	-1.448000908486997037030643425970e-05	-1.390432382616601066560244048809e-05	0.000000000000000000000000000000e+00
-4.944964799951088025409262627363e+03	-1.463712450074586962894124253509e-05	-1.400550000556568746939122005468e-05	0.000000000000000000000000000000e+00
-4.944864799951087661611381918192e+03	-1.479500421120464055528033464615e-05	-1.410689615059336881057634738301e-05	0.000000000000000000000000000000e+00
-4.944764799951087297813501209021e+03	-1.495364662482042086995813467976e-05	-1.420851296538340344461151532052e-05	0.000000000000000000000000000000e+00
-4.944664799951086934015620499849e+03	-1.511305013968010293057969706254e-05	-1.431035114801899943220379191056e-05	0.000000000000000000000000000000e+00
-4.944564799951086570217739790678e+03	-1.527321314340774352719468098805e-05	-1.441241139049825811812872294881e-05	0.000000000000000000000000000000e+00
-4.944464799951086206419859081507e+03	-1.543413401318916171908561529857e-05	-1.451469437870032500059215563315e-05	0.000000000000000000000000000000e+00
-4.944364799951085842621978372335e+03	-1.559581111579674673572708243352e-05	-1.461720079235163885641394371229e-05	0.000000000000000000000000000000e+00
-4.944264799951085478824097663164e+03	-1.575824280761443528433435323777e-05	-1.471993130499228759236300667634e-05	0.000000000000000000000000000000e+00
-4.944164799951085115026216953993e+03	-1.592142743466292941476904199138e-05	-1.482288658394248268110500454942e-05	0.000000000000000000000000000000e+00
-4.944064799951084751228336244822e+03	-1.608536333262508379103421229939e-05	-1.492606729026913015890599967239e-05	0.000000000000000000000000000000e+00
-4.943964799951084387430455535650e+03	-1.625004882687149286254503499638e-05	-1.502947407875252020794873408782e-05	0.000000000000000000000000000000e+00
-4.943864799951084023632574826479e+03	-1.641548223248627793517499806608e-05	-1.513310759785311668853668293222e-05	0.000000000000000000000000000000e+00
-4.943764799951083659834694117308e+03	-1.658166185429307075394587955852e-05	-1.523696848967847033810840695622e-05	0.000000000000000000000000000000e+00
-4.943664799951083296036813408136e+03	-1.674858598688119020922969448772e-05	-1.534105738995024208453504810379e-05	0.000000000000000000000000000000e+00
-4.943564799951082932238932698965e+03	-1.691625291463202233085798276147e-05	-1.544537492797132800337149560743e-05	0.000000000000000000000000000000e+00
-4.943464799951082568441051989794e+03	-1.708466091174558662947949305710e-05	-1.554992172659311133004964022852e-05	0.000000000000000000000000000000e+00
-4.943364799951082204643171280622e+03	-1.725380824226728539703447362630e-05	-1.565469840218282628042066606522e-05	0.000000000000000000000000000000e+00
-4.943264799951081840845290571451e+03	-1.742369316011488001205882725220e-05	-1.575970556459103537371227443664e-05	0.000000000000000000000000000000e+00
-4.943164799951081477047409862280e+03	-1.759431390910562309905056099790e-05	-1.586494381711921856383494533471e-05	0.000000000000000000000000000000e+00
-4.943064799951081113249529153109e+03	-1.776566872298361769266610010742e-05	-1.597041375648748773156439251242e-05	0.000000000000000000000000000000e+00
-4.942964799951080749451648443937e+03	-1.793775582544734580850605276670e-05	-1.607611597280242314946842319134e-05	0.000000000000000000000000000000e+00
-4.942864799951080385653767734766e+03	-1.811057343017738336114937081067e-05	-1.618205104952501497891925730244e-05	0.000000000000000000000000000000e+00
-4.942764799951080021855887025595e+03	-1.828411974086433531075379654851e-05	-1.628821956343873012798204036322e-05	0.000000000000000000000000000000e+00
-4.942664799951079658058006316423e+03	-1.845839295123694360437754946602e-05	-1.639462208461771124644312802587e-05	0.000000000000000000000000000000e+00
-4.942564799951079294260125607252e+03	-1.863339124509038485268119789140e-05	-1.650125917639508075292383015853e-05	0.000000000000000000000000000000e+00
-4.942464799951078930462244898081e+03	-1.880911279631475774200971562422e-05	-1.660813139533137361100213758025e-05	0.000000000000000000000000000000e+00
-4.942364799951078566664364188910e+03	-1.898555576892376695811830156213e-05	-1.671523929118309546621064243244e-05	0.000000000000000000000000000000e+00
-4.942264799951078202866483479738e+03	-1.916271831708359006901480625640e-05	-1.682258340687140275577886316949e-05	0.000000000000000000000000000000e+00
-4.942164799951077839068602770567e+03	-1.934059858514194430757771048235e-05	-1.693016427845091495551534122033e-05	0.000000000000000000000000000000e+00
-4.942064799951077475270722061396e+03	-1.951919470765732953702713270427e-05	-1.703798243507863524690698620034e-05	0.000000000000000000000000000000e+00
-4.941964799951077111472841352224e+03	-1.969850480942845078738065445201e-05	-1.714603839898301009762177082862e-05	0.000000000000000000000000000000e+00
-4.941864799951076747674960643053e+03	-1.987852700552385763234364279839e-05	-1.725433268543312097915119751601e-05	0.000000000000000000000000000000e+00
-4.941764799951076383877079933882e+03	-2.005925940131173942026186762799e-05	-1.736286580270798789280180252081e-05	0.000000000000000000000000000000e+00
-4.941664799951076020079199224710e+03	-2.024070009248993056924503797234e-05	-1.747163825206601858535358784419e-05	0.000000000000000000000000000000e+00
-4.941564799951075656281318515539e+03	-2.042284716511608526887978920517e-05	-1.758065052771456957306749069314e-05	0.000000000000000000000000000000e+00
-4.941464799951075292483437806368e+03	-2.060569869563803852919106618380e-05	-1.768990311677965963162335871761e-05	0.000000000000000000000000000000e+00
-4.941364799951074928685557097197e+03	-2.078925275092436035311548037097e-05	-1.779939649927579848253875183239e-05	0.000000000000000000000000000000e+00
-4.941264799951074564887676388025e+03	-2.097350738829509286809127388551e-05	-1.790913114807595100485930472711e-05	0.000000000000000000000000000000e+00
-4.941164799951074201089795678854e+03	-2.115846065555266702863310146476e-05	-1.801910752888163697212065006426e-05	0.000000000000000000000000000000e+00
-4.941064799951073837291914969683e+03	-2.134411059101299888989163033859e-05	-1.812932610019315615018653531365e-05	0.000000000000000000000000000000e+00
-4.940964799951073473494034260511e+03	-2.153045522353677900472511408392e-05	-1.823978731327996247288565634381e-05	0.000000000000000000000000000000e+00
-4.940864799951073109696153551340e+03	-2.171749257256093461549220635654e-05	-1.835049161215116357852468464973e-05	0.000000000000000000000000000000e+00
-4.940764799951072745898272842169e+03	-2.190522064813027480496138155175e-05	-1.846143943352615587167285526871e-05	0.000000000000000000000000000000e+00
-4.940664799951072382100392132998e+03	-2.209363745092932877073232944554e-05	-1.857263120680540188648169341867e-05	0.000000000000000000000000000000e+00
-4.940564799951072018302511423826e+03	-2.228274097231433656558785560975e-05	-1.868406735404134317527630182454e-05	0.000000000000000000000000000000e+00
-4.940464799951071654504630714655e+03	-2.247252919434544990201670089380e-05	-1.879574828990944194615463069820e-05	0.000000000000000000000000000000e+00
-4.940364799951071290706750005484e+03	-2.266300008981909558706223373203e-05	-1.890767442167938533091262054420e-05	0.000000000000000000000000000000e+00
-4.940264799951070926908869296312e+03	-2.285415162230052530441953839713e-05	-1.901984614918640484945017155027e-05	0.000000000000000000000000000000e+00
-4.940164799951070563110988587141e+03	-2.304598174615653819125374313082e-05	-1.913226386480274156384404071751e-05	0.000000000000000000000000000000e+00
-4.940064799951070199313107877970e+03	-2.323848840658836943347601011745e-05	-1.924492795340927386274661181620e-05	0.000000000000000000000000000000e+00
-4.939964799951069835515227168798e+03	-2.343166953966478892519044452403e-05	-1.935783879236726044226549192651e-05	0.000000000000000000000000000000e+00
-4.939864799951069471717346459627e+03	-2.362552307235534561780793127994e-05	-1.947099675149023914090540277044e-05	0.000000000000000000000000000000e+00
-4.939764799951069107919465750456e+03	-2.382004692256380499267194583712e-05	-1.958440219301607485230878880067e-05	0.000000000000000000000000000000e+00
-4.939664799951068744121585041285e+03	-2.401523899916173899961487070431e-05	-1.969805547157912941074082990855e-05	0.000000000000000000000000000000e+00
-4.939564799951068380323704332113e+03	-2.421109720202232267155344203058e-05	-1.981195693418261104755927204391e-05	0.000000000000000000000000000000e+00
-4.939464799951068016525823622942e+03	-2.440761942205428659314649098011e-05	-1.992610692017103904416508441955e-05	0.000000000000000000000000000000e+00
-4.939364799951067652727942913771e+03	-2.460480354123603877604213596708e-05	-2.004050576120287440341077855877e-05	0.000000000000000000000000000000e+00
-4.939264799951067288930062204599e+03	-2.480264743264996949324158181938e-05	-2.015515378122328265814849901361e-05	0.000000000000000000000000000000e+00
-4.939164799951066925132181495428e+03	-2.500114896051691874378879176799e-05	-2.027005129643706947449935396044e-05	0.000000000000000000000000000000e+00
-4.939064799951066561334300786257e+03	-2.520030598023083006470855538250e-05	-2.038519861528173483973536139757e-05	0.000000000000000000000000000000e+00
-4.938964799951066197536420077085e+03	-2.540011633839356358513864031501e-05	-2.050059603840069665675084620293e-05	0.000000000000000000000000000000e+00
-4.938864799951065833738539367914e+03	-2.560057787284987848705139490413e-05	-2.061624385861666680446434296581e-05	0.000000000000000000000000000000e+00
-4.938764799951065469940658658743e+03	-2.580168841272258148443301262187e-05	-2.073214236090515933536027048945e-05	0.000000000000000000000000000000e+00
-4.938664799951065106142777949572e+03	-2.600344577844787181410655951819e-05	-2.084829182236817485588363518811e-05	0.000000000000000000000000000000e+00
-4.938564799951064742344897240400e+03	-2.620584778181081836369477333637e-05	-2.096469251220802382023808418943e-05	0.000000000000000000000000000000e+00
-4.938464799951064378547016531229e+03	-2.640889222598102653496304759173e-05	-2.108134469170129890198267519352e-05	0.000000000000000000000000000000e+00
-4.938364799951064014749135822058e+03	-2.661257690554846773748828847594e-05	-2.119824861417302354848167522672e-05	0.000000000000000000000000000000e+00
-4.938264799951063650951255112886e+03	-2.681689960655946812452185556985e-05	-2.131540452497091911996697499720e-05	0.000000000000000000000000000000e+00
-4.938164799951063287153374403715e+03	-2.702185810655287689983732046795e-05	-2.143281266143986854024426624843e-05	0.000000000000000000000000000000e+00
-4.938064799951062923355493694544e+03	-2.722745017459638709050873117690e-05	-2.155047325289651208453899078332e-05	0.000000000000000000000000000000e+00
-4.937964799951062559557612985373e+03	-2.743367357132303589067369442578e-05	-2.166838652060399902140458427979e-05	0.000000000000000000000000000000e+00
-4.937864799951062195759732276201e+03	-2.764052604896784391869980768153e-05	-2.178655267774690527308838194909e-05	0.000000000000000000000000000000e+00
-4.937764799951061831961851567030e+03	-2.784800535140464759786306514489e-05	-2.190497192940631370622339701981e-05	0.000000000000000000000000000000e+00
-4.937664799951061468163970857859e+03	-2.805610921418307383856140246881e-05	-2.202364447253504688845060499602e-05	0.000000000000000000000000000000e+00
-4.937564799951061104366090148687e+03	-2.826483536456568073898590331972e-05	-2.214257049593305569910352270657e-05	0.000000000000000000000000000000e+00
-4.937464799951060740568209439516e+03	-2.847418152156527108051324581606e-05	-2.226175018022298073461402723172e-05	0.000000000000000000000000000000e+00
-4.937364799951060376770328730345e+03	-2.868414539598234134836970965488e-05	-2.238118369782585940358510256942e-05	0.000000000000000000000000000000e+00
-4.937264799951060012972448021173e+03	-2.889472469044272387580715721889e-05	-2.250087121293701259284840421326e-05	0.000000000000000000000000000000e+00
-4.937164799951059649174567312002e+03	-2.910591709943535773728699733720e-05	-2.262081288150208041132054048727e-05	0.000000000000000000000000000000e+00
-4.937064799951059285376686602831e+03	-2.931772030935024598891254499211e-05	-2.274100885119323072858059375800e-05	0.000000000000000000000000000000e+00
-4.936964799951058921578805893660e+03	-2.953013199851653826973757466234e-05	-2.286145926138552017937814742066e-05	0.000000000000000000000000000000e+00
-4.936864799951058557780925184488e+03	-2.974314983724079636219148059517e-05	-2.298216424313343473912613079690e-05	0.000000000000000000000000000000e+00
-4.936764799951058193983044475317e+03	-2.995677148784541560656673186980e-05	-2.310312391914758954158774784116e-05	0.000000000000000000000000000000e+00
-4.936664799951057830185163766146e+03	-3.017099460470718522890967716599e-05	-2.322433840377159132688927867250e-05	0.000000000000000000000000000000e+00
-4.936564799951057466387283056974e+03	-3.038581683429602485176437842718e-05	-2.334580780295907029612233196669e-05	0.000000000000000000000000000000e+00
-4.936464799951057102589402347803e+03	-3.060123581521384636579263816003e-05	-2.346753221425087798440375919107e-05	0.000000000000000000000000000000e+00
-4.936364799951056738791521638632e+03	-3.081724917823360892490600071447e-05	-2.358951172675245792865680871664e-05	0.000000000000000000000000000000e+00
-4.936264799951056374993640929461e+03	-3.103385454633848236161500211416e-05	-2.371174642111138913011351980753e-05	0.000000000000000000000000000000e+00
-4.936164799951056011195760220289e+03	-3.125104953476121050215397190186e-05	-2.383423636949507859461583336724e-05	0.000000000000000000000000000000e+00
-4.936064799951055647397879511118e+03	-3.146883175102358967808666156962e-05	-2.395698163556865038456046568260e-05	0.000000000000000000000000000000e+00
-4.935964799951055283599998801947e+03	-3.168719879497610309197416778026e-05	-2.407998227447298713677428794178e-05	0.000000000000000000000000000000e+00
-4.935864799951054919802118092775e+03	-3.190614825883771781336872841450e-05	-2.420323833280295115137452366394e-05	0.000000000000000000000000000000e+00
-4.935764799951054556004237383604e+03	-3.212567772723583085260623537494e-05	-2.432674984858577827535018600624e-05	0.000000000000000000000000000000e+00
-4.935664799951054192206356674433e+03	-3.234578477724635075987030807809e-05	-2.445051685125964458086475494802e-05	0.000000000000000000000000000000e+00
-4.935564799951053828408475965261e+03	-3.256646697843394863084581780655e-05	-2.457453936165238550948936024909e-05	0.000000000000000000000000000000e+00
-4.935464799951053464610595256090e+03	-3.278772189289241753258966061146e-05	-2.469881739196043863313403954329e-05	0.000000000000000000000000000000e+00
-4.935364799951053100812714546919e+03	-3.300954707528522844104529321285e-05	-2.482335094572790499959161203414e-05	0.000000000000000000000000000000e+00
-4.935264799951052737014833837748e+03	-3.323194007288619459877451745022e-05	-2.494814001782582731851604929130e-05	0.000000000000000000000000000000e+00
-4.935164799951052373216953128576e+03	-3.345489842562030527927871559335e-05	-2.507318459443162061333135182117e-05	0.000000000000000000000000000000e+00
-4.935064799951052009419072419405e+03	-3.367841966610466119527375616904e-05	-2.519848465300868922038882158354e-05	0.000000000000000000000000000000e+00
-4.934964799951051645621191710234e+03	-3.390250131968961319487224082003e-05	-2.532404016228622335910915241985e-05	0.000000000000000000000000000000e+00
-4.934864799951051281823311001062e+03	-3.412714090450000937798299971426e-05	-2.544985108223916172058218232443e-05	0.000000000000000000000000000000e+00
-4.934764799951050918025430291891e+03	-3.435233593147657773798214764227e-05	-2.557591736406835056781040871332e-05	0.000000000000000000000000000000e+00
-4.934664799951050554227549582720e+03	-3.457808390441747820997359097461e-05	-2.570223895018085869001479848439e-05	0.000000000000000000000000000000e+00
-4.934564799951050190429668873549e+03	-3.480438232001995636300320513534e-05	-2.582881577417050242111151714397e-05	0.000000000000000000000000000000e+00
-4.934464799951049826631788164377e+03	-3.503122866792217327512604096995e-05	-2.595564776079852312411916370749e-05	0.000000000000000000000000000000e+00
-4.934364799951049462833907455206e+03	-3.525862043074516415748151376697e-05	-2.608273482597445779907797958064e-05	0.000000000000000000000000000000e+00
-4.934264799951049099036026746035e+03	-3.548655508413490539858584082999e-05	-2.621007687673719265008566436936e-05	0.000000000000000000000000000000e+00
-4.934164799951048735238146036863e+03	-3.571503009680457134400466401303e-05	-2.633767381123619622331800960158e-05	0.000000000000000000000000000000e+00
-4.934064799951048371440265327692e+03	-3.594404293057688594371576473741e-05	-2.646552551871293550416613937770e-05	0.000000000000000000000000000000e+00
-4.933964799951048007642384618521e+03	-3.617359104042662347727049576562e-05	-2.659363187948247836162214696731e-05	0.000000000000000000000000000000e+00
-4.933864799951047643844503909349e+03	-3.640367187452324480422677366320e-05	-2.672199276491526878738597128304e-05	0.000000000000000000000000000000e+00
-4.933764799951047280046623200178e+03	-3.663428287427367591611720998301e-05	-2.685060803741910881101140340377e-05	0.000000000000000000000000000000e+00
-4.933664799951046916248742491007e+03	-3.686542147436520168489806903445e-05	-2.697947755042129965724617690626e-05	0.000000000000000000000000000000e+00
-4.933564799951046552450861781836e+03	-3.709708510280850868919694240944e-05	-2.710860114835098619127939922890e-05	0.000000000000000000000000000000e+00
-4.933464799951046188652981072664e+03	-3.732927118098084323704125009336e-05	-2.723797866662168771123737898154e-05	0.000000000000000000000000000000e+00
-4.933364799951045824855100363493e+03	-3.756197712366931846638545833272e-05	-2.736760993161400153540069313252e-05	0.000000000000000000000000000000e+00
-4.933264799951045461057219654322e+03	-3.779520033911435019464628015662e-05	-2.749749476065850310106501719343e-05	0.000000000000000000000000000000e+00
-4.933164799951045097259338945150e+03	-3.802893822905318763592796837969e-05	-2.762763296201884257504571840158e-05	0.000000000000000000000000000000e+00
-4.933064799951044733461458235979e+03	-3.826318818876362707736421553406e-05	-2.775802433487502103516726681409e-05	0.000000000000000000000000000000e+00
-4.932964799951044369663577526808e+03	-3.849794760710782042315014628286e-05	-2.788866866930684622273746431365e-05	0.000000000000000000000000000000e+00
-4.932864799951044005865696817636e+03	-3.873321386657620571131871445303e-05	-2.801956574627759497106080366358e-05	0.000000000000000000000000000000e+00
-4.932764799951043642067816108465e+03	-3.896898434333157315578866075612e-05	-2.815071533761786198120022350899e-05	0.000000000000000000000000000000e+00
-4.932664799951043278269935399294e+03	-3.920525640725327348994760923162e-05	-2.828211720600959155685547030679e-05	0.000000000000000000000000000000e+00
-4.932564799951042914472054690123e+03	-3.944202742198151440166167813750e-05	-2.841377110497030585088522325332e-05	0.000000000000000000000000000000e+00
-4.932464799951042550674173980951e+03	-3.967929474496181959861096366637e-05	-2.854567677883753301160477122700e-05	0.000000000000000000000000000000e+00
-4.932364799951042186876293271780e+03	-3.991705572748957596505153810895e-05	-2.867783396275340134754135157369e-05	0.000000000000000000000000000000e+00
-4.932264799951041823078412562609e+03	-4.015530771475471624384900870552e-05	-2.881024238264946727328293107906e-05	0.000000000000000000000000000000e+00
-4.932164799951041459280531853437e+03	-4.039404804588653724378363718550e-05	-2.894290175523169572125749271496e-05	0.000000000000000000000000000000e+00
-4.932064799951041095482651144266e+03	-4.063327405399861969080912982299e-05	-2.907581178796566755834218653831e-05	0.000000000000000000000000000000e+00
-4.931964799951040731684770435095e+03	-4.087298306623387005205583211165e-05	-2.920897217906195640906193145003e-05	0.000000000000000000000000000000e+00
-4.931864799951040367886889725924e+03	-4.111317240380967755631475002431e-05	-2.934238261746171893109072503769e-05	0.000000000000000000000000000000e+00
-4.931764799951040004089009016752e+03	-4.135383938206320673979313196078e-05	-2.947604278282246127360598231260e-05	0.000000000000000000000000000000e+00
-4.931664799951039640291128307581e+03	-4.159498131049679163582372121155e-05	-2.960995234550402915234094958219e-05	0.000000000000000000000000000000e+00
-4.931564799951039276493247598410e+03	-4.183659549282343160852767893765e-05	-2.974411096655476733122656918251e-05	0.000000000000000000000000000000e+00
-4.931464799951038912695366889238e+03	-4.207867922701244981680337997609e-05	-2.987851829769789255633605229434e-05	0.000000000000000000000000000000e+00
-4.931364799951038548897486180067e+03	-4.232122980533520588842383292061e-05	-3.001317398131805622520963672262e-05	0.000000000000000000000000000000e+00
-4.931264799951038185099605470896e+03	-4.256424451441097122445997302798e-05	-3.014807765044810695595489669074e-05	0.000000000000000000000000000000e+00
-4.931164799951037821301724761724e+03	-4.280772063525288561886689153724e-05	-3.028322892875605983238618268416e-05	0.000000000000000000000000000000e+00
-4.931064799951037457503844052553e+03	-4.305165544331404262707804764254e-05	-3.041862743053225538454424625723e-05	0.000000000000000000000000000000e+00
-4.930964799951037093705963343382e+03	-4.329604620853366980228957294763e-05	-3.055427276067670830459604980334e-05	0.000000000000000000000000000000e+00
-4.930864799951036729908082634211e+03	-4.354089019538343090448898053957e-05	-3.069016451468668316756444047755e-05	0.000000000000000000000000000000e+00
-4.930764799951036366110201925039e+03	-4.378618466291385008222827868174e-05	-3.082630227864445649930622006529e-05	0.000000000000000000000000000000e+00
-4.930664799951036002312321215868e+03	-4.403192686480080381703286485084e-05	-3.096268562920526519173861079715e-05	0.000000000000000000000000000000e+00
-4.930564799951035638514440506697e+03	-4.427811404939216872187271456518e-05	-3.109931413358547853476379629889e-05	0.000000000000000000000000000000e+00
-4.930464799951035274716559797525e+03	-4.452474345975451677347861645373e-05	-3.123618734955097014796901455647e-05	0.000000000000000000000000000000e+00
-4.930364799951034910918679088354e+03	-4.477181233371998672751143621973e-05	-3.137330482540567287144325780979e-05	0.000000000000000000000000000000e+00
-4.930264799951034547120798379183e+03	-4.501931790393320296757642684504e-05	-3.151066609998035727329204758185e-05	0.000000000000000000000000000000e+00
-4.930164799951034183322917670012e+03	-4.526725739789832310324552144820e-05	-3.164827070262162022132312877432e-05	0.000000000000000000000000000000e+00
-4.930064799951033819525036960840e+03	-4.551562803802618043576971862407e-05	-3.178611815318102253253088051999e-05	0.000000000000000000000000000000e+00
-4.929964799951033455727156251669e+03	-4.576442704168152806774513829957e-05	-3.192420796200451122565100448014e-05	0.000000000000000000000000000000e+00
-4.929864799951033091929275542498e+03	-4.601365162123039820925990417422e-05	-3.206253962992199085151392989879e-05	0.000000000000000000000000000000e+00
-4.929764799951032728131394833326e+03	-4.626329898408753602294038453913e-05	-3.220111264823711166383271575775e-05	0.000000000000000000000000000000e+00
-4.929664799951032364333514124155e+03	-4.651336633276396221800541574964e-05	-3.233992649871728140668902806709e-05	0.000000000000000000000000000000e+00
-4.929564799951032000535633414984e+03	-4.676385086491459663069272800762e-05	-3.247898065358383973234498998117e-05	0.000000000000000000000000000000e+00
-4.929464799951031636737752705812e+03	-4.701474977338601732995693183170e-05	-3.261827457550250366959815329082e-05	0.000000000000000000000000000000e+00
-4.929364799951031272939871996641e+03	-4.726606024626428748580328487172e-05	-3.275780771757394861740803060357e-05	0.000000000000000000000000000000e+00
-4.929264799951030909141991287470e+03	-4.751777946692289743410228530784e-05	-3.289757952332466716532932693440e-05	0.000000000000000000000000000000e+00
-4.929164799951030545344110578299e+03	-4.776990461407078805656720166262e-05	-3.303758942669797699174388805332e-05	0.000000000000000000000000000000e+00
-4.929064799951030181546229869127e+03	-4.802243286180046902842169509462e-05	-3.317783685204525237879072396829e-05	0.000000000000000000000000000000e+00
-4.928964799951029817748349159956e+03	-4.827536137963623193375753417378e-05	-3.331832121411739967278484164659e-05	0.000000000000000000000000000000e+00
-4.928864799951029453950468450785e+03	-4.852868733258246502484598017269e-05	-3.345904191805649537496195056185e-05	0.000000000000000000000000000000e+00
-4.928764799951029090152587741613e+03	-4.878240788117204252034853073638e-05	-3.359999835938764784892124337645e-05	0.000000000000000000000000000000e+00
-4.928664799951028726354707032442e+03	-4.903652018151480877121775603378e-05	-3.374118992401108264476625175909e-05	0.000000000000000000000000000000e+00
-4.928564799951028362556826323271e+03	-4.929102138534614374176107132186e-05	-3.388261598819441755862588716575e-05	0.000000000000000000000000000000e+00
-4.928464799951027998758945614100e+03	-4.954590864007564368718533609481e-05	-3.402427591856517486140071282463e-05	0.000000000000000000000000000000e+00
-4.928364799951027634961064904928e+03	-4.980117908883586281751365554271e-05	-3.416616907210346971036224461571e-05	0.000000000000000000000000000000e+00
-4.928264799951027271163184195757e+03	-5.005682987053114305292869645747e-05	-3.430829479613493572997748315423e-05	0.000000000000000000000000000000e+00
-4.928164799951026907365303486586e+03	-5.031285811988653864680609562043e-05	-3.445065242832384710437720887199e-05	0.000000000000000000000000000000e+00
-4.928064799951026543567422777414e+03	-5.056926096749682212391080460279e-05	-3.459324129666646428652235223389e-05	0.000000000000000000000000000000e+00
-4.927964799951026179769542068243e+03	-5.082603553987556475749279294440e-05	-3.473606071948458977154128302089e-05	0.000000000000000000000000000000e+00
-4.927864799951025815971661359072e+03	-5.108317895950431191407284381434e-05	-3.487911000541932715797444064521e-05	0.000000000000000000000000000000e+00
-4.927764799951025452173780649900e+03	-5.134068834488183293712770804973e-05	-3.502238845342505704945346156620e-05	0.000000000000000000000000000000e+00
-4.927664799951025088375899940729e+03	-5.159856081057345234593819460756e-05	-3.516589535276363657307838184174e-05	0.000000000000000000000000000000e+00
-4.927564799951024724578019231558e+03	-5.185679346726044879707304136041e-05	-3.530962998299880218570218071150e-05	0.000000000000000000000000000000e+00
-4.927464799951024360780138522387e+03	-5.211538342178956246609003444270e-05	-3.545359161399078254438624324685e-05	0.000000000000000000000000000000e+00
-4.927364799951023996982257813215e+03	-5.237432777722255663934575187213e-05	-3.559777950589113499355389813594e-05	0.000000000000000000000000000000e+00
-4.927264799951023633184377104044e+03	-5.263362363288584029217750948071e-05	-3.574219290913779889257845256978e-05	0.000000000000000000000000000000e+00
-4.927164799951023269386496394873e+03	-5.289326808442020586356613343071e-05	-3.588683106445034545501499012587e-05	0.000000000000000000000000000000e+00
-4.927064799951022905588615685701e+03	-5.315325822383062124090735700577e-05	-3.603169320282547153332097789047e-05	0.000000000000000000000000000000e+00
-4.926964799951022541790734976530e+03	-5.341359113953608273115541971165e-05	-3.617677854553268991522063657840e-05	0.000000000000000000000000000000e+00
-4.926864799951022177992854267359e+03	-5.367426391641957645218391492747e-05	-3.632208630411021613171307365064e-05	0.000000000000000000000000000000e+00
-4.926764799951021814194973558187e+03	-5.393527363587804650041021559126e-05	-3.646761568036111953935995977361e-05	0.000000000000000000000000000000e+00
-4.926664799951021450397092849016e+03	-5.419661737587252574874577271125e-05	-3.661336586634966413795339024162e-05	0.000000000000000000000000000000e+00
-4.926564799951021086599212139845e+03	-5.445829221097823953949210173953e-05	-3.675933604439785945235466546599e-05	0.000000000000000000000000000000e+00
-4.926464799951020722801331430674e+03	-5.472029521243486523129906373697e-05	-3.690552538708224180729472463369e-05	0.000000000000000000000000000000e+00
-4.926364799951020359003450721502e+03	-5.498262344819679174612314653814e-05	-3.705193305723085211381834236377e-05	0.000000000000000000000000000000e+00
-4.926264799951019995205570012331e+03	-5.524527398298347398387583839785e-05	-3.719855820792047115374429067103e-05	0.000000000000000000000000000000e+00
-4.926164799951019631407689303160e+03	-5.550824387832985499970778198175e-05	-3.734539998247403104697852982419e-05	0.000000000000000000000000000000e+00
-4.926064799951019267609808593988e+03	-5.577153019263686949645586476976e-05	-3.749245751445827066431620844256e-05	0.000000000000000000000000000000e+00
-4.925964799951018903811927884817e+03	-5.603512998122195409335388749383e-05	-3.763972992768160110441458265917e-05	0.000000000000000000000000000000e+00
-4.925864799951018540014047175646e+03	-5.629904029636967956748763719510e-05	-3.778721633619219478746401041924e-05	0.000000000000000000000000000000e+00
-4.925764799951018176216166466475e+03	-5.656325818738242375283142848730e-05	-3.793491584427627106050270877624e-05	0.000000000000000000000000000000e+00
-4.925664799951017812418285757303e+03	-5.682778070063108509686611302669e-05	-3.808282754645663252448389846094e-05	0.000000000000000000000000000000e+00
-4.925564799951017448620405048132e+03	-5.709260487960590463741433753242e-05	-3.823095052749142497804102358572e-05	0.000000000000000000000000000000e+00
-4.925464799951017084822524338961e+03	-5.735772776496728120321222377243e-05	-3.837928386237305999157884417450e-05	0.000000000000000000000000000000e+00
-4.925364799951016721024643629789e+03	-5.762314639459670858722545316866e-05	-3.852782661632743563696196220647e-05	0.000000000000000000000000000000e+00
-4.925264799951016357226762920618e+03	-5.788885780364771949622892943665e-05	-3.867657784481331307126564245102e-05	0.000000000000000000000000000000e+00
-4.925164799951015993428882211447e+03	-5.815485902459691759181295567238e-05	-3.882553659352196417106975467881e-05	0.000000000000000000000000000000e+00
-4.925064799951015629631001502275e+03	-5.842114708729505018897087964547e-05	-3.897470189837698857334216673287e-05	0.000000000000000000000000000000e+00
-4.924964799951015265833120793104e+03	-5.868771901901814194105894140208e-05	-3.912407278553440176686525897587e-05	0.000000000000000000000000000000e+00
-4.924864799951014902035240083933e+03	-5.895457184451866918233758907419e-05	-3.927364827138290614277904566620e-05	0.000000000000000000000000000000e+00
-4.924764799951014538237359374762e+03	-5.922170258607678848062141896413e-05	-3.942342736254441276687668360701e-05	0.000000000000000000000000000000e+00
-4.924664799951014174439478665590e+03	-5.948910826355163972882847400747e-05	-3.957340905587476643980732182726e-05	0.000000000000000000000000000000e+00
-4.924564799951013810641597956419e+03	-5.975678589443266278905669830479e-05	-3.972359233846468759771344836373e-05	0.000000000000000000000000000000e+00
-4.924464799951013446843717247248e+03	-6.002473249389097512303259396305e-05	-3.987397618764095815835704628149e-05	0.000000000000000000000000000000e+00
-4.924364799951013083045836538076e+03	-6.029294507483082396145923631536e-05	-4.002455957096782420768024679525e-05	0.000000000000000000000000000000e+00
-4.924264799951012719247955828905e+03	-6.056142064794104524962786717523e-05	-4.017534144624858842174616735399e-05	0.000000000000000000000000000000e+00
-4.924164799951012355450075119734e+03	-6.083015622174659035566526843475e-05	-4.032632076152748031548644913613e-05	0.000000000000000000000000000000e+00
-4.924064799951011991652194410563e+03	-6.109914880266010021262618190363e-05	-4.047749645509170267430182343915e-05	0.000000000000000000000000000000e+00
-4.923964799951011627854313701391e+03	-6.136839539503348623684930718269e-05	-4.062886745547372193115148730769e-05	0.000000000000000000000000000000e+00
-4.923864799951011264056432992220e+03	-6.163789300120961966653054808774e-05	-4.078043268145379571286771036576e-05	0.000000000000000000000000000000e+00
-4.923764799951010900258552283049e+03	-6.190763862157402767655983710782e-05	-4.093219104206267656932347054344e-05	0.000000000000000000000000000000e+00
-4.923664799951010536460671573877e+03	-6.217762925460657594083080379477e-05	-4.108414143658460030567036724847e-05	0.000000000000000000000000000000e+00
-4.923564799951010172662790864706e+03	-6.244786189693330704861273794393e-05	-4.123628275456044372116598539790e-05	0.000000000000000000000000000000e+00
-4.923464799951009808864910155535e+03	-6.271833354337819760575961636206e-05	-4.138861387579114662228080279149e-05	0.000000000000000000000000000000e+00
-4.923364799951009445067029446363e+03	-6.298904118701505086119069032335e-05	-4.154113367034133712371243851713e-05	0.000000000000000000000000000000e+00
-4.923264799951009081269148737192e+03	-6.325998181921937578084391695654e-05	-4.169384099854318056609797649159e-05	0.000000000000000000000000000000e+00
-4.923164799951008717471268028021e+03	-6.353115242972027967415654670091e-05	-4.184673471100046560295152020537e-05	0.000000000000000000000000000000e+00
-4.923064799951008353673387318850e+03	-6.380255000665245568823580324391e-05	-4.199981364859289357550908849959e-05	0.000000000000000000000000000000e+00
-4.922964799951007989875506609678e+03	-6.407417153660815674950240738994e-05	-4.215307664248062538558947665024e-05	0.000000000000000000000000000000e+00
-4.922864799951007626077625900507e+03	-6.434601400468921016291556913558e-05	-4.230652251410902488009888045006e-05	0.000000000000000000000000000000e+00
-4.922764799951007262279745191336e+03	-6.461807439455909997383376008884e-05	-4.246015007521362585223359542574e-05	0.000000000000000000000000000000e+00
-4.922664799951006898481864482164e+03	-6.489034968849500867229401768199e-05	-4.261395812782535654069868136240e-05	0.000000000000000000000000000000e+00
-4.922564799951006534683983772993e+03	-6.516283686743996731750849793485e-05	-4.276794546427594708804323375695e-05	0.000000000000000000000000000000e+00
-4.922464799951006170886103063822e+03	-6.543553291105496500477956001163e-05	-4.292211086720359449701162057877e-05	0.000000000000000000000000000000e+00
-4.922364799951005807088222354650e+03	-6.570843479777112609505063112181e-05	-4.307645310955884442732921613128e-05	0.000000000000000000000000000000e+00
-4.922264799951005443290341645479e+03	-6.598153950484192810203853962747e-05	-4.323097095461066950413189791114e-05	0.000000000000000000000000000000e+00
-4.922164799951005079492460936308e+03	-6.625484400839537892178437994417e-05	-4.338566315595283222946582091240e-05	0.000000000000000000000000000000e+00
-4.922064799951004715694580227137e+03	-6.652834528348627537736731385465e-05	-4.354052845751042407664022082514e-05	0.000000000000000000000000000000e+00
-4.921964799951004351896699517965e+03	-6.680204030414847531614552789136e-05	-4.369556559354664853006902647259e-05	0.000000000000000000000000000000e+00
-4.921864799951003988098818808794e+03	-6.707592604344716970699719071902e-05	-4.385077328866983451807412541790e-05	0.000000000000000000000000000000e+00
-4.921764799951003624300938099623e+03	-6.734999947353120894767003479231e-05	-4.400615025784064635733239256865e-05	0.000000000000000000000000000000e+00
-4.921664799951003260503057390451e+03	-6.762425756568541561960378194485e-05	-4.416169520637957152412941819186e-05	0.000000000000000000000000000000e+00
-4.921564799951002896705176681280e+03	-6.789869729038293790033403718454e-05	-4.431740682997459816099342089224e-05	0.000000000000000000000000000000e+00
-4.921464799951002532907295972109e+03	-6.817331561733758942336902642012e-05	-4.447328381468910942376365769135e-05	0.000000000000000000000000000000e+00
-4.921364799951002169109415262938e+03	-6.844810951555625690070211453175e-05	-4.462932483697004887920195548290e-05	0.000000000000000000000000000000e+00
-4.921264799951001805311534553766e+03	-6.872307595339129419279716737279e-05	-4.478552856365626886172084941684e-05	0.000000000000000000000000000000e+00
-4.921164799951001441513653844595e+03	-6.899821189859291637857391377153e-05	-4.494189365198710922307337445325e-05	0.000000000000000000000000000000e+00
-4.921064799951001077715773135424e+03	-6.927351431836162093044761967064e-05	-4.509841874961124035632240025784e-05	0.000000000000000000000000000000e+00
-4.920964799951000713917892426252e+03	-6.954898017940064954695023047293e-05	-4.525510249459569595519015106078e-05	0.000000000000000000000000000000e+00
-4.920864799951000350120011717081e+03	-6.982460644796839577524288911192e-05	-4.541194351543512939010580065080e-05	0.000000000000000000000000000000e+00
-4.920764799950999986322131007910e+03	-7.010039008993090750131854660410e-05	-4.556894043106132758226903267662e-05	0.000000000000000000000000000000e+00
-4.920664799950999622524250298738e+03	-7.037632807081430812504163618826e-05	-4.572609185085292816562094198041e-05	0.000000000000000000000000000000e+00
-4.920564799950999258726369589567e+03	-7.065241735585729905035068387775e-05	-4.588339637464537381804016713538e-05	0.000000000000000000000000000000e+00
-4.920464799950998894928488880396e+03	-7.092865491006363507040660687508e-05	-4.604085259274108343297352008427e-05	0.000000000000000000000000000000e+00
-4.920364799950998531130608171225e+03	-7.120503769825461330526816805531e-05	-4.619845908591984690776469091311e-05	0.000000000000000000000000000000e+00
-4.920264799950998167332727462053e+03	-7.148156268512156213956743044946e-05	-4.635621442544947742999891793225e-05	0.000000000000000000000000000000e+00
-4.920164799950997803534846752882e+03	-7.175822683527831660765805565916e-05	-4.651411717309663994670068665194e-05	0.000000000000000000000000000000e+00
-4.920064799950997439736966043711e+03	-7.203502711331377509392653868403e-05	-4.667216588113796423660170620273e-05	0.000000000000000000000000000000e+00
-4.919964799950997075939085334539e+03	-7.231196048384433406035903812992e-05	-4.683035909237132738899833661605e-05	0.000000000000000000000000000000e+00
-4.919864799950996712141204625368e+03	-7.258902391156643119432545496750e-05	-4.698869534012740055688855944638e-05	0.000000000000000000000000000000e+00
-4.919764799950996348343323916197e+03	-7.286621436130902079372773094690e-05	-4.714717314828142610307060156316e-05	0.000000000000000000000000000000e+00
-4.919664799950995984545443207026e+03	-7.314352879808611691478392735632e-05	-4.730579103126517770535816587163e-05	0.000000000000000000000000000000e+00
-4.919564799950995620747562497854e+03	-7.342096418714922809959505523025e-05	-4.746454749407920506486593947848e-05	0.000000000000000000000000000000e+00
-4.919464799950995256949681788683e+03	-7.369851749403990052392915410806e-05	-4.762344103230525479714813075205e-05	0.000000000000000000000000000000e+00
-4.919364799950994893151801079512e+03	-7.397618568464219338236959044863e-05	-4.778247013211895559761654972419e-05	0.000000000000000000000000000000e+00
-4.919264799950994529353920370340e+03	-7.425396572523515427346335604497e-05	-4.794163327030270669486602952425e-05	0.000000000000000000000000000000e+00
-4.919164799950994165556039661169e+03	-7.453185458254530813739652250760e-05	-4.810092891425880347322507901708e-05	0.000000000000000000000000000000e+00
-4.919064799950993801758158951998e+03	-7.480984922379910553608822754157e-05	-4.826035552202277993574103254204e-05	0.000000000000000000000000000000e+00
-4.918964799950993437960278242826e+03	-7.508794661677541159086612942986e-05	-4.841991154227699511265400889037e-05	0.000000000000000000000000000000e+00
-4.918864799950993074162397533655e+03	-7.536614372985792715750608117276e-05	-4.857959541436440920525105524597e-05	0.000000000000000000000000000000e+00
-4.918764799950992710364516824484e+03	-7.564443753208765065885327283368e-05	-4.873940556830265110905414660536e-05	0.000000000000000000000000000000e+00
-4.918664799950992346566636115313e+03	-7.592282499321529925986190567855e-05	-4.889934042479823501480690195464e-05	0.000000000000000000000000000000e+00
-4.918564799950991982768755406141e+03	-7.620130308375373004263486631515e-05	-4.905939839526105483626799985686e-05	0.000000000000000000000000000000e+00
-4.918464799950991618970874696970e+03	-7.647986877503030697135477655735e-05	-4.921957788181910225470266917469e-05	0.000000000000000000000000000000e+00
-4.918364799950991255172993987799e+03	-7.675851903923933561985082363321e-05	-4.937987727733338127501794279084e-05	0.000000000000000000000000000000e+00
-4.918264799950990891375113278627e+03	-7.703725084949437592642118577402e-05	-4.954029496541305995112314253248e-05	0.000000000000000000000000000000e+00
-4.918164799950990527577232569456e+03	-7.731606117988064981634555028478e-05	-4.970082932043088638556990743744e-05	0.000000000000000000000000000000e+00
-4.918064799950990163779351860285e+03	-7.759494700550734040418038306441e-05	-4.986147870753876058325451681164e-05	0.000000000000000000000000000000e+00
-4.917964799950989799981471151114e+03	-7.787390530255990474858135419467e-05	-5.002224148268359090819049073140e-05	0.000000000000000000000000000000e+00
-4.917864799950989436183590441942e+03	-7.815293304835237305459860746026e-05	-5.018311599262334705192495354353e-05	0.000000000000000000000000000000e+00
-4.917764799950989072385709732771e+03	-7.843202722137963432344487380021e-05	-5.034410057494335694744380660381e-05	0.000000000000000000000000000000e+00
-4.917664799950988708587829023600e+03	-7.871118480136965423962780441514e-05	-5.050519355807278664219350794440e-05	0.000000000000000000000000000000e+00
-4.917564799950988344789948314428e+03	-7.899040276933572016313661601217e-05	-5.066639326130141832670028545493e-05	0.000000000000000000000000000000e+00
-4.917464799950987980992067605257e+03	-7.926967810762864546404726784345e-05	-5.082769799479658421725164485494e-05	0.000000000000000000000000000000e+00
-4.917364799950987617194186896086e+03	-7.954900779998890609449185840063e-05	-5.098910605962035793659384297349e-05	0.000000000000000000000000000000e+00
-4.917264799950987253396306186914e+03	-7.982838883159885847579095852211e-05	-5.115061574774696951132743616419e-05	0.000000000000000000000000000000e+00
-4.917164799950986889598425477743e+03	-8.010781818913478120273291560594e-05	-5.131222534208042365721016975222e-05	0.000000000000000000000000000000e+00
-4.917064799950986525800544768572e+03	-8.038729286081899806301609423542e-05	-5.147393311647238911500298885748e-05	0.000000000000000000000000000000e+00
-4.916964799950986162002664059401e+03	-8.066680983647196039910964859843e-05	-5.163573733574025739290550007787e-05	0.000000000000000000000000000000e+00
-4.916864799950985798204783350229e+03	-8.094636610756423460242420242494e-05	-5.179763625568546578327097651417e-05	0.000000000000000000000000000000e+00
-4.916764799950985434406902641058e+03	-8.122595866726853026506399713114e-05	-5.195962812311201689096512579269e-05	0.000000000000000000000000000000e+00
-4.916664799950985070609021931887e+03	-8.150558451051163346388894748173e-05	-5.212171117584523533095008929195e-05	0.000000000000000000000000000000e+00
-4.916564799950984706811141222715e+03	-8.178524063402635359710385332122e-05	-5.228388364275076837135725060790e-05	0.000000000000000000000000000000e+00
-4.916464799950984343013260513544e+03	-8.206492403640340245821183096098e-05	-5.244614374375376953567665094802e-05	0.000000000000000000000000000000e+00
-4.916364799950983979215379804373e+03	-8.234463171814328686249490063531e-05	-5.260848968985831937417163572945e-05	0.000000000000000000000000000000e+00
-4.916264799950983615417499095201e+03	-8.262436068170807930075016933813e-05	-5.277091968316709018078231041571e-05	0.000000000000000000000000000000e+00
-4.916164799950983251619618386030e+03	-8.290410793157322925060748186610e-05	-5.293343191690121399793633738540e-05	0.000000000000000000000000000000e+00
-4.916064799950982887821737676859e+03	-8.318387047427927962015697938014e-05	-5.309602457542038101432138597069e-05	0.000000000000000000000000000000e+00
-4.915964799950982524023856967688e+03	-8.346364531848358319157665796695e-05	-5.325869583424314125056492352783e-05	0.000000000000000000000000000000e+00
-4.915864799950982160225976258516e+03	-8.374342947501196485465130292525e-05	-5.342144386006747051919354984939e-05	0.000000000000000000000000000000e+00
-4.915764799950981796428095549345e+03	-8.402321995691031607765564270807e-05	-5.358426681079150579118178243654e-05	0.000000000000000000000000000000e+00
-4.915664799950981432630214840174e+03	-8.430301377949617582571034679617e-05	-5.374716283553455161304396314748e-05	0.000000000000000000000000000000e+00
-4.915564799950981068832334131002e+03	-8.458280796041027082155655536511e-05	-5.391013007465826948304277177471e-05	0.000000000000000000000000000000e+00
-4.915464799950980705034453421831e+03	-8.486259951966794738611316040178e-05	-5.407316665978811794915012689522e-05	0.000000000000000000000000000000e+00
-4.915364799950980341236572712660e+03	-8.514238547971065748914271109626e-05	-5.423627071383498921865184971836e-05	0.000000000000000000000000000000e+00
-4.915264799950979977438692003489e+03	-8.542216286545732282717291461438e-05	-5.439944035101708971324113717216e-05	0.000000000000000000000000000000e+00
-4.915164799950979613640811294317e+03	-8.570192870435565824383666866382e-05	-5.456267367688203068828295405623e-05	0.000000000000000000000000000000e+00
-4.915064799950979249842930585146e+03	-8.598168002643345449263062585388e-05	-5.472596878832912891624934426105e-05	0.000000000000000000000000000000e+00
-4.914964799950978886045049875975e+03	-8.626141386434983389461944591758e-05	-5.488932377363193776311639515697e-05	0.000000000000000000000000000000e+00
-4.914864799950978522247169166803e+03	-8.654112725344641112844995545217e-05	-5.505273671246101543398643318739e-05	0.000000000000000000000000000000e+00
-4.914764799950978158449288457632e+03	-8.682081723179841336278383945313e-05	-5.521620567590688295409040442507e-05	0.000000000000000000000000000000e+00
-4.914664799950977794651407748461e+03	-8.710048084026578683620317677949e-05	-5.537972872650321254275190829830e-05	0.000000000000000000000000000000e+00
-4.914564799950977430853527039289e+03	-8.738011512254418146437157099982e-05	-5.554330391825024638031288448659e-05	0.000000000000000000000000000000e+00
-4.914464799950977067055646330118e+03	-8.765971712521590834214096910060e-05	-5.570692929663841866296664084857e-05	0.000000000000000000000000000000e+00
-4.914364799950976703257765620947e+03	-8.793928389780085658807701198825e-05	-5.587060289867221482681611255394e-05	0.000000000000000000000000000000e+00
-4.914264799950976339459884911776e+03	-8.821881249280732887382144857824e-05	-5.603432275289421373104872814430e-05	0.000000000000000000000000000000e+00
-4.914164799950975975662004202604e+03	-8.849829996578282274334592560905e-05	-5.619808687940940089165439697005e-05	0.000000000000000000000000000000e+00
-4.914064799950975611864123493433e+03	-8.877774337536477127462430924965e-05	-5.636189328990965112173294748743e-05	0.000000000000000000000000000000e+00
-4.913964799950975248066242784262e+03	-8.905713978333117532108775815658e-05	-5.652573998769845511729037479398e-05	0.000000000000000000000000000000e+00
-4.913864799950974884268362075090e+03	-8.933648625465122220055264046223e-05	-5.668962496771585610720600723056e-05	0.000000000000000000000000000000e+00
-4.913764799950974520470481365919e+03	-8.961577985753579596393120221265e-05	-5.685354621656360334363417008419e-05	0.000000000000000000000000000000e+00
-4.913664799950974156672600656748e+03	-8.989501766348797411141507973653e-05	-5.701750171253052920910392442622e-05	0.000000000000000000000000000000e+00
-4.913564799950973792874719947577e+03	-9.017419674735340233591440739502e-05	-5.718148942561811605899899091376e-05	0.000000000000000000000000000000e+00
-4.913464799950973429076839238405e+03	-9.045331418737064216144261319386e-05	-5.734550731756632733831721693285e-05	0.000000000000000000000000000000e+00
-4.913364799950973065278958529234e+03	-9.073236706522143726633827798267e-05	-5.750955334187960810501949460161e-05	0.000000000000000000000000000000e+00
-4.913264799950972701481077820063e+03	-9.101135246608089849132405824150e-05	-5.767362544385312272260390997758e-05	0.000000000000000000000000000000e+00
-4.913164799950972337683197110891e+03	-9.129026747866766174251129672967e-05	-5.783772156059920939311438936592e-05	0.000000000000000000000000000000e+00
-4.913064799950971973885316401720e+03	-9.156910919529389681660591637780e-05	-5.800183962107403797805668665966e-05	0.000000000000000000000000000000e+00
-4.912964799950971610087435692549e+03	-9.184787471191531622611431417980e-05	-5.816597754610448465974886778085e-05	0.000000000000000000000000000000e+00
-4.912864799950971246289554983377e+03	-9.212656112818110270938631867210e-05	-5.833013324841523021936987025704e-05	0.000000000000000000000000000000e+00
-4.912764799950970882491674274206e+03	-9.240516554748368766285943065597e-05	-5.849430463265607515544255989859e-05	0.000000000000000000000000000000e+00
-4.912664799950970518693793565035e+03	-9.268368507700857023088453212623e-05	-5.865848959542943776143339440488e-05	0.000000000000000000000000000000e+00
-4.912564799950970154895912855864e+03	-9.296211682778396021269856630553e-05	-5.882268602531810970136805227781e-05	0.000000000000000000000000000000e+00
-4.912464799950969791098032146692e+03	-9.324045791473040741687006160987e-05	-5.898689180291318099203651259543e-05	0.000000000000000000000000000000e+00
-4.912364799950969427300151437521e+03	-9.351870545671030904300025099474e-05	-5.915110480084220893068694402395e-05	0.000000000000000000000000000000e+00
-4.912264799950969063502270728350e+03	-9.379685657657734930078841095735e-05	-5.931532288379758353436335682751e-05	0.000000000000000000000000000000e+00
-4.912164799950968699704390019178e+03	-9.407490840122588481898857626362e-05	-5.947954390856510304341417394447e-05	0.000000000000000000000000000000e+00
-4.912064799950968335906509310007e+03	-9.435285806164023518667616219346e-05	-5.964376572405277981796245523327e-05	0.000000000000000000000000000000e+00
-4.911964799950967972108628600836e+03	-9.463070269294385152177018216690e-05	-5.980798617131982241722915061288e-05	0.000000000000000000000000000000e+00
-4.911864799950967608310747891665e+03	-9.490843943444845793450115323253e-05	-5.997220308360586162434516244168e-05	0.000000000000000000000000000000e+00
-4.911764799950967244512867182493e+03	-9.518606542970307101813459693673e-05	-6.013641428636037298280717089405e-05	0.000000000000000000000000000000e+00
-4.911664799950966880714986473322e+03	-9.546357782654295157705875984888e-05	-6.030061759727229584457722233459e-05	0.000000000000000000000000000000e+00
-4.911564799950966516917105764151e+03	-9.574097377713844793465508553609e-05	-6.046481082629989636367112693094e-05	0.000000000000000000000000000000e+00
-4.911464799950966153119225054979e+03	-9.601825043804381213611437440036e-05	-6.062899177570078634380915105773e-05	0.000000000000000000000000000000e+00
-4.911364799950965789321344345808e+03	-9.629540497024582641587275855244e-05	-6.079315824006221313660983107674e-05	0.000000000000000000000000000000e+00
-4.911264799950965425523463636637e+03	-9.657243453921241611252052061687e-05	-6.095730800633150539384608190829e-05	0.000000000000000000000000000000e+00
-4.911164799950965061725582927465e+03	-9.684933631494118126854797612424e-05	-6.112143885384674921266295877231e-05	0.000000000000000000000000000000e+00
-4.911064799950964697927702218294e+03	-9.712610747200773849471117094012e-05	-6.128554855436766756870275996150e-05	0.000000000000000000000000000000e+00
-4.910964799950964334129821509123e+03	-9.740274518961410349197904690044e-05	-6.144963487210670981340104868096e-05	0.000000000000000000000000000000e+00
-4.910864799950963970331940799952e+03	-9.767924665163688383810042248356e-05	-6.161369556376035123545359395436e-05	0.000000000000000000000000000000e+00
-4.910764799950963606534060090780e+03	-9.795560904667539045900803706957e-05	-6.177772837854056202887276239011e-05	0.000000000000000000000000000000e+00
-4.910664799950963242736179381609e+03	-9.823182956809969489011397092426e-05	-6.194173105820654731158703132365e-05	0.000000000000000000000000000000e+00
-4.910564799950962878938298672438e+03	-9.850790541409853745980634842638e-05	-6.210570133709662266931206264786e-05	0.000000000000000000000000000000e+00
-4.910464799950962515140417963266e+03	-9.878383378772719481536457308835e-05	-6.226963694216036074996489801947e-05	0.000000000000000000000000000000e+00
-4.910364799950962151342537254095e+03	-9.905961189695518481854868975134e-05	-6.243353559299087338334971475362e-05	0.000000000000000000000000000000e+00
-4.910264799950961787544656544924e+03	-9.933523695471391723108012250520e-05	-6.259739500185735119885954702568e-05	0.000000000000000000000000000000e+00
-4.910164799950961423746775835752e+03	-9.961070617894422242737800798906e-05	-6.276121287373779297855819203633e-05	0.000000000000000000000000000000e+00
-4.910064799950961059948895126581e+03	-9.988601679264378523960543621030e-05	-6.292498690635188408806083293356e-05	0.000000000000000000000000000000e+00
-4.909964799950960696151014417410e+03	-1.001611660239144839350255988819e-04	-6.308871479019417306301209524833e-05	0.000000000000000000000000000000e+00
-4.909864799950960332353133708239e+03	-1.004361511060095936680863770718e-04	-6.325239420856739727336282008707e-05	0.000000000000000000000000000000e+00
-4.909764799950959968555252999067e+03	-1.007109692773809221698691485081e-04	-6.341602283761597121797271014998e-05	0.000000000000000000000000000000e+00
-4.909664799950959604757372289896e+03	-1.009856177817258099122660341962e-04	-6.357959834635974586975609712525e-05	0.000000000000000000000000000000e+00
-4.909564799950959240959491580725e+03	-1.012600938680340760620485207610e-04	-6.374311839672793065115358190909e-05	0.000000000000000000000000000000e+00
-4.909464799950958877161610871553e+03	-1.015343947906347475945015856880e-04	-6.390658064359323225003817192658e-05	0.000000000000000000000000000000e+00
-4.909364799950958513363730162382e+03	-1.018085178092428155121121347015e-04	-6.406998273480614251342013520940e-05	0.000000000000000000000000000000e+00
-4.909264799950958149565849453211e+03	-1.020824601890057742228229420434e-04	-6.423332231122952449674928798729e-05	0.000000000000000000000000000000e+00
-4.909164799950957785767968744040e+03	-1.023562192005500931556508104059e-04	-6.439659700677329338090737476108e-05	0.000000000000000000000000000000e+00
-4.909064799950957421970088034868e+03	-1.026297921200276070611417944534e-04	-6.455980444842934133468925761434e-05	0.000000000000000000000000000000e+00
-4.908964799950957058172207325697e+03	-1.029031762291616894713919272419e-04	-6.472294225630665211266429048820e-05	0.000000000000000000000000000000e+00
-4.908864799950956694374326616526e+03	-1.031763688152934532651222587774e-04	-6.488600804366664604599934662588e-05	0.000000000000000000000000000000e+00
-4.908764799950956330576445907354e+03	-1.034493671714277208397922414029e-04	-6.504899941695864700602625063652e-05	0.000000000000000000000000000000e+00
-4.908664799950955966778565198183e+03	-1.037221685962789265210773348436e-04	-6.521191397585559331329801979749e-05	0.000000000000000000000000000000e+00
-4.908564799950955602980684489012e+03	-1.039947703943169241046565187681e-04	-6.537474931328997903960675852630e-05	0.000000000000000000000000000000e+00
-4.908464799950955239182803779840e+03	-1.042671698758126046626196203881e-04	-6.553750301548989017769164533433e-05	0.000000000000000000000000000000e+00
-4.908364799950954875384923070669e+03	-1.045393643568834736922931738512e-04	-6.570017266201532541401719722529e-05	0.000000000000000000000000000000e+00
-4.908264799950954511587042361498e+03	-1.048113511595390656347404068072e-04	-6.586275582579465242682309478184e-05	0.000000000000000000000000000000e+00
-4.908164799950954147789161652327e+03	-1.050831276117262499730439784251e-04	-6.602525007316132168218997255948e-05	0.000000000000000000000000000000e+00
-4.908064799950953783991280943155e+03	-1.053546910473743882527900006529e-04	-6.618765296389067509779530196212e-05	0.000000000000000000000000000000e+00
-4.907964799950953420193400233984e+03	-1.056260388064404097873891230641e-04	-6.634996205123703930973955156247e-05	0.000000000000000000000000000000e+00
-4.907864799950953056395519524813e+03	-1.058971682349537653906532130854e-04	-6.651217488197095446464390811059e-05	0.000000000000000000000000000000e+00
-4.907764799950952692597638815641e+03	-1.061680766850612049265190073299e-04	-6.667428899641660629965533857444e-05	0.000000000000000000000000000000e+00
-4.907664799950952328799758106470e+03	-1.064387615150714599910816704487e-04	-6.683630192848946151035899321258e-05	0.000000000000000000000000000000e+00
-4.907564799950951965001877397299e+03	-1.067092200894998317269382615002e-04	-6.699821120573406574901648147247e-05	0.000000000000000000000000000000e+00
-4.907464799950951601203996688128e+03	-1.069794497791125753496238592888e-04	-6.716001434936208556829295712731e-05	0.000000000000000000000000000000e+00
-4.907364799950951237406115978956e+03	-1.072494479609712440164662194952e-04	-6.732170887429043168014713982572e-05	0.000000000000000000000000000000e+00
-4.907264799950950873608235269785e+03	-1.075192120184768429600602468454e-04	-6.748329228917969392284592622389e-05	0.000000000000000000000000000000e+00
-4.907164799950950509810354560614e+03	-1.077887393414138480964709065901e-04	-6.764476209647268464819624966822e-05	0.000000000000000000000000000000e+00
-4.907064799950950146012473851442e+03	-1.080580273259941297657460435033e-04	-6.780611579243317184415712484125e-05	0.000000000000000000000000000000e+00
-4.906964799950949782214593142271e+03	-1.083270733749007544996847962615e-04	-6.796735086718481554535903343961e-05	0.000000000000000000000000000000e+00
-4.906864799950949418416712433100e+03	-1.085958748973315970542258268594e-04	-6.812846480475032108405780695293e-05	0.000000000000000000000000000000e+00
-4.906764799950949054618831723928e+03	-1.088644293090428711266726136131e-04	-6.828945508309070076130575799311e-05	0.000000000000000000000000000000e+00
-4.906664799950948690820951014757e+03	-1.091327340323924567850114031309e-04	-6.845031917414476591108446479339e-05	0.000000000000000000000000000000e+00
-4.906564799950948327023070305586e+03	-1.094007864963832007921748501467e-04	-6.861105454386882225234489673937e-05	0.000000000000000000000000000000e+00
-4.906464799950947963225189596415e+03	-1.096685841367059729848168481148e-04	-6.877165865227650076631910058822e-05	0.000000000000000000000000000000e+00
-4.906364799950947599427308887243e+03	-1.099361243957826548894515794608e-04	-6.893212895347877830921207165105e-05	0.000000000000000000000000000000e+00
-4.906264799950947235629428178072e+03	-1.102034047228089386032123808690e-04	-6.909246289572420151280096600743e-05	0.000000000000000000000000000000e+00
-4.906164799950946871831547468901e+03	-1.104704225737970308069205160884e-04	-6.925265792143927331536018554559e-05	0.000000000000000000000000000000e+00
-4.906064799950946508033666759729e+03	-1.107371754116181941478280759128e-04	-6.941271146726904278049380403459e-05	0.000000000000000000000000000000e+00
-4.905964799950946144235786050558e+03	-1.110036607060451259920350053356e-04	-6.957262096411783044123955388471e-05	0.000000000000000000000000000000e+00
-4.905864799950945780437905341387e+03	-1.112698759337942558617431942913e-04	-6.973238383719018403713446607739e-05	0.000000000000000000000000000000e+00
-4.905764799950945416640024632215e+03	-1.115358185785678260320760712965e-04	-6.989199750603195622402491471448e-05	0.000000000000000000000000000000e+00
-4.905664799950945052842143923044e+03	-1.118014861310958772602081046088e-04	-7.005145938457161267683831473718e-05	0.000000000000000000000000000000e+00
-4.905564799950944689044263213873e+03	-1.120668760891780718841684305609e-04	-7.021076688116166216509922426425e-05	0.000000000000000000000000000000e+00
-4.905464799950944325246382504702e+03	-1.123319859577253678438457651367e-04	-7.036991739862031702140710009985e-05	0.000000000000000000000000000000e+00
-4.905364799950943961448501795530e+03	-1.125968132488015707292489109292e-04	-7.052890833427328913518561392948e-05	0.000000000000000000000000000000e+00
-4.905264799950943597650621086359e+03	-1.128613554816646825408599230656e-04	-7.068773707999576212928499741039e-05	0.000000000000000000000000000000e+00
-4.905164799950943233852740377188e+03	-1.131256101828081826873514947884e-04	-7.084640102225458037701888436288e-05	0.000000000000000000000000000000e+00
-4.905064799950942870054859668016e+03	-1.133895748860020650378155337989e-04	-7.100489754215054643941840151200e-05	0.000000000000000000000000000000e+00
-4.904964799950942506256978958845e+03	-1.136532471323338207638831143242e-04	-7.116322401546092179039360026138e-05	0.000000000000000000000000000000e+00
-4.904864799950942142459098249674e+03	-1.139166244702491772363556199466e-04	-7.132137781268213082980222949914e-05	0.000000000000000000000000000000e+00
-4.904764799950941778661217540503e+03	-1.141797044555927556066729500195e-04	-7.147935629907254621168144481658e-05	0.000000000000000000000000000000e+00
-4.904664799950941414863336831331e+03	-1.144424846516485386530015411211e-04	-7.163715683469555877554979517186e-05	0.000000000000000000000000000000e+00
-4.904564799950941051065456122160e+03	-1.147049626291802031010508278186e-04	-7.179477677446272879287214596644e-05	0.000000000000000000000000000000e+00
-4.904464799950940687267575412989e+03	-1.149671359664712757620366745392e-04	-7.195221346817712694890478708487e-05	0.000000000000000000000000000000e+00
-4.904364799950940323469694703817e+03	-1.152290022493651405928460906836e-04	-7.210946426057686505992072589777e-05	0.000000000000000000000000000000e+00
-4.904264799950939959671813994646e+03	-1.154905590713049102309303850511e-04	-7.226652649137878942076085309054e-05	0.000000000000000000000000000000e+00
-4.904164799950939595873933285475e+03	-1.157518040333731348988724474403e-04	-7.242339749532229612512951311132e-05	0.000000000000000000000000000000e+00
-4.904064799950939232076052576303e+03	-1.160127347443312944685195331473e-04	-7.258007460221337677885172778858e-05	0.000000000000000000000000000000e+00
-4.903964799950938868278171867132e+03	-1.162733488206592092099531110527e-04	-7.273655513696878618587482456803e-05	0.000000000000000000000000000000e+00
-4.903864799950938504480291157961e+03	-1.165336438865942743576056828125e-04	-7.289283641966038621712309364398e-05	0.000000000000000000000000000000e+00
-4.903764799950938140682410448790e+03	-1.167936175741704913884702610183e-04	-7.304891576555963875715116184750e-05	0.000000000000000000000000000000e+00
-4.903664799950937776884529739618e+03	-1.170532675232573637750382866685e-04	-7.320479048518228838617755149798e-05	0.000000000000000000000000000000e+00
-4.903564799950937413086649030447e+03	-1.173125913815986301079116738144e-04	-7.336045788433320769244411208021e-05	0.000000000000000000000000000000e+00
-4.903464799950937049288768321276e+03	-1.175715868048508616931432935182e-04	-7.351591526415133745226554440322e-05	0.000000000000000000000000000000e+00
-4.903364799950936685490887612104e+03	-1.178302514566218433091429607096e-04	-7.367115992115488430809489006634e-05	0.000000000000000000000000000000e+00
-4.903264799950936321693006902933e+03	-1.180885830085087913332575482173e-04	-7.382618914728661331427911340697e-05	0.000000000000000000000000000000e+00
-4.903164799950935957895126193762e+03	-1.183465791401364770006610083186e-04	-7.398100022995930311314055627392e-05	0.000000000000000000000000000000e+00
-4.903064799950935594097245484591e+03	-1.186042375391950921652284289820e-04	-7.413559045210140439896573383294e-05	0.000000000000000000000000000000e+00
-4.902964799950935230299364775419e+03	-1.188615559014779930876656854899e-04	-7.428995709220279324968422285380e-05	0.000000000000000000000000000000e+00
-4.902864799950934866501484066248e+03	-1.191185319309192951458403753051e-04	-7.444409742436071419392773496071e-05	0.000000000000000000000000000000e+00
-4.902764799950934502703603357077e+03	-1.193751633396312507046782558362e-04	-7.459800871832587235588790663954e-05	0.000000000000000000000000000000e+00
-4.902664799950934138905722647905e+03	-1.196314478479414643557338093771e-04	-7.475168823954868823049996207075e-05	0.000000000000000000000000000000e+00
-4.902564799950933775107841938734e+03	-1.198873831844299861840164034277e-04	-7.490513324922570153642509271918e-05	0.000000000000000000000000000000e+00
-4.902464799950933411309961229563e+03	-1.201429670859661610893276417755e-04	-7.505834100434613769935870974948e-05	0.000000000000000000000000000000e+00
-4.902364799950933047512080520391e+03	-1.203981972977453832399086230964e-04	-7.521130875773856920302878892315e-05	0.000000000000000000000000000000e+00
-4.902264799950932683714199811220e+03	-1.206530715733255930280712342473e-04	-7.536403375811782088568302473419e-05	0.000000000000000000000000000000e+00
-4.902164799950932319916319102049e+03	-1.209075876746636656056121950087e-04	-7.551651325013194299921176488866e-05	0.000000000000000000000000000000e+00
-4.902064799950931956118438392878e+03	-1.211617433721516096838469178643e-04	-7.566874447440940110870544188515e-05	0.000000000000000000000000000000e+00
-4.901964799950931592320557683706e+03	-1.214155364446525494932088706790e-04	-7.582072466760637441222925314577e-05	0.000000000000000000000000000000e+00
-4.901864799950931228522676974535e+03	-1.216689646795365847701045347584e-04	-7.597245106245417603334224576628e-05	0.000000000000000000000000000000e+00
-4.901764799950930864724796265364e+03	-1.219220258727164339033338658069e-04	-7.612392088780690370657805443599e-05	0.000000000000000000000000000000e+00
-4.901664799950930500926915556192e+03	-1.221747178286829551077663502667e-04	-7.627513136868914467303426363287e-05	0.000000000000000000000000000000e+00
-4.901564799950930137129034847021e+03	-1.224270383605403694424196281432e-04	-7.642607972634391096892342298830e-05	0.000000000000000000000000000000e+00
-4.901464799950929773331154137850e+03	-1.226789852900414838285381158300e-04	-7.657676317828062892423268692710e-05	0.000000000000000000000000000000e+00
-4.901364799950929409533273428679e+03	-1.229305564476225345969112590083e-04	-7.672717893832337260687226354605e-05	0.000000000000000000000000000000e+00
-4.901264799950929045735392719507e+03	-1.231817496724380174826646294761e-04	-7.687732421665915147693248776761e-05	0.000000000000000000000000000000e+00
-4.901164799950928681937512010336e+03	-1.234325628123952194644535884649e-04	-7.702719621988637422379392338811e-05	0.000000000000000000000000000000e+00
-4.901064799950928318139631301165e+03	-1.236829937241886421834397014052e-04	-7.717679215106348878609049402044e-05	0.000000000000000000000000000000e+00
-4.900964799950927954341750591993e+03	-1.239330402733342085218326555918e-04	-7.732610920975770368683555044953e-05	0.000000000000000000000000000000e+00
-4.900864799950927590543869882822e+03	-1.241827003342032252359433686095e-04	-7.747514459209385844634665474473e-05	0.000000000000000000000000000000e+00
-4.900764799950927226745989173651e+03	-1.244319717900563184841827846228e-04	-7.762389549080351083560486147306e-05	0.000000000000000000000000000000e+00
-4.900664799950926862948108464479e+03	-1.246808525330770169893546128748e-04	-7.777235909527401057708684284364e-05	0.000000000000000000000000000000e+00
-4.900564799950926499150227755308e+03	-1.249293404644052809908394419125e-04	-7.792053259159789830624875950349e-05	0.000000000000000000000000000000e+00
-4.900464799950926135352347046137e+03	-1.251774334941707330411814202975e-04	-7.806841316262226387542866312685e-05	0.000000000000000000000000000000e+00
-4.900364799950925771554466336966e+03	-1.254251295415257261723490644911e-04	-7.821599798799834860323770824309e-05	0.000000000000000000000000000000e+00
-4.900264799950925407756585627794e+03	-1.256724265346783036417788181893e-04	-7.836328424423124239164145654613e-05	0.000000000000000000000000000000e+00
-4.900164799950925043958704918623e+03	-1.259193224109248876278754902813e-04	-7.851026910472974347336705402967e-05	0.000000000000000000000000000000e+00
-4.900064799950924680160824209452e+03	-1.261658151166827781901325078451e-04	-7.865694973985628592194618846634e-05	0.000000000000000000000000000000e+00
-4.899964799950924316362943500280e+03	-1.264119026075225438090349205922e-04	-7.880332331697708400219254398777e-05	0.000000000000000000000000000000e+00
-4.899864799950923952565062791109e+03	-1.266575828482000595602563475239e-04	-7.894938700051234428331503600873e-05	0.000000000000000000000000000000e+00
-4.899764799950923588767182081938e+03	-1.269028538126885452888559235873e-04	-7.909513795198662682982976290802e-05	0.000000000000000000000000000000e+00
-4.899664799950923224969301372766e+03	-1.271477134842102785228235006798e-04	-7.924057333007934191774351839754e-05	0.000000000000000000000000000000e+00
-4.899564799950922861171420663595e+03	-1.273921598552681176512446636906e-04	-7.938569029067536872348170851055e-05	0.000000000000000000000000000000e+00
-4.899464799950922497373539954424e+03	-1.276361909276769437873028101293e-04	-7.953048598691579598556067320914e-05	0.000000000000000000000000000000e+00
-4.899364799950922133575659245253e+03	-1.278798047125947773706294841034e-04	-7.967495756924878463900441261103e-05	0.000000000000000000000000000000e+00
-4.899264799950921769777778536081e+03	-1.281229992305537050342745253317e-04	-7.981910218548056597503287390438e-05	0.000000000000000000000000000000e+00
-4.899164799950921405979897826910e+03	-1.283657725114907522615675938837e-04	-7.996291698082660243107611108826e-05	0.000000000000000000000000000000e+00
-4.899064799950921042182017117739e+03	-1.286081225947783765722193249914e-04	-8.010639909796277548584275685073e-05	0.000000000000000000000000000000e+00
-4.898964799950920678384136408567e+03	-1.288500475292548793932595474487e-04	-8.024954567707677684229583547904e-05	0.000000000000000000000000000000e+00
-4.898864799950920314586255699396e+03	-1.290915453732545739844866927726e-04	-8.039235385591959447831866825140e-05	0.000000000000000000000000000000e+00
-4.898764799950919950788374990225e+03	-1.293326141946377636285370194003e-04	-8.053482076985712067012518344811e-05	0.000000000000000000000000000000e+00
-4.898664799950919586990494281054e+03	-1.295732520708205300855736519239e-04	-8.067694355192186843588747491296e-05	0.000000000000000000000000000000e+00
-4.898564799950919223192613571882e+03	-1.298134570888042781024868110862e-04	-8.081871933286482350463492130288e-05	0.000000000000000000000000000000e+00
-4.898464799950918859394732862711e+03	-1.300532273452051715018767952259e-04	-8.096014524120743181042486602550e-05	0.000000000000000000000000000000e+00
-4.898364799950918495596852153540e+03	-1.302925609462832169053309039342e-04	-8.110121840329361409156760931438e-05	0.000000000000000000000000000000e+00
-4.898264799950918131798971444368e+03	-1.305314560079713203516460495734e-04	-8.124193594334203798786736561155e-05	0.000000000000000000000000000000e+00
-4.898164799950917768001090735197e+03	-1.307699106559039915493453110074e-04	-8.138229498349837658533606488120e-05	0.000000000000000000000000000000e+00
-4.898064799950917404203210026026e+03	-1.310079230254459397089772387801e-04	-8.152229264388774314376018281791e-05	0.000000000000000000000000000000e+00
-4.897964799950917040405329316854e+03	-1.312454912617203712198177267823e-04	-8.166192604266723424448481960525e-05	0.000000000000000000000000000000e+00
-4.897864799950916676607448607683e+03	-1.314826135196372060114089475036e-04	-8.180119229607856780588787115605e-05	0.000000000000000000000000000000e+00
-4.897764799950916312809567898512e+03	-1.317192879639210228645551659099e-04	-8.194008851850084307159860497194e-05	0.000000000000000000000000000000e+00
-4.897664799950915949011687189341e+03	-1.319555127691387065667211198061e-04	-8.207861182250342257146064062212e-05	0.000000000000000000000000000000e+00
-4.897564799950915585213806480169e+03	-1.321912861197270679623760880617e-04	-8.221675931889889539765786663494e-05	0.000000000000000000000000000000e+00
-4.897464799950915221415925770998e+03	-1.324266062100201387426862131846e-04	-8.235452811679614890105760593997e-05	0.000000000000000000000000000000e+00
-4.897364799950914857618045061827e+03	-1.326614712442762764998266389327e-04	-8.249191532365360301787965413567e-05	0.000000000000000000000000000000e+00
-4.897264799950914493820164352655e+03	-1.328958794367050258358048386853e-04	-8.262891804533245814889247382595e-05	0.000000000000000000000000000000e+00
-4.897164799950914130022283643484e+03	-1.331298290114938710510666952658e-04	-8.276553338615013277398957391995e-05	0.000000000000000000000000000000e+00
-4.897064799950913766224402934313e+03	-1.333633182028346906775051472493e-04	-8.290175844893374172434735713821e-05	0.000000000000000000000000000000e+00
-4.896964799950913402426522225142e+03	-1.335963452549500222760886503082e-04	-8.303759033507372353238168427580e-05	0.000000000000000000000000000000e+00
-4.896864799950913038628641515970e+03	-1.338289084221191374991094535929e-04	-8.317302614457756264939453094698e-05	0.000000000000000000000000000000e+00
-4.896764799950912674830760806799e+03	-1.340610059687038461018887547382e-04	-8.330806297612357942585642467392e-05	0.000000000000000000000000000000e+00
-4.896664799950912311032880097628e+03	-1.342926361691741644292102941805e-04	-8.344269792711484206443328659475e-05	0.000000000000000000000000000000e+00
-4.896564799950911947234999388456e+03	-1.345237973081337128512108280987e-04	-8.357692809373318699323052172190e-05	0.000000000000000000000000000000e+00
-4.896464799950911583437118679285e+03	-1.347544876803449234638904163930e-04	-8.371075057099332055420004561341e-05	0.000000000000000000000000000000e+00
-4.896364799950911219639237970114e+03	-1.349847055907540580542425256994e-04	-8.384416245279702911176455959463e-05	0.000000000000000000000000000000e+00
-4.896264799950910855841357260942e+03	-1.352144493545159008047323867530e-04	-8.397716083198747047660476239272e-05	0.000000000000000000000000000000e+00
-4.896164799950910492043476551771e+03	-1.354437172970183696826124153390e-04	-8.410974280040358730219096639047e-05	0.000000000000000000000000000000e+00
-4.896064799950910128245595842600e+03	-1.356725077539068838837488240046e-04	-8.424190544893457469142333815526e-05	0.000000000000000000000000000000e+00
-4.895964799950909764447715133429e+03	-1.359008190711084060157964881199e-04	-8.437364586757449688107085572497e-05	0.000000000000000000000000000000e+00
-4.895864799950909400649834424257e+03	-1.361286496048554300712651876637e-04	-8.450496114547690392621026589381e-05	0.000000000000000000000000000000e+00
-4.895764799950909036851953715086e+03	-1.363559977217095899298254790821e-04	-8.463584837100965167257238253029e-05	0.000000000000000000000000000000e+00
-4.895664799950908673054073005915e+03	-1.365828617985851594403973185976e-04	-8.476630463180972172888838489513e-05	0.000000000000000000000000000000e+00
-4.895564799950908309256192296743e+03	-1.368092402227723085577498762788e-04	-8.489632701483819051703483271609e-05	0.000000000000000000000000000000e+00
-4.895464799950907945458311587572e+03	-1.370351313919601426386668530100e-04	-8.502591260643522542723299340039e-05	0.000000000000000000000000000000e+00
-4.895364799950907581660430878401e+03	-1.372605337142594164774600518086e-04	-8.515505849237524360357404207278e-05	0.000000000000000000000000000000e+00
-4.895264799950907217862550169230e+03	-1.374854456082252483414829491437e-04	-8.528376175792208428207141768240e-05	0.000000000000000000000000000000e+00
-4.895164799950906854064669460058e+03	-1.377098655028794003257752720515e-04	-8.541201948788428954893042766017e-05	0.000000000000000000000000000000e+00
-4.895064799950906490266788750887e+03	-1.379337918377324502874903267013e-04	-8.553982876667049351903510112649e-05	0.000000000000000000000000000000e+00
-4.894964799950906126468908041716e+03	-1.381572230628056927297792055853e-04	-8.566718667834487927707082244311e-05	0.000000000000000000000000000000e+00
-4.894864799950905762671027332544e+03	-1.383801576386527957401861854692e-04	-8.579409030668269002875558904009e-05	0.000000000000000000000000000000e+00
-4.894764799950905398873146623373e+03	-1.386025940363813766138811889306e-04	-8.592053673522587577734282993092e-05	0.000000000000000000000000000000e+00
-4.894664799950905035075265914202e+03	-1.388245307376741709010775638333e-04	-8.604652304733874000012422422756e-05	0.000000000000000000000000000000e+00
-4.894564799950904671277385205030e+03	-1.390459662348100388241239899756e-04	-8.617204632626374895525839248123e-05	0.000000000000000000000000000000e+00
-4.894464799950904307479504495859e+03	-1.392668990306848090642705129127e-04	-8.629710365517736809365390016069e-05	0.000000000000000000000000000000e+00
-4.894364799950903943681623786688e+03	-1.394873276388318243928371442664e-04	-8.642169211724597978601519754349e-05	0.000000000000000000000000000000e+00
-4.894264799950903579883743077517e+03	-1.397072505834422975670022770700e-04	-8.654580879568188236505149601996e-05	0.000000000000000000000000000000e+00
-4.894164799950903216085862368345e+03	-1.399266663993854232801022918764e-04	-8.666945077379938403537573687885e-05	0.000000000000000000000000000000e+00
-4.894064799950902852287981659174e+03	-1.401455736322282732714966657639e-04	-8.679261513507092388845787223062e-05	0.000000000000000000000000000000e+00
-4.893964799950902488490100950003e+03	-1.403639708382554203858899599666e-04	-8.691529896318328778526823841233e-05	0.000000000000000000000000000000e+00
-4.893864799950902124692220240831e+03	-1.405818565844884271073822468168e-04	-8.703749934209391910661102187419e-05	0.000000000000000000000000000000e+00
-4.893764799950901760894339531660e+03	-1.407992294487050088328677910354e-04	-8.715921335608725660851203720370e-05	0.000000000000000000000000000000e+00
-4.893664799950901397096458822489e+03	-1.410160880194580616201621703354e-04	-8.728043808983116714529659763144e-05	0.000000000000000000000000000000e+00
-4.893564799950901033298578113317e+03	-1.412324308960943375704233382351e-04	-8.740117062843343260277600981212e-05	0.000000000000000000000000000000e+00
-4.893464799950900669500697404146e+03	-1.414482566887730117903554383219e-04	-8.752140805749831814659700501835e-05	0.000000000000000000000000000000e+00
-4.893364799950900305702816694975e+03	-1.416635640184839511988151850019e-04	-8.764114746318318112817263854097e-05	0.000000000000000000000000000000e+00
-4.893264799950899941904935985804e+03	-1.418783515170657664929837471490e-04	-8.776038593225518841083043763973e-05	0.000000000000000000000000000000e+00
-4.893164799950899578107055276632e+03	-1.420926178272236472741041346524e-04	-8.787912055214803369596054949398e-05	0.000000000000000000000000000000e+00
-4.893064799950899214309174567461e+03	-1.423063616025469261226754635885e-04	-8.799734841101877682190829377262e-05	0.000000000000000000000000000000e+00
-4.892964799950898850511293858290e+03	-1.425195815075264529382670364299e-04	-8.811506659780468306286671520411e-05	0.000000000000000000000000000000e+00
-4.892864799950898486713413149118e+03	-1.427322762175717524388979251526e-04	-8.823227220228021150556785290320e-05	0.000000000000000000000000000000e+00
-4.892764799950898122915532439947e+03	-1.429444444190278563997648086925e-04	-8.834896231511394921586538542257e-05	0.000000000000000000000000000000e+00
-4.892664799950897759117651730776e+03	-1.431560848091920274717525618513e-04	-8.846513402792569448311599256130e-05	0.000000000000000000000000000000e+00
-4.892564799950897395319771021605e+03	-1.433671960963301035291844742758e-04	-8.858078443334356716961502931085e-05	0.000000000000000000000000000000e+00
-4.892464799950897031521890312433e+03	-1.435777769996927878074638451622e-04	-8.869591062506114616508651193882e-05	0.000000000000000000000000000000e+00
-4.892364799950896667724009603262e+03	-1.437878262495315053598465837581e-04	-8.881050969789468815633604048543e-05	0.000000000000000000000000000000e+00
-4.892264799950896303926128894091e+03	-1.439973425871141781990508734523e-04	-8.892457874784041415953950160400e-05	0.000000000000000000000000000000e+00
-4.892164799950895940128248184919e+03	-1.442063247647407293883237144883e-04	-8.903811487213180960505892747037e-05	0.000000000000000000000000000000e+00
-4.892064799950895576330367475748e+03	-1.444147715457582889769100331634e-04	-8.915111516929701928994844717380e-05	0.000000000000000000000000000000e+00
-4.891964799950895212532486766577e+03	-1.446226817045762102001416060659e-04	-8.926357673921622877793308203920e-05	0.000000000000000000000000000000e+00
-4.891864799950894848734606057405e+03	-1.448300540266808688390914872102e-04	-8.937549668317916777213194556850e-05	0.000000000000000000000000000000e+00
-4.891764799950894484936725348234e+03	-1.450368873086501915296853137960e-04	-8.948687210394261348778144338212e-05	0.000000000000000000000000000000e+00
-4.891664799950894121138844639063e+03	-1.452431803581679672313781148674e-04	-8.959770010578796178759425350435e-05	0.000000000000000000000000000000e+00
-4.891564799950893757340963929892e+03	-1.454489319940378605402336864572e-04	-8.970797779457881186964546271767e-05	0.000000000000000000000000000000e+00
-4.891464799950893393543083220720e+03	-1.456541410461973165817867181815e-04	-8.981770227781864582294879539859e-05	0.000000000000000000000000000000e+00
-4.891364799950893029745202511549e+03	-1.458588063557310864331445499076e-04	-8.992687066470850818303284235355e-05	0.000000000000000000000000000000e+00
-4.891264799950892665947321802378e+03	-1.460629267748845899147630555959e-04	-9.003548006620472614509875786126e-05	0.000000000000000000000000000000e+00
-4.891164799950892302149441093206e+03	-1.462665011670770344367337179037e-04	-9.014352759507672464486804919659e-05	0.000000000000000000000000000000e+00
-4.891064799950891938351560384035e+03	-1.464695284069142627945275814128e-04	-9.025101036596480078184889794812e-05	0.000000000000000000000000000000e+00
-4.890964799950891574553679674864e+03	-1.466720073802014112293590208935e-04	-9.035792549543802021534688595494e-05	0.000000000000000000000000000000e+00
-4.890864799950891210755798965693e+03	-1.468739369839552964380063881933e-04	-9.046427010205207290289425303698e-05	0.000000000000000000000000000000e+00
-4.890764799950890846957918256521e+03	-1.470753161264165315320895377482e-04	-9.057004130640722370636924720699e-05	0.000000000000000000000000000000e+00
-4.890664799950890483160037547350e+03	-1.472761437270614251569128549946e-04	-9.067523623120626299811547488261e-05	0.000000000000000000000000000000e+00
-4.890564799950890119362156838179e+03	-1.474764187166136908749280998165e-04	-9.077985200131249792464271930470e-05	0.000000000000000000000000000000e+00
-4.890464799950889755564276129007e+03	-1.476761400370558854986541286181e-04	-9.088388574380779788043638323103e-05	0.000000000000000000000000000000e+00
-4.890364799950889391766395419836e+03	-1.478753066416404950578905586056e-04	-9.098733458805063998176693162989e-05	0.000000000000000000000000000000e+00
-4.890264799950889027968514710665e+03	-1.480739174949009665568228077959e-04	-9.109019566573422230313511471778e-05	0.000000000000000000000000000000e+00
-4.890164799950888664170634001493e+03	-1.482719715726623602603667650968e-04	-9.119246611094453645613572279061e-05	0.000000000000000000000000000000e+00
-4.890064799950888300372753292322e+03	-1.484694678620518393501875875629e-04	-9.129414306021856214106574567424e-05	0.000000000000000000000000000000e+00
-4.889964799950887936574872583151e+03	-1.486664053615088614251210641370e-04	-9.139522365260243459347822003735e-05	0.000000000000000000000000000000e+00
-4.889864799950887572776991873980e+03	-1.488627830807951260561061701537e-04	-9.149570502970962558326323277313e-05	0.000000000000000000000000000000e+00
-4.889764799950887208979111164808e+03	-1.490586000410043055006831247411e-04	-9.159558433577916507131039258738e-05	0.000000000000000000000000000000e+00
-4.889664799950886845181230455637e+03	-1.492538552745715585770569511226e-04	-9.169485871773390352375276979302e-05	0.000000000000000000000000000000e+00
-4.889564799950886481383349746466e+03	-1.494485478252827463825636034045e-04	-9.179352532523880133126514824227e-05	0.000000000000000000000000000000e+00
-4.889464799950886117585469037294e+03	-1.496426767482834040666472841252e-04	-9.189158131075917757078080905231e-05	0.000000000000000000000000000000e+00
-4.889364799950885753787588328123e+03	-1.498362411100875228684575768412e-04	-9.198902382961905363489840681268e-05	0.000000000000000000000000000000e+00
-4.889264799950885389989707618952e+03	-1.500292399885860339988491451990e-04	-9.208585004005946975623453365500e-05	0.000000000000000000000000000000e+00
-4.889164799950885026191826909781e+03	-1.502216724730550756819469349068e-04	-9.218205710329681508430343939153e-05	0.000000000000000000000000000000e+00
-4.889064799950884662393946200609e+03	-1.504135376641639620411139421918e-04	-9.227764218358122552503253199774e-05	0.000000000000000000000000000000e+00
-4.888964799950884298596065491438e+03	-1.506048346739830164596474215699e-04	-9.237260244825495447522356595726e-05	0.000000000000000000000000000000e+00
-4.888864799950883934798184782267e+03	-1.507955626259910525757690358262e-04	-9.246693506781073000448667453810e-05	0.000000000000000000000000000000e+00
-4.888764799950883571000304073095e+03	-1.509857206550826113321261967570e-04	-9.256063721595020690486449455037e-05	0.000000000000000000000000000000e+00
-4.888664799950883207202423363924e+03	-1.511753079075751167101304694995e-04	-9.265370606964236453034766682890e-05	0.000000000000000000000000000000e+00
-4.888564799950882843404542654753e+03	-1.513643235412154893632097341083e-04	-9.274613880918193174144464885345e-05	0.000000000000000000000000000000e+00
-4.888464799950882479606661945581e+03	-1.515527667251868144601689714079e-04	-9.283793261824783895480583950643e-05	0.000000000000000000000000000000e+00
-4.888364799950882115808781236410e+03	-1.517406366401145487426277425058e-04	-9.292908468396161598273907955559e-05	0.000000000000000000000000000000e+00
-4.888264799950881752010900527239e+03	-1.519279324780725649521317954793e-04	-9.301959219694591184546955675572e-05	0.000000000000000000000000000000e+00
-4.888164799950881388213019818068e+03	-1.521146534425890336269387992374e-04	-9.310945235138290616318246240013e-05	0.000000000000000000000000000000e+00
-4.888064799950881024415139108896e+03	-1.523007987486518712179350831804e-04	-9.319866234507280186322858428483e-05	0.000000000000000000000000000000e+00
-4.887964799950880660617258399725e+03	-1.524863676227140526792808161716e-04	-9.328721937949225012469411932869e-05	0.000000000000000000000000000000e+00
-4.887864799950880296819377690554e+03	-1.526713593026986801135663762707e-04	-9.337512065985285663813342260653e-05	0.000000000000000000000000000000e+00
-4.887764799950879933021496981382e+03	-1.528557730380037803664255990910e-04	-9.346236339515963365519313210683e-05	0.000000000000000000000000000000e+00
-4.887664799950879569223616272211e+03	-1.530396080895068857807145290550e-04	-9.354894479826946559076344955841e-05	0.000000000000000000000000000000e+00
-4.887564799950879205425735563040e+03	-1.532228637295692625849841128627e-04	-9.363486208594960173018373339460e-05	0.000000000000000000000000000000e+00
-4.887464799950878841627854853868e+03	-1.534055392420400850718442686826e-04	-9.372011247893610827886662351105e-05	0.000000000000000000000000000000e+00
-4.887364799950878477829974144697e+03	-1.535876339222600947802960247301e-04	-9.380469320199229330686785388593e-05	0.000000000000000000000000000000e+00
-4.887264799950878114032093435526e+03	-1.537691470770653138881722821196e-04	-9.388860148396721300861900161294e-05	0.000000000000000000000000000000e+00
-4.887164799950877750234212726355e+03	-1.539500780247902165034923349651e-04	-9.397183455785412375255161165910e-05	0.000000000000000000000000000000e+00
-4.887064799950877386436332017183e+03	-1.541304260952708728507620783432e-04	-9.405438966084886636808554127853e-05	0.000000000000000000000000000000e+00
-4.886964799950877022638451308012e+03	-1.543101906298477681966224706045e-04	-9.413626403440837240536170904548e-05	0.000000000000000000000000000000e+00
-4.886864799950876658840570598841e+03	-1.544893709813682694097919378962e-04	-9.421745492430904842223043926808e-05	0.000000000000000000000000000000e+00
-4.886764799950876295042689889669e+03	-1.546679665141890644159544665470e-04	-9.429795958070520092882127460854e-05	0.000000000000000000000000000000e+00
-4.886664799950875931244809180498e+03	-1.548459766041781408667243891131e-04	-9.437777525818743422705847656573e-05	0.000000000000000000000000000000e+00
-4.886564799950875567446928471327e+03	-1.550234006387166021782852975974e-04	-9.445689921584104825017652595776e-05	0.000000000000000000000000000000e+00
-4.886464799950875203649047762156e+03	-1.552002380167002938346487717070e-04	-9.453532871730440929718131126691e-05	0.000000000000000000000000000000e+00
-4.886364799950874839851167052984e+03	-1.553764881485409960100441129072e-04	-9.461306103082729366225700484705e-05	0.000000000000000000000000000000e+00
-4.886264799950874476053286343813e+03	-1.555521504561676432963623906147e-04	-9.469009342932927192175440733735e-05	0.000000000000000000000000000000e+00
-4.886164799950874112255405634642e+03	-1.557272243730270023295142456377e-04	-9.476642319045797124843488745682e-05	0.000000000000000000000000000000e+00
-4.886064799950873748457524925470e+03	-1.559017093440842952056790693405e-04	-9.484204759664744614593157034932e-05	0.000000000000000000000000000000e+00
-4.885964799950873384659644216299e+03	-1.560756048258234976369024371579e-04	-9.491696393517641365793896524039e-05	0.000000000000000000000000000000e+00
-4.885864799950873020861763507128e+03	-1.562489102862474202662590450075e-04	-9.499116949822654278751121736946e-05	0.000000000000000000000000000000e+00
-4.885764799950872657063882797956e+03	-1.564216252048774918274182121891e-04	-9.506466158294068970625173564670e-05	0.000000000000000000000000000000e+00
-4.885664799950872293266002088785e+03	-1.565937490727533525688291993205e-04	-9.513743749148110585844850817239e-05	0.000000000000000000000000000000e+00
-4.885564799950871929468121379614e+03	-1.567652813924321224172547806219e-04	-9.520949453108764606520941775614e-05	0.000000000000000000000000000000e+00
-4.885464799950871565670240670443e+03	-1.569362216779875065109789433748e-04	-9.528083001413589531343462102342e-05	0.000000000000000000000000000000e+00
-4.885364799950871201872359961271e+03	-1.571065694550085212622542174543e-04	-9.535144125819536330742470786603e-05	0.000000000000000000000000000000e+00
-4.885264799950870838074479252100e+03	-1.572763242605981933146946927238e-04	-9.542132558608754349521730020456e-05	0.000000000000000000000000000000e+00
-4.885164799950870474276598542929e+03	-1.574454856433717163995827936773e-04	-9.549048032594402630503227502601e-05	0.000000000000000000000000000000e+00
-4.885064799950870110478717833757e+03	-1.576140531634545810871217419447e-04	-9.555890281126451751402689493986e-05	0.000000000000000000000000000000e+00
-4.884964799950869746680837124586e+03	-1.577820263924804063820905852822e-04	-9.562659038097487016957809480289e-05	0.000000000000000000000000000000e+00
-4.884864799950869382882956415415e+03	-1.579494049135884460588474809128e-04	-9.569354037948506230045614406876e-05	0.000000000000000000000000000000e+00
-4.884764799950869019085075706244e+03	-1.581161883214209052609527939026e-04	-9.575975015674714752294399700006e-05	0.000000000000000000000000000000e+00
-4.884664799950868655287194997072e+03	-1.582823762221200131553033862986e-04	-9.582521706831316498937517467382e-05	0.000000000000000000000000000000e+00
-4.884564799950868291489314287901e+03	-1.584479682333247703256151606155e-04	-9.588993847539298157403586664316e-05	0.000000000000000000000000000000e+00
-4.884464799950867927691433578730e+03	-1.586129639841675606406340426346e-04	-9.595391174491218826917565687395e-05	0.000000000000000000000000000000e+00
-4.884364799950867563893552869558e+03	-1.587773631152704107566409064134e-04	-9.601713424956984750321953292485e-05	0.000000000000000000000000000000e+00
-4.884264799950867200095672160387e+03	-1.589411652787410869896306264692e-04	-9.607960336789625401150705119591e-05	0.000000000000000000000000000000e+00
-4.884164799950866836297791451216e+03	-1.591043701381688127167307600374e-04	-9.614131648431065504945003397097e-05	0.000000000000000000000000000000e+00
-4.884064799950866472499910742044e+03	-1.592669773686199315675116050528e-04	-9.620227098917894350063595432232e-05	0.000000000000000000000000000000e+00
-4.883964799950866108702030032873e+03	-1.594289866566331098293729517934e-04	-9.626246427887122901218691639613e-05	0.000000000000000000000000000000e+00
-4.883864799950865744904149323702e+03	-1.595903977002143762226049616970e-04	-9.632189375581944978770010390434e-05	0.000000000000000000000000000000e+00
-4.883764799950865381106268614531e+03	-1.597512102088319990451231733530e-04	-9.638055682857491661755244827248e-05	0.000000000000000000000000000000e+00
-4.883664799950865017308387905359e+03	-1.599114239034109838464431385674e-04	-9.643845091186577559404236037466e-05	0.000000000000000000000000000000e+00
-4.883564799950864653510507196188e+03	-1.600710385163273271561662491891e-04	-9.649557342665444372147715013099e-05	0.000000000000000000000000000000e+00
-4.883464799950864289712626487017e+03	-1.602300537914021346871940032486e-04	-9.655192180019500386867897789855e-05	0.000000000000000000000000000000e+00
-4.883364799950863925914745777845e+03	-1.603884694838953871732362133073e-04	-9.660749346609053195885502551832e-05	0.000000000000000000000000000000e+00
-4.883264799950863562116865068674e+03	-1.605462853604994351557760934313e-04	-9.666228586435038350188619915571e-05	0.000000000000000000000000000000e+00
-4.883164799950863198318984359503e+03	-1.607035011993323853508180976135e-04	-9.671629644144739881145289572828e-05	0.000000000000000000000000000000e+00
-4.883064799950862834521103650331e+03	-1.608601167899310533347667639958e-04	-9.676952265037510822216076933344e-05	0.000000000000000000000000000000e+00
-4.882964799950862470723222941160e+03	-1.610161319332438078100883105392e-04	-9.682196195070482888644924912569e-05	0.000000000000000000000000000000e+00
-4.882864799950862106925342231989e+03	-1.611715464416230625052661729057e-04	-9.687361180864270736139143291865e-05	0.000000000000000000000000000000e+00
-4.882764799950861743127461522818e+03	-1.613263601388176325494849816522e-04	-9.692446969708672153791251258070e-05	0.000000000000000000000000000000e+00
-4.882664799950861379329580813646e+03	-1.614805728599647384816084816350e-04	-9.697453309568364191242673122417e-05	0.000000000000000000000000000000e+00
-4.882564799950861015531700104475e+03	-1.616341844515818205237772664518e-04	-9.702379949088589799078424791290e-05	0.000000000000000000000000000000e+00
-4.882464799950860651733819395304e+03	-1.617871947715580275943547672313e-04	-9.707226637600839048210937809458e-05	0.000000000000000000000000000000e+00
-4.882364799950860287935938686132e+03	-1.619396036891455436905473685982e-04	-9.711993125128520862494874155146e-05	0.000000000000000000000000000000e+00
-4.882264799950859924138057976961e+03	-1.620914110849506432204814032616e-04	-9.716679162392637461847372248869e-05	0.000000000000000000000000000000e+00
-4.882164799950859560340177267790e+03	-1.622426168509245023897913373645e-04	-9.721284500817443897588421286571e-05	0.000000000000000000000000000000e+00
-4.882064799950859196542296558619e+03	-1.623932208903536582225018980452e-04	-9.725808892536099456264941931494e-05	0.000000000000000000000000000000e+00
-4.881964799950858832744415849447e+03	-1.625432231178504133718015767229e-04	-9.730252090396321773980298219797e-05	0.000000000000000000000000000000e+00
-4.881864799950858468946535140276e+03	-1.626926234593427801448928260442e-04	-9.734613847966026042943937790497e-05	0.000000000000000000000000000000e+00
-4.881764799950858105148654431105e+03	-1.628414218520643432126793204162e-04	-9.738893919538957441757454080999e-05	0.000000000000000000000000000000e+00
-4.881664799950857741350773721933e+03	-1.629896182445437970588014708895e-04	-9.743092060140322210447932915756e-05	0.000000000000000000000000000000e+00
-4.881564799950857377552893012762e+03	-1.631372125965942394831831308011e-04	-9.747208025532402462468711812349e-05	0.000000000000000000000000000000e+00
-4.881464799950857013755012303591e+03	-1.632842048793021940550351800425e-04	-9.751241572220172351952854894463e-05	0.000000000000000000000000000000e+00
-4.881364799950856649957131594419e+03	-1.634305950750164699355332365016e-04	-9.755192457456902043692187342927e-05	0.000000000000000000000000000000e+00
-4.881264799950856286159250885248e+03	-1.635763831773366964398436218531e-04	-9.759060439249753551600036205471e-05	0.000000000000000000000000000000e+00
-4.881164799950855922361370176077e+03	-1.637215691911015865486062059730e-04	-9.762845276365372511415824385850e-05	0.000000000000000000000000000000e+00
-4.881064799950855558563489466906e+03	-1.638661531323770648941456906655e-04	-9.766546728335465045629792957271e-05	0.000000000000000000000000000000e+00
-4.880964799950855194765608757734e+03	-1.640101350284440162759225234623e-04	-9.770164555462375983660439082712e-05	0.000000000000000000000000000000e+00
-4.880864799950854830967728048563e+03	-1.641535149177859257557665628724e-04	-9.773698518824650818999366652662e-05	0.000000000000000000000000000000e+00
-4.880764799950854467169847339392e+03	-1.642962928500761121772960615672e-04	-9.777148380282593600597990102230e-05	0.000000000000000000000000000000e+00
-4.880664799950854103371966630220e+03	-1.644384688861648803701737131533e-04	-9.780513902483816692737944586966e-05	0.000000000000000000000000000000e+00
-4.880564799950853739574085921049e+03	-1.645800430980662667785480168803e-04	-9.783794848868778337627055696757e-05	0.000000000000000000000000000000e+00
-4.880464799950853375776205211878e+03	-1.647210155689446495642230816614e-04	-9.786990983676314796984446742201e-05	0.000000000000000000000000000000e+00
-4.880364799950853011978324502707e+03	-1.648613863931011418693939329927e-04	-9.790102071949163006856636792818e-05	0.000000000000000000000000000000e+00
-4.880264799950852648180443793535e+03	-1.650011556759595785035671378083e-04	-9.793127879539475100917345073981e-05	0.000000000000000000000000000000e+00
-4.880164799950852284382563084364e+03	-1.651403235340524213153184929226e-04	-9.796068173114322091745570508792e-05	0.000000000000000000000000000000e+00
-4.880064799950851920584682375193e+03	-1.652788900950063121983446556840e-04	-9.798922720161189420587377618688e-05	0.000000000000000000000000000000e+00
-4.879964799950851556786801666021e+03	-1.654168554975274634671889018023e-04	-9.801691288993463020348673175874e-05	0.000000000000000000000000000000e+00
-4.879864799950851192988920956850e+03	-1.655542198913867229723151375254e-04	-9.804373648755907247071689214479e-05	0.000000000000000000000000000000e+00
-4.879764799950850829191040247679e+03	-1.656909834374044765848560389898e-04	-9.806969569430131969389741186660e-05	0.000000000000000000000000000000e+00
-4.879664799950850465393159538507e+03	-1.658271463074352254207094459204e-04	-9.809478821840050171212976870549e-05	0.000000000000000000000000000000e+00
-4.879564799950850101595278829336e+03	-1.659627086843519462242002582286e-04	-9.811901177657324712392400423155e-05	0.000000000000000000000000000000e+00
-4.879464799950849737797398120165e+03	-1.660976707620302620163621476479e-04	-9.814236409406809668373034005739e-05	0.000000000000000000000000000000e+00
-4.879364799950849373999517410994e+03	-1.662320327453323416926761479928e-04	-9.816484290471976762067207733509e-05	0.000000000000000000000000000000e+00
-4.879264799950849010201636701822e+03	-1.663657948500904201500488754917e-04	-9.818644595100333664211555984025e-05	0.000000000000000000000000000000e+00
-4.879164799950848646403755992651e+03	-1.664989573030903455188450612567e-04	-9.820717098408835517460435671211e-05	0.000000000000000000000000000000e+00
-4.879064799950848282605875283480e+03	-1.666315203420546385039424652774e-04	-9.822701576389276131688610416148e-05	0.000000000000000000000000000000e+00
-4.878964799950847918807994574308e+03	-1.667634842156254433055695418631e-04	-9.824597805913680534546650324756e-05	0.000000000000000000000000000000e+00
-4.878864799950847555010113865137e+03	-1.668948491833471532794913594344e-04	-9.826405564739682614236460089785e-05	0.000000000000000000000000000000e+00
-4.878764799950847191212233155966e+03	-1.670256155156488739668696474894e-04	-9.828124631515886499254219810240e-05	0.000000000000000000000000000000e+00
-4.878664799950846827414352446795e+03	-1.671557834938266150735797221927e-04	-9.829754785787227938133325810810e-05	0.000000000000000000000000000000e+00
-4.878564799950846463616471737623e+03	-1.672853534100252113989842905895e-04	-9.831295808000312639891166144324e-05	0.000000000000000000000000000000e+00
-4.878464799950846099818591028452e+03	-1.674143255672200269242727577179e-04	-9.832747479508755969728611701086e-05	0.000000000000000000000000000000e+00
-4.878364799950845736020710319281e+03	-1.675427002791984420603660366211e-04	-9.834109582578502315938773215009e-05	0.000000000000000000000000000000e+00
-4.878264799950845372222829610109e+03	-1.676704778705410427402239248451e-04	-9.835381900393134970046749021577e-05	0.000000000000000000000000000000e+00
-4.878164799950845008424948900938e+03	-1.677976586766025926707179838360e-04	-9.836564217059179230685794781408e-05	0.000000000000000000000000000000e+00
-4.878064799950844644627068191767e+03	-1.679242430434928700592328576491e-04	-9.837656317611389244440905921252e-05	0.000000000000000000000000000000e+00
-4.877964799950844280829187482595e+03	-1.680502313280570164492899731812e-04	-9.838657988018025359923390826822e-05	0.000000000000000000000000000000e+00
-4.877864799950843917031306773424e+03	-1.681756238978559397662798646778e-04	-9.839569015186117929318287966822e-05	0.000000000000000000000000000000e+00
-4.877764799950843553233426064253e+03	-1.683004211311462565772711919010e-04	-9.840389186966721623162773768811e-05	0.000000000000000000000000000000e+00
-4.877664799950843189435545355082e+03	-1.684246234168600988255481976097e-04	-9.841118292160158903102845640021e-05	0.000000000000000000000000000000e+00
-4.877564799950842825637664645910e+03	-1.685482311545847037247136679383e-04	-9.841756120521244521111986491846e-05	0.000000000000000000000000000000e+00
-4.877464799950842461839783936739e+03	-1.686712447545416783921401471247e-04	-9.842302462764508663457113657458e-05	0.000000000000000000000000000000e+00
-4.877364799950842098041903227568e+03	-1.687936646375660747470409672744e-04	-9.842757110569397055368362492445e-05	0.000000000000000000000000000000e+00
-4.877264799950841734244022518396e+03	-1.689154912350852475681067810243e-04	-9.843119856585464289445291941050e-05	0.000000000000000000000000000000e+00
-4.877164799950841370446141809225e+03	-1.690367249890974686056532849676e-04	-9.843390494437557667294080854248e-05	0.000000000000000000000000000000e+00
-4.877064799950841006648261100054e+03	-1.691573663521502425381715095654e-04	-9.843568818730979357121274597731e-05	0.000000000000000000000000000000e+00
-4.876964799950840642850380390882e+03	-1.692774157873184874036065483693e-04	-9.843654625056644485569384839252e-05	0.000000000000000000000000000000e+00
-4.876864799950840279052499681711e+03	-1.693968737681824168750388537319e-04	-9.843647709996221611267186446526e-05	0.000000000000000000000000000000e+00
-4.876764799950839915254618972540e+03	-1.695157407788051785908767232769e-04	-9.843547871127261001105573923198e-05	0.000000000000000000000000000000e+00
-4.876664799950839551456738263369e+03	-1.696340173137103027496686014075e-04	-9.843354907028313419744408596657e-05	0.000000000000000000000000000000e+00
-4.876564799950839187658857554197e+03	-1.697517038778588796543722594379e-04	-9.843068617284028590328631702633e-05	0.000000000000000000000000000000e+00
-4.876464799950838823860976845026e+03	-1.698688009866265475212437907615e-04	-9.842688802490248234193515042278e-05	0.000000000000000000000000000000e+00
-4.876364799950838460063096135855e+03	-1.699853091657801821331291725059e-04	-9.842215264259077426526461929157e-05	0.000000000000000000000000000000e+00
-4.876264799950838096265215426683e+03	-1.701012289514543967573756422240e-04	-9.841647805223951886270661315592e-05	0.000000000000000000000000000000e+00
-4.876164799950837732467334717512e+03	-1.702165608901278523283628896223e-04	-9.840986229044683581985292208927e-05	0.000000000000000000000000000000e+00
-4.876064799950837368669454008341e+03	-1.703313055385991881592738783624e-04	-9.840230340412496850936718839620e-05	0.000000000000000000000000000000e+00
-4.875964799950837004871573299170e+03	-1.704454634639629526538656678625e-04	-9.839379945055048255157098546775e-05	0.000000000000000000000000000000e+00
-4.875864799950836641073692589998e+03	-1.705590352435850190222083044844e-04	-9.838434849741434240228549201746e-05	0.000000000000000000000000000000e+00
-4.875764799950836277275811880827e+03	-1.706720214650780823115866491335e-04	-9.837394862287183886287444956054e-05	0.000000000000000000000000000000e+00
-4.875664799950835913477931171656e+03	-1.707844227262766143363159621060e-04	-9.836259791559239461754271527383e-05	0.000000000000000000000000000000e+00
-4.875564799950835549680050462484e+03	-1.708962396352118728176661122120e-04	-9.835029447480918003525462989245e-05	0.000000000000000000000000000000e+00
-4.875464799950835185882169753313e+03	-1.710074728100864497378624795587e-04	-9.833703641036862055143513705602e-05	0.000000000000000000000000000000e+00
-4.875364799950834822084289044142e+03	-1.711181228792487654839782340588e-04	-9.832282184277975497187218589801e-05	0.000000000000000000000000000000e+00
-4.875264799950834458286408334970e+03	-1.712281904811672377311748682871e-04	-9.830764890326345825134757294705e-05	0.000000000000000000000000000000e+00
-4.875164799950834094488527625799e+03	-1.713376762644042063804539210992e-04	-9.829151573380147453688759906498e-05	0.000000000000000000000000000000e+00
-4.875064799950833730690646916628e+03	-1.714465808875897500761914526990e-04	-9.827442048718534179079647783439e-05	0.000000000000000000000000000000e+00
-4.874964799950833366892766207457e+03	-1.715549050193951232529121497805e-04	-9.825636132706514023083671505177e-05	0.000000000000000000000000000000e+00
-4.874864799950833003094885498285e+03	-1.716626493385060847618461821185e-04	-9.823733642799813235019223967015e-05	0.000000000000000000000000000000e+00
-4.874764799950832639297004789114e+03	-1.717698145335959825519972499208e-04	-9.821734397549719964952419370974e-05	0.000000000000000000000000000000e+00
-4.874664799950832275499124079943e+03	-1.718764013032985401956131976675e-04	-9.819638216607913029122800541160e-05	0.000000000000000000000000000000e+00
-4.874564799950831911701243370771e+03	-1.719824103561804807833307551235e-04	-9.817444920731281188600036990977e-05	0.000000000000000000000000000000e+00
-4.874464799950831547903362661600e+03	-1.720878424107139339788857812508e-04	-9.815154331786718033391742066485e-05	0.000000000000000000000000000000e+00
-4.874364799950831184105481952429e+03	-1.721926981952485991283346988823e-04	-9.812766272755908735034996448476e-05	0.000000000000000000000000000000e+00
-4.874264799950830820307601243258e+03	-1.722969784479836644237871201568e-04	-9.810280567740099180902568765106e-05	0.000000000000000000000000000000e+00
-4.874164799950830456509720534086e+03	-1.724006839169395634368125991287e-04	-9.807697041964844779718402101309e-05	0.000000000000000000000000000000e+00
-4.874064799950830092711839824915e+03	-1.725038153599294606013042630011e-04	-9.805015521784748425051375653183e-05	0.000000000000000000000000000000e+00
-4.873964799950829728913959115744e+03	-1.726063735445304927508536341207e-04	-9.802235834688182195776479099791e-05	0.000000000000000000000000000000e+00
-4.873864799950829365116078406572e+03	-1.727083592480549022359082034228e-04	-9.799357809301988727745252871770e-05	0.000000000000000000000000000000e+00
-4.873764799950829001318197697401e+03	-1.728097732575207905701686339484e-04	-9.796381275396169032929072351124e-05	0.000000000000000000000000000000e+00
-4.873664799950828637520316988230e+03	-1.729106163696228178668773400872e-04	-9.793306063888554055529844788452e-05	0.000000000000000000000000000000e+00
-4.873564799950828273722436279058e+03	-1.730108893907025228043466968941e-04	-9.790132006849462675563550151381e-05	0.000000000000000000000000000000e+00
-4.873464799950827909924555569887e+03	-1.731105931367185883813786251295e-04	-9.786858937506333962642185442249e-05	0.000000000000000000000000000000e+00
-4.873364799950827546126674860716e+03	-1.732097284332167282019238063739e-04	-9.783486690248354008744846588286e-05	0.000000000000000000000000000000e+00
-4.873264799950827182328794151545e+03	-1.733082961152994914445779617296e-04	-9.780015100631057011187213801051e-05	0.000000000000000000000000000000e+00
-4.873164799950826818530913442373e+03	-1.734062970275957425714263848704e-04	-9.776444005380914158316596473952e-05	0.000000000000000000000000000000e+00
-4.873064799950826454733032733202e+03	-1.735037320242300597217255386795e-04	-9.772773242399902186416243976552e-05	0.000000000000000000000000000000e+00
-4.872964799950826090935152024031e+03	-1.736006019687917265297699698223e-04	-9.769002650770061094587931593836e-05	0.000000000000000000000000000000e+00
-4.872864799950825727137271314859e+03	-1.736969077343036697326505990446e-04	-9.765132070758024754580234327861e-05	0.000000000000000000000000000000e+00
-4.872764799950825363339390605688e+03	-1.737926502031911799375785143695e-04	-9.761161343819544744353222665012e-05	0.000000000000000000000000000000e+00
-4.872664799950824999541509896517e+03	-1.738878302672503071285570186433e-04	-9.757090312603987076588846205638e-05	0.000000000000000000000000000000e+00
-4.872564799950824635743629187346e+03	-1.739824488276160935427278042553e-04	-9.752918820958820795685023652410e-05	0.000000000000000000000000000000e+00
-4.872464799950824271945748478174e+03	-1.740765067947306710214455671704e-04	-9.748646713934078114442705054188e-05	0.000000000000000000000000000000e+00
-4.872364799950823908147867769003e+03	-1.741700050883110059956465631714e-04	-9.744273837786807774489356015479e-05	0.000000000000000000000000000000e+00
-4.872264799950823544349987059832e+03	-1.742629446373166173661628519653e-04	-9.739800039985502656900845375176e-05	0.000000000000000000000000000000e+00
-4.872164799950823180552106350660e+03	-1.743553263799168335981132349488e-04	-9.735225169214511129790745602719e-05	0.000000000000000000000000000000e+00
-4.872064799950822816754225641489e+03	-1.744471512634581311304571293874e-04	-9.730549075378436198625192732337e-05	0.000000000000000000000000000000e+00
-4.871964799950822452956344932318e+03	-1.745384202444310119996251362551e-04	-9.725771609606504840978002945917e-05	0.000000000000000000000000000000e+00
-4.871864799950822089158464223146e+03	-1.746291342884368543580952959360e-04	-9.720892624256931920274926728354e-05	0.000000000000000000000000000000e+00
-4.871764799950821725360583513975e+03	-1.747192943701544106272632861376e-04	-9.715911972921254283978159671520e-05	0.000000000000000000000000000000e+00
-4.871664799950821361562702804804e+03	-1.748089014733061972300953712534e-04	-9.710829510428654019749128423200e-05	0.000000000000000000000000000000e+00
-4.871564799950820997764822095633e+03	-1.748979565906246945884011667616e-04	-9.705645092850261382820542532812e-05	0.000000000000000000000000000000e+00
-4.871464799950820633966941386461e+03	-1.749864607238182218594546579737e-04	-9.700358577503437394577712193922e-05	0.000000000000000000000000000000e+00
-4.871364799950820270169060677290e+03	-1.750744148835367032523979702319e-04	-9.694969822956037467601847490428e-05	0.000000000000000000000000000000e+00
-4.871264799950819906371179968119e+03	-1.751618200893372717143192662803e-04	-9.689478689030657412428054753306e-05	0.000000000000000000000000000000e+00
-4.871164799950819542573299258947e+03	-1.752486773696494931455702737111e-04	-9.683885036808863181270745634777e-05	0.000000000000000000000000000000e+00
-4.871064799950819178775418549776e+03	-1.753349877617405906150838124091e-04	-9.678188728635393506694734044871e-05	0.000000000000000000000000000000e+00
-4.870964799950818814977537840605e+03	-1.754207523116803433150395763462e-04	-9.672389628122351698264608232947e-05	0.000000000000000000000000000000e+00
-4.870864799950818451179657131433e+03	-1.755059720743058499902583546870e-04	-9.666487600153374399897937552240e-05	0.000000000000000000000000000000e+00
-4.870764799950818087381776422262e+03	-1.755906481131859671069445072433e-04	-9.660482510887780018427745121201e-05	0.000000000000000000000000000000e+00
-4.870664799950817723583895713091e+03	-1.756747815005857741264827520666e-04	-9.654374227764699533879677595394e-05	0.000000000000000000000000000000e+00
-4.870564799950817359786015003920e+03	-1.757583733174306050983659588383e-04	-9.648162619507185625705725229295e-05	0.000000000000000000000000000000e+00
-4.870464799950816995988134294748e+03	-1.758414246532699718329056937094e-04	-9.641847556126306891238070262418e-05	0.000000000000000000000000000000e+00
-4.870364799950816632190253585577e+03	-1.759239366062414057587798277282e-04	-9.635428908925214959088623167816e-05	0.000000000000000000000000000000e+00
-4.870264799950816268392372876406e+03	-1.760059102830338932047654632029e-04	-9.628906550503199405274118438669e-05	0.000000000000000000000000000000e+00
-4.870164799950815904594492167234e+03	-1.760873467988512564713632357893e-04	-9.622280354759714209034182630376e-05	0.000000000000000000000000000000e+00
-4.870064799950815540796611458063e+03	-1.761682472773753180619871194779e-04	-9.615550196898392011374961940717e-05	0.000000000000000000000000000000e+00
-4.869964799950815176998730748892e+03	-1.762486128507288209686654223418e-04	-9.608715953431032623811153259297e-05	0.000000000000000000000000000000e+00
-4.869864799950814813200850039721e+03	-1.763284446594382134324702215977e-04	-9.601777502181577984580879148169e-05	0.000000000000000000000000000000e+00
-4.869764799950814449402969330549e+03	-1.764077438523961626534036772895e-04	-9.594734722290055944048103864219e-05	0.000000000000000000000000000000e+00
-4.869664799950814085605088621378e+03	-1.764865115868240142901757216976e-04	-9.587587494216514563336040133379e-05	0.000000000000000000000000000000e+00
-4.869564799950813721807207912207e+03	-1.765647490282338995942756909585e-04	-9.580335699744930663158959394110e-05	0.000000000000000000000000000000e+00
-4.869464799950813358009327203035e+03	-1.766424573503907612288810202728e-04	-9.572979221987092622852405510159e-05	0.000000000000000000000000000000e+00
-4.869364799950812994211446493864e+03	-1.767196377352741622473314420105e-04	-9.565517945386477758392546055788e-05	0.000000000000000000000000000000e+00
-4.869264799950812630413565784693e+03	-1.767962913730398511261143745799e-04	-9.557951755722089042834055394593e-05	0.000000000000000000000000000000e+00
-4.869164799950812266615685075521e+03	-1.768724194619812183776330627438e-04	-9.550280540112287760989850937676e-05	0.000000000000000000000000000000e+00
-4.869064799950811902817804366350e+03	-1.769480232084905634275945329748e-04	-9.542504187018593638045654836688e-05	0.000000000000000000000000000000e+00
-4.868964799950811539019923657179e+03	-1.770231038270200362317458031569e-04	-9.534622586249471415647399608062e-05	0.000000000000000000000000000000e+00
-4.868864799950811175222042948008e+03	-1.770976625400426331027187165645e-04	-9.526635628964091678187037226522e-05	0.000000000000000000000000000000e+00
-4.868764799950810811424162238836e+03	-1.771717005780127859610600937756e-04	-9.518543207676072705550329722257e-05	0.000000000000000000000000000000e+00
-4.868664799950810447626281529665e+03	-1.772452191793268973761532603106e-04	-9.510345216257199286568474461134e-05	0.000000000000000000000000000000e+00
-4.868564799950810083828400820494e+03	-1.773182195902836045565964528947e-04	-9.502041549941118493173564107934e-05	0.000000000000000000000000000000e+00
-4.868464799950809720030520111322e+03	-1.773907030650439349203639771702e-04	-9.493632105327019191521459307026e-05	0.000000000000000000000000000000e+00
-4.868364799950809356232639402151e+03	-1.774626708655912719295871804448e-04	-9.485116780383285803313064832309e-05	0.000000000000000000000000000000e+00
-4.868264799950808992434758692980e+03	-1.775341242616910769798466152025e-04	-9.476495474451131738324871633949e-05	0.000000000000000000000000000000e+00
-4.868164799950808628636877983809e+03	-1.776050645308504757641926419254e-04	-9.467768088248208432390617961261e-05	0.000000000000000000000000000000e+00
-4.868064799950808264838997274637e+03	-1.776754929582776549017858469526e-04	-9.458934523872195411844931989265e-05	0.000000000000000000000000000000e+00
-4.867964799950807901041116565466e+03	-1.777454108368411501463202117890e-04	-9.449994684804367318670809128278e-05	0.000000000000000000000000000000e+00
-4.867864799950807537243235856295e+03	-1.778148194670288364388488488999e-04	-9.440948475913137896350924016531e-05	0.000000000000000000000000000000e+00
-4.867764799950807173445355147123e+03	-1.778837201569067824353381768177e-04	-9.431795803457585002180924016457e-05	0.000000000000000000000000000000e+00
-4.867664799950806809647474437952e+03	-1.779521142220779695089505345607e-04	-9.422536575090947159275694966496e-05	0.000000000000000000000000000000e+00
-4.867564799950806445849593728781e+03	-1.780200029856407939118922989508e-04	-9.413170699864103845543039650323e-05	0.000000000000000000000000000000e+00
-4.867464799950806082051713019609e+03	-1.780873877781474876220990655185e-04	-9.403698088229030032855759735355e-05	0.000000000000000000000000000000e+00
-4.867364799950805718253832310438e+03	-1.781542699375621326141061473436e-04	-9.394118652042227686927572394282e-05	0.000000000000000000000000000000e+00
-4.867264799950805354455951601267e+03	-1.782206508092188377602449467219e-04	-9.384432304568136938398292823393e-05	0.000000000000000000000000000000e+00
-4.867164799950804990658070892096e+03	-1.782865317457794007358073962166e-04	-9.374638960482524214622851443934e-05	0.000000000000000000000000000000e+00
-4.867064799950804626860190182924e+03	-1.783519141071910783444276482612e-04	-9.364738535875844621658714572732e-05	0.000000000000000000000000000000e+00
-4.866964799950804263062309473753e+03	-1.784167992606440315828120191100e-04	-9.354730948256583997462570989612e-05	0.000000000000000000000000000000e+00
-4.866864799950803899264428764582e+03	-1.784811885805286080751430599634e-04	-9.344616116554577925790853187848e-05	0.000000000000000000000000000000e+00
-4.866764799950803535466548055410e+03	-1.785450834483925431923206916807e-04	-9.334393961124306355551377700763e-05	0.000000000000000000000000000000e+00
-4.866664799950803171668667346239e+03	-1.786084852528979172257145302538e-04	-9.324064403748165180858820111354e-05	0.000000000000000000000000000000e+00
-4.866564799950802807870786637068e+03	-1.786713953897779228255360273181e-04	-9.313627367639716137046740351835e-05	0.000000000000000000000000000000e+00
-4.866464799950802444072905927896e+03	-1.787338152617936324392106106629e-04	-9.303082777446912302130727079330e-05	0.000000000000000000000000000000e+00
-4.866364799950802080275025218725e+03	-1.787957462786903320688808305405e-04	-9.292430559255299203722661127713e-05	0.000000000000000000000000000000e+00
-4.866264799950801716477144509554e+03	-1.788571898571539634491267545258e-04	-9.281670640591192886648813642481e-05	0.000000000000000000000000000000e+00
-4.866164799950801352679263800383e+03	-1.789181474207671867539259924484e-04	-9.270802950424834941271778898653e-05	0.000000000000000000000000000000e+00
-4.866064799950800988881383091211e+03	-1.789786203999654704086680334640e-04	-9.259827419173525847768957408590e-05	0.000000000000000000000000000000e+00
-4.865964799950800625083502382040e+03	-1.790386102319928014314082131975e-04	-9.248743978704728504851295678435e-05	0.000000000000000000000000000000e+00
-4.865864799950800261285621672869e+03	-1.790981183608575041943389294374e-04	-9.237552562339155495449438681987e-05	0.000000000000000000000000000000e+00
-4.865764799950799897487740963697e+03	-1.791571462372876255043918636289e-04	-9.226253104853825181587423376328e-05	0.000000000000000000000000000000e+00
-4.865664799950799533689860254526e+03	-1.792156953186863467888945145035e-04	-9.214845542485100180971069327995e-05	0.000000000000000000000000000000e+00
-4.865564799950799169891979545355e+03	-1.792737670690872065458465467458e-04	-9.203329812931697383269341594669e-05	0.000000000000000000000000000000e+00
-4.865464799950798806094098836184e+03	-1.793313629591090788487073304225e-04	-9.191705855357673571846832683008e-05	0.000000000000000000000000000000e+00
-4.865364799950798442296218127012e+03	-1.793884844659111518511834804102e-04	-9.179973610395392071958226010153e-05	0.000000000000000000000000000000e+00
-4.865264799950798078498337417841e+03	-1.794451330731475539263103380350e-04	-9.168133020148458228130300406988e-05	0.000000000000000000000000000000e+00
-4.865164799950797714700456708670e+03	-1.795013102709219798055334527120e-04	-9.156184028194635908005916125063e-05	0.000000000000000000000000000000e+00
-4.865064799950797350902575999498e+03	-1.795570175557421811925185028969e-04	-9.144126579588735545880973099031e-05	0.000000000000000000000000000000e+00
-4.864964799950796987104695290327e+03	-1.796122564304741050112551592477e-04	-9.131960620865479146945203892116e-05	0.000000000000000000000000000000e+00
-4.864864799950796623306814581156e+03	-1.796670284042961400743781963385e-04	-9.119686100042342252226801324611e-05	0.000000000000000000000000000000e+00
-4.864764799950796259508933871984e+03	-1.797213349926530384908368587205e-04	-9.107302966622370153735449571641e-05	0.000000000000000000000000000000e+00
-4.864664799950795895711053162813e+03	-1.797751777172097557584012905707e-04	-9.094811171596967004551043123328e-05	0.000000000000000000000000000000e+00
-4.864564799950795531913172453642e+03	-1.798285581058051011207887803778e-04	-9.082210667448661889616240427969e-05	0.000000000000000000000000000000e+00
-4.864464799950795168115291744471e+03	-1.798814776924052795045727570766e-04	-9.069501408153851857232852218260e-05	0.000000000000000000000000000000e+00
-4.864364799950794804317411035299e+03	-1.799339380170573250358745376332e-04	-9.056683349185515134998486486140e-05	0.000000000000000000000000000000e+00
-4.864264799950794440519530326128e+03	-1.799859406258422906115662653903e-04	-9.043756447515905372205174961309e-05	0.000000000000000000000000000000e+00
-4.864164799950794076721649616957e+03	-1.800374870708283561553109120013e-04	-9.030720661619217421930971845256e-05	0.000000000000000000000000000000e+00
-4.864064799950793712923768907785e+03	-1.800885789100238013483307186746e-04	-9.017575951474224662824524800797e-05	0.000000000000000000000000000000e+00
-4.863964799950793349125888198614e+03	-1.801392177073297886247954524563e-04	-9.004322278566895992098911838397e-05	0.000000000000000000000000000000e+00
-4.863864799950792985328007489443e+03	-1.801894050324930377469934139611e-04	-8.990959605892987068723881671772e-05	0.000000000000000000000000000000e+00
-4.863764799950792621530126780272e+03	-1.802391424610584190653395086912e-04	-8.977487897960603096311066328994e-05	0.000000000000000000000000000000e+00
-4.863664799950792257732246071100e+03	-1.802884315743212486227858848409e-04	-8.963907120792738566703028446625e-05	0.000000000000000000000000000000e+00
-4.863564799950791893934365361929e+03	-1.803372739592796374693411953771e-04	-8.950217241929788543255280819366e-05	0.000000000000000000000000000000e+00
-4.863464799950791530136484652758e+03	-1.803856712085865699260467387433e-04	-8.936418230432040970580287453373e-05	0.000000000000000000000000000000e+00
-4.863364799950791166338603943586e+03	-1.804336249205018463236810388750e-04	-8.922510056882132392468143233799e-05	0.000000000000000000000000000000e+00
-4.863264799950790802540723234415e+03	-1.804811366988440257414644252165e-04	-8.908492693387488762027381916653e-05	0.000000000000000000000000000000e+00
-4.863164799950790438742842525244e+03	-1.805282081529420434851118670849e-04	-8.894366113582733725760609555522e-05	0.000000000000000000000000000000e+00
-4.863064799950790074944961816072e+03	-1.805748408975868827749944323102e-04	-8.880130292632072513091257004447e-05	0.000000000000000000000000000000e+00
-4.862964799950789711147081106901e+03	-1.806210365529829753837576244990e-04	-8.865785207231650076088735890067e-05	0.000000000000000000000000000000e+00
-4.862864799950789347349200397730e+03	-1.806667967446994938537224717479e-04	-8.851330835611884834644713659912e-05	0.000000000000000000000000000000e+00
-4.862764799950788983551319688559e+03	-1.807121231036216437142866153565e-04	-8.836767157539772606089645279326e-05	0.000000000000000000000000000000e+00
-4.862664799950788619753438979387e+03	-1.807570172659016304386736528897e-04	-8.822094154321166140260424004538e-05	0.000000000000000000000000000000e+00
-4.862564799950788255955558270216e+03	-1.808014808729096264006824812398e-04	-8.807311808803028904766435625007e-05	0.000000000000000000000000000000e+00
-4.862464799950787892157677561045e+03	-1.808455155711846023061650789998e-04	-8.792420105375664475706731781912e-05	0.000000000000000000000000000000e+00
-4.862364799950787528359796851873e+03	-1.808891230123849959941784160122e-04	-8.777419029974914757574744328394e-05	0.000000000000000000000000000000e+00
-4.862264799950787164561916142702e+03	-1.809323048532392457128648022291e-04	-8.762308570084333808614118765945e-05	0.000000000000000000000000000000e+00
-4.862164799950786800764035433531e+03	-1.809750627554962691852236122969e-04	-8.747088714737334561120235543186e-05	0.000000000000000000000000000000e+00
-4.862064799950786436966154724360e+03	-1.810173983858757529395028251784e-04	-8.731759454519313857698281644559e-05	0.000000000000000000000000000000e+00
-4.861964799950786073168274015188e+03	-1.810593134160183603244276273614e-04	-8.716320781569743606203432007007e-05	0.000000000000000000000000000000e+00
-4.861864799950785709370393306017e+03	-1.811008095224358039991574553795e-04	-8.700772689584237540132150012795e-05	0.000000000000000000000000000000e+00
-4.861764799950785345572512596846e+03	-1.811418883864608100030257897828e-04	-8.685115173816593584464607058493e-05	0.000000000000000000000000000000e+00
-4.861664799950784981774631887674e+03	-1.811825516941969191949540762820e-04	-8.669348231080807761200074379460e-05	0.000000000000000000000000000000e+00
-4.861564799950784617976751178503e+03	-1.812228011364682344827570226187e-04	-8.653471859753059634585287129838e-05	0.000000000000000000000000000000e+00
-4.861464799950784254178870469332e+03	-1.812626384087690325271763347459e-04	-8.637486059773673361793927538699e-05	0.000000000000000000000000000000e+00
-4.861364799950783890380989760160e+03	-1.813020652112132399206428923222e-04	-8.621390832649051638551795928578e-05	0.000000000000000000000000000000e+00
-4.861264799950783526583109050989e+03	-1.813410832484838280508759877918e-04	-8.605186181453578473949522775754e-05	0.000000000000000000000000000000e+00
-4.861164799950783162785228341818e+03	-1.813796942297820724392110047773e-04	-8.588872110831498925959115453566e-05	0.000000000000000000000000000000e+00
-4.861064799950782798987347632647e+03	-1.814178998687766765536555357841e-04	-8.572448626998773087148908444988e-05	0.000000000000000000000000000000e+00
-4.860964799950782435189466923475e+03	-1.814557018835528414118368756291e-04	-8.555915737744896189080623383205e-05	0.000000000000000000000000000000e+00
-4.860864799950782071391586214304e+03	-1.814931019965611996586779541829e-04	-8.539273452434698377915694988971e-05	0.000000000000000000000000000000e+00
-4.860764799950781707593705505133e+03	-1.815301019345666412238560205594e-04	-8.522521782010109253450991229073e-05	0.000000000000000000000000000000e+00
-4.860664799950781343795824795961e+03	-1.815667034285970576640983908945e-04	-8.505660738991907500374661799114e-05	0.000000000000000000000000000000e+00
-4.860564799950780979997944086790e+03	-1.816029082138918967700980111601e-04	-8.488690337481428506687802792996e-05	0.000000000000000000000000000000e+00
-4.860464799950780616200063377619e+03	-1.816387180298507171734290199794e-04	-8.471610593162253008588102876075e-05	0.000000000000000000000000000000e+00
-4.860364799950780252402182668447e+03	-1.816741346199816074281907507526e-04	-8.454421523301868630299177320708e-05	0.000000000000000000000000000000e+00
-4.860264799950779888604301959276e+03	-1.817091597318494153572715488210e-04	-8.437123146753296187329296262902e-05	0.000000000000000000000000000000e+00
-4.860164799950779524806421250105e+03	-1.817437951170240316087212129048e-04	-8.419715483956699726697525676400e-05	0.000000000000000000000000000000e+00
-4.860064799950779161008540540934e+03	-1.817780425310284563716889394414e-04	-8.402198556940957264831115747228e-05	0.000000000000000000000000000000e+00
-4.859964799950778797210659831762e+03	-1.818119037332868118822526426470e-04	-8.384572389325211196672155145038e-05	0.000000000000000000000000000000e+00
-4.859864799950778433412779122591e+03	-1.818453804870722465090310260294e-04	-8.366837006320387533971766336194e-05	0.000000000000000000000000000000e+00
-4.859764799950778069614898413420e+03	-1.818784745594547033135240932111e-04	-8.348992434730688038529988759251e-05	0.000000000000000000000000000000e+00
-4.859664799950777705817017704248e+03	-1.819111877212487157155079708915e-04	-8.331038702955056605634065469701e-05	0.000000000000000000000000000000e+00
-4.859564799950777342019136995077e+03	-1.819435217469609592129409225691e-04	-8.312975840988613121431555219587e-05	0.000000000000000000000000000000e+00
-4.859464799950776978221256285906e+03	-1.819754784147378031018693622656e-04	-8.294803880424062925754563613268e-05	0.000000000000000000000000000000e+00
-4.859364799950776614423375576735e+03	-1.820070595063127266710623075596e-04	-8.276522854453073748878799698048e-05	0.000000000000000000000000000000e+00
-4.859264799950776250625494867563e+03	-1.820382668069536811865372083474e-04	-8.258132797867630964239182844722e-05	0.000000000000000000000000000000e+00
-4.859164799950775886827614158392e+03	-1.820691021054103434558685270517e-04	-8.239633747061360315080275062982e-05	0.000000000000000000000000000000e+00
-4.859064799950775523029733449221e+03	-1.820995671938612609722790702804e-04	-8.221025740030820825546969965458e-05	0.000000000000000000000000000000e+00
-4.858964799950775159231852740049e+03	-1.821296638678609157435683840731e-04	-8.202308816376774672479016414783e-05	0.000000000000000000000000000000e+00
-4.858864799950774795433972030878e+03	-1.821593939262867610159868370090e-04	-8.183483017305423175887651998650e-05	0.000000000000000000000000000000e+00
-4.858764799950774431636091321707e+03	-1.821887591712860953677838304898e-04	-8.164548385629617039630639974135e-05	0.000000000000000000000000000000e+00
-4.858664799950774067838210612535e+03	-1.822177614082228825926473847474e-04	-8.145504965770039487032994074411e-05	0.000000000000000000000000000000e+00
-4.858564799950773704040329903364e+03	-1.822464024456244631629264763006e-04	-8.126352803756358225695244357212e-05	0.000000000000000000000000000000e+00
-4.858464799950773340242449194193e+03	-1.822746840951282927979076875502e-04	-8.107091947228348951994675308796e-05	0.000000000000000000000000000000e+00
-4.858364799950772976444568485022e+03	-1.823026081714284370866030471348e-04	-8.087722445436991750532251810313e-05	0.000000000000000000000000000000e+00
-4.858264799950772612646687775850e+03	-1.823301764922220932155921824247e-04	-8.068244349245539033272517359663e-05	0.000000000000000000000000000000e+00
-4.858164799950772248848807066679e+03	-1.823573908781560303817015356032e-04	-8.048657711130550952618317728238e-05	0.000000000000000000000000000000e+00
-4.858064799950771885050926357508e+03	-1.823842531527728675743577069213e-04	-8.028962585182910485694790514444e-05	0.000000000000000000000000000000e+00
-4.857964799950771521253045648336e+03	-1.824107651424574055680494222287e-04	-8.009159027108796505799170883932e-05	0.000000000000000000000000000000e+00
-4.857864799950771157455164939165e+03	-1.824369286763827962844636276785e-04	-7.989247094230644656576156847905e-05	0.000000000000000000000000000000e+00
-4.857764799950770793657284229994e+03	-1.824627455864566308394586480190e-04	-7.969226845488062147600943907477e-05	0.000000000000000000000000000000e+00
-4.857664799950770429859403520823e+03	-1.824882177072670275900373448863e-04	-7.949098341438726286929672415482e-05	0.000000000000000000000000000000e+00
-4.857564799950770066061522811651e+03	-1.825133468760285575509944022699e-04	-7.928861644259250487584700373134e-05	0.000000000000000000000000000000e+00
-4.857464799950769702263642102480e+03	-1.825381349325281698115636119795e-04	-7.908516817746016392721986054681e-05	0.000000000000000000000000000000e+00
-4.857364799950769338465761393309e+03	-1.825625837190710627419565348362e-04	-7.888063927315985672007736528855e-05	0.000000000000000000000000000000e+00
-4.857264799950768974667880684137e+03	-1.825866950804263925695752890377e-04	-7.867503040007475226171734794534e-05	0.000000000000000000000000000000e+00
-4.857164799950768610869999974966e+03	-1.826104708637729819552253385240e-04	-7.846834224480905286506354778808e-05	0.000000000000000000000000000000e+00
-4.857064799950768247072119265795e+03	-1.826339129186450014642739692050e-04	-7.826057551019521764563979804308e-05	0.000000000000000000000000000000e+00
-4.856964799950767883274238556623e+03	-1.826570230968774884074828923630e-04	-7.805173091530086075789246491397e-05	0.000000000000000000000000000000e+00
-4.856864799950767519476357847452e+03	-1.826798032525518656818408480547e-04	-7.784180919543536502844260915879e-05	0.000000000000000000000000000000e+00
-4.856764799950767155678477138281e+03	-1.827022552419414064012875842380e-04	-7.763081110215618388121355808451e-05	0.000000000000000000000000000000e+00
-4.856664799950766791880596429110e+03	-1.827243809234566172122748994866e-04	-7.741873740327488576454251223424e-05	0.000000000000000000000000000000e+00
-4.856564799950766428082715719938e+03	-1.827461821575905673992190614285e-04	-7.720558888286290042269471856073e-05	0.000000000000000000000000000000e+00
-4.856464799950766064284835010767e+03	-1.827676608068641366747902887724e-04	-7.699136634125692635419874187974e-05	0.000000000000000000000000000000e+00
-4.856364799950765700486954301596e+03	-1.827888187357712358651479211957e-04	-7.677607059506412142974723922251e-05	0.000000000000000000000000000000e+00
-4.856264799950765336689073592424e+03	-1.828096578107239733850669649584e-04	-7.655970247716691403933736426168e-05	0.000000000000000000000000000000e+00
-4.856164799950764972891192883253e+03	-1.828301798999977675029560142406e-04	-7.634226283672758384644951856757e-05	0.000000000000000000000000000000e+00
-4.856064799950764609093312174082e+03	-1.828503868736763501856579239302e-04	-7.612375253919251728157435721300e-05	0.000000000000000000000000000000e+00
-4.855964799950764245295431464911e+03	-1.828702806035968251533591066860e-04	-7.590417246629617843266951693337e-05	0.000000000000000000000000000000e+00
-4.855864799950763881497550755739e+03	-1.828898629632945904092272693120e-04	-7.568352351606478178001891077287e-05	0.000000000000000000000000000000e+00
-4.855764799950763517699670046568e+03	-1.829091358279482065589405248573e-04	-7.546180660281965322296743314823e-05	0.000000000000000000000000000000e+00
-4.855664799950763153901789337397e+03	-1.829281010743242922352708168532e-04	-7.523902265718033360863969960519e-05	0.000000000000000000000000000000e+00
-4.855564799950762790103908628225e+03	-1.829467605807223111024500949995e-04	-7.501517262606734344747988485480e-05	0.000000000000000000000000000000e+00
-4.855464799950762426306027919054e+03	-1.829651162269193046504278665765e-04	-7.479025747270469013077559550240e-05	0.000000000000000000000000000000e+00
-4.855364799950762062508147209883e+03	-1.829831698941146520941830599938e-04	-7.456427817662202278247568498770e-05	0.000000000000000000000000000000e+00
-4.855264799950761698710266500711e+03	-1.830009234648746676427100155138e-04	-7.433723573365655671804641535516e-05	0.000000000000000000000000000000e+00
-4.855164799950761334912385791540e+03	-1.830183788230773061882217245255e-04	-7.410913115595464553762156123540e-05	0.000000000000000000000000000000e+00
-4.855064799950760971114505082369e+03	-1.830355378538567063650271959929e-04	-7.387996547197309572113654851933e-05	0.000000000000000000000000000000e+00
-4.854964799950760607316624373198e+03	-1.830524024435477607134631350405e-04	-7.364973972648014241028369131215e-05	0.000000000000000000000000000000e+00
-4.854864799950760243518743664026e+03	-1.830689744796306045286626851265e-04	-7.341845498055618124497861964883e-05	0.000000000000000000000000000000e+00
-4.854764799950759879720862954855e+03	-1.830852558506750504992155459405e-04	-7.318611231159414783412064942070e-05	0.000000000000000000000000000000e+00
-4.854664799950759515922982245684e+03	-1.831012484462851317660453398517e-04	-7.295271281329961262328287485701e-05	0.000000000000000000000000000000e+00
-4.854564799950759152125101536512e+03	-1.831169541570434010357981691186e-04	-7.271825759569060471185913963055e-05	0.000000000000000000000000000000e+00
-4.854464799950758788327220827341e+03	-1.831323748744553381144484216492e-04	-7.248274778509711040955926231177e-05	0.000000000000000000000000000000e+00
-4.854364799950758424529340118170e+03	-1.831475124908937032307959524857e-04	-7.224618452416027363730682830933e-05	0.000000000000000000000000000000e+00
-4.854264799950758060731459408998e+03	-1.831623688995428090448003288770e-04	-7.200856897183128462001239222801e-05	0.000000000000000000000000000000e+00
-4.854164799950757696933578699827e+03	-1.831769459943427926559150753505e-04	-7.176990230337001108133071491935e-05	0.000000000000000000000000000000e+00
-4.854064799950757333135697990656e+03	-1.831912456699338876114219187841e-04	-7.153018571034330417776625488102e-05	0.000000000000000000000000000000e+00
-4.853964799950756969337817281485e+03	-1.832052698216006417046564092033e-04	-7.128942040062297917212691400479e-05	0.000000000000000000000000000000e+00
-4.853864799950756605539936572313e+03	-1.832190203452160805631249163028e-04	-7.104760759838352505643466194840e-05	0.000000000000000000000000000000e+00
-4.853764799950756241742055863142e+03	-1.832324991371859525517845623810e-04	-7.080474854409952957176588306254e-05	0.000000000000000000000000000000e+00
-4.853664799950755877944175153971e+03	-1.832457080943927568358886581734e-04	-7.056084449454276541491282159768e-05	0.000000000000000000000000000000e+00
-4.853564799950755514146294444799e+03	-1.832586491141399882842666357874e-04	-7.031589672277897828944759339720e-05	0.000000000000000000000000000000e+00
-4.853464799950755150348413735628e+03	-1.832713240940961655321694845355e-04	-7.006990651816441745877023228317e-05	0.000000000000000000000000000000e+00
-4.853364799950754786550533026457e+03	-1.832837349322389132542238110446e-04	-6.982287518634198682839636651565e-05	0.000000000000000000000000000000e+00
-4.853264799950754422752652317286e+03	-1.832958835267990986474945236395e-04	-6.957480404923720629286471028863e-05	0.000000000000000000000000000000e+00
-4.853164799950754058954771608114e+03	-1.833077717762047781791673317642e-04	-6.932569444505375295430271709307e-05	0.000000000000000000000000000000e+00
-4.853064799950753695156890898943e+03	-1.833194015790253069645571182278e-04	-6.907554772826877194803057991024e-05	0.000000000000000000000000000000e+00
-4.852964799950753331359010189772e+03	-1.833307748339153397248990629009e-04	-6.882436526962787556004064182247e-05	0.000000000000000000000000000000e+00
-4.852864799950752967561129480600e+03	-1.833418934395588046400854542739e-04	-6.857214845613981708382506097266e-05	0.000000000000000000000000000000e+00
-4.852764799950752603763248771429e+03	-1.833527592946129314115111252903e-04	-6.831889869107090717918751021642e-05	0.000000000000000000000000000000e+00
-4.852664799950752239965368062258e+03	-1.833633742976522251148102649054e-04	-6.806461739393905076029450684771e-05	0.000000000000000000000000000000e+00
-4.852564799950751876167487353086e+03	-1.833737403471124400525932296446e-04	-6.780930600050758059581940129235e-05	0.000000000000000000000000000000e+00
-4.852464799950751512369606643915e+03	-1.833838593412345265021290430241e-04	-6.755296596277868433327168373737e-05	0.000000000000000000000000000000e+00
-4.852364799950751148571725934744e+03	-1.833937331780086045680822071091e-04	-6.729559874898662823541894972834e-05	0.000000000000000000000000000000e+00
-4.852264799950750784773845225573e+03	-1.834033637551179380352495140727e-04	-6.703720584359061499847565190890e-05	0.000000000000000000000000000000e+00
-4.852164799950750420975964516401e+03	-1.834127529698828269061339213408e-04	-6.677778874726734341469441824657e-05	0.000000000000000000000000000000e+00
-4.852064799950750057178083807230e+03	-1.834219027192046083587356752886e-04	-6.651734897690326987935993674483e-05	0.000000000000000000000000000000e+00
-4.851964799950749693380203098059e+03	-1.834308148995095492841261863859e-04	-6.625588806558661239976687484798e-05	0.000000000000000000000000000000e+00
-4.851864799950749329582322388887e+03	-1.834394914066928472442391528929e-04	-6.599340756259898868596458498814e-05	0.000000000000000000000000000000e+00
-4.851764799950748965784441679716e+03	-1.834479341360624959043901238687e-04	-6.572990903340675608590437661860e-05	0.000000000000000000000000000000e+00
-4.851664799950748601986560970545e+03	-1.834561449822833130961219350041e-04	-6.546539405965209402257082293985e-05	0.000000000000000000000000000000e+00
-4.851564799950748238188680261374e+03	-1.834641258393208604598328959057e-04	-6.519986423914374761793416590550e-05	0.000000000000000000000000000000e+00
-4.851464799950747874390799552202e+03	-1.834718786003853359823506652404e-04	-6.493332118584747316130528771438e-05	0.000000000000000000000000000000e+00
-4.851364799950747510592918843031e+03	-1.834794051578756020597776865699e-04	-6.466576652987619897462040485792e-05	0.000000000000000000000000000000e+00
-4.851264799950747146795038133860e+03	-1.834867074033231864552823120462e-04	-6.439720191747986101707401651595e-05	0.000000000000000000000000000000e+00
-4.851164799950746782997157424688e+03	-1.834937872273361206265640532820e-04	-6.412762901103491322910010730141e-05	0.000000000000000000000000000000e+00
-4.851064799950746419199276715517e+03	-1.835006465195430762089162657347e-04	-6.385704948903359393086454076638e-05	0.000000000000000000000000000000e+00
-4.850964799950746055401396006346e+03	-1.835072871685372575528000238521e-04	-6.358546504607286696010570725690e-05	0.000000000000000000000000000000e+00
-4.850864799950745691603515297174e+03	-1.835137110618204568917438690434e-04	-6.331287739284302399679627004758e-05	0.000000000000000000000000000000e+00
-4.850764799950745327805634588003e+03	-1.835199200857470553001349333755e-04	-6.303928825611601583726179010014e-05	0.000000000000000000000000000000e+00
-4.850664799950744964007753878832e+03	-1.835259161254680507560643754061e-04	-6.276469937873347196017476123941e-05	0.000000000000000000000000000000e+00
-4.850564799950744600209873169661e+03	-1.835317010648751404142814402931e-04	-6.248911251959444904200552395324e-05	0.000000000000000000000000000000e+00
-4.850464799950744236411992460489e+03	-1.835372767865447757740932077652e-04	-6.221252945364278644918565319699e-05	0.000000000000000000000000000000e+00
-4.850364799950743872614111751318e+03	-1.835426451716822178472643400937e-04	-6.193495197185428554741831730368e-05	0.000000000000000000000000000000e+00
-4.850264799950743508816231042147e+03	-1.835478081000657278511883907512e-04	-6.165638188122345533011964269221e-05	0.000000000000000000000000000000e+00
-4.850164799950743145018350332975e+03	-1.835527674499905952717332402457e-04	-6.137682100475004120642558147480e-05	0.000000000000000000000000000000e+00
-4.850064799950742781220469623804e+03	-1.835575250982133556614667169171e-04	-6.109627118142526918612850161949e-05	0.000000000000000000000000000000e+00
-4.849964799950742417422588914633e+03	-1.835620829198959542277735934590e-04	-6.081473426621766316000836094524e-05	0.000000000000000000000000000000e+00
-4.849864799950742053624708205462e+03	-1.835664427885499094209725834403e-04	-6.053221213005870632610158632581e-05	0.000000000000000000000000000000e+00
-4.849764799950741689826827496290e+03	-1.835706065759806120477048985151e-04	-6.024870665982808926389169279503e-05	0.000000000000000000000000000000e+00
-4.849664799950741326028946787119e+03	-1.835745761522315430691598692192e-04	-5.996421975833872083927467144804e-05	0.000000000000000000000000000000e+00
-4.849564799950740962231066077948e+03	-1.835783533855284913993005657673e-04	-5.967875334432141384887263169112e-05	0.000000000000000000000000000000e+00
-4.849464799950740598433185368776e+03	-1.835819401422239885435239159506e-04	-5.939230935240925895622285390907e-05	0.000000000000000000000000000000e+00
-4.849364799950740234635304659605e+03	-1.835853382867415535019406380712e-04	-5.910488973312170047236940861879e-05	0.000000000000000000000000000000e+00
-4.849264799950739870837423950434e+03	-1.835885496815201274080353588403e-04	-5.881649645284832753338449817804e-05	0.000000000000000000000000000000e+00
-4.849164799950739507039543241262e+03	-1.835915761869584810622724191376e-04	-5.852713149383233324097447480838e-05	0.000000000000000000000000000000e+00
-4.849064799950739143241662532091e+03	-1.835944196613596224657016797721e-04	-5.823679685415369597627915920768e-05	0.000000000000000000000000000000e+00
-4.848964799950738779443781822920e+03	-1.835970819608753398788358879301e-04	-5.794549454771204222928299154560e-05	0.000000000000000000000000000000e+00
-4.848864799950738415645901113749e+03	-1.835995649394506635653651072104e-04	-5.765322660420921804889232697988e-05	0.000000000000000000000000000000e+00
-4.848764799950738051848020404577e+03	-1.836018704487684630611427083480e-04	-5.735999506913154878488814158999e-05	0.000000000000000000000000000000e+00
-4.848664799950737688050139695406e+03	-1.836040003381940444431713599371e-04	-5.706580200373180067428130479712e-05	0.000000000000000000000000000000e+00
-4.848564799950737324252258986235e+03	-1.836059564547197747036433312928e-04	-5.677064948501084427207041827046e-05	0.000000000000000000000000000000e+00
-4.848464799950736960454378277063e+03	-1.836077406429098145441980438619e-04	-5.647453960569901295013864328531e-05	0.000000000000000000000000000000e+00
-4.848364799950736596656497567892e+03	-1.836093547448447969600709983595e-04	-5.617747447423715646428951653313e-05	0.000000000000000000000000000000e+00
-4.848264799950736232858616858721e+03	-1.836108006000666413495142625933e-04	-5.587945621475739636568533241778e-05	0.000000000000000000000000000000e+00
-4.848164799950735869060736149549e+03	-1.836120800455233405181626471503e-04	-5.558048696706357648042451380377e-05	0.000000000000000000000000000000e+00
-4.848064799950735505262855440378e+03	-1.836131949155138561036171296337e-04	-5.528056888661142878604870531944e-05	0.000000000000000000000000000000e+00
-4.847964799950735141464974731207e+03	-1.836141470416330411050825910380e-04	-5.497970414448840047487096494017e-05	0.000000000000000000000000000000e+00
-4.847864799950734777667094022036e+03	-1.836149382527165895180598642611e-04	-5.467789492739322351928799026410e-05	0.000000000000000000000000000000e+00
-4.847764799950734413869213312864e+03	-1.836155703747861214943093433050e-04	-5.437514343761516575270417717114e-05	0.000000000000000000000000000000e+00
-4.847664799950734050071332603693e+03	-1.836160452309941871866516560630e-04	-5.407145189301297024233108889923e-05	0.000000000000000000000000000000e+00
-4.847564799950733686273451894522e+03	-1.836163646415694332240942099332e-04	-5.376682252699349650638949160708e-05	0.000000000000000000000000000000e+00
-4.847464799950733322475571185350e+03	-1.836165304237617691869577374320e-04	-5.346125758849008390450469052624e-05	0.000000000000000000000000000000e+00
-4.847364799950732958677690476179e+03	-1.836165443917876425022200903570e-04	-5.315475934194058976745012046194e-05	0.000000000000000000000000000000e+00
-4.847264799950732594879809767008e+03	-1.836164083567753133388600339515e-04	-5.284733006726515647634781491782e-05	0.000000000000000000000000000000e+00
-4.847164799950732231081929057837e+03	-1.836161241267102650284726017560e-04	-5.253897205984363295242639546601e-05	0.000000000000000000000000000000e+00
-4.847064799950731867284048348665e+03	-1.836156935063805602757758261845e-04	-5.222968763049275220129025187887e-05	0.000000000000000000000000000000e+00
-4.846964799950731503486167639494e+03	-1.836151182973223871044976540645e-04	-5.191947910544295649148266447170e-05	0.000000000000000000000000000000e+00
-4.846864799950731139688286930323e+03	-1.836144002977655776982085500393e-04	-5.160834882631496503503296113813e-05	0.000000000000000000000000000000e+00
-4.846764799950730775890406221151e+03	-1.836135413025792356613713485203e-04	-5.129629915009602995987908480302e-05	0.000000000000000000000000000000e+00
-4.846664799950730412092525511980e+03	-1.836125431032173903854454177775e-04	-5.098333244911588057416557129287e-05	0.000000000000000000000000000000e+00
-4.846564799950730048294644802809e+03	-1.836114074876647598352080725803e-04	-5.066945111102238302747124976122e-05	0.000000000000000000000000000000e+00
-4.846464799950729684496764093637e+03	-1.836101362403826217552932353883e-04	-5.035465753875690859270308763485e-05	0.000000000000000000000000000000e+00
-4.846364799950729320698883384466e+03	-1.836087311422546306666214732672e-04	-5.003895415052938346360186794293e-05	0.000000000000000000000000000000e+00
-4.846264799950728956901002675295e+03	-1.836071939705327703881015954934e-04	-4.972234337979306072544116723577e-05	0.000000000000000000000000000000e+00
-4.846164799950728593103121966124e+03	-1.836055264987834420836038118452e-04	-4.940482767521898739386532195539e-05	0.000000000000000000000000000000e+00
-4.846064799950728229305241256952e+03	-1.836037304968335523089328908952e-04	-4.908640950067016652186638325794e-05	0.000000000000000000000000000000e+00
-4.845964799950727865507360547781e+03	-1.836018077307166552689099425777e-04	-4.876709133517544147995437242571e-05	0.000000000000000000000000000000e+00
-4.845864799950727501709479838610e+03	-1.835997599626192305997257614436e-04	-4.844687567290307530446652473088e-05	0.000000000000000000000000000000e+00
-4.845764799950727137911599129438e+03	-1.835975889508270424664571063289e-04	-4.812576502313402511401552175130e-05	0.000000000000000000000000000000e+00
-4.845664799950726774113718420267e+03	-1.835952964496715257656372921602e-04	-4.780376191023493192286744624120e-05	0.000000000000000000000000000000e+00
-4.845564799950726410315837711096e+03	-1.835928842094762536429897181733e-04	-4.748086887363080552245872545392e-05	0.000000000000000000000000000000e+00
-4.845464799950726046517957001925e+03	-1.835903539765035947465415810953e-04	-4.715708846777743831236995308842e-05	0.000000000000000000000000000000e+00
-4.845364799950725682720076292753e+03	-1.835877074929012620595203397755e-04	-4.683242326213349387064796558455e-05	0.000000000000000000000000000000e+00
-4.845264799950725318922195583582e+03	-1.835849464966491327837933011935e-04	-4.650687584113231769732121900773e-05	0.000000000000000000000000000000e+00
-4.845164799950724955124314874411e+03	-1.835820727215060411182528943286e-04	-4.618044880415345657858131045437e-05	0.000000000000000000000000000000e+00
-4.845064799950724591326434165239e+03	-1.835790878969567336675278168556e-04	-4.585314476549386624283990987472e-05	0.000000000000000000000000000000e+00
-4.844964799950724227528553456068e+03	-1.835759937481587706405855575653e-04	-4.552496635433885474250614855407e-05	0.000000000000000000000000000000e+00
-4.844864799950723863730672746897e+03	-1.835727919958897252049323522982e-04	-4.519591621473271412763941801138e-05	0.000000000000000000000000000000e+00
-4.844764799950723499932792037725e+03	-1.835694843564943015256502034660e-04	-4.486599700554904718774115734981e-05	0.000000000000000000000000000000e+00
-4.844664799950723136134911328554e+03	-1.835660725418316154347597723984e-04	-4.453521140046082991926709726549e-05	0.000000000000000000000000000000e+00
-4.844564799950722772337030619383e+03	-1.835625582592225564157462081027e-04	-4.420356208791017583754207054270e-05	0.000000000000000000000000000000e+00
-4.844464799950722408539149910212e+03	-1.835589432113972580083022245745e-04	-4.387105177107778858055023296636e-05	0.000000000000000000000000000000e+00
-4.844364799950722044741269201040e+03	-1.835552290964426766332884266575e-04	-4.353768316785215701470931892736e-05	0.000000000000000000000000000000e+00
-4.844264799950721680943388491869e+03	-1.835514176077501433126393237671e-04	-4.320345901079842507999315137646e-05	0.000000000000000000000000000000e+00
-4.844164799950721317145507782698e+03	-1.835475104339632135448667771271e-04	-4.286838204712697703198387433332e-05	0.000000000000000000000000000000e+00
-4.844064799950720953347627073526e+03	-1.835435092589254629704548227309e-04	-4.253245503866178551469895419146e-05	0.000000000000000000000000000000e+00
-4.843964799950720589549746364355e+03	-1.835394157616284727726346792664e-04	-4.219568076180838016265781109659e-05	0.000000000000000000000000000000e+00
-4.843864799950720225751865655184e+03	-1.835352316161597879731054439034e-04	-4.185806200752160613877753125855e-05	0.000000000000000000000000000000e+00
-4.843764799950719861953984946012e+03	-1.835309584916512009884065337317e-04	-4.151960158127305063535325557744e-05	0.000000000000000000000000000000e+00
-4.843664799950719498156104236841e+03	-1.835265980522268725559642543743e-04	-4.118030230301819154823186885928e-05	0.000000000000000000000000000000e+00
-4.843564799950719134358223527670e+03	-1.835221519569518050258444263889e-04	-4.084016700716327510044256765553e-05	0.000000000000000000000000000000e+00
-4.843464799950718770560342818499e+03	-1.835176218597802343373420752570e-04	-4.049919854253188853396641655458e-05	0.000000000000000000000000000000e+00
-4.843364799950718406762462109327e+03	-1.835130094095042388360056184737e-04	-4.015739977233122786964489292494e-05	0.000000000000000000000000000000e+00
-4.843264799950718042964581400156e+03	-1.835083162497024023007696769128e-04	-3.981477357411813527412677848893e-05	0.000000000000000000000000000000e+00
-4.843164799950717679166700690985e+03	-1.835035440186886124963594468795e-04	-3.947132283976479083737257114173e-05	0.000000000000000000000000000000e+00
-4.843064799950717315368819981813e+03	-1.834986943494609681459123207148e-04	-3.912705047542416718093366556630e-05	0.000000000000000000000000000000e+00
-4.842964799950716951570939272642e+03	-1.834937688696507943238167559485e-04	-3.878195940149515202931621016269e-05	0.000000000000000000000000000000e+00
-4.842864799950716587773058563471e+03	-1.834887692014717933738227051421e-04	-3.843605255258743361211973277314e-05	0.000000000000000000000000000000e+00
-4.842764799950716223975177854300e+03	-1.834836969616692771423149821430e-04	-3.808933287748606758178759879030e-05	0.000000000000000000000000000000e+00
-4.842664799950715860177297145128e+03	-1.834785537614695347368581890279e-04	-3.774180333911577965707792592376e-05	0.000000000000000000000000000000e+00
-4.842564799950715496379416435957e+03	-1.834733412065292815999045794584e-04	-3.739346691450497688720064348722e-05	0.000000000000000000000000000000e+00
-4.842464799950715132581535726786e+03	-1.834680608968852983178821069998e-04	-3.704432659474948108914785227519e-05	0.000000000000000000000000000000e+00
-4.842364799950714768783655017614e+03	-1.834627144269041236403910977160e-04	-3.669438538497596412942675092594e-05	0.000000000000000000000000000000e+00
-4.842264799950714404985774308443e+03	-1.834573033852319101297267955886e-04	-3.634364630430514603656733108039e-05	0.000000000000000000000000000000e+00
-4.842164799950714041187893599272e+03	-1.834518293547443882306191564879e-04	-3.599211238581464752418759278640e-05	0.000000000000000000000000000000e+00
-4.842064799950713677390012890100e+03	-1.834462939124969658652442028313e-04	-3.563978667650162567362426280226e-05	0.000000000000000000000000000000e+00
-4.841964799950713313592132180929e+03	-1.834406986296749093433983146539e-04	-3.528667223724507757964818921437e-05	0.000000000000000000000000000000e+00
-4.841864799950712949794251471758e+03	-1.834350450715436597979440813688e-04	-3.493277214276789327442734878204e-05	0.000000000000000000000000000000e+00
-4.841764799950712585996370762587e+03	-1.834293347973993935657449627641e-04	-3.457808948159865115347388897504e-05	0.000000000000000000000000000000e+00
-4.841664799950712222198490053415e+03	-1.834235693605195554635456378634e-04	-3.422262735603307458841226829094e-05	0.000000000000000000000000000000e+00
-4.841564799950711858400609344244e+03	-1.834177503081135275891239144741e-04	-3.386638888209526492304932143718e-05	0.000000000000000000000000000000e+00
-4.841464799950711494602728635073e+03	-1.834118791812735691729857601118e-04	-3.350937718949862276131973493065e-05	0.000000000000000000000000000000e+00
-4.841364799950711130804847925901e+03	-1.834059575149257835351146450620e-04	-3.315159542160653208600629149316e-05	0.000000000000000000000000000000e+00
-4.841264799950710767006967216730e+03	-1.833999868377812205669924461304e-04	-3.279304673539272589307194682995e-05	0.000000000000000000000000000000e+00
-4.841164799950710403209086507559e+03	-1.833939686722871418439462232186e-04	-3.243373430140139432797594110092e-05	0.000000000000000000000000000000e+00
-4.841064799950710039411205798388e+03	-1.833879045345784212627665565876e-04	-3.207366130370703532397394508457e-05	0.000000000000000000000000000000e+00
-4.840964799950709675613325089216e+03	-1.833817959344290269944888205345e-04	-3.171283093987399353229361675943e-05	0.000000000000000000000000000000e+00
-4.840864799950709311815444380045e+03	-1.833756443752037473826632663076e-04	-3.135124642091577563561208275011e-05	0.000000000000000000000000000000e+00
-4.840764799950708948017563670874e+03	-1.833694513538099439466794171594e-04	-3.098891097125403362461809608774e-05	0.000000000000000000000000000000e+00
-4.840664799950708584219682961702e+03	-1.833632183606495483305792726370e-04	-3.062582782867732445787611883503e-05	0.000000000000000000000000000000e+00
-4.840564799950708220421802252531e+03	-1.833569468795711134619791371492e-04	-3.026200024429957495422476021485e-05	0.000000000000000000000000000000e+00
-4.840464799950707856623921543360e+03	-1.833506383878220544463716334960e-04	-2.989743148251828579902746041430e-05	0.000000000000000000000000000000e+00
-4.840364799950707492826040834188e+03	-1.833442943560009978816449649486e-04	-2.953212482097246449988005301268e-05	0.000000000000000000000000000000e+00
-4.840264799950707129028160125017e+03	-1.833379162480103751180909865681e-04	-2.916608355050027035111626094732e-05	0.000000000000000000000000000000e+00
-4.840164799950706765230279415846e+03	-1.833315055210089884133589643866e-04	-2.879931097509641545282438324094e-05	0.000000000000000000000000000000e+00
-4.840064799950706401432398706675e+03	-1.833250636253649023480610802395e-04	-2.843181041186927773866191526686e-05	0.000000000000000000000000000000e+00
-4.839964799950706037634517997503e+03	-1.833185920046083623464322487351e-04	-2.806358519099776667004957075857e-05	0.000000000000000000000000000000e+00
-4.839864799950705673836637288332e+03	-1.833120920953849571424787434637e-04	-2.769463865568790432729502637432e-05	0.000000000000000000000000000000e+00
-4.839764799950705310038756579161e+03	-1.833055653274087812461268232056e-04	-2.732497416212914561456891193725e-05	0.000000000000000000000000000000e+00
-4.839664799950704946240875869989e+03	-1.832990131234159768801317280662e-04	-2.695459507945042741433767929937e-05	0.000000000000000000000000000000e+00
-4.839564799950704582442995160818e+03	-1.832924368991182217068780513358e-04	-2.658350478967596363191229491552e-05	0.000000000000000000000000000000e+00
-4.839464799950704218645114451647e+03	-1.832858380631564876057232327256e-04	-2.621170668768077596571738907549e-05	0.000000000000000000000000000000e+00
-4.839364799950703854847233742476e+03	-1.832792180170548807655039880160e-04	-2.583920418114594685075370572580e-05	0.000000000000000000000000000000e+00
-4.839264799950703491049353033304e+03	-1.832725781551747257225315479445e-04	-2.546600069051361829217637600120e-05	0.000000000000000000000000000000e+00
-4.839164799950703127251472324133e+03	-1.832659198646687307137498335052e-04	-2.509209964894172642459364841461e-05	0.000000000000000000000000000000e+00
-4.839064799950702763453591614962e+03	-1.832592445254353427652738162124e-04	-2.471750450225848196148144275686e-05	0.000000000000000000000000000000e+00
-4.838964799950702399655710905790e+03	-1.832525535100732654112537511892e-04	-2.434221870891658298218657163758e-05	0.000000000000000000000000000000e+00
-4.838864799950702035857830196619e+03	-1.832458481838361661481195952206e-04	-2.396624573994716005651862966719e-05	0.000000000000000000000000000000e+00
-4.838764799950701672059949487448e+03	-1.832391299045874652039883612176e-04	-2.358958907891347742385307340029e-05	0.000000000000000000000000000000e+00
-4.838664799950701308262068778276e+03	-1.832324000227553682535602819215e-04	-2.321225222186435634542760186871e-05	0.000000000000000000000000000000e+00
-4.838564799950700944464188069105e+03	-1.832256598812880075532322221576e-04	-2.283423867728737483994046197910e-05	0.000000000000000000000000000000e+00
-4.838464799950700580666307359934e+03	-1.832189108156087999166455881905e-04	-2.245555196606176587541953137972e-05	0.000000000000000000000000000000e+00
-4.838364799950700216868426650763e+03	-1.832121541535719402155057977666e-04	-2.207619562141108516812974815746e-05	0.000000000000000000000000000000e+00
-4.838264799950699853070545941591e+03	-1.832053912154180575107276229829e-04	-2.169617318885562148346457522763e-05	0.000000000000000000000000000000e+00
-4.838164799950699489272665232420e+03	-1.831986233137300609189607181193e-04	-2.131548822616454266255792138196e-05	0.000000000000000000000000000000e+00
-4.838064799950699125474784523249e+03	-1.831918517533891752144953324333e-04	-2.093414430330781125593440916699e-05	0.000000000000000000000000000000e+00
-4.837964799950698761676903814077e+03	-1.831850778315310577463309593682e-04	-2.055214500240780200156220924868e-05	0.000000000000000000000000000000e+00
-4.837864799950698397879023104906e+03	-1.831783028375022406158967314127e-04	-2.016949391769071262686674472775e-05	0.000000000000000000000000000000e+00
-4.837764799950698034081142395735e+03	-1.831715280528165457497175028223e-04	-1.978619465543769343580590702736e-05	0.000000000000000000000000000000e+00
-4.837664799950697670283261686563e+03	-1.831647547511118794428403022678e-04	-1.940225083393574311485182959380e-05	0.000000000000000000000000000000e+00
-4.837564799950697306485380977392e+03	-1.831579841981070811123694097589e-04	-1.901766608342834026469311825558e-05	0.000000000000000000000000000000e+00
-4.837464799950696942687500268221e+03	-1.831512176515589617863816185306e-04	-1.863244404606583776271185037832e-05	0.000000000000000000000000000000e+00
-4.837364799950696578889619559050e+03	-1.831444563612195594332759940315e-04	-1.824658837585559285118103067802e-05	0.000000000000000000000000000000e+00
-4.837264799950696215091738849878e+03	-1.831377015687935298163951935990e-04	-1.786010273861186344436860484741e-05	0.000000000000000000000000000000e+00
-4.837164799950695851293858140707e+03	-1.831309545078957541890812832364e-04	-1.747299081190546387828445296098e-05	0.000000000000000000000000000000e+00
-4.837064799950695487495977431536e+03	-1.831242164040091096200574272146e-04	-1.708525628501314283362068346950e-05	0.000000000000000000000000000000e+00
-4.836964799950695123698096722364e+03	-1.831174884744424561592440747759e-04	-1.669690285886674780638921911091e-05	0.000000000000000000000000000000e+00
-4.836864799950694759900216013193e+03	-1.831107719282887053187380832497e-04	-1.630793424600212869241162849665e-05	0.000000000000000000000000000000e+00
-4.836764799950694396102335304022e+03	-1.831040679663832409194978989575e-04	-1.591835417050780081445193747669e-05	0.000000000000000000000000000000e+00
-4.836664799950694032304454594851e+03	-1.830973777812623128329744259801e-04	-1.552816636797337078012420930051e-05	0.000000000000000000000000000000e+00
-4.836564799950693668506573885679e+03	-1.830907025571218644036108891271e-04	-1.513737458543771331211363201374e-05	0.000000000000000000000000000000e+00
-4.836464799950693304708693176508e+03	-1.830840434697763327662883847680e-04	-1.474598258133690074477700759914e-05	0.000000000000000000000000000000e+00
-4.836364799950692940910812467337e+03	-1.830774016866177473193688651776e-04	-1.435399412545190551591337696502e-05	0.000000000000000000000000000000e+00
-4.836264799950692577112931758165e+03	-1.830707783665749908280639957070e-04	-1.396141299885606379524351922106e-05	0.000000000000000000000000000000e+00
-4.836164799950692213315051048994e+03	-1.830641746600733044732928211928e-04	-1.356824299386228161487348564673e-05	0.000000000000000000000000000000e+00
-4.836064799950691849517170339823e+03	-1.830575917089938471106480566419e-04	-1.317448791397002077119184754173e-05	0.000000000000000000000000000000e+00
-4.835964799950691485719289630651e+03	-1.830510306466335797900141235672e-04	-1.278015157381204247534402934638e-05	0.000000000000000000000000000000e+00
-4.835864799950691121921408921480e+03	-1.830444925976653671156196834247e-04	-1.238523779910091044634962154092e-05	0.000000000000000000000000000000e+00
-4.835764799950690758123528212309e+03	-1.830379786780980786060901710499e-04	-1.198975042657527038752161840929e-05	0.000000000000000000000000000000e+00
-4.835664799950690394325647503138e+03	-1.830314899952371508404236344347e-04	-1.159369330394588212926505754741e-05	0.000000000000000000000000000000e+00
-4.835564799950690030527766793966e+03	-1.830250276476451496039665745030e-04	-1.119707028984142137891400620164e-05	0.000000000000000000000000000000e+00
-4.835464799950689666729886084795e+03	-1.830185927251025488748242819881e-04	-1.079988525375405277167278894623e-05	0.000000000000000000000000000000e+00
-4.835364799950689302932005375624e+03	-1.830121863085688350709229199609e-04	-1.040214207598477591672735120820e-05	0.000000000000000000000000000000e+00
-4.835264799950688939134124666452e+03	-1.830058094701437197172888549090e-04	-1.000384464758852749786781355379e-05	0.000000000000000000000000000000e+00
-4.835164799950688575336243957281e+03	-1.829994632730285147436538606414e-04	-9.604996870319061451478845348184e-06	0.000000000000000000000000000000e+00
-4.835064799950688211538363248110e+03	-1.829931487714878059376577557060e-04	-9.205602656573598751568385245569e-06	0.000000000000000000000000000000e+00
-4.834964799950687847740482538939e+03	-1.829868670108112619233226014970e-04	-8.805665929337248495900603018072e-06	0.000000000000000000000000000000e+00
-4.834864799950687483942601829767e+03	-1.829806190272757141900700217363e-04	-8.405190622127212151694364283827e-06	0.000000000000000000000000000000e+00
-4.834764799950687120144721120596e+03	-1.829744058481073455419557705071e-04	-8.004180678936742161766991487948e-06	0.000000000000000000000000000000e+00
-4.834664799950686756346840411425e+03	-1.829682284914441495974474216624e-04	-7.602640054178888792441211308404e-06	0.000000000000000000000000000000e+00
-4.834564799950686392548959702253e+03	-1.829620879662986071296365553351e-04	-7.200572712630019129589290655113e-06	0.000000000000000000000000000000e+00
-4.834464799950686028751078993082e+03	-1.829559852725205792468854415489e-04	-6.797982629373117540176781059547e-06	0.000000000000000000000000000000e+00
-4.834364799950685664953198283911e+03	-1.829499214007602818886366602413e-04	-6.394873789740859128976398911837e-06	0.000000000000000000000000000000e+00
-4.834264799950685301155317574739e+03	-1.829438973324316940020917154897e-04	-5.991250189258456190452041545402e-06	0.000000000000000000000000000000e+00
-4.834164799950684937357436865568e+03	-1.829379140396759928239439618736e-04	-5.587115833586297984603673272286e-06	0.000000000000000000000000000000e+00
-4.834064799950684573559556156397e+03	-1.829319724853252331076003400767e-04	-5.182474738462355037652874722998e-06	0.000000000000000000000000000000e+00
-4.833964799950684209761675447226e+03	-1.829260736228663245060005460019e-04	-4.777330929644386931084629188682e-06	0.000000000000000000000000000000e+00
-4.833864799950683845963794738054e+03	-1.829202183964051715847620727118e-04	-4.371688442851909533332088741986e-06	0.000000000000000000000000000000e+00
-4.833764799950683482165914028883e+03	-1.829144077406309764656511251957e-04	-3.965551323707956402455157562947e-06	0.000000000000000000000000000000e+00
-4.833664799950683118368033319712e+03	-1.829086425807808667307052807871e-04	-3.558923627680627160032840808346e-06	0.000000000000000000000000000000e+00
-4.833564799950682754570152610540e+03	-1.829029238326046317465733981322e-04	-3.151809420024412671873991972915e-06	0.000000000000000000000000000000e+00
-4.833464799950682390772271901369e+03	-1.828972524023297842495072718094e-04	-2.744212775721323293567823625727e-06	0.000000000000000000000000000000e+00
-4.833364799950682026974391192198e+03	-1.828916291866267032455162233617e-04	-2.336137779421784181973923213982e-06	0.000000000000000000000000000000e+00
-4.833264799950681663176510483027e+03	-1.828860550725741834863363743935e-04	-1.927588525385331553969664106218e-06	0.000000000000000000000000000000e+00
-4.833164799950681299378629773855e+03	-1.828805309376250120504542318045e-04	-1.518569117421092951796066788939e-06	0.000000000000000000000000000000e+00
-4.833064799950680935580749064684e+03	-1.828750576495718701847820186757e-04	-1.109083668828069937968712997678e-06	0.000000000000000000000000000000e+00
-4.832964799950680571782868355513e+03	-1.828696360665135333019304386681e-04	-6.991363023351939971170325091587e-07	0.000000000000000000000000000000e+00
-4.832864799950680207984987646341e+03	-1.828642670368210709774814404227e-04	-2.887311500411889966742607326056e-07	0.000000000000000000000000000000e+00
-4.832764799950679844187106937170e+03	-1.828589513991045077331842882984e-04	1.221276466457788518232461215385e-07	0.000000000000000000000000000000e+00
-4.832664799950679480389226227999e+03	-1.828536899821795922403688816615e-04	5.334359370686564369264050407271e-07	0.000000000000000000000000000000e+00
-4.832564799950679116591345518827e+03	-1.828484836050347562587392591382e-04	9.451895613822527384922478170537e-07	0.000000000000000000000000000000e+00
-4.832464799950678752793464809656e+03	-1.828433330767983988358188485179e-04	1.357384350614208470985522399233e-06	0.000000000000000000000000000000e+00
-4.832364799950678388995584100485e+03	-1.828382391967063873468302137582e-04	1.770016126726156309193426462156e-06	0.000000000000000000000000000000e+00
-4.832264799950678025197703391314e+03	-1.828332027540696940598463626770e-04	2.183080702675086942946523771436e-06	0.000000000000000000000000000000e+00
-4.832164799950677661399822682142e+03	-1.828282245282423308565394881597e-04	2.596573882474907408318687274118e-06	0.000000000000000000000000000000e+00
-4.832064799950677297601941972971e+03	-1.828233052885895550034728307409e-04	3.010491461258206624261764272621e-06	0.000000000000000000000000000000e+00
-4.831964799950676933804061263800e+03	-1.828184457944562104486641018752e-04	3.424829225338218393796070257440e-06	0.000000000000000000000000000000e+00
-4.831864799950676570006180554628e+03	-1.828136467951354214838549649969e-04	3.839582952270976469921672652452e-06	0.000000000000000000000000000000e+00
-4.831764799950676206208299845457e+03	-1.828089090298373677219434529917e-04	4.254748410917670580096410642978e-06	0.000000000000000000000000000000e+00
-4.831664799950675842410419136286e+03	-1.828042332276584114401224434587e-04	4.670321361507186256863469187017e-06	0.000000000000000000000000000000e+00
-4.831564799950675478612538427114e+03	-1.827996201075504688685069432097e-04	5.086297555698852615067503957214e-06	0.000000000000000000000000000000e+00
-4.831464799950675114814657717943e+03	-1.827950703782905170040329334569e-04	5.502672736645374782253267720300e-06	0.000000000000000000000000000000e+00
-4.831364799950674751016777008772e+03	-1.827905847384504256850079606522e-04	5.919442639055957334993842561266e-06	0.000000000000000000000000000000e+00
-4.831264799950674387218896299601e+03	-1.827861638763670065060962244274e-04	6.336602989259622552796740596603e-06	0.000000000000000000000000000000e+00
-4.831164799950674023421015590429e+03	-1.827818084701122514686838504971e-04	6.754149505268704854863033582024e-06	0.000000000000000000000000000000e+00
-4.831064799950673659623134881258e+03	-1.827775191874639239969502213512e-04	7.172077896842551912885612569459e-06	0.000000000000000000000000000000e+00
-4.830964799950673295825254172087e+03	-1.827732966858762854792108676349e-04	7.590383865551399405601634695628e-06	0.000000000000000000000000000000e+00
-4.830864799950672932027373462915e+03	-1.827691416124510386496948566304e-04	8.009063104840438896856943951086e-06	0.000000000000000000000000000000e+00
-4.830764799950672568229492753744e+03	-1.827650546039086775461368628015e-04	8.428111300094059355424679080837e-06	0.000000000000000000000000000000e+00
-4.830664799950672204431612044573e+03	-1.827610362865599187825321747525e-04	8.847524128700283492401749974032e-06	0.000000000000000000000000000000e+00
-4.830564799950671840633731335402e+03	-1.827570872762774580825434478371e-04	9.267297260115385363656026473933e-06	0.000000000000000000000000000000e+00
-4.830464799950671476835850626230e+03	-1.827532081784679165482876417315e-04	9.687426355928679919961819810847e-06	0.000000000000000000000000000000e+00
-4.830364799950671113037969917059e+03	-1.827493995880440579796660793832e-04	1.010790706992750398658144350694e-05	0.000000000000000000000000000000e+00
-4.830264799950670749240089207888e+03	-1.827456620893973314543462516113e-04	1.052873504816236664943622514112e-05	0.000000000000000000000000000000e+00
-4.830164799950670385442208498716e+03	-1.827419962563705223279608702569e-04	1.094990592901228090632823053419e-05	0.000000000000000000000000000000e+00
-4.830064799950670021644327789545e+03	-1.827384026522307556000129791229e-04	1.137141534325027658321270035424e-05	0.000000000000000000000000000000e+00
-4.829964799950669657846447080374e+03	-1.827348818296426890151612498769e-04	1.179325891410908265705993758221e-05	0.000000000000000000000000000000e+00
-4.829864799950669294048566371202e+03	-1.827314343306419230049397750548e-04	1.221543225734698406750432936319e-05	0.000000000000000000000000000000e+00
-4.829764799950668930250685662031e+03	-1.827280606866088714154011674040e-04	1.263793098131384962914871422646e-05	0.000000000000000000000000000000e+00
-4.829664799950668566452804952860e+03	-1.827247614182425780246510349514e-04	1.306075068701734290298535623442e-05	0.000000000000000000000000000000e+00
-4.829564799950668202654924243689e+03	-1.827215370355349938463057624105e-04	1.348388696818928892187921392276e-05	0.000000000000000000000000000000e+00
-4.829464799950667838857043534517e+03	-1.827183880377454441683304775523e-04	1.390733541135222387516781616945e-05	0.000000000000000000000000000000e+00
-4.829364799950667475059162825346e+03	-1.827153149133753666424201389518e-04	1.433109159588609895325753834650e-05	0.000000000000000000000000000000e+00
-4.829264799950667111261282116175e+03	-1.827123181401432662138151208353e-04	1.475515109409516376320469638328e-05	0.000000000000000000000000000000e+00
-4.829164799950666747463401407003e+03	-1.827093981849599953117685435799e-04	1.517950947127500898649072463842e-05	0.000000000000000000000000000000e+00
-4.829064799950666383665520697832e+03	-1.827065555039041695652851649001e-04	1.560416228577977674932091012305e-05	0.000000000000000000000000000000e+00
-4.828964799950666019867639988661e+03	-1.827037905421979900946749530988e-04	1.602910508908953192918310504123e-05	0.000000000000000000000000000000e+00
-4.828864799950665656069759279490e+03	-1.827011037341832013283782210067e-04	1.645433342587779778579820666451e-05	0.000000000000000000000000000000e+00
-4.828764799950665292271878570318e+03	-1.826984955032973469753881934352e-04	1.687984283407924744613293199791e-05	0.000000000000000000000000000000e+00
-4.828664799950664928473997861147e+03	-1.826959662620503783633796324182e-04	1.730562884495756649006793781442e-05	0.000000000000000000000000000000e+00
-4.828564799950664564676117151976e+03	-1.826935164120013169869460867289e-04	1.773168698317346969606234097228e-05	0.000000000000000000000000000000e+00
-4.828464799950664200878236442804e+03	-1.826911463437353778417604477369e-04	1.815801276685286008835337745460e-05	0.000000000000000000000000000000e+00
-4.828364799950663837080355733633e+03	-1.826888564368412282840070659518e-04	1.858460170765516416700909030357e-05	0.000000000000000000000000000000e+00
-4.828264799950663473282475024462e+03	-1.826866470598885721504656132197e-04	1.901144931084181621577973431148e-05	0.000000000000000000000000000000e+00
-4.828164799950663109484594315290e+03	-1.826845185704060049291380662950e-04	1.943855107534489507587968648572e-05	0.000000000000000000000000000000e+00
-4.828064799950662745686713606119e+03	-1.826824713148590315602015632379e-04	1.986590249383590999756807327081e-05	0.000000000000000000000000000000e+00
-4.827964799950662381888832896948e+03	-1.826805056286285179178302540137e-04	2.029349905279473895765990354434e-05	0.000000000000000000000000000000e+00
-4.827864799950662018090952187777e+03	-1.826786218359891965021257753676e-04	2.072133623257872621923128542143e-05	0.000000000000000000000000000000e+00
-4.827764799950661654293071478605e+03	-1.826768202500886600220253441762e-04	2.114940950749191541659620374727e-05	0.000000000000000000000000000000e+00
-4.827664799950661290495190769434e+03	-1.826751011729264091883184750742e-04	2.157771434585443849434559238087e-05	0.000000000000000000000000000000e+00
-4.827564799950660926697310060263e+03	-1.826734648953333612925870044208e-04	2.200624621007204694792154520133e-05	0.000000000000000000000000000000e+00
-4.827464799950660562899429351091e+03	-1.826719116969514672063623628162e-04	2.243500055670578536572666583648e-05	0.000000000000000000000000000000e+00
-4.827364799950660199101548641920e+03	-1.826704418462137349560975296825e-04	2.286397283654181743716392316568e-05	0.000000000000000000000000000000e+00
-4.827264799950659835303667932749e+03	-1.826690556003243346133019242572e-04	2.329315849466139426221164554498e-05	0.000000000000000000000000000000e+00
-4.827164799950659471505787223577e+03	-1.826677532052391910756539150640e-04	2.372255297051094802187470866883e-05	0.000000000000000000000000000000e+00
-4.827064799950659107707906514406e+03	-1.826665348956467394784392022089e-04	2.415215169797234150269801822297e-05	0.000000000000000000000000000000e+00
-4.826964799950658743910025805235e+03	-1.826654008949488703413693846400e-04	2.458195010543325314655155322541e-05	0.000000000000000000000000000000e+00
-4.826864799950658380112145096064e+03	-1.826643514152423083962695216087e-04	2.501194361585769423755518103825e-05	0.000000000000000000000000000000e+00
-4.826764799950658016314264386892e+03	-1.826633866573001540450915669567e-04	2.544212764685666839053861110198e-05	0.000000000000000000000000000000e+00
-4.826664799950657652516383677721e+03	-1.826625068105537500785795490543e-04	2.587249761075895978850933132343e-05	0.000000000000000000000000000000e+00
-4.826564799950657288718502968550e+03	-1.826617120530747652353692478400e-04	2.630304891468205355726031613450e-05	0.000000000000000000000000000000e+00
-4.826464799950656924920622259378e+03	-1.826610025515576030217396175104e-04	2.673377696060320521777645130790e-05	0.000000000000000000000000000000e+00
-4.826364799950656561122741550207e+03	-1.826603784613020815819073305875e-04	2.716467714543061178259462928875e-05	0.000000000000000000000000000000e+00
-4.826264799950656197324860841036e+03	-1.826598399261963846188644433610e-04	2.759574486107474209435792833478e-05	0.000000000000000000000000000000e+00
-4.826164799950655833526980131865e+03	-1.826593870787002020505962462948e-04	2.802697549451977558458704020694e-05	0.000000000000000000000000000000e+00
-4.826064799950655469729099422693e+03	-1.826590200398283314522224207721e-04	2.845836442789517316959146953081e-05	0.000000000000000000000000000000e+00
-4.825964799950655105931218713522e+03	-1.826587389191343337082468201160e-04	2.888990703854737350725692679454e-05	0.000000000000000000000000000000e+00
-4.825864799950654742133338004351e+03	-1.826585438146946765557848690875e-04	2.932159869911162477910428203476e-05	0.000000000000000000000000000000e+00
-4.825764799950654378335457295179e+03	-1.826584348130930136530625240709e-04	2.975343477758391472817040002141e-05	0.000000000000000000000000000000e+00
-4.825664799950654014537576586008e+03	-1.826584119894047618035126667735e-04	3.018541063739304977468769219939e-05	0.000000000000000000000000000000e+00
-4.825564799950653650739695876837e+03	-1.826584754071820576506318678511e-04	3.061752163747282899945376111184e-05	0.000000000000000000000000000000e+00
-4.825464799950653286941815167665e+03	-1.826586251184388227930543990851e-04	3.104976313233436381686797256307e-05	0.000000000000000000000000000000e+00
-4.825364799950652923143934458494e+03	-1.826588611636362625804952397601e-04	3.148213047213848573939454222881e-05	0.000000000000000000000000000000e+00
-4.825264799950652559346053749323e+03	-1.826591835716685817501275801433e-04	3.191461900276829983169255000597e-05	0.000000000000000000000000000000e+00
-4.825164799950652195548173040152e+03	-1.826595923598489982185577584772e-04	3.234722406590183303243604684418e-05	0.000000000000000000000000000000e+00
-4.825064799950651831750292330980e+03	-1.826600875338959737142346950733e-04	3.277994099908479089635141012771e-05	0.000000000000000000000000000000e+00
-4.824964799950651467952411621809e+03	-1.826606690879198509856740084700e-04	3.321276513580345663778983777981e-05	0.000000000000000000000000000000e+00
-4.824864799950651104154530912638e+03	-1.826613370044096265349536922784e-04	3.364569180555767148946277877997e-05	0.000000000000000000000000000000e+00
-4.824764799950650740356650203466e+03	-1.826620912542201570320787862300e-04	3.407871633393393703392176830036e-05	0.000000000000000000000000000000e+00
-4.824664799950650376558769494295e+03	-1.826629317965595283596719200503e-04	3.451183404267861917899193335835e-05	0.000000000000000000000000000000e+00
-4.824564799950650012760888785124e+03	-1.826638585789767499183156029829e-04	3.494504024977126732968632505383e-05	0.000000000000000000000000000000e+00
-4.824464799950649648963008075953e+03	-1.826648715373497741925462589663e-04	3.537833026949804875660107739144e-05	0.000000000000000000000000000000e+00
-4.824364799950649285165127366781e+03	-1.826659705958737331572827589099e-04	3.581169941252524395068276841236e-05	0.000000000000000000000000000000e+00
-4.824264799950648921367246657610e+03	-1.826671556670494999449066986230e-04	3.624514298597289783205807611743e-05	0.000000000000000000000000000000e+00
-4.824164799950648557569365948439e+03	-1.826684266516725486679401102563e-04	3.667865629348853872149921473422e-05	0.000000000000000000000000000000e+00
-4.824064799950648193771485239267e+03	-1.826697834388220581872119829825e-04	3.711223463532101928463377560341e-05	0.000000000000000000000000000000e+00
-4.823964799950647829973604530096e+03	-1.826712259058503411406765293279e-04	3.754587330839441846252677037477e-05	0.000000000000000000000000000000e+00
-4.823864799950647466175723820925e+03	-1.826727539183725440227745728805e-04	3.797956760638209925632496899439e-05	0.000000000000000000000000000000e+00
-4.823764799950647102377843111753e+03	-1.826743673302566454193923695115e-04	3.841331281978080039321912786399e-05	0.000000000000000000000000000000e+00
-4.823664799950646738579962402582e+03	-1.826760659836137252933635499730e-04	3.884710423598486351767777868815e-05	0.000000000000000000000000000000e+00
-4.823564799950646374782081693411e+03	-1.826778497087885324255684960093e-04	3.928093713936055525037110980335e-05	0.000000000000000000000000000000e+00
-4.823464799950646010984200984240e+03	-1.826797183243503229065768378447e-04	3.971480681132043668093989374768e-05	0.000000000000000000000000000000e+00
-4.823364799950645647186320275068e+03	-1.826816716370840509939960094599e-04	4.014870853039787516229955355307e-05	0.000000000000000000000000000000e+00
-4.823264799950645283388439565897e+03	-1.826837094419817768102543009689e-04	4.058263757232162386758000938158e-05	0.000000000000000000000000000000e+00
-4.823164799950644919590558856726e+03	-1.826858315222343993010356566487e-04	4.101658921009047588596488354007e-05	0.000000000000000000000000000000e+00
-4.823064799950644555792678147554e+03	-1.826880376492236873493119064804e-04	4.145055871404801996248437601089e-05	0.000000000000000000000000000000e+00
-4.822964799950644191994797438383e+03	-1.826903275825145548348638069314e-04	4.188454135195748432923465442990e-05	0.000000000000000000000000000000e+00
-4.822864799950643828196916729212e+03	-1.826927010698476880595081395242e-04	4.231853238907666185176018047720e-05	0.000000000000000000000000000000e+00
-4.822764799950643464399036020041e+03	-1.826951578471324713279222429207e-04	4.275252708823288938554466054320e-05	0.000000000000000000000000000000e+00
-4.822664799950643100601155310869e+03	-1.826976976384401022638487299687e-04	4.318652070989815588150997904826e-05	0.000000000000000000000000000000e+00
-4.822564799950642736803274601698e+03	-1.827003201559971408071691989505e-04	4.362050851226424437283302193435e-05	0.000000000000000000000000000000e+00
-4.822464799950642373005393892527e+03	-1.827030251001792479463581297949e-04	4.405448575131798915824332674163e-05	0.000000000000000000000000000000e+00
-4.822364799950642009207513183355e+03	-1.827058121595052497115885259404e-04	4.448844768091658041916577892572e-05	0.000000000000000000000000000000e+00
-4.822264799950641645409632474184e+03	-1.827086810106314993234349897122e-04	4.492238955286295692828982262235e-05	0.000000000000000000000000000000e+00
-4.822164799950641281611751765013e+03	-1.827116313183465646022285433503e-04	4.535630661698126652077445175593e-05	0.000000000000000000000000000000e+00
-4.822064799950640917813871055841e+03	-1.827146627355661593229002592764e-04	4.579019412119241465687971559539e-05	0.000000000000000000000000000000e+00
-4.821964799950640554015990346670e+03	-1.827177749033283727254223238745e-04	4.622404731158965364217969251648e-05	0.000000000000000000000000000000e+00
-4.821864799950640190218109637499e+03	-1.827209674507891971808465347848e-04	4.665786143251426671546555624559e-05	0.000000000000000000000000000000e+00
-4.821764799950639826420228928328e+03	-1.827242399952184624331574802625e-04	4.709163172663131989928442244775e-05	0.000000000000000000000000000000e+00
-4.821664799950639462622348219156e+03	-1.827275921419958511562886549484e-04	4.752535343500545450805966352092e-05	0.000000000000000000000000000000e+00
-4.821564799950639098824467509985e+03	-1.827310234846074024021161941178e-04	4.795902179717676774763773783761e-05	0.000000000000000000000000000000e+00
-4.821464799950638735026586800814e+03	-1.827345336046422047838327928915e-04	4.839263205123675430120722129601e-05	0.000000000000000000000000000000e+00
-4.821364799950638371228706091642e+03	-1.827381220717894149199733710986e-04	4.882617943390430890159004118090e-05	0.000000000000000000000000000000e+00
-4.821264799950638007430825382471e+03	-1.827417884438356553492011080664e-04	4.925965918060176956111417823081e-05	0.000000000000000000000000000000e+00
-4.821164799950637643632944673300e+03	-1.827455322666625208653107259593e-04	4.969306652553105566917646118696e-05	0.000000000000000000000000000000e+00
-4.821064799950637279835063964128e+03	-1.827493530742445727432093915965e-04	5.012639670174983319485967347973e-05	0.000000000000000000000000000000e+00
-4.820964799950636916037183254957e+03	-1.827532503886475498053321153691e-04	5.055964494124774765218544025913e-05	0.000000000000000000000000000000e+00
-4.820864799950636552239302545786e+03	-1.827572237200268505386002715341e-04	5.099280647502271805173931773503e-05	0.000000000000000000000000000000e+00
-4.820764799950636188441421836615e+03	-1.827612725666263675770861762970e-04	5.142587653315727150987735072363e-05	0.000000000000000000000000000000e+00
-4.820664799950635824643541127443e+03	-1.827653964147775932352207872711e-04	5.185885034489493884430483250370e-05	0.000000000000000000000000000000e+00
-4.820564799950635460845660418272e+03	-1.827695947388990774067074607245e-04	5.229172313871670437976368894795e-05	0.000000000000000000000000000000e+00
-4.820464799950635097047779709101e+03	-1.827738670014960480937615816543e-04	5.272449014241746930624701872325e-05	0.000000000000000000000000000000e+00
-4.820364799950634733249898999929e+03	-1.827782126531604927222735001990e-04	5.315714658318263023369446007571e-05	0.000000000000000000000000000000e+00
-4.820264799950634369452018290758e+03	-1.827826311325714834024602772899e-04	5.358968768766463741789682351246e-05	0.000000000000000000000000000000e+00
-4.820164799950634005654137581587e+03	-1.827871218664957190299519274035e-04	5.402210868205963430156366089641e-05	0.000000000000000000000000000000e+00
-4.820064799950633641856256872416e+03	-1.827916842697885010677466555151e-04	5.445440479218412416044514667846e-05	0.000000000000000000000000000000e+00
-4.819964799950633278058376163244e+03	-1.827963177453949261686005911542e-04	5.488657124355169095956258340507e-05	0.000000000000000000000000000000e+00
-4.819864799950632914260495454073e+03	-1.828010216843514040580692681104e-04	5.531860326144974053822964132898e-05	0.000000000000000000000000000000e+00
-4.819764799950632550462614744902e+03	-1.828057954657874464680922255155e-04	5.575049607101631633397295639831e-05	0.000000000000000000000000000000e+00
-4.819664799950632186664734035730e+03	-1.828106384569278626463922909906e-04	5.618224489731690833018915021135e-05	0.000000000000000000000000000000e+00
-4.819564799950631822866853326559e+03	-1.828155500130950903911464244800e-04	5.661384496542132976643763031532e-05	0.000000000000000000000000000000e+00
-4.819464799950631459068972617388e+03	-1.828205294777119878715798684254e-04	5.704529150048061417752412460835e-05	0.000000000000000000000000000000e+00
-4.819364799950631095271091908216e+03	-1.828255761823047880788861707657e-04	5.747657972780394631390210591348e-05	0.000000000000000000000000000000e+00
-4.819264799950630731473211199045e+03	-1.828306894465065140630705142755e-04	5.790770487293562016712852869027e-05	0.000000000000000000000000000000e+00
-4.819164799950630367675330489874e+03	-1.828358685780605025900102944547e-04	5.833866216173205120542819002161e-05	0.000000000000000000000000000000e+00
-4.819064799950630003877449780703e+03	-1.828411128728244427945476280328e-04	5.876944682043878183299451256616e-05	0.000000000000000000000000000000e+00
-4.818964799950629640079569071531e+03	-1.828464216147745232537991100230e-04	5.920005407576753428313537375161e-05	0.000000000000000000000000000000e+00
-4.818864799950629276281688362360e+03	-1.828517940760100127413345649785e-04	5.963047915497329061647324710549e-05	0.000000000000000000000000000000e+00
-4.818764799950628912483807653189e+03	-1.828572295167581120318989196250e-04	6.006071728593137949540892162048e-05	0.000000000000000000000000000000e+00
-4.818664799950628548685926944017e+03	-1.828627271853790496516228847312e-04	6.049076369721460361616668932605e-05	0.000000000000000000000000000000e+00
-4.818564799950628184888046234846e+03	-1.828682863183715570989940069069e-04	6.092061361817038069336668892895e-05	0.000000000000000000000000000000e+00
-4.818464799950627821090165525675e+03	-1.828739061403786422214251539131e-04	6.135026227899790477338798355689e-05	0.000000000000000000000000000000e+00
-4.818364799950627457292284816504e+03	-1.828795858641935794322574970749e-04	6.177970491082532787652237260545e-05	0.000000000000000000000000000000e+00
-4.818264799950627093494404107332e+03	-1.828853246907663607136868000325e-04	6.220893674578694841539178161938e-05	0.000000000000000000000000000000e+00
-4.818164799950626729696523398161e+03	-1.828911218092102550399069560427e-04	6.263795301710041994215638627708e-05	0.000000000000000000000000000000e+00
-4.818064799950626365898642688990e+03	-1.828969763968088556912311437586e-04	6.306674895914398022451347047834e-05	0.000000000000000000000000000000e+00
-4.817964799950626002100761979818e+03	-1.829028876190232901985388558330e-04	6.349531980753368709795986246647e-05	0.000000000000000000000000000000e+00
-4.817864799950625638302881270647e+03	-1.829088546294998368635376095881e-04	6.392366079920065431805437095036e-05	0.000000000000000000000000000000e+00
-4.817764799950625274505000561476e+03	-1.829148765700777581194591547842e-04	6.435176717246832807026168943310e-05	0.000000000000000000000000000000e+00
-4.817664799950624910707119852304e+03	-1.829209525707975133625160513162e-04	6.477963416712972282221483233400e-05	0.000000000000000000000000000000e+00
-4.817564799950624546909239143133e+03	-1.829270817499092699389556804235e-04	6.520725702452469783355903931721e-05	0.000000000000000000000000000000e+00
-4.817464799950624183111358433962e+03	-1.829332632138816309725487530002e-04	6.563463098761723366579567962020e-05	0.000000000000000000000000000000e+00
-4.817364799950623819313477724791e+03	-1.829394960574107426628381878331e-04	6.606175130107272224465331245113e-05	0.000000000000000000000000000000e+00
-4.817264799950623455515597015619e+03	-1.829457793634297539490940476270e-04	6.648861321133522981740443524856e-05	0.000000000000000000000000000000e+00
-4.817164799950623091717716306448e+03	-1.829521122031184388045943478573e-04	6.691521196670474635765507587237e-05	0.000000000000000000000000000000e+00
-4.817064799950622727919835597277e+03	-1.829584936359132793168291719610e-04	6.734154281741451628529732120754e-05	0.000000000000000000000000000000e+00
-4.816964799950622364121954888105e+03	-1.829649227095177113980306593533e-04	6.776760101570826076624459721742e-05	0.000000000000000000000000000000e+00
-4.816864799950622000324074178934e+03	-1.829713984599127770715176755090e-04	6.819338181591749487985704147874e-05	0.000000000000000000000000000000e+00
-4.816764799950621636526193469763e+03	-1.829779199113680478085836034197e-04	6.861888047453873636614962716607e-05	0.000000000000000000000000000000e+00
-4.816664799950621272728312760592e+03	-1.829844860764528189159272564268e-04	6.904409225031079568816322344915e-05	0.000000000000000000000000000000e+00
-4.816564799950620908930432051420e+03	-1.829910959560477104988984731193e-04	6.946901240429199833169987554626e-05	0.000000000000000000000000000000e+00
-4.816464799950620545132551342249e+03	-1.829977485393564039500152729190e-04	6.989363619993746131516670905270e-05	0.000000000000000000000000000000e+00
-4.816364799950620181334670633078e+03	-1.830044428039178934335129422806e-04	7.031795890317627483172974178771e-05	0.000000000000000000000000000000e+00
-4.816264799950619817536789923906e+03	-1.830111777156188186850560573049e-04	7.074197578248871099652200777896e-05	0.000000000000000000000000000000e+00
-4.816164799950619453738909214735e+03	-1.830179522287063128074824369662e-04	7.116568210898343259385168124709e-05	0.000000000000000000000000000000e+00
-4.816064799950619089941028505564e+03	-1.830247652858009584867643448902e-04	7.158907315647468827188304452136e-05	0.000000000000000000000000000000e+00
-4.815964799950618726143147796392e+03	-1.830316158179102320989473096091e-04	7.201214420155943997468167561138e-05	0.000000000000000000000000000000e+00
-4.815864799950618362345267087221e+03	-1.830385027444421104474148176422e-04	7.243489052369450392678679184755e-05	0.000000000000000000000000000000e+00
-4.815764799950617998547386378050e+03	-1.830454249732190840759676886407e-04	7.285730740527370517031074959036e-05	0.000000000000000000000000000000e+00
-4.815664799950617634749505668879e+03	-1.830523814004923874223379476334e-04	7.327939013170492368182129538923e-05	0.000000000000000000000000000000e+00
-4.815564799950617270951624959707e+03	-1.830593709109565813374087550613e-04	7.370113399148719469933244141657e-05	0.000000000000000000000000000000e+00
-4.815464799950616907153744250536e+03	-1.830663923777644608650860824639e-04	7.412253427628776839171387269545e-05	0.000000000000000000000000000000e+00
-4.815364799950616543355863541365e+03	-1.830734446625422069676591974030e-04	7.454358628101910176546457398317e-05	0.000000000000000000000000000000e+00
-4.815264799950616179557982832193e+03	-1.830805266154048635118128940391e-04	7.496428530391585057148645665492e-05	0.000000000000000000000000000000e+00
-4.815164799950615815760102123022e+03	-1.830876370749721937254000936335e-04	7.538462664661184765933082951861e-05	0.000000000000000000000000000000e+00
-4.815064799950615451962221413851e+03	-1.830947748683846992845403178762e-04	7.580460561421702712133624535440e-05	0.000000000000000000000000000000e+00
-4.814964799950615088164340704679e+03	-1.831019388113200730815871564161e-04	7.622421751539430777918487924794e-05	0.000000000000000000000000000000e+00
-4.814864799950614724366459995508e+03	-1.831091277080098417284759193535e-04	7.664345766243644956540459478589e-05	0.000000000000000000000000000000e+00
-4.814764799950614360568579286337e+03	-1.831163403512564417409402839354e-04	7.706232137134290990487101025153e-05	0.000000000000000000000000000000e+00
-4.814664799950613996770698577166e+03	-1.831235755224505125631634383510e-04	7.748080396189660522861947233864e-05	0.000000000000000000000000000000e+00
-4.814564799950613632972817867994e+03	-1.831308319915884606429723469034e-04	7.789890075774065893512987379665e-05	0.000000000000000000000000000000e+00
-4.814464799950613269174937158823e+03	-1.831381085172904029777923851086e-04	7.831660708645509514150284680056e-05	0.000000000000000000000000000000e+00
-4.814364799950612905377056449652e+03	-1.831454038468184088161994083066e-04	7.873391827963354598716311238960e-05	0.000000000000000000000000000000e+00
-4.814264799950612541579175740480e+03	-1.831527167160949853049606295130e-04	7.915082967295983696481842528669e-05	0.000000000000000000000000000000e+00
-4.814164799950612177781295031309e+03	-1.831600458497219426068358671955e-04	7.956733660628457225141851871797e-05	0.000000000000000000000000000000e+00
-4.814064799950611813983414322138e+03	-1.831673899609994758588132901522e-04	7.998343442370165227647826888813e-05	0.000000000000000000000000000000e+00
-4.813964799950611450185533612967e+03	-1.831747477519456266011055323162e-04	8.039911847362477773787370338709e-05	0.000000000000000000000000000000e+00
-4.813864799950611086387652903795e+03	-1.831821179133159610465803046608e-04	8.081438410886385874994791711501e-05	0.000000000000000000000000000000e+00
-4.813764799950610722589772194624e+03	-1.831894991246236820310600013073e-04	8.122922668670139688656267606959e-05	0.000000000000000000000000000000e+00
-4.813664799950610358791891485453e+03	-1.831968900541599035939471784573e-04	8.164364156896884011909570899590e-05	0.000000000000000000000000000000e+00
-4.813564799950609994994010776281e+03	-1.832042893590143050296104032526e-04	8.205762412212280222916643834807e-05	0.000000000000000000000000000000e+00
-4.813464799950609631196130067110e+03	-1.832116956850960830943675361482e-04	8.247116971732132287894317945742e-05	0.000000000000000000000000000000e+00
-4.813364799950609267398249357939e+03	-1.832191076671551481589578225240e-04	8.288427373050000570870593508133e-05	0.000000000000000000000000000000e+00
-4.813264799950608903600368648767e+03	-1.832265239288036998317743542231e-04	8.329693154244812932935487781450e-05	0.000000000000000000000000000000e+00
-4.813164799950608539802487939596e+03	-1.832339430825380736326396524660e-04	8.370913853888467699975589608741e-05	0.000000000000000000000000000000e+00
-4.813064799950608176004607230425e+03	-1.832413637297608316120700600038e-04	8.412089011053431209397751588952e-05	0.000000000000000000000000000000e+00
-4.812964799950607812206726521254e+03	-1.832487844608032324413005031971e-04	8.453218165320329935841919821726e-05	0.000000000000000000000000000000e+00
-4.812864799950607448408845812082e+03	-1.832562038549479996579066876095e-04	8.494300856785534485377670010919e-05	0.000000000000000000000000000000e+00
-4.812764799950607084610965102911e+03	-1.832636204804523067518617907012e-04	8.535336626068740879195312354355e-05	0.000000000000000000000000000000e+00
-4.812664799950606720813084393740e+03	-1.832710328945711688274078365879e-04	8.576325014320538284769840364774e-05	0.000000000000000000000000000000e+00
-4.812564799950606357015203684568e+03	-1.832784396435810240003072557613e-04	8.617265563229975391772164083903e-05	0.000000000000000000000000000000e+00
-4.812464799950605993217322975397e+03	-1.832858392628037213709091268754e-04	8.658157815032115945958618441480e-05	0.000000000000000000000000000000e+00
-4.812364799950605629419442266226e+03	-1.832932302766307529427042277703e-04	8.699001312515592927807756007397e-05	0.000000000000000000000000000000e+00
-4.812264799950605265621561557055e+03	-1.833006111985477294863688957349e-04	8.739795599030147823377268068157e-05	0.000000000000000000000000000000e+00
-4.812164799950604901823680847883e+03	-1.833079805311592629796235698336e-04	8.780540218494165829402758882694e-05	0.000000000000000000000000000000e+00
-4.812064799950604538025800138712e+03	-1.833153367662141200976344546092e-04	8.821234715402205637385657510663e-05	0.000000000000000000000000000000e+00
-4.811964799950604174227919429541e+03	-1.833226783846305654387953687490e-04	8.861878634832518375659404785694e-05	0.000000000000000000000000000000e+00
-4.811864799950603810430038720369e+03	-1.833300038565221926414872122280e-04	8.902471522454557064686631040473e-05	0.000000000000000000000000000000e+00
-4.811764799950603446632158011198e+03	-1.833373116412238368160003698648e-04	8.943012924536484717103618224954e-05	0.000000000000000000000000000000e+00
-4.811664799950603082834277302027e+03	-1.833446001873179748674347333548e-04	8.983502387952664819479459135110e-05	0.000000000000000000000000000000e+00
-4.811564799950602719036396592855e+03	-1.833518679326612884489255961284e-04	9.023939460191151814075216641697e-05	0.000000000000000000000000000000e+00
-4.811464799950602355238515883684e+03	-1.833591133044115792805756059991e-04	9.064323689361165317570495636446e-05	0.000000000000000000000000000000e+00
-4.811364799950601991440635174513e+03	-1.833663347190550368340927755995e-04	9.104654624200565695042730585129e-05	0.000000000000000000000000000000e+00
-4.811264799950601627642754465342e+03	-1.833735305824336415427000535061e-04	9.144931814083307949903023370553e-05	0.000000000000000000000000000000e+00
-4.811164799950601263844873756170e+03	-1.833806992897730016919138895659e-04	9.185154809026896969084696742414e-05	0.000000000000000000000000000000e+00
-4.811064799950600900046993046999e+03	-1.833878392257104613608659215984e-04	9.225323159699830570957407305244e-05	0.000000000000000000000000000000e+00
-4.810964799950600536249112337828e+03	-1.833949487643234794141677834745e-04	9.265436417429029000714102437541e-05	0.000000000000000000000000000000e+00
-4.810864799950600172451231628656e+03	-1.834020262691582524392647224332e-04	9.305494134207263070505261604026e-05	0.000000000000000000000000000000e+00
-4.810764799950599808653350919485e+03	-1.834090700932587442596038984632e-04	9.345495862700563326035119171564e-05	0.000000000000000000000000000000e+00
-4.810664799950599444855470210314e+03	-1.834160785791959322882371807850e-04	9.385441156255627857905171618214e-05	0.000000000000000000000000000000e+00
-4.810564799950599081057589501143e+03	-1.834230500590973520370213778463e-04	9.425329568907213849925097459703e-05	0.000000000000000000000000000000e+00
-4.810464799950598717259708791971e+03	-1.834299828546769397814159008320e-04	9.465160655385522351160099141509e-05	0.000000000000000000000000000000e+00
-4.810364799950598353461828082800e+03	-1.834368752772652004859321728247e-04	9.504933971123574916461951289648e-05	0.000000000000000000000000000000e+00
-4.810264799950597989663947373629e+03	-1.834437256278395654649632229294e-04	9.544649072264571273462030465140e-05	0.000000000000000000000000000000e+00
-4.810164799950597625866066664457e+03	-1.834505321970552108295365867363e-04	9.584305515669246989564344918477e-05	0.000000000000000000000000000000e+00
-4.810064799950597262068185955286e+03	-1.834572932652759843542844553355e-04	9.623902858923213520653261454640e-05	0.000000000000000000000000000000e+00
-4.809964799950596898270305246115e+03	-1.834640071026057660252828185321e-04	9.663440660344291483537654263714e-05	0.000000000000000000000000000000e+00
-4.809864799950596534472424536943e+03	-1.834706719689200183232707930259e-04	9.702918478989829020615182075815e-05	0.000000000000000000000000000000e+00
-4.809764799950596170674543827772e+03	-1.834772861138976617675216962411e-04	9.742335874664012033020271674744e-05	0.000000000000000000000000000000e+00
-4.809664799950595806876663118601e+03	-1.834838477770532757203658658085e-04	9.781692407925159505992229735938e-05	0.000000000000000000000000000000e+00
-4.809564799950595443078782409430e+03	-1.834903551877695160321479761478e-04	9.820987640093017478990639057557e-05	0.000000000000000000000000000000e+00
-4.809464799950595079280901700258e+03	-1.834968065653299121569447249769e-04	9.860221133256024555503727047068e-05	0.000000000000000000000000000000e+00
-4.809364799950594715483020991087e+03	-1.835032001189517997935540805088e-04	9.899392450278582833867596635358e-05	0.000000000000000000000000000000e+00
-4.809264799950594351685140281916e+03	-1.835095340478197414174621471261e-04	9.938501154808304443536576266993e-05	0.000000000000000000000000000000e+00
-4.809164799950593987887259572744e+03	-1.835158065411190552330272796056e-04	9.977546811283252660342707462959e-05	0.000000000000000000000000000000e+00
-4.809064799950593624089378863573e+03	-1.835220157780697507014788794066e-04	1.001652898493917082448079192147e-04	0.000000000000000000000000000000e+00
-4.808964799950593260291498154402e+03	-1.835281599279606538042963759239e-04	1.005544724181669499546085133623e-04	0.000000000000000000000000000000e+00
-4.808864799950592896493617445230e+03	-1.835342371501839117773485776652e-04	1.009430114876855847554429357338e-04	0.000000000000000000000000000000e+00
-4.808764799950592532695736736059e+03	-1.835402455942697146854675205319e-04	1.013309027346677735964206035213e-04	0.000000000000000000000000000000e+00
-4.808664799950592168897856026888e+03	-1.835461833999213151526197496111e-04	1.017181418440983472996005931854e-04	0.000000000000000000000000000000e+00
-4.808564799950591805099975317717e+03	-1.835520486970503191426207223458e-04	1.021047245092983910084299958854e-04	0.000000000000000000000000000000e+00
-4.808464799950591441302094608545e+03	-1.835578396058123291055552694928e-04	1.024906464319967744260736486339e-04	0.000000000000000000000000000000e+00
-4.808364799950591077504213899374e+03	-1.835635542366427768595782410443e-04	1.028759033224015465284723047645e-04	0.000000000000000000000000000000e+00
-4.808264799950590713706333190203e+03	-1.835691906902930546283125856633e-04	1.032604908992711676470749315726e-04	0.000000000000000000000000000000e+00
-4.808164799950590349908452481031e+03	-1.835747470578669984439534879073e-04	1.036444048899856331313537594063e-04	0.000000000000000000000000000000e+00
-4.808064799950589986110571771860e+03	-1.835802214208575612857526904165e-04	1.040276410306174343809934579319e-04	0.000000000000000000000000000000e+00
-4.807964799950589622312691062689e+03	-1.835856118511838656892631860273e-04	1.044101950660024250103902199172e-04	0.000000000000000000000000000000e+00
-4.807864799950589258514810353518e+03	-1.835909164112284189859097827124e-04	1.047920627498104701727163479141e-04	0.000000000000000000000000000000e+00
-4.807764799950588894716929644346e+03	-1.835961331538746809082657263090e-04	1.051732398446160823314576848730e-04	0.000000000000000000000000000000e+00
-4.807664799950588530919048935175e+03	-1.836012601225449022458724446238e-04	1.055537221219687859814079233800e-04	0.000000000000000000000000000000e+00
-4.807564799950588167121168226004e+03	-1.836062953512382345516024129140e-04	1.059335053624633875019728224132e-04	0.000000000000000000000000000000e+00
-4.807464799950587803323287516832e+03	-1.836112368645690837935108286061e-04	1.063125853558101365902571755484e-04	0.000000000000000000000000000000e+00
-4.807364799950587439525406807661e+03	-1.836160826778058163723933438050e-04	1.066909579009046844062444381329e-04	0.000000000000000000000000000000e+00
-4.807264799950587075727526098490e+03	-1.836208307969096277696696706272e-04	1.070686188058979468502862619772e-04	0.000000000000000000000000000000e+00
-4.807164799950586711929645389318e+03	-1.836254792185738448761361807371e-04	1.074455638882657645526846890149e-04	0.000000000000000000000000000000e+00
-4.807064799950586348131764680147e+03	-1.836300259302633096358814412952e-04	1.078217889748784679955842524812e-04	0.000000000000000000000000000000e+00
-4.806964799950585984333883970976e+03	-1.836344689102542234761250572461e-04	1.081972899020702122419024249211e-04	0.000000000000000000000000000000e+00
-4.806864799950585620536003261805e+03	-1.836388061276741272623280742948e-04	1.085720625157082710066785979919e-04	0.000000000000000000000000000000e+00
-4.806764799950585256738122552633e+03	-1.836430355425422336190094396713e-04	1.089461026712620732304070969576e-04	0.000000000000000000000000000000e+00
-4.806664799950584892940241843462e+03	-1.836471551058099489859426478588e-04	1.093194062338721312321529466338e-04	0.000000000000000000000000000000e+00
-4.806564799950584529142361134291e+03	-1.836511627594017751451127562490e-04	1.096919690784188062323417645061e-04	0.000000000000000000000000000000e+00
-4.806464799950584165344480425119e+03	-1.836550564362563733779992736217e-04	1.100637870895909112452237810231e-04	0.000000000000000000000000000000e+00
-4.806364799950583801546599715948e+03	-1.836588340603680351986737306902e-04	1.104348561619541648935391431330e-04	0.000000000000000000000000000000e+00
-4.806264799950583437748719006777e+03	-1.836624935468282615071144991958e-04	1.108051722000194554878030328560e-04	0.000000000000000000000000000000e+00
-4.806164799950583073950838297606e+03	-1.836660328018676941082276687922e-04	1.111747311183109831328463812383e-04	0.000000000000000000000000000000e+00
-4.806064799950582710152957588434e+03	-1.836694497228983182814110453052e-04	1.115435288414341714413949291362e-04	0.000000000000000000000000000000e+00
-4.805964799950582346355076879263e+03	-1.836727421985559364006612703690e-04	1.119115613041434979324853515870e-04	0.000000000000000000000000000000e+00
-4.805864799950581982557196170092e+03	-1.836759081087428312900611260261e-04	1.122788244514101075894468850791e-04	0.000000000000000000000000000000e+00
-4.805764799950581618759315460920e+03	-1.836789453246708361550815213903e-04	1.126453142384892502350299259284e-04	0.000000000000000000000000000000e+00
-4.805664799950581254961434751749e+03	-1.836818517089045400391550399988e-04	1.130110266309875688287359118966e-04	0.000000000000000000000000000000e+00
-4.805564799950580891163554042578e+03	-1.836846251154048185409012328151e-04	1.133759576049302115812941749162e-04	0.000000000000000000000000000000e+00
-4.805464799950580527365673333406e+03	-1.836872633895725813717864083330e-04	1.137401031468277543337586088512e-04	0.000000000000000000000000000000e+00
-4.805364799950580163567792624235e+03	-1.836897643682928722794894804693e-04	1.141034592537429874113327765706e-04	0.000000000000000000000000000000e+00
-4.805264799950579799769911915064e+03	-1.836921258799791044965393771449e-04	1.144660219333574856367605199203e-04	0.000000000000000000000000000000e+00
-4.805164799950579435972031205893e+03	-1.836943457446177298698214430672e-04	1.148277872040380292659178529391e-04	0.000000000000000000000000000000e+00
-4.805064799950579072174150496721e+03	-1.836964217738129350951381546508e-04	1.151887510949028351880246701100e-04	0.000000000000000000000000000000e+00
-4.804964799950578708376269787550e+03	-1.836983517708318258427474534145e-04	1.155489096458875848379491135809e-04	0.000000000000000000000000000000e+00
-4.804864799950578344578389078379e+03	-1.837001335306497464081726400664e-04	1.159082589078113165832403796962e-04	0.000000000000000000000000000000e+00
-4.804764799950577980780508369207e+03	-1.837017648399958433085010778285e-04	1.162667949424421283757813405657e-04	0.000000000000000000000000000000e+00
-4.804664799950577616982627660036e+03	-1.837032434773989812443889535487e-04	1.166245138225626364579523563947e-04	0.000000000000000000000000000000e+00
-4.804564799950577253184746950865e+03	-1.837045672132338216923919116397e-04	1.169814116320353392011049953325e-04	0.000000000000000000000000000000e+00
-4.804464799950576889386866241693e+03	-1.837057338097671996528931215309e-04	1.173374844658677369985469440827e-04	0.000000000000000000000000000000e+00
-4.804364799950576525588985532522e+03	-1.837067410212047714485744664970e-04	1.176927284302772488706195774810e-04	0.000000000000000000000000000000e+00
-4.804264799950576161791104823351e+03	-1.837075865937378522582679174491e-04	1.180471396427560070970311234539e-04	0.000000000000000000000000000000e+00
-4.804164799950575797993224114180e+03	-1.837082682655905789114586523780e-04	1.184007142321353672461195505328e-04	0.000000000000000000000000000000e+00
-4.804064799950575434195343405008e+03	-1.837087837670673437333312971731e-04	1.187534483386503639940068310921e-04	0.000000000000000000000000000000e+00
-4.803964799950575070397462695837e+03	-1.837091308206003097049791028539e-04	1.191053381140038010255199907306e-04	0.000000000000000000000000000000e+00
-4.803864799950574706599581986666e+03	-1.837093071407973864095364291416e-04	1.194563797214303002775306894456e-04	0.000000000000000000000000000000e+00
-4.803764799950574342801701277494e+03	-1.837093104344903957136914129933e-04	1.198065693357600394741702132251e-04	0.000000000000000000000000000000e+00
-4.803664799950573979003820568323e+03	-1.837091384007833458694158856872e-04	1.201559031434823812418272170888e-04	0.000000000000000000000000000000e+00
-4.803564799950573615205939859152e+03	-1.837087887311011935066729083843e-04	1.205043773428092447261295028227e-04	0.000000000000000000000000000000e+00
-4.803464799950573251408059149981e+03	-1.837082591092386056261243076904e-04	1.208519881437383145785999238875e-04	0.000000000000000000000000000000e+00
-4.803364799950572887610178440809e+03	-1.837075472114092094828158296949e-04	1.211987317681160059978234810885e-04	0.000000000000000000000000000000e+00
-4.803264799950572523812297731638e+03	-1.837066507062948695749166061475e-04	1.215446044497002535877613893511e-04	0.000000000000000000000000000000e+00
-4.803164799950572160014417022467e+03	-1.837055672550953441032189905613e-04	1.218896024342231375857392716711e-04	0.000000000000000000000000000000e+00
-4.803064799950571796216536313295e+03	-1.837042945115781311660185792789e-04	1.222337219794532119348379195500e-04	0.000000000000000000000000000000e+00
-4.802964799950571432418655604124e+03	-1.837028301221286402146459781903e-04	1.225769593552576697259581806065e-04	0.000000000000000000000000000000e+00
-4.802864799950571068620774894953e+03	-1.837011717258004448241615058635e-04	1.229193108436644002196685976358e-04	0.000000000000000000000000000000e+00
-4.802764799950570704822894185781e+03	-1.836993169543659149348102666011e-04	1.232607727389236121871840534681e-04	0.000000000000000000000000000000e+00
-4.802664799950570341025013476610e+03	-1.836972634323670659339117205988e-04	1.236013413475694436988172597580e-04	0.000000000000000000000000000000e+00
-4.802564799950569977227132767439e+03	-1.836950087771666245781837512041e-04	1.239410129884813550719957486734e-04	0.000000000000000000000000000000e+00
-4.802464799950569613429252058268e+03	-1.836925505989992846514469171382e-04	1.242797839929451152434641825195e-04	0.000000000000000000000000000000e+00
-4.802364799950569249631371349096e+03	-1.836898865010232878829804503695e-04	1.246176507047137881414866633634e-04	0.000000000000000000000000000000e+00
-4.802264799950568885833490639925e+03	-1.836870140793722217063127510883e-04	1.249546094800684480075059212822e-04	0.000000000000000000000000000000e+00
-4.802164799950568522035609930754e+03	-1.836839309232070338584463797815e-04	1.252906566878785965622050690982e-04	0.000000000000000000000000000000e+00
-4.802064799950568158237729221582e+03	-1.836806346147682367144632342715e-04	1.256257887096624175412434842869e-04	0.000000000000000000000000000000e+00
-4.801964799950567794439848512411e+03	-1.836771227294284097777271602681e-04	1.259600019396468414956125059234e-04	0.000000000000000000000000000000e+00
-4.801864799950567430641967803240e+03	-1.836733928357449732206296832970e-04	1.262932927848273395414480102517e-04	0.000000000000000000000000000000e+00
-4.801764799950567066844087094069e+03	-1.836694424955130969506073013164e-04	1.266256576650275273744628012906e-04	0.000000000000000000000000000000e+00
-4.801664799950566703046206384897e+03	-1.836652692638188536216475865714e-04	1.269570930129585253388901922023e-04	0.000000000000000000000000000000e+00
-4.801564799950566339248325675726e+03	-1.836608706890926698013927209630e-04	1.272875952742781016559930895582e-04	0.000000000000000000000000000000e+00
-4.801464799950565975450444966555e+03	-1.836562443131629397685689042419e-04	1.276171609076495988121385805059e-04	0.000000000000000000000000000000e+00
-4.801364799950565611652564257383e+03	-1.836513876713099374660131957171e-04	1.279457863848006431064380228335e-04	0.000000000000000000000000000000e+00
-4.801264799950565247854683548212e+03	-1.836462982923198368739176045139e-04	1.282734681905815560427897015217e-04	0.000000000000000000000000000000e+00
-4.801164799950564884056802839041e+03	-1.836409736985391389588878618966e-04	1.286002028230236573017042367439e-04	0.000000000000000000000000000000e+00
-4.801064799950564520258922129869e+03	-1.836354114059290715179478814534e-04	1.289259867933971611363153098040e-04	0.000000000000000000000000000000e+00
-4.800964799950564156461041420698e+03	-1.836296089241205311236304620337e-04	1.292508166262690727683903890721e-04	0.000000000000000000000000000000e+00
-4.800864799950563792663160711527e+03	-1.836235637564689166488507421349e-04	1.295746888595606511034724617204e-04	0.000000000000000000000000000000e+00
-4.800764799950563428865280002356e+03	-1.836172734001094506827572727659e-04	1.298976000446047359207502047695e-04	0.000000000000000000000000000000e+00
-4.800664799950563065067399293184e+03	-1.836107353460125551566917145863e-04	1.302195467462028040123850347598e-04	0.000000000000000000000000000000e+00
-4.800564799950562701269518584013e+03	-1.836039470790395793358545928342e-04	1.305405255426818084824036603209e-04	0.000000000000000000000000000000e+00
-4.800464799950562337471637874842e+03	-1.835969060779985820210796765295e-04	1.308605330259507741001018255034e-04	0.000000000000000000000000000000e+00
-4.800364799950561973673757165670e+03	-1.835896098157004932213687276032e-04	1.311795658015571216029049317342e-04	0.000000000000000000000000000000e+00
-4.800264799950561609875876456499e+03	-1.835820557590153842466434985781e-04	1.314976204887428293689027869462e-04	0.000000000000000000000000000000e+00
-4.800164799950561246077995747328e+03	-1.835742413689290088510408516242e-04	1.318146937205002969337869211941e-04	0.000000000000000000000000000000e+00
-4.800064799950560882280115038157e+03	-1.835661641005995341115880625793e-04	1.321307821436279103521904687568e-04	0.000000000000000000000000000000e+00
-4.799964799950560518482234328985e+03	-1.835578214034145423574212463436e-04	1.324458824187855262438651138268e-04	0.000000000000000000000000000000e+00
-4.799864799950560154684353619814e+03	-1.835492107210481144141667186886e-04	1.327599912205495492640433541354e-04	0.000000000000000000000000000000e+00
-4.799764799950559790886472910643e+03	-1.835403294915182923190827279925e-04	1.330731052374678198384205796145e-04	0.000000000000000000000000000000e+00
-4.799664799950559427088592201471e+03	-1.835311751472445962463098112494e-04	1.333852211721143121627569660959e-04	0.000000000000000000000000000000e+00
-4.799564799950559063290711492300e+03	-1.835217451151058666927728957319e-04	1.336963357411434256266646869449e-04	0.000000000000000000000000000000e+00
-4.799464799950558699492830783129e+03	-1.835120368164982692944092734777e-04	1.340064456753443033424494368333e-04	0.000000000000000000000000000000e+00
-4.799364799950558335694950073957e+03	-1.835020476673934622727224486027e-04	1.343155477196945543627570884837e-04	0.000000000000000000000000000000e+00
-4.799264799950557971897069364786e+03	-1.834917750783970620369334181277e-04	1.346236386334140030032746615518e-04	0.000000000000000000000000000000e+00
-4.799164799950557608099188655615e+03	-1.834812164548072985215121377678e-04	1.349307151900180315896166094447e-04	0.000000000000000000000000000000e+00
-4.799064799950557244301307946444e+03	-1.834703691966737518388719241358e-04	1.352367741773707605738852333133e-04	0.000000000000000000000000000000e+00
-4.798964799950556880503427237272e+03	-1.834592306988564412977699147334e-04	1.355418123977379033905793503934e-04	0.000000000000000000000000000000e+00
-4.798864799950556516705546528101e+03	-1.834477983510850770520334007685e-04	1.358458266678393502619598409709e-04	0.000000000000000000000000000000e+00
-4.798764799950556152907665818930e+03	-1.834360695380184472745577206609e-04	1.361488138189016164781436346587e-04	0.000000000000000000000000000000e+00
-4.798664799950555789109785109758e+03	-1.834240416393041034869015870612e-04	1.364507706967098841013830146096e-04	0.000000000000000000000000000000e+00
-4.798564799950555425311904400587e+03	-1.834117120296381272040453502825e-04	1.367516941616599081450733610410e-04	0.000000000000000000000000000000e+00
-4.798464799950555061514023691416e+03	-1.833990780788251947347466952465e-04	1.370515810888095161769462126955e-04	0.000000000000000000000000000000e+00
-4.798364799950554697716142982244e+03	-1.833861371518388317172765233920e-04	1.373504283679299995020450797512e-04	0.000000000000000000000000000000e+00
-4.798264799950554333918262273073e+03	-1.833728866088817760753720831346e-04	1.376482329035571790850495110803e-04	0.000000000000000000000000000000e+00
-4.798164799950553970120381563902e+03	-1.833593238054466120247332217019e-04	1.379449916150421462119474158570e-04	0.000000000000000000000000000000e+00
-4.798064799950553606322500854731e+03	-1.833454460923766209199531340701e-04	1.382407014366018405213815123389e-04	0.000000000000000000000000000000e+00
-4.797964799950553242524620145559e+03	-1.833312508159267134166120483130e-04	1.385353593173692756702897188603e-04	0.000000000000000000000000000000e+00
-4.797864799950552878726739436388e+03	-1.833167353178246597889683444649e-04	1.388289622214435752641653598616e-04	0.000000000000000000000000000000e+00
-4.797764799950552514928858727217e+03	-1.833018969353324286678669219341e-04	1.391215071279396835266656262675e-04	0.000000000000000000000000000000e+00
-4.797664799950552151130978018045e+03	-1.832867330013077968291906882925e-04	1.394129910310377778136226023520e-04	0.000000000000000000000000000000e+00
-4.797564799950551787333097308874e+03	-1.832712408442660945075836087526e-04	1.397034109400325184967284197768e-04	0.000000000000000000000000000000e+00
-4.797464799950551423535216599703e+03	-1.832554177884421133404996284710e-04	1.399927638793818922714057295664e-04	0.000000000000000000000000000000e+00
-4.797364799950551059737335890532e+03	-1.832392611538522311526860919528e-04	1.402810468887559470444609255324e-04	0.000000000000000000000000000000e+00
-4.797264799950550695939455181360e+03	-1.832227682563567535811016595559e-04	1.405682570230850931408683734958e-04	0.000000000000000000000000000000e+00
-4.797164799950550332141574472189e+03	-1.832059364077223641200514725469e-04	1.408543913526081605650658312712e-04	0.000000000000000000000000000000e+00
-4.797064799950549968343693763018e+03	-1.831887629156848452168654395322e-04	1.411394469629202936319239958252e-04	0.000000000000000000000000000000e+00
-4.796964799950549604545813053846e+03	-1.831712450840118264726308350276e-04	1.414234209550204119168470562329e-04	0.000000000000000000000000000000e+00
-4.796864799950549240747932344675e+03	-1.831533802125659123136852679536e-04	1.417063104453585356806016859466e-04	0.000000000000000000000000000000e+00
-4.796764799950548876950051635504e+03	-1.831351655973678367681639622688e-04	1.419881125658826776132770408623e-04	0.000000000000000000000000000000e+00
-4.796664799950548513152170926332e+03	-1.831165985306598621880358468417e-04	1.422688244640856532630818209739e-04	0.000000000000000000000000000000e+00
-4.796564799950548149354290217161e+03	-1.830976763009693134964112060104e-04	1.425484433030514306792180256878e-04	0.000000000000000000000000000000e+00
-4.796464799950547785556409507990e+03	-1.830783961931722750651752029682e-04	1.428269662615012090042115877608e-04	0.000000000000000000000000000000e+00
-4.796364799950547421758528798819e+03	-1.830587554885575857482188366632e-04	1.431043905338393615409714465514e-04	0.000000000000000000000000000000e+00
-4.796264799950547057960648089647e+03	-1.830387514648908068096155865589e-04	1.433807133301989993490882513427e-04	0.000000000000000000000000000000e+00
-4.796164799950546694162767380476e+03	-1.830183813964785422175041151860e-04	1.436559318764871553703726947404e-04	0.000000000000000000000000000000e+00
-4.796064799950546330364886671305e+03	-1.829976425542328131480795949670e-04	1.439300434144298601341765975192e-04	0.000000000000000000000000000000e+00
-4.795964799950545966567005962133e+03	-1.829765322057355951199109078686e-04	1.442030452016168379919536235434e-04	0.000000000000000000000000000000e+00
-4.795864799950545602769125252962e+03	-1.829550476153035990737466542910e-04	1.444749345115459051962225611732e-04	0.000000000000000000000000000000e+00
-4.795764799950545238971244543791e+03	-1.829331860440532150826470347837e-04	1.447457086336670969289874832953e-04	0.000000000000000000000000000000e+00
-4.795664799950544875173363834620e+03	-1.829109447499655102722243560365e-04	1.450153648734264961745604738397e-04	0.000000000000000000000000000000e+00
-4.795564799950544511375483125448e+03	-1.828883209879514977914266582459e-04	1.452839005523098186468955450579e-04	0.000000000000000000000000000000e+00
-4.795464799950544147577602416277e+03	-1.828653120099175413085929031709e-04	1.455513130078855911411078727369e-04	0.000000000000000000000000000000e+00
-4.795364799950543783779721707106e+03	-1.828419150648308679277254107376e-04	1.458175995938481943597214707253e-04	0.000000000000000000000000000000e+00
-4.795264799950543419981840997934e+03	-1.828181273987853250502511048836e-04	1.460827576800604720580478712577e-04	0.000000000000000000000000000000e+00
-4.795164799950543056183960288763e+03	-1.827939462550671914468913836771e-04	1.463467846525961233491303081777e-04	0.000000000000000000000000000000e+00
-4.795064799950542692386079579592e+03	-1.827693688742212593800751108120e-04	1.466096779137817426429818423728e-04	0.000000000000000000000000000000e+00
-4.794964799950542328588198870420e+03	-1.827443924941169709364602313784e-04	1.468714348822386427453889901074e-04	0.000000000000000000000000000000e+00
-4.794864799950541964790318161249e+03	-1.827190143500147711998898847341e-04	1.471320529929243255910092935679e-04	0.000000000000000000000000000000e+00
-4.794764799950541600992437452078e+03	-1.826932316746325698445657659263e-04	1.473915296971736006107628336181e-04	0.000000000000000000000000000000e+00
-4.794664799950541237194556742907e+03	-1.826670416982124195686559842144e-04	1.476498624627395404688978697294e-04	0.000000000000000000000000000000e+00
-4.794564799950540873396676033735e+03	-1.826404416485872216329572337301e-04	1.479070487738340302242417978462e-04	0.000000000000000000000000000000e+00
-4.794464799950540509598795324564e+03	-1.826134287512477024501000855139e-04	1.481630861311679912308003626009e-04	0.000000000000000000000000000000e+00
-4.794364799950540145800914615393e+03	-1.825860002294095256990258402396e-04	1.484179720519914424080309967025e-04	0.000000000000000000000000000000e+00
-4.794264799950539782003033906221e+03	-1.825581533040804586495720052142e-04	1.486717040701331007251928539858e-04	0.000000000000000000000000000000e+00
-4.794164799950539418205153197050e+03	-1.825298851941277282224379563402e-04	1.489242797360397919503166574984e-04	0.000000000000000000000000000000e+00
-4.794064799950539054407272487879e+03	-1.825011931163455667845307850428e-04	1.491756966168154819284141776592e-04	0.000000000000000000000000000000e+00
-4.793964799950538690609391778708e+03	-1.824720742855228663645283937456e-04	1.494259522962600368091445890428e-04	0.000000000000000000000000000000e+00
-4.793864799950538326811511069536e+03	-1.824425259145109141836055277608e-04	1.496750443749076580138290815114e-04	0.000000000000000000000000000000e+00
-4.793764799950537963013630360365e+03	-1.824125452142913721316486164170e-04	1.499229704700650461519223499707e-04	0.000000000000000000000000000000e+00
-4.793664799950537599215749651194e+03	-1.823821293940443375586335506000e-04	1.501697282158491854667237141996e-04	0.000000000000000000000000000000e+00
-4.793564799950537235417868942022e+03	-1.823512756612164853811663967065e-04	1.504153152632249385457080537165e-04	0.000000000000000000000000000000e+00
-4.793464799950536871619988232851e+03	-1.823199812215894541345129198362e-04	1.506597292800421802449334363061e-04	0.000000000000000000000000000000e+00
-4.793364799950536507822107523680e+03	-1.822882432793483133397910433970e-04	1.509029679510727147730142494453e-04	0.000000000000000000000000000000e+00
-4.793264799950536144024226814508e+03	-1.822560590371501663964348693980e-04	1.511450289780468675144425860779e-04	0.000000000000000000000000000000e+00
-4.793164799950535780226346105337e+03	-1.822234256961928347898216351552e-04	1.513859100796898058023665090133e-04	0.000000000000000000000000000000e+00
-4.793064799950535416428465396166e+03	-1.821903404562837320342788549610e-04	1.516256089917573718003906968477e-04	0.000000000000000000000000000000e+00
-4.792964799950535052630584686995e+03	-1.821568005159088731413630224409e-04	1.518641234670718882793227777483e-04	0.000000000000000000000000000000e+00
-4.792864799950534688832703977823e+03	-1.821228030723019925083555614620e-04	1.521014512755573138726161719347e-04	0.000000000000000000000000000000e+00
-4.792764799950534325034823268652e+03	-1.820883453215137431219217134526e-04	1.523375902042744254368672462974e-04	0.000000000000000000000000000000e+00
-4.792664799950533961236942559481e+03	-1.820534244584810583920952975490e-04	1.525725380574553498910089777141e-04	0.000000000000000000000000000000e+00
-4.792564799950533597439061850309e+03	-1.820180376770966495115350314293e-04	1.528062926565380418453959920910e-04	0.000000000000000000000000000000e+00
-4.792464799950533233641181141138e+03	-1.819821821702786112349981006986e-04	1.530388518402003546550749213395e-04	0.000000000000000000000000000000e+00
-4.792364799950532869843300431967e+03	-1.819458551300401089739766646858e-04	1.532702134643937048972400782887e-04	0.000000000000000000000000000000e+00
-4.792264799950532506045419722795e+03	-1.819090537475592827317688593425e-04	1.535003754023765471133089466349e-04	0.000000000000000000000000000000e+00
-4.792164799950532142247539013624e+03	-1.818717752132490968284411758660e-04	1.537293355447474148701286766894e-04	0.000000000000000000000000000000e+00
-4.792064799950531778449658304453e+03	-1.818340167168275148864425849737e-04	1.539570917994777449807480840249e-04	0.000000000000000000000000000000e+00
-4.791964799950531414651777595282e+03	-1.817957754473876206061100369027e-04	1.541836420919443222544292781961e-04	0.000000000000000000000000000000e+00
-4.791864799950531050853896886110e+03	-1.817570485934679282765541463718e-04	1.544089843649613989860075458083e-04	0.000000000000000000000000000000e+00
-4.791764799950530687056016176939e+03	-1.817178333431227746017078139573e-04	1.546331165788124891845994879347e-04	0.000000000000000000000000000000e+00
-4.791664799950530323258135467768e+03	-1.816781268839928460516464081564e-04	1.548560367112818646467137240208e-04	0.000000000000000000000000000000e+00
-4.791564799950529959460254758596e+03	-1.816379264033758146341251960010e-04	1.550777427576856986636555379988e-04	0.000000000000000000000000000000e+00
-4.791464799950529595662374049425e+03	-1.815972290882970278762253979465e-04	1.552982327309029115733340908889e-04	0.000000000000000000000000000000e+00
-4.791364799950529231864493340254e+03	-1.815560321255803614363261155873e-04	1.555175046614056368413092634739e-04	0.000000000000000000000000000000e+00
-4.791264799950528868066612631083e+03	-1.815143327019191530312391957835e-04	1.557355565972894160912953775977e-04	0.000000000000000000000000000000e+00
-4.791164799950528504268731921911e+03	-1.814721280039472176785070312022e-04	1.559523866043030688750131718123e-04	0.000000000000000000000000000000e+00
-4.791064799950528140470851212740e+03	-1.814294152183100526740805458203e-04	1.561679927658781558662270949611e-04	0.000000000000000000000000000000e+00
-4.790964799950527776672970503569e+03	-1.813861915317360154649428682916e-04	1.563823731831581981092937905231e-04	0.000000000000000000000000000000e+00
-4.790864799950527412875089794397e+03	-1.813424541311076099419502538623e-04	1.565955259750275167969502110310e-04	0.000000000000000000000000000000e+00
-4.790764799950527049077209085226e+03	-1.812982002035330708882704398022e-04	1.568074492781397748925042989754e-04	0.000000000000000000000000000000e+00
-4.790664799950526685279328376055e+03	-1.812534269364177044823321915956e-04	1.570181412469461663863196099200e-04	0.000000000000000000000000000000e+00
-4.790564799950526321481447666883e+03	-1.812081315175356624816438433356e-04	1.572276000537232531865938778282e-04	0.000000000000000000000000000000e+00
-4.790464799950525957683566957712e+03	-1.811623111351015266712316531539e-04	1.574358238886005038545401468753e-04	0.000000000000000000000000000000e+00
-4.790364799950525593885686248541e+03	-1.811159629778422185727299043023e-04	1.576428109595875070789161576101e-04	0.000000000000000000000000000000e+00
-4.790264799950525230087805539370e+03	-1.810690842350687736281994455467e-04	1.578485594926008056797933631898e-04	0.000000000000000000000000000000e+00
-4.790164799950524866289924830198e+03	-1.810216720967484406445979772116e-04	1.580530677314904053516741999630e-04	0.000000000000000000000000000000e+00
-4.790064799950524502492044121027e+03	-1.809737237535766186079244643992e-04	1.582563339380660123560662366771e-04	0.000000000000000000000000000000e+00
-4.789964799950524138694163411856e+03	-1.809252363970490916529609837227e-04	1.584583563921228104281330173464e-04	0.000000000000000000000000000000e+00
-4.789864799950523774896282702684e+03	-1.808762072195342098229059457637e-04	1.586591333914670479479647191567e-04	0.000000000000000000000000000000e+00
-4.789764799950523411098401993513e+03	-1.808266334143452324593331903557e-04	1.588586632519411643259255040306e-04	0.000000000000000000000000000000e+00
-4.789664799950523047300521284342e+03	-1.807765121758126715921510818674e-04	1.590569443074486724425120609538e-04	0.000000000000000000000000000000e+00
-4.789564799950522683502640575171e+03	-1.807258406993568250649417894493e-04	1.592539749099786074073431541009e-04	0.000000000000000000000000000000e+00
-4.789464799950522319704759865999e+03	-1.806746161815602283451376308676e-04	1.594497534296297042676060495836e-04	0.000000000000000000000000000000e+00
-4.789364799950521955906879156828e+03	-1.806228358202403502796862255764e-04	1.596442782546342233507968844108e-04	0.000000000000000000000000000000e+00
-4.789264799950521592108998447657e+03	-1.805704968145222346406070235147e-04	1.598375477913814232417549776599e-04	0.000000000000000000000000000000e+00
-4.789164799950521228311117738485e+03	-1.805175963649113314059280188673e-04	1.600295604644407356040997081337e-04	0.000000000000000000000000000000e+00
-4.789064799950520864513237029314e+03	-1.804641316733662467254595274113e-04	1.602203147165844521106897735407e-04	0.000000000000000000000000000000e+00
-4.788964799950520500715356320143e+03	-1.804100999433717097270024609657e-04	1.604098090088103300589195132630e-04	0.000000000000000000000000000000e+00
-4.788864799950520136917475610971e+03	-1.803554983800115122175022897011e-04	1.605980418203635474647117398206e-04	0.000000000000000000000000000000e+00
-4.788764799950519773119594901800e+03	-1.803003241900415568044202530018e-04	1.607850116487586039464019460610e-04	0.000000000000000000000000000000e+00
-4.788664799950519409321714192629e+03	-1.802445745819629592272131946018e-04	1.609707170098006795075362695968e-04	0.000000000000000000000000000000e+00
-4.788564799950519045523833483458e+03	-1.801882467660952048989220219966e-04	1.611551564376066680590177115917e-04	0.000000000000000000000000000000e+00
-4.788464799950518681725952774286e+03	-1.801313379546494138679774144052e-04	1.613383284846259941008178584454e-04	0.000000000000000000000000000000e+00
-4.788364799950518317928072065115e+03	-1.800738453618015515698969064573e-04	1.615202317216609686177652971395e-04	0.000000000000000000000000000000e+00
-4.788264799950517954130191355944e+03	-1.800157662037658564194164689809e-04	1.617008647378868468197365970696e-04	0.000000000000000000000000000000e+00
-4.788164799950517590332310646772e+03	-1.799570976988682131925134655148e-04	1.618802261408714522009782976752e-04	0.000000000000000000000000000000e+00
-4.788064799950517226534429937601e+03	-1.798978370676195535134839209590e-04	1.620583145565945837589943989698e-04	0.000000000000000000000000000000e+00
-4.787964799950516862736549228430e+03	-1.798379815327894460773999751879e-04	1.622351286294670437426734821429e-04	0.000000000000000000000000000000e+00
-4.787864799950516498938668519258e+03	-1.797775283194796597675130245264e-04	1.624106670223492317195468359614e-04	0.000000000000000000000000000000e+00
-4.787764799950516135140787810087e+03	-1.797164746551976725625482389503e-04	1.625849284165694675925034617947e-04	0.000000000000000000000000000000e+00
-4.787664799950515771342907100916e+03	-1.796548177699304785995965128009e-04	1.627579115119419351457447087128e-04	0.000000000000000000000000000000e+00
-4.787564799950515407545026391745e+03	-1.795925548962182055016262305358e-04	1.629296150267843003300871629335e-04	0.000000000000000000000000000000e+00
-4.787464799950515043747145682573e+03	-1.795296832692278943353209053058e-04	1.631000376979350042876137916181e-04	0.000000000000000000000000000000e+00
-4.787364799950514679949264973402e+03	-1.794662001268273066739711296691e-04	1.632691782807700684853474681901e-04	0.000000000000000000000000000000e+00
-4.787264799950514316151384264231e+03	-1.794021027096587587654208384436e-04	1.634370355492197372185986248283e-04	0.000000000000000000000000000000e+00
-4.787164799950513952353503555059e+03	-1.793373882612130099101221958335e-04	1.636036082957846593283895986204e-04	0.000000000000000000000000000000e+00
-4.787064799950513588555622845888e+03	-1.792720540279032050492991068324e-04	1.637688953315517175531729199278e-04	0.000000000000000000000000000000e+00
-4.786964799950513224757742136717e+03	-1.792060972591387902480564164875e-04	1.639328954862095055148435429615e-04	0.000000000000000000000000000000e+00
-4.786864799950512860959861427546e+03	-1.791395152073996179138692941279e-04	1.640956076080635607592622671191e-04	0.000000000000000000000000000000e+00
-4.786764799950512497161980718374e+03	-1.790723051283098351746381204919e-04	1.642570305640510556956929155703e-04	0.000000000000000000000000000000e+00
-4.786664799950512133364100009203e+03	-1.790044642807120704123408083674e-04	1.644171632397552988008593288782e-04	0.000000000000000000000000000000e+00
-4.786564799950511769566219300032e+03	-1.789359899267414842714135625457e-04	1.645760045394198021421333644199e-04	0.000000000000000000000000000000e+00
-4.786464799950511405768338590860e+03	-1.788668793318999290873488883236e-04	1.647335533859619965350168380169e-04	0.000000000000000000000000000000e+00
-4.786364799950511041970457881689e+03	-1.787971297651300541051849757324e-04	1.648898087209866756500803441909e-04	0.000000000000000000000000000000e+00
-4.786264799950510678172577172518e+03	-1.787267384988895462232666444535e-04	1.650447695047988980188158336659e-04	0.000000000000000000000000000000e+00
-4.786164799950510314374696463346e+03	-1.786557028092253165268976644597e-04	1.651984347164167535142176301832e-04	0.000000000000000000000000000000e+00
-4.786064799950509950576815754175e+03	-1.785840199758477681371560130685e-04	1.653508033535836690454401409767e-04	0.000000000000000000000000000000e+00
-4.785964799950509586778935045004e+03	-1.785116872822049827445461955833e-04	1.655018744327803076766408851839e-04	0.000000000000000000000000000000e+00
-4.785864799950509222981054335833e+03	-1.784387020155571239830860630349e-04	1.656516469892361695902260887436e-04	0.000000000000000000000000000000e+00
-4.785764799950508859183173626661e+03	-1.783650614670505968589048206852e-04	1.658001200769409219995531579173e-04	0.000000000000000000000000000000e+00
-4.785664799950508495385292917490e+03	-1.782907629317924782293841579062e-04	1.659472927686551598554925979201e-04	0.000000000000000000000000000000e+00
-4.785564799950508131587412208319e+03	-1.782158037089247575469191930964e-04	1.660931641559210310277183708649e-04	0.000000000000000000000000000000e+00
-4.785464799950507767789531499147e+03	-1.781401811016987944431139156976e-04	1.662377333490723464899663230909e-04	0.000000000000000000000000000000e+00
-4.785364799950507403991650789976e+03	-1.780638924175495594725421311111e-04	1.663809994772443923496951789787e-04	0.000000000000000000000000000000e+00
-4.785264799950507040193770080805e+03	-1.779869349681700645918885905772e-04	1.665229616883834708272044133892e-04	0.000000000000000000000000000000e+00
-4.785164799950506676395889371634e+03	-1.779093060695857936390901210544e-04	1.666636191492558720286115692133e-04	0.000000000000000000000000000000e+00
-4.785064799950506312598008662462e+03	-1.778310030422289972872051944108e-04	1.668029710454566559834493899572e-04	0.000000000000000000000000000000e+00
-4.784964799950505948800127953291e+03	-1.777520232110131235235550573037e-04	1.669410165814180823165568945399e-04	0.000000000000000000000000000000e+00
-4.784864799950505585002247244120e+03	-1.776723639054072481288648610587e-04	1.670777549804175520289928336126e-04	0.000000000000000000000000000000e+00
-4.784764799950505221204366534948e+03	-1.775920224595104780513504794115e-04	1.672131854845852782284060245033e-04	0.000000000000000000000000000000e+00
-4.784664799950504857406485825777e+03	-1.775109962121263276757510141124e-04	1.673473073549116315987539405086e-04	0.000000000000000000000000000000e+00
-4.784564799950504493608605116606e+03	-1.774292825068370950923613005301e-04	1.674801198712540521891523059850e-04	0.000000000000000000000000000000e+00
-4.784464799950504129810724407434e+03	-1.773468786920783738913359739442e-04	1.676116223323435546269100093753e-04	0.000000000000000000000000000000e+00
-4.784364799950503766012843698263e+03	-1.772637821212133210115047265987e-04	1.677418140557910707002381434094e-04	0.000000000000000000000000000000e+00
-4.784264799950503402214962989092e+03	-1.771799901526071956397306861319e-04	1.678706943780932227348184904159e-04	0.000000000000000000000000000000e+00
-4.784164799950503038417082279921e+03	-1.770955001497015999546713604929e-04	1.679982626546378259198288862564e-04	0.000000000000000000000000000000e+00
-4.784064799950502674619201570749e+03	-1.770103094810889909210827042330e-04	1.681245182597090382682625264721e-04	0.000000000000000000000000000000e+00
-4.783964799950502310821320861578e+03	-1.769244155205869752436886876978e-04	1.682494605864921040014325903655e-04	0.000000000000000000000000000000e+00
-4.783864799950501947023440152407e+03	-1.768378156473126856362138026313e-04	1.683730890470777987778794315687e-04	0.000000000000000000000000000000e+00
-4.783764799950501583225559443235e+03	-1.767505072457571841954698799171e-04	1.684954030724664412414087744096e-04	0.000000000000000000000000000000e+00
-4.783664799950501219427678734064e+03	-1.766624877058597031451170344951e-04	1.686164021125716064135324767648e-04	0.000000000000000000000000000000e+00
-4.783564799950500855629798024893e+03	-1.765737544230820211046961709656e-04	1.687360856362234325100946108478e-04	0.000000000000000000000000000000e+00
-4.783464799950500491831917315722e+03	-1.764843047984827309384442406426e-04	1.688544531311715753921914862090e-04	0.000000000000000000000000000000e+00
-4.783364799950500128034036606550e+03	-1.763941362387916160243267471586e-04	1.689715041040878377564399270838e-04	0.000000000000000000000000000000e+00
-4.783264799950499764236155897379e+03	-1.763032461564837554725271306921e-04	1.690872380805683646443765555389e-04	0.000000000000000000000000000000e+00
-4.783164799950499400438275188208e+03	-1.762116319698539003944792735723e-04	1.692016546051355136912053289677e-04	0.000000000000000000000000000000e+00
-4.783064799950499036640394479036e+03	-1.761192911030906062264111966442e-04	1.693147532412394001138933319339e-04	0.000000000000000000000000000000e+00
-4.782964799950498672842513769865e+03	-1.760262209863504734731060041852e-04	1.694265335712590080183975738137e-04	0.000000000000000000000000000000e+00
-4.782864799950498309044633060694e+03	-1.759324190558322258213369559954e-04	1.695369951965030035512943529241e-04	0.000000000000000000000000000000e+00
-4.782764799950497945246752351522e+03	-1.758378827538509508836284123134e-04	1.696461377372100872654853143118e-04	0.000000000000000000000000000000e+00
-4.782664799950497581448871642351e+03	-1.757426095289121241015822816323e-04	1.697539608325491296454690104412e-04	0.000000000000000000000000000000e+00
-4.782564799950497217650990933180e+03	-1.756465968357856597542587806515e-04	1.698604641406188187416348434056e-04	0.000000000000000000000000000000e+00
-4.782464799950496853853110224009e+03	-1.755498421355800432817201306435e-04	1.699656473384470096489595736244e-04	0.000000000000000000000000000000e+00
-4.782364799950496490055229514837e+03	-1.754523428958162467681397567176e-04	1.700695101219896403048348343390e-04	0.000000000000000000000000000000e+00
-4.782264799950496126257348805666e+03	-1.753540965905017257400744234985e-04	1.701720522061293762363515247316e-04	0.000000000000000000000000000000e+00
-4.782164799950495762459468096495e+03	-1.752551007002043075445191222528e-04	1.702732733246738216267152088435e-04	0.000000000000000000000000000000e+00
-4.782064799950495398661587387323e+03	-1.751553527121261068320162701539e-04	1.703731732303534051210097688411e-04	0.000000000000000000000000000000e+00
-4.781964799950495034863706678152e+03	-1.750548501201773326195476609968e-04	1.704717516948188861612006883561e-04	0.000000000000000000000000000000e+00
-4.781864799950494671065825968981e+03	-1.749535904250501495635350401869e-04	1.705690085086384547453236537606e-04	0.000000000000000000000000000000e+00
-4.781764799950494307267945259809e+03	-1.748515711342923494974604947672e-04	1.706649434812945872411843462046e-04	0.000000000000000000000000000000e+00
-4.781664799950493943470064550638e+03	-1.747487897623811042846497798564e-04	1.707595564411803872040263030385e-04	0.000000000000000000000000000000e+00
-4.781564799950493579672183841467e+03	-1.746452438307966373558927086762e-04	1.708528472355956822487099699970e-04	0.000000000000000000000000000000e+00
-4.781464799950493215874303132296e+03	-1.745409308680957326167376697512e-04	1.709448157307426601359684470438e-04	0.000000000000000000000000000000e+00
-4.781364799950492852076422423124e+03	-1.744358484099854330901663290732e-04	1.710354618117212609131744249780e-04	0.000000000000000000000000000000e+00
-4.781264799950492488278541713953e+03	-1.743299939993963871935622744758e-04	1.711247853825240540590751914252e-04	0.000000000000000000000000000000e+00
-4.781164799950492124480661004782e+03	-1.742233651865564118561141571107e-04	1.712127863660308716830388275909e-04	0.000000000000000000000000000000e+00
-4.781064799950491760682780295610e+03	-1.741159595290638387957843358222e-04	1.712994647040030351484857229494e-04	0.000000000000000000000000000000e+00
-4.780964799950491396884899586439e+03	-1.740077745919608065861688972475e-04	1.713848203570772022255597200058e-04	0.000000000000000000000000000000e+00
-4.780864799950491033087018877268e+03	-1.738988079478066069334663001911e-04	1.714688533047588889831475134073e-04	0.000000000000000000000000000000e+00
-4.780764799950490669289138168097e+03	-1.737890571767508412180658350366e-04	1.715515635454155580000290548526e-04	0.000000000000000000000000000000e+00
-4.780664799950490305491257458925e+03	-1.736785198666065228260274588834e-04	1.716329510962694626305391487620e-04	0.000000000000000000000000000000e+00
-4.780564799950489941693376749754e+03	-1.735671936129232879007788792336e-04	1.717130159933900033792514294717e-04	0.000000000000000000000000000000e+00
-4.780464799950489577895496040583e+03	-1.734550760190602537291065798897e-04	1.717917582916857319099562806386e-04	0.000000000000000000000000000000e+00
-4.780364799950489214097615331411e+03	-1.733421646962590668625270318159e-04	1.718691780648960840040956332686e-04	0.000000000000000000000000000000e+00
-4.780264799950488850299734622240e+03	-1.732284572637167343982234068989e-04	1.719452754055827059433830816815e-04	0.000000000000000000000000000000e+00
-4.780164799950488486501853913069e+03	-1.731139513486584552599822917074e-04	1.720200504251203472115550052735e-04	0.000000000000000000000000000000e+00
-4.780064799950488122703973203897e+03	-1.729986445864103159538588405653e-04	1.720935032536874821455785689039e-04	0.000000000000000000000000000000e+00
-4.779964799950487758906092494726e+03	-1.728825346204719592187876164857e-04	1.721656340402564979059907290804e-04	0.000000000000000000000000000000e+00
-4.779864799950487395108211785555e+03	-1.727656191025891984670848078309e-04	1.722364429525836113966941187670e-04	0.000000000000000000000000000000e+00
-4.779764799950487031310331076384e+03	-1.726478956928264424895702600082e-04	1.723059301771982982937753137165e-04	0.000000000000000000000000000000e+00
-4.779664799950486667512450367212e+03	-1.725293620596391743707981314415e-04	1.723740959193924781288342895635e-04	0.000000000000000000000000000000e+00
-4.779564799950486303714569658041e+03	-1.724100158799462677739616767170e-04	1.724409404032092114813362604409e-04	0.000000000000000000000000000000e+00
-4.779464799950485939916688948870e+03	-1.722898548392022761207437175912e-04	1.725064638714312074355833326322e-04	0.000000000000000000000000000000e+00
-4.779364799950485576118808239698e+03	-1.721688766314695320357869290362e-04	1.725706665855687347264912911982e-04	0.000000000000000000000000000000e+00
-4.779264799950485212320927530527e+03	-1.720470789594903281063270616968e-04	1.726335488258474244651491380509e-04	0.000000000000000000000000000000e+00
-4.779164799950484848523046821356e+03	-1.719244595347588265912830429727e-04	1.726951108911954765531837630022e-04	0.000000000000000000000000000000e+00
-4.779064799950484484725166112185e+03	-1.718010160775930504455100145123e-04	1.727553530992307034667987419851e-04	0.000000000000000000000000000000e+00
-4.778964799950484120927285403013e+03	-1.716767463172066303985635604690e-04	1.728142757862470319397268925243e-04	0.000000000000000000000000000000e+00
-4.778864799950483757129404693842e+03	-1.715516479917805249284096236195e-04	1.728718793072008149108026442420e-04	0.000000000000000000000000000000e+00
-4.778764799950483393331523984671e+03	-1.714257188485347402351344214821e-04	1.729281640356966555805567908877e-04	0.000000000000000000000000000000e+00
-4.778664799950483029533643275499e+03	-1.712989566437997520590569289212e-04	1.729831303639728791021051845789e-04	0.000000000000000000000000000000e+00
-4.778564799950482665735762566328e+03	-1.711713591430880359190586093021e-04	1.730367787028867332214943086655e-04	0.000000000000000000000000000000e+00
-4.778464799950482301937881857157e+03	-1.710429241211653534054243364082e-04	1.730891094818991281321235442547e-04	0.000000000000000000000000000000e+00
-4.778364799950481938140001147985e+03	-1.709136493621219842625746920817e-04	1.731401231490590510685156910853e-04	0.000000000000000000000000000000e+00
-4.778264799950481574342120438814e+03	-1.707835326594439042616896395899e-04	1.731898201709876827444900548869e-04	0.000000000000000000000000000000e+00
-4.778164799950481210544239729643e+03	-1.706525718160837462328976998904e-04	1.732382010328619987953036041262e-04	0.000000000000000000000000000000e+00
-4.778064799950480846746359020472e+03	-1.705207646445317610974651278966e-04	1.732852662383981814844119417884e-04	0.000000000000000000000000000000e+00
-4.777964799950480482948478311300e+03	-1.703881089668866704797678401917e-04	1.733310163098345706243069708208e-04	0.000000000000000000000000000000e+00
-4.777864799950480119150597602129e+03	-1.702546026149263295838831577811e-04	1.733754517879142892367028139233e-04	0.000000000000000000000000000000e+00
-4.777764799950479755352716892958e+03	-1.701202434301783358600729245680e-04	1.734185732318674355318527391390e-04	0.000000000000000000000000000000e+00
-4.777664799950479391554836183786e+03	-1.699850292639904750409407530043e-04	1.734603812193930580474315883421e-04	0.000000000000000000000000000000e+00
-4.777564799950479027756955474615e+03	-1.698489579776011942826435818787e-04	1.735008763466406700014948993882e-04	0.000000000000000000000000000000e+00
-4.777464799950478663959074765444e+03	-1.697120274422097229403971763162e-04	1.735400592281914112797319704740e-04	0.000000000000000000000000000000e+00
-4.777364799950478300161194056273e+03	-1.695742355390463288692531884649e-04	1.735779304970388851620671788467e-04	0.000000000000000000000000000000e+00
-4.777264799950477936363313347101e+03	-1.694355801594422494642244725327e-04	1.736144908045695613683923053117e-04	0.000000000000000000000000000000e+00
-4.777164799950477572565432637930e+03	-1.692960592048996769105190240978e-04	1.736497408205429622638643616384e-04	0.000000000000000000000000000000e+00
-4.777064799950477208767551928759e+03	-1.691556705871614452781764859068e-04	1.736836812330713340681714873526e-04	0.000000000000000000000000000000e+00
-4.776964799950476844969671219587e+03	-1.690144122282807718268132779471e-04	1.737163127485990741193100372897e-04	0.000000000000000000000000000000e+00
-4.776864799950476481171790510416e+03	-1.688722820606907001547702940059e-04	1.737476360918817515615469870838e-04	0.000000000000000000000000000000e+00
-4.776764799950476117373909801245e+03	-1.687292780272735433482605982292e-04	1.737776520059647756676762808681e-04	0.000000000000000000000000000000e+00
-4.776664799950475753576029092073e+03	-1.685853980814301916052455609929e-04	1.738063612521617117955691211861e-04	0.000000000000000000000000000000e+00
-4.776564799950475389778148382902e+03	-1.684406401871492030188764976728e-04	1.738337646100322178739638889766e-04	0.000000000000000000000000000000e+00
-4.776464799950475025980267673731e+03	-1.682950023190758130457733710017e-04	1.738598628773597098377129421820e-04	0.000000000000000000000000000000e+00
-4.776364799950474662182386964560e+03	-1.681484824625808626591405570139e-04	1.738846568701285120669974837426e-04	0.000000000000000000000000000000e+00
-4.776264799950474298384506255388e+03	-1.680010786138295096614481138886e-04	1.739081474225008180911622446274e-04	0.000000000000000000000000000000e+00
-4.776164799950473934586625546217e+03	-1.678527887798498044718414901055e-04	1.739303353867932176116811726629e-04	0.000000000000000000000000000000e+00
-4.776064799950473570788744837046e+03	-1.677036109786012388084969204627e-04	1.739512216334528982644713757111e-04	0.000000000000000000000000000000e+00
-4.775964799950473206990864127874e+03	-1.675535432390430233204337007180e-04	1.739708070510334137013380706449e-04	0.000000000000000000000000000000e+00
-4.775864799950472843192983418703e+03	-1.674025836012022839041635258184e-04	1.739890925461702077259307230861e-04	0.000000000000000000000000000000e+00
-4.775764799950472479395102709532e+03	-1.672507301162420682849596431652e-04	1.740060790435557318538845050782e-04	0.000000000000000000000000000000e+00
-4.775664799950472115597222000360e+03	-1.670979808465293254930716937423e-04	1.740217674859141834022013828331e-04	0.000000000000000000000000000000e+00
-4.775564799950471751799341291189e+03	-1.669443338657026142893974318682e-04	1.740361588339759725280880831022e-04	0.000000000000000000000000000000e+00
-4.775464799950471388001460582018e+03	-1.667897872587397302759915085346e-04	1.740492540664517284818707532068e-04	0.000000000000000000000000000000e+00
-4.775364799950471024203579872847e+03	-1.666343391220251432711940697828e-04	1.740610541800060890194751239690e-04	0.000000000000000000000000000000e+00
-4.775264799950470660405699163675e+03	-1.664779875634172991594877943911e-04	1.740715601892309748188747420272e-04	0.000000000000000000000000000000e+00
-4.775164799950470296607818454504e+03	-1.663207307023158404261919951495e-04	1.740807731266186741611590171885e-04	0.000000000000000000000000000000e+00
-4.775064799950469932809937745333e+03	-1.661625666697285014315049744837e-04	1.740886940425344397206236513043e-04	0.000000000000000000000000000000e+00
-4.774964799950469569012057036161e+03	-1.660034936083380578946550043540e-04	1.740953240051888956194808821820e-04	0.000000000000000000000000000000e+00
-4.774864799950469205214176326990e+03	-1.658435096725689511173995605020e-04	1.741006641006098752764291726081e-04	0.000000000000000000000000000000e+00
-4.774764799950468841416295617819e+03	-1.656826130286538308923616202861e-04	1.741047154326141237299513386816e-04	0.000000000000000000000000000000e+00
-4.774664799950468477618414908648e+03	-1.655208018546999628860943998276e-04	1.741074791227785391756893718096e-04	0.000000000000000000000000000000e+00
-4.774564799950468113820534199476e+03	-1.653580743407554191817115940566e-04	1.741089563104111163482218271881e-04	0.000000000000000000000000000000e+00
-4.774464799950467750022653490305e+03	-1.651944286888750519810831196565e-04	1.741091481525214833270265302190e-04	0.000000000000000000000000000000e+00
-4.774364799950467386224772781134e+03	-1.650298631131864944120851701470e-04	1.741080558237911130817915372759e-04	0.000000000000000000000000000000e+00
-4.774264799950467022426892071962e+03	-1.648643758399557818650899010393e-04	1.741056805165432097570743508186e-04	0.000000000000000000000000000000e+00
-4.774164799950466658629011362791e+03	-1.646979651076529462244008028549e-04	1.741020234407123239064180131308e-04	0.000000000000000000000000000000e+00
-4.774064799950466294831130653620e+03	-1.645306291670173932592535770425e-04	1.740970858238133985203266451691e-04	0.000000000000000000000000000000e+00
-4.773964799950465931033249944448e+03	-1.643623662811230631743825147950e-04	1.740908689109107337390780489983e-04	0.000000000000000000000000000000e+00
-4.773864799950465567235369235277e+03	-1.641931747254434827403696273151e-04	1.740833739645864365695043796123e-04	0.000000000000000000000000000000e+00
-4.773764799950465203437488526106e+03	-1.640230527879166818987222153936e-04	1.740746022649085182360667589663e-04	0.000000000000000000000000000000e+00
-4.773664799950464839639607816935e+03	-1.638519987690098122113530054733e-04	1.740645551093988560066583293207e-04	0.000000000000000000000000000000e+00
-4.773564799950464475841727107763e+03	-1.636800109817836297847887250256e-04	1.740532338130004773920495031447e-04	0.000000000000000000000000000000e+00
-4.773464799950464112043846398592e+03	-1.635070877519569239842700536514e-04	1.740406397080448714503875251580e-04	0.000000000000000000000000000000e+00
-4.773364799950463748245965689421e+03	-1.633332274179705124669825799799e-04	1.740267741442185953602839187937e-04	0.000000000000000000000000000000e+00
-4.773264799950463384448084980249e+03	-1.631584283310513717405593192566e-04	1.740116384885299080989562447996e-04	0.000000000000000000000000000000e+00
-4.773164799950463020650204271078e+03	-1.629826888552762798306056124531e-04	1.739952341252746993889577442616e-04	0.000000000000000000000000000000e+00
-4.773064799950462656852323561907e+03	-1.628060073676355131583326496525e-04	1.739775624560023915398526694887e-04	0.000000000000000000000000000000e+00
-4.772964799950462293054442852736e+03	-1.626283822580961639474306235087e-04	1.739586248994812991888053721468e-04	0.000000000000000000000000000000e+00
-4.772864799950461929256562143564e+03	-1.624498119296654305258875705675e-04	1.739384228916637450956805821534e-04	0.000000000000000000000000000000e+00
-4.772764799950461565458681434393e+03	-1.622702947984536365772650912120e-04	1.739169578856507964673833166458e-04	0.000000000000000000000000000000e+00
-4.772664799950461201660800725222e+03	-1.620898292937370335515395725068e-04	1.738942313516567031266013554358e-04	0.000000000000000000000000000000e+00
-4.772564799950460837862920016050e+03	-1.619084138580204675506718503541e-04	1.738702447769729562097873465376e-04	0.000000000000000000000000000000e+00
-4.772464799950460474065039306879e+03	-1.617260469470998293737423745497e-04	1.738449996659319944994348539069e-04	0.000000000000000000000000000000e+00
-4.772364799950460110267158597708e+03	-1.615427270301243690368148131498e-04	1.738184975398707481260285323543e-04	0.000000000000000000000000000000e+00
-4.772264799950459746469277888536e+03	-1.613584525896586308220392869117e-04	1.737907399370935588537451232938e-04	0.000000000000000000000000000000e+00
-4.772164799950459382671397179365e+03	-1.611732221217444425368642280105e-04	1.737617284128350190509915140780e-04	0.000000000000000000000000000000e+00
-4.772064799950459018873516470194e+03	-1.609870341359624981974335566903e-04	1.737314645392223227699651788569e-04	0.000000000000000000000000000000e+00
-4.771964799950458655075635761023e+03	-1.607998871554938322917666093659e-04	1.736999499052373999857801223357e-04	0.000000000000000000000000000000e+00
-4.771864799950458291277755051851e+03	-1.606117797171810772025035696231e-04	1.736671861166786171547238293300e-04	0.000000000000000000000000000000e+00
-4.771764799950457927479874342680e+03	-1.604227103715895308942707142563e-04	1.736331747961222067219710929464e-04	0.000000000000000000000000000000e+00
-4.771664799950457563681993633509e+03	-1.602326776830679806555568500670e-04	1.735979175828833442635917849728e-04	0.000000000000000000000000000000e+00
-4.771564799950457199884112924337e+03	-1.600416802298093371052095656992e-04	1.735614161329769003679068806179e-04	0.000000000000000000000000000000e+00
-4.771464799950456836086232215166e+03	-1.598497166039111055686056106495e-04	1.735236721190779214663013618747e-04	0.000000000000000000000000000000e+00
-4.771364799950456472288351505995e+03	-1.596567854114355050881152164877e-04	1.734846872304816498781138145446e-04	0.000000000000000000000000000000e+00
-4.771264799950456108490470796824e+03	-1.594628852724695874335664180776e-04	1.734444631730633270150915281604e-04	0.000000000000000000000000000000e+00
-4.771164799950455744692590087652e+03	-1.592680148211849495368946927343e-04	1.734030016692376442201395381204e-04	0.000000000000000000000000000000e+00
-4.771064799950455380894709378481e+03	-1.590721727058973375065753508295e-04	1.733603044579178412403636100336e-04	0.000000000000000000000000000000e+00
-4.770964799950455017096828669310e+03	-1.588753575891260066965671171602e-04	1.733163732944745607546244148267e-04	0.000000000000000000000000000000e+00
-4.770864799950454653298947960138e+03	-1.586775681476528378297669030772e-04	1.732712099506942421151683975111e-04	0.000000000000000000000000000000e+00
-4.770764799950454289501067250967e+03	-1.584788030725812904911387057894e-04	1.732248162147372982488241488497e-04	0.000000000000000000000000000000e+00
-4.770664799950453925703186541796e+03	-1.582790610693950855702993862906e-04	1.731771938910959672975470313716e-04	0.000000000000000000000000000000e+00
-4.770564799950453561905305832624e+03	-1.580783408580166979687242623243e-04	1.731283448005517576831491233236e-04	0.000000000000000000000000000000e+00
-4.770464799950453198107425123453e+03	-1.578766411728655511513552678338e-04	1.730782707801327034366489776573e-04	0.000000000000000000000000000000e+00
-4.770364799950452834309544414282e+03	-1.576739607629161303830461760001e-04	1.730269736830701587416980746781e-04	0.000000000000000000000000000000e+00
-4.770264799950452470511663705111e+03	-1.574702983917557435993017644904e-04	1.729744553787553756375727775918e-04	0.000000000000000000000000000000e+00
-4.770164799950452106713782995939e+03	-1.572656528376420654365824836063e-04	1.729207177526957022514059181262e-04	0.000000000000000000000000000000e+00
-4.770064799950451742915902286768e+03	-1.570600228935605186322832516055e-04	1.728657627064705370849295729130e-04	0.000000000000000000000000000000e+00
-4.769964799950451379118021577597e+03	-1.568534073672813572691148165106e-04	1.728095921576868496203488456686e-04	0.000000000000000000000000000000e+00
-4.769864799950451015320140868425e+03	-1.566458050814165873891592450917e-04	1.727522080399345111908354644115e-04	0.000000000000000000000000000000e+00
-4.769764799950450651522260159254e+03	-1.564372148734765894523279783357e-04	1.726936123027412463802610087527e-04	0.000000000000000000000000000000e+00
-4.769664799950450287724379450083e+03	-1.562276355959264697442767655389e-04	1.726338069115272049521697672603e-04	0.000000000000000000000000000000e+00
-4.769564799950449923926498740911e+03	-1.560170661162423575742119741250e-04	1.725727938475593982534800341355e-04	0.000000000000000000000000000000e+00
-4.769464799950449560128618031740e+03	-1.558055053169672145817192809858e-04	1.725105751079056477272077874119e-04	0.000000000000000000000000000000e+00
-4.769364799950449196330737322569e+03	-1.555929520957665898334837395467e-04	1.724471527053883165847558700534e-04	0.000000000000000000000000000000e+00
-4.769264799950448832532856613398e+03	-1.553794053654840767644124133184e-04	1.723825286685376891124971132641e-04	0.000000000000000000000000000000e+00
-4.769164799950448468734975904226e+03	-1.551648640541964990682138880729e-04	1.723167050415450518227600262833e-04	0.000000000000000000000000000000e+00
-4.769064799950448104937095195055e+03	-1.549493271052688797475432869177e-04	1.722496838842155035542713648056e-04	0.000000000000000000000000000000e+00
-4.768964799950447741139214485884e+03	-1.547327934774091933237127882705e-04	1.721814672719203861018383294734e-04	0.000000000000000000000000000000e+00
-4.768864799950447377341333776712e+03	-1.545152621447227927857503981812e-04	1.721120572955494437954876429941e-04	0.000000000000000000000000000000e+00
-4.768764799950447013543453067541e+03	-1.542967320967666196990242255538e-04	1.720414560614626849240071937430e-04	0.000000000000000000000000000000e+00
-4.768664799950446649745572358370e+03	-1.540772023386033058936495088176e-04	1.719696656914419721079445579903e-04	0.000000000000000000000000000000e+00
-4.768564799950446285947691649199e+03	-1.538566718908547330518093998464e-04	1.718966883226421789917365279265e-04	0.000000000000000000000000000000e+00
-4.768464799950445922149810940027e+03	-1.536351397897555922950757478773e-04	1.718225261075422114105670789996e-04	0.000000000000000000000000000000e+00
-4.768364799950445558351930230856e+03	-1.534126050872066185110781377787e-04	1.717471812138956219814106551880e-04	0.000000000000000000000000000000e+00
-4.768264799950445194554049521685e+03	-1.531890668508274994195211826664e-04	1.716706558246808994334237086221e-04	0.000000000000000000000000000000e+00
-4.768164799950444830756168812513e+03	-1.529645241640096491129302558321e-04	1.715929521380515682029560542432e-04	0.000000000000000000000000000000e+00
-4.768064799950444466958288103342e+03	-1.527389761259685750215825406073e-04	1.715140723672858814527475423972e-04	0.000000000000000000000000000000e+00
-4.767964799950444103160407394171e+03	-1.525124218517961093531665195400e-04	1.714340187407362701456359221908e-04	0.000000000000000000000000000000e+00
-4.767864799950443739362526684999e+03	-1.522848604725123694818983421939e-04	1.713527935017784939626672713331e-04	0.000000000000000000000000000000e+00
-4.767764799950443375564645975828e+03	-1.520562911351173659719321351602e-04	1.712703989087604669605546803268e-04	0.000000000000000000000000000000e+00
-4.767664799950443011766765266657e+03	-1.518267130026424750754987513801e-04	1.711868372349507850735395031450e-04	0.000000000000000000000000000000e+00
-4.767564799950442647968884557486e+03	-1.515961252542014775501755252662e-04	1.711021107684870367748181108070e-04	0.000000000000000000000000000000e+00
-4.767464799950442284171003848314e+03	-1.513645270850415703711017156863e-04	1.710162218123237071621539628907e-04	0.000000000000000000000000000000e+00
-4.767364799950441920373123139143e+03	-1.511319177065938363421077061943e-04	1.709291726841798380980008698060e-04	0.000000000000000000000000000000e+00
-4.767264799950441556575242429972e+03	-1.508982963465236594967355809871e-04	1.708409657164864444041374458294e-04	0.000000000000000000000000000000e+00
-4.767164799950441192777361720800e+03	-1.506636622487807610284993309335e-04	1.707516032563335505855411922127e-04	0.000000000000000000000000000000e+00
-4.767064799950440828979481011629e+03	-1.504280146736490454857648746412e-04	1.706610876654170107138280831904e-04	0.000000000000000000000000000000e+00
-4.766964799950440465181600302458e+03	-1.501913528977960674958697095960e-04	1.705694213199850030500404063361e-04	0.000000000000000000000000000000e+00
-4.766864799950440101383719593287e+03	-1.499536762143223087538623783388e-04	1.704766066107842265118371694044e-04	0.000000000000000000000000000000e+00
-4.766764799950439737585838884115e+03	-1.497149839328101297505901889906e-04	1.703826459430058803002500100732e-04	0.000000000000000000000000000000e+00
-4.766664799950439373787958174944e+03	-1.494752753793725046603524386768e-04	1.702875417362312369506244236206e-04	0.000000000000000000000000000000e+00
-4.766564799950439009990077465773e+03	-1.492345498967014038628475791626e-04	1.701912964243770527532351177769e-04	0.000000000000000000000000000000e+00
-4.766464799950438646192196756601e+03	-1.489928068441159596246858853874e-04	1.700939124556406258081953097872e-04	0.000000000000000000000000000000e+00
-4.766364799950438282394316047430e+03	-1.487500455976103607303590026234e-04	1.699953922924445830298229020983e-04	0.000000000000000000000000000000e+00
-4.766264799950437918596435338259e+03	-1.485062655499013134323404994319e-04	1.698957384113813689954092245316e-04	0.000000000000000000000000000000e+00
-4.766164799950437554798554629087e+03	-1.482614661104755024011864206201e-04	1.697949533031575450586075914927e-04	0.000000000000000000000000000000e+00
-4.766064799950437191000673919916e+03	-1.480156467056364553644409731703e-04	1.696930394725376818870071771173e-04	0.000000000000000000000000000000e+00
-4.765964799950436827202793210745e+03	-1.477688067785513535354335878935e-04	1.695899994382880080542180811776e-04	0.000000000000000000000000000000e+00
-4.765864799950436463404912501574e+03	-1.475209457892974354662612990197e-04	1.694858357331199231066848343019e-04	0.000000000000000000000000000000e+00
-4.765764799950436099607031792402e+03	-1.472720632149082111653909388238e-04	1.693805509036329685294136604412e-04	0.000000000000000000000000000000e+00
-4.765664799950435735809151083231e+03	-1.470221585494192154293380259134e-04	1.692741475102577987116997393358e-04	0.000000000000000000000000000000e+00
-4.765564799950435372011270374060e+03	-1.467712313039136527541284049647e-04	1.691666281271986369168225383675e-04	0.000000000000000000000000000000e+00
-4.765464799950435008213389664888e+03	-1.465192810065677169861081408087e-04	1.690579953423757041466868322743e-04	0.000000000000000000000000000000e+00
-4.765364799950434644415508955717e+03	-1.462663072026954772918844183138e-04	1.689482517573671330104317922505e-04	0.000000000000000000000000000000e+00
-4.765264799950434280617628246546e+03	-1.460123094547936557080491937199e-04	1.688373999873507731728228264956e-04	0.000000000000000000000000000000e+00
-4.765164799950433916819747537374e+03	-1.457572873425859439049795396315e-04	1.687254426610456986470459872507e-04	0.000000000000000000000000000000e+00
-4.765064799950433553021866828203e+03	-1.455012404630672115304207414610e-04	1.686123824206534169319049443203e-04	0.000000000000000000000000000000e+00
-4.764964799950433189223986119032e+03	-1.452441684305472266620917753954e-04	1.684982219217987799934205250807e-04	0.000000000000000000000000000000e+00
-4.764864799950432825426105409861e+03	-1.449860708766941594198562892615e-04	1.683829638334707326161043816626e-04	0.000000000000000000000000000000e+00
-4.764764799950432461628224700689e+03	-1.447269474505778416324047741526e-04	1.682666108379626812834722882073e-04	0.000000000000000000000000000000e+00
-4.764664799950432097830343991518e+03	-1.444667978187126199281220539916e-04	1.681491656308127275332858774348e-04	0.000000000000000000000000000000e+00
-4.764564799950431734032463282347e+03	-1.442056216650999919855202779928e-04	1.680306309207434676319253830101e-04	0.000000000000000000000000000000e+00
-4.764464799950431370234582573175e+03	-1.439434186912708633129115431970e-04	1.679110094296017380386537576342e-04	0.000000000000000000000000000000e+00
-4.764364799950431006436701864004e+03	-1.436801886163275871876460199061e-04	1.677903038922979000839574847959e-04	0.000000000000000000000000000000e+00
-4.764264799950430642638821154833e+03	-1.434159311769855709144810829159e-04	1.676685170567450433327244541104e-04	0.000000000000000000000000000000e+00
-4.764164799950430278840940445662e+03	-1.431506461276147465586788820602e-04	1.675456516837977281614985303193e-04	0.000000000000000000000000000000e+00
-4.764064799950429915043059736490e+03	-1.428843332402805808931806064166e-04	1.674217105471907554407884344272e-04	0.000000000000000000000000000000e+00
-4.763964799950429551245179027319e+03	-1.426169923047848414002919392729e-04	1.672966964334773670112360699491e-04	0.000000000000000000000000000000e+00
-4.763864799950429187447298318148e+03	-1.423486231287060641177710795802e-04	1.671706121419674461597848491579e-04	0.000000000000000000000000000000e+00
-4.763764799950428823649417608976e+03	-1.420792255374396691192107056168e-04	1.670434604846652844149790251294e-04	0.000000000000000000000000000000e+00
-4.763664799950428459851536899805e+03	-1.418087993742378049438768172763e-04	1.669152442862072399220457752378e-04	0.000000000000000000000000000000e+00
-4.763564799950428096053656190634e+03	-1.415373445002488135557872084291e-04	1.667859663837990434522712268617e-04	0.000000000000000000000000000000e+00
-4.763464799950427732255775481462e+03	-1.412648607945564513573011300451e-04	1.666556296271529146769962981267e-04	0.000000000000000000000000000000e+00
-4.763364799950427368457894772291e+03	-1.409913481542187849420572076653e-04	1.665242368784244073910694172724e-04	0.000000000000000000000000000000e+00
-4.763264799950427004660014063120e+03	-1.407168064943067073771509889468e-04	1.663917910121489565807018085053e-04	0.000000000000000000000000000000e+00
-4.763164799950426640862133353949e+03	-1.404412357479422376448779941072e-04	1.662582949151783712812141535764e-04	0.000000000000000000000000000000e+00
-4.763064799950426277064252644777e+03	-1.401646358663363592985534600288e-04	1.661237514866167853336970106071e-04	0.000000000000000000000000000000e+00
-4.762964799950425913266371935606e+03	-1.398870068188266964880062115384e-04	1.659881636377566352467255450520e-04	0.000000000000000000000000000000e+00
-4.762864799950425549468491226435e+03	-1.396083485929147291991492263463e-04	1.658515342920142585873138907360e-04	0.000000000000000000000000000000e+00
-4.762764799950425185670610517263e+03	-1.393286611943027916531157028857e-04	1.657138663848652755314350137894e-04	0.000000000000000000000000000000e+00
-4.762664799950424821872729808092e+03	-1.390479446469306370245261339491e-04	1.655751628637797806791603916210e-04	0.000000000000000000000000000000e+00
-4.762564799950424458074849098921e+03	-1.387661989930118395294295075004e-04	1.654354266881571825040936341011e-04	0.000000000000000000000000000000e+00
-4.762464799950424094276968389750e+03	-1.384834242930696815172125768711e-04	1.652946608292609614876411683326e-04	0.000000000000000000000000000000e+00
-4.762364799950423730479087680578e+03	-1.381996206259728237220746338565e-04	1.651528682701530487825225534948e-04	0.000000000000000000000000000000e+00
-4.762264799950423366681206971407e+03	-1.379147880889706773589048482975e-04	1.650100520056281235611178592748e-04	0.000000000000000000000000000000e+00
-4.762164799950423002883326262236e+03	-1.376289267977283425382906134615e-04	1.648662150421474766829460500972e-04	0.000000000000000000000000000000e+00
-4.762064799950422639085445553064e+03	-1.373420368863612485259284579087e-04	1.647213603977728743621433693534e-04	0.000000000000000000000000000000e+00
-4.761964799950422275287564843893e+03	-1.370541185074695500565461481202e-04	1.645754911020999610490184172917e-04	0.000000000000000000000000000000e+00
-4.761864799950421911489684134722e+03	-1.367651718321720357568471726495e-04	1.644286101961916623116072289079e-04	0.000000000000000000000000000000e+00
-4.761764799950421547691803425550e+03	-1.364751970501398739381293534478e-04	1.642807207325112082464679819083e-04	0.000000000000000000000000000000e+00
-4.761664799950421183893922716379e+03	-1.361841943696299247080344629879e-04	1.641318257748549129439868954350e-04	0.000000000000000000000000000000e+00
-4.761564799950420820096042007208e+03	-1.358921640175176455064831593234e-04	1.639819283982848997435755045160e-04	0.000000000000000000000000000000e+00
-4.761464799950420456298161298037e+03	-1.355991062393298340112840483229e-04	1.638310316890614199130532524507e-04	0.000000000000000000000000000000e+00
-4.761364799950420092500280588865e+03	-1.353050212992769373628737517024e-04	1.636791387445750086977042103697e-04	0.000000000000000000000000000000e+00
-4.761264799950419728702399879694e+03	-1.350099094802849548132422929925e-04	1.635262526732785329491165482452e-04	0.000000000000000000000000000000e+00
-4.761164799950419364904519170523e+03	-1.347137710840271777445326106815e-04	1.633723765946188050731530116977e-04	0.000000000000000000000000000000e+00
[truncated: 84,862 more rows]
