# Supplementary material for: Light-wave-controlled Haldane model in monolayer hexagonal boron nitride
Source: Nature. 2024 Apr 15;628(8009):752–7. doi: 10.1038/s41586-024-07244-z (PMC11041748; doi:10.1038/s41586-024-07244-z)
Supplement: Supplementary file 1 — This zipped file contains source data files for Supplementary Figs. 1–4 and Extended Data Figs 2–5, 7, 8, 11 and 10. [file 41586_2024_7244_MOESM1_ESM.zip › Data source/Extended data fig 3/vpot_panel_d.csv]

# vector potential of laser 2 x y z direction
-4.960964799951146233070176094770e+03	0.000000000000000000000000000000e+00	0.000000000000000000000000000000e+00	0.000000000000000000000000000000e+00
-4.960864799951145869272295385599e+03	7.895878964937358847326178204473e-08	-1.678996335894047861124180271233e-07	0.000000000000000000000000000000e+00
-4.960764799951145505474414676428e+03	1.574855966761519663489187360189e-07	-3.354191771324999354475916799739e-07	0.000000000000000000000000000000e+00
-4.960664799951145141676533967257e+03	2.355783269096868741396592038251e-07	-5.025576674266621710949576144756e-07	0.000000000000000000000000000000e+00
-4.960564799951144777878653258085e+03	3.132348874680276835301374546705e-07	-6.693141491062238260589876796824e-07	0.000000000000000000000000000000e+00
-4.960464799951144414080772548914e+03	3.904531867993360145417886322705e-07	-8.356876746531532140400163992389e-07	0.000000000000000000000000000000e+00
-4.960364799951144050282891839743e+03	4.672311347233425455263288068875e-07	-1.001677304407577769724234373339e-06	0.000000000000000000000000000000e+00
-4.960264799951143686485011130571e+03	5.435666424728183285984767572629e-07	-1.167282106578121715328012590607e-06	0.000000000000000000000000000000e+00
-4.960164799951143322687130421400e+03	6.194576227350866038314663487852e-07	-1.332501157252084432008583728124e-06	0.000000000000000000000000000000e+00
-4.960064799951142958889249712229e+03	6.949019896935609773530422017540e-07	-1.497333540405446460069957201333e-06	0.000000000000000000000000000000e+00
-4.959964799951142595091369003057e+03	7.698976590693093280672282090193e-07	-1.661778347912702386810239116310e-06	0.000000000000000000000000000000e+00
-4.959864799951142231293488293886e+03	8.444425481626549838257752428339e-07	-1.825834679556533962779276379640e-06	0.000000000000000000000000000000e+00
-4.959764799951141867495607584715e+03	9.185345758947895443026336083359e-07	-1.989501643037296870787904862210e-06	0.000000000000000000000000000000e+00
-4.959664799951141503697726875544e+03	9.921716628494212792522101776460e-07	-2.152778353982347405690166500247e-06	0.000000000000000000000000000000e+00
-4.959564799951141139899846166372e+03	1.065351731314445655503372542561e-06	-2.315663935955191700763076620428e-06	0.000000000000000000000000000000e+00
-4.959464799951140776101965457201e+03	1.138072705323638733843029033355e-06	-2.478157520464476347167017897255e-06	0.000000000000000000000000000000e+00
-4.959364799951140412304084748030e+03	1.210332510698382117876993960270e-06	-2.640258246972788007476528465700e-06	0.000000000000000000000000000000e+00
-4.959264799951140048506204038858e+03	1.282129075089396373220325398012e-06	-2.801965262905295269324663920418e-06	0.000000000000000000000000000000e+00
-4.959164799951139684708323329687e+03	1.353460328018506316302303413290e-06	-2.963277723658213892677856793334e-06	0.000000000000000000000000000000e+00
-4.959064799951139320910442620516e+03	1.424324200920420067456801174743e-06	-3.124194792607098415356588899661e-06	0.000000000000000000000000000000e+00
-4.958964799951138957112561911345e+03	1.494718627184542197088783048453e-06	-3.284715641114969434164296349654e-06	0.000000000000000000000000000000e+00
-4.958864799951138593314681202173e+03	1.564641542196786448324329066306e-06	-3.444839448540255385800825868592e-06	0.000000000000000000000000000000e+00
-4.958764799951138229516800493002e+03	1.634090883381419164604997362744e-06	-3.604565402244570426900597409636e-06	0.000000000000000000000000000000e+00
-4.958664799951137865718919783831e+03	1.703064590242917963875237188920e-06	-3.763892697600312319569475227876e-06	0.000000000000000000000000000000e+00
-4.958564799951137501921039074659e+03	1.771560604407843541780484368509e-06	-3.922820537998102345276976027355e-06	0.000000000000000000000000000000e+00
-4.958464799951137138123158365488e+03	1.839576869666737944644858450405e-06	-4.081348134854029130621187737571e-06	0.000000000000000000000000000000e+00
-4.958364799951136774325277656317e+03	1.907111332016022630690623047844e-06	-4.239474707616735348481972617263e-06	0.000000000000000000000000000000e+00
-4.958264799951136410527396947145e+03	1.974161939699919612905458857210e-06	-4.397199483774326118738773327976e-06	0.000000000000000000000000000000e+00
-4.958164799951136046729516237974e+03	2.040726643252383189821577355594e-06	-4.554521698861097838003601095958e-06	0.000000000000000000000000000000e+00
-4.958064799951135682931635528803e+03	2.106803395539053910909699923737e-06	-4.711440596464107767159940065582e-06	0.000000000000000000000000000000e+00
-4.957964799951135319133754819632e+03	2.172390151799205342192985307426e-06	-4.867955428229547954290835909408e-06	0.000000000000000000000000000000e+00
-4.957864799951134955335874110460e+03	2.237484869687717301640558775766e-06	-5.024065453868961609478795138362e-06	0.000000000000000000000000000000e+00
-4.957764799951134591537993401289e+03	2.302085509317052694451067110237e-06	-5.179769941165277367522024737356e-06	0.000000000000000000000000000000e+00
-4.957664799951134227740112692118e+03	2.366190033299241124599811628149e-06	-5.335068165978666520764695652135e-06	0.000000000000000000000000000000e+00
-4.957564799951133863942231982946e+03	2.429796406787884952758983445054e-06	-5.489959412252237621601333450450e-06	0.000000000000000000000000000000e+00
-4.957464799951133500144351273775e+03	2.492902597520151378174269041210e-06	-5.644442972017536267403340494164e-06	0.000000000000000000000000000000e+00
-4.957364799951133136346470564604e+03	2.555506575858786543398084439849e-06	-5.798518145399885643251434302892e-06	0.000000000000000000000000000000e+00
-4.957264799951132772548589855433e+03	2.617606314834126250891020368239e-06	-5.952184240623540717419689971557e-06	0.000000000000000000000000000000e+00
-4.957164799951132408750709146261e+03	2.679199790186127431930495149115e-06	-6.105440574016680653566657016595e-06	0.000000000000000000000000000000e+00
-4.957064799951132044952828437090e+03	2.740284980406380980794567997494e-06	-6.258286470016207252381554987375e-06	0.000000000000000000000000000000e+00
-4.956964799951131681154947727919e+03	2.800859866780144070703539166400e-06	-6.410721261172379068838701743349e-06	0.000000000000000000000000000000e+00
-4.956864799951131317357067018747e+03	2.860922433428369505146234702542e-06	-6.562744288153267652533018328143e-06	0.000000000000000000000000000000e+00
-4.956764799951130953559186309576e+03	2.920470667349734222173343947682e-06	-6.714354899749032522964821423361e-06	0.000000000000000000000000000000e+00
-4.956664799951130589761305600405e+03	2.979502558462680927701439481670e-06	-6.865552452876031820432848468139e-06	0.000000000000000000000000000000e+00
-4.956564799951130225963424891233e+03	3.038016099647441094092157470863e-06	-7.016336312580739833415308798203e-06	0.000000000000000000000000000000e+00
-4.956464799951129862165544182062e+03	3.096009286788068970159692322452e-06	-7.166705852043499354526220196382e-06	0.000000000000000000000000000000e+00
-4.956364799951129498367663472891e+03	3.153480118814469661947660558687e-06	-7.316660452582091077355138514227e-06	0.000000000000000000000000000000e+00
-4.956264799951129134569782763720e+03	3.210426597744426789989491063948e-06	-7.466199503655136127816278196478e-06	0.000000000000000000000000000000e+00
-4.956164799951128770771902054548e+03	3.266846728725629299535868077520e-06	-7.615322402865307166051553333652e-06	0.000000000000000000000000000000e+00
-4.956064799951128406974021345377e+03	3.322738520077684294738544490411e-06	-7.764028555962370928777115108854e-06	0.000000000000000000000000000000e+00
-4.955964799951128043176140636206e+03	3.378099983334133260965944159371e-06	-7.912317376846052894710965841529e-06	0.000000000000000000000000000000e+00
-4.955864799951127679378259927034e+03	3.432929133284454734591608152106e-06	-8.060188287568720684949860610935e-06	0.000000000000000000000000000000e+00
-4.955764799951127315580379217863e+03	3.487223988016076713661534416944e-06	-8.207640718337900597855599782449e-06	0.000000000000000000000000000000e+00
-4.955664799951126951782498508692e+03	3.540982568956357304825995416242e-06	-8.354674107518601867462294807698e-06	0.000000000000000000000000000000e+00
-4.955564799951126587984617799520e+03	3.594202900914572993567881048493e-06	-8.501287901635471515294183164624e-06	0.000000000000000000000000000000e+00
-4.955464799951126224186737090349e+03	3.646883012123893361903885501629e-06	-8.647481555374769631198625385871e-06	0.000000000000000000000000000000e+00
-4.955364799951125860388856381178e+03	3.699020934283340983009117156066e-06	-8.793254531586166777260178684106e-06	0.000000000000000000000000000000e+00
-4.955264799951125496590975672007e+03	3.750614702599755127489971132104e-06	-8.938606301284371985125219717272e-06	0.000000000000000000000000000000e+00
-4.955164799951125132793094962835e+03	3.801662355829722435372058919612e-06	-9.083536343650565935748698864760e-06	0.000000000000000000000000000000e+00
-4.955064799951124768995214253664e+03	3.852161936321506741055190753409e-06	-9.228044146033664732551443643516e-06	0.000000000000000000000000000000e+00
-4.954964799951124405197333544493e+03	3.902111490056962381125886529798e-06	-9.372129203951409185790327738275e-06	0.000000000000000000000000000000e+00
-4.954864799951124041399452835321e+03	3.951509066693440302389835061536e-06	-9.515791021091276220009516628728e-06	0.000000000000000000000000000000e+00
-4.954764799951123677601572126150e+03	4.000352719605665794300620313750e-06	-9.659029109311200546111528253412e-06	0.000000000000000000000000000000e+00
-4.954664799951123313803691416979e+03	4.048640505927606480509554215397e-06	-9.801842988640128620904737322128e-06	0.000000000000000000000000000000e+00
-4.954564799951122950005810707808e+03	4.096370486594324216789511639014e-06	-9.944232187278393035666061716693e-06	0.000000000000000000000000000000e+00
-4.954464799951122586207929998636e+03	4.143540726383801577970347751467e-06	-1.008619624159790055745525294562e-05	0.000000000000000000000000000000e+00
-4.954364799951122222410049289465e+03	4.190149293958769191907262618990e-06	-1.022773469614216092823510279031e-05	0.000000000000000000000000000000e+00
-4.954264799951121858612168580294e+03	4.236194261908486486637066825711e-06	-1.036884710362611068201841441061e-05	0.000000000000000000000000000000e+00
-4.954164799951121494814287871122e+03	4.281673706790517355336763566376e-06	-1.050953302493577771982088964187e-05	0.000000000000000000000000000000e+00
-4.954064799951121131016407161951e+03	4.326585709172482951392554872960e-06	-1.064979202912775784329972583730e-05	0.000000000000000000000000000000e+00
-4.953964799951120767218526452780e+03	4.370928353673789072480430212275e-06	-1.078962369342852526993455086757e-05	0.000000000000000000000000000000e+00
-4.953864799951120403420645743608e+03	4.414699729007337451020757251863e-06	-1.092902760323354494249870061395e-05	0.000000000000000000000000000000e+00
-4.953764799951120039622765034437e+03	4.457897928021199775183193436678e-06	-1.106800335210622220820462363600e-05	0.000000000000000000000000000000e+00
-4.953664799951119675824884325266e+03	4.500521047740277310331494242668e-06	-1.120655054177666445653499538437e-05	0.000000000000000000000000000000e+00
-4.953564799951119312027003616095e+03	4.542567189407929180249273021230e-06	-1.134466878214027165641848704514e-05	0.000000000000000000000000000000e+00
-4.953464799951118948229122906923e+03	4.584034458527587095838604774878e-06	-1.148235769125614562835482196368e-05	0.000000000000000000000000000000e+00
-4.953364799951118584431242197752e+03	4.624920964904318414808847420572e-06	-1.161961689534531466335733063122e-05	0.000000000000000000000000000000e+00
-4.953264799951118220633361488581e+03	4.665224822686381578068937764359e-06	-1.175644602878878534717426579403e-05	0.000000000000000000000000000000e+00
-4.953164799951117856835480779409e+03	4.704944150406743429637061032489e-06	-1.189284473412541820165708866819e-05	0.000000000000000000000000000000e+00
-4.953064799951117493037600070238e+03	4.744077071024562655232430230523e-06	-1.202881266204961189668267568242e-05	0.000000000000000000000000000000e+00
-4.952964799951117129239719361067e+03	4.782621711966661362405803942233e-06	-1.216434947140882991394733592116e-05	0.000000000000000000000000000000e+00
-4.952864799951116765441838651896e+03	4.820576205168938215396643581778e-06	-1.229945482920092731098527655265e-05	0.000000000000000000000000000000e+00
-4.952764799951116401643957942724e+03	4.857938687117766323397220068481e-06	-1.243412841057130977266351190558e-05	0.000000000000000000000000000000e+00
-4.952664799951116037846077233553e+03	4.894707298891347930136410532276e-06	-1.256836989880991139762606012553e-05	0.000000000000000000000000000000e+00
-4.952564799951115674048196524382e+03	4.930880186201051315771602678861e-06	-1.270217898534799799595100544547e-05	0.000000000000000000000000000000e+00
-4.952464799951115310250315815210e+03	4.966455499432689253507238608121e-06	-1.283555536975478573362505901878e-05	0.000000000000000000000000000000e+00
-4.952364799951114946452435106039e+03	5.001431393687777137422624529339e-06	-1.296849875973388020603330184066e-05	0.000000000000000000000000000000e+00
-4.952264799951114582654554396868e+03	5.035806028824748758652377761402e-06	-1.310100887111954610485947680942e-05	0.000000000000000000000000000000e+00
-4.952164799951114218856673687696e+03	5.069577569500130576952458272277e-06	-1.323308542787278545554020131592e-05	0.000000000000000000000000000000e+00
-4.952064799951113855058792978525e+03	5.102744185209694816442518860988e-06	-1.336472816207725661252509602450e-05	0.000000000000000000000000000000e+00
-4.951964799951113491260912269354e+03	5.135304050329546492778369504162e-06	-1.349593681393498827256367811334e-05	0.000000000000000000000000000000e+00
-4.951864799951113127463031560183e+03	5.167255344157188417467813090767e-06	-1.362671113176193932799585423199e-05	0.000000000000000000000000000000e+00
-4.951764799951112763665150851011e+03	5.198596250952537074275540407431e-06	-1.375705087198336390246454496999e-05	0.000000000000000000000000000000e+00
-4.951664799951112399867270141840e+03	5.229324959978902073211293188848e-06	-1.388695579912901375630243649972e-05	0.000000000000000000000000000000e+00
-4.951564799951112036069389432669e+03	5.259439665543920711771822690261e-06	-1.401642568582814418027496922159e-05	0.000000000000000000000000000000e+00
-4.951464799951111672271508723497e+03	5.288938567040443408271907510532e-06	-1.414546031280435725899745358358e-05	0.000000000000000000000000000000e+00
-4.951364799951111308473628014326e+03	5.317819868987378477593903208787e-06	-1.427405946887025709303789544613e-05	0.000000000000000000000000000000e+00
-4.951264799951110944675747305155e+03	5.346081781070487779026351171652e-06	-1.440222295092192883816679255249e-05	0.000000000000000000000000000000e+00
-4.951164799951110580877866595984e+03	5.373722518183150176850591817068e-06	-1.452995056393325172614926915626e-05	0.000000000000000000000000000000e+00
-4.951064799951110217079985886812e+03	5.400740300467056391258650199783e-06	-1.465724212095001557389344765125e-05	0.000000000000000000000000000000e+00
-4.950964799951109853282105177641e+03	5.427133353352868273887336936223e-06	-1.478409744308386958007526384984e-05	0.000000000000000000000000000000e+00
-4.950864799951109489484224468470e+03	5.452899907600825567309619362755e-06	-1.491051635950609324484435885827e-05	0.000000000000000000000000000000e+00
-4.950764799951109125686343759298e+03	5.478038199341300148483262927313e-06	-1.503649870744118433041336402312e-05	0.000000000000000000000000000000e+00
-4.950664799951108761888463050127e+03	5.502546470115315543848635154722e-06	-1.516204433216028419132131305203e-05	0.000000000000000000000000000000e+00
-4.950564799951108398090582340956e+03	5.526422966914987670362414962089e-06	-1.528715308697440659305329113682e-05	0.000000000000000000000000000000e+00
-4.950464799951108034292701631784e+03	5.549665942223935083345200819371e-06	-1.541182483322749543000473870791e-05	0.000000000000000000000000000000e+00
-4.950364799951107670494820922613e+03	5.572273654057620614660391311634e-06	-1.553605944028931134279040982005e-05	0.000000000000000000000000000000e+00
-4.950264799951107306696940213442e+03	5.594244366003659129575175529281e-06	-1.565985678554814554083209066082e-05	0.000000000000000000000000000000e+00
-4.950164799951106942899059504271e+03	5.615576347262046509557428808357e-06	-1.578321675440333372517076604424e-05	0.000000000000000000000000000000e+00
-4.950064799951106579101178795099e+03	5.636267872685344589359351247237e-06	-1.590613924025761923941417463890e-05	0.000000000000000000000000000000e+00
-4.949964799951106215303298085928e+03	5.656317222818811883992481948091e-06	-1.602862414450931970904060119842e-05	0.000000000000000000000000000000e+00
-4.949864799951105851505417376757e+03	5.675722683940464859001038405717e-06	-1.615067137654432766224500694907e-05	0.000000000000000000000000000000e+00
-4.949764799951105487707536667585e+03	5.694482548101103625351471215765e-06	-1.627228085372794513232749813447e-05	0.000000000000000000000000000000e+00
-4.949664799951105123909655958414e+03	5.712595113164249542895504335727e-06	-1.639345250139651497217445352828e-05	0.000000000000000000000000000000e+00
-4.949564799951104760111775249243e+03	5.730058682846039625152865376601e-06	-1.651418625284889631467735715553e-05	0.000000000000000000000000000000e+00
-4.949464799951104396313894540071e+03	5.746871566755057416622971822040e-06	-1.663448204933775368590323506801e-05	0.000000000000000000000000000000e+00
-4.949364799951104032516013830900e+03	5.763032080432100342625573174971e-06	-1.675433984006068009980743027665e-05	0.000000000000000000000000000000e+00
-4.949264799951103668718133121729e+03	5.778538545389888613868032557486e-06	-1.687375958215114058196155977232e-05	0.000000000000000000000000000000e+00
-4.949164799951103304920252412558e+03	5.793389289152701286179144440913e-06	-1.699274124066922934603307560053e-05	0.000000000000000000000000000000e+00
-4.949064799951102941122371703386e+03	5.807582645295954722002539083459e-06	-1.711128478859227450433432016208e-05	0.000000000000000000000000000000e+00
-4.948964799951102577324490994215e+03	5.821116953485710748155464860920e-06	-1.722939020680523949046424048159e-05	0.000000000000000000000000000000e+00
-4.948864799951102213526610285044e+03	5.833990559518133144577788085083e-06	-1.734705748409097540415138571923e-05	0.000000000000000000000000000000e+00
-4.948764799951101849728729575872e+03	5.846201815358854347588583866280e-06	-1.746428661712028023258493070191e-05	0.000000000000000000000000000000e+00
-4.948664799951101485930848866701e+03	5.857749079182290484132944463624e-06	-1.758107761044179205328803761166e-05	0.000000000000000000000000000000e+00
-4.948564799951101122132968157530e+03	5.868630715410879326030587493923e-06	-1.769743047647170266600639976229e-05	0.000000000000000000000000000000e+00
-4.948464799951100758335087448359e+03	5.878845094754255563786367322354e-06	-1.781334523548330181800733451603e-05	0.000000000000000000000000000000e+00
-4.948364799951100394537206739187e+03	5.888390594248354929633217091922e-06	-1.792882191559634863465763632284e-05	0.000000000000000000000000000000e+00
-4.948264799951100030739326030016e+03	5.897265597294437852445101594379e-06	-1.804386055276626009088482283094e-05	0.000000000000000000000000000000e+00
-4.948164799951099666941445320845e+03	5.905468493698050432211873322919e-06	-1.815846119077313007604893013713e-05	0.000000000000000000000000000000e+00
-4.948064799951099303143564611673e+03	5.912997679707904099351192112044e-06	-1.827262388121057566409306816002e-05	0.000000000000000000000000000000e+00
-4.947964799951098939345683902502e+03	5.919851558054701063911820502206e-06	-1.838634868347442075336810318742e-05	0.000000000000000000000000000000e+00
-4.947864799951098575547803193331e+03	5.926028537989855579724406825504e-06	-1.849963566475117980668178840897e-05	0.000000000000000000000000000000e+00
-4.947764799951098211749922484159e+03	5.931527035324160151410696761864e-06	-1.861248490000639590168096670908e-05	0.000000000000000000000000000000e+00
-4.947664799951097847952041774988e+03	5.936345472466370426229808482388e-06	-1.872489647197278565772179947935e-05	0.000000000000000000000000000000e+00
-4.947564799951097484154161065817e+03	5.940482278461707076695676871259e-06	-1.883687047113822830867770063978e-05	0.000000000000000000000000000000e+00
-4.947464799951097120356280356646e+03	5.943935889030296696822295438034e-06	-1.894840699573357181663066373112e-05	0.000000000000000000000000000000e+00
-4.947364799951096756558399647474e+03	5.946704746605511901448234968193e-06	-1.905950615172026619084134912985e-05	0.000000000000000000000000000000e+00
-4.947264799951096392760518938303e+03	5.948787300372244509958329083954e-06	-1.917016805277783078826150942042e-05	0.000000000000000000000000000000e+00
-4.947164799951096028962638229132e+03	5.950182006305091485611792612165e-06	-1.928039282029114543119338587296e-05	0.000000000000000000000000000000e+00
-4.947064799951095665164757519960e+03	5.950887327206469724102770590957e-06	-1.939018058333757550649144307808e-05	0.000000000000000000000000000000e+00
-4.946964799951095301366876810789e+03	5.950901732744641903661425574867e-06	-1.949953147867391749377928567011e-05	0.000000000000000000000000000000e+00
-4.946864799951094937568996101618e+03	5.950223699491654243728510492728e-06	-1.960844565072318525147249124174e-05	0.000000000000000000000000000000e+00
-4.946764799951094573771115392447e+03	5.948851710961199724730583127119e-06	-1.971692325156120995555304731273e-05	0.000000000000000000000000000000e+00
-4.946664799951094209973234683275e+03	5.946784257646384746099233603589e-06	-1.982496444090308079614970449001e-05	0.000000000000000000000000000000e+00
-4.946564799951093846175353974104e+03	5.944019837057433103852215061647e-06	-1.993256938608941626752887876783e-05	0.000000000000000000000000000000e+00
-4.946464799951093482377473264933e+03	5.940556953759276465759642249509e-06	-2.003973826207245927523252493341e-05	0.000000000000000000000000000000e+00
-4.946364799951093118579592555761e+03	5.936394119409070307610831740419e-06	-2.014647125140200622475834812963e-05	0.000000000000000000000000000000e+00
-4.946264799951092754781711846590e+03	5.931529852793621758054627701728e-06	-2.025276854421115992738698652342e-05	0.000000000000000000000000000000e+00
-4.946164799951092390983831137419e+03	5.925962679866730199046160471044e-06	-2.035863033820192665194689918273e-05	0.000000000000000000000000000000e+00
-4.946064799951092027185950428247e+03	5.919691133786435539702354413638e-06	-2.046405683863063360559443604192e-05	0.000000000000000000000000000000e+00
-4.945964799951091663388069719076e+03	5.912713754952173316533237806825e-06	-2.056904825829318039613624602424e-05	0.000000000000000000000000000000e+00
-4.945864799951091299590189009905e+03	5.905029091041841702246738277093e-06	-2.067360481751012108776223430429e-05	0.000000000000000000000000000000e+00
-4.945764799951090935792308300734e+03	5.896635697048771105764543992711e-06	-2.077772674411158023832085772753e-05	0.000000000000000000000000000000e+00
-4.945664799951090571994427591562e+03	5.887532135318620080371553732190e-06	-2.088141427342200291813675838704e-05	0.000000000000000000000000000000e+00
-4.945564799951090208196546882391e+03	5.877716975586146718022080570609e-06	-2.098466764824473532223894634008e-05	0.000000000000000000000000000000e+00
-4.945464799951089844398666173220e+03	5.867188795011908892878486204703e-06	-2.108748711884642919973595343031e-05	0.000000000000000000000000000000e+00
-4.945364799951089480600785464048e+03	5.855946178218859472764355744712e-06	-2.118987294294130059352405937023e-05	0.000000000000000000000000000000e+00
-4.945264799951089116802904754877e+03	5.843987717328841580729896498791e-06	-2.129182538567519206835175482606e-05	0.000000000000000000000000000000e+00
-4.945164799951088753005024045706e+03	5.831312011999008470685031124692e-06	-2.139334471960950618987622184886e-05	0.000000000000000000000000000000e+00
-4.945064799951088389207143336535e+03	5.817917669458113806991560873483e-06	-2.149443122470493571581247327362e-05	0.000000000000000000000000000000e+00
-4.944964799951088025409262627363e+03	5.803803304542724864057128691952e-06	-2.159508518830505487367914241315e-05	0.000000000000000000000000000000e+00
-4.944864799951087661611381918192e+03	5.788967539733325611646039265956e-06	-2.169530690511972429129587680574e-05	0.000000000000000000000000000000e+00
-4.944764799951087297813501209021e+03	5.773409005190328320631775599336e-06	-2.179509667720836040200917127496e-05	0.000000000000000000000000000000e+00
-4.944664799951086934015620499849e+03	5.757126338789982677762897822493e-06	-2.189445481396300495014264897442e-05	0.000000000000000000000000000000e+00
-4.944564799951086570217739790678e+03	5.740118186160172245046957179015e-06	-2.199338163209124880678041469295e-05	0.000000000000000000000000000000e+00
-4.944464799951086206419859081507e+03	5.722383200716118592543159293573e-06	-2.209187745559899993148811336852e-05	0.000000000000000000000000000000e+00
-4.944364799951085842621978372335e+03	5.703920043695974469838937126465e-06	-2.218994261577306498678559265603e-05	0.000000000000000000000000000000e+00
-4.944264799951085478824097663164e+03	5.684727384196330580165903989531e-06	-2.228757745116358865108442677272e-05	0.000000000000000000000000000000e+00
-4.944164799951085115026216953993e+03	5.664803899207590217376034891217e-06	-2.238478230756631674877241144905e-05	0.000000000000000000000000000000e+00
-4.944064799951084751228336244822e+03	5.644148273649254964458386180093e-06	-2.248155753800470352623576408835e-05	0.000000000000000000000000000000e+00
-4.943964799951084387430455535650e+03	5.622759200405099430739724875039e-06	-2.257790350271185290942366208355e-05	0.000000000000000000000000000000e+00
-4.943864799951084023632574826479e+03	5.600635380358240109966751207882e-06	-2.267382056911229713108690830836e-05	0.000000000000000000000000000000e+00
-4.943764799951083659834694117308e+03	5.577775522426097512236967124188e-06	-2.276930911180362289208609083424e-05	0.000000000000000000000000000000e+00
-4.943664799951083296036813408136e+03	5.554178343595241405382823690617e-06	-2.286436951253791795171492473582e-05	0.000000000000000000000000000000e+00
-4.943564799951082932238932698965e+03	5.529842568956132718336303477624e-06	-2.295900216020307880462024419099e-05	0.000000000000000000000000000000e+00
-4.943464799951082568441051989794e+03	5.504766931737746859880887340122e-06	-2.305320745080393539860538765218e-05	0.000000000000000000000000000000e+00
-4.943364799951082204643171280622e+03	5.478950173342107251911112242304e-06	-2.314698578744324371529381134671e-05	0.000000000000000000000000000000e+00
-4.943264799951081840845290571451e+03	5.452391043378676561156990360013e-06	-2.324033758030248522728072879673e-05	0.000000000000000000000000000000e+00
-4.943164799951081477047409862280e+03	5.425088299698652216185388447167e-06	-2.333326324662253083001318965106e-05	0.000000000000000000000000000000e+00
-4.943064799951081113249529153109e+03	5.397040708429146727920580617344e-06	-2.342576321068414214334428569142e-05	0.000000000000000000000000000000e+00
-4.942964799951080749451648443937e+03	5.368247044007246037420396506112e-06	-2.351783790378830340649790597851e-05	0.000000000000000000000000000000e+00
-4.942864799951080385653767734766e+03	5.338706089213971301896382443131e-06	-2.360948776423640768336656425852e-05	0.000000000000000000000000000000e+00
-4.942764799951080021855887025595e+03	5.308416635208096685132929393180e-06	-2.370071323731028043748335354390e-05	0.000000000000000000000000000000e+00
-4.942664799951079658058006316423e+03	5.277377481559870586150413906967e-06	-2.379151477525204386479981688574e-05	0.000000000000000000000000000000e+00
-4.942564799951079294260125607252e+03	5.245587436284608965893303672567e-06	-2.388189283724381859613794532038e-05	0.000000000000000000000000000000e+00
-4.942464799951078930462244898081e+03	5.213045315876179406668067262132e-06	-2.397184788938728648623882611091e-05	0.000000000000000000000000000000e+00
-4.942364799951078566664364188910e+03	5.179749945340360657737837496439e-06	-2.406138040468308060809005111125e-05	0.000000000000000000000000000000e+00
-4.942264799951078202866483479738e+03	5.145700158228075125974986664401e-06	-2.415049086301002955758619739068e-05	0.000000000000000000000000000000e+00
-4.942164799951077839068602770567e+03	5.110894796668512099263505937818e-06	-2.423917975110423573973164601547e-05	0.000000000000000000000000000000e+00
-4.942064799951077475270722061396e+03	5.075332711402118832761613115290e-06	-2.432744756253800796517647309081e-05	0.000000000000000000000000000000e+00
-4.941964799951077111472841352224e+03	5.039012761813487450111848087175e-06	-2.441529479769863819269004601153e-05	0.000000000000000000000000000000e+00
-4.941864799951076747674960643053e+03	5.001933815964094460918346052303e-06	-2.450272196376701902944053590439e-05	0.000000000000000000000000000000e+00
-4.941764799951076383877079933882e+03	4.964094750624930163940967675629e-06	-2.458972957469611554160750233056e-05	0.000000000000000000000000000000e+00
-4.941664799951076020079199224710e+03	4.925494451309000995347341100850e-06	-2.467631815118927104653681614543e-05	0.000000000000000000000000000000e+00
-4.941564799951075656281318515539e+03	4.886131812303708210154604835163e-06	-2.476248822067837737962402167025e-05	0.000000000000000000000000000000e+00
-4.941464799951075292483437806368e+03	4.846005736703102049827904251877e-06	-2.484824031730187575460824800366e-05	0.000000000000000000000000000000e+00
-4.941364799951074928685557097197e+03	4.805115136439997843508485642072e-06	-2.493357498188262209859455964533e-05	0.000000000000000000000000000000e+00
-4.941264799951074564887676388025e+03	4.763458932317976912760963681404e-06	-2.501849276190558298048685625936e-05	0.000000000000000000000000000000e+00
-4.941164799951074201089795678854e+03	4.721036054043248562917239191661e-06	-2.510299421149538923788563371531e-05	0.000000000000000000000000000000e+00
-4.941064799951073837291914969683e+03	4.677845440256401960137273843277e-06	-2.518707989139375407871418444117e-05	0.000000000000000000000000000000e+00
-4.940964799951073473494034260511e+03	4.633886038564001307374622812274e-06	-2.527075036893671161185997986465e-05	0.000000000000000000000000000000e+00
-4.940864799951073109696153551340e+03	4.589156805570069211992929869570e-06	-2.535400621803172324067628118360e-05	0.000000000000000000000000000000e+00
-4.940764799951072745898272842169e+03	4.543656706907430292946125510722e-06	-2.543684801913463497868503337962e-05	0.000000000000000000000000000000e+00
-4.940664799951072382100392132998e+03	4.497384717268922650818853414822e-06	-2.551927635922648229934925345752e-05	0.000000000000000000000000000000e+00
-4.940564799951072018302511423826e+03	4.450339820438494988419017572845e-06	-2.560129183179014929617849094523e-05	0.000000000000000000000000000000e+00
-4.940464799951071654504630714655e+03	4.402521009322136865879720318828e-06	-2.568289503678687876503557163677e-05	0.000000000000000000000000000000e+00
-4.940364799951071290706750005484e+03	4.353927285978697994445110047712e-06	-2.576408658063262643238104654397e-05	0.000000000000000000000000000000e+00
-4.940264799951070926908869296312e+03	4.304557661650564381688142956417e-06	-2.584486707617428643450965819461e-05	0.000000000000000000000000000000e+00
-4.940164799951070563110988587141e+03	4.254411156794205727720362131272e-06	-2.592523714266575077832914508758e-05	0.000000000000000000000000000000e+00
-4.940064799951070199313107877970e+03	4.203486801110579672833590658687e-06	-2.600519740574385021752643054604e-05	0.000000000000000000000000000000e+00
-4.939964799951069835515227168798e+03	4.151783633575397978771222284866e-06	-2.608474849740410878148541562460e-05	0.000000000000000000000000000000e+00
-4.939864799951069471717346459627e+03	4.099300702469257184727951387471e-06	-2.616389105597639327211931248307e-05	0.000000000000000000000000000000e+00
-4.939764799951069107919465750456e+03	4.046037065407626961814364224823e-06	-2.624262572610039674224531591751e-05	0.000000000000000000000000000000e+00
-4.939664799951068744121585041285e+03	3.991991789370715647744178311562e-06	-2.632095315870098306055592518593e-05	0.000000000000000000000000000000e+00
-4.939564799951068380323704332113e+03	3.937163950733169763063819951432e-06	-2.639887401096338917505512711159e-05	0.000000000000000000000000000000e+00
-4.939464799951068016525823622942e+03	3.881552635293648166505808133619e-06	-2.647638894630828507495944046379e-05	0.000000000000000000000000000000e+00
-4.939364799951067652727942913771e+03	3.825156938304252214741105198037e-06	-2.655349863436668467480024358185e-05	0.000000000000000000000000000000e+00
-4.939264799951067288930062204599e+03	3.767975964499814044112802405295e-06	-2.663020375095472794951811934538e-05	0.000000000000000000000000000000e+00
-4.939164799951066925132181495428e+03	3.710008828127045515449982174272e-06	-2.670650497804830721549490535338e-05	0.000000000000000000000000000000e+00
-4.939064799951066561334300786257e+03	3.651254652973530881302811901268e-06	-2.678240300375756466257776144957e-05	0.000000000000000000000000000000e+00
-4.938964799951066197536420077085e+03	3.591712572396586892521392481159e-06	-2.685789852230124080830452049096e-05	0.000000000000000000000000000000e+00
-4.938864799951065833738539367914e+03	3.531381729351969168354680173039e-06	-2.693299223398088742685747842831e-05	0.000000000000000000000000000000e+00
-4.938764799951065469940658658743e+03	3.470261276422452782156741202257e-06	-2.700768484515494156461383468137e-05	0.000000000000000000000000000000e+00
-4.938664799951065106142777949572e+03	3.408350375846235817207030213694e-06	-2.708197706821266403042457182604e-05	0.000000000000000000000000000000e+00
-4.938564799951064742344897240400e+03	3.345648199545216714621527834272e-06	-2.715586962154793219622640754185e-05	0.000000000000000000000000000000e+00
-4.938464799951064378547016531229e+03	3.282153929153117884783951579974e-06	-2.722936322953289388425039685426e-05	0.000000000000000000000000000000e+00
-4.938364799951064014749135822058e+03	3.217866756043457276362934615932e-06	-2.730245862249149250522255172324e-05	0.000000000000000000000000000000e+00
-4.938264799951063650951255112886e+03	3.152785881357387808189432845674e-06	-2.737515653667286005942468896102e-05	0.000000000000000000000000000000e+00
-4.938164799951063287153374403715e+03	3.086910516031360194764629478748e-06	-2.744745771422455767182477237576e-05	0.000000000000000000000000000000e+00
-4.938064799951062923355493694544e+03	3.020239880824653211111594300342e-06	-2.751936290316569076633106127883e-05	0.000000000000000000000000000000e+00
-4.937964799951062559557612985373e+03	2.952773206346745985982280013893e-06	-2.759087285735988871477469830396e-05	0.000000000000000000000000000000e+00
-4.937864799951062195759732276201e+03	2.884509733084544605397590844031e-06	-2.766198833648815573688431457278e-05	0.000000000000000000000000000000e+00
-4.937764799951061831961851567030e+03	2.815448711429453285641629975422e-06	-2.773271010602157611059370712070e-05	0.000000000000000000000000000000e+00
-4.937664799951061468163970857859e+03	2.745589401704285457028915928834e-06	-2.780303893719389402147332268633e-05	0.000000000000000000000000000000e+00
-4.937564799951061104366090148687e+03	2.674931074190029158004671197557e-06	-2.787297560697395449875839179565e-05	0.000000000000000000000000000000e+00
-4.937464799951060740568209439516e+03	2.603473009152448951886290803848e-06	-2.794252089803802237863265822693e-05	0.000000000000000000000000000000e+00
-4.937364799951060376770328730345e+03	2.531214496868556129981512811677e-06	-2.801167559874196913037233680477e-05	0.000000000000000000000000000000e+00
-4.937264799951060012972448021173e+03	2.458154837652888332293456621902e-06	-2.808044050309331399282314345456e-05	0.000000000000000000000000000000e+00
-4.937164799951059649174567312002e+03	2.384293341883656184052942342277e-06	-2.814881641072315330252828768920e-05	0.000000000000000000000000000000e+00
-4.937064799951059285376686602831e+03	2.309629330028723066760201060310e-06	-2.821680412685794752032132637343e-05	0.000000000000000000000000000000e+00
-4.936964799951058921578805893660e+03	2.234162132671435811427868359247e-06	-2.828440446229118628517461286886e-05	0.000000000000000000000000000000e+00
-4.936864799951058557780925184488e+03	2.157891090536292337981631381250e-06	-2.835161823335492133090797450823e-05	0.000000000000000000000000000000e+00
-4.936764799951058193983044475317e+03	2.080815554514441582137319539103e-06	-2.841844626189117404202119643308e-05	0.000000000000000000000000000000e+00
-4.936664799951057830185163766146e+03	2.002934885689036462061646606814e-06	-2.848488937522321087238673376074e-05	0.000000000000000000000000000000e+00
-4.936564799951057466387283056974e+03	1.924248455360413626795239305789e-06	-2.855094840612669679119801913192e-05	0.000000000000000000000000000000e+00
-4.936464799951057102589402347803e+03	1.844755645071136620612921135087e-06	-2.861662419280073014430515465634e-05	0.000000000000000000000000000000e+00
-4.936364799951056738791521638632e+03	1.764455846630843594531417271865e-06	-2.868191757883873521401546513587e-05	0.000000000000000000000000000000e+00
-4.936264799951056374993640929461e+03	1.683348462140955680897236139415e-06	-2.874682941319923619428143568566e-05	0.000000000000000000000000000000e+00
-4.936164799951056011195760220289e+03	1.601432904019215114352152860844e-06	-2.881136055017651596940782277034e-05	0.000000000000000000000000000000e+00
-4.936064799951055647397879511118e+03	1.518708595024055640275136361272e-06	-2.887551184937113936748720455228e-05	0.000000000000000000000000000000e+00
-4.935964799951055283599998801947e+03	1.435174968278829562897953679712e-06	-2.893928417566036121735470465488e-05	0.000000000000000000000000000000e+00
-4.935864799951054919802118092775e+03	1.350831467295837858260537656108e-06	-2.900267839916840904466652228955e-05	0.000000000000000000000000000000e+00
-4.935764799951054556004237383604e+03	1.265677546000216926840031828050e-06	-2.906569539523664379523405776329e-05	0.000000000000000000000000000000e+00
-4.935664799951054192206356674433e+03	1.179712668753650010359753687317e-06	-2.912833604439359858561363336715e-05	0.000000000000000000000000000000e+00
-4.935564799951053828408475965261e+03	1.092936310377920848711731822978e-06	-2.919060123232490225721538767978e-05	0.000000000000000000000000000000e+00
-4.935464799951053464610595256090e+03	1.005347956178294542158003187227e-06	-2.925249184984307418140418721730e-05	0.000000000000000000000000000000e+00
-4.935364799951053100812714546919e+03	9.169471019667244541403680092861e-07	-2.931400879285721064438328953283e-05	0.000000000000000000000000000000e+00
-4.935264799951052737014833837748e+03	8.277332540848999777751793076319e-07	-2.937515296234254587120181267945e-05	0.000000000000000000000000000000e+00
-4.935164799951052373216953128576e+03	7.377059294271160019127353719981e-07	-2.943592526430988768888601103679e-05	0.000000000000000000000000000000e+00
-4.935064799951052009419072419405e+03	6.468646554629940405517843360350e-07	-2.949632660977495832188045865596e-05	0.000000000000000000000000000000e+00
-4.934964799951051645621191710234e+03	5.552089702600015566543454129111e-07	-2.955635791472759288595409388201e-05	0.000000000000000000000000000000e+00
-4.934864799951051281823311001062e+03	4.627384225058218375848989502991e-07	-2.961602010010084640254796051195e-05	0.000000000000000000000000000000e+00
-4.934764799951050918025430291891e+03	3.694525715305438760482849465394e-07	-2.967531409173996189971959924758e-05	0.000000000000000000000000000000e+00
-4.934664799951050554227549582720e+03	2.753509873286886148501038766578e-07	-2.973424082037123686913376863217e-05	0.000000000000000000000000000000e+00
-4.934564799951050190429668873549e+03	1.804332505810562559470100474357e-07	-2.979280122157078130283591743677e-05	0.000000000000000000000000000000e+00
-4.934464799951049826631788164377e+03	8.469895267639651314124920201271e-08	-2.985099623573315036914946341007e-05	0.000000000000000000000000000000e+00
-4.934364799951049462833907455206e+03	-1.185230426708815953409058285839e-08	-2.990882680803986189209224544339e-05	0.000000000000000000000000000000e+00
-4.934264799951049099036026746035e+03	-1.092209073804206838898792249204e-07	-2.996629388842782235123467227123e-05	0.000000000000000000000000000000e+00
-4.934164799951048735238146036863e+03	-2.074072330226826924433293150574e-07	-3.002339843155762074441809950098e-05	0.000000000000000000000000000000e+00
-4.934064799951048371440265327692e+03	-3.064116467600537187563431926196e-07	-3.008014139678172419465132514382e-05	0.000000000000000000000000000000e+00
-4.933964799951048007642384618521e+03	-4.062345033450056065614443712858e-07	-3.013652374811255158426268052629e-05	0.000000000000000000000000000000e+00
-4.933864799951047643844503909349e+03	-5.068761466956798515345362921014e-07	-3.019254645419045232136202872031e-05	0.000000000000000000000000000000e+00
-4.933764799951047280046623200178e+03	-6.083369098754457316623406662459e-07	-3.024821048825156313355835835388e-05	0.000000000000000000000000000000e+00
-4.933664799951046916248742491007e+03	-7.106171150726166210127355583881e-07	-3.030351682809557338211907395742e-05	0.000000000000000000000000000000e+00
-4.933564799951046552450861781836e+03	-8.137170735803755735826244856190e-07	-3.035846645605336162712130365637e-05	0.000000000000000000000000000000e+00
-4.933464799951046188652981072664e+03	-9.176370857768583493948764094605e-07	-3.041306035895454410117669241664e-05	0.000000000000000000000000000000e+00
-4.933364799951045824855100363493e+03	-1.022377441105424640728233792730e-06	-3.046729952809491137480715772234e-05	0.000000000000000000000000000000e+00
-4.933264799951045461057219654322e+03	-1.127938418055099975486092397925e-06	-3.052118495920375660160339670313e-05	0.000000000000000000000000000000e+00
-4.933164799951045097259338945150e+03	-1.234320284141205132483979506341e-06	-3.057471765241109873129793372826e-05	0.000000000000000000000000000000e+00
-4.933064799951044733461458235979e+03	-1.341523295886170633436007201822e-06	-3.062789861221481424327986453626e-05	0.000000000000000000000000000000e+00
-4.932964799951044369663577526808e+03	-1.449547698800524347299920752130e-06	-3.068072884744765029549698476252e-05	0.000000000000000000000000000000e+00
-4.932864799951044005865696817636e+03	-1.558393727364070841705581682568e-06	-3.073320937124413622940424795082e-05	0.000000000000000000000000000000e+00
-4.932764799951043642067816108465e+03	-1.668061605007230611852245098781e-06	-3.078534120100742053601286518649e-05	0.000000000000000000000000000000e+00
-4.932664799951043278269935399294e+03	-1.778551544092594879290913228997e-06	-3.083712535837595874414068797265e-05	0.000000000000000000000000000000e+00
-4.932564799951042914472054690123e+03	-1.889863745896643021032561791939e-06	-3.088856286919014709855396683125e-05	0.000000000000000000000000000000e+00
-4.932464799951042550674173980951e+03	-2.001998400591651004585972209449e-06	-3.093965476345882748910112725049e-05	0.000000000000000000000000000000e+00
-4.932364799951042186876293271780e+03	-2.114955687227777276398013595049e-06	-3.099040207532571784094718725378e-05	0.000000000000000000000000000000e+00
-4.932264799951041823078412562609e+03	-2.228735773715340503256477841520e-06	-3.104080584303571375580019231499e-05	0.000000000000000000000000000000e+00
-4.932164799951041459280531853437e+03	-2.343338816807285778523678790308e-06	-3.109086710890112239050186992984e-05	0.000000000000000000000000000000e+00
-4.932064799951041095482651144266e+03	-2.458764962081830399354869312600e-06	-3.114058691926778791540103563662e-05	0.000000000000000000000000000000e+00
-4.931964799951040731684770435095e+03	-2.575014343925303402703342811608e-06	-3.118996632448110177624617245229e-05	0.000000000000000000000000000000e+00
-4.931864799951040367886889725924e+03	-2.692087085515153237365564703465e-06	-3.123900637885197229849654210199e-05	0.000000000000000000000000000000e+00
-4.931764799951040004089009016752e+03	-2.809983298803171852944327371859e-06	-3.128770814062262488504384538857e-05	0.000000000000000000000000000000e+00
-4.931664799951039640291128307581e+03	-2.928703084498888618917829609889e-06	-3.133607267193238188514314845889e-05	0.000000000000000000000000000000e+00
-4.931564799951039276493247598410e+03	-3.048246532053155249638361906639e-06	-3.138410103878328660928151427889e-05	0.000000000000000000000000000000e+00
-4.931464799951038912695366889238e+03	-3.168613719641927664491228358590e-06	-3.143179431100569346272874393655e-05	0.000000000000000000000000000000e+00
-4.931364799951038548897486180067e+03	-3.289804714150215137060751305342e-06	-3.147915356222371577755297922252e-05	0.000000000000000000000000000000e+00
-4.931264799951038185099605470896e+03	-3.411819571156251790444930219182e-06	-3.152617986982061943452768093543e-05	0.000000000000000000000000000000e+00
-4.931164799951037821301724761724e+03	-3.534658334915836652126604200408e-06	-3.157287431490410128855778060242e-05	0.000000000000000000000000000000e+00
-4.931064799951037457503844052553e+03	-3.658321038346874879169587368999e-06	-3.161923798227149983147005185558e-05	0.000000000000000000000000000000e+00
-4.930964799951037093705963343382e+03	-3.782807703014091778136044133540e-06	-3.166527196037489743458623325800e-05	0.000000000000000000000000000000e+00
-4.930864799951036729908082634211e+03	-3.908118339113967900603097832546e-06	-3.171097734128615482866037078580e-05	0.000000000000000000000000000000e+00
-4.930764799951036366110201925039e+03	-4.034252945459846086367731998745e-06	-3.175635522066183716359891175962e-05	0.000000000000000000000000000000e+00
-4.930664799951036002312321215868e+03	-4.161211509467237982910770011102e-06	-3.180140669770807908180859646663e-05	0.000000000000000000000000000000e+00
-4.930564799951035638514440506697e+03	-4.288994007139325805955196863062e-06	-3.184613287514534137132710123197e-05	0.000000000000000000000000000000e+00
-4.930464799951035274716559797525e+03	-4.417600403052641129910457079566e-06	-3.189053485917309985631790114624e-05	0.000000000000000000000000000000e+00
-4.930364799951034910918679088354e+03	-4.547030650342966871498354142211e-06	-3.193461375943443941987504031133e-05	0.000000000000000000000000000000e+00
-4.930264799951034547120798379183e+03	-4.677284690691412068100189791675e-06	-3.197837068898056671166496567338e-05	0.000000000000000000000000000000e+00
-4.930164799951034183322917670012e+03	-4.808362454310691638077138870822e-06	-3.202180676423524831666900247740e-05	0.000000000000000000000000000000e+00
-4.930064799951033819525036960840e+03	-4.940263859931592488339020113886e-06	-3.206492310495916083249931527455e-05	0.000000000000000000000000000000e+00
-4.929964799951033455727156251669e+03	-5.072988814789641215754513459135e-06	-3.210772083421415963155193251666e-05	0.000000000000000000000000000000e+00
-4.929864799951033091929275542498e+03	-5.206537214611973402402823885016e-06	-3.215020107832747308426041277230e-05	0.000000000000000000000000000000e+00
-4.929764799951032728131394833326e+03	-5.340908943604390952139635700968e-06	-3.219236496685581546718657452999e-05	0.000000000000000000000000000000e+00
-4.929664799951032364333514124155e+03	-5.476103874438626950235144141832e-06	-3.223421363254941177968471155424e-05	0.000000000000000000000000000000e+00
-4.929564799951032000535633414984e+03	-5.612121868239784164766274093816e-06	-3.227574821131596157419360593188e-05	0.000000000000000000000000000000e+00
-4.929464799951031636737752705812e+03	-5.748962774574003093937604735864e-06	-3.231696984218452147136560470564e-05	0.000000000000000000000000000000e+00
-4.929364799951031272939871996641e+03	-5.886626431436310431420059346985e-06	-3.235787966726929280750560402602e-05	0.000000000000000000000000000000e+00
-4.929264799951030909141991287470e+03	-6.025112665238669972563988891379e-06	-3.239847883173337540069214313121e-05	0.000000000000000000000000000000e+00
-4.929164799951030545344110578299e+03	-6.164421290798235961486649381325e-06	-3.243876848375240612041767174212e-05	0.000000000000000000000000000000e+00
-4.929064799951030181546229869127e+03	-6.304552111325787703210391660358e-06	-3.247874977447812969459303711339e-05	0.000000000000000000000000000000e+00
-4.928964799951029817748349159956e+03	-6.445504918414394568762504356130e-06	-3.251842385800192208270692484362e-05	0.000000000000000000000000000000e+00
-4.928864799951029453950468450785e+03	-6.587279492028261418292821999243e-06	-3.255779189131822575755878523829e-05	0.000000000000000000000000000000e+00
-4.928764799951029090152587741613e+03	-6.729875600491783241329304954270e-06	-3.259685503428791044809240129432e-05	0.000000000000000000000000000000e+00
-4.928664799951028726354707032442e+03	-6.873293000478781062084331771045e-06	-3.263561444960155934333009830617e-05	0.000000000000000000000000000000e+00
-4.928564799951028362556826323271e+03	-7.017531437001972472887380977147e-06	-3.267407130274270786246190723112e-05	0.000000000000000000000000000000e+00
-4.928464799951027998758945614100e+03	-7.162590643402620044536636273458e-06	-3.271222676195098755724463557293e-05	0.000000000000000000000000000000e+00
-4.928364799951027634961064904928e+03	-7.308470341340388953788563541902e-06	-3.275008199818522935681947005904e-05	0.000000000000000000000000000000e+00
-4.928264799951027271163184195757e+03	-7.455170240783412133919565156770e-06	-3.278763818508645839231233076738e-05	0.000000000000000000000000000000e+00
-4.928164799951026907365303486586e+03	-7.602690039998538384404241224912e-06	-3.282489649894088882143422525317e-05	0.000000000000000000000000000000e+00
-4.928064799951026543567422777414e+03	-7.751029425541814261687093012831e-06	-3.286185811864276957528288591881e-05	0.000000000000000000000000000000e+00
-4.927964799951026179769542068243e+03	-7.900188072249147235004938794045e-06	-3.289852422565723688140798541824e-05	0.000000000000000000000000000000e+00
-4.927864799951025815971661359072e+03	-8.050165643227184835610879543033e-06	-3.293489600398307191918625957960e-05	0.000000000000000000000000000000e+00
-4.927764799951025452173780649900e+03	-8.200961789844384388411396846763e-06	-3.297097464011538393629727194956e-05	0.000000000000000000000000000000e+00
-4.927664799951025088375899940729e+03	-8.352576151722301278103842425704e-06	-3.300676132300825948388128816546e-05	0.000000000000000000000000000000e+00
-4.927564799951024724578019231558e+03	-8.505008356727079656188321432619e-06	-3.304225724403733711279779194925e-05	0.000000000000000000000000000000e+00
-4.927464799951024360780138522387e+03	-8.658258020961141353689233257640e-06	-3.307746359696231430724822075717e-05	0.000000000000000000000000000000e+00
-4.927364799951023996982257813215e+03	-8.812324748755093328377203942825e-06	-3.311238157788940020829007715442e-05	0.000000000000000000000000000000e+00
-4.927264799951023633184377104044e+03	-8.967208132659818071107625525595e-06	-3.314701238523372767976957198321e-05	0.000000000000000000000000000000e+00
-4.927164799951023269386496394873e+03	-9.122907753438799487318532077662e-06	-3.318135721968166373030059701499e-05	0.000000000000000000000000000000e+00
-4.927064799951022905588615685701e+03	-9.279423180060635125776871690029e-06	-3.321541728415311315898011956804e-05	0.000000000000000000000000000000e+00
-4.926964799951022541790734976530e+03	-9.436753969691765247759275558881e-06	-3.324919378376372733341348464364e-05	0.000000000000000000000000000000e+00
-4.926864799951022177992854267359e+03	-9.594899667689408572271957120758e-06	-3.328268792578707231015824885567e-05	0.000000000000000000000000000000e+00
-4.926764799951021814194973558187e+03	-9.753859807594687756650796151003e-06	-3.331590091961676307385012418827e-05	0.000000000000000000000000000000e+00
-4.926664799951021450397092849016e+03	-9.913633911125993740452548574904e-06	-3.334883397672848935611167320303e-05	0.000000000000000000000000000000e+00
-4.926564799951021086599212139845e+03	-1.007422148817253643659445222491e-05	-3.338148831064205500698816031502e-05	0.000000000000000000000000000000e+00
-4.926464799951020722801331430674e+03	-1.023562203678811565106011871595e-05	-3.341386513688331572242973255271e-05	0.000000000000000000000000000000e+00
-4.926364799951020359003450721502e+03	-1.039783504318508004391971577540e-05	-3.344596567294607611419213211157e-05	0.000000000000000000000000000000e+00
-4.926264799951019995205570012331e+03	-1.056085998172852495364127528577e-05	-3.347779113825395967468309676995e-05	0.000000000000000000000000000000e+00
-4.926164799951019631407689303160e+03	-1.072469631493068334491397530783e-05	-3.350934275412219742664582389224e-05	0.000000000000000000000000000000e+00
-4.926064799951019267609808593988e+03	-1.088934349344552173844465764452e-05	-3.354062174371939624405170032873e-05	0.000000000000000000000000000000e+00
-4.925964799951018903811927884817e+03	-1.105480095606356314558420955718e-05	-3.357162933202922585783009590266e-05	0.000000000000000000000000000000e+00
-4.925864799951018540014047175646e+03	-1.122106812970689296207055241084e-05	-3.360236674581209908533457886293e-05	0.000000000000000000000000000000e+00
-4.925764799951018176216166466475e+03	-1.138814442942440372506275603204e-05	-3.363283521356676396838261688949e-05	0.000000000000000000000000000000e+00
-4.925664799951017812418285757303e+03	-1.155602925838723976995070508167e-05	-3.366303596549190268755885613317e-05	0.000000000000000000000000000000e+00
-4.925564799951017448620405048132e+03	-1.172472200788445025726978998559e-05	-3.369297023344761528003757367067e-05	0.000000000000000000000000000000e+00
-4.925464799951017084822524338961e+03	-1.189422205731884887565472791460e-05	-3.372263925091693723872302013156e-05	0.000000000000000000000000000000e+00
-4.925364799951016721024643629789e+03	-1.206452877420309716149145889963e-05	-3.375204425296724869117251377482e-05	0.000000000000000000000000000000e+00
-4.925264799951016357226762920618e+03	-1.223564151415599280054227748771e-05	-3.378118647621168357851953456539e-05	0.000000000000000000000000000000e+00
-4.925164799951015993428882211447e+03	-1.240755962089897138187367248152e-05	-3.381006715877048462428819397552e-05	0.000000000000000000000000000000e+00
-4.925064799951015629631001502275e+03	-1.258028242625282668628455828852e-05	-3.383868754023231086936265854526e-05	0.000000000000000000000000000000e+00
-4.924964799951015265833120793104e+03	-1.275380925013461562791700770747e-05	-3.386704886161551132563868327097e-05	0.000000000000000000000000000000e+00
-4.924864799951014902035240083933e+03	-1.292813940055481899981705551372e-05	-3.389515236532937830088441089060e-05	0.000000000000000000000000000000e+00
-4.924764799951014538237359374762e+03	-1.310327217361468517861210897335e-05	-3.392299929513532618470181279058e-05	0.000000000000000000000000000000e+00
-4.924664799951014174439478665590e+03	-1.327920685350379575182053898397e-05	-3.395059089610805668196097384381e-05	0.000000000000000000000000000000e+00
-4.924564799951013810641597956419e+03	-1.345594271249783951526629577344e-05	-3.397792841459669694118006511019e-05	0.000000000000000000000000000000e+00
-4.924464799951013446843717247248e+03	-1.363347901095660669905981071670e-05	-3.400501309818588347279669226175e-05	0.000000000000000000000000000000e+00
-4.924364799951013083045836538076e+03	-1.381181499732219833994750074480e-05	-3.403184619565681896238493187035e-05	0.000000000000000000000000000000e+00
-4.924264799951012719247955828905e+03	-1.399094990811744063563450829468e-05	-3.405842895694829520255447752319e-05	0.000000000000000000000000000000e+00
-4.924164799951012355450075119734e+03	-1.417088296794452969206909442867e-05	-3.408476263311769569605905183529e-05	0.000000000000000000000000000000e+00
-4.924064799951011991652194410563e+03	-1.435161338948385922984363888277e-05	-3.411084847630194404879619418658e-05	0.000000000000000000000000000000e+00
-4.923964799951011627854313701391e+03	-1.453314037349309901234802738790e-05	-3.413668773967843881027989239030e-05	0.000000000000000000000000000000e+00
-4.923864799951011264056432992220e+03	-1.471546310880647317369859100600e-05	-3.416228167742596120905890222375e-05	0.000000000000000000000000000000e+00
-4.923764799951010900258552283049e+03	-1.489858077233424352864028100685e-05	-3.418763154468552867802644268380e-05	0.000000000000000000000000000000e+00
-4.923664799951010536460671573877e+03	-1.508249252906243005167407494893e-05	-3.421273859752124837972989124246e-05	0.000000000000000000000000000000e+00
-4.923564799951010172662790864706e+03	-1.526719753205271770343277870641e-05	-3.423760409288115040288974499916e-05	0.000000000000000000000000000000e+00
-4.923464799951009808864910155535e+03	-1.545269492244260550847974322597e-05	-3.426222928855795319628280148905e-05	0.000000000000000000000000000000e+00
-4.923364799951009445067029446363e+03	-1.563898382944576230914671133299e-05	-3.428661544314984255515249556012e-05	0.000000000000000000000000000000e+00
-4.923264799951009081269148737192e+03	-1.582606337035259258354258360413e-05	-3.431076381602120995003776804388e-05	0.000000000000000000000000000000e+00
-4.923164799951008717471268028021e+03	-1.601393265053102079806257584949e-05	-3.433467566726336375054762228842e-05	0.000000000000000000000000000000e+00
-4.923064799951008353673387318850e+03	-1.620259076342750107066134623857e-05	-3.435835225765524722539925872589e-05	0.000000000000000000000000000000e+00
-4.922964799951007989875506609678e+03	-1.639203679056822334576988542398e-05	-3.438179484862408200355685106153e-05	0.000000000000000000000000000000e+00
-4.922864799951007626077625900507e+03	-1.658226980156056351470121590364e-05	-3.440500470220603864042463460038e-05	0.000000000000000000000000000000e+00
-4.922764799951007262279745191336e+03	-1.677328885409473004769985438056e-05	-3.442798308100685975019494833305e-05	0.000000000000000000000000000000e+00
-4.922664799951006898481864482164e+03	-1.696509299394562069016219318929e-05	-3.445073124816249669072343309040e-05	0.000000000000000000000000000000e+00
-4.922564799951006534683983772993e+03	-1.715768125497492310434569096067e-05	-3.447325046729967170950487131975e-05	0.000000000000000000000000000000e+00
-4.922464799951006170886103063822e+03	-1.735105265913340524645824825001e-05	-3.449554200249648752349407310192e-05	0.000000000000000000000000000000e+00
-4.922364799951005807088222354650e+03	-1.754520621646344968923639240366e-05	-3.451760711824296913629098182419e-05	0.000000000000000000000000000000e+00
-4.922264799951005443290341645479e+03	-1.774014092510177767990364738893e-05	-3.453944707940161243158935788777e-05	0.000000000000000000000000000000e+00
-4.922164799951005079492460936308e+03	-1.793585577128240020295876777645e-05	-3.456106315116793276662546241518e-05	0.000000000000000000000000000000e+00
-4.922064799951004715694580227137e+03	-1.813234972933979943592562589227e-05	-3.458245659903096613178169471681e-05	0.000000000000000000000000000000e+00
-4.921964799951004351896699517965e+03	-1.832962176171231688114222901920e-05	-3.460362868873378386271738582636e-05	0.000000000000000000000000000000e+00
-4.921864799951003988098818808794e+03	-1.852767081894575833798423369903e-05	-3.462458068623399379997243596740e-05	0.000000000000000000000000000000e+00
-4.921764799951003624300938099623e+03	-1.872649583969720893925937910129e-05	-3.464531385766420756725306184798e-05	0.000000000000000000000000000000e+00
-4.921664799951003260503057390451e+03	-1.892609575073908535682715159609e-05	-3.466582946929252140224470002394e-05	0.000000000000000000000000000000e+00
-4.921564799951002896705176681280e+03	-1.912646946696340145952115741057e-05	-3.468612878748299021116133222797e-05	0.000000000000000000000000000000e+00
-4.921464799951002532907295972109e+03	-1.932761589138623387084704730032e-05	-3.470621307865606774197692052653e-05	0.000000000000000000000000000000e+00
-4.921364799951002169109415262938e+03	-1.952953391515243486030103947648e-05	-3.472608360924906708644757658000e-05	0.000000000000000000000000000000e+00
-4.921264799951001805311534553766e+03	-1.973222241754052141754147142727e-05	-3.474574164567659407707941876531e-05	0.000000000000000000000000000000e+00
-4.921164799951001441513653844595e+03	-1.993568026596782860083989508126e-05	-3.476518845429100101288716340164e-05	0.000000000000000000000000000000e+00
-4.921064799951001077715773135424e+03	-2.013990631599585939717593496834e-05	-3.478442530134280650383482580423e-05	0.000000000000000000000000000000e+00
-4.920964799951000713917892426252e+03	-2.034489941133585481089843249869e-05	-3.480345345294111531527642133810e-05	0.000000000000000000000000000000e+00
-4.920864799951000350120011717081e+03	-2.055065838385457062842572029115e-05	-3.482227417501407209371455664382e-05	0.000000000000000000000000000000e+00
-4.920764799950999986322131007910e+03	-2.075718205358029474030291672282e-05	-3.484088873326925410618681855368e-05	0.000000000000000000000000000000e+00
-4.920664799950999622524250298738e+03	-2.096446922870907113929835052790e-05	-3.485929839315412496602436531745e-05	0.000000000000000000000000000000e+00
-4.920564799950999258726369589567e+03	-2.117251870561114414706627151475e-05	-3.487750441981644092476547158732e-05	0.000000000000000000000000000000e+00
-4.920464799950998894928488880396e+03	-2.138132926883762625750763641808e-05	-3.489550807806466394033265143726e-05	0.000000000000000000000000000000e+00
-4.920364799950998531130608171225e+03	-2.159089969112736249177465774896e-05	-3.491331063232842217905482762319e-05	0.000000000000000000000000000000e+00
-4.920264799950998167332727462053e+03	-2.180122873341404547502773991763e-05	-3.493091334661890953131729853354e-05	0.000000000000000000000000000000e+00
-4.920164799950997803534846752882e+03	-2.201231514483353718923154540565e-05	-3.494831748448933256105675138059e-05	0.000000000000000000000000000000e+00
-4.920064799950997439736966043711e+03	-2.222415766273140079012198000452e-05	-3.496552430899533712646554128867e-05	0.000000000000000000000000000000e+00
-4.919964799950997075939085334539e+03	-2.243675501267065265273946417235e-05	-3.498253508265545532948670448548e-05	0.000000000000000000000000000000e+00
-4.919864799950996712141204625368e+03	-2.265010590843974819805564657749e-05	-3.499935106741156601783612756229e-05	0.000000000000000000000000000000e+00
-4.919764799950996348343323916197e+03	-2.286420905206076761937566965699e-05	-3.501597352458934173449756066532e-05	0.000000000000000000000000000000e+00
-4.919664799950995984545443207026e+03	-2.307906313379783877796566637919e-05	-3.503240371485870244348120872147e-05	0.000000000000000000000000000000e+00
-4.919564799950995620747562497854e+03	-2.329466683216576677471938705555e-05	-3.504864289819430313690021283612e-05	0.000000000000000000000000000000e+00
-4.919464799950995256949681788683e+03	-2.351101881393887358599574521900e-05	-3.506469233383602144204713169096e-05	0.000000000000000000000000000000e+00
-4.919364799950994893151801079512e+03	-2.372811773416008503307696175799e-05	-3.508055328024943845220684490727e-05	0.000000000000000000000000000000e+00
-4.919264799950994529353920370340e+03	-2.394596223615021087513868303098e-05	-3.509622699508636021505092461581e-05	0.000000000000000000000000000000e+00
-4.919164799950994165556039661169e+03	-2.416455095151745529518175215067e-05	-3.511171473514531889224127292337e-05	0.000000000000000000000000000000e+00
-4.919064799950993801758158951998e+03	-2.438388250016714761453026638627e-05	-3.512701775633212135287880562018e-05	0.000000000000000000000000000000e+00
-4.918964799950993437960278242826e+03	-2.460395549031167629523697559790e-05	-3.514213731362038421442497981850e-05	0.000000000000000000000000000000e+00
-4.918864799950993074162397533655e+03	-2.482476851848066349984570089227e-05	-3.515707466101211631746836783208e-05	0.000000000000000000000000000000e+00
-4.918764799950992710364516824484e+03	-2.504632016953134632719288332758e-05	-3.517183105149827409543691891791e-05	0.000000000000000000000000000000e+00
-4.918664799950992346566636115313e+03	-2.526860901665918166490720775386e-05	-3.518640773701938470694600136213e-05	0.000000000000000000000000000000e+00
-4.918564799950991982768755406141e+03	-2.549163362140865771794835670239e-05	-3.520080596842612851056497635938e-05	0.000000000000000000000000000000e+00
-4.918464799950991618970874696970e+03	-2.571539253368433931823920646220e-05	-3.521502699544000963101028633950e-05	0.000000000000000000000000000000e+00
-4.918364799950991255172993987799e+03	-2.593988429176212668660073124016e-05	-3.522907206661397909149349705338e-05	0.000000000000000000000000000000e+00
-4.918264799950990891375113278627e+03	-2.616510742230073442325319343915e-05	-3.524294242929313926123227607157e-05	0.000000000000000000000000000000e+00
-4.918164799950990527577232569456e+03	-2.639106044035338395062004201996e-05	-3.525663932957541442164348111099e-05	0.000000000000000000000000000000e+00
-4.918064799950990163779351860285e+03	-2.661774184937970602030272992966e-05	-3.527016401227228909517202870560e-05	0.000000000000000000000000000000e+00
-4.917964799950989799981471151114e+03	-2.684515014125789394180791880284e-05	-3.528351772086954637411976287709e-05	0.000000000000000000000000000000e+00
-4.917864799950989436183590441942e+03	-2.707328379629703638225950157459e-05	-3.529670169748803335452863594313e-05	0.000000000000000000000000000000e+00
-4.917764799950989072385709732771e+03	-2.730214128324969749973122334907e-05	-3.530971718284446722764535753214e-05	0.000000000000000000000000000000e+00
-4.917664799950988708587829023600e+03	-2.753172105932469358822306526591e-05	-3.532256541621223459512246556358e-05	0.000000000000000000000000000000e+00
-4.917564799950988344789948314428e+03	-2.776202157020010350373107055333e-05	-3.533524763538227209938233364106e-05	0.000000000000000000000000000000e+00
-4.917464799950987980992067605257e+03	-2.799304125003648576635630063070e-05	-3.534776507662391317266328827351e-05	0.000000000000000000000000000000e+00
-4.917364799950987617194186896086e+03	-2.822477852149032944350723339788e-05	-3.536011897464581610122866250911e-05	0.000000000000000000000000000000e+00
-4.917264799950987253396306186914e+03	-2.845723179572770832100950255672e-05	-3.537231056255687853704869350047e-05	0.000000000000000000000000000000e+00
-4.917164799950986889598425477743e+03	-2.869039947243814513838655599898e-05	-3.538434107182723332464535648256e-05	0.000000000000000000000000000000e+00
-4.917064799950986525800544768572e+03	-2.892427993984871976962912343279e-05	-3.539621173224921722288288661318e-05	0.000000000000000000000000000000e+00
-4.916964799950986162002664059401e+03	-2.915887157473837391560844700678e-05	-3.540792377189842771818481526047e-05	0.000000000000000000000000000000e+00
-4.916864799950985798204783350229e+03	-2.939417274245244280131937608669e-05	-3.541947841709477983775100629060e-05	0.000000000000000000000000000000e+00
-4.916764799950985434406902641058e+03	-2.963018179691740371355795913288e-05	-3.543087689236360362035616056176e-05	0.000000000000000000000000000000e+00
-4.916664799950985070609021931887e+03	-2.986689708065582443837458759273e-05	-3.544212042039678902099336665898e-05	0.000000000000000000000000000000e+00
-4.916564799950984706811141222715e+03	-3.010431692480155225588416001425e-05	-3.545321022201395114430838573227e-05	0.000000000000000000000000000000e+00
-4.916464799950984343013260513544e+03	-3.034243964911511638737895424356e-05	-3.546414751612365646440613864421e-05	0.000000000000000000000000000000e+00
-4.916364799950983979215379804373e+03	-3.058126356199933711848062967142e-05	-3.547493351968466259718434918646e-05	0.000000000000000000000000000000e+00
-4.916264799950983615417499095201e+03	-3.082078696051515176272672658087e-05	-3.548556944766719195398507746830e-05	0.000000000000000000000000000000e+00
-4.916164799950983251619618386030e+03	-3.106100813039765407745987357835e-05	-3.549605651301428671040918971791e-05	0.000000000000000000000000000000e+00
-4.916064799950982887821737676859e+03	-3.130192534607238101333759328071e-05	-3.550639592660317732765798415251e-05	0.000000000000000000000000000000e+00
-4.915964799950982524023856967688e+03	-3.154353687067176548229976984494e-05	-3.551658889720667140266555095174e-05	0.000000000000000000000000000000e+00
-4.915864799950982160225976258516e+03	-3.178584095605185339981565983969e-05	-3.552663663145463060965764667820e-05	0.000000000000000000000000000000e+00
-4.915764799950981796428095549345e+03	-3.202883584280919013372035397680e-05	-3.553654033379546797050130280127e-05	0.000000000000000000000000000000e+00
-4.915664799950981432630214840174e+03	-3.227251976029797122733078218459e-05	-3.554630120645769255889948046168e-05	0.000000000000000000000000000000e+00
-4.915564799950981068832334131002e+03	-3.251689092664736252915116954121e-05	-3.555592044941148130964003737375e-05	0.000000000000000000000000000000e+00
-4.915464799950980705034453421831e+03	-3.276194754877907104433087948081e-05	-3.556539926033034569553478720927e-05	0.000000000000000000000000000000e+00
-4.915364799950980341236572712660e+03	-3.300768782242511229776601999752e-05	-3.557473883455279840435855898129e-05	0.000000000000000000000000000000e+00
-4.915264799950979977438692003489e+03	-3.325410993214579453763554695023e-05	-3.558394036504408100216045873765e-05	0.000000000000000000000000000000e+00
-4.915164799950979613640811294317e+03	-3.350121205134792655563544250263e-05	-3.559300504235797291173806766729e-05	0.000000000000000000000000000000e+00
-4.915064799950979249842930585146e+03	-3.374899234230323557138381262988e-05	-3.560193405459858683858448413773e-05	0.000000000000000000000000000000e+00
-4.914964799950978886045049875975e+03	-3.399744895616698840473332565715e-05	-3.561072858738228616957977035185e-05	0.000000000000000000000000000000e+00
-4.914864799950978522247169166803e+03	-3.424658003299683626478172593366e-05	-3.561938982379960237168239900463e-05	0.000000000000000000000000000000e+00
-4.914764799950978158449288457632e+03	-3.449638370177188993184400067626e-05	-3.562791894437723370578363635275e-05	0.000000000000000000000000000000e+00
-4.914664799950977794651407748461e+03	-3.474685808041196434601399767317e-05	-3.563631712704007782187981545619e-05	0.000000000000000000000000000000e+00
-4.914564799950977430853527039289e+03	-3.499800127579709424626916436374e-05	-3.564458554707334566940754583264e-05	0.000000000000000000000000000000e+00
-4.914464799950977067055646330118e+03	-3.524981138378721243990115974398e-05	-3.565272537708470251263323524960e-05	0.000000000000000000000000000000e+00
-4.914364799950976703257765620947e+03	-3.550228648924207201743527551052e-05	-3.566073778696647670867839186037e-05	0.000000000000000000000000000000e+00
-4.914264799950976339459884911776e+03	-3.575542466604135830293004216784e-05	-3.566862394385794302444428471865e-05	0.000000000000000000000000000000e+00
-4.914164799950975975662004202604e+03	-3.600922397710505152602922240845e-05	-3.567638501210763983485449446498e-05	0.000000000000000000000000000000e+00
-4.914064799950975611864123493433e+03	-3.626368247441395212433967731869e-05	-3.568402215323575408373324435729e-05	0.000000000000000000000000000000e+00
-4.913964799950975248066242784262e+03	-3.651879819903045676756161985743e-05	-3.569153652589656723105593361112e-05	0.000000000000000000000000000000e+00
-4.913864799950974884268362075090e+03	-3.677456918111951734073547526371e-05	-3.569892928584097573909902911815e-05	0.000000000000000000000000000000e+00
-4.913764799950974520470481365919e+03	-3.703099343996985064924112873719e-05	-3.570620158587903866364426930247e-05	0.000000000000000000000000000000e+00
-4.913664799950974156672600656748e+03	-3.728806898401531075412304594430e-05	-3.571335457584262688913653849276e-05	0.000000000000000000000000000000e+00
-4.913564799950973792874719947577e+03	-3.754579381085651880543135883173e-05	-3.572038940254811979768678753544e-05	0.000000000000000000000000000000e+00
-4.913464799950973429076839238405e+03	-3.780416590728265550588882426553e-05	-3.572730720975915614818357868288e-05	0.000000000000000000000000000000e+00
-4.913364799950973065278958529234e+03	-3.806318324929351784883732601195e-05	-3.573410913814947304683114492896e-05	0.000000000000000000000000000000e+00
-4.913264799950972701481077820063e+03	-3.832284380212173848651024954393e-05	-3.574079632526579912779607361983e-05	0.000000000000000000000000000000e+00
-4.913164799950972337683197110891e+03	-3.858314552025525582005724412049e-05	-3.574736990549080872022619237427e-05	0.000000000000000000000000000000e+00
-4.913064799950971973885316401720e+03	-3.884408634745994671989485769181e-05	-3.575383101000614377790523534806e-05	0.000000000000000000000000000000e+00
-4.912964799950971610087435692549e+03	-3.910566421680252352033671514597e-05	-3.576018076675554422912475804885e-05	0.000000000000000000000000000000e+00
-4.912864799950971246289554983377e+03	-3.936787705067358009202241331259e-05	-3.576642030040798510281963018542e-05	0.000000000000000000000000000000e+00
-4.912764799950970882491674274206e+03	-3.963072276081090896488953734256e-05	-3.577255073232093562744793313612e-05	0.000000000000000000000000000000e+00
-4.912664799950970518693793565035e+03	-3.989419924832299463399870598224e-05	-3.577857318050366576371590365824e-05	0.000000000000000000000000000000e+00
-4.912564799950970154895912855864e+03	-4.015830440371268304821164574214e-05	-3.578448875958062727620223597569e-05	0.000000000000000000000000000000e+00
-4.912464799950969791098032146692e+03	-4.042303610690112892567596447613e-05	-3.579029858075491612014532027963e-05	0.000000000000000000000000000000e+00
-4.912364799950969427300151437521e+03	-4.068839222725190569963579778623e-05	-3.579600375177181614339341764186e-05	0.000000000000000000000000000000e+00
-4.912264799950969063502270728350e+03	-4.095437062359533230467695252841e-05	-3.580160537688239022219988116902e-05	0.000000000000000000000000000000e+00
-4.912164799950968699704390019178e+03	-4.122096914425299647461581331598e-05	-3.580710455680717981723562570728e-05	0.000000000000000000000000000000e+00
-4.912064799950968335906509310007e+03	-4.148818562706250165708632415829e-05	-3.581250238869996551597379985665e-05	0.000000000000000000000000000000e+00
-4.911964799950967972108628600836e+03	-4.175601789940241721603431113152e-05	-3.581779996611160211397381636367e-05	0.000000000000000000000000000000e+00
-4.911864799950967608310747891665e+03	-4.202446377821742514585556804718e-05	-3.582299837895394856385547499578e-05	0.000000000000000000000000000000e+00
-4.911764799950967244512867182493e+03	-4.229352107004368362596843922141e-05	-3.582809871346386568690886575972e-05	0.000000000000000000000000000000e+00
-4.911664799950966880714986473322e+03	-4.256318757103439386329374327644e-05	-3.583310205216728164734005246395e-05	0.000000000000000000000000000000e+00
-4.911564799950966516917105764151e+03	-4.283346106698554989385130387092e-05	-3.583800947384338617552473893468e-05	0.000000000000000000000000000000e+00
-4.911464799950966153119225054979e+03	-4.310433933336192555358171163427e-05	-3.584282205348883834378909130081e-05	0.000000000000000000000000000000e+00
-4.911364799950965789321344345808e+03	-4.337582013532325796081184909880e-05	-3.584754086228213697251643310437e-05	0.000000000000000000000000000000e+00
-4.911264799950965425523463636637e+03	-4.364790122775062073410060059508e-05	-3.585216696754799103625394041117e-05	0.000000000000000000000000000000e+00
-4.911164799950965061725582927465e+03	-4.392058035527300049799190317934e-05	-3.585670143272185270014520974691e-05	0.000000000000000000000000000000e+00
-4.911064799950964697927702218294e+03	-4.419385525229409700546587269621e-05	-3.586114531731449101394429423983e-05	0.000000000000000000000000000000e+00
-4.910964799950964334129821509123e+03	-4.446772364301931299577011480473e-05	-3.586549967687665369745625421061e-05	0.000000000000000000000000000000e+00
-4.910864799950963970331940799952e+03	-4.474218324148294056389479900204e-05	-3.586976556296383734619495631257e-05	0.000000000000000000000000000000e+00
-4.910764799950963606534060090780e+03	-4.501723175157555759421865171355e-05	-3.587394402310113217594023105050e-05	0.000000000000000000000000000000e+00
-4.910664799950963242736179381609e+03	-4.529286686707162748206229041514e-05	-3.587803610074816163498512278096e-05	0.000000000000000000000000000000e+00
-4.910564799950962878938298672438e+03	-4.556908627165730214314889878757e-05	-3.588204283526411688407323219430e-05	0.000000000000000000000000000000e+00
-4.910464799950962515140417963266e+03	-4.584588763895840798218150879961e-05	-3.588596526187285226270826110628e-05	0.000000000000000000000000000000e+00
-4.910364799950962151342537254095e+03	-4.612326863256866225438193596098e-05	-3.588980441162812983326227400660e-05	0.000000000000000000000000000000e+00
-4.910264799950961787544656544924e+03	-4.640122690607804528109200936647e-05	-3.589356131137890458266542781374e-05	0.000000000000000000000000000000e+00
-4.910164799950961423746775835752e+03	-4.667976010310142338712718901306e-05	-3.589723698373471804431295018034e-05	0.000000000000000000000000000000e+00
-4.910064799950961059948895126581e+03	-4.695886585730734802098321201136e-05	-3.590083244703121389271652241781e-05	0.000000000000000000000000000000e+00
-4.909964799950960696151014417410e+03	-4.723854179244703105789576769169e-05	-3.590434871529570774826428669613e-05	0.000000000000000000000000000000e+00
-4.909864799950960332353133708239e+03	-4.751878552238357082465255998294e-05	-3.590778679821287895472525786289e-05	0.000000000000000000000000000000e+00
-4.909764799950959968555252999067e+03	-4.779959465112130687341335244511e-05	-3.591114770109055044818024970965e-05	0.000000000000000000000000000000e+00
-4.909664799950959604757372289896e+03	-4.808096677283544580607313467802e-05	-3.591443242482558382243362782305e-05	0.000000000000000000000000000000e+00
-4.909564799950959240959491580725e+03	-4.836289947190183617642400548675e-05	-3.591764196586984215706084277997e-05	0.000000000000000000000000000000e+00
-4.909464799950958877161610871553e+03	-4.864539032292694668022439707933e-05	-3.592077731619627481820036796201e-05	0.000000000000000000000000000000e+00
-4.909364799950958513363730162382e+03	-4.892843689077805440943921833075e-05	-3.592383946326509712703572985149e-05	0.000000000000000000000000000000e+00
-4.909264799950958149565849453211e+03	-4.921203673061362284186018301035e-05	-3.592682938999008522475836491239e-05	0.000000000000000000000000000000e+00
-4.909164799950957785767968744040e+03	-4.949618738791386278984274493808e-05	-3.592974807470495225269341288410e-05	0.000000000000000000000000000000e+00
-4.909064799950957421970088034868e+03	-4.978088639851151696574110827598e-05	-3.593259649112982617637918059117e-05	0.000000000000000000000000000000e+00
-4.908964799950957058172207325697e+03	-5.006613128862280717766911064537e-05	-3.593537560833786313491816644117e-05	0.000000000000000000000000000000e+00
-4.908864799950956694374326616526e+03	-5.035191957487859158943202531056e-05	-3.593808639072192177670028723213e-05	0.000000000000000000000000000000e+00
-4.908764799950956330576445907354e+03	-5.063824876435572526836570439457e-05	-3.594072979796137989666124368249e-05	0.000000000000000000000000000000e+00
-4.908664799950955966778565198183e+03	-5.092511635460857658723801688616e-05	-3.594330678498904594123097844260e-05	0.000000000000000000000000000000e+00
-4.908564799950955602980684489012e+03	-5.121251983370078757163909588535e-05	-3.594581830195817215723580462239e-05	0.000000000000000000000000000000e+00
-4.908464799950955239182803779840e+03	-5.150045668023718332517030260576e-05	-3.594826529420956938475420483492e-05	0.000000000000000000000000000000e+00
-4.908364799950954875384923070669e+03	-5.178892436339590507133126551231e-05	-3.595064870223886415150776896255e-05	0.000000000000000000000000000000e+00
-4.908264799950954511587042361498e+03	-5.207792034296069904946921425015e-05	-3.595296946166382352988791226700e-05	0.000000000000000000000000000000e+00
-4.908164799950954147789161652327e+03	-5.236744206935343580368996674324e-05	-3.595522850319182229551773222198e-05	0.000000000000000000000000000000e+00
-4.908064799950953783991280943155e+03	-5.265748698366678532583121108424e-05	-3.595742675258739817724037979296e-05	0.000000000000000000000000000000e+00
-4.907964799950953420193400233984e+03	-5.294805251769710226260670649090e-05	-3.595956513063993585611541337066e-05	0.000000000000000000000000000000e+00
-4.907864799950953056395519524813e+03	-5.323913609397750085813066922569e-05	-3.596164455313146616089597928934e-05	0.000000000000000000000000000000e+00
-4.907764799950952692597638815641e+03	-5.353073512581109252676803134108e-05	-3.596366593080457368372324089556e-05	0.000000000000000000000000000000e+00
-4.907664799950952328799758106470e+03	-5.382284701730444704268277456016e-05	-3.596563016933039926351090009859e-05	0.000000000000000000000000000000e+00
-4.907564799950951965001877397299e+03	-5.411546916340122313597571501731e-05	-3.596753816927679154712843567765e-05	0.000000000000000000000000000000e+00
-4.907464799950951601203996688128e+03	-5.440859894991598882420247296210e-05	-3.596939082607656697080159013957e-05	0.000000000000000000000000000000e+00
-4.907364799950951237406115978956e+03	-5.470223375356821115048089332333e-05	-3.597118902999585783293937102378e-05	0.000000000000000000000000000000e+00
-4.907264799950950873608235269785e+03	-5.499637094201647631456011944273e-05	-3.597293366610263654981408110167e-05	0.000000000000000000000000000000e+00
-4.907164799950950509810354560614e+03	-5.529100787389284532916122749668e-05	-3.597462561423528056882281678241e-05	0.000000000000000000000000000000e+00
-4.907064799950950146012473851442e+03	-5.558614189883741974048877998449e-05	-3.597626574897134056965630755087e-05	0.000000000000000000000000000000e+00
-4.906964799950949782214593142271e+03	-5.588177035753309030785898614546e-05	-3.597785493959635609931280164631e-05	0.000000000000000000000000000000e+00
-4.906864799950949418416712433100e+03	-5.617789058174046864244446930492e-05	-3.597939405007284738996498063557e-05	0.000000000000000000000000000000e+00
-4.906764799950949054618831723928e+03	-5.647449989433300858139921918344e-05	-3.598088393900940204451696646792e-05	0.000000000000000000000000000000e+00
-4.906664799950948690820951014757e+03	-5.677159560933229696857299506618e-05	-3.598232545962987691864215511472e-05	0.000000000000000000000000000000e+00
-4.906564799950948327023070305586e+03	-5.706917503194351384181517983230e-05	-3.598371945974275585688334500034e-05	0.000000000000000000000000000000e+00
-4.906464799950947963225189596415e+03	-5.736723545859111623697670911959e-05	-3.598506678171059552017937988033e-05	0.000000000000000000000000000000e+00
-4.906364799950947599427308887243e+03	-5.766577417695467106971071724608e-05	-3.598636826241962706745408651088e-05	0.000000000000000000000000000000e+00
-4.906264799950947235629428178072e+03	-5.796478846600488452891694612923e-05	-3.598762473324946625742246086865e-05	0.000000000000000000000000000000e+00
-4.906164799950946871831547468901e+03	-5.826427559603979410051202703080e-05	-3.598883702004294552314125898995e-05	0.000000000000000000000000000000e+00
-4.906064799950946508033666759729e+03	-5.856423282872114355031636923066e-05	-3.599000594307609512435830456667e-05	0.000000000000000000000000000000e+00
-4.905964799950946144235786050558e+03	-5.886465741711096119484838973257e-05	-3.599113231702823949634262312713e-05	0.000000000000000000000000000000e+00
-4.905864799950945780437905341387e+03	-5.916554660570828047365388169254e-05	-3.599221695095221557145898083618e-05	0.000000000000000000000000000000e+00
-4.905764799950945416640024632215e+03	-5.946689763048607058580630191358e-05	-3.599326064824473340227756201770e-05	0.000000000000000000000000000000e+00
-4.905664799950945052842143923044e+03	-5.976870771892830942794219706293e-05	-3.599426420661686553369162933080e-05	0.000000000000000000000000000000e+00
-4.905564799950944689044263213873e+03	-6.007097409006727337273112699023e-05	-3.599522841806466512404316659968e-05	0.000000000000000000000000000000e+00
-4.905464799950944325246382504702e+03	-6.037369395452096257261714873366e-05	-3.599615406883991959152008233147e-05	0.000000000000000000000000000000e+00
-4.905364799950943961448501795530e+03	-6.067686451453073632773121959261e-05	-3.599704193942102623329781785344e-05	0.000000000000000000000000000000e+00
-4.905264799950943597650621086359e+03	-6.098048296399909753160231695723e-05	-3.599789280448402369874325024135e-05	0.000000000000000000000000000000e+00
-4.905164799950943233852740377188e+03	-6.128454648852766685224874310123e-05	-3.599870743287372510657226576392e-05	0.000000000000000000000000000000e+00
-4.905064799950942870054859668016e+03	-6.158905226545531954359530280030e-05	-3.599948658757503412112394025613e-05	0.000000000000000000000000000000e+00
-4.904964799950942506256978958845e+03	-6.189399746389648488721635377630e-05	-3.600023102568434234379765590539e-05	0.000000000000000000000000000000e+00
-4.904864799950942142459098249674e+03	-6.219937924477966925077693227664e-05	-3.600094149838110288734324693216e-05	0.000000000000000000000000000000e+00
-4.904764799950941778661217540503e+03	-6.250519476088608756669112720417e-05	-3.600161875089953269915912792420e-05	0.000000000000000000000000000000e+00
-4.904664799950941414863336831331e+03	-6.281144115688849132242421724470e-05	-3.600226352250043685733482679012e-05	0.000000000000000000000000000000e+00
-4.904564799950941051065456122160e+03	-6.311811556939017273364783688905e-05	-3.600287654644320227328296857294e-05	0.000000000000000000000000000000e+00
-4.904464799950940687267575412989e+03	-6.342521512696414510024817134948e-05	-3.600345854995790659085208584855e-05	0.000000000000000000000000000000e+00
-4.904364799950940323469694703817e+03	-6.373273695019244513507855609546e-05	-3.600401025421755583444741177779e-05	0.000000000000000000000000000000e+00
-4.904264799950939959671813994646e+03	-6.404067815170567923820088562792e-05	-3.600453237431051856879543615619e-05	0.000000000000000000000000000000e+00
-4.904164799950939595873933285475e+03	-6.434903583622266463881711473505e-05	-3.600502561921304137387139787663e-05	0.000000000000000000000000000000e+00
-4.904064799950939232076052576303e+03	-6.465780710059030093016241291792e-05	-3.600549069176194050267980628632e-05	0.000000000000000000000000000000e+00
-4.903964799950938868278171867132e+03	-6.496698903382352291956125522887e-05	-3.600592828862741551177936716321e-05	0.000000000000000000000000000000e+00
-4.903864799950938504480291157961e+03	-6.527657871714553808155379055478e-05	-3.600633910028603907466093758671e-05	0.000000000000000000000000000000e+00
-4.903764799950938140682410448790e+03	-6.558657322402813177365799024443e-05	-3.600672381099386876786988542776e-05	0.000000000000000000000000000000e+00
-4.903664799950937776884529739618e+03	-6.589696962023213508245766956151e-05	-3.600708309875969438240000952689e-05	0.000000000000000000000000000000e+00
-4.903564799950937413086649030447e+03	-6.620776496384816372023363051369e-05	-3.600741763531846819420406680123e-05	0.000000000000000000000000000000e+00
-4.903464799950937049288768321276e+03	-6.651895630533738402664911681939e-05	-3.600772808610483687865796986749e-05	0.000000000000000000000000000000e+00
-4.903364799950936685490887612104e+03	-6.683054068757250936339692204413e-05	-3.600801511022685638414159159382e-05	0.000000000000000000000000000000e+00
-4.903264799950936321693006902933e+03	-6.714251514587899979675383876909e-05	-3.600827936043985588341828640857e-05	0.000000000000000000000000000000e+00
-4.903164799950935957895126193762e+03	-6.745487670807630243771657596596e-05	-3.600852148312041692149523819388e-05	0.000000000000000000000000000000e+00
-4.903064799950935594097245484591e+03	-6.776762239451938993773510988561e-05	-3.600874211824052874633683707373e-05	0.000000000000000000000000000000e+00
-4.902964799950935230299364775419e+03	-6.808074921814035319455465922189e-05	-3.600894189934191304616750706202e-05	0.000000000000000000000000000000e+00
-4.902864799950934866501484066248e+03	-6.839425418449021089849215737644e-05	-3.600912145351044355446462619241e-05	0.000000000000000000000000000000e+00
-4.902764799950934502703603357077e+03	-6.870813429178082749892997327379e-05	-3.600928140135076894285878768009e-05	0.000000000000000000000000000000e+00
-4.902664799950934138905722647905e+03	-6.902238653092706156377128534629e-05	-3.600942235696108479183277784053e-05	0.000000000000000000000000000000e+00
-4.902564799950933775107841938734e+03	-6.933700788558900900658554800060e-05	-3.600954492790800720537422452416e-05	0.000000000000000000000000000000e+00
-4.902464799950933411309961229563e+03	-6.965199533221440894407983090986e-05	-3.600964971520168359485347675530e-05	0.000000000000000000000000000000e+00
-4.902364799950933047512080520391e+03	-6.996734584008123928895034326914e-05	-3.600973731327097800180084274935e-05	0.000000000000000000000000000000e+00
-4.902264799950932683714199811220e+03	-7.028305637134043431547836267015e-05	-3.600980830993885970859116896214e-05	0.000000000000000000000000000000e+00
-4.902164799950932319916319102049e+03	-7.059912388105877840797919287041e-05	-3.600986328639794770319071393061e-05	0.000000000000000000000000000000e+00
-4.902064799950931956118438392878e+03	-7.091554531726192178199552618167e-05	-3.600990281718617711664842673258e-05	0.000000000000000000000000000000e+00
-4.901964799950931592320557683706e+03	-7.123231762097759949339814689040e-05	-3.600992747016266894849456647876e-05	0.000000000000000000000000000000e+00
-4.901864799950931228522676974535e+03	-7.154943772627891821012241502231e-05	-3.600993780648371498862014838949e-05	0.000000000000000000000000000000e+00
-4.901764799950930864724796265364e+03	-7.186690256032791403444787148302e-05	-3.600993438057896602706373090363e-05	0.000000000000000000000000000000e+00
-4.901664799950930500926915556192e+03	-7.218470904341913743033215533629e-05	-3.600991774012772848401545133790e-05	0.000000000000000000000000000000e+00
-4.901564799950930137129034847021e+03	-7.250285408902346854370657425193e-05	-3.600988842603546432772840257819e-05	0.000000000000000000000000000000e+00
-4.901464799950929773331154137850e+03	-7.282133460383205449551607957304e-05	-3.600984697241044007022872652790e-05	0.000000000000000000000000000000e+00
-4.901364799950929409533273428679e+03	-7.314014748780040930508511420882e-05	-3.600979390654051806456084627861e-05	0.000000000000000000000000000000e+00
-4.901264799950929045735392719507e+03	-7.345928963419259512864639694030e-05	-3.600972974887014431367646127846e-05	0.000000000000000000000000000000e+00
-4.901164799950928681937512010336e+03	-7.377875792962567454841282810207e-05	-3.600965501297746502833152515421e-05	0.000000000000000000000000000000e+00
-4.901064799950928318139631301165e+03	-7.409854925411417641417655133296e-05	-3.600957020555162614409983046215e-05	0.000000000000000000000000000000e+00
-4.900964799950927954341750591993e+03	-7.441866048111479207786966849625e-05	-3.600947582637023546871246626466e-05	0.000000000000000000000000000000e+00
-4.900864799950927590543869882822e+03	-7.473908847757120715339651528808e-05	-3.600937236827698745972314853248e-05	0.000000000000000000000000000000e+00
-4.900764799950927226745989173651e+03	-7.505983010395901459162887325860e-05	-3.600926031715945063249942337258e-05	0.000000000000000000000000000000e+00
-4.900664799950926862948108464479e+03	-7.538088221433087170088999107165e-05	-3.600914015192701759853974308179e-05	0.000000000000000000000000000000e+00
-4.900564799950926499150227755308e+03	-7.570224165636168427249291790204e-05	-3.600901234448903806290714912919e-05	0.000000000000000000000000000000e+00
-4.900464799950926135352347046137e+03	-7.602390527139402109924049000256e-05	-3.600887735973310767572524992985e-05	0.000000000000000000000000000000e+00
-4.900364799950925771554466336966e+03	-7.634586989448365046666972189016e-05	-3.600873565550351951400007144422e-05	0.000000000000000000000000000000e+00
-4.900264799950925407756585627794e+03	-7.666813235444517151198629001385e-05	-3.600858768257989174629493667190e-05	0.000000000000000000000000000000e+00
-4.900164799950925043958704918623e+03	-7.699068947389783531837920138585e-05	-3.600843388465596470399479600566e-05	0.000000000000000000000000000000e+00
-4.900064799950924680160824209452e+03	-7.731353806931146087702555469434e-05	-3.600827469831857413542358647973e-05	0.000000000000000000000000000000e+00
-4.899964799950924316362943500280e+03	-7.763667495105256788952979851715e-05	-3.600811055302676676149672974070e-05	0.000000000000000000000000000000e+00
-4.899864799950923952565062791109e+03	-7.796009692343050957036298953540e-05	-3.600794187109113267180812711921e-05	0.000000000000000000000000000000e+00
-4.899764799950923588767182081938e+03	-7.828380078474389005237232819212e-05	-3.600776906765325969346155932094e-05	0.000000000000000000000000000000e+00
-4.899664799950923224969301372766e+03	-7.860778332732699534481785041962e-05	-3.600759255066540460033658321848e-05	0.000000000000000000000000000000e+00
-4.899564799950922861171420663595e+03	-7.893204133759645468437077253654e-05	-3.600741272087030662388956736564e-05	0.000000000000000000000000000000e+00
-4.899464799950922497373539954424e+03	-7.925657159609795609622046042020e-05	-3.600722997178119069933491247504e-05	0.000000000000000000000000000000e+00
-4.899364799950922133575659245253e+03	-7.958137087755313813803442757333e-05	-3.600704468966192656588856668698e-05	0.000000000000000000000000000000e+00
-4.899264799950921769777778536081e+03	-7.990643595090660361666273781012e-05	-3.600685725350737760239172580157e-05	0.000000000000000000000000000000e+00
-4.899164799950921405979897826910e+03	-8.023176357937306883011396863026e-05	-3.600666803502393262205114043972e-05	0.000000000000000000000000000000e+00
-4.899064799950921042182017117739e+03	-8.055735052048462122974842314349e-05	-3.600647739861020029750529602985e-05	0.000000000000000000000000000000e+00
-4.898964799950920678384136408567e+03	-8.088319352613813971279721481977e-05	-3.600628570133787299248004365460e-05	0.000000000000000000000000000000e+00
-4.898864799950920314586255699396e+03	-8.120928934264280978257144472110e-05	-3.600609329293278710508799389522e-05	0.000000000000000000000000000000e+00
-4.898764799950919950788374990225e+03	-8.153563471076778778647009549019e-05	-3.600590051575613926519020546735e-05	0.000000000000000000000000000000e+00
-4.898664799950919586990494281054e+03	-8.186222636578997357420517388960e-05	-3.600570770478589904340163685426e-05	0.000000000000000000000000000000e+00
-4.898564799950919223192613571882e+03	-8.218906103754194578635272616651e-05	-3.600551518759839106668604880035e-05	0.000000000000000000000000000000e+00
-4.898464799950918859394732862711e+03	-8.251613545045997845806678983038e-05	-3.600532328435007364559466980225e-05	0.000000000000000000000000000000e+00
-4.898364799950918495596852153540e+03	-8.284344632363217959553775004977e-05	-3.600513230775944615051284425356e-05	0.000000000000000000000000000000e+00
-4.898264799950918131798971444368e+03	-8.317099037084679238277656887490e-05	-3.600494256308920710965906786249e-05	0.000000000000000000000000000000e+00
-4.898164799950917768001090735197e+03	-8.349876430064061836114341907944e-05	-3.600475434812855460861916179205e-05	0.000000000000000000000000000000e+00
-4.898064799950917404203210026026e+03	-8.382676481634749481898494227750e-05	-3.600456795317564254394274159132e-05	0.000000000000000000000000000000e+00
-4.897964799950917040405329316854e+03	-8.415498861614696191665169200391e-05	-3.600438366102028759849207339983e-05	0.000000000000000000000000000000e+00
-4.897864799950916676607448607683e+03	-8.448343239311303823173282534498e-05	-3.600420174692679818953533477099e-05	0.000000000000000000000000000000e+00
-4.897764799950916312809567898512e+03	-8.481209283526307761945373098200e-05	-3.600402247861700670474721652781e-05	0.000000000000000000000000000000e+00
-4.897664799950915949011687189341e+03	-8.514096662560680225592668612933e-05	-3.600384611625348469732613154726e-05	0.000000000000000000000000000000e+00
-4.897564799950915585213806480169e+03	-8.547005044219538989151013774759e-05	-3.600367291242296136901876457692e-05	0.000000000000000000000000000000e+00
-4.897464799950915221415925770998e+03	-8.579934095817071018196670051381e-05	-3.600350311211989113094333880838e-05	0.000000000000000000000000000000e+00
-4.897364799950914857618045061827e+03	-8.612883484181469654489271547959e-05	-3.600333695273023122858380151712e-05	0.000000000000000000000000000000e+00
-4.897264799950914493820164352655e+03	-8.645852875659877222625643300447e-05	-3.600317466401539554963703859691e-05	0.000000000000000000000000000000e+00
-4.897164799950914130022283643484e+03	-8.678841936123345254978922458378e-05	-3.600301646809640494350385209188e-05	0.000000000000000000000000000000e+00
-4.897064799950913766224402934313e+03	-8.711850330971804203406688715816e-05	-3.600286257943820017110581055420e-05	0.000000000000000000000000000000e+00
-4.896964799950913402426522225142e+03	-8.744877725139039927222672776708e-05	-3.600271320483417169513659650271e-05	0.000000000000000000000000000000e+00
-4.896864799950913038628641515970e+03	-8.777923783097689154706483316559e-05	-3.600256854339085887690280474160e-05	0.000000000000000000000000000000e+00
-4.896764799950912674830760806799e+03	-8.810988168864236299866049550999e-05	-3.600242878651284568480850367678e-05	0.000000000000000000000000000000e+00
-4.896664799950912311032880097628e+03	-8.844070546004031963243513514428e-05	-3.600229411788783258569282552664e-05	0.000000000000000000000000000000e+00
-4.896564799950911947234999388456e+03	-8.877170577636312787973837945543e-05	-3.600216471347191850033847559942e-05	0.000000000000000000000000000000e+00
-4.896464799950911583437118679285e+03	-8.910287926439236223623285848561e-05	-3.600204074147504538930611439618e-05	0.000000000000000000000000000000e+00
-4.896364799950911219639237970114e+03	-8.943422254654928842555056123231e-05	-3.600192236234666645546681484902e-05	0.000000000000000000000000000000e+00
-4.896264799950910855841357260942e+03	-8.976573224094538722053066015505e-05	-3.600180972876156342433323631624e-05	0.000000000000000000000000000000e+00
-4.896164799950910492043476551771e+03	-9.009740496143302734225605243878e-05	-3.600170298560590776987960781597e-05	0.000000000000000000000000000000e+00
-4.896064799950910128245595842600e+03	-9.042923731765623322677999373909e-05	-3.600160226996344391310611587897e-05	0.000000000000000000000000000000e+00
-4.895964799950909764447715133429e+03	-9.076122591510153410701566834007e-05	-3.600150771110194347114641377772e-05	0.000000000000000000000000000000e+00
-4.895864799950909400649834424257e+03	-9.109336735514896217242447606921e-05	-3.600141943045978825538311340893e-05	0.000000000000000000000000000000e+00
-4.895764799950909036851953715086e+03	-9.142565823512309138628578741859e-05	-3.600133754163277688626135231154e-05	0.000000000000000000000000000000e+00
-4.895664799950908673054073005915e+03	-9.175809514834422538076541542296e-05	-3.600126215036112114348254564788e-05	0.000000000000000000000000000000e+00
-4.895564799950908309256192296743e+03	-9.209067468417968021967418001950e-05	-3.600119335451663205157832314818e-05	0.000000000000000000000000000000e+00
-4.895464799950907945458311587572e+03	-9.242339342809510781880794061394e-05	-3.600113124409008892460107298383e-05	0.000000000000000000000000000000e+00
-4.895364799950907581660430878401e+03	-9.275624796170598199661350147238e-05	-3.600107590117884558003971684492e-05	0.000000000000000000000000000000e+00
-4.895264799950907217862550169230e+03	-9.308923486282919294507176566356e-05	-3.600102739997456530174346767126e-05	0.000000000000000000000000000000e+00
-4.895164799950906854064669460058e+03	-9.342235070553462814805373293225e-05	-3.600098580675122007712513072519e-05	0.000000000000000000000000000000e+00
-4.895064799950906490266788750887e+03	-9.375559206019698369263815074248e-05	-3.600095117985323213589954338687e-05	0.000000000000000000000000000000e+00
-4.894964799950906126468908041716e+03	-9.408895549354758913295632138940e-05	-3.600092356968384588178366811917e-05	0.000000000000000000000000000000e+00
-4.894864799950905762671027332544e+03	-9.442243756872631366919984552410e-05	-3.600090301869367600704971432712e-05	0.000000000000000000000000000000e+00
-4.894764799950905398873146623373e+03	-9.475603484533363495695423850407e-05	-3.600088956136946567124917928382e-05	0.000000000000000000000000000000e+00
-4.894664799950905035075265914202e+03	-9.508974387948272146905970281239e-05	-3.600088322422303441531707401957e-05	0.000000000000000000000000000000e+00
-4.894564799950904671277385205030e+03	-9.542356122385166393527061723390e-05	-3.600088402578043613984706827758e-05	0.000000000000000000000000000000e+00
-4.894464799950904307479504495859e+03	-9.575748342773576099202365030649e-05	-3.600089197657130681874682043286e-05	0.000000000000000000000000000000e+00
-4.894364799950903943681623786688e+03	-9.609150703709988614736881018530e-05	-3.600090707911839517200991434009e-05	0.000000000000000000000000000000e+00
-4.894264799950903579883743077517e+03	-9.642562859463099027117205519488e-05	-3.600092932792733050771302738546e-05	0.000000000000000000000000000000e+00
-4.894164799950903216085862368345e+03	-9.675984463979060408531790438147e-05	-3.600095870947655319433897136427e-05	0.000000000000000000000000000000e+00
-4.894064799950902852287981659174e+03	-9.709415170886754394181938909725e-05	-3.600099520220746874979780849380e-05	0.000000000000000000000000000000e+00
-4.893964799950902488490100950003e+03	-9.742854633503057694334653637824e-05	-3.600103877651479166582815238939e-05	0.000000000000000000000000000000e+00
-4.893864799950902124692220240831e+03	-9.776302504838124869408072514787e-05	-3.600108939473709929656938810716e-05	0.000000000000000000000000000000e+00
-4.893764799950901760894339531660e+03	-9.809758437600677881320482276450e-05	-3.600114701114756870625049911538e-05	0.000000000000000000000000000000e+00
-4.893664799950901397096458822489e+03	-9.843222084203301065850194584428e-05	-3.600121157194495068610412547017e-05	0.000000000000000000000000000000e+00
-4.893564799950901033298578113317e+03	-9.876693096767749657522578177193e-05	-3.600128301524468607281576071344e-05	0.000000000000000000000000000000e+00
-4.893464799950900669500697404146e+03	-9.910171127130256959244375414286e-05	-3.600136127107029311751607014713e-05	0.000000000000000000000000000000e+00
-4.893364799950900305702816694975e+03	-9.943655826846860485476037316843e-05	-3.600144626134491748509908193299e-05	0.000000000000000000000000000000e+00
-4.893264799950899941904935985804e+03	-9.977146847198725394898627394369e-05	-3.600153789988307876518414119005e-05	0.000000000000000000000000000000e+00
-4.893164799950899578107055276632e+03	-1.001064383919748418611331275407e-04	-3.600163609238265415230309529626e-05	0.000000000000000000000000000000e+00
-4.893064799950899214309174567461e+03	-1.004414645359057774859357081709e-04	-3.600174073641703153267693005013e-05	0.000000000000000000000000000000e+00
-4.892964799950898850511293858290e+03	-1.007765434086660590040640528287e-04	-3.600185172142749974021763703647e-05	0.000000000000000000000000000000e+00
-4.892864799950898486713413149118e+03	-1.011116715126068741270257134168e-04	-3.600196892871580144285595381781e-05	0.000000000000000000000000000000e+00
-4.892764799950898122915532439947e+03	-1.014468453475982274471223210099e-04	-3.600209223143692997435791336436e-05	0.000000000000000000000000000000e+00
-4.892664799950897759117651730776e+03	-1.017820614110826762076233986676e-04	-3.600222149459212267778515648153e-05	0.000000000000000000000000000000e+00
-4.892564799950897395319771021605e+03	-1.021173161981291338355759545919e-04	-3.600235657502203720807185116648e-05	0.000000000000000000000000000000e+00
-4.892464799950897031521890312433e+03	-1.024526062014867276847226995606e-04	-3.600249732140015822756326513421e-05	0.000000000000000000000000000000e+00
-4.892364799950896667724009603262e+03	-1.027879279116387109885288886346e-04	-3.600264357422639383693452330704e-05	0.000000000000000000000000000000e+00
-4.892264799950896303926128894091e+03	-1.031232778168564696808992553478e-04	-3.600279516582090917533459650812e-05	0.000000000000000000000000000000e+00
-4.892164799950895940128248184919e+03	-1.034586524032535969795307262409e-04	-3.600295192031811587459258494626e-05	0.000000000000000000000000000000e+00
-4.892064799950895576330367475748e+03	-1.037940481548400221793737596698e-04	-3.600311365366091223517638897356e-05	0.000000000000000000000000000000e+00
-4.891964799950895212532486766577e+03	-1.041294615535761936562023088904e-04	-3.600328017359510636126798677203e-05	0.000000000000000000000000000000e+00
-4.891864799950894848734606057405e+03	-1.044648890794273160802924094170e-04	-3.600345127966407646506394324426e-05	0.000000000000000000000000000000e+00
-4.891764799950894484936725348234e+03	-1.048003272104177231553723270707e-04	-3.600362676320358702513821369529e-05	0.000000000000000000000000000000e+00
-4.891664799950894121138844639063e+03	-1.051357724226851961474640817507e-04	-3.600380640733686921908449085628e-05	0.000000000000000000000000000000e+00
-4.891564799950893757340963929892e+03	-1.054712211905354314915236879635e-04	-3.600398998696987753901158080261e-05	0.000000000000000000000000000000e+00
-4.891464799950893393543083220720e+03	-1.058066699864965490556628635588e-04	-3.600417726878674969494611990406e-05	0.000000000000000000000000000000e+00
-4.891364799950893029745202511549e+03	-1.061421152813736275104250506018e-04	-3.600436801124552401625125708229e-05	0.000000000000000000000000000000e+00
-4.891264799950892665947321802378e+03	-1.064775535443033210132243726598e-04	-3.600456196457399237831689675637e-05	0.000000000000000000000000000000e+00
-4.891164799950892302149441093206e+03	-1.068129812428085301028932163625e-04	-3.600475887076582417979306316447e-05	0.000000000000000000000000000000e+00
-4.891064799950891938351560384035e+03	-1.071483948428531403568655933078e-04	-3.600495846357687327893987161431e-05	0.000000000000000000000000000000e+00
-4.890964799950891574553679674864e+03	-1.074837908088967746008876580355e-04	-3.600516046852169499414841880025e-05	0.000000000000000000000000000000e+00
-4.890864799950891210755798965693e+03	-1.078191656039496399864183184825e-04	-3.600536460287028672115974825552e-05	0.000000000000000000000000000000e+00
-4.890764799950890846957918256521e+03	-1.081545156896273886205570025076e-04	-3.600557057564501828566400076781e-05	0.000000000000000000000000000000e+00
-4.890664799950890483160037547350e+03	-1.084898375262061001687158290352e-04	-3.600577808761779268886121796456e-05	0.000000000000000000000000000000e+00
-4.890564799950890119362156838179e+03	-1.088251275726771966946559988543e-04	-3.600598683130741014092948693026e-05	0.000000000000000000000000000000e+00
-4.890464799950889755564276129007e+03	-1.091603822868025336833772143130e-04	-3.600619649097714893492758192473e-05	0.000000000000000000000000000000e+00
-4.890364799950889391766395419836e+03	-1.094955981251694368538984747374e-04	-3.600640674263254283234136909897e-05	0.000000000000000000000000000000e+00
-4.890264799950889027968514710665e+03	-1.098307715432458609447832764694e-04	-3.600661725401938884159186438083e-05	0.000000000000000000000000000000e+00
-4.890164799950888664170634001493e+03	-1.101658989954355349471376568360e-04	-3.600682768462195150818705435825e-05	0.000000000000000000000000000000e+00
-4.890064799950888300372753292322e+03	-1.105009769351332022052983306004e-04	-3.600703768566138404530821426341e-05	0.000000000000000000000000000000e+00
-4.889964799950887936574872583151e+03	-1.108360018147798605175208264129e-04	-3.600724690009438663362145716107e-05	0.000000000000000000000000000000e+00
-4.889864799950887572776991873980e+03	-1.111709700859180699993034036055e-04	-3.600745496261203412767873399680e-05	0.000000000000000000000000000000e+00
-4.889764799950887208979111164808e+03	-1.115058781992473151568195932626e-04	-3.600766149963884093154406484949e-05	0.000000000000000000000000000000e+00
-4.889664799950886845181230455637e+03	-1.118407226046793398552964271531e-04	-3.600786612933204271485426728461e-05	0.000000000000000000000000000000e+00
-4.889564799950886481383349746466e+03	-1.121754997513936449177185394888e-04	-3.600806846158108141678702573962e-05	0.000000000000000000000000000000e+00
-4.889464799950886117585469037294e+03	-1.125102060878928773033150201321e-04	-3.600826809800730031419987997587e-05	0.000000000000000000000000000000e+00
-4.889364799950885753787588328123e+03	-1.128448380620583819163721406298e-04	-3.600846463196387625899444473454e-05	0.000000000000000000000000000000e+00
-4.889264799950885389989707618952e+03	-1.131793921212057127574646120394e-04	-3.600865764853593487459723632149e-05	0.000000000000000000000000000000e+00
-4.889164799950885026191826909781e+03	-1.135138647121401982847954670319e-04	-3.600884672454088936913857432742e-05	0.000000000000000000000000000000e+00
-4.889064799950884662393946200609e+03	-1.138482522812125745381717223381e-04	-3.600903142852901651785671455208e-05	0.000000000000000000000000000000e+00
-4.888964799950884298596065491438e+03	-1.141825512743745911579257290569e-04	-3.600921132078422238088216689178e-05	0.000000000000000000000000000000e+00
-4.888864799950883934798184782267e+03	-1.145167581372346987189994593770e-04	-3.600938595332502486145651032778e-05	0.000000000000000000000000000000e+00
-4.888764799950883571000304073095e+03	-1.148508693151137631700831054360e-04	-3.600955486990574632832212698119e-05	0.000000000000000000000000000000e+00
-4.888664799950883207202423363924e+03	-1.151848812531007667202265221107e-04	-3.600971760601795018360074540631e-05	0.000000000000000000000000000000e+00
-4.888564799950882843404542654753e+03	-1.155187903961085900406136062202e-04	-3.600987368889206038978859081290e-05	0.000000000000000000000000000000e+00
-4.888464799950882479606661945581e+03	-1.158525931889297944663366757290e-04	-3.601002263749921138971318845812e-05	0.000000000000000000000000000000e+00
-4.888364799950882115808781236410e+03	-1.161862860762924313032251610878e-04	-3.601016396255330131439750807054e-05	0.000000000000000000000000000000e+00
-4.888264799950881752010900527239e+03	-1.165198655029158782397286087118e-04	-3.601029716651327558388576144388e-05	0.000000000000000000000000000000e+00
-4.888164799950881388213019818068e+03	-1.168533279135667299689083087344e-04	-3.601042174358563412476727516598e-05	0.000000000000000000000000000000e+00
-4.888064799950881024415139108896e+03	-1.171866697531146617053746106230e-04	-3.601053717972710799428981420789e-05	0.000000000000000000000000000000e+00
-4.887964799950880660617258399725e+03	-1.175198874665883604648600191389e-04	-3.601064295264761383127960492345e-05	0.000000000000000000000000000000e+00
-4.887864799950880296819377690554e+03	-1.178529774992314292387379781601e-04	-3.601073853181338448991438694335e-05	0.000000000000000000000000000000e+00
-4.887764799950879933021496981382e+03	-1.181859362965583589311774348474e-04	-3.601082337845030973766738413566e-05	0.000000000000000000000000000000e+00
-4.887664799950879569223616272211e+03	-1.185187603044105138488245598793e-04	-3.601089694554753445126724087366e-05	0.000000000000000000000000000000e+00
-4.887564799950879205425735563040e+03	-1.188514459690121036379573116193e-04	-3.601095867786123299551098719817e-05	0.000000000000000000000000000000e+00
-4.887464799950878841627854853868e+03	-1.191839897370261823266943124189e-04	-3.601100801191861399503865714955e-05	0.000000000000000000000000000000e+00
-4.887364799950878477829974144697e+03	-1.195163880556107015773123491975e-04	-3.601104437602214872280598223497e-05	0.000000000000000000000000000000e+00
-4.887264799950878114032093435526e+03	-1.198486373724745232809824058151e-04	-3.601106719025400277646442592783e-05	0.000000000000000000000000000000e+00
-4.887164799950877750234212726355e+03	-1.201807341359334999151414757890e-04	-3.601107586648069137143929330236e-05	0.000000000000000000000000000000e+00
-4.887064799950877386436332017183e+03	-1.205126747949665006907557507354e-04	-3.601106980835796502696949383804e-05	0.000000000000000000000000000000e+00
-4.886964799950877022638451308012e+03	-1.208444557992715325672739012930e-04	-3.601104841133587143500033311838e-05	0.000000000000000000000000000000e+00
-4.886864799950876658840570598841e+03	-1.211760735993218070574717337706e-04	-3.601101106266408160335584787148e-05	0.000000000000000000000000000000e+00
-4.886764799950876295042689889669e+03	-1.215075246464218205848240028644e-04	-3.601095714139741251055490400823e-05	0.000000000000000000000000000000e+00
-4.886664799950875931244809180498e+03	-1.218388053927635161560391607871e-04	-3.601088601840155982479821372699e-05	0.000000000000000000000000000000e+00
-4.886564799950875567446928471327e+03	-1.221699122914823366133768578479e-04	-3.601079705635904068712627168480e-05	0.000000000000000000000000000000e+00
-4.886464799950875203649047762156e+03	-1.225008417967133863071826915814e-04	-3.601068960977540076885683451025e-05	0.000000000000000000000000000000e+00
-4.886364799950874839851167052984e+03	-1.228315903636475385583143316026e-04	-3.601056302498557040682111707319e-05	0.000000000000000000000000000000e+00
-4.886264799950874476053286343813e+03	-1.231621544485875566730948005301e-04	-3.601041664016049856540668816507e-05	0.000000000000000000000000000000e+00
-4.886164799950874112255405634642e+03	-1.234925305090042691683743791842e-04	-3.601024978531395620518981703917e-05	0.000000000000000000000000000000e+00
-4.886064799950873748457524925470e+03	-1.238227150035926772339567314418e-04	-3.601006178230959714958378525829e-05	0.000000000000000000000000000000e+00
-4.885964799950873384659644216299e+03	-1.241527043923280893000793412284e-04	-3.600985194486820868686738350561e-05	0.000000000000000000000000000000e+00
-4.885864799950873020861763507128e+03	-1.244824951365222556048939495099e-04	-3.600961957857519256517506156534e-05	0.000000000000000000000000000000e+00
-4.885764799950872657063882797956e+03	-1.248120836988795027619469912850e-04	-3.600936398088824927539441933533e-05	0.000000000000000000000000000000e+00
-4.885664799950872293266002088785e+03	-1.251414665435528954327143447145e-04	-3.600908444114530627955250707828e-05	0.000000000000000000000000000000e+00
-4.885564799950871929468121379614e+03	-1.254706401362003437890274559763e-04	-3.600878024057263597458231063619e-05	0.000000000000000000000000000000e+00
-4.885464799950871565670240670443e+03	-1.257996009440407380805537762569e-04	-3.600845065229319727278731178011e-05	0.000000000000000000000000000000e+00
-4.885364799950871201872359961271e+03	-1.261283454359100560972228866063e-04	-3.600809494133520757526770172952e-05	0.000000000000000000000000000000e+00
-4.885264799950870838074479252100e+03	-1.264568700823174977367069349299e-04	-3.600771236464093158578109177270e-05	0.000000000000000000000000000000e+00
-4.885164799950870474276598542929e+03	-1.267851713555015653617924487051e-04	-3.600730217107567341251056491913e-05	0.000000000000000000000000000000e+00
-4.885064799950870110478717833757e+03	-1.271132457294861712628064598363e-04	-3.600686360143697873400364661833e-05	0.000000000000000000000000000000e+00
-4.884964799950869746680837124586e+03	-1.274410896801367722250969416464e-04	-3.600639588846408091060008471729e-05	0.000000000000000000000000000000e+00
-4.884864799950869382882956415415e+03	-1.277686996852163685712416851814e-04	-3.600589825684756393629412651869e-05	0.000000000000000000000000000000e+00
-4.884764799950869019085075706244e+03	-1.280960722244416116234744240643e-04	-3.600536992323920834971340276809e-05	0.000000000000000000000000000000e+00
-4.884664799950868655287194997072e+03	-1.284232037795388569560023350746e-04	-3.600481009626208786685019891394e-05	0.000000000000000000000000000000e+00
-4.884564799950868291489314287901e+03	-1.287500908343001905422692265901e-04	-3.600421797652086252543648936530e-05	0.000000000000000000000000000000e+00
-4.884464799950867927691433578730e+03	-1.290767298746394820072730391658e-04	-3.600359275661230899854420295370e-05	0.000000000000000000000000000000e+00
-4.884364799950867563893552869558e+03	-1.294031173886483565647204097004e-04	-3.600293362113606097235640746135e-05	0.000000000000000000000000000000e+00
-4.884264799950867200095672160387e+03	-1.297292498666521940592355477406e-04	-3.600223974670554603558225714721e-05	0.000000000000000000000000000000e+00
-4.884164799950866836297791451216e+03	-1.300551238012661009035147996471e-04	-3.600151030195916651436074951143e-05	0.000000000000000000000000000000e+00
-4.884064799950866472499910742044e+03	-1.303807356874508549104269006236e-04	-3.600074444757169037133540112627e-05	0.000000000000000000000000000000e+00
-4.883964799950866108702030032873e+03	-1.307060820225688772301675388832e-04	-3.599994133626585216889984253363e-05	0.000000000000000000000000000000e+00
-4.883864799950865744904149323702e+03	-1.310311593064400416570880469891e-04	-3.599910011282417087287791024330e-05	0.000000000000000000000000000000e+00
-4.883764799950865381106268614531e+03	-1.313559640413977007769585902963e-04	-3.599821991410099804916539190103e-05	0.000000000000000000000000000000e+00
-4.883664799950865017308387905359e+03	-1.316804927323444139586339218795e-04	-3.599729986903476257201553445420e-05	0.000000000000000000000000000000e+00
-4.883564799950864653510507196188e+03	-1.320047418868078921861536345617e-04	-3.599633909866044572528620548724e-05	0.000000000000000000000000000000e+00
-4.883464799950864289712626487017e+03	-1.323287080149967531554622279799e-04	-3.599533671612226636785797362350e-05	0.000000000000000000000000000000e+00
-4.883364799950863925914745777845e+03	-1.326523876298562763711291756508e-04	-3.599429182668658971575026406242e-05	0.000000000000000000000000000000e+00
-4.883264799950863562116865068674e+03	-1.329757772471242395582319284486e-04	-3.599320352775505296467201121757e-05	0.000000000000000000000000000000e+00
-4.883164799950863198318984359503e+03	-1.332988733853865924439130452583e-04	-3.599207090887788742421607435240e-05	0.000000000000000000000000000000e+00
-4.883064799950862834521103650331e+03	-1.336216725661331576439916357657e-04	-3.599089305176748459754246245446e-05	0.000000000000000000000000000000e+00
-4.882964799950862470723222941160e+03	-1.339441713138133044445204911099e-04	-3.598966903031216554896890014170e-05	0.000000000000000000000000000000e+00
-4.882864799950862106925342231989e+03	-1.342663661558915412681802781236e-04	-3.598839791059014678320515656651e-05	0.000000000000000000000000000000e+00
-4.882764799950861743127461522818e+03	-1.345882536229032165608909821231e-04	-3.598707875088376362260333962695e-05	0.000000000000000000000000000000e+00
-4.882664799950861379329580813646e+03	-1.349098302485099486278802283223e-04	-3.598571060169387654352479710695e-05	0.000000000000000000000000000000e+00
-4.882564799950861015531700104475e+03	-1.352310925695552452051317882109e-04	-3.598429250575450112940509295179e-05	0.000000000000000000000000000000e+00
-4.882464799950860651733819395304e+03	-1.355520371261199875055625252429e-04	-3.598282349804765486425348064436e-05	0.000000000000000000000000000000e+00
-4.882364799950860287935938686132e+03	-1.358726604615778329500364041138e-04	-3.598130260581842754285045171692e-05	0.000000000000000000000000000000e+00
-4.882264799950859924138057976961e+03	-1.361929591226506721084871243121e-04	-3.597972884859024141632546922587e-05	0.000000000000000000000000000000e+00
-4.882164799950859560340177267790e+03	-1.365129296594639772208235051210e-04	-3.597810123818036883575066653407e-05	0.000000000000000000000000000000e+00
-4.882064799950859196542296558619e+03	-1.368325686256021507178348706191e-04	-3.597641877871560574979684088426e-05	0.000000000000000000000000000000e+00
-4.881964799950858832744415849447e+03	-1.371518725781637924269334982696e-04	-3.597468046664822302919614638306e-05	0.000000000000000000000000000000e+00
-4.881864799950858468946535140276e+03	-1.374708380778169938829513796463e-04	-3.597288529077208719779423784502e-05	0.000000000000000000000000000000e+00
-4.881764799950858105148654431105e+03	-1.377894616888544700086111083337e-04	-3.597103223223901155656406780636e-05	0.000000000000000000000000000000e+00
-4.881664799950857741350773721933e+03	-1.381077399792487450051053921030e-04	-3.596912026457532414805418063963e-05	0.000000000000000000000000000000e+00
-4.881564799950857377552893012762e+03	-1.384256695207073111376222529501e-04	-3.596714835369863900874434770039e-05	0.000000000000000000000000000000e+00
-4.881464799950857013755012303591e+03	-1.387432468887276248905443543080e-04	-3.596511545793485103809927760921e-05	0.000000000000000000000000000000e+00
-4.881364799950856649957131594419e+03	-1.390604686626521031226483282595e-04	-3.596302052803534093179324560019e-05	0.000000000000000000000000000000e+00
-4.881264799950856286159250885248e+03	-1.393773314257231463273584148865e-04	-3.596086250719439695536921997032e-05	0.000000000000000000000000000000e+00
-4.881164799950855922361370176077e+03	-1.396938317651380263677285409329e-04	-3.595864033106684000580532956093e-05	0.000000000000000000000000000000e+00
-4.881064799950855558563489466906e+03	-1.400099662721037471063700863283e-04	-3.595635292778586551351582834002e-05	0.000000000000000000000000000000e+00
-4.880964799950855194765608757734e+03	-1.403257315418918237202167142996e-04	-3.595399921798111573731371315432e-05	0.000000000000000000000000000000e+00
-4.880864799950854830967728048563e+03	-1.406411241738930891203435136205e-04	-3.595157811479692824222637037579e-05	0.000000000000000000000000000000e+00
-4.880764799950854467169847339392e+03	-1.409561407716723106364059558970e-04	-3.594908852391082832280003178660e-05	0.000000000000000000000000000000e+00
-4.880664799950854103371966630220e+03	-1.412707779430228609111874771287e-04	-3.594652934355223149057514953064e-05	0.000000000000000000000000000000e+00
-4.880564799950853739574085921049e+03	-1.415850323000213616900927471320e-04	-3.594389946452132214441479995948e-05	0.000000000000000000000000000000e+00
-4.880464799950853375776205211878e+03	-1.418989004590821378752607540008e-04	-3.594119777020820329137620885440e-05	0.000000000000000000000000000000e+00
-4.880364799950853011978324502707e+03	-1.422123790410116715796778885661e-04	-3.593842313661219534538099340537e-05	0.000000000000000000000000000000e+00
-4.880264799950852648180443793535e+03	-1.425254646710630561812910288566e-04	-3.593557443236139242390136949723e-05	0.000000000000000000000000000000e+00
-4.880164799950852284382563084364e+03	-1.428381539789902877467947517331e-04	-3.593265051873241515629012199362e-05	0.000000000000000000000000000000e+00
-4.880064799950851920584682375193e+03	-1.431504435991025835604728566608e-04	-3.592965024967035322749075998416e-05	0.000000000000000000000000000000e+00
-4.879964799950851556786801666021e+03	-1.434623301703185651277683287930e-04	-3.592657247180894509097290323574e-05	0.000000000000000000000000000000e+00
-4.879864799950851192988920956850e+03	-1.437738103362204140737989899179e-04	-3.592341602449097452210216574464e-05	0.000000000000000000000000000000e+00
-4.879764799950850829191040247679e+03	-1.440848807451079467267102129924e-04	-3.592017973978883657809949014883e-05	0.000000000000000000000000000000e+00
-4.879664799950850465393159538507e+03	-1.443955380500526615959733245376e-04	-3.591686244252535427975286941304e-05	0.000000000000000000000000000000e+00
-4.879564799950850101595278829336e+03	-1.447057789089516513254124463472e-04	-3.591346295029477147598209740842e-05	0.000000000000000000000000000000e+00
-4.879464799950849737797398120165e+03	-1.450155999845814604361227129203e-04	-3.590998007348399643015590676498e-05	0.000000000000000000000000000000e+00
-4.879364799950849373999517410994e+03	-1.453249979446519701744428010315e-04	-3.590641261529400126047140151542e-05	0.000000000000000000000000000000e+00
-4.879264799950849010201636701822e+03	-1.456339694618600123093843379252e-04	-3.590275937176147210208587701175e-05	0.000000000000000000000000000000e+00
-4.879164799950848646403755992651e+03	-1.459425112139431455603871823357e-04	-3.589901913178065578089240283965e-05	0.000000000000000000000000000000e+00
-4.879064799950848282605875283480e+03	-1.462506198837331880795858962685e-04	-3.589519067712540299893916873053e-05	0.000000000000000000000000000000e+00
-4.878964799950847918807994574308e+03	-1.465582921592097499340762167819e-04	-3.589127278247142836028332757436e-05	0.000000000000000000000000000000e+00
-4.878864799950847555010113865137e+03	-1.468655247335536571679642792176e-04	-3.588726421541878046101575749915e-05	0.000000000000000000000000000000e+00
-4.878764799950847191212233155966e+03	-1.471723143052002674441985918818e-04	-3.588316373651450171466600891357e-05	0.000000000000000000000000000000e+00
-4.878664799950846827414352446795e+03	-1.474786575778928398965106350005e-04	-3.587897009927551857056890471931e-05	0.000000000000000000000000000000e+00
-4.878564799950846463616471737623e+03	-1.477845512607357152459752747120e-04	-3.587468205021172824387490352116e-05	0.000000000000000000000000000000e+00
-4.878464799950846099818591028452e+03	-1.480899920682473603922996163718e-04	-3.587029832884928873346780386910e-05	0.000000000000000000000000000000e+00
-4.878364799950845736020710319281e+03	-1.483949767204135214253291064068e-04	-3.586581766775409857526263346372e-05	0.000000000000000000000000000000e+00
-4.878264799950845372222829610109e+03	-1.486995019427400784809562006572e-04	-3.586123879255552731725592563450e-05	0.000000000000000000000000000000e+00
-4.878164799950845008424948900938e+03	-1.490035644663060361223005934050e-04	-3.585656042197030184863829060937e-05	0.000000000000000000000000000000e+00
-4.878064799950844644627068191767e+03	-1.493071610278161884602377007525e-04	-3.585178126782661634560506191960e-05	0.000000000000000000000000000000e+00
-4.877964799950844280829187482595e+03	-1.496102883696539469042530168252e-04	-3.584690003508845905760143990548e-05	0.000000000000000000000000000000e+00
-4.877864799950843917031306773424e+03	-1.499129432399338426526447243248e-04	-3.584191542188012205268424215099e-05	0.000000000000000000000000000000e+00
-4.877764799950843553233426064253e+03	-1.502151223925541647079978657686e-04	-3.583682611951093457958172905364e-05	0.000000000000000000000000000000e+00
-4.877664799950843189435545355082e+03	-1.505168225872493268421153933545e-04	-3.583163081250016583634288025451e-05	0.000000000000000000000000000000e+00
-4.877564799950842825637664645910e+03	-1.508180405896422616660035309621e-04	-3.582632817860218523700263637544e-05	0.000000000000000000000000000000e+00
-4.877464799950842461839783936739e+03	-1.511187731712966791745855754669e-04	-3.582091688883176497978227947883e-05	0.000000000000000000000000000000e+00
-4.877364799950842098041903227568e+03	-1.514190171097691897661441373657e-04	-3.581539560748961978451504473142e-05	0.000000000000000000000000000000e+00
-4.877264799950841734244022518396e+03	-1.517187691886614814718720056774e-04	-3.580976299218814314171549506582e-05	0.000000000000000000000000000000e+00
-4.877164799950841370446141809225e+03	-1.520180261976721990298255793306e-04	-3.580401769387735362581981490848e-05	0.000000000000000000000000000000e+00
-4.877064799950841006648261100054e+03	-1.523167849326488771689869228254e-04	-3.579815835687100383875197673333e-05	0.000000000000000000000000000000e+00
-4.876964799950840642850380390882e+03	-1.526150421956397654731085733459e-04	-3.579218361887294007524229488837e-05	0.000000000000000000000000000000e+00
-4.876864799950840279052499681711e+03	-1.529127947949454906142324750462e-04	-3.578609211100362461847185224784e-05	0.000000000000000000000000000000e+00
-4.876764799950839915254618972540e+03	-1.532100395451706101659916647861e-04	-3.577988245782688165241500199976e-05	0.000000000000000000000000000000e+00
-4.876664799950839551456738263369e+03	-1.535067732672752477320748942802e-04	-3.577355327737681258077132029349e-05	0.000000000000000000000000000000e+00
-4.876564799950839187658857554197e+03	-1.538029927886263214988765701818e-04	-3.576710318118494851512279009143e-05	0.000000000000000000000000000000e+00
-4.876464799950838823860976845026e+03	-1.540986949430489625235268791315e-04	-3.576053077430757894594401391508e-05	0.000000000000000000000000000000e+00
-4.876364799950838460063096135855e+03	-1.543938765708776890764331035655e-04	-3.575383465535327014899261155456e-05	0.000000000000000000000000000000e+00
-4.876264799950838096265215426683e+03	-1.546885345190074454585493768377e-04	-3.574701341651060043213411487883e-05	0.000000000000000000000000000000e+00
-4.876164799950837732467334717512e+03	-1.549826656409446408186464383405e-04	-3.574006564357607834128346957492e-05	0.000000000000000000000000000000e+00
-4.876064799950837368669454008341e+03	-1.552762667968579982352012036628e-04	-3.573298991598227093051745595353e-05	0.000000000000000000000000000000e+00
-4.875964799950837004871573299170e+03	-1.555693348536294037982863347480e-04	-3.572578480682610821504013864924e-05	0.000000000000000000000000000000e+00
-4.875864799950836641073692589998e+03	-1.558618666849044846409166886758e-04	-3.571844888289739768831923538706e-05	0.000000000000000000000000000000e+00
-4.875764799950836277275811880827e+03	-1.561538591711431869703957664441e-04	-3.571098070470754212712982678113e-05	0.000000000000000000000000000000e+00
-4.875664799950835913477931171656e+03	-1.564453091996702727844992253381e-04	-3.570337882651842680318751699353e-05	0.000000000000000000000000000000e+00
-4.875564799950835549680050462484e+03	-1.567362136647256539573325184733e-04	-3.569564179637152353521609149389e-05	0.000000000000000000000000000000e+00
-4.875464799950835185882169753313e+03	-1.570265694675145636948626615137e-04	-3.568776815611717092386820371352e-05	0.000000000000000000000000000000e+00
-4.875364799950834822084289044142e+03	-1.573163735162577008853956872514e-04	-3.567975644144407142708055880043e-05	0.000000000000000000000000000000e+00
-4.875264799950834458286408334970e+03	-1.576056227262412931348911637741e-04	-3.567160518190895106575497019996e-05	0.000000000000000000000000000000e+00
-4.875164799950834094488527625799e+03	-1.578943140198668887517335912563e-04	-3.566331290096644274613749137082e-05	0.000000000000000000000000000000e+00
-4.875064799950833730690646916628e+03	-1.581824443267012029416124230252e-04	-3.565487811599913221252342032663e-05	0.000000000000000000000000000000e+00
-4.874964799950833366892766207457e+03	-1.584700105835257200569132773893e-04	-3.564629933834781406413322324411e-05	0.000000000000000000000000000000e+00
-4.874864799950833003094885498285e+03	-1.587570097343862687410548373279e-04	-3.563757507334193750736864303441e-05	0.000000000000000000000000000000e+00
-4.874764799950832639297004789114e+03	-1.590434387306424615475541894938e-04	-3.562870382033023506718541484339e-05	0.000000000000000000000000000000e+00
-4.874664799950832275499124079943e+03	-1.593292945310169177186576661143e-04	-3.561968407271154103384616651518e-05	0.000000000000000000000000000000e+00
-4.874564799950831911701243370771e+03	-1.596145741016445130690259990303e-04	-3.561051431796579964505350401893e-05	0.000000000000000000000000000000e+00
-4.874464799950831547903362661600e+03	-1.598992744161213859239306644966e-04	-3.560119303768528333225401594220e-05	0.000000000000000000000000000000e+00
-4.874364799950831184105481952429e+03	-1.601833924555539430574502279825e-04	-3.559171870760595326847741670662e-05	0.000000000000000000000000000000e+00
-4.874264799950830820307601243258e+03	-1.604669252086076216851778797334e-04	-3.558208979763907063792807705660e-05	0.000000000000000000000000000000e+00
-4.874164799950830456509720534086e+03	-1.607498696715555701417660339203e-04	-3.557230477190292310205738113282e-05	0.000000000000000000000000000000e+00
-4.874064799950830092711839824915e+03	-1.610322228483272201382536792380e-04	-3.556236208875479521112489278423e-05	0.000000000000000000000000000000e+00
-4.873964799950829728913959115744e+03	-1.613139817505567234941221688160e-04	-3.555226020082310144608539470568e-05	0.000000000000000000000000000000e+00
-4.873864799950829365116078406572e+03	-1.615951433976312804491337615787e-04	-3.554199755503970899585611253890e-05	0.000000000000000000000000000000e+00
-4.873764799950829001318197697401e+03	-1.618757048167392782397899786417e-04	-3.553157259267243671743696786791e-05	0.000000000000000000000000000000e+00
-4.873664799950828637520316988230e+03	-1.621556630429183754656813354345e-04	-3.552098374935775060767459421207e-05	0.000000000000000000000000000000e+00
-4.873564799950828273722436279058e+03	-1.624350151191034238255112009952e-04	-3.551022945513364901040653798248e-05	0.000000000000000000000000000000e+00
-4.873464799950827909924555569887e+03	-1.627137580961741730126851601668e-04	-3.549930813447271045393133226398e-05	0.000000000000000000000000000000e+00
-4.873364799950827546126674860716e+03	-1.629918890330030569260633122042e-04	-3.548821820631532444759517752608e-05	0.000000000000000000000000000000e+00
-4.873264799950827182328794151545e+03	-1.632694049965026004099521994561e-04	-3.547695808410313911881311943475e-05	0.000000000000000000000000000000e+00
-4.873164799950826818530913442373e+03	-1.635463030616728802042053603216e-04	-3.546552617581265115162536538662e-05	0.000000000000000000000000000000e+00
-4.873064799950826454733032733202e+03	-1.638225803116487419488350729679e-04	-3.545392088398898546063378600657e-05	0.000000000000000000000000000000e+00
-4.872964799950826090935152024031e+03	-1.640982338377469087684068504984e-04	-3.544214060577988492910933571167e-05	0.000000000000000000000000000000e+00
-4.872864799950825727137271314859e+03	-1.643732607395129814362166875696e-04	-3.543018373296983567237103396330e-05	0.000000000000000000000000000000e+00
-4.872764799950825363339390605688e+03	-1.646476581247682488030881220453e-04	-3.541804865201440236533586558565e-05	0.000000000000000000000000000000e+00
-4.872664799950824999541509896517e+03	-1.649214231096564169110063602375e-04	-3.540573374407472620039455390994e-05	0.000000000000000000000000000000e+00
-4.872564799950824635743629187346e+03	-1.651945528186901483713722171842e-04	-3.539323738505222613319467495074e-05	0.000000000000000000000000000000e+00
-4.872464799950824271945748478174e+03	-1.654670443847974933230388083771e-04	-3.538055794562343565369533227027e-05	0.000000000000000000000000000000e+00
-4.872364799950823908147867769003e+03	-1.657388949493681306549680565254e-04	-3.536769379127505639765632894367e-05	0.000000000000000000000000000000e+00
-4.872264799950823544349987059832e+03	-1.660101016622995550187785740448e-04	-3.535464328233916761218963431546e-05	0.000000000000000000000000000000e+00
-4.872164799950823180552106350660e+03	-1.662806616820430470008590484454e-04	-3.534140477402859825163672358173e-05	0.000000000000000000000000000000e+00
-4.872064799950822816754225641489e+03	-1.665505721756494535591014427567e-04	-3.532797661647252269014399250757e-05	0.000000000000000000000000000000e+00
-4.871964799950822452956344932318e+03	-1.668198303188149955646885080895e-04	-3.531435715475217840698257676380e-05	0.000000000000000000000000000000e+00
-4.871864799950822089158464223146e+03	-1.670884332959266958731209262723e-04	-3.530054472893678695977551229568e-05	0.000000000000000000000000000000e+00
-4.871764799950821725360583513975e+03	-1.673563783001078887104073888992e-04	-3.528653767411963081178719048303e-05	0.000000000000000000000000000000e+00
-4.871664799950821361562702804804e+03	-1.676236625332634309036572428653e-04	-3.527233432045431989459299826351e-05	0.000000000000000000000000000000e+00
-4.871564799950820997764822095633e+03	-1.678902832061247775864015752134e-04	-3.525793299319122080107483108158e-05	0.000000000000000000000000000000e+00
-4.871464799950820633966941386461e+03	-1.681562375382949765887513615681e-04	-3.524333201271404860874247866320e-05	0.000000000000000000000000000000e+00
-4.871364799950820270169060677290e+03	-1.684215227582934459871211174686e-04	-3.522852969457666199096235182253e-05	0.000000000000000000000000000000e+00
-4.871264799950819906371179968119e+03	-1.686861361036006161286809890143e-04	-3.521352434953997352466703585350e-05	0.000000000000000000000000000000e+00
-4.871164799950819542573299258947e+03	-1.689500748207024632355915949589e-04	-3.519831428360909039102649709108e-05	0.000000000000000000000000000000e+00
-4.871064799950819178775418549776e+03	-1.692133361651347990637500595668e-04	-3.518289779807057704886369409181e-05	0.000000000000000000000000000000e+00
-4.870964799950818814977537840605e+03	-1.694759174015274521413187969188e-04	-3.516727318952990086718679574318e-05	0.000000000000000000000000000000e+00
-4.870864799950818451179657131433e+03	-1.697378158036483947971456709425e-04	-3.515143874994906071683800630190e-05	0.000000000000000000000000000000e+00
-4.870764799950818087381776422262e+03	-1.699990286544474636133694733786e-04	-3.513539276668435108741395112020e-05	0.000000000000000000000000000000e+00
-4.870664799950817723583895713091e+03	-1.702595532461002154032969624353e-04	-3.511913352252432949209340340424e-05	0.000000000000000000000000000000e+00
-4.870564799950817359786015003920e+03	-1.705193868800513766134652193784e-04	-3.510265929572791262147299362617e-05	0.000000000000000000000000000000e+00
-4.870464799950816995988134294748e+03	-1.707785268670582927257040051217e-04	-3.508596836006266223278310389944e-05	0.000000000000000000000000000000e+00
-4.870364799950816632190253585577e+03	-1.710369705272341337137093075782e-04	-3.506905898484322689316605714538e-05	0.000000000000000000000000000000e+00
-4.870264799950816268392372876406e+03	-1.712947151900909910793996404621e-04	-3.505192943496993957701660105108e-05	0.000000000000000000000000000000e+00
-4.870164799950815904594492167234e+03	-1.715517581945827580488378449886e-04	-3.503457797096758466991184288730e-05	0.000000000000000000000000000000e+00
-4.870064799950815540796611458063e+03	-1.718080968891479013479356430238e-04	-3.501700284902432760286705715203e-05	0.000000000000000000000000000000e+00
-4.869964799950815176998730748892e+03	-1.720637286317520161377236931344e-04	-3.499920232103082066944452210855e-05	0.000000000000000000000000000000e+00
-4.869864799950814813200850039721e+03	-1.723186507899302454243500859477e-04	-3.498117463461941726307960487397e-05	0.000000000000000000000000000000e+00
-4.869764799950814449402969330549e+03	-1.725728607408295639438072788252e-04	-3.496291803320360973110492164295e-05	0.000000000000000000000000000000e+00
-4.869664799950814085605088621378e+03	-1.728263558712508181011702212970e-04	-3.494443075601758920151890253081e-05	0.000000000000000000000000000000e+00
-4.869564799950813721807207912207e+03	-1.730791335776906574896172319455e-04	-3.492571103815597481634380727655e-05	0.000000000000000000000000000000e+00
-4.869464799950813358009327203035e+03	-1.733311912663832495690163781887e-04	-3.490675711061368526651887966850e-05	0.000000000000000000000000000000e+00
-4.869364799950812994211446493864e+03	-1.735825263533419401344032317880e-04	-3.488756720032600006217368693306e-05	0.000000000000000000000000000000e+00
-4.869264799950812630413565784693e+03	-1.738331362644005343136982544294e-04	-3.486813953020872922311870767409e-05	0.000000000000000000000000000000e+00
-4.869164799950812266615685075521e+03	-1.740830184352546317755328075805e-04	-3.484847231919858625724326084416e-05	0.000000000000000000000000000000e+00
-4.869064799950811902817804366350e+03	-1.743321703115026366764234166951e-04	-3.482856378229368988792141736965e-05	0.000000000000000000000000000000e+00
-4.868964799950811539019923657179e+03	-1.745805893486866591877287868684e-04	-3.480841213059420808295305049818e-05	0.000000000000000000000000000000e+00
-4.868864799950811175222042948008e+03	-1.748282730123332272872266335284e-04	-3.478801557134318504262149307493e-05	0.000000000000000000000000000000e+00
-4.868764799950810811424162238836e+03	-1.750752187779938088153103281641e-04	-3.476737230796751048928633354151e-05	0.000000000000000000000000000000e+00
-4.868664799950810447626281529665e+03	-1.753214241312851980059139833656e-04	-3.474648054011901770598419458835e-05	0.000000000000000000000000000000e+00
-4.868564799950810083828400820494e+03	-1.755668865679296851770030407636e-04	-3.472533846371576453414611873605e-05	0.000000000000000000000000000000e+00
-4.868464799950809720030520111322e+03	-1.758116035937950637907389861425e-04	-3.470394427098344312032293657033e-05	0.000000000000000000000000000000e+00
-4.868364799950809356232639402151e+03	-1.760555727249345019883725038667e-04	-3.468229615049695229323650780273e-05	0.000000000000000000000000000000e+00
-4.868264799950808992434758692980e+03	-1.762987914876260888644848856543e-04	-3.466039228722209868983894498484e-05	0.000000000000000000000000000000e+00
-4.868164799950808628636877983809e+03	-1.765412574184124349513380636267e-04	-3.463823086255746728796128808270e-05	0.000000000000000000000000000000e+00
-4.868064799950808264838997274637e+03	-1.767829680641398661274099612939e-04	-3.461581005437643424049731777359e-05	0.000000000000000000000000000000e+00
-4.867964799950807901041116565466e+03	-1.770239209819975633158212202645e-04	-3.459312803706930845859535139653e-05	0.000000000000000000000000000000e+00
-4.867864799950807537243235856295e+03	-1.772641137395564853423274298549e-04	-3.457018298158563582517591172838e-05	0.000000000000000000000000000000e+00
-4.867764799950807173445355147123e+03	-1.775035439148081020579311717356e-04	-3.454697305547665248624811251688e-05	0.000000000000000000000000000000e+00
-4.867664799950806809647474437952e+03	-1.777422090962029919362225038881e-04	-3.452349642293785333870687059843e-05	0.000000000000000000000000000000e+00
-4.867564799950806445849593728781e+03	-1.779801068826891415151220110502e-04	-3.449975124485173670098314691046e-05	0.000000000000000000000000000000e+00
-4.867464799950806082051713019609e+03	-1.782172348837501906285152308840e-04	-3.447573567883067095643859212295e-05	0.000000000000000000000000000000e+00
-4.867364799950805718253832310438e+03	-1.784535907194434065873439587691e-04	-3.445144787925991027455890902687e-05	0.000000000000000000000000000000e+00
-4.867264799950805354455951601267e+03	-1.786891720204375228354259919072e-04	-3.442688599734073908115519757622e-05	0.000000000000000000000000000000e+00
-4.867164799950804990658070892096e+03	-1.789239764280503065547317520512e-04	-3.440204818113377238262759472143e-05	0.000000000000000000000000000000e+00
-4.867064799950804626860190182924e+03	-1.791580015942860720605522839577e-04	-3.437693257560239161550047493066e-05	0.000000000000000000000000000000e+00
-4.866964799950804263062309473753e+03	-1.793912451818728147259068839148e-04	-3.435153732265630246870205533050e-05	0.000000000000000000000000000000e+00
-4.866864799950803899264428764582e+03	-1.796237048642993991160593525436e-04	-3.432586056119524855990629563784e-05	0.000000000000000000000000000000e+00
-4.866764799950803535466548055410e+03	-1.798553783258523134421652533987e-04	-3.429990042715286063714635877986e-05	0.000000000000000000000000000000e+00
-4.866664799950803171668667346239e+03	-1.800862632616523969098648594311e-04	-3.427365505354061420064532006435e-05	0.000000000000000000000000000000e+00
-4.866564799950802807870786637068e+03	-1.803163573776912960173329780744e-04	-3.424712257049196330749990524467e-05	0.000000000000000000000000000000e+00
-4.866464799950802444072905927896e+03	-1.805456583908677582230029035060e-04	-3.422030110530656924405432106617e-05	0.000000000000000000000000000000e+00
-4.866364799950802080275025218725e+03	-1.807741640290236816678015596693e-04	-3.419318878249469182859995863843e-05	0.000000000000000000000000000000e+00
-4.866264799950801716477144509554e+03	-1.810018720309800564771673947462e-04	-3.416578372382170268681950142664e-05	0.000000000000000000000000000000e+00
-4.866164799950801352679263800383e+03	-1.812287801465726350125251542522e-04	-3.413808404835270694744828179346e-05	0.000000000000000000000000000000e+00
-4.866064799950800988881383091211e+03	-1.814548861366874665974890934450e-04	-3.411008787249733434452508840096e-05	0.000000000000000000000000000000e+00
-4.865964799950800625083502382040e+03	-1.816801877732961611935230683557e-04	-3.408179331005463873986022216300e-05	0.000000000000000000000000000000e+00
-4.865864799950800261285621672869e+03	-1.819046828394910175503290661325e-04	-3.405319847225812639451153485126e-05	0.000000000000000000000000000000e+00
-4.865764799950799897487740963697e+03	-1.821283691295198803056926140087e-04	-3.402430146782090621300487232048e-05	0.000000000000000000000000000000e+00
-4.865664799950799533689860254526e+03	-1.823512444488208886651109397192e-04	-3.399510040298098228908965645623e-05	0.000000000000000000000000000000e+00
-4.865564799950799169891979545355e+03	-1.825733066140569811359323226796e-04	-3.396559338154665487171171567304e-05	0.000000000000000000000000000000e+00
-4.865464799950798806094098836184e+03	-1.827945534531502105261152602012e-04	-3.393577850494207718504841020390e-05	0.000000000000000000000000000000e+00
-4.865364799950798442296218127012e+03	-1.830149828053157607873902001927e-04	-3.390565387225289356370669380247e-05	0.000000000000000000000000000000e+00
-4.865264799950798078498337417841e+03	-1.832345925210959638584212738621e-04	-3.387521758027202666571989220223e-05	0.000000000000000000000000000000e+00
-4.865164799950797714700456708670e+03	-1.834533804623939099321533463538e-04	-3.384446772354558665828888619487e-05	0.000000000000000000000000000000e+00
-4.865064799950797350902575999498e+03	-1.836713445025069493029418188357e-04	-3.381340239441889560000412129348e-05	0.000000000000000000000000000000e+00
-4.864964799950796987104695290327e+03	-1.838884825261600044783022456230e-04	-3.378201968308264057207560004947e-05	0.000000000000000000000000000000e+00
-4.864864799950796623306814581156e+03	-1.841047924295385841350625177881e-04	-3.375031767761912845351654488546e-05	0.000000000000000000000000000000e+00
-4.864764799950796259508933871984e+03	-1.843202721203217699704607346334e-04	-3.371829446404868299786219965064e-05	0.000000000000000000000000000000e+00
-4.864664799950795895711053162813e+03	-1.845349195177147427673197688236e-04	-3.368594812637614355384230169221e-05	0.000000000000000000000000000000e+00
-4.864564799950795531913172453642e+03	-1.847487325524813626693304557946e-04	-3.365327674663747898253438051164e-05	0.000000000000000000000000000000e+00
-4.864464799950795168115291744471e+03	-1.849617091669763157754657889598e-04	-3.362027840494653709978861710894e-05	0.000000000000000000000000000000e+00
-4.864364799950794804317411035299e+03	-1.851738473151772065242864906409e-04	-3.358695117954188221007921777428e-05	0.000000000000000000000000000000e+00
-4.864264799950794440519530326128e+03	-1.853851449627163790277034616238e-04	-3.355329314683377494189092660193e-05	0.000000000000000000000000000000e+00
-4.864164799950794076721649616957e+03	-1.855956000869125215643057336123e-04	-3.351930238145124017453205245154e-05	0.000000000000000000000000000000e+00
-4.864064799950793712923768907785e+03	-1.858052106768021084423625488569e-04	-3.348497695628926371395547856302e-05	0.000000000000000000000000000000e+00
-4.863964799950793349125888198614e+03	-1.860139747331705166021736941317e-04	-3.345031494255609061253334268748e-05	0.000000000000000000000000000000e+00
-4.863864799950792985328007489443e+03	-1.862218902685830609032568982997e-04	-3.341531440982063868531254380301e-05	0.000000000000000000000000000000e+00
-4.863764799950792621530126780272e+03	-1.864289553074157583609921084999e-04	-3.337997342606002722275107541527e-05	0.000000000000000000000000000000e+00
-4.863664799950792257732246071100e+03	-1.866351678858859026478855813735e-04	-3.334429005770720734740802937424e-05	0.000000000000000000000000000000e+00
-4.863564799950791893934365361929e+03	-1.868405260520823404392365407745e-04	-3.330826236969869401458727020682e-05	0.000000000000000000000000000000e+00
-4.863464799950791530136484652758e+03	-1.870450278659956122335322747929e-04	-3.327188842552240643319835800007e-05	0.000000000000000000000000000000e+00
-4.863364799950791166338603943586e+03	-1.872486713995478763324087356779e-04	-3.323516628726564401188903197237e-05	0.000000000000000000000000000000e+00
-4.863264799950790802540723234415e+03	-1.874514547366226159801766426583e-04	-3.319809401566311651528631831987e-05	0.000000000000000000000000000000e+00
-4.863164799950790438742842525244e+03	-1.876533759730940754528044633886e-04	-3.316066967014511652177277678533e-05	0.000000000000000000000000000000e+00
-4.863064799950790074944961816072e+03	-1.878544332168565335165755225688e-04	-3.312289130888578674895283970869e-05	0.000000000000000000000000000000e+00
-4.862964799950789711147081106901e+03	-1.880546245878532787311476770498e-04	-3.308475698885145514175493142162e-05	0.000000000000000000000000000000e+00
-4.862864799950789347349200397730e+03	-1.882539482181055034374500545269e-04	-3.304626476584915291965019457088e-05	0.000000000000000000000000000000e+00
-4.862764799950788983551319688559e+03	-1.884524022517408724849280465818e-04	-3.300741269457513262387121644181e-05	0.000000000000000000000000000000e+00
-4.862664799950788619753438979387e+03	-1.886499848450219022234081167610e-04	-3.296819882866355557122020614180e-05	0.000000000000000000000000000000e+00
-4.862564799950788255955558270216e+03	-1.888466941663740413393651751406e-04	-3.292862122073524029424937409338e-05	0.000000000000000000000000000000e+00
-4.862464799950787892157677561045e+03	-1.890425283964136974820813286158e-04	-3.288867792244655328297645024982e-05	0.000000000000000000000000000000e+00
-4.862364799950787528359796851873e+03	-1.892374857279759386291528855395e-04	-3.284836698453832683165451444829e-05	0.000000000000000000000000000000e+00
-4.862264799950787164561916142702e+03	-1.894315643661418691913456147091e-04	-3.280768645688493273960412155432e-05	0.000000000000000000000000000000e+00
-4.862164799950786800764035433531e+03	-1.896247625282660332225043164911e-04	-3.276663438854341699841762891587e-05	0.000000000000000000000000000000e+00
-4.862064799950786436966154724360e+03	-1.898170784440033297384847754685e-04	-3.272520882780274967564435040224e-05	0.000000000000000000000000000000e+00
-4.861964799950786073168274015188e+03	-1.900085103553359280360857130887e-04	-3.268340782223314256111149078698e-05	0.000000000000000000000000000000e+00
-4.861864799950785709370393306017e+03	-1.901990565165997493311117461090e-04	-3.264122941873548200972590671576e-05	0.000000000000000000000000000000e+00
-4.861764799950785345572512596846e+03	-1.903887151945109212913820329049e-04	-3.259867166359083632317522605248e-05	0.000000000000000000000000000000e+00
-4.861664799950784981774631887674e+03	-1.905774846681917988888699255767e-04	-3.255573260251005122305548167283e-05	0.000000000000000000000000000000e+00
-4.861564799950784617976751178503e+03	-1.907653632291970123568969341932e-04	-3.251241028068344019168883773929e-05	0.000000000000000000000000000000e+00
-4.861464799950784254178870469332e+03	-1.909523491815390001512947604212e-04	-3.246870274283056968063140845793e-05	0.000000000000000000000000000000e+00
-4.861364799950783890380989760160e+03	-1.911384408417135419115673311552e-04	-3.242460803325011885808043521351e-05	0.000000000000000000000000000000e+00
-4.861264799950783526583109050989e+03	-1.913236365387249661614010864952e-04	-3.238012419586982067144440011752e-05	0.000000000000000000000000000000e+00
-4.861164799950783162785228341818e+03	-1.915079346141111140636864584863e-04	-3.233524927429649777760323203779e-05	0.000000000000000000000000000000e+00
-4.861064799950782798987347632647e+03	-1.916913334219681134401591648952e-04	-3.228998131186617301206787100654e-05	0.000000000000000000000000000000e+00
-4.860964799950782435189466923475e+03	-1.918738313289749088455526937480e-04	-3.224431835169428150209350314448e-05	0.000000000000000000000000000000e+00
-4.860864799950782071391586214304e+03	-1.920554267144175205912076664916e-04	-3.219825843672592343737426379136e-05	0.000000000000000000000000000000e+00
-4.860764799950781707593705505133e+03	-1.922361179702131682434096404677e-04	-3.215179960978624558974592329008e-05	0.000000000000000000000000000000e+00
-4.860664799950781343795824795961e+03	-1.924159035009340417560208535974e-04	-3.210493991363086349047004097734e-05	0.000000000000000000000000000000e+00
-4.860564799950780979997944086790e+03	-1.925947817238309912879490326532e-04	-3.205767739099637847520821165581e-05	0.000000000000000000000000000000e+00
-4.860464799950780616200063377619e+03	-1.927727510688567562346928951911e-04	-3.201001008465098282042282651361e-05	0.000000000000000000000000000000e+00
-4.860364799950780252402182668447e+03	-1.929498099786891942598876514836e-04	-3.196193603744511231362288028457e-05	0.000000000000000000000000000000e+00
-4.860264799950779888604301959276e+03	-1.931259569087541579611444486630e-04	-3.191345329236218691503629285577e-05	0.000000000000000000000000000000e+00
-4.860164799950779524806421250105e+03	-1.933011903272481275904010056266e-04	-3.186455989256944628697232335668e-05	0.000000000000000000000000000000e+00
-4.860064799950779161008540540934e+03	-1.934755087151606811439463751157e-04	-3.181525388146882598076545245469e-05	0.000000000000000000000000000000e+00
-4.859964799950778797210659831762e+03	-1.936489105662966391917939601441e-04	-3.176553330274791493888220106356e-05	0.000000000000000000000000000000e+00
-4.859864799950778433412779122591e+03	-1.938213943872980199716743454630e-04	-3.171539620043100108845446349903e-05	0.000000000000000000000000000000e+00
-4.859764799950778069614898413420e+03	-1.939929586976657776425936319242e-04	-3.166484061893015081613073080646e-05	0.000000000000000000000000000000e+00
-4.859664799950777705817017704248e+03	-1.941636020297812694878486494687e-04	-3.161386460309640363940814067334e-05	0.000000000000000000000000000000e+00
-4.859564799950777342019136995077e+03	-1.943333229289275062776076730131e-04	-3.156246619827100075928241751377e-05	0.000000000000000000000000000000e+00
-4.859464799950776978221256285906e+03	-1.945021199533100773708393926853e-04	-3.151064345033668815179717093145e-05	0.000000000000000000000000000000e+00
-4.859364799950776614423375576735e+03	-1.946699916740780216071332597849e-04	-3.145839440576908742222897452656e-05	0.000000000000000000000000000000e+00
-4.859264799950776250625494867563e+03	-1.948369366753442645176508385418e-04	-3.140571711168811409311749094364e-05	0.000000000000000000000000000000e+00
-4.859164799950775886827614158392e+03	-1.950029535542059200108055971867e-04	-3.135260961590951108877642350414e-05	0.000000000000000000000000000000e+00
-4.859064799950775523029733449221e+03	-1.951680409207643752175082019207e-04	-3.129906996699638221980446783910e-05	0.000000000000000000000000000000e+00
-4.858964799950775159231852740049e+03	-1.953321973981450229707057530959e-04	-3.124509621431081375902277796897e-05	0.000000000000000000000000000000e+00
-4.858864799950774795433972030878e+03	-1.954954216225168045495408364332e-04	-3.119068640806556378004821272754e-05	0.000000000000000000000000000000e+00
-4.858764799950774431636091321707e+03	-1.956577122431116440032933256887e-04	-3.113583859937579892971162842663e-05	0.000000000000000000000000000000e+00
-4.858664799950774067838210612535e+03	-1.958190679222433674792902547068e-04	-3.108055084031089218684837383044e-05	0.000000000000000000000000000000e+00
-4.858564799950773704040329903364e+03	-1.959794873353266225508156894719e-04	-3.102482118394628160746098743950e-05	0.000000000000000000000000000000e+00
-4.858464799950773340242449194193e+03	-1.961389691708954722843688545098e-04	-3.096864768441538327999051904982e-05	0.000000000000000000000000000000e+00
-4.858364799950772976444568485022e+03	-1.962975121306216640462705136372e-04	-3.091202839696153816190574148415e-05	0.000000000000000000000000000000e+00
-4.858264799950772612646687775850e+03	-1.964551149293327627839977900237e-04	-3.085496137799006056024603283916e-05	0.000000000000000000000000000000e+00
-4.858164799950772248848807066679e+03	-1.966117762950300674670844891523e-04	-3.079744468512028661216425873270e-05	0.000000000000000000000000000000e+00
-4.858064799950771885050926357508e+03	-1.967674949689060938471524275784e-04	-3.073947637723771763315974703268e-05	0.000000000000000000000000000000e+00
-4.857964799950771521253045648336e+03	-1.969222697053620301128884495512e-04	-3.068105451454616346531126258590e-05	0.000000000000000000000000000000e+00
-4.857864799950771157455164939165e+03	-1.970760992720248130742610737087e-04	-3.062217715862000779825438656623e-05	0.000000000000000000000000000000e+00
-4.857764799950770793657284229994e+03	-1.972289824497639875063026426716e-04	-3.056284237245645316136816171948e-05	0.000000000000000000000000000000e+00
-4.857664799950770429859403520823e+03	-1.973809180327084028625655998113e-04	-3.050304822052783706672930696957e-05	0.000000000000000000000000000000e+00
-4.857564799950770066061522811651e+03	-1.975319048282624763077097718167e-04	-3.044279276883400575030684531708e-05	0.000000000000000000000000000000e+00
-4.857464799950769702263642102480e+03	-1.976819416571223744349267148479e-04	-3.038207408495472179447462190982e-05	0.000000000000000000000000000000e+00
-4.857364799950769338465761393309e+03	-1.978310273532919239328209393136e-04	-3.032089023810212257250065737146e-05	0.000000000000000000000000000000e+00
-4.857264799950768974667880684137e+03	-1.979791607640981698865850768598e-04	-3.025923929917320918622260228492e-05	0.000000000000000000000000000000e+00
-4.857164799950768610869999974966e+03	-1.981263407502068256589577988080e-04	-3.019711934080238622570002693379e-05	0.000000000000000000000000000000e+00
-4.857064799950768247072119265795e+03	-1.982725661856373704054756768045e-04	-3.013452843741404218644817925021e-05	0.000000000000000000000000000000e+00
-4.856964799950767883274238556623e+03	-1.984178359577779297492905463685e-04	-3.007146466527517054425321096911e-05	0.000000000000000000000000000000e+00
-4.856864799950767519476357847452e+03	-1.985621489673999125104980612022e-04	-3.000792610254802132317350493729e-05	0.000000000000000000000000000000e+00
-4.856764799950767155678477138281e+03	-1.987055041286724034899774382623e-04	-2.994391082934279332112247062891e-05	0.000000000000000000000000000000e+00
-4.856664799950766791880596429110e+03	-1.988479003691762852026880814549e-04	-2.987941692777036699303280786744e-05	0.000000000000000000000000000000e+00
-4.856564799950766428082715719938e+03	-1.989893366299181156654773960923e-04	-2.981444248199506443907508268509e-05	0.000000000000000000000000000000e+00
-4.856464799950766064284835010767e+03	-1.991298118653437622393997941117e-04	-2.974898557828746021485313844046e-05	0.000000000000000000000000000000e+00
-4.856364799950765700486954301596e+03	-1.992693250433517915265468900543e-04	-2.968304430507719552973129595319e-05	0.000000000000000000000000000000e+00
-4.856264799950765336689073592424e+03	-1.994078751453065882163345756695e-04	-2.961661675300585681966554496558e-05	0.000000000000000000000000000000e+00
-4.856164799950764972891192883253e+03	-1.995454611660512028812469731420e-04	-2.954970101497985770816652462134e-05	0.000000000000000000000000000000e+00
-4.856064799950764609093312174082e+03	-1.996820821139200100372002033566e-04	-2.948229518622336501297576116798e-05	0.000000000000000000000000000000e+00
-4.855964799950764245295431464911e+03	-1.998177370107510409432544085107e-04	-2.941439736433125863405979583121e-05	0.000000000000000000000000000000e+00
-4.855864799950763881497550755739e+03	-1.999524248918981537709999019015e-04	-2.934600564932209482973610170653e-05	0.000000000000000000000000000000e+00
-4.855764799950763517699670046568e+03	-2.000861448062428243031829477871e-04	-2.927711814369112031477583590888e-05	0.000000000000000000000000000000e+00
-4.855664799950763153901789337397e+03	-2.002188958162057740020056684216e-04	-2.920773295246329652290195877384e-05	0.000000000000000000000000000000e+00
-4.855564799950762790103908628225e+03	-2.003506769977583812369914539886e-04	-2.913784818324636113873703224808e-05	0.000000000000000000000000000000e+00
-4.855464799950762426306027919054e+03	-2.004814874404336859370356904719e-04	-2.906746194628389640601459631419e-05	0.000000000000000000000000000000e+00
-4.855364799950762062508147209883e+03	-2.006113262473372858222392389749e-04	-2.899657235450842115271306853597e-05	0.000000000000000000000000000000e+00
-4.855264799950761698710266500711e+03	-2.007401925351579344801444815261e-04	-2.892517752359452347377111181004e-05	0.000000000000000000000000000000e+00
-4.855164799950761334912385791540e+03	-2.008680854341778412863739333716e-04	-2.885327557201197986127584604876e-05	0.000000000000000000000000000000e+00
-4.855064799950760971114505082369e+03	-2.009950040882827544848343581663e-04	-2.878086462107892515662789512110e-05	0.000000000000000000000000000000e+00
-4.854964799950760607316624373198e+03	-2.011209476549718274274863860640e-04	-2.870794279501501572644285575908e-05	0.000000000000000000000000000000e+00
-4.854864799950760243518743664026e+03	-2.012459153053671053433537618815e-04	-2.863450822099461974350707860193e-05	0.000000000000000000000000000000e+00
-4.854764799950759879720862954855e+03	-2.013699062242228765822610325742e-04	-2.856055902920001085586523825732e-05	0.000000000000000000000000000000e+00
-4.854664799950759515922982245684e+03	-2.014929196099347528080281133356e-04	-2.848609335287460590162116058632e-05	0.000000000000000000000000000000e+00
-4.854564799950759152125101536512e+03	-2.016149546745483968259587959082e-04	-2.841110932837617213055254883347e-05	0.000000000000000000000000000000e+00
-4.854464799950758788327220827341e+03	-2.017360106437680877800033840686e-04	-2.833560509523006830704359992890e-05	0.000000000000000000000000000000e+00
-4.854364799950758424529340118170e+03	-2.018560867569650424044325198736e-04	-2.825957879618250952994014391084e-05	0.000000000000000000000000000000e+00
-4.854264799950758060731459408998e+03	-2.019751822671853839098049521183e-04	-2.818302857725380155921868219338e-05	0.000000000000000000000000000000e+00
-4.854164799950757696933578699827e+03	-2.020932964411579211335551198303e-04	-2.810595258779163612902762814372e-05	0.000000000000000000000000000000e+00
-4.854064799950757333135697990656e+03	-2.022104285593016566400376143875e-04	-2.802834898052433882688350141876e-05	0.000000000000000000000000000000e+00
-4.853964799950756969337817281485e+03	-2.023265779157330237700285202607e-04	-2.795021591161416101858037952521e-05	0.000000000000000000000000000000e+00
-4.853864799950756605539936572313e+03	-2.024417438182728797447379465169e-04	-2.787155154071055483244040429369e-05	0.000000000000000000000000000000e+00
-4.853764799950756241742055863142e+03	-2.025559255884532548243337490845e-04	-2.779235403100346508422323343890e-05	0.000000000000000000000000000000e+00
-4.853664799950755877944175153971e+03	-2.026691225615238304159221316425e-04	-2.771262154927661442577191408532e-05	0.000000000000000000000000000000e+00
-4.853564799950755514146294444799e+03	-2.027813340864580648158221887201e-04	-2.763235226596079865805412334456e-05	0.000000000000000000000000000000e+00
-4.853464799950755150348413735628e+03	-2.028925595259592647417318245218e-04	-2.755154435518716171541267478950e-05	0.000000000000000000000000000000e+00
-4.853364799950754786550533026457e+03	-2.030027982564662231840246775505e-04	-2.747019599484049097860675903160e-05	0.000000000000000000000000000000e+00
-4.853264799950754422752652317286e+03	-2.031120496681586133115582359920e-04	-2.738830536661250581158960626382e-05	0.000000000000000000000000000000e+00
-4.853164799950754058954771608114e+03	-2.032203131649621926421017681363e-04	-2.730587065605513254575899273480e-05	0.000000000000000000000000000000e+00
-4.853064799950753695156890898943e+03	-2.033275881645537632672754435603e-04	-2.722289005263378285233953624012e-05	0.000000000000000000000000000000e+00
-4.852964799950753331359010189772e+03	-2.034338740983657797117833965217e-04	-2.713936174978062195036962456207e-05	0.000000000000000000000000000000e+00
-4.852864799950752967561129480600e+03	-2.035391704115906857421036679767e-04	-2.705528394494782326216118784057e-05	0.000000000000000000000000000000e+00
-4.852764799950752603763248771429e+03	-2.036434765631851698600152111851e-04	-2.697065483966084678568199406445e-05	0.000000000000000000000000000000e+00
-4.852664799950752239965368062258e+03	-2.037467920258739329051472788379e-04	-2.688547263957165648056574225322e-05	0.000000000000000000000000000000e+00
-4.852564799950751876167487353086e+03	-2.038491162861533472373115616350e-04	-2.679973555451197153544004581072e-05	0.000000000000000000000000000000e+00
-4.852464799950751512369606643915e+03	-2.039504488442947635531282690735e-04	-2.671344179854647697767294767246e-05	0.000000000000000000000000000000e+00
-4.852364799950751148571725934744e+03	-2.040507892143476550723263374110e-04	-2.662658959002604783564659152173e-05	0.000000000000000000000000000000e+00
-4.852264799950750784773845225573e+03	-2.041501369241424093583375798389e-04	-2.653917715164092586718584676486e-05	0.000000000000000000000000000000e+00
-4.852164799950750420975964516401e+03	-2.042484915152928761934020274182e-04	-2.645120271047391322864587859254e-05	0.000000000000000000000000000000e+00
-4.852064799950750057178083807230e+03	-2.043458525431987257182930850519e-04	-2.636266449805352887455003885186e-05	0.000000000000000000000000000000e+00
-4.851964799950749693380203098059e+03	-2.044422195770473999962280053921e-04	-2.627356075040715140470060084965e-05	0.000000000000000000000000000000e+00
-4.851864799950749329582322388887e+03	-2.045375921998159832616154263363e-04	-2.618388970811415174689412710407e-05	0.000000000000000000000000000000e+00
-4.851764799950748965784441679716e+03	-2.046319700082726655929882264573e-04	-2.609364961635899873458252495873e-05	0.000000000000000000000000000000e+00
-4.851664799950748601986560970545e+03	-2.047253526129780168505561954717e-04	-2.600283872498433757947979005909e-05	0.000000000000000000000000000000e+00
-4.851564799950748238188680261374e+03	-2.048177396382859895632155833312e-04	-2.591145528854405817977338277736e-05	0.000000000000000000000000000000e+00
-4.851464799950747874390799552202e+03	-2.049091307223446236599612158003e-04	-2.581949756635632954701771446526e-05	0.000000000000000000000000000000e+00
-4.851364799950747510592918843031e+03	-2.049995255170965343608641129336e-04	-2.572696382255662406863226665532e-05	0.000000000000000000000000000000e+00
-4.851264799950747146795038133860e+03	-2.050889236882791019124516740391e-04	-2.563385232615069433655466402122e-05	0.000000000000000000000000000000e+00
-4.851164799950746782997157424688e+03	-2.051773249154244444826533655402e-04	-2.554016135106753981149838028664e-05	0.000000000000000000000000000000e+00
-4.851064799950746419199276715517e+03	-2.052647288918590657950946631871e-04	-2.544588917621233621776076494481e-05	0.000000000000000000000000000000e+00
-4.850964799950746055401396006346e+03	-2.053511353247032859229564971670e-04	-2.535103408551935138550391390933e-05	0.000000000000000000000000000000e+00
-4.850864799950745691603515297174e+03	-2.054365439348704010322915758380e-04	-2.525559436800480010666333785530e-05	0.000000000000000000000000000000e+00
-4.850764799950745327805634588003e+03	-2.055209544570655991798519002245e-04	-2.515956831781969560272484154329e-05	0.000000000000000000000000000000e+00
-4.850664799950744964007753878832e+03	-2.056043666397845237452102207243e-04	-2.506295423430266033491993493687e-05	0.000000000000000000000000000000e+00
-4.850564799950744600209873169661e+03	-2.056867802453117284426642452644e-04	-2.496575042203269276870798709655e-05	0.000000000000000000000000000000e+00
-4.850464799950744236411992460489e+03	-2.057681950497186986522718532555e-04	-2.486795519088191042133585695328e-05	0.000000000000000000000000000000e+00
-4.850364799950743872614111751318e+03	-2.058486108428617643306690609961e-04	-2.476956685606825563994784489275e-05	0.000000000000000000000000000000e+00
-4.850264799950743508816231042147e+03	-2.059280274283796334511276171497e-04	-2.467058373820815055771880908164e-05	0.000000000000000000000000000000e+00
-4.850164799950743145018350332975e+03	-2.060064446236907357082324132591e-04	-2.457100416336912494493296965636e-05	0.000000000000000000000000000000e+00
-4.850064799950742781220469623804e+03	-2.060838622599902680669614607467e-04	-2.447082646312242034314018979124e-05	0.000000000000000000000000000000e+00
-4.849964799950742417422588914633e+03	-2.061602801822469692612227465389e-04	-2.437004897459550949601753133678e-05	0.000000000000000000000000000000e+00
-4.849864799950742053624708205462e+03	-2.062356982491996774519565915895e-04	-2.426867004052460900396723242345e-05	0.000000000000000000000000000000e+00
-4.849764799950741689826827496290e+03	-2.063101163333535626245862637518e-04	-2.416668800930714454486963882474e-05	0.000000000000000000000000000000e+00
-4.849664799950741326028946787119e+03	-2.063835343209761421460340935496e-04	-2.406410123505414833220035497607e-05	0.000000000000000000000000000000e+00
-4.849564799950740962231066077948e+03	-2.064559521120930523762487807105e-04	-2.396090807764264979688381695944e-05	0.000000000000000000000000000000e+00
-4.849464799950740598433185368776e+03	-2.065273696204834679140266429087e-04	-2.385710690276798156585214005787e-05	0.000000000000000000000000000000e+00
-4.849364799950740234635304659605e+03	-2.065977867736753582125069916842e-04	-2.375269608199605155928607613802e-05	0.000000000000000000000000000000e+00
-4.849264799950739870837423950434e+03	-2.066672035129403918289614505710e-04	-2.364767399281557443027450282624e-05	0.000000000000000000000000000000e+00
-4.849164799950739507039543241262e+03	-2.067356197932887051493117125389e-04	-2.354203901869023524183813234067e-05	0.000000000000000000000000000000e+00
-4.849064799950739143241662532091e+03	-2.068030355834632645368326153701e-04	-2.343578954911081926263533015131e-05	0.000000000000000000000000000000e+00
-4.848964799950738779443781822920e+03	-2.068694508659340387454750320728e-04	-2.332892397964728077629573133045e-05	0.000000000000000000000000000000e+00
-4.848864799950738415645901113749e+03	-2.069348656368919002826456399191e-04	-2.322144071200074751624986557630e-05	0.000000000000000000000000000000e+00
-4.848764799950738051848020404577e+03	-2.069992799062422828264978802437e-04	-2.311333815405547766671373599578e-05	0.000000000000000000000000000000e+00
-4.848664799950737688050139695406e+03	-2.070626936975985133825711725919e-04	-2.300461471993078637048729673253e-05	0.000000000000000000000000000000e+00
-4.848564799950737324252258986235e+03	-2.071251070482750089151585681790e-04	-2.289526883003286042840389302722e-05	0.000000000000000000000000000000e+00
-4.848464799950736960454378277063e+03	-2.071865200092800121927510970110e-04	-2.278529891110656283438433422628e-05	0.000000000000000000000000000000e+00
-4.848364799950736596656497567892e+03	-2.072469326453082734233734907292e-04	-2.267470339628714583093266332625e-05	0.000000000000000000000000000000e+00
-4.848264799950736232858616858721e+03	-2.073063450347333253141052233914e-04	-2.256348072515192669518224732883e-05	0.000000000000000000000000000000e+00
-4.848164799950735869060736149549e+03	-2.073647572695995955002756794272e-04	-2.245162934377188559791072020033e-05	0.000000000000000000000000000000e+00
-4.848064799950735505262855440378e+03	-2.074221694556141395038989516664e-04	-2.233914770476320586431451253873e-05	0.000000000000000000000000000000e+00
-4.847964799950735141464974731207e+03	-2.074785817121382652718913908174e-04	-2.222603426733873969588402286224e-05	0.000000000000000000000000000000e+00
-4.847864799950734777667094022036e+03	-2.075339941721786969283658486063e-04	-2.211228749735941968217016462273e-05	0.000000000000000000000000000000e+00
-4.847764799950734413869213312864e+03	-2.075884069823787385269259209153e-04	-2.199790586738561610244228894384e-05	0.000000000000000000000000000000e+00
-4.847664799950734050071332603693e+03	-2.076418203030088957018739481697e-04	-2.188288785672838580712885880875e-05	0.000000000000000000000000000000e+00
-4.847564799950733686273451894522e+03	-2.076942343079574431093103914492e-04	-2.176723195150069060607202209301e-05	0.000000000000000000000000000000e+00
-4.847464799950733322475571185350e+03	-2.077456491847206666075814629480e-04	-2.165093664466852078909209211588e-05	0.000000000000000000000000000000e+00
-4.847364799950732958677690476179e+03	-2.077960651343927530720206986459e-04	-2.153400043610196104831161489912e-05	0.000000000000000000000000000000e+00
-4.847264799950732594879809767008e+03	-2.078454823716556259995819067043e-04	-2.141642183262618524971186706463e-05	0.000000000000000000000000000000e+00
-4.847164799950732231081929057837e+03	-2.078939011247682661174401852477e-04	-2.129819934807235972513105026760e-05	0.000000000000000000000000000000e+00
-4.847064799950731867284048348665e+03	-2.079413216355559506764300037318e-04	-2.117933150332848557789028332010e-05	0.000000000000000000000000000000e+00
-4.846964799950731503486167639494e+03	-2.079877441593992487989944750737e-04	-2.105981682639015628512486888457e-05	0.000000000000000000000000000000e+00
-4.846864799950731139688286930323e+03	-2.080331689652225831462656335802e-04	-2.093965385241125770187514687493e-05	0.000000000000000000000000000000e+00
-4.846764799950730775890406221151e+03	-2.080775963354827102699817764631e-04	-2.081884112375455964496009930720e-05	0.000000000000000000000000000000e+00
-4.846664799950730412092525511980e+03	-2.081210265661568214936444354279e-04	-2.069737719004224649047875284058e-05	0.000000000000000000000000000000e+00
-4.846564799950730048294644802809e+03	-2.081634599667304811633494754375e-04	-2.057526060820636306801685588841e-05	0.000000000000000000000000000000e+00
-4.846464799950729684496764093637e+03	-2.082048968601851854278578235480e-04	-2.045248994253916907529525226472e-05	0.000000000000000000000000000000e+00
-4.846364799950729320698883384466e+03	-2.082453375829858125984489491955e-04	-2.032906376474343589457784153840e-05	0.000000000000000000000000000000e+00
-4.846264799950728956901002675295e+03	-2.082847824850676669329596624181e-04	-2.020498065398262821259871280244e-05	0.000000000000000000000000000000e+00
-4.846164799950728593103121966124e+03	-2.083232319298233597894970392517e-04	-2.008023919693101787785349809923e-05	0.000000000000000000000000000000e+00
-4.846064799950728229305241256952e+03	-2.083606862940893926245539136133e-04	-1.995483798782369611393705532976e-05	0.000000000000000000000000000000e+00
-4.845964799950727865507360547781e+03	-2.083971459681324960456355599447e-04	-1.982877562850651797024537081882e-05	0.000000000000000000000000000000e+00
-4.845864799950727501709479838610e+03	-2.084326113556356978133432544809e-04	-1.970205072848595190498736939855e-05	0.000000000000000000000000000000e+00
-4.845764799950727137911599129438e+03	-2.084670828736841468979690272789e-04	-1.957466190497881755984768692436e-05	0.000000000000000000000000000000e+00
-4.845664799950726774113718420267e+03	-2.085005609527506393804929807345e-04	-1.944660778296196254827724048120e-05	0.000000000000000000000000000000e+00
-4.845564799950726410315837711096e+03	-2.085330460366809275131461109964e-04	-1.931788699522182404730297200501e-05	0.000000000000000000000000000000e+00
-4.845464799950726046517957001925e+03	-2.085645385826788390445929444184e-04	-1.918849818240390907417465549134e-05	0.000000000000000000000000000000e+00
-4.845364799950725682720076292753e+03	-2.085950390612909628642451798086e-04	-1.905843999306217650718982270508e-05	0.000000000000000000000000000000e+00
-4.845264799950725318922195583582e+03	-2.086245479563912262263580821298e-04	-1.892771108370831407443322935702e-05	0.000000000000000000000000000000e+00
-4.845164799950724955124314874411e+03	-2.086530657651651738185294426842e-04	-1.879631011886094080361696290193e-05	0.000000000000000000000000000000e+00
-4.845064799950724591326434165239e+03	-2.086805929980938944644924815108e-04	-1.866423577109467394664898964862e-05	0.000000000000000000000000000000e+00
-4.844964799950724227528553456068e+03	-2.087071301789379207218544376445e-04	-1.853148672108914508222486661193e-05	0.000000000000000000000000000000e+00
-4.844864799950723863730672746897e+03	-2.087326778447206405888575408980e-04	-1.839806165767786714062073660791e-05	0.000000000000000000000000000000e+00
-4.844764799950723499932792037725e+03	-2.087572365457115465808141108184e-04	-1.826395927789703027771875398777e-05	0.000000000000000000000000000000e+00
-4.844664799950723136134911328554e+03	-2.087808068454092408610528464052e-04	-1.812917828703418255255168378692e-05	0.000000000000000000000000000000e+00
-4.844564799950722772337030619383e+03	-2.088033893205242235314306187277e-04	-1.799371739867680896089383035807e-05	0.000000000000000000000000000000e+00
-4.844464799950722408539149910212e+03	-2.088249845609612472419752693398e-04	-1.785757533476081221303008450541e-05	0.000000000000000000000000000000e+00
-4.844364799950722044741269201040e+03	-2.088455931698016718005284086956e-04	-1.772075082561887153878056599954e-05	0.000000000000000000000000000000e+00
-4.844264799950721680943388491869e+03	-2.088652157632853851015192203633e-04	-1.758324261002869984857159557645e-05	0.000000000000000000000000000000e+00
-4.844164799950721317145507782698e+03	-2.088838529707925072143037681371e-04	-1.744504943526120263868478543756e-05	0.000000000000000000000000000000e+00
-4.844064799950720953347627073526e+03	-2.089015054348248776310698060499e-04	-1.730617005712851831189351414775e-05	0.000000000000000000000000000000e+00
-4.843964799950720589549746364355e+03	-2.089181738109872443591441548705e-04	-1.716660324003194330161857494854e-05	0.000000000000000000000000000000e+00
-4.843864799950720225751865655184e+03	-2.089338587679682361728655815014e-04	-1.702634775700974877586657552087e-05	0.000000000000000000000000000000e+00
-4.843764799950719861953984946012e+03	-2.089485609875210909199688691373e-04	-1.688540238978488892095108919733e-05	0.000000000000000000000000000000e+00
-4.843664799950719498156104236841e+03	-2.089622811644440585673171417724e-04	-1.674376592881258386433761253809e-05	0.000000000000000000000000000000e+00
-4.843564799950719134358223527670e+03	-2.089750200065606687213626280197e-04	-1.660143717332780772979843042503e-05	0.000000000000000000000000000000e+00
-4.843464799950718770560342818499e+03	-2.089867782346996186778470550038e-04	-1.645841493139262761476876439914e-05	0.000000000000000000000000000000e+00
-4.843364799950718406762462109327e+03	-2.089975565826744717361218572904e-04	-1.631469801994345108814461753344e-05	0.000000000000000000000000000000e+00
-4.843264799950718042964581400156e+03	-2.090073557972631657780882008524e-04	-1.617028526483814155094084763498e-05	0.000000000000000000000000000000e+00
-4.843164799950717679166700690985e+03	-2.090161766381871423763766371096e-04	-1.602517550090303534112735894812e-05	0.000000000000000000000000000000e+00
-4.843064799950717315368819981813e+03	-2.090240198780903403772551962803e-04	-1.587936757197979282000763201488e-05	0.000000000000000000000000000000e+00
-4.842964799950716951570939272642e+03	-2.090308863025178913279400472192e-04	-1.573286033097217491969789515682e-05	0.000000000000000000000000000000e+00
-4.842864799950716587773058563471e+03	-2.090367767098945167483087237414e-04	-1.558565263989266722467579018296e-05	0.000000000000000000000000000000e+00
-4.842764799950716223975177854300e+03	-2.090416919115027898773417902589e-04	-1.543774336990898546871642249556e-05	0.000000000000000000000000000000e+00
-4.842664799950715860177297145128e+03	-2.090456327314610179488041374896e-04	-1.528913140139046922347937362829e-05	0.000000000000000000000000000000e+00
-4.842564799950715496379416435957e+03	-2.090486000067010160467090296166e-04	-1.513981562395432142709931350177e-05	0.000000000000000000000000000000e+00
-4.842464799950715132581535726786e+03	-2.090505945869455285950760936586e-04	-1.498979493651174626882294216301e-05	0.000000000000000000000000000000e+00
-4.842364799950714768783655017614e+03	-2.090516173346854069022004996015e-04	-1.483906824731393799584721476803e-05	0.000000000000000000000000000000e+00
-4.842264799950714404985774308443e+03	-2.090516691251565969695419555663e-04	-1.468763447399795791180852899682e-05	0.000000000000000000000000000000e+00
-4.842164799950714041187893599272e+03	-2.090507508463168562500705816021e-04	-1.453549254363246568560498472866e-05	0.000000000000000000000000000000e+00
-4.842064799950713677390012890100e+03	-2.090488633988222264611239742393e-04	-1.438264139276332360527655557236e-05	0.000000000000000000000000000000e+00
-4.841964799950713313592132180929e+03	-2.090460076960032082416668375302e-04	-1.422907996745906191848191069127e-05	0.000000000000000000000000000000e+00
-4.841864799950712949794251471758e+03	-2.090421846638407731792247412628e-04	-1.407480722335621711803314848321e-05	0.000000000000000000000000000000e+00
-4.841764799950712585996370762587e+03	-2.090373952409421047862747577994e-04	-1.391982212570453978435665309821e-05	0.000000000000000000000000000000e+00
-4.841664799950712222198490053415e+03	-2.090316403785160413210386654015e-04	-1.376412364941204318575986714768e-05	0.000000000000000000000000000000e+00
-4.841564799950711858400609344244e+03	-2.090249210403483288728959665903e-04	-1.360771077908993498815134332025e-05	0.000000000000000000000000000000e+00
-4.841464799950711494602728635073e+03	-2.090172382027766847124167215455e-04	-1.345058250909739988696207924068e-05	0.000000000000000000000000000000e+00
-4.841364799950711130804847925901e+03	-2.090085928546654540655796994386e-04	-1.329273784358624671379529164073e-05	0.000000000000000000000000000000e+00
-4.841264799950710767006967216730e+03	-2.089989859973801584677732812168e-04	-1.313417579654541324154105180755e-05	0.000000000000000000000000000000e+00
-4.841164799950710403209086507559e+03	-2.089884186447618001723075531473e-04	-1.297489539184532529982399329249e-05	0.000000000000000000000000000000e+00
-4.841064799950710039411205798388e+03	-2.089768918231008684033289668491e-04	-1.281489566328211358891588089737e-05	0.000000000000000000000000000000e+00
-4.840964799950709675613325089216e+03	-2.089644065711110745581918779479e-04	-1.265417565462168310991535741250e-05	0.000000000000000000000000000000e+00
-4.840864799950709311815444380045e+03	-2.089509639399029518845585240427e-04	-1.249273441964365553998560220972e-05	0.000000000000000000000000000000e+00
-4.840764799950708948017563670874e+03	-2.089365649929571841069558812976e-04	-1.233057102218513542473896094087e-05	0.000000000000000000000000000000e+00
-4.840664799950708584219682961702e+03	-2.089212108060976358977350875179e-04	-1.216768453618434592754769807410e-05	0.000000000000000000000000000000e+00
-4.840564799950708220421802252531e+03	-2.089049024674641394025420559899e-04	-1.200407404572411719512192718184e-05	0.000000000000000000000000000000e+00
-4.840464799950707856623921543360e+03	-2.088876410774851452405165286308e-04	-1.183973864507521039869577389458e-05	0.000000000000000000000000000000e+00
-4.840364799950707492826040834188e+03	-2.088694277488500482438393834883e-04	-1.167467743873951980246913423533e-05	0.000000000000000000000000000000e+00
-4.840264799950707129028160125017e+03	-2.088502636064812963568454451391e-04	-1.150888954149308340260335348226e-05	0.000000000000000000000000000000e+00
-4.840164799950706765230279415846e+03	-2.088301497875063097997561101238e-04	-1.134237407842896989940660590346e-05	0.000000000000000000000000000000e+00
-4.840064799950706401432398706675e+03	-2.088090874412290207616516024558e-04	-1.117513018499999795699571814023e-05	0.000000000000000000000000000000e+00
-4.839964799950706037634517997503e+03	-2.087870777291013317782802927169e-04	-1.100715700706130977329106485074e-05	0.000000000000000000000000000000e+00
-4.839864799950705673836637288332e+03	-2.087641218246943301643792079147e-04	-1.083845370091278032561969701941e-05	0.000000000000000000000000000000e+00
-4.839764799950705310038756579161e+03	-2.087402209136691229752341714132e-04	-1.066901943334126906819028096640e-05	0.000000000000000000000000000000e+00
-4.839664799950704946240875869989e+03	-2.087153761937476177581313185883e-04	-1.049885338166271238737395354867e-05	0.000000000000000000000000000000e+00
-4.839564799950704582442995160818e+03	-2.086895888746828967279939304191e-04	-1.032795473376406189698877707839e-05	0.000000000000000000000000000000e+00
-4.839464799950704218645114451647e+03	-2.086628601782295367329106428045e-04	-1.015632268814506687952189945001e-05	0.000000000000000000000000000000e+00
-4.839364799950703854847233742476e+03	-2.086351913381135497489032859519e-04	-9.983956453959880544498685372989e-06	0.000000000000000000000000000000e+00
-4.839264799950703491049353033304e+03	-2.086065836000021607443688509420e-04	-9.810855251058508738723658304526e-06	0.000000000000000000000000000000e+00
-4.839164799950703127251472324133e+03	-2.085770382214733415990326470535e-04	-9.637018310028096026195569556716e-06	0.000000000000000000000000000000e+00
-4.839064799950702763453591614962e+03	-2.085465564719850739723583377128e-04	-9.462444872234055913960172612409e-06	0.000000000000000000000000000000e+00
-4.838964799950702399655710905790e+03	-2.085151396328444766466864157550e-04	-9.287134189861021506978179529401e-06	0.000000000000000000000000000000e+00
-4.838864799950702035857830196619e+03	-2.084827889971766347147752451718e-04	-9.111085525953633532667344518963e-06	0.000000000000000000000000000000e+00
-4.838764799950701672059949487448e+03	-2.084495058698931848218532936201e-04	-8.934298154457162346986885681499e-06	0.000000000000000000000000000000e+00
-4.838664799950701308262068778276e+03	-2.084152915676606835672368678303e-04	-8.756771360257955451734772356343e-06	0.000000000000000000000000000000e+00
-4.838564799950700944464188069105e+03	-2.083801474188688132756219761887e-04	-8.578504439223734239980401206083e-06	0.000000000000000000000000000000e+00
-4.838464799950700580666307359934e+03	-2.083440747635982625077244456691e-04	-8.399496698243689147655825777417e-06	0.000000000000000000000000000000e+00
-4.838364799950700216868426650763e+03	-2.083070749535884439405941659373e-04	-8.219747455268425727348269305139e-06	0.000000000000000000000000000000e+00
-4.838264799950699853070545941591e+03	-2.082691493522049954074948363569e-04	-8.039256039349727762976030587261e-06	0.000000000000000000000000000000e+00
-4.838164799950699489272665232420e+03	-2.082302993344069285720776552040e-04	-7.858021790680144201611360965654e-06	0.000000000000000000000000000000e+00
-4.838064799950699125474784523249e+03	-2.081905262867137776025550088832e-04	-7.676044060632420231241046515436e-06	0.000000000000000000000000000000e+00
-4.837964799950698761676903814077e+03	-2.081498316071723141650051669416e-04	-7.493322211798727611718490965176e-06	0.000000000000000000000000000000e+00
-4.837864799950698397879023104906e+03	-2.081082167053231539964597285319e-04	-7.309855618029723058027505994128e-06	0.000000000000000000000000000000e+00
-4.837764799950698034081142395735e+03	-2.080656830021670653223936353626e-04	-7.125643664473439758055492432298e-06	0.000000000000000000000000000000e+00
-4.837664799950697670283261686563e+03	-2.080222319301311146438893118216e-04	-6.940685747613993390151172768743e-06	0.000000000000000000000000000000e+00
-4.837564799950697306485380977392e+03	-2.079778649330346227894206201370e-04	-6.754981275310106028598663985285e-06	0.000000000000000000000000000000e+00
-4.837464799950696942687500268221e+03	-2.079325834660547957059850698869e-04	-6.568529666833449631073785224267e-06	0.000000000000000000000000000000e+00
-4.837364799950696578889619559050e+03	-2.078863889956921926199101546828e-04	-6.381330352906807414016705781723e-06	0.000000000000000000000000000000e+00
-4.837264799950696215091738849878e+03	-2.078392829997359773572251917528e-04	-6.193382775742048880756197154485e-06	0.000000000000000000000000000000e+00
-4.837164799950695851293858140707e+03	-2.077912669672289528235986644233e-04	-6.004686389077937984143275990112e-06	0.000000000000000000000000000000e+00
-4.837064799950695487495977431536e+03	-2.077423423984323515387867553628e-04	-5.815240658217728683915086207445e-06	0.000000000000000000000000000000e+00
-4.836964799950695123698096722364e+03	-2.076925108047904093306473827241e-04	-5.625045060066592791535224765687e-06	0.000000000000000000000000000000e+00
-4.836864799950694759900216013193e+03	-2.076417737088947763988283634617e-04	-5.434099083168853844489146198704e-06	0.000000000000000000000000000000e+00
-4.836764799950694396102335304022e+03	-2.075901326444486302228581431351e-04	-5.242402227745039715528854729065e-06	0.000000000000000000000000000000e+00
-4.836664799950694032304454594851e+03	-2.075375891562306529449649650232e-04	-5.049954005728739557306780638690e-06	0.000000000000000000000000000000e+00
-4.836564799950693668506573885679e+03	-2.074841448000587105972986057267e-04	-4.856753940803271011629471676230e-06	0.000000000000000000000000000000e+00
-4.836464799950693304708693176508e+03	-2.074298011427534239089348622187e-04	-4.662801568438155989265204992567e-06	0.000000000000000000000000000000e+00
-4.836364799950692940910812467337e+03	-2.073745597621013867471739811066e-04	-4.468096435925405867338466858740e-06	0.000000000000000000000000000000e+00
-4.836264799950692577112931758165e+03	-2.073184222468183032436761514816e-04	-4.272638102415624574640772709300e-06	0.000000000000000000000000000000e+00
-4.836164799950692213315051048994e+03	-2.072613901965118267649995642543e-04	-4.076426138953895683539937339068e-06	0.000000000000000000000000000000e+00
-4.836064799950691849517170339823e+03	-2.072034652216442633578669108019e-04	-3.879460128515489083871579933938e-06	0.000000000000000000000000000000e+00
-4.835964799950691485719289630651e+03	-2.071446489434949499337801359644e-04	-3.681739666041369874637445222532e-06	0.000000000000000000000000000000e+00
-4.835864799950691121921408921480e+03	-2.070849429941225240334179424906e-04	-3.483264358473503544279909968640e-06	0.000000000000000000000000000000e+00
-4.835764799950690758123528212309e+03	-2.070243490163269767505987983824e-04	-3.284033824789984121070513314877e-06	0.000000000000000000000000000000e+00
-4.835664799950690394325647503138e+03	-2.069628686636114617107551350017e-04	-3.084047696039934048119202092408e-06	0.000000000000000000000000000000e+00
-4.835564799950690030527766793966e+03	-2.069005036001438872089730480752e-04	-2.883305615378224487398758218992e-06	0.000000000000000000000000000000e+00
-4.835464799950689666729886084795e+03	-2.068372555007183186126518137371e-04	-2.681807238099985136081833403399e-06	0.000000000000000000000000000000e+00
-4.835364799950689302932005375624e+03	-2.067731260507161639237289074700e-04	-2.479552231674926425080167022297e-06	0.000000000000000000000000000000e+00
-4.835264799950688939134124666452e+03	-2.067081169460672509206877744958e-04	-2.276540275781444453632833269108e-06	0.000000000000000000000000000000e+00
-4.835164799950688575336243957281e+03	-2.066422298932104977247509181026e-04	-2.072771062340524753569515406526e-06	0.000000000000000000000000000000e+00
-4.835064799950688211538363248110e+03	-2.065754666090545562610186758334e-04	-1.868244295549448694897069767062e-06	0.000000000000000000000000000000e+00
-4.834964799950687847740482538939e+03	-2.065078288209381846690648742992e-04	-1.662959691915285168533960788451e-06	0.000000000000000000000000000000e+00
-4.834864799950687483942601829767e+03	-2.064393182665904570832066111663e-04	-1.456916980288195498279826475829e-06	0.000000000000000000000000000000e+00
-4.834764799950687120144721120596e+03	-2.063699366940906752571766036297e-04	-1.250115901894503936416891236305e-06	0.000000000000000000000000000000e+00
-4.834664799950686756346840411425e+03	-2.062996858618281988736326004741e-04	-1.042556210369578000414720123090e-06	0.000000000000000000000000000000e+00
-4.834564799950686392548959702253e+03	-2.062285675384620048031236727581e-04	-8.342376717904934515081336737774e-07	0.000000000000000000000000000000e+00
-4.834464799950686028751078993082e+03	-2.061565835028800024175676952609e-04	-6.251600647084988441039786997988e-07	0.000000000000000000000000000000e+00
-4.834364799950685664953198283911e+03	-2.060837355441583217986745157901e-04	-4.153231801812583643139552627699e-07	0.000000000000000000000000000000e+00
-4.834264799950685301155317574739e+03	-2.060100254615202224756087545643e-04	-2.047268218048836514044589232619e-07	0.000000000000000000000000000000e+00
-4.834164799950684937357436865568e+03	-2.059354550642948666373810429064e-04	6.629194254239812713065779954669e-09	0.000000000000000000000000000000e+00
-4.834064799950684573559556156397e+03	-2.058600261718759568199677012501e-04	2.187450392278489248382221214750e-07	0.000000000000000000000000000000e+00
-4.833964799950684209761675447226e+03	-2.057837406136800754378329836314e-04	4.316208717143938141271692580242e-07	0.000000000000000000000000000000e+00
-4.833864799950683845963794738054e+03	-2.057066002291049158952340736306e-04	6.452568376478721118313475017814e-07	0.000000000000000000000000000000e+00
-4.833764799950683482165914028883e+03	-2.056286068674872426469829589379e-04	8.596530702668598650288645998674e-07	0.000000000000000000000000000000e+00
-4.833664799950683118368033319712e+03	-2.055497623880607699440453695061e-04	1.074809690083764637685858657490e-06	0.000000000000000000000000000000e+00
-4.833564799950682754570152610540e+03	-2.054700686599137153184879700518e-04	1.290726804854300931396735713230e-06	0.000000000000000000000000000000e+00
-4.833464799950682390772271901369e+03	-2.053895275619462717532626161443e-04	1.507404509547165400020840922424e-06	0.000000000000000000000000000000e+00
-4.833364799950682026974391192198e+03	-2.053081409828278359065018010554e-04	1.724842886313959662637524013207e-06	0.000000000000000000000000000000e+00
-4.833264799950681663176510483027e+03	-2.052259108209539923903252933712e-04	1.943042004459314392705296045682e-06	0.000000000000000000000000000000e+00
-4.833164799950681299378629773855e+03	-2.051428389844034709445924624660e-04	2.162001920411245070732060222229e-06	0.000000000000000000000000000000e+00
-4.833064799950680935580749064684e+03	-2.050589273908947512449485461872e-04	2.381722677691709119028552407715e-06	0.000000000000000000000000000000e+00
-4.832964799950680571782868355513e+03	-2.049741779677425592906536699900e-04	2.602204306887417358104194753388e-06	0.000000000000000000000000000000e+00
-4.832864799950680207984987646341e+03	-2.048885926518142011620859932464e-04	2.823446825620844939322027708495e-06	0.000000000000000000000000000000e+00
-4.832764799950679844187106937170e+03	-2.048021733894856528327560463154e-04	3.045450238521477964471215540976e-06	0.000000000000000000000000000000e+00
-4.832664799950679480389226227999e+03	-2.047149221365974331408865705129e-04	3.268214537197285839619995129190e-06	0.000000000000000000000000000000e+00
-4.832564799950679116591345518827e+03	-2.046268408584104767609923580807e-04	3.491739700206402422590122938684e-06	0.000000000000000000000000000000e+00
-4.832464799950678752793464809656e+03	-2.045379315295615734945910979548e-04	3.716025693029061703831971916201e-06	0.000000000000000000000000000000e+00
-4.832364799950678388995584100485e+03	-2.044481961340187804558599093951e-04	3.941072468039745245536441958789e-06	0.000000000000000000000000000000e+00
-4.832264799950678025197703391314e+03	-2.043576366650366987320203149281e-04	4.166879964479563401840312569790e-06	0.000000000000000000000000000000e+00
-4.832164799950677661399822682142e+03	-2.042662551251113976780171554992e-04	4.393448108428853379466092615724e-06	0.000000000000000000000000000000e+00
-4.832064799950677297601941972971e+03	-2.041740535259353392111975056267e-04	4.620776812780026749564836474615e-06	0.000000000000000000000000000000e+00
-4.831964799950676933804061263800e+03	-2.040810338883519497402835307653e-04	4.848865977210637611641719929567e-06	0.000000000000000000000000000000e+00
-4.831864799950676570006180554628e+03	-2.039871982423101920943453446711e-04	5.077715488156684962091531876371e-06	0.000000000000000000000000000000e+00
-4.831764799950676206208299845457e+03	-2.038925486268188392961764332512e-04	5.307325218786151384926449980917e-06	0.000000000000000000000000000000e+00
-4.831664799950675842410419136286e+03	-2.037970870899006128103975177268e-04	5.537695028972756041839471674582e-06	0.000000000000000000000000000000e+00
-4.831564799950675478612538427114e+03	-2.037008156885461310561802328323e-04	5.768824765269971936547388491334e-06	0.000000000000000000000000000000e+00
-4.831464799950675114814657717943e+03	-2.036037364886677494997535564636e-04	6.000714260885260866601204760018e-06	0.000000000000000000000000000000e+00
-4.831364799950674751016777008772e+03	-2.035058515650531296963671179512e-04	6.233363335654542156289998483532e-06	0.000000000000000000000000000000e+00
-4.831264799950674387218896299601e+03	-2.034071630013186728069829456444e-04	6.466771796016912111297169490909e-06	0.000000000000000000000000000000e+00
-4.831164799950674023421015590429e+03	-2.033076728898628446947499659458e-04	6.700939434989574384560553910184e-06	0.000000000000000000000000000000e+00
-4.831064799950673659623134881258e+03	-2.032073833318192299709353809689e-04	6.935866032143043086741554525965e-06	0.000000000000000000000000000000e+00
-4.830964799950673295825254172087e+03	-2.031062964370095318307474219210e-04	7.171551353576558501964031966391e-06	0.000000000000000000000000000000e+00
-4.830864799950672932027373462915e+03	-2.030044143238962737335606689726e-04	7.407995151893760301569161197399e-06	0.000000000000000000000000000000e+00
-4.830764799950672568229492753744e+03	-2.029017391195354197679784347130e-04	7.645197166178576751271837863566e-06	0.000000000000000000000000000000e+00
-4.830664799950672204431612044573e+03	-2.027982729595288594916235869192e-04	7.883157121971385815893153259371e-06	0.000000000000000000000000000000e+00
-4.830564799950671840633731335402e+03	-2.026940179879765675102776256722e-04	8.121874731245396492659155418536e-06	0.000000000000000000000000000000e+00
-4.830464799950671476835850626230e+03	-2.025889763574288443721826968869e-04	8.361349692383284254383786493481e-06	0.000000000000000000000000000000e+00
-4.830364799950671113037969917059e+03	-2.024831502288381779915832359151e-04	8.601581690154065355942945847456e-06	0.000000000000000000000000000000e+00
-4.830264799950670749240089207888e+03	-2.023765417715110237571046747362e-04	8.842570395690204921841995333587e-06	0.000000000000000000000000000000e+00
-4.830164799950670385442208498716e+03	-2.022691531630594762199149005966e-04	9.084315466464992696194596932813e-06	0.000000000000000000000000000000e+00
-4.830064799950670021644327789545e+03	-2.021609865893527239414512175486e-04	9.326816546270149185663203561525e-06	0.000000000000000000000000000000e+00
-4.829964799950669657846447080374e+03	-2.020520442444682603956584987515e-04	9.570073265193684218217831660702e-06	0.000000000000000000000000000000e+00
-4.829864799950669294048566371202e+03	-2.019423283306431490813359630465e-04	9.814085239597989282988275971942e-06	0.000000000000000000000000000000e+00
-4.829764799950668930250685662031e+03	-2.018318410582249633738322058818e-04	1.005885207209819753252765667240e-05	0.000000000000000000000000000000e+00
-4.829664799950668566452804952860e+03	-2.017205846456225908514686695483e-04	1.030437335154078264836709222241e-05	0.000000000000000000000000000000e+00
-4.829564799950668202654924243689e+03	-2.016085613192569563068001770034e-04	1.055064865298240504019097046884e-05	0.000000000000000000000000000000e+00
-4.829464799950667838857043534517e+03	-2.014957733135115008123866564560e-04	1.079767753766901384896229054711e-05	0.000000000000000000000000000000e+00
-4.829364799950667475059162825346e+03	-2.013822228706825794714019295384e-04	1.104545955301518442520734147871e-05	0.000000000000000000000000000000e+00
-4.829264799950667111261282116175e+03	-2.012679122409297236429709387906e-04	1.129399423258373194004118567069e-05	0.000000000000000000000000000000e+00
-4.829164799950666747463401407003e+03	-2.011528436822255779068552294930e-04	1.154328109606555708322069009331e-05	0.000000000000000000000000000000e+00
-4.829064799950666383665520697832e+03	-2.010370194603059454483556800497e-04	1.179331964925975264734531178235e-05	0.000000000000000000000000000000e+00
-4.828964799950666019867639988661e+03	-2.009204418486195081825634867201e-04	1.204410938405396761007384864861e-05	0.000000000000000000000000000000e+00
-4.828864799950665656069759279490e+03	-2.008031131282774113533395876630e-04	1.229564977840500499743463247437e-05	0.000000000000000000000000000000e+00
-4.828764799950665292271878570318e+03	-2.006850355880028210272397748426e-04	1.254794029631969757394242132031e-05	0.000000000000000000000000000000e+00
-4.828664799950664928473997861147e+03	-2.005662115240801563267880602837e-04	1.280098038783603594853357371397e-05	0.000000000000000000000000000000e+00
-4.828564799950664564676117151976e+03	-2.004466432403043487688043544637e-04	1.305476948900454062599003207668e-05	0.000000000000000000000000000000e+00
-4.828464799950664200878236442804e+03	-2.003263330479298576572433354670e-04	1.330930702186989155637927145781e-05	0.000000000000000000000000000000e+00
-4.828364799950663837080355733633e+03	-2.002052832656195499507617574508e-04	1.356459239445283042910326415376e-05	0.000000000000000000000000000000e+00
-4.828264799950663473282475024462e+03	-2.000834962193934446050141984230e-04	1.382062500073230691243625356535e-05	0.000000000000000000000000000000e+00
-4.828164799950663109484594315290e+03	-1.999609742425773755997858716071e-04	1.407740422062788577921028237983e-05	0.000000000000000000000000000000e+00
-4.828064799950662745686713606119e+03	-1.998377196757514110206366275690e-04	1.433492941998242338897794762032e-05	0.000000000000000000000000000000e+00
-4.827964799950662381888832896948e+03	-1.997137348666982721405449563434e-04	1.459319995054497964533449239077e-05	0.000000000000000000000000000000e+00
-4.827864799950662018090952187777e+03	-1.995890221703514001358459317714e-04	1.485221514995401963850785859167e-05	0.000000000000000000000000000000e+00
-4.827764799950661654293071478605e+03	-1.994635839487431583274407165263e-04	1.511197434172085753937165436556e-05	0.000000000000000000000000000000e+00
-4.827664799950661290495190769434e+03	-1.993374225709526820563000093500e-04	1.537247683521337493213303193595e-05	0.000000000000000000000000000000e+00
-4.827564799950660926697310060263e+03	-1.992105404130536472438045558775e-04	1.563372192563998309250937468473e-05	0.000000000000000000000000000000e+00
-4.827464799950660562899429351091e+03	-1.990829398580620118470313473225e-04	1.589570889403386309271168363999e-05	0.000000000000000000000000000000e+00
-4.827364799950660199101548641920e+03	-1.989546232958835133685510099255e-04	1.615843700723747187477340181427e-05	0.000000000000000000000000000000e+00
-4.827264799950659835303667932749e+03	-1.988255931232610037358993215761e-04	1.642190551788730073969752032426e-05	0.000000000000000000000000000000e+00
-4.827164799950659471505787223577e+03	-1.986958517437218112861030405725e-04	1.668611366439890996934448941236e-05	0.000000000000000000000000000000e+00
-4.827064799950659107707906514406e+03	-1.985654015675248045946083008673e-04	1.695106067095220739380893870685e-05	0.000000000000000000000000000000e+00
-4.826964799950658743910025805235e+03	-1.984342450116074563042090073139e-04	1.721674574747702172626204197847e-05	0.000000000000000000000000000000e+00
-4.826864799950658380112145096064e+03	-1.983023844995326901135407338117e-04	1.748316808963892661954626916998e-05	0.000000000000000000000000000000e+00
-4.826764799950658016314264386892e+03	-1.981698224614356464504116850378e-04	1.775032687882533916144504881895e-05	0.000000000000000000000000000000e+00
-4.826664799950657652516383677721e+03	-1.980365613339703126198620974918e-04	1.801822128213186231544123971915e-05	0.000000000000000000000000000000e+00
-4.826564799950657288718502968550e+03	-1.979026035602560987421150162646e-04	1.828685045234893229333661412994e-05	0.000000000000000000000000000000e+00
-4.826464799950656924920622259378e+03	-1.977679515898241155349296382937e-04	1.855621352794870648522836120708e-05	0.000000000000000000000000000000e+00
-4.826364799950656561122741550207e+03	-1.976326078785635063060632798937e-04	1.882630963307223599255586787837e-05	0.000000000000000000000000000000e+00
-4.826264799950656197324860841036e+03	-1.974965748886675892103531593236e-04	1.909713787751689904729525404381e-05	0.000000000000000000000000000000e+00
-4.826164799950655833526980131865e+03	-1.973598550885798910865809308035e-04	1.936869735672409870543345111749e-05	0.000000000000000000000000000000e+00
-4.826064799950655469729099422693e+03	-1.972224509529400457690656578436e-04	1.964098715176725869603971408317e-05	0.000000000000000000000000000000e+00
-4.825964799950655105931218713522e+03	-1.970843649625295839790395380220e-04	1.991400632934005643956236475400e-05	0.000000000000000000000000000000e+00
-4.825864799950654742133338004351e+03	-1.969455996042176147958063792132e-04	2.018775394174495422172296854590e-05	0.000000000000000000000000000000e+00
-4.825764799950654378335457295179e+03	-1.968061573709063987076828272649e-04	2.046222902688198786542647655828e-05	0.000000000000000000000000000000e+00
-4.825664799950654014537576586008e+03	-1.966660407614768122427223451254e-04	2.073743060823782984134627804806e-05	0.000000000000000000000000000000e+00
-4.825564799950653650739695876837e+03	-1.965252522807336228640590070071e-04	2.101335769487513359344774133142e-05	0.000000000000000000000000000000e+00
-4.825464799950653286941815167665e+03	-1.963837944393508180753599168256e-04	2.129000928142214552692308704440e-05	0.000000000000000000000000000000e+00
-4.825364799950652923143934458494e+03	-1.962416697538166363706801931244e-04	2.156738434806259143480117179692e-05	0.000000000000000000000000000000e+00
-4.825264799950652559346053749323e+03	-1.960988807463785981843179540007e-04	2.184548186052584075136397123718e-05	0.000000000000000000000000000000e+00
-4.825164799950652195548173040152e+03	-1.959554299449884284204520534800e-04	2.212430077007734185610618449225e-05	0.000000000000000000000000000000e+00
-4.825064799950651831750292330980e+03	-1.958113198832468705625625693401e-04	2.240384001350933520450153801917e-05	0.000000000000000000000000000000e+00
-4.824964799950651467952411621809e+03	-1.956665531003483110474711059723e-04	2.268409851313185106183936690094e-05	0.000000000000000000000000000000e+00
-4.824864799950651104154530912638e+03	-1.955211321410254036393810972427e-04	2.296507517676397489947252850140e-05	0.000000000000000000000000000000e+00
-4.824764799950650740356650203466e+03	-1.953750595554935582786465486649e-04	2.324676889772538045347664847906e-05	0.000000000000000000000000000000e+00
-4.824664799950650376558769494295e+03	-1.952283378993953215103235310224e-04	2.352917855482815755077501129744e-05	0.000000000000000000000000000000e+00
-4.824564799950650012760888785124e+03	-1.950809697337446213874501133034e-04	2.381230301236892115020193916308e-05	0.000000000000000000000000000000e+00
-4.824464799950649648963008075953e+03	-1.949329576248710394793806077729e-04	2.409614112012118465784571430532e-05	0.000000000000000000000000000000e+00
-4.824364799950649285165127366781e+03	-1.947843041443637576194680693931e-04	2.438069171332800768106641164934e-05	0.000000000000000000000000000000e+00
-4.824264799950648921367246657610e+03	-1.946350118690156672830726680701e-04	2.466595361269494532624295402012e-05	0.000000000000000000000000000000e+00
-4.824164799950648557569365948439e+03	-1.944850833807671808099726273866e-04	2.495192562438326515893149970537e-05	0.000000000000000000000000000000e+00
-4.824064799950648193771485239267e+03	-1.943345212666500697318294754723e-04	2.523860654000343860269874041169e-05	0.000000000000000000000000000000e+00
-4.823964799950647829973604530096e+03	-1.941833281187311404693274230482e-04	2.552599513660892710542084371728e-05	0.000000000000000000000000000000e+00
-4.823864799950647466175723820925e+03	-1.940315065340558829242584293340e-04	2.581409017669022919173014984917e-05	0.000000000000000000000000000000e+00
-4.823764799950647102377843111753e+03	-1.938790591145919293362270829917e-04	2.610289040816923244732288000858e-05	0.000000000000000000000000000000e+00
-4.823664799950646738579962402582e+03	-1.937259884671725402444097952070e-04	2.639239456439383655380996607231e-05	0.000000000000000000000000000000e+00
-4.823564799950646374782081693411e+03	-1.935722972034398736088794956700e-04	2.668260136413285753850636872198e-05	0.000000000000000000000000000000e+00
-4.823464799950646010984200984240e+03	-1.934179879397883081420389528304e-04	2.697350951157121662729067301800e-05	0.000000000000000000000000000000e+00
-4.823364799950645647186320275068e+03	-1.932630632973075769046739091905e-04	2.726511769630540692427138338427e-05	0.000000000000000000000000000000e+00
-4.823264799950645283388439565897e+03	-1.931075259017258466918975923221e-04	2.755742459333924808265528505480e-05	0.000000000000000000000000000000e+00
-4.823164799950644919590558856726e+03	-1.929513783833527161039322894709e-04	2.785042886307993574308145001694e-05	0.000000000000000000000000000000e+00
-4.823064799950644555792678147554e+03	-1.927946233770221051966736736105e-04	2.814412915133436541063015334796e-05	0.000000000000000000000000000000e+00
-4.822964799950644191994797438383e+03	-1.926372635220350909221465052212e-04	2.843852408930572060611133289321e-05	0.000000000000000000000000000000e+00
-4.822864799950643828196916729212e+03	-1.924793014621027154639060219310e-04	2.873361229359038966613658361293e-05	0.000000000000000000000000000000e+00
-4.822764799950643464399036020041e+03	-1.923207398452886048370591431933e-04	2.902939236617512987681175018473e-05	0.000000000000000000000000000000e+00
-4.822664799950643100601155310869e+03	-1.921615813239515603832313628274e-04	2.932586289443454331555410918853e-05	0.000000000000000000000000000000e+00
-4.822564799950642736803274601698e+03	-1.920018285546880689503707051458e-04	2.962302245112882035532088365049e-05	0.000000000000000000000000000000e+00
-4.822464799950642373005393892527e+03	-1.918414841982747588624430568061e-04	2.992086959440177116003982404902e-05	0.000000000000000000000000000000e+00
-4.822364799950642009207513183355e+03	-1.916805509196108016790188743883e-04	3.021940286777916211190080086890e-05	0.000000000000000000000000000000e+00
-4.822264799950641645409632474184e+03	-1.915190313876601242194797070084e-04	3.051862080016731651292694049715e-05	0.000000000000000000000000000000e+00
-4.822164799950641281611751765013e+03	-1.913569282753937019023876553447e-04	3.081852190585202699467035070136e-05	0.000000000000000000000000000000e+00
-4.822064799950640917813871055841e+03	-1.911942442597316352444203335637e-04	3.111910468449771526152844436375e-05	0.000000000000000000000000000000e+00
-4.821964799950640554015990346670e+03	-1.910309820214853347795230797956e-04	3.142036762114693742350274296982e-05	0.000000000000000000000000000000e+00
-4.821864799950640190218109637499e+03	-1.908671442452994078224637330976e-04	3.172230918622012311005112228379e-05	0.000000000000000000000000000000e+00
-4.821764799950639826420228928328e+03	-1.907027336195936807576589711033e-04	3.202492783551564323272359269268e-05	0.000000000000000000000000000000e+00
-4.821664799950639462622348219156e+03	-1.905377528365050858027290869856e-04	3.232822201021014202207762289198e-05	0.000000000000000000000000000000e+00
-4.821564799950639098824467509985e+03	-1.903722045918294122467812057309e-04	3.263219013685916044392731905077e-05	0.000000000000000000000000000000e+00
-4.821464799950638735026586800814e+03	-1.902060915849631118988011246884e-04	3.293683062739806454745361552483e-05	0.000000000000000000000000000000e+00
-4.821364799950638371228706091642e+03	-1.900394165188449961158279055695e-04	3.324214187914324486385758694595e-05	0.000000000000000000000000000000e+00
-4.821264799950638007430825382471e+03	-1.898721820998977702008025936209e-04	3.354812227479363428940192792815e-05	0.000000000000000000000000000000e+00
-4.821164799950637643632944673300e+03	-1.897043910379697033256884974861e-04	3.385477018243248346646839808116e-05	0.000000000000000000000000000000e+00
-4.821064799950637279835063964128e+03	-1.895360460462761087192112841038e-04	3.416208395552942754394912250326e-05	0.000000000000000000000000000000e+00
-4.820964799950636916037183254957e+03	-1.893671498413407696444904493305e-04	3.447006193294288497455321595986e-05	0.000000000000000000000000000000e+00
-4.820864799950636552239302545786e+03	-1.891977051429373382716164764261e-04	3.477870243892270025760221630051e-05	0.000000000000000000000000000000e+00
-4.820764799950636188441421836615e+03	-1.890277146740307345502279945393e-04	3.508800378311309838995010745855e-05	0.000000000000000000000000000000e+00
-4.820664799950635824643541127443e+03	-1.888571811607183011366001279541e-04	3.539796426055593069623719792993e-05	0.000000000000000000000000000000e+00
-4.820564799950635460845660418272e+03	-1.886861073321712022662216545754e-04	3.570858215169421881474143276591e-05	0.000000000000000000000000000000e+00
-4.820464799950635097047779709101e+03	-1.885144959205754973657204187631e-04	3.601985572237596973377282694173e-05	0.000000000000000000000000000000e+00
-4.820364799950634733249898999929e+03	-1.883423496610732959799516805788e-04	3.633178322385831608871964437668e-05	0.000000000000000000000000000000e+00
-4.820264799950634369452018290758e+03	-1.881696712917038584889778407572e-04	3.664436289281190718084696422707e-05	0.000000000000000000000000000000e+00
-4.820164799950634005654137581587e+03	-1.879964635533446426149395414029e-04	3.695759295132562525674699283051e-05	0.000000000000000000000000000000e+00
-4.820064799950633641856256872416e+03	-1.878227291896522415087095181363e-04	3.727147160691157961459607506072e-05	0.000000000000000000000000000000e+00
-4.819964799950633278058376163244e+03	-1.876484709470034031517093886521e-04	3.758599705251040564227271723041e-05	0.000000000000000000000000000000e+00
-4.819864799950632914260495454073e+03	-1.874736915744358871274005684526e-04	3.790116746649684845854588743919e-05	0.000000000000000000000000000000e+00
-4.819764799950632550462614744902e+03	-1.872983938235893484978294987187e-04	3.821698101268563115733359336623e-05	0.000000000000000000000000000000e+00
-4.819664799950632186664734035730e+03	-1.871225804486461403650099377671e-04	3.853343584033764153634962768002e-05	0.000000000000000000000000000000e+00
-4.819564799950631822866853326559e+03	-1.869462542062720893272509403715e-04	3.885053008416637632376627875530e-05	0.000000000000000000000000000000e+00
-4.819464799950631459068972617388e+03	-1.867694178555572438304305249446e-04	3.916826186434473099431952114458e-05	0.000000000000000000000000000000e+00
-4.819364799950631095271091908216e+03	-1.865920741579566225192693407209e-04	3.948662928651202675463943725376e-05	0.000000000000000000000000000000e+00
-4.819264799950630731473211199045e+03	-1.864142258772307999582784621140e-04	3.980563044178136956549596270349e-05	0.000000000000000000000000000000e+00
-4.819164799950630367675330489874e+03	-1.862358757793866278779787437614e-04	4.012526340674729376711490913543e-05	0.000000000000000000000000000000e+00
-4.819064799950630003877449780703e+03	-1.860570266326177395806856784688e-04	4.044552624349369030756426446338e-05	0.000000000000000000000000000000e+00
-4.818964799950629640079569071531e+03	-1.858776812072452440816744401175e-04	4.076641699960204667926508270703e-05	0.000000000000000000000000000000e+00
-4.818864799950629276281688362360e+03	-1.856978422756581220947474930583e-04	4.108793370815997823483622930496e-05	0.000000000000000000000000000000e+00
-4.818764799950628912483807653189e+03	-1.855175126122538117531823864681e-04	4.141007438777003055348224780374e-05	0.000000000000000000000000000000e+00
-4.818664799950628548685926944017e+03	-1.853366949933787401205709244323e-04	4.173283704255881384429655023283e-05	0.000000000000000000000000000000e+00
-4.818564799950628184888046234846e+03	-1.851553921972686378612238389252e-04	4.205621966218640162384415082109e-05	0.000000000000000000000000000000e+00
-4.818464799950627821090165525675e+03	-1.849736070039890978560642720296e-04	4.238022022185605465439614536471e-05	0.000000000000000000000000000000e+00
-4.818364799950627457292284816504e+03	-1.847913421953758898730324489179e-04	4.270483668232419560391657786802e-05	0.000000000000000000000000000000e+00
-4.818264799950627093494404107332e+03	-1.846086005549753836577075993830e-04	4.303006698991072929549178693875e-05	0.000000000000000000000000000000e+00
-4.818164799950626729696523398161e+03	-1.844253848679848907087669429572e-04	4.335590907650963400730287355955e-05	0.000000000000000000000000000000e+00
-4.818064799950626365898642688990e+03	-1.842416979211930331584989861682e-04	4.368236085959984415193202433869e-05	0.000000000000000000000000000000e+00
-4.817964799950626002100761979818e+03	-1.840575425029200042330995712447e-04	4.400942024225643111126626827456e-05	0.000000000000000000000000000000e+00
-4.817864799950625638302881270647e+03	-1.838729214029578829230765490976e-04	4.433708511316208900326224506827e-05	0.000000000000000000000000000000e+00
-4.817764799950625274505000561476e+03	-1.836878374125109486536544523005e-04	4.466535334661891182804482891555e-05	0.000000000000000000000000000000e+00
-4.817664799950624910707119852304e+03	-1.835022933241359417450705437957e-04	4.499422280256046199333960777800e-05	0.000000000000000000000000000000e+00
-4.817564799950624546909239143133e+03	-1.833162919316822696627622413246e-04	4.532369132656413699550279616801e-05	0.000000000000000000000000000000e+00
-4.817464799950624183111358433962e+03	-1.831298360302322945827174782707e-04	4.565375674986384103241215948188e-05	0.000000000000000000000000000000e+00
-4.817364799950623819313477724791e+03	-1.829429284160415396416621280906e-04	4.598441688936293444316463774335e-05	0.000000000000000000000000000000e+00
-4.817264799950623455515597015619e+03	-1.827555718864789222923017408817e-04	4.631566954764749485589855892975e-05	0.000000000000000000000000000000e+00
-4.817164799950623091717716306448e+03	-1.825677692399669605535089678128e-04	4.664751251299986971494970777741e-05	0.000000000000000000000000000000e+00
-4.817064799950622727919835597277e+03	-1.823795232759219250504023612791e-04	4.697994355941252696360482810078e-05	0.000000000000000000000000000000e+00
-4.816964799950622364121954888105e+03	-1.821908367946940994746424236084e-04	4.731296044660219032992540255655e-05	0.000000000000000000000000000000e+00
-4.816864799950622000324074178934e+03	-1.820017125975079597295647193533e-04	4.764656092002428632069602199017e-05	0.000000000000000000000000000000e+00
-4.816764799950621636526193469763e+03	-1.818121534864022988652043633095e-04	4.798074271088768937097018829618e-05	0.000000000000000000000000000000e+00
-4.816664799950621272728312760592e+03	-1.816221622641704875385920692210e-04	4.831550353616973126789566062023e-05	0.000000000000000000000000000000e+00
-4.816564799950620908930432051420e+03	-1.814317417343005989487786377978e-04	4.865084109863155616398228131558e-05	0.000000000000000000000000000000e+00
-4.816464799950620545132551342249e+03	-1.812408947009156150870223811467e-04	4.898675308683372631212218917263e-05	0.000000000000000000000000000000e+00
-4.816364799950620181334670633078e+03	-1.810496239687135787768679229259e-04	4.932323717515214628499820026519e-05	0.000000000000000000000000000000e+00
-4.816264799950619817536789923906e+03	-1.808579323429078541344422470516e-04	4.966029102379429212635320034508e-05	0.000000000000000000000000000000e+00
-4.816164799950619453738909214735e+03	-1.806658226291672243984248735771e-04	4.999791227881571155280265861265e-05	0.000000000000000000000000000000e+00
-4.816064799950619089941028505564e+03	-1.804732976335561252852895952614e-04	5.033609857213684264003530910436e-05	0.000000000000000000000000000000e+00
-4.815964799950618726143147796392e+03	-1.802803601624748512394919019997e-04	5.067484752156010355955695345642e-05	0.000000000000000000000000000000e+00
-4.815864799950618362345267087221e+03	-1.800870130225997616836564052534e-04	5.101415673078731435234958735414e-05	0.000000000000000000000000000000e+00
-4.815764799950617998547386378050e+03	-1.798932590208234872687642624811e-04	5.135402378943738297681007032303e-05	0.000000000000000000000000000000e+00
-4.815664799950617634749505668879e+03	-1.796991009641951361243406015689e-04	5.169444627306429628854980706798e-05	0.000000000000000000000000000000e+00
-4.815564799950617270951624959707e+03	-1.795045416598606085288591938109e-04	5.203542174317540917579186232622e-05	0.000000000000000000000000000000e+00
-4.815464799950616907153744250536e+03	-1.793095839150027489498212540653e-04	5.237694774725003185036550923392e-05	0.000000000000000000000000000000e+00
-4.815364799950616543355863541365e+03	-1.791142305367816607141601137343e-04	5.271902181875830851803463317218e-05	0.000000000000000000000000000000e+00
-4.815264799950616179557982832193e+03	-1.789184843322750206786458937458e-04	5.306164147718039420442356912666e-05	0.000000000000000000000000000000e+00
-4.815164799950615815760102123022e+03	-1.787223481084182854800729289835e-04	5.340480422802591618401321649223e-05	0.000000000000000000000000000000e+00
-4.815064799950615451962221413851e+03	-1.785258246719451146258816898182e-04	5.374850756285375389352532149445e-05	0.000000000000000000000000000000e+00
-4.814964799950615088164340704679e+03	-1.783289168293276309544548308139e-04	5.409274895929208311958630295280e-05	0.000000000000000000000000000000e+00
-4.814864799950614724366459995508e+03	-1.781316273867168166206848001210e-04	5.443752588105874544704282369523e-05	0.000000000000000000000000000000e+00
-4.814764799950614360568579286337e+03	-1.779339591498828548714328245950e-04	5.478283577798190231034763941764e-05	0.000000000000000000000000000000e+00
-4.814664799950613996770698577166e+03	-1.777359149241555802412051434658e-04	5.512867608602096687175214695387e-05	0.000000000000000000000000000000e+00
-4.814564799950613632972817867994e+03	-1.775374975143648474326663055933e-04	5.547504422728784083135994409375e-05	0.000000000000000000000000000000e+00
-4.814464799950613269174937158823e+03	-1.773387097247810086173697152745e-04	5.582193761006847649783213505259e-05	0.000000000000000000000000000000e+00
-4.814364799950612905377056449652e+03	-1.771395543590554178415424901871e-04	5.616935362884467602831786714468e-05	0.000000000000000000000000000000e+00
-4.814264799950612541579175740480e+03	-1.769400342201609083268160071967e-04	5.651728966431623625782734721135e-05	0.000000000000000000000000000000e+00
-4.814164799950612177781295031309e+03	-1.767401521103323239810650724380e-04	5.686574308342335102662082335634e-05	0.000000000000000000000000000000e+00
-4.814064799950611813983414322138e+03	-1.765399108310071051193557156722e-04	5.721471123936933876824931233251e-05	0.000000000000000000000000000000e+00
-4.813964799950611450185533612967e+03	-1.763393131827659012899472967817e-04	5.756419147164362759561129223584e-05	0.000000000000000000000000000000e+00
-4.813864799950611086387652903795e+03	-1.761383619652731841002946122643e-04	5.791418110604507242392471888515e-05	0.000000000000000000000000000000e+00
-4.813764799950610722589772194624e+03	-1.759370599772179142531586260034e-04	5.826467745470553636797858554353e-05	0.000000000000000000000000000000e+00
-4.813664799950610358791891485453e+03	-1.757354100162542627928258243131e-04	5.861567781611378384750907222234e-05	0.000000000000000000000000000000e+00
-4.813564799950609994994010776281e+03	-1.755334148789423323513275709828e-04	5.896717947513965829564597243007e-05	0.000000000000000000000000000000e+00
-4.813464799950609631196130067110e+03	-1.753310773606889597098223987359e-04	5.931917970305854447042939736612e-05	0.000000000000000000000000000000e+00
-4.813364799950609267398249357939e+03	-1.751284002556885725700869249621e-04	5.967167575757614925071464773154e-05	0.000000000000000000000000000000e+00
-4.813264799950608903600368648767e+03	-1.749253863568639379057895189007e-04	6.002466488285353993009305084705e-05	0.000000000000000000000000000000e+00
-4.813164799950608539802487939596e+03	-1.747220384558072084693614023365e-04	6.037814430953250099520096538797e-05	0.000000000000000000000000000000e+00
-4.813064799950608176004607230425e+03	-1.745183593427208066685418774711e-04	6.073211125476117550709906356410e-05	0.000000000000000000000000000000e+00
-4.812964799950607812206726521254e+03	-1.743143518063583626530321790682e-04	6.108656292222000463824904681331e-05	0.000000000000000000000000000000e+00
-4.812864799950607448408845812082e+03	-1.741100186339658963466381358387e-04	6.144149650214794503629706090564e-05	0.000000000000000000000000000000e+00
-4.812764799950607084610965102911e+03	-1.739053626112227555339240225862e-04	6.179690917136897079092738849226e-05	0.000000000000000000000000000000e+00
-4.812664799950606720813084393740e+03	-1.737003865221829063125724701422e-04	6.215279809331891421389504337469e-05	0.000000000000000000000000000000e+00
-4.812564799950606357015203684568e+03	-1.734950931492159796002555660621e-04	6.250916041807252345949286187476e-05	0.000000000000000000000000000000e+00
-4.812464799950605993217322975397e+03	-1.732894852729486429021577009735e-04	6.286599328237086573446107395924e-05	0.000000000000000000000000000000e+00
-4.812364799950605629419442266226e+03	-1.730835656722057823431182299601e-04	6.322329380964902866349430787807e-05	0.000000000000000000000000000000e+00
-4.812264799950605265621561557055e+03	-1.728773371239519286452629431849e-04	6.358105911006405204771024797239e-05	0.000000000000000000000000000000e+00
-4.812164799950604901823680847883e+03	-1.726708024032326288955269122383e-04	6.393928628052319843629719420264e-05	0.000000000000000000000000000000e+00
-4.812064799950604538025800138712e+03	-1.724639642831159538384488971730e-04	6.429797240471252185375905519038e-05	0.000000000000000000000000000000e+00
-4.811964799950604174227919429541e+03	-1.722568255346339509588571292653e-04	6.465711455312566692012199442985e-05	0.000000000000000000000000000000e+00
-4.811864799950603810430038720369e+03	-1.720493889267242601948809666013e-04	6.501670978309300678431997821960e-05	0.000000000000000000000000000000e+00
-4.811764799950603446632158011198e+03	-1.718416572261717838610711739378e-04	6.537675513881107921317775710790e-05	0.000000000000000000000000000000e+00
-4.811664799950603082834277302027e+03	-1.716336331975503294664658904267e-04	6.573724765137226662588265657661e-05	0.000000000000000000000000000000e+00
-4.811564799950602719036396592855e+03	-1.714253196031644151629824701644e-04	6.609818433879478783658095730758e-05	0.000000000000000000000000000000e+00
-4.811464799950602355238515883684e+03	-1.712167192029911022988636348785e-04	6.645956220605297440004455289397e-05	0.000000000000000000000000000000e+00
-4.811364799950601991440635174513e+03	-1.710078347546219092872865630284e-04	6.682137824510783156040788499652e-05	0.000000000000000000000000000000e+00
-4.811264799950601627642754465342e+03	-1.707986690132047254749719789046e-04	6.718362943493791090802946808225e-05	0.000000000000000000000000000000e+00
-4.811164799950601263844873756170e+03	-1.705892247313858876411191145550e-04	6.754631274157042698184222340174e-05	0.000000000000000000000000000000e+00
-4.811064799950600900046993046999e+03	-1.703795046592522564963406717098e-04	6.790942511811269913235555861775e-05	0.000000000000000000000000000000e+00
-4.810964799950600536249112337828e+03	-1.701695115442734287068693443956e-04	6.827296350478383733014625667224e-05	0.000000000000000000000000000000e+00
-4.810864799950600172451231628656e+03	-1.699592481312439489187643415491e-04	6.863692482894675323500111030484e-05	0.000000000000000000000000000000e+00
-4.810764799950599808653350919485e+03	-1.697487171622256573073894703185e-04	6.900130600514044231560267794734e-05	0.000000000000000000000000000000e+00
-4.810664799950599444855470210314e+03	-1.695379213764900913369998436409e-04	6.936610393511256412481247313195e-05	0.000000000000000000000000000000e+00
-4.810564799950599081057589501143e+03	-1.693268635104608875203285878186e-04	6.973131550785223941538865100043e-05	0.000000000000000000000000000000e+00
-4.810464799950598717259708791971e+03	-1.691155462976564271236623593353e-04	7.009693759962325383151837687734e-05	0.000000000000000000000000000000e+00
-4.810364799950598353461828082800e+03	-1.689039724686324276618082373957e-04	7.046296707399741067814891160026e-05	0.000000000000000000000000000000e+00
-4.810264799950597989663947373629e+03	-1.686921447509246428132778650166e-04	7.082940078188829026613337891405e-05	0.000000000000000000000000000000e+00
-4.810164799950597625866066664457e+03	-1.684800658689916436506345265300e-04	7.119623556158519899275671782846e-05	0.000000000000000000000000000000e+00
-4.810064799950597262068185955286e+03	-1.682677385441577082910574736374e-04	7.156346823878743013038622455824e-05	0.000000000000000000000000000000e+00
-4.809964799950596898270305246115e+03	-1.680551654945558199671235000139e-04	7.193109562663883632324668404578e-05	0.000000000000000000000000000000e+00
-4.809864799950596534472424536943e+03	-1.678423494350706379925342037751e-04	7.229911452576265958221146679108e-05	0.000000000000000000000000000000e+00
-4.809764799950596170674543827772e+03	-1.676292930772816584632234349073e-04	7.266752172429660522508243492013e-05	0.000000000000000000000000000000e+00
-4.809664799950595806876663118601e+03	-1.674159991294064562736276791099e-04	7.303631399792829528763021817994e-05	0.000000000000000000000000000000e+00
-4.809564799950595443078782409430e+03	-1.672024702962439271329564416391e-04	7.340548810993087101243320669042e-05	0.000000000000000000000000000000e+00
-4.809464799950595079280901700258e+03	-1.669887092791177735269514403882e-04	7.377504081119900191353122576032e-05	0.000000000000000000000000000000e+00
-4.809364799950594715483020991087e+03	-1.667747187758199093644828625571e-04	7.414496884028508457645939566660e-05	0.000000000000000000000000000000e+00
-4.809264799950594351685140281916e+03	-1.665605014805541085696344305589e-04	7.451526892343576671893373708500e-05	0.000000000000000000000000000000e+00
-4.809164799950593987887259572744e+03	-1.663460600838796265687341557893e-04	7.488593777462874230207989789676e-05	0.000000000000000000000000000000e+00
-4.809064799950593624089378863573e+03	-1.661313972726549844077109652218e-04	7.525697209560980413967784530271e-05	0.000000000000000000000000000000e+00
-4.808964799950593260291498154402e+03	-1.659165157299818883947228886910e-04	7.562836857593019466300399145098e-05	0.000000000000000000000000000000e+00
-4.808864799950592896493617445230e+03	-1.657014181351490955326766219002e-04	7.600012389298422773621644044084e-05	0.000000000000000000000000000000e+00
-4.808764799950592532695736736059e+03	-1.654861071635765500022902108057e-04	7.637223471204718152228335670273e-05	0.000000000000000000000000000000e+00
-4.808664799950592168897856026888e+03	-1.652705854867595738552643602759e-04	7.674469768631348950450876689189e-05	0.000000000000000000000000000000e+00
-4.808564799950591805099975317717e+03	-1.650548557722130306023994306130e-04	7.711750945693516190102001495177e-05	0.000000000000000000000000000000e+00
-4.808464799950591441302094608545e+03	-1.648389206834158140623641797262e-04	7.749066665306055944496127496635e-05	0.000000000000000000000000000000e+00
-4.808364799950591077504213899374e+03	-1.646227828797552016851929446162e-04	7.786416589187334334754009290691e-05	0.000000000000000000000000000000e+00
-4.808264799950590713706333190203e+03	-1.644064450164715602414888806493e-04	7.823800377863176407425283009900e-05	0.000000000000000000000000000000e+00
-4.808164799950590349908452481031e+03	-1.641899097446029159863556401433e-04	7.861217690670822117165322806542e-05	0.000000000000000000000000000000e+00
-4.808064799950589986110571771860e+03	-1.639731797109298229789264844669e-04	7.898668185762908059213693867662e-05	0.000000000000000000000000000000e+00
-4.807964799950589622312691062689e+03	-1.637562575579202585069477082769e-04	7.936151520111476306926917567708e-05	0.000000000000000000000000000000e+00
-4.807864799950589258514810353518e+03	-1.635391459236745727214706880304e-04	7.973667349512011709618264365673e-05	0.000000000000000000000000000000e+00
-4.807764799950588894716929644346e+03	-1.633218474418706822170327397359e-04	8.011215328587502229693712019198e-05	0.000000000000000000000000000000e+00
-4.807664799950588530919048935175e+03	-1.631043647417093178219466009793e-04	8.048795110792535871611225184452e-05	0.000000000000000000000000000000e+00
-4.807564799950588167121168226004e+03	-1.628867004478592994936442250875e-04	8.086406348417412518619906691697e-05	0.000000000000000000000000000000e+00
-4.807464799950587803323287516832e+03	-1.626688571804030822645636966683e-04	8.124048692592291006069754599750e-05	0.000000000000000000000000000000e+00
-4.807364799950587439525406807661e+03	-1.624508375547823021880361471503e-04	8.161721793291363299775731388053e-05	0.000000000000000000000000000000e+00
-4.807264799950587075727526098490e+03	-1.622326441817434578094442310103e-04	8.199425299337047647919851645071e-05	0.000000000000000000000000000000e+00
-4.807164799950586711929645389318e+03	-1.620142796672837542677064748275e-04	8.237158858404219680029306749347e-05	0.000000000000000000000000000000e+00
-4.807064799950586348131764680147e+03	-1.617957466125970829220331870246e-04	8.274922117024459768987176833122e-05	0.000000000000000000000000000000e+00
-4.806964799950585984333883970976e+03	-1.615770476140200009786823676095e-04	8.312714720590334274361032917966e-05	0.000000000000000000000000000000e+00
-4.806864799950585620536003261805e+03	-1.613581852629780092733130514304e-04	8.350536313359701180280419974267e-05	0.000000000000000000000000000000e+00
-4.806764799950585256738122552633e+03	-1.611391621459317758432300271565e-04	8.388386538460040127863220904558e-05	0.000000000000000000000000000000e+00
-4.806664799950584892940241843462e+03	-1.609199808443236305501716776334e-04	8.426265037892813618454479485109e-05	0.000000000000000000000000000000e+00
-4.806564799950584529142361134291e+03	-1.607006439345240868081521323774e-04	8.464171452537848545655957410716e-05	0.000000000000000000000000000000e+00
-4.806464799950584165344480425119e+03	-1.604811539877785259416292928947e-04	8.502105422157751608673581511511e-05	0.000000000000000000000000000000e+00
-4.806364799950583801546599715948e+03	-1.602615135701540983841073551019e-04	8.540066585402343699202909466095e-05	0.000000000000000000000000000000e+00
-4.806264799950583437748719006777e+03	-1.600417252424865435615763953336e-04	8.578054579813122748621623259169e-05	0.000000000000000000000000000000e+00
-4.806164799950583073950838297606e+03	-1.598217915603273621416580141386e-04	8.616069041827759101247197204287e-05	0.000000000000000000000000000000e+00
-4.806064799950582710152957588434e+03	-1.596017150738909882827509800762e-04	8.654109606784605795374437642309e-05	0.000000000000000000000000000000e+00
-4.805964799950582346355076879263e+03	-1.593814983280021516185570584767e-04	8.692175908927245436136344025613e-05	0.000000000000000000000000000000e+00
-4.805864799950581982557196170092e+03	-1.591611438620433205577697766131e-04	8.730267581409054686650272891768e-05	0.000000000000000000000000000000e+00
-4.805764799950581618759315460920e+03	-1.589406542099023624241976859750e-04	8.768384256297801285229276402333e-05	0.000000000000000000000000000000e+00
-4.805664799950581254961434751749e+03	-1.587200318999202578069962488172e-04	8.806525564580262746636890591745e-05	0.000000000000000000000000000000e+00
-4.805564799950580891163554042578e+03	-1.584992794548390046462799096716e-04	8.844691136166872168396235753818e-05	0.000000000000000000000000000000e+00
-4.805464799950580527365673333406e+03	-1.582783993917496849490600396848e-04	8.882880599896389786900713358975e-05	0.000000000000000000000000000000e+00
-4.805364799950580163567792624235e+03	-1.580573942220405857152915052311e-04	8.921093583540600283326299502207e-05	0.000000000000000000000000000000e+00
-4.805264799950579799769911915064e+03	-1.578362664513455367043537336258e-04	8.959329713809037194598150488645e-05	0.000000000000000000000000000000e+00
-4.805164799950579435972031205893e+03	-1.576150185794923295166947152524e-04	8.997588616353727653147942522338e-05	0.000000000000000000000000000000e+00
-4.805064799950579072174150496721e+03	-1.573936531004514077260181270645e-04	9.035869915773969652736385960168e-05	0.000000000000000000000000000000e+00
-4.804964799950578708376269787550e+03	-1.571721725022844756963075196765e-04	9.074173235621129643066473668966e-05	0.000000000000000000000000000000e+00
-4.804864799950578344578389078379e+03	-1.569505792670935410797194986543e-04	9.112498198403467229451041520250e-05	0.000000000000000000000000000000e+00
-4.804764799950577980780508369207e+03	-1.567288758709698217892053451195e-04	9.150844425590984267029209808797e-05	0.000000000000000000000000000000e+00
-4.804664799950577616982627660036e+03	-1.565070647839430595469473184167e-04	9.189211537620301060037136808845e-05	0.000000000000000000000000000000e+00
-4.804564799950577253184746950865e+03	-1.562851484699307521176320223688e-04	9.227599153899555600374937647246e-05	0.000000000000000000000000000000e+00
-4.804464799950576889386866241693e+03	-1.560631293866876836973212050452e-04	9.266006892813325845469768493601e-05	0.000000000000000000000000000000e+00
-4.804364799950576525588985532522e+03	-1.558410099857556179326484313563e-04	9.304434371727585877456800922403e-05	0.000000000000000000000000000000e+00
-4.804264799950576161791104823351e+03	-1.556187927124130180450700677852e-04	9.342881206994674259634636737104e-05	0.000000000000000000000000000000e+00
-4.804164799950575797993224114180e+03	-1.553964800056250651107137006335e-04	9.381347013958297629491328573081e-05	0.000000000000000000000000000000e+00
-4.804064799950575434195343405008e+03	-1.551740742979937034452808664042e-04	9.419831406958554620521134603806e-05	0.000000000000000000000000000000e+00
-4.803964799950575070397462695837e+03	-1.549515780157079299344385914239e-04	9.458333999336981468084722957101e-05	0.000000000000000000000000000000e+00
-4.803864799950574706599581986666e+03	-1.547289935784942730995911164271e-04	9.496854403441628786081835089661e-05	0.000000000000000000000000000000e+00
-4.803764799950574342801701277494e+03	-1.545063233995672721636516211419e-04	9.535392230632160027667398871642e-05	0.000000000000000000000000000000e+00
-4.803664799950573979003820568323e+03	-1.542835698855803084825200066632e-04	9.573947091284968919505660167601e-05	0.000000000000000000000000000000e+00
-4.803564799950573615205939859152e+03	-1.540607354365764640816149899649e-04	9.612518594798333487847635803192e-05	0.000000000000000000000000000000e+00
-4.803464799950573251408059149981e+03	-1.538378224459396241378950076495e-04	9.651106349597582281883006993795e-05	0.000000000000000000000000000000e+00
-4.803364799950572887610178440809e+03	-1.536148333003456878820963682486e-04	9.689709963140287702146324910757e-05	0.000000000000000000000000000000e+00
-4.803264799950572523812297731638e+03	-1.533917703797139692363515894868e-04	9.728329041921490499735675205883e-05	0.000000000000000000000000000000e+00
-4.803164799950572160014417022467e+03	-1.531686360571587329770792962336e-04	9.766963191478940538563929818494e-05	0.000000000000000000000000000000e+00
-4.803064799950571796216536313295e+03	-1.529454326989410019484172398307e-04	9.805612016398361952158879706332e-05	0.000000000000000000000000000000e+00
-4.802964799950571432418655604124e+03	-1.527221626644203642756553174209e-04	9.844275120318746760770395320961e-05	0.000000000000000000000000000000e+00
-4.802864799950571068620774894953e+03	-1.524988283060071058393203369263e-04	9.882952105937667462015605579495e-05	0.000000000000000000000000000000e+00
-4.802764799950570704822894185781e+03	-1.522754319691144240644237184412e-04	9.921642575016618081831104580814e-05	0.000000000000000000000000000000e+00
-4.802664799950570341025013476610e+03	-1.520519759921108585501436927245e-04	9.960346128386375554215892424992e-05	0.000000000000000000000000000000e+00
-4.802564799950569977227132767439e+03	-1.518284627062728843298333725187e-04	9.999062365952382785017765742808e-05	0.000000000000000000000000000000e+00
-4.802464799950569613429252058268e+03	-1.516048944357375864461917602810e-04	1.003779088670015882077402036288e-04	0.000000000000000000000000000000e+00
-4.802364799950569249631371349096e+03	-1.513812734974557139971951258417e-04	1.007653128870073341210103490262e-04	0.000000000000000000000000000000e+00
-4.802264799950568885833490639925e+03	-1.511576022011447341820283840619e-04	1.011528316911609919536915724869e-04	0.000000000000000000000000000000e+00
-4.802164799950568522035609930754e+03	-1.509338828492420760823966574549e-04	1.015404612420469097943190317501e-04	0.000000000000000000000000000000e+00
-4.802064799950568158237729221582e+03	-1.507101177368586997044885844588e-04	1.019281974932689213740946709841e-04	0.000000000000000000000000000000e+00
-4.801964799950567794439848512411e+03	-1.504863091517326379158853155715e-04	1.023160363895055184049395768930e-04	0.000000000000000000000000000000e+00
-4.801864799950567430641967803240e+03	-1.502624593741828907481755672748e-04	1.027039738665653752832523926131e-04	0.000000000000000000000000000000e+00
-4.801764799950567066844087094069e+03	-1.500385706770634281197879245084e-04	1.030920058514430499765207605023e-04	0.000000000000000000000000000000e+00
-4.801664799950566703046206384897e+03	-1.498146453257173280840947038328e-04	1.034801282623749017503672620322e-04	0.000000000000000000000000000000e+00
-4.801564799950566339248325675726e+03	-1.495906855779312132331132501051e-04	1.038683370088952663936113229859e-04	0.000000000000000000000000000000e+00
-4.801464799950565975450444966555e+03	-1.493666936838897955214244817057e-04	1.042566279918928211787113036202e-04	0.000000000000000000000000000000e+00
-4.801364799950565611652564257383e+03	-1.491426718861305566153629964532e-04	1.046449971036672073202225541344e-04	0.000000000000000000000000000000e+00
-4.801264799950565247854683548212e+03	-1.489186224194988077129675474453e-04	1.050334402279858692736899672404e-04	0.000000000000000000000000000000e+00
-4.801164799950564884056802839041e+03	-1.486945475111026951538228946248e-04	1.054219532401410837699207156959e-04	0.000000000000000000000000000000e+00
-4.801064799950564520258922129869e+03	-1.484704493802685583946077141348e-04	1.058105320070072598998001112136e-04	0.000000000000000000000000000000e+00
-4.800964799950564156461041420698e+03	-1.482463302384964506149683804992e-04	1.061991723870984289344876483341e-04	0.000000000000000000000000000000e+00
-4.800864799950563792663160711527e+03	-1.480221922894157948486643094910e-04	1.065878702306259509860475453991e-04	0.000000000000000000000000000000e+00
-4.800764799950563428865280002356e+03	-1.477980377287412569551477981022e-04	1.069766213795564791660952508323e-04	0.000000000000000000000000000000e+00
-4.800664799950563065067399293184e+03	-1.475738687442288896416869858896e-04	1.073654216676700863747698222461e-04	0.000000000000000000000000000000e+00
-4.800564799950562701269518584013e+03	-1.473496875156323035905431284576e-04	1.077542669206186495877222708550e-04	0.000000000000000000000000000000e+00
-4.800464799950562337471637874842e+03	-1.471254962146592451619625530057e-04	1.081431529559844238784840908529e-04	0.000000000000000000000000000000e+00
-4.800364799950561973673757165670e+03	-1.469012970049282012022229260140e-04	1.085320755833388739388517540974e-04	0.000000000000000000000000000000e+00
-4.800264799950561609875876456499e+03	-1.466770920419252206921140180285e-04	1.089210306043016682295970776195e-04	0.000000000000000000000000000000e+00
-4.800164799950561246077995747328e+03	-1.464528834729610887611245262363e-04	1.093100138125999306291935564417e-04	0.000000000000000000000000000000e+00
-4.800064799950560882280115038157e+03	-1.462286734371284735965745849029e-04	1.096990209941276411603414131513e-04	0.000000000000000000000000000000e+00
-4.799964799950560518482234328985e+03	-1.460044640652594257184543335981e-04	1.100880479270053484246172370575e-04	0.000000000000000000000000000000e+00
-4.799864799950560154684353619814e+03	-1.457802574798830940946969825234e-04	1.104770903816399904573408718989e-04	0.000000000000000000000000000000e+00
-4.799764799950559790886472910643e+03	-1.455560557951834964665605021139e-04	1.108661441207849730804582688570e-04	0.000000000000000000000000000000e+00
-4.799664799950559427088592201471e+03	-1.453318611169576420397153704300e-04	1.112552048996004922009131488103e-04	0.000000000000000000000000000000e+00
-4.799564799950559063290711492300e+03	-1.451076755425738168056581933740e-04	1.116442684657139645292359131368e-04	0.000000000000000000000000000000e+00
-4.799464799950558699492830783129e+03	-1.448835011609300043883968855951e-04	1.120333305592807564537299880314e-04	0.000000000000000000000000000000e+00
-4.799364799950558335694950073957e+03	-1.446593400524126592568419091833e-04	1.124223869130451026500383537865e-04	0.000000000000000000000000000000e+00
-4.799264799950557971897069364786e+03	-1.444351942888555070422518245010e-04	1.128114332524011737685087908289e-04	0.000000000000000000000000000000e+00
-4.799164799950557608099188655615e+03	-1.442110659334986972213848988034e-04	1.132004652954544016195750910647e-04	0.000000000000000000000000000000e+00
-4.799064799950557244301307946444e+03	-1.439869570409481184299765876844e-04	1.135894787530830076470456102555e-04	0.000000000000000000000000000000e+00
-4.798964799950556880503427237272e+03	-1.437628696571348764065428893488e-04	1.139784693289996940317176932211e-04	0.000000000000000000000000000000e+00
-4.798864799950556516705546528101e+03	-1.435388058192750700917811323976e-04	1.143674327198135516354265961425e-04	0.000000000000000000000000000000e+00
-4.798764799950556152907665818930e+03	-1.433147675558297303582966364388e-04	1.147563646150921847855289059659e-04	0.000000000000000000000000000000e+00
-4.798664799950555789109785109758e+03	-1.430907568864649755807638698002e-04	1.151452606974240393472933008390e-04	0.000000000000000000000000000000e+00
-4.798564799950555425311904400587e+03	-1.428667758220123569414677922040e-04	1.155341166424808934266171833727e-04	0.000000000000000000000000000000e+00
-4.798464799950555061514023691416e+03	-1.426428263644295018914426309564e-04	1.159229281190805242555963427975e-04	0.000000000000000000000000000000e+00
-4.798364799950554697716142982244e+03	-1.424189105067608389267735935491e-04	1.163116907892496732336920506334e-04	0.000000000000000000000000000000e+00
-4.798264799950554333918262273073e+03	-1.421950302330987018356589501877e-04	1.167004003082871058365882488417e-04	0.000000000000000000000000000000e+00
-4.798164799950553970120381563902e+03	-1.419711875185445423656893648712e-04	1.170890523248268883654832350771e-04	0.000000000000000000000000000000e+00
-4.798064799950553606322500854731e+03	-1.417473843291703868366160357084e-04	1.174776424809018679842886889730e-04	0.000000000000000000000000000000e+00
-4.797964799950553242524620145559e+03	-1.415236226219804824884990201994e-04	1.178661664120073560447360394576e-04	0.000000000000000000000000000000e+00
-4.797864799950552878726739436388e+03	-1.412999043448732690905073061671e-04	1.182546197471649875943358609653e-04	0.000000000000000000000000000000e+00
-4.797764799950552514928858727217e+03	-1.410762314366034318648818191022e-04	1.186429981089867435146631424736e-04	0.000000000000000000000000000000e+00
-4.797664799950552151130978018045e+03	-1.408526058267443067766044872968e-04	1.190312971137392030526042097094e-04	0.000000000000000000000000000000e+00
-4.797564799950551787333097308874e+03	-1.406290294356503942432845555288e-04	1.194195123714079589819295201814e-04	0.000000000000000000000000000000e+00
-4.797464799950551423535216599703e+03	-1.404055041744201981056966443973e-04	1.198076394857622225002466431754e-04	0.000000000000000000000000000000e+00
-4.797364799950551059737335890532e+03	-1.401820319448592272286446824836e-04	1.201956740544196178613334247132e-04	0.000000000000000000000000000000e+00
-4.797264799950550695939455181360e+03	-1.399586146394432410473146477514e-04	1.205836116689111396377970253369e-04	0.000000000000000000000000000000e+00
-4.797164799950550332141574472189e+03	-1.397352541412817119540618060469e-04	1.209714479147463403766946110629e-04	0.000000000000000000000000000000e+00
-4.797064799950549968343693763018e+03	-1.395119523240815587357410709757e-04	1.213591783714786131228441368179e-04	0.000000000000000000000000000000e+00
-4.796964799950549604545813053846e+03	-1.392887110521110426413632366049e-04	1.217467986127707585452054073194e-04	0.000000000000000000000000000000e+00
-4.796864799950549240747932344675e+03	-1.390655321801639887104029558174e-04	1.221343042064606469309512304378e-04	0.000000000000000000000000000000e+00
-4.796764799950548876950051635504e+03	-1.388424175535240884162696550774e-04	1.225216907146270970199730676597e-04	0.000000000000000000000000000000e+00
-4.796664799950548513152170926332e+03	-1.386193690079295817805388191246e-04	1.229089536936559445747668695148e-04	0.000000000000000000000000000000e+00
-4.796564799950548149354290217161e+03	-1.383963883695381292225634606297e-04	1.232960886943062464755904716895e-04	0.000000000000000000000000000000e+00
-4.796464799950547785556409507990e+03	-1.381734774548918460394114626766e-04	1.236830912617766745510011761056e-04	0.000000000000000000000000000000e+00
-4.796364799950547421758528798819e+03	-1.379506380708826892515089790336e-04	1.240699569357720584861920487540e-04	0.000000000000000000000000000000e+00
-4.796264799950547057960648089647e+03	-1.377278720147179528685010829747e-04	1.244566812505701997818713389066e-04	0.000000000000000000000000000000e+00
-4.796164799950546694162767380476e+03	-1.375051810738861426258727860272e-04	1.248432597350887128181962104634e-04	0.000000000000000000000000000000e+00
-4.796064799950546330364886671305e+03	-1.372825670261229591417873052706e-04	1.252296879129521640743039068155e-04	0.000000000000000000000000000000e+00
-4.795964799950545966567005962133e+03	-1.370600316393775521244674520105e-04	1.256159613025592655579515399822e-04	0.000000000000000000000000000000e+00
-4.795864799950545602769125252962e+03	-1.368375766717790998402287661051e-04	1.260020754171503392856990011239e-04	0.000000000000000000000000000000e+00
-4.795764799950545238971244543791e+03	-1.366152038716034698966755867033e-04	1.263880257648748901833091196067e-04	0.000000000000000000000000000000e+00
-4.795664799950544875173363834620e+03	-1.363929149772402866017118050479e-04	1.267738078488593145114193827538e-04	0.000000000000000000000000000000e+00
-4.795564799950544511375483125448e+03	-1.361707117171601338478231779661e-04	1.271594171672748522367024648361e-04	0.000000000000000000000000000000e+00
-4.795464799950544147577602416277e+03	-1.359485958098820019418484505991e-04	1.275448492134056478232440046128e-04	0.000000000000000000000000000000e+00
-4.795364799950543783779721707106e+03	-1.357265689639410596954022247829e-04	1.279300994757170007593005678359e-04	0.000000000000000000000000000000e+00
-4.795264799950543419981840997934e+03	-1.355046328778565891456237002544e-04	1.283151634379237245042748583046e-04	0.000000000000000000000000000000e+00
-4.795164799950543056183960288763e+03	-1.352827892401001371163599129588e-04	1.287000365790587493811797381582e-04	0.000000000000000000000000000000e+00
-4.795064799950542692386079579592e+03	-1.350610397290640733551636554211e-04	1.290847143735417796792108724446e-04	0.000000000000000000000000000000e+00
-4.794964799950542328588198870420e+03	-1.348393860130302028804000213924e-04	1.294691922912481947018081829270e-04	0.000000000000000000000000000000e+00
-4.794864799950541964790318161249e+03	-1.346178297501387577991133204236e-04	1.298534657975780582349345504412e-04	0.000000000000000000000000000000e+00
-4.794764799950541600992437452078e+03	-1.343963725883575246501655531262e-04	1.302375303535253177507347022157e-04	0.000000000000000000000000000000e+00
-4.794664799950541237194556742907e+03	-1.341750161654513241130809442225e-04	1.306213814157471391364656598810e-04	0.000000000000000000000000000000e+00
-4.794564799950540873396676033735e+03	-1.339537621089517617674335969724e-04	1.310050144366332956335358117528e-04	0.000000000000000000000000000000e+00
-4.794464799950540509598795324564e+03	-1.337326120361270330623437718742e-04	1.313884248643759362473043550423e-04	0.000000000000000000000000000000e+00
-4.794364799950540145800914615393e+03	-1.335115675539521890718974717061e-04	1.317716081430392728417178016542e-04	0.000000000000000000000000000000e+00
-4.794264799950539782003033906221e+03	-1.332906302590796190910005236674e-04	1.321545597126295382844896053598e-04	0.000000000000000000000000000000e+00
-4.794164799950539418205153197050e+03	-1.330698017378096687565042222090e-04	1.325372750091650801175513496588e-04	0.000000000000000000000000000000e+00
-4.794064799950539054407272487879e+03	-1.328490835660616105340370296517e-04	1.329197494647465084376125599164e-04	0.000000000000000000000000000000e+00
-4.793964799950538690609391778708e+03	-1.326284773093448581503250860436e-04	1.333019785076271419323179490135e-04	0.000000000000000000000000000000e+00
-4.793864799950538326811511069536e+03	-1.324079845227303978659472161183e-04	1.336839575622834810214589751354e-04	0.000000000000000000000000000000e+00
-4.793764799950537963013630360365e+03	-1.321876067508224907986330576293e-04	1.340656820494858707335655845228e-04	0.000000000000000000000000000000e+00
-4.793664799950537599215749651194e+03	-1.319673455277307005072129353351e-04	1.344471473863692720027152027740e-04	0.000000000000000000000000000000e+00
-4.793564799950537235417868942022e+03	-1.317472023770420289957849835361e-04	1.348283489865041684906132868349e-04	0.000000000000000000000000000000e+00
-4.793464799950536871619988232851e+03	-1.315271788117934592936969506738e-04	1.352092822599677173541626862274e-04	0.000000000000000000000000000000e+00
-4.793364799950536507822107523680e+03	-1.313072763344446606658538767576e-04	1.355899426134148458029243800027e-04	0.000000000000000000000000000000e+00
-4.793264799950536144024226814508e+03	-1.310874964368510190836775164414e-04	1.359703254501496458121756472082e-04	0.000000000000000000000000000000e+00
-4.793164799950535780226346105337e+03	-1.308678406002368574314459470642e-04	1.363504261701968501511311737673e-04	0.000000000000000000000000000000e+00
-4.793064799950535416428465396166e+03	-1.306483102951689538682306102046e-04	1.367302401703734168313814079099e-04	0.000000000000000000000000000000e+00
-4.792964799950535052630584686995e+03	-1.304289069815303583454307867484e-04	1.371097628443603032907111005656e-04	0.000000000000000000000000000000e+00
-4.792864799950534688832703977823e+03	-1.302096321084943717546339447821e-04	1.374889895827742676819721578951e-04	0.000000000000000000000000000000e+00
-4.792764799950534325034823268652e+03	-1.299904871144989316512907695511e-04	1.378679157732399141074453030598e-04	0.000000000000000000000000000000e+00
-4.792664799950533961236942559481e+03	-1.297714734272210521884988176922e-04	1.382465368004617920633103622663e-04	0.000000000000000000000000000000e+00
-4.792564799950533597439061850309e+03	-1.295525924635518061518724142189e-04	1.386248480462966314093881114999e-04	0.000000000000000000000000000000e+00
-4.792464799950533233641181141138e+03	-1.293338456295712798893582373694e-04	1.390028448898257941793166203581e-04	0.000000000000000000000000000000e+00
-4.792364799950532869843300431967e+03	-1.291152343205239890269742097928e-04	1.393805227074276992856732837467e-04	0.000000000000000000000000000000e+00
-4.792264799950532506045419722795e+03	-1.288967599207945381300371989752e-04	1.397578768728504369604770385394e-04	0.000000000000000000000000000000e+00
-4.792164799950532142247539013624e+03	-1.286784238038834158896622783530e-04	1.401349027572845187209621409252e-04	0.000000000000000000000000000000e+00
-4.792064799950531778449658304453e+03	-1.284602273323832782002396069032e-04	1.405115957294357899656778165820e-04	0.000000000000000000000000000000e+00
-4.791964799950531414651777595282e+03	-1.282421718579552312369113087342e-04	1.408879511555983696756422229868e-04	0.000000000000000000000000000000e+00
-4.791864799950531050853896886110e+03	-1.280242587213056566341345954285e-04	1.412639643997277256407679724148e-04	0.000000000000000000000000000000e+00
-4.791764799950530687056016176939e+03	-1.278064892521630637692992005228e-04	1.416396308235139123166135277643e-04	0.000000000000000000000000000000e+00
-4.791664799950530323258135467768e+03	-1.275888647692553757272138081902e-04	1.420149457864549171013518469309e-04	0.000000000000000000000000000000e+00
-4.791564799950529959460254758596e+03	-1.273713865802874321050269790234e-04	1.423899046459300337177933393207e-04	0.000000000000000000000000000000e+00
-4.791464799950529595662374049425e+03	-1.271540559819187628676911971937e-04	1.427645027572734795408976316011e-04	0.000000000000000000000000000000e+00
-4.791364799950529231864493340254e+03	-1.269368742597415790438614147106e-04	1.431387354738480671353939577273e-04	0.000000000000000000000000000000e+00
-4.791264799950528868066612631083e+03	-1.267198426882591428925539656092e-04	1.435125981471188757934015489681e-04	0.000000000000000000000000000000e+00
-4.791164799950528504268731921911e+03	-1.265029625308643549102399772366e-04	1.438860861267272483327017695842e-04	0.000000000000000000000000000000e+00
-4.791064799950528140470851212740e+03	-1.262862350398185576783732786410e-04	1.442591947605647065798473160925e-04	0.000000000000000000000000000000e+00
-4.790964799950527776672970503569e+03	-1.260696614562307733917873031615e-04	1.446319193948470565886516014942e-04	0.000000000000000000000000000000e+00
-4.790864799950527412875089794397e+03	-1.258532430100369684921463031557e-04	1.450042553741885751738410759160e-04	0.000000000000000000000000000000e+00
-4.790764799950527049077209085226e+03	-1.256369809199798604024828074799e-04	1.453761980416763319699791079387e-04	0.000000000000000000000000000000e+00
-4.790664799950526685279328376055e+03	-1.254208763935888597870066396567e-04	1.457477427389445657004984902017e-04	0.000000000000000000000000000000e+00
-4.790564799950526321481447666883e+03	-1.252049306271602025462941210066e-04	1.461188848062491688669511935572e-04	0.000000000000000000000000000000e+00
-4.790464799950525957683566957712e+03	-1.249891448057375968085092043935e-04	1.464896195825423350685839940510e-04	0.000000000000000000000000000000e+00
-4.790364799950525593885686248541e+03	-1.247735201030929241307332322464e-04	1.468599424055472063219140999024e-04	0.000000000000000000000000000000e+00
-4.790264799950525230087805539370e+03	-1.245580576817073472761093766437e-04	1.472298486118326288005220270350e-04	0.000000000000000000000000000000e+00
-4.790164799950524866289924830198e+03	-1.243427586927526077263672643625e-04	1.475993335368881254152789717082e-04	0.000000000000000000000000000000e+00
-4.790064799950524502492044121027e+03	-1.241276242760727026651079718533e-04	1.479683925151987870794112467365e-04	0.000000000000000000000000000000e+00
-4.789964799950524138694163411856e+03	-1.239126555601657788015235173162e-04	1.483370208803203808139992148085e-04	0.000000000000000000000000000000e+00
-4.789864799950523774896282702684e+03	-1.236978536621662430345508498775e-04	1.487052139649544849585305339446e-04	0.000000000000000000000000000000e+00
-4.789764799950523411098401993513e+03	-1.234832196878273067978948329682e-04	1.490729671010237870117792757796e-04	0.000000000000000000000000000000e+00
-4.789664799950523047300521284342e+03	-1.232687547315037201404314126663e-04	1.494402756197473272625764195709e-04	0.000000000000000000000000000000e+00
-4.789564799950522683502640575171e+03	-1.230544598761347497520995952769e-04	1.498071348517159592610148433067e-04	0.000000000000000000000000000000e+00
-4.789464799950522319704759865999e+03	-1.228403361932275093554994827016e-04	1.501735401269678916048172512276e-04	0.000000000000000000000000000000e+00
-4.789364799950521955906879156828e+03	-1.226263847428405882530877413217e-04	1.505394867750642026206497892105e-04	0.000000000000000000000000000000e+00
-4.789264799950521592108998447657e+03	-1.224126065735678153996446315688e-04	1.509049701251645447808158451153e-04	0.000000000000000000000000000000e+00
-4.789164799950521228311117738485e+03	-1.221990027225225384707729681111e-04	1.512699855061028762250041612702e-04	0.000000000000000000000000000000e+00
-4.789064799950520864513237029314e+03	-1.219855742153219842465600164516e-04	1.516345282464633278073085076443e-04	0.000000000000000000000000000000e+00
-4.788964799950520500715356320143e+03	-1.217723220660719849134726033846e-04	1.519985936746560701432473550199e-04	0.000000000000000000000000000000e+00
-4.788864799950520136917475610971e+03	-1.215592472773520296269039731030e-04	1.523621771189932619719464845787e-04	0.000000000000000000000000000000e+00
-4.788764799950519773119594901800e+03	-1.213463508402004922565736722007e-04	1.527252739077651611486474703128e-04	0.000000000000000000000000000000e+00
-4.788664799950519409321714192629e+03	-1.211336337341002657077421167386e-04	1.530878793693162356372161614360e-04	0.000000000000000000000000000000e+00
-4.788564799950519045523833483458e+03	-1.209210969269645859778053442746e-04	1.534499888321213558178141012078e-04	0.000000000000000000000000000000e+00
-4.788464799950518681725952774286e+03	-1.207087413751232085785958236812e-04	1.538115976248620410046785700331e-04	0.000000000000000000000000000000e+00
-4.788364799950518317928072065115e+03	-1.204965680233088153516449181346e-04	1.541727010765028414891741892490e-04	0.000000000000000000000000000000e+00
-4.788264799950517954130191355944e+03	-1.202845778046437736491514058912e-04	1.545332945163677205828445249125e-04	0.000000000000000000000000000000e+00
-4.788164799950517590332310646772e+03	-1.200727716406271123553844981657e-04	1.548933732742165179756266280009e-04	0.000000000000000000000000000000e+00
-4.788064799950517226534429937601e+03	-1.198611504411218502737929147983e-04	1.552529326803214944092285110244e-04	0.000000000000000000000000000000e+00
-4.787964799950516862736549228430e+03	-1.196497151043425684596027691597e-04	1.556119680655439576656695610524e-04	0.000000000000000000000000000000e+00
-4.787864799950516498938668519258e+03	-1.194384665168432942605400426395e-04	1.559704747614108885558209527389e-04	0.000000000000000000000000000000e+00
-4.787764799950516135140787810087e+03	-1.192274055535056564080961805097e-04	1.563284481001916482231089977617e-04	0.000000000000000000000000000000e+00
-4.787664799950515771342907100916e+03	-1.190165330775273518169182773718e-04	1.566858834149747938674357428113e-04	0.000000000000000000000000000000e+00
-4.787564799950515407545026391745e+03	-1.188058499404108698822152279106e-04	1.570427760397449215741538797175e-04	0.000000000000000000000000000000e+00
-4.787464799950515043747145682573e+03	-1.185953569819525691428699354368e-04	1.573991213094595633531502798519e-04	0.000000000000000000000000000000e+00
-4.787364799950514679949264973402e+03	-1.183850550302319843375131735996e-04	1.577549145601260570728752163916e-04	0.000000000000000000000000000000e+00
-4.787264799950514316151384264231e+03	-1.181749449016014180636677255443e-04	1.581101511288786603398603958226e-04	0.000000000000000000000000000000e+00
-4.787164799950513952353503555059e+03	-1.179650274006758983551257369271e-04	1.584648263540555288529654287544e-04	0.000000000000000000000000000000e+00
-4.787064799950513588555622845888e+03	-1.177553033203233395472334099630e-04	1.588189355752758573879501735604e-04	0.000000000000000000000000000000e+00
-4.786964799950513224757742136717e+03	-1.175457734416550690604089113300e-04	1.591724741335170207820470800186e-04	0.000000000000000000000000000000e+00
-4.786864799950512860959861427546e+03	-1.173364385340165845766219332447e-04	1.595254373711917691286421572272e-04	0.000000000000000000000000000000e+00
-4.786764799950512497161980718374e+03	-1.171272993549786635815793123250e-04	1.598778206322254500770102536578e-04	0.000000000000000000000000000000e+00
-4.786664799950512133364100009203e+03	-1.169183566503287032998723016242e-04	1.602296192621333666573218978968e-04	0.000000000000000000000000000000e+00
-4.786564799950511769566219300032e+03	-1.167096111540624265483570565216e-04	1.605808286080980266854328908366e-04	0.000000000000000000000000000000e+00
-4.786464799950511405768338590860e+03	-1.165010635883757908774424616460e-04	1.609314440190466090081083949670e-04	0.000000000000000000000000000000e+00
-4.786364799950511041970457881689e+03	-1.162927146636573042881926398628e-04	1.612814608457282671179211508417e-04	0.000000000000000000000000000000e+00
-4.786264799950510678172577172518e+03	-1.160845650784805171322824901559e-04	1.616308744407917038186928149202e-04	0.000000000000000000000000000000e+00
-4.786164799950510314374696463346e+03	-1.158766155195969070352407515045e-04	1.619796801588625561555551124471e-04	0.000000000000000000000000000000e+00
-4.786064799950509950576815754175e+03	-1.156688666619289942126547199308e-04	1.623278733566209971854454874318e-04	0.000000000000000000000000000000e+00
-4.785964799950509586778935045004e+03	-1.154613191685637820470267111972e-04	1.626754493928792564324398162157e-04	0.000000000000000000000000000000e+00
-4.785864799950509222981054335833e+03	-1.152539736907464958202279570187e-04	1.630224036286592216582480574516e-04	0.000000000000000000000000000000e+00
-4.785764799950508859183173626661e+03	-1.150468308678746060490227787199e-04	1.633687314272700406327099020842e-04	0.000000000000000000000000000000e+00
-4.785664799950508495385292917490e+03	-1.148398913274921364236630383360e-04	1.637144281543858313245076718800e-04	0.000000000000000000000000000000e+00
-4.785564799950508131587412208319e+03	-1.146331556852842970071343353666e-04	1.640594891781233107767162815449e-04	0.000000000000000000000000000000e+00
-4.785464799950507767789531499147e+03	-1.144266245450724020374724809734e-04	1.644039098691195324025704493920e-04	0.000000000000000000000000000000e+00
-4.785364799950507403991650789976e+03	-1.142202984988090723331502496229e-04	1.647476856006095961761775958720e-04	0.000000000000000000000000000000e+00
-4.785264799950507040193770080805e+03	-1.140141781265737223015344081745e-04	1.650908117485044130333393663790e-04	0.000000000000000000000000000000e+00
-4.785164799950506676395889371634e+03	-1.138082639965684399706302709632e-04	1.654332836914685505875360904682e-04	0.000000000000000000000000000000e+00
-4.785064799950506312598008662462e+03	-1.136025566651140025460978155714e-04	1.657750968109978891105310561116e-04	0.000000000000000000000000000000e+00
-4.784964799950505948800127953291e+03	-1.133970566766463392016639488702e-04	1.661162464914976027736265296042e-04	0.000000000000000000000000000000e+00
-4.784864799950505585002247244120e+03	-1.131917645637132107099692701624e-04	1.664567281203598698383766540942e-04	0.000000000000000000000000000000e+00
-4.784764799950505221204366534948e+03	-1.129866808469712143340665799762e-04	1.667965370880418267927891573521e-04	0.000000000000000000000000000000e+00
-4.784664799950504857406485825777e+03	-1.127818060351830733219896663044e-04	1.671356687881433327521468745758e-04	0.000000000000000000000000000000e+00
-4.784564799950504493608605116606e+03	-1.125771406252152245569195243569e-04	1.674741186174849778053180804349e-04	0.000000000000000000000000000000e+00
-4.784464799950504129810724407434e+03	-1.123726851020357450205294780332e-04	1.678118819761858745206323240140e-04	0.000000000000000000000000000000e+00
-4.784364799950503766012843698263e+03	-1.121684399387125086492919545655e-04	1.681489542677415849770278244435e-04	0.000000000000000000000000000000e+00
-4.784264799950503402214962989092e+03	-1.119644055964117091090184730184e-04	1.684853308991020749002531786687e-04	0.000000000000000000000000000000e+00
-4.784164799950503038417082279921e+03	-1.117605825243966265148884420277e-04	1.688210072807496135889604449432e-04	0.000000000000000000000000000000e+00
-4.784064799950502674619201570749e+03	-1.115569711600267465171840153282e-04	1.691559788267766738407982263226e-04	0.000000000000000000000000000000e+00
-4.783964799950502310821320861578e+03	-1.113535719287571368850409125884e-04	1.694902409549638860886133784334e-04	0.000000000000000000000000000000e+00
-4.783864799950501947023440152407e+03	-1.111503852441381357983238298281e-04	1.698237890868579925366527172415e-04	0.000000000000000000000000000000e+00
-4.783764799950501583225559443235e+03	-1.109474115078153382950992833500e-04	1.701566186478497741917104146836e-04	0.000000000000000000000000000000e+00
-4.783664799950501219427678734064e+03	-1.107446511095299215322873553902e-04	1.704887250672519236841667700233e-04	0.000000000000000000000000000000e+00
-4.783564799950500855629798024893e+03	-1.105421044271191868867479368710e-04	1.708201037783770807193528540324e-04	0.000000000000000000000000000000e+00
-4.783464799950500491831917315722e+03	-1.103397718265175086321816522172e-04	1.711507502186156777935349682096e-04	0.000000000000000000000000000000e+00
-4.783364799950500128034036606550e+03	-1.101376536617574723514109691358e-04	1.714806598295139214351706646866e-04	0.000000000000000000000000000000e+00
-4.783264799950499764236155897379e+03	-1.099357502749713928194216783218e-04	1.718098280568516921310018297220e-04	0.000000000000000000000000000000e+00
-4.783164799950499400438275188208e+03	-1.097340619963931300420018066788e-04	1.721382503507204442521477671946e-04	0.000000000000000000000000000000e+00
-4.783064799950499036640394479036e+03	-1.095325891443601492398693397767e-04	1.724659221656011330852525942348e-04	0.000000000000000000000000000000e+00
-4.782964799950498672842513769865e+03	-1.093313320253159196459788460309e-04	1.727928389604421147585783247180e-04	0.000000000000000000000000000000e+00
-4.782864799950498309044633060694e+03	-1.091302909338126521160070026006e-04	1.731189961987369919579893284833e-04	0.000000000000000000000000000000e+00
-4.782764799950497945246752351522e+03	-1.089294661525142400267454623197e-04	1.734443893486024867479911026891e-04	0.000000000000000000000000000000e+00
-4.782664799950497581448871642351e+03	-1.087288579521995931977812466229e-04	1.737690138828563133927690431690e-04	0.000000000000000000000000000000e+00
-4.782564799950497217650990933180e+03	-1.085284665917662428637202598480e-04	1.740928652790949969671185915132e-04	0.000000000000000000000000000000e+00
-4.782464799950496853853110224009e+03	-1.083282923182342176969539249143e-04	1.744159390197716919673753821485e-04	0.000000000000000000000000000000e+00
-4.782364799950496490055229514837e+03	-1.081283353667502721961318767896e-04	1.747382305922740280273997015570e-04	0.000000000000000000000000000000e+00
-4.782264799950496126257348805666e+03	-1.079285959605923725726506212652e-04	1.750597354890017930042350746689e-04	0.000000000000000000000000000000e+00
-4.782164799950495762459468096495e+03	-1.077290743111745214503210954504e-04	1.753804492074447244839840998054e-04	0.000000000000000000000000000000e+00
-4.782064799950495398661587387323e+03	-1.075297706180518265105250375058e-04	1.757003672502602741826299714845e-04	0.000000000000000000000000000000e+00
-4.781964799950495034863706678152e+03	-1.073306850689259621606588823717e-04	1.760194851253512910316950668133e-04	0.000000000000000000000000000000e+00
-4.781864799950494671065825968981e+03	-1.071318178396508480430121545979e-04	1.763377983459436771588452197435e-04	0.000000000000000000000000000000e+00
-4.781764799950494307267945259809e+03	-1.069331690942386528042976068242e-04	1.766553024306640438684939953262e-04	0.000000000000000000000000000000e+00
-4.781664799950493943470064550638e+03	-1.067347389848661502308874160505e-04	1.769719929036173134122983396921e-04	0.000000000000000000000000000000e+00
-4.781564799950493579672183841467e+03	-1.065365276518812786719567209381e-04	1.772878652944643478647085421684e-04	0.000000000000000000000000000000e+00
-4.781464799950493215874303132296e+03	-1.063385352238100934859146851075e-04	1.776029151384994424732466367090e-04	0.000000000000000000000000000000e+00
-4.781364799950492852076422423124e+03	-1.061407618173639634323243696734e-04	1.779171379767279003239477397358e-04	0.000000000000000000000000000000e+00
-4.781264799950492488278541713953e+03	-1.059432075374471194295286635700e-04	1.782305293559434714815298272939e-04	0.000000000000000000000000000000e+00
-4.781164799950492124480661004782e+03	-1.057458724771644472577650231138e-04	1.785430848288057921295635122050e-04	0.000000000000000000000000000000e+00
-4.781064799950491760682780295610e+03	-1.055487567178296055229319572177e-04	1.788547999539178237106418212221e-04	0.000000000000000000000000000000e+00
-4.780964799950491396884899586439e+03	-1.053518603289734824335344143265e-04	1.791656702959031565412784114955e-04	0.000000000000000000000000000000e+00
-4.780864799950491033087018877268e+03	-1.051551833683528965231179785889e-04	1.794756914254833676369144113139e-04	0.000000000000000000000000000000e+00
-4.780764799950490669289138168097e+03	-1.049587258819596090808276556139e-04	1.797848589195553243268166365709e-04	0.000000000000000000000000000000e+00
-4.780664799950490305491257458925e+03	-1.047624879040296753951455599463e-04	1.800931683612683252386499344055e-04	0.000000000000000000000000000000e+00
-4.780564799950489941693376749754e+03	-1.045664694570530670481717239184e-04	1.804006153401013768083210875304e-04	0.000000000000000000000000000000e+00
-4.780464799950489577895496040583e+03	-1.043706705517836059180294960846e-04	1.807071954519402529493882214595e-04	0.000000000000000000000000000000e+00
-4.780364799950489214097615331411e+03	-1.041750911872491692318140610318e-04	1.810129042991546089325788360114e-04	0.000000000000000000000000000000e+00
-4.780264799950488850299734622240e+03	-1.039797313507622605367741730475e-04	1.813177374906750139501449003987e-04	0.000000000000000000000000000000e+00
-4.780164799950488486501853913069e+03	-1.037845910179307839594012308204e-04	1.816216906420699565751636361810e-04	0.000000000000000000000000000000e+00
-4.780064799950488122703973203897e+03	-1.035896701526692521453873463422e-04	1.819247593756226875905124273913e-04	0.000000000000000000000000000000e+00
-4.779964799950487758906092494726e+03	-1.033949687072101432773821305666e-04	1.822269393204081712380609792135e-04	0.000000000000000000000000000000e+00
-4.779864799950487395108211785555e+03	-1.032004866221157053261456293392e-04	1.825282261123698196274289795582e-04	0.000000000000000000000000000000e+00
-4.779764799950487031310331076384e+03	-1.030062238262899093794999760831e-04	1.828286153943963355649610091902e-04	0.000000000000000000000000000000e+00
-4.779664799950486667512450367212e+03	-1.028121802369908637572043508257e-04	1.831281028163983114372126426161e-04	0.000000000000000000000000000000e+00
-4.779564799950486303714569658041e+03	-1.026183557598433907561558120491e-04	1.834266840353848823045451732483e-04	0.000000000000000000000000000000e+00
-4.779464799950485939916688948870e+03	-1.024247502888519964188776545377e-04	1.837243547155403518896660264303e-04	0.000000000000000000000000000000e+00
-4.779364799950485576118808239698e+03	-1.022313637064140842474965764630e-04	1.840211105283005746206803632248e-04	0.000000000000000000000000000000e+00
-4.779264799950485212320927530527e+03	-1.020381958833334941783715921204e-04	1.843169471524294731994142448883e-04	0.000000000000000000000000000000e+00
-4.779164799950484848523046821356e+03	-1.018452466788343261597932221107e-04	1.846118602740953935394119245217e-04	0.000000000000000000000000000000e+00
-4.779064799950484484725166112185e+03	-1.016525159405750889903344291731e-04	1.849058455869473783887702023065e-04	0.000000000000000000000000000000e+00
-4.778964799950484120927285403013e+03	-1.014600035046631202077446753940e-04	1.851988987921913596378098443296e-04	0.000000000000000000000000000000e+00
-4.778864799950483757129404693842e+03	-1.012677091956693176859685689983e-04	1.854910155986663506267470014066e-04	0.000000000000000000000000000000e+00
-4.778764799950483393331523984671e+03	-1.010756328266431693877619446553e-04	1.857821917229205029280930672186e-04	0.000000000000000000000000000000e+00
-4.778664799950483029533643275499e+03	-1.008837741991280812729053772969e-04	1.860724228892871089189459121727e-04	0.000000000000000000000000000000e+00
-4.778564799950482665735762566328e+03	-1.006921331031770033620151294507e-04	1.863617048299605230381181808497e-04	0.000000000000000000000000000000e+00
-4.778464799950482301937881857157e+03	-1.005007093173683404034243760172e-04	1.866500332850720017281026530398e-04	0.000000000000000000000000000000e+00
-4.778364799950481938140001147985e+03	-1.003095026088222013532433307681e-04	1.869374040027654349568203562271e-04	0.000000000000000000000000000000e+00
-4.778264799950481574342120438814e+03	-1.001185127332168928009081820818e-04	1.872238127392730506343143659365e-04	0.000000000000000000000000000000e+00
-4.778164799950481210544239729643e+03	-9.992773943480576476043608646904e-05	1.875092552589910377142806696682e-04	0.000000000000000000000000000000e+00
-4.778064799950480846746359020472e+03	-9.973718244643427330211465919874e-05	1.877937273345550066652731580064e-04	0.000000000000000000000000000000e+00
-4.777964799950480482948478311300e+03	-9.954684148955744976000614698819e-05	1.880772247469153957317999914522e-04	0.000000000000000000000000000000e+00
-4.777864799950480119150597602129e+03	-9.935671627425757322735894172538e-05	1.883597432854129043004742793954e-04	0.000000000000000000000000000000e+00
-4.777764799950479755352716892958e+03	-9.916680649926218186519799591139e-05	1.886412787478536281105673255709e-04	0.000000000000000000000000000000e+00
-4.777664799950479391554836183786e+03	-9.897711185196238236651267161648e-05	1.889218269405842757797248099294e-04	0.000000000000000000000000000000e+00
-4.777564799950479027756955474615e+03	-9.878763200843144402351486688119e-05	1.892013836785671955943027855440e-04	0.000000000000000000000000000000e+00
-4.777464799950478663959074765444e+03	-9.859836663344366384544026349346e-05	1.894799447854553751946493633795e-04	0.000000000000000000000000000000e+00
-4.777364799950478300161194056273e+03	-9.840931538049361114710994469235e-05	1.897575060936672786300605242360e-04	0.000000000000000000000000000000e+00
-4.777264799950477936363313347101e+03	-9.822047789181556187287219783499e-05	1.900340634444616563086816185546e-04	0.000000000000000000000000000000e+00
-4.777164799950477572565432637930e+03	-9.803185379840328528625037485256e-05	1.903096126880122194221373055356e-04	0.000000000000000000000000000000e+00
-4.777064799950477208767551928759e+03	-9.784344272003012881518818621984e-05	1.905841496834821517398356194306e-04	0.000000000000000000000000000000e+00
-4.776964799950476844969671219587e+03	-9.765524426526937394783811630106e-05	1.908576702990986485083263479723e-04	0.000000000000000000000000000000e+00
-4.776864799950476481171790510416e+03	-9.746725803151490383647442827808e-05	1.911301704122272927203335379787e-04	0.000000000000000000000000000000e+00
-4.776764799950476117373909801245e+03	-9.727948360500215550447644652365e-05	1.914016459094462687534621281316e-04	0.000000000000000000000000000000e+00
-4.776664799950475753576029092073e+03	-9.709192056082937020890927248828e-05	1.916720926866205489038502696175e-04	0.000000000000000000000000000000e+00
-4.776564799950475389778148382902e+03	-9.690456846297910130112046589446e-05	1.919415066489759172894957739430e-04	0.000000000000000000000000000000e+00
-4.776464799950475025980267673731e+03	-9.671742686434010155809709585739e-05	1.922098837111729937535825607497e-04	0.000000000000000000000000000000e+00
-4.776364799950474662182386964560e+03	-9.653049530672940024920297696909e-05	1.924772197973809867172639842536e-04	0.000000000000000000000000000000e+00
-4.776264799950474298384506255388e+03	-9.634377332091475967367627530891e-05	1.927435108413514460324461596841e-04	0.000000000000000000000000000000e+00
-4.776164799950473934586625546217e+03	-9.615726042663734853856161155505e-05	1.930087527864918260991911047597e-04	0.000000000000000000000000000000e+00
-4.776064799950473570788744837046e+03	-9.597095613263476770234822188499e-05	1.932729415859390218780655690267e-04	0.000000000000000000000000000000e+00
-4.775964799950473206990864127874e+03	-9.578485993666430631156977204554e-05	1.935360732026327422721639903713e-04	0.000000000000000000000000000000e+00
-4.775864799950472843192983418703e+03	-9.559897132552657740816454134958e-05	1.937981436093887479838598908444e-04	0.000000000000000000000000000000e+00
-4.775764799950472479395102709532e+03	-9.541328977508932971968863556711e-05	1.940591487889719809513400239354e-04	0.000000000000000000000000000000e+00
-4.775664799950472115597222000360e+03	-9.522781475031163892028956974301e-05	1.943190847341695853649212732961e-04	0.000000000000000000000000000000e+00
-4.775564799950471751799341291189e+03	-9.504254570526836994222297239077e-05	1.945779474478638202631503029139e-04	0.000000000000000000000000000000e+00
-4.775464799950471388001460582018e+03	-9.485748208317486968033094285602e-05	1.948357329431047823935230223213e-04	0.000000000000000000000000000000e+00
-4.775364799950471024203579872847e+03	-9.467262331641203916728077860654e-05	1.950924372431831290732040518066e-04	0.000000000000000000000000000000e+00
-4.775264799950470660405699163675e+03	-9.448796882655162258923819962320e-05	1.953480563817024757890944419714e-04	0.000000000000000000000000000000e+00
-4.775164799950470296607818454504e+03	-9.430351802438182156219231844219e-05	1.956025864026518751130623297030e-04	0.000000000000000000000000000000e+00
-4.775064799950469932809937745333e+03	-9.411927030993316690629657550460e-05	1.958560233604780787767390970444e-04	0.000000000000000000000000000000e+00
-4.774964799950469569012057036161e+03	-9.393522507250471568086142015730e-05	1.961083633201575558008267208265e-04	0.000000000000000000000000000000e+00
-4.774864799950469205214176326990e+03	-9.375138169069051926989011302993e-05	1.963596023572686190446223708506e-04	0.000000000000000000000000000000e+00
-4.774764799950468841416295617819e+03	-9.356773953240633541310333765040e-05	1.966097365580631722847826381440e-04	0.000000000000000000000000000000e+00
-4.774664799950468477618414908648e+03	-9.338429795491667905014271378050e-05	1.968587620195385115041963874916e-04	0.000000000000000000000000000000e+00
-4.774564799950468113820534199476e+03	-9.320105630486215776784458819648e-05	1.971066748495088551303144885907e-04	0.000000000000000000000000000000e+00
-4.774464799950467750022653490305e+03	-9.301801391828705119300263470805e-05	1.973534711666768200633709229308e-04	0.000000000000000000000000000000e+00
-4.774364799950467386224772781134e+03	-9.283517012066721564578219982877e-05	1.975991471007047079692237057102e-04	0.000000000000000000000000000000e+00
-4.774264799950467022426892071962e+03	-9.265252422693821918609630161612e-05	1.978436987922856560469242470646e-04	0.000000000000000000000000000000e+00
-4.774164799950466658629011362791e+03	-9.247007554152384257821484236928e-05	1.980871223932147064811237768822e-04	0.000000000000000000000000000000e+00
-4.774064799950466294831130653620e+03	-9.228782335836478354328116235905e-05	1.983294140664596590540452725193e-04	0.000000000000000000000000000000e+00
-4.773964799950465931033249944448e+03	-9.210576696094767271995318314026e-05	1.985705699862317340220752015512e-04	0.000000000000000000000000000000e+00
-4.773864799950465567235369235277e+03	-9.192390562233438778064198437789e-05	1.988105863380562349923552645237e-04	0.000000000000000000000000000000e+00
-4.773764799950465203437488526106e+03	-9.174223860519162504576634598052e-05	1.990494593188429407488310163288e-04	0.000000000000000000000000000000e+00
-4.773664799950464839639607816935e+03	-9.156076516182074214855041160988e-05	1.992871851369564157631375511670e-04	0.000000000000000000000000000000e+00
-4.773564799950464475841727107763e+03	-9.137948453418793951300025391049e-05	1.995237600122861038650506904091e-04	0.000000000000000000000000000000e+00
-4.773464799950464112043846398592e+03	-9.119839595395461801473346863389e-05	1.997591801763163405977752340448e-04	0.000000000000000000000000000000e+00
-4.773364799950463748245965689421e+03	-9.101749864250812966509629475809e-05	1.999934418721960945226900907556e-04	0.000000000000000000000000000000e+00
-4.773264799950463384448084980249e+03	-9.083679181099273158318807563916e-05	2.002265413548087627342020322629e-04	0.000000000000000000000000000000e+00
-4.773164799950463020650204271078e+03	-9.065627466034083812348315367657e-05	2.004584748908415326937304534738e-04	0.000000000000000000000000000000e+00
-4.773064799950462656852323561907e+03	-9.047594638130455760652304242342e-05	2.006892387588548253788550690402e-04	0.000000000000000000000000000000e+00
-4.772964799950462293054442852736e+03	-9.029580615448748654762456400391e-05	2.009188292493514673819204885419e-04	0.000000000000000000000000000000e+00
-4.772864799950461929256562143564e+03	-9.011585315037678848865826397585e-05	2.011472426648456461682062945684e-04	0.000000000000000000000000000000e+00
-4.772764799950461565458681434393e+03	-8.993608652937559809047857184439e-05	2.013744753199318653340971208010e-04	0.000000000000000000000000000000e+00
-4.772664799950461201660800725222e+03	-8.975650544183558785567983440146e-05	2.016005235413536017096552965810e-04	0.000000000000000000000000000000e+00
-4.772564799950460837862920016050e+03	-8.957710902808991432211271899178e-05	2.018253836680717998308676186525e-04	0.000000000000000000000000000000e+00
-4.772464799950460474065039306879e+03	-8.939789641848639464936226994851e-05	2.020490520513332308866205622166e-04	0.000000000000000000000000000000e+00
-4.772364799950460110267158597708e+03	-8.921886673342095425576908640508e-05	2.022715250547387703505125555736e-04	0.000000000000000000000000000000e+00
-4.772264799950459746469277888536e+03	-8.904001908337134550599362148304e-05	2.024927990543113503520145091130e-04	0.000000000000000000000000000000e+00
-4.772164799950459382671397179365e+03	-8.886135256893115100165075892491e-05	2.027128704385637765223587836161e-04	0.000000000000000000000000000000e+00
-4.772064799950459018873516470194e+03	-8.868286628084404436996035503427e-05	2.029317356085664906303195342829e-04	0.000000000000000000000000000000e+00
-4.771964799950458655075635761023e+03	-8.850455930003834920799521412960e-05	2.031493909780149808522869969707e-04	0.000000000000000000000000000000e+00
-4.771864799950458291277755051851e+03	-8.832643069766184197241787323662e-05	2.033658329732971649372874622941e-04	0.000000000000000000000000000000e+00
-4.771764799950457927479874342680e+03	-8.814847953511679881470619601913e-05	2.035810580335605023214601283499e-04	0.000000000000000000000000000000e+00
-4.771664799950457563681993633509e+03	-8.797070486409538122955786842994e-05	2.037950626107789978223167048910e-04	0.000000000000000000000000000000e+00
-4.771564799950457199884112924337e+03	-8.779310572661522499120223539393e-05	2.040078431698199342824578961242e-04	0.000000000000000000000000000000e+00
-4.771464799950456836086232215166e+03	-8.761568115505532724530957100484e-05	2.042193961885104967930726349579e-04	0.000000000000000000000000000000e+00
-4.771364799950456472288351505995e+03	-8.743843017219219109891631402931e-05	2.044297181577042342871114444236e-04	0.000000000000000000000000000000e+00
-4.771264799950456108490470796824e+03	-8.726135179123626836594773692468e-05	2.046388055813472229768623655843e-04	0.000000000000000000000000000000e+00
-4.771164799950455744692590087652e+03	-8.708444501586857849559364375125e-05	2.048466549765441755814182611672e-04	0.000000000000000000000000000000e+00
-4.771064799950455380894709378481e+03	-8.690770884027770697144443801108e-05	2.050532628736242795036009978205e-04	0.000000000000000000000000000000e+00
-4.770964799950455017096828669310e+03	-8.673114224919697989348021938127e-05	2.052586258162068181664511312690e-04	0.000000000000000000000000000000e+00
-4.770864799950454653298947960138e+03	-8.655474421794195026818447002981e-05	2.054627403612667652446632793328e-04	0.000000000000000000000000000000e+00
-4.770764799950454289501067250967e+03	-8.637851371244812824414655016980e-05	2.056656030791999723202068128813e-04	0.000000000000000000000000000000e+00
-4.770664799950453925703186541796e+03	-8.620244968930894174062584678353e-05	2.058672105538883023278379225118e-04	0.000000000000000000000000000000e+00
-4.770564799950453561905305832624e+03	-8.602655109581404944182198013536e-05	2.060675593827645190551228759901e-04	0.000000000000000000000000000000e+00
-4.770464799950453198107425123453e+03	-8.585081686998780286894372704154e-05	2.062666461768770411171897150027e-04	0.000000000000000000000000000000e+00
-4.770364799950452834309544414282e+03	-8.567524594062804726545684586014e-05	2.064644675609543977758825183955e-04	0.000000000000000000000000000000e+00
-4.770264799950452470511663705111e+03	-8.549983722734513932276639858188e-05	2.066610201734695492336441047243e-04	0.000000000000000000000000000000e+00
-4.770164799950452106713782995939e+03	-8.532458964060126306149650643462e-05	2.068563006667039900869642377046e-04	0.000000000000000000000000000000e+00
-4.770064799950451742915902286768e+03	-8.514950208174994900067744652006e-05	2.070503057068117172545562709729e-04	0.000000000000000000000000000000e+00
-4.769964799950451379118021577597e+03	-8.497457344307587793000302589519e-05	2.072430319738828455398277350596e-04	0.000000000000000000000000000000e+00
-4.769864799950451015320140868425e+03	-8.479980260783496928515823309880e-05	2.074344761620071960882966122242e-04	0.000000000000000000000000000000e+00
-4.769764799950450651522260159254e+03	-8.462518845029467281105423070997e-05	2.076246349793375053742472413632e-04	0.000000000000000000000000000000e+00
-4.769664799950450287724379450083e+03	-8.445072983577453127560646928274e-05	2.078135051481525799772775986440e-04	0.000000000000000000000000000000e+00
-4.769564799950449923926498740911e+03	-8.427642562068702778658307872561e-05	2.080010834049201532032491446245e-04	0.000000000000000000000000000000e+00
-4.769464799950449560128618031740e+03	-8.410227465257863639636060071325e-05	2.081873665003595790749107985462e-04	0.000000000000000000000000000000e+00
-4.769364799950449196330737322569e+03	-8.392827577017114375722284247416e-05	2.083723511995042823770341033907e-04	0.000000000000000000000000000000e+00
-4.769264799950448832532856613398e+03	-8.375442780340325537973000802339e-05	2.085560342817639376510052695579e-04	0.000000000000000000000000000000e+00
-4.769164799950448468734975904226e+03	-8.358072957347240517899517042721e-05	2.087384125409866752944715306839e-04	0.000000000000000000000000000000e+00
-4.769064799950448104937095195055e+03	-8.340717989287683607150386544404e-05	2.089194827855207184548469445673e-04	0.000000000000000000000000000000e+00
-4.768964799950447741139214485884e+03	-8.323377756545789741236818226611e-05	2.090992418382760741329268183719e-04	0.000000000000000000000000000000e+00
-4.768864799950447377341333776712e+03	-8.306052138644266769323259991253e-05	2.092776865367859261309047003152e-04	0.000000000000000000000000000000e+00
-4.768764799950447013543453067541e+03	-8.288741014248673987050569644808e-05	2.094548137332677840549005621185e-04	0.000000000000000000000000000000e+00
-4.768664799950446649745572358370e+03	-8.271444261171727774413497957795e-05	2.096306202946844696871631086310e-04	0.000000000000000000000000000000e+00
-4.768564799950446285947691649199e+03	-8.254161756377637049197915075638e-05	2.098051031028047780976203418035e-04	0.000000000000000000000000000000e+00
-4.768464799950445922149810940027e+03	-8.236893375986453628197908605202e-05	2.099782590542640032301585639729e-04	0.000000000000000000000000000000e+00
-4.768364799950445558351930230856e+03	-8.219638995278456469750771873350e-05	2.101500850606242466484668840465e-04	0.000000000000000000000000000000e+00
-4.768264799950445194554049521685e+03	-8.202398488698550824051863861186e-05	2.103205780484344823363929144477e-04	0.000000000000000000000000000000e+00
-4.768164799950444830756168812513e+03	-8.185171729860699909534643703424e-05	2.104897349592902962376467224104e-04	0.000000000000000000000000000000e+00
-4.768064799950444466958288103342e+03	-8.167958591552379628546870504735e-05	2.106575527498936257955047812729e-04	0.000000000000000000000000000000e+00
-4.767964799950444103160407394171e+03	-8.150758945739048190806674831776e-05	2.108240283921120116015363032957e-04	0.000000000000000000000000000000e+00
-4.767864799950443739362526684999e+03	-8.133572663568650973429235984113e-05	2.109891588730377677291666360659e-04	0.000000000000000000000000000000e+00
-4.767764799950443375564645975828e+03	-8.116399615376144354491477761471e-05	2.111529411950469623318604739381e-04	0.000000000000000000000000000000e+00
-4.767664799950443011766765266657e+03	-8.099239670688041230640213941072e-05	2.113153723758579645604360752742e-04	0.000000000000000000000000000000e+00
-4.767564799950442647968884557486e+03	-8.082092698226984995007321499472e-05	2.114764494485900185854337918201e-04	0.000000000000000000000000000000e+00
-4.767464799950442284171003848314e+03	-8.064958565916342488662932330712e-05	2.116361694618213839386156038813e-04	0.000000000000000000000000000000e+00
-4.767364799950441920373123139143e+03	-8.047837140884824057122937102093e-05	2.117945294796472590140301583972e-04	0.000000000000000000000000000000e+00
-4.767264799950441556575242429972e+03	-8.030728289471123935647223213152e-05	2.119515265817376503589691827401e-04	0.000000000000000000000000000000e+00
-4.767164799950441192777361720800e+03	-8.013631877228585029086793678488e-05	2.121071578633946998638376557622e-04	0.000000000000000000000000000000e+00
-4.767064799950440828979481011629e+03	-7.996547768929889441532482541319e-05	2.122614204356100661621326031181e-04	0.000000000000000000000000000000e+00
-4.766964799950440465181600302458e+03	-7.979475828571765268996257569611e-05	2.124143114251218452444985862471e-04	0.000000000000000000000000000000e+00
-4.766864799950440101383719593287e+03	-7.962415919379727273410413124211e-05	2.125658279744714368626745670809e-04	0.000000000000000000000000000000e+00
-4.766764799950439737585838884115e+03	-7.945367903812828398648487882028e-05	2.127159672420599501475174664122e-04	0.000000000000000000000000000000e+00
-4.766664799950439373787958174944e+03	-7.928331643568442457358641517473e-05	2.128647264022045550169170979871e-04	0.000000000000000000000000000000e+00
-4.766564799950439009990077465773e+03	-7.911306999587065791335049880217e-05	2.130121026451945083230593569468e-04	0.000000000000000000000000000000e+00
-4.766464799950438646192196756601e+03	-7.894293832057141971185465489924e-05	2.131580931773468818440919747559e-04	0.000000000000000000000000000000e+00
-4.766364799950438282394316047430e+03	-7.877292000419913601053090168591e-05	2.133026952210622089606273377171e-04	0.000000000000000000000000000000e+00
-4.766264799950437918596435338259e+03	-7.860301363374286320612888134818e-05	2.134459060148796163362133748720e-04	0.000000000000000000000000000000e+00
-4.766164799950437554798554629087e+03	-7.843321778881725333133073663205e-05	2.135877228135319827028587580386e-04	0.000000000000000000000000000000e+00
-4.766064799950437191000673919916e+03	-7.826353104171169551821901633204e-05	2.137281428880006368606347955108e-04	0.000000000000000000000000000000e+00
-4.765964799950436827202793210745e+03	-7.809395195743967430217907788048e-05	2.138671635255699201520057650683e-04	0.000000000000000000000000000000e+00
-4.765864799950436463404912501574e+03	-7.792447909378837187129029917543e-05	2.140047820298814507805618134739e-04	0.000000000000000000000000000000e+00
-4.765764799950436099607031792402e+03	-7.775511100136846005109747537176e-05	2.141409957209881441842630467320e-04	0.000000000000000000000000000000e+00
-4.765664799950435735809151083231e+03	-7.758584622366413623487102491083e-05	2.142758019354079081480318746955e-04	0.000000000000000000000000000000e+00
-4.765564799950435372011270374060e+03	-7.741668329708336260177453658216e-05	2.144091980261772294961281071224e-04	0.000000000000000000000000000000e+00
-4.765464799950435008213389664888e+03	-7.724762075100833572799396975483e-05	2.145411813629043271036550555309e-04	0.000000000000000000000000000000e+00
-4.765364799950434644415508955717e+03	-7.707865710784613238071988350342e-05	2.146717493318221964878483865036e-04	0.000000000000000000000000000000e+00
-4.765264799950434280617628246546e+03	-7.690979088307962636267278710989e-05	2.148008993358412749286046050656e-04	0.000000000000000000000000000000e+00
-4.765164799950433916819747537374e+03	-7.674102058531858153948151946011e-05	2.149286287946018897485750409615e-04	0.000000000000000000000000000000e+00
-4.765064799950433553021866828203e+03	-7.657234471635094815496896947238e-05	2.150549351445264626477710256935e-04	0.000000000000000000000000000000e+00
-4.764964799950433189223986119032e+03	-7.640376177119440309192660576443e-05	2.151798158388714158825716360468e-04	0.000000000000000000000000000000e+00
-4.764864799950432825426105409861e+03	-7.623527023814809342079634735256e-05	2.153032683477788344992426283753e-04	0.000000000000000000000000000000e+00
-4.764764799950432461628224700689e+03	-7.606686859884455613120546324524e-05	2.154252901583278304118579393744e-04	0.000000000000000000000000000000e+00
-4.764664799950432097830343991518e+03	-7.589855532830188180899028127513e-05	2.155458787745856625347323776154e-04	0.000000000000000000000000000000e+00
-4.764564799950431734032463282347e+03	-7.573032889497605449607292582570e-05	2.156650317176585858643111937027e-04	0.000000000000000000000000000000e+00
-4.764464799950431370234582573175e+03	-7.556218776081354904835402086505e-05	2.157827465257424566155708411941e-04	0.000000000000000000000000000000e+00
-4.764364799950431006436701864004e+03	-7.539413038130405046634979759901e-05	2.158990207541729036775507433177e-04	0.000000000000000000000000000000e+00
-4.764264799950430642638821154833e+03	-7.522615520553347138142663563798e-05	2.160138519754755271739393718278e-04	0.000000000000000000000000000000e+00
-4.764164799950430278840940445662e+03	-7.505826067623707796225285271419e-05	2.161272377794155007124654588324e-04	0.000000000000000000000000000000e+00
-4.764064799950429915043059736490e+03	-7.489044522985291397684792791267e-05	2.162391757730471465292348964837e-04	0.000000000000000000000000000000e+00
-4.763964799950429551245179027319e+03	-7.472270729657533327484897345272e-05	2.163496635807630498471443303288e-04	0.000000000000000000000000000000e+00
-4.763864799950429187447298318148e+03	-7.455504530040878976779317177659e-05	2.164586988443430377090231919723e-04	0.000000000000000000000000000000e+00
-4.763764799950428823649417608976e+03	-7.438745765922180359225324153272e-05	2.165662792230028054450696739508e-04	0.000000000000000000000000000000e+00
-4.763664799950428459851536899805e+03	-7.421994278480114411340740065981e-05	2.166724023934422178796349589547e-04	0.000000000000000000000000000000e+00
-4.763564799950428096053656190634e+03	-7.405249908290617555893520229660e-05	2.167770660498934750127358883631e-04	0.000000000000000000000000000000e+00
-4.763464799950427732255775481462e+03	-7.388512495332340594082071172366e-05	2.168802679041688440206986365766e-04	0.000000000000000000000000000000e+00
-4.763364799950427368457894772291e+03	-7.371781878992127992264449254378e-05	2.169820056857081744163678882487e-04	0.000000000000000000000000000000e+00
-4.763264799950427004660014063120e+03	-7.355057898070506655456568534390e-05	2.170822771416261421587728941418e-04	0.000000000000000000000000000000e+00
-4.763164799950426640862133353949e+03	-7.338340390787203161137436380201e-05	2.171810800367591413970874691941e-04	0.000000000000000000000000000000e+00
-4.763064799950426277064252644777e+03	-7.321629194786677256086976361971e-05	2.172784121537120406893184298980e-04	0.000000000000000000000000000000e+00
-4.762964799950425913266371935606e+03	-7.304924147143667550498291607397e-05	2.173742712929043971199077889267e-04	0.000000000000000000000000000000e+00
-4.762864799950425549468491226435e+03	-7.288225084368769738155102722033e-05	2.174686552726166433122806376232e-04	0.000000000000000000000000000000e+00
-4.762764799950425185670610517263e+03	-7.271531842414016171861901316475e-05	2.175615619290358407605240342875e-04	0.000000000000000000000000000000e+00
-4.762664799950424821872729808092e+03	-7.254844256678492030697424919339e-05	2.176529891163011621105227710871e-04	0.000000000000000000000000000000e+00
-4.762564799950424458074849098921e+03	-7.238162162013954197773563103979e-05	2.177429347065490752854977074549e-04	0.000000000000000000000000000000e+00
-4.762464799950424094276968389750e+03	-7.221485392730479953554006966598e-05	2.178313965899583107711096063852e-04	0.000000000000000000000000000000e+00
-4.762364799950423730479087680578e+03	-7.204813782602125155941907852508e-05	2.179183726747943681146396643911e-04	0.000000000000000000000000000000e+00
-4.762264799950423366681206971407e+03	-7.188147164872609525421848220006e-05	2.180038608874539411090071050481e-04	0.000000000000000000000000000000e+00
-4.762164799950423002883326262236e+03	-7.171485372261008706465390538654e-05	2.180878591725089092959177783371e-04	0.000000000000000000000000000000e+00
-4.762064799950422639085445553064e+03	-7.154828236967476144496369538928e-05	2.181703654927499771033067021975e-04	0.000000000000000000000000000000e+00
-4.761964799950422275287564843893e+03	-7.138175590678973094372478103153e-05	2.182513778292302316676176676680e-04	0.000000000000000000000000000000e+00
-4.761864799950421911489684134722e+03	-7.121527264575021668163018473408e-05	2.183308941813081585549966012749e-04	0.000000000000000000000000000000e+00
-4.761764799950421547691803425550e+03	-7.104883089333472790706525135107e-05	2.184089125666905219572133667327e-04	0.000000000000000000000000000000e+00
-4.761664799950421183893922716379e+03	-7.088242895136291773453690590046e-05	2.184854310214748654168231967176e-04	0.000000000000000000000000000000e+00
-4.761564799950420820096042007208e+03	-7.071606511675364217101025232637e-05	2.185604476001917415017850032655e-04	0.000000000000000000000000000000e+00
-4.761464799950420456298161298037e+03	-7.054973768158314111498957688084e-05	2.186339603758466162194279425179e-04	0.000000000000000000000000000000e+00
-4.761364799950420092500280588865e+03	-7.038344493314342264350669253758e-05	2.187059674399615023798748580930e-04	0.000000000000000000000000000000e+00
-4.761264799950419728702399879694e+03	-7.021718515400078282438084409378e-05	2.187764669026162405937596666661e-04	0.000000000000000000000000000000e+00
-4.761164799950419364904519170523e+03	-7.005095662205456947396742251044e-05	2.188454568924895092194016221754e-04	0.000000000000000000000000000000e+00
[truncated: 84,862 more rows]
