# Supplementary material for: Light-wave-controlled Haldane model in monolayer hexagonal boron nitride
Source: Nature. 2024 Apr 15;628(8009):752–7. doi: 10.1038/s41586-024-07244-z (PMC11041748; doi:10.1038/s41586-024-07244-z)
Supplement: Supplementary file 1 — This zipped file contains source data files for Supplementary Figs. 1–4 and Extended Data Figs 2–5, 7, 8, 11 and 10. [file 41586_2024_7244_MOESM1_ESM.zip › Data source/Extended data fig 3/vpot_panel_e.csv]

# vector potential of laser 2 x y z direction
-4.960964799951146233070176094770e+03	0.000000000000000000000000000000e+00	0.000000000000000000000000000000e+00	0.000000000000000000000000000000e+00
-4.960864799951145869272295385599e+03	6.289671934935530671678025987871e-09	-4.306558570137839516365205801834e-07	0.000000000000000000000000000000e+00
-4.960764799951145505474414676428e+03	1.281544696187475867808572835890e-08	-8.613149702472112283300337276515e-07	0.000000000000000000000000000000e+00
-4.960664799951145141676533967257e+03	1.957709400689824366088330541251e-08	-1.291972287783306455312372015842e-06	0.000000000000000000000000000000e+00
-4.960564799951144777878653258085e+03	2.657436785778594924295408050315e-08	-1.722622755182304668482079143543e-06	0.000000000000000000000000000000e+00
-4.960464799951144414080772548914e+03	3.380700915553941516360870545368e-08	-2.153261315565261248413612277242e-06	0.000000000000000000000000000000e+00
-4.960364799951144050282891839743e+03	4.127474438623390334066534245079e-08	-2.583882909697753228045729451123e-06	0.000000000000000000000000000000e+00
-4.960264799951143686485011130571e+03	4.897728587321561307840430462418e-08	-3.014482476073664403692095939413e-06	0.000000000000000000000000000000e+00
-4.960164799951143322687130421400e+03	5.691433176962972550715205493840e-08	-3.445054950999057266928984194498e-06	0.000000000000000000000000000000e+00
-4.960064799951142958889249712229e+03	6.508556605128705606097501206939e-08	-3.875595268676126251645910197885e-06	0.000000000000000000000000000000e+00
-4.959964799951142595091369003057e+03	7.349065850986971865762208914324e-08	-4.306098361287236954940416122639e-06	0.000000000000000000000000000000e+00
-4.959864799951142231293488293886e+03	8.212926474646889296823992245022e-08	-4.736559159079039473395737747108e-06	0.000000000000000000000000000000e+00
-4.959764799951141867495607584715e+03	9.100102616546970975933985269213e-08	-5.166972590446664748587302790073e-06	0.000000000000000000000000000000e+00
-4.959664799951141503697726875544e+03	1.001055699687691392970440538990e-07	-5.597333582017996722038008505784e-06	0.000000000000000000000000000000e+00
-4.959564799951141139899846166372e+03	1.094425091503343737612380902335e-07	-6.027637058738018182039910403125e-06	0.000000000000000000000000000000e+00
-4.959464799951140776101965457201e+03	1.190114424911022860047811380152e-07	-6.457877943953233690474111106106e-06	0.000000000000000000000000000000e+00
-4.959364799951140412304084748030e+03	1.288119545542129104615100207432e-07	-6.888051159496159425233482304085e-06	0.000000000000000000000000000000e+00
-4.959264799951140048506204038858e+03	1.388436156805920869169692277376e-07	-7.318151625769890102643586843323e-06	0.000000000000000000000000000000e+00
-4.959164799951139684708323329687e+03	1.491059819848687617026451865052e-07	-7.748174261832727733288750382457e-06	0.000000000000000000000000000000e+00
-4.959064799951139320910442620516e+03	1.595985953516362107365653827395e-07	-8.178113985482882375638649663507e-06	0.000000000000000000000000000000e+00
-4.958964799951138957112561911345e+03	1.703209834320489523088062002246e-07	-8.607965713343238958244786618312e-06	0.000000000000000000000000000000e+00
-4.958864799951138593314681202173e+03	1.812726596407699344604700156247e-07	-9.037724360946182547210323021680e-06	0.000000000000000000000000000000e+00
-4.958764799951138229516800493002e+03	1.924531231532539415031630471165e-07	-9.467384842818490529262748234274e-06	0.000000000000000000000000000000e+00
-4.958664799951137865718919783831e+03	2.038618589033748429754992455634e-07	-9.896942072566284934165802000816e-06	0.000000000000000000000000000000e+00
-4.958564799951137501921039074659e+03	2.154983375813969762042058469012e-07	-1.032639096296004066130591603212e-05	0.000000000000000000000000000000e+00
-4.958464799951137138123158365488e+03	2.273620156322836744480157377540e-07	-1.075572642601965977484854142254e-05	0.000000000000000000000000000000e+00
-4.958364799951136774325277656317e+03	2.394523352543577901707031862361e-07	-1.118494337309958815054183878246e-05	0.000000000000000000000000000000e+00
-4.958264799951136410527396947145e+03	2.517687243982999991716168267097e-07	-1.161403671497399649702435969756e-05	0.000000000000000000000000000000e+00
-4.958164799951136046729516237974e+03	2.643105967664938852987744754425e-07	-1.204300136192200881097777442896e-05	0.000000000000000000000000000000e+00
-4.958064799951135682931635528803e+03	2.770773518127093883546064375517e-07	-1.247183222381298673645411839717e-05	0.000000000000000000000000000000e+00
-4.957964799951135319133754819632e+03	2.900683747421394912104834588884e-07	-1.290052421019185796991629588959e-05	0.000000000000000000000000000000e+00
-4.957864799951134955335874110460e+03	3.032830365117755612814687878748e-07	-1.332907223036449379318952451756e-05	0.000000000000000000000000000000e+00
-4.957764799951134591537993401289e+03	3.167206938311293402347340597558e-07	-1.375747119348313065212603689691e-05	0.000000000000000000000000000000e+00
-4.957664799951134227740112692118e+03	3.303806891633013701734021896894e-07	-1.418571600863183916911482856937e-05	0.000000000000000000000000000000e+00
-4.957564799951133863942231982946e+03	3.442623507263895035487128674229e-07	-1.461380158491203550723876863904e-05	0.000000000000000000000000000000e+00
-4.957464799951133500144351273775e+03	3.583649924952514199045811461170e-07	-1.504172283152803339201317861518e-05	0.000000000000000000000000000000e+00
-4.957364799951133136346470564604e+03	3.726879142036073322295970395440e-07	-1.546947465787262832037640691851e-05	0.000000000000000000000000000000e+00
-4.957264799951132772548589855433e+03	3.872304013464918826415307046007e-07	-1.589705197361273089759134413690e-05	0.000000000000000000000000000000e+00
-4.957164799951132408750709146261e+03	4.019917251830467570748706661321e-07	-1.632444968877502897326714492721e-05	0.000000000000000000000000000000e+00
-4.957064799951132044952828437090e+03	4.169711427396681538337023902041e-07	-1.675166271383168365869884008923e-05	0.000000000000000000000000000000e+00
-4.956964799951131681154947727919e+03	4.321678968134957652410079505939e-07	-1.717868595978606091959073332021e-05	0.000000000000000000000000000000e+00
-4.956864799951131317357067018747e+03	4.475812159762497310106096025384e-07	-1.760551433825849535603179363275e-05	0.000000000000000000000000000000e+00
-4.956764799951130953559186309576e+03	4.632103145784164103747045180409e-07	-1.803214276157207092312999285877e-05	0.000000000000000000000000000000e+00
-4.956664799951130589761305600405e+03	4.790543927537761437638534449401e-07	-1.845856614283845247362347841147e-05	0.000000000000000000000000000000e+00
-4.956564799951130225963424891233e+03	4.951126364242864506874609517584e-07	-1.888477939604371391235995703006e-05	0.000000000000000000000000000000e+00
-4.956464799951129862165544182062e+03	5.113842173053076406831832234623e-07	-1.931077743613422394901649181698e-05	0.000000000000000000000000000000e+00
-4.956364799951129498367663472891e+03	5.278682929111777194779598493257e-07	-1.973655517910251491016035418902e-05	0.000000000000000000000000000000e+00
-4.956264799951129134569782763720e+03	5.445640065611362727233143825323e-07	-2.016210754207321253768207813817e-05	0.000000000000000000000000000000e+00
-4.956164799951128770771902054548e+03	5.614704873855918745303257219592e-07	-2.058742944338895901096493645799e-05	0.000000000000000000000000000000e+00
-4.956064799951128406974021345377e+03	5.785868503327451439633278933161e-07	-2.101251580269635290971336205601e-05	0.000000000000000000000000000000e+00
-4.955964799951128043176140636206e+03	5.959121961755548498772478219210e-07	-2.143736154103192644623104845536e-05	0.000000000000000000000000000000e+00
-4.955864799951127679378259927034e+03	6.134456115190559579445272672671e-07	-2.186196158090810914517189422757e-05	0.000000000000000000000000000000e+00
-4.955764799951127315580379217863e+03	6.311861688080201966300907152896e-07	-2.228631084639923218087241563179e-05	0.000000000000000000000000000000e+00
-4.955664799951126951782498508692e+03	6.491329263349739651909361785875e-07	-2.271040426322750899776163613364e-05	0.000000000000000000000000000000e+00
-4.955564799951126587984617799520e+03	6.672849282485592900193639882833e-07	-2.313423675884906675274781118201e-05	0.000000000000000000000000000000e+00
-4.955464799951126224186737090349e+03	6.856412045622454526263688662224e-07	-2.355780326253994726441905183112e-05	0.000000000000000000000000000000e+00
-4.955364799951125860388856381178e+03	7.042007711633906539904848367883e-07	-2.398109870548213167916647148292e-05	0.000000000000000000000000000000e+00
-4.955264799951125496590975672007e+03	7.229626298226479977996890118053e-07	-2.440411802084957191357091066397e-05	0.000000000000000000000000000000e+00
-4.955164799951125132793094962835e+03	7.419257682037281804432178426711e-07	-2.482685614389421870865787278504e-05	0.000000000000000000000000000000e+00
-4.955064799951124768995214253664e+03	7.610891598735061822590870252159e-07	-2.524930801203204290788888186636e-05	0.000000000000000000000000000000e+00
-4.954964799951124405197333544493e+03	7.804517643124796892129587527753e-07	-2.567146856492907028767999633168e-05	0.000000000000000000000000000000e+00
-4.954864799951124041399452835321e+03	8.000125269255725746238966898660e-07	-2.609333274458740283539316673345e-05	0.000000000000000000000000000000e+00
-4.954764799951123677601572126150e+03	8.197703790532943464862045655772e-07	-2.651489549543124341545938249531e-05	0.000000000000000000000000000000e+00
-4.954664799951123313803691416979e+03	8.397242379832446548381524875637e-07	-2.693615176439290349484287356852e-05	0.000000000000000000000000000000e+00
-4.954564799951122950005810707808e+03	8.598730069619682590126297228039e-07	-2.735709650099881425663710110552e-05	0.000000000000000000000000000000e+00
-4.954464799951122586207929998636e+03	8.802155752071606665279607586982e-07	-2.777772465745552077300180304764e-05	0.000000000000000000000000000000e+00
-4.954364799951122222410049289465e+03	9.007508179202183026300170508305e-07	-2.819803118873566940183646167828e-05	0.000000000000000000000000000000e+00
-4.954264799951121858612168580294e+03	9.214775962991459159798332718971e-07	-2.861801105266397824279482609011e-05	0.000000000000000000000000000000e+00
-4.954164799951121494814287871122e+03	9.423947575518076679595719929994e-07	-2.903765921000319065264048956632e-05	0.000000000000000000000000000000e+00
-4.954064799951121131016407161951e+03	9.635011349095300582889541199383e-07	-2.945697062454002198433888892737e-05	0.000000000000000000000000000000e+00
-4.953964799951120767218526452780e+03	9.847955476410545693697869487626e-07	-2.987594026317107922109499174024e-05	0.000000000000000000000000000000e+00
-4.953864799951120403420645743608e+03	1.006276801066835158919143128342e-06	-3.029456309598876705786382745877e-05	0.000000000000000000000000000000e+00
-4.953764799951120039622765034437e+03	1.027943686573692671110688903746e-06	-3.071283409636717026593849544369e-05	0.000000000000000000000000000000e+00
-4.953664799951119675824884325266e+03	1.049794981629813248971716012348e-06	-3.113074824104789878808849379332e-05	0.000000000000000000000000000000e+00
-4.953564799951119312027003616095e+03	1.071829449800098900727994555293e-06	-3.154830051022593283369804817440e-05	0.000000000000000000000000000000e+00
-4.953464799951118948229122906923e+03	1.094045840761861961525211114910e-06	-3.196548588763542731632297244637e-05	0.000000000000000000000000000000e+00
-4.953364799951118584431242197752e+03	1.116442890320876367779437746131e-06	-3.238229936063549257432500616538e-05	0.000000000000000000000000000000e+00
-4.953264799951118220633361488581e+03	1.139019320427773038662423027434e-06	-3.279873592029593443392468388176e-05	0.000000000000000000000000000000e+00
-4.953164799951117856835480779409e+03	1.161773839194785505710572764970e-06	-3.321479056148298071972704836874e-05	0.000000000000000000000000000000e+00
-4.953064799951117493037600070238e+03	1.184705140912845367041146722731e-06	-3.363045828294494677887516154158e-05	0.000000000000000000000000000000e+00
-4.952964799951117129239719361067e+03	1.207811906069022483977987852954e-06	-3.404573408739790100520361537662e-05	0.000000000000000000000000000000e+00
-4.952864799951116765441838651896e+03	1.231092801364319872723914264800e-06	-3.446061298161126260075626248636e-05	0.000000000000000000000000000000e+00
-4.952764799951116401643957942724e+03	1.254546479731813550200880506835e-06	-3.487508997649338578477679062573e-05	0.000000000000000000000000000000e+00
-4.952664799951116037846077233553e+03	1.278171580355142416255591689134e-06	-3.528916008717707624006351685431e-05	0.000000000000000000000000000000e+00
-4.952564799951115674048196524382e+03	1.301966728687342666516413292044e-06	-3.570281833310510078306060366415e-05	0.000000000000000000000000000000e+00
-4.952464799951115310250315815210e+03	1.325930536470036688538706899643e-06	-3.611605973811560216625918262601e-05	0.000000000000000000000000000000e+00
-4.952364799951114946452435106039e+03	1.350061601752965006293803924831e-06	-3.652887933052752743312563410427e-05	0.000000000000000000000000000000e+00
-4.952264799951114582654554396868e+03	1.374358508913868896298142614765e-06	-3.694127214322597495786693055919e-05	0.000000000000000000000000000000e+00
-4.952164799951114218856673687696e+03	1.398819828678719863734305692282e-06	-3.735323321374748727508735557379e-05	0.000000000000000000000000000000e+00
-4.952064799951113855058792978525e+03	1.423444118142294072739827311136e-06	-3.776475758436531680439091074319e-05	0.000000000000000000000000000000e+00
-4.951964799951113491260912269354e+03	1.448229920789099565918531427322e-06	-3.817584030217461703608436418556e-05	0.000000000000000000000000000000e+00
-4.951864799951113127463031560183e+03	1.473175766514646743953744975619e-06	-3.858647641917759983556240888092e-05	0.000000000000000000000000000000e+00
-4.951764799951112763665150851011e+03	1.498280171647067399279306190718e-06	-3.899666099236861820879346263169e-05	0.000000000000000000000000000000e+00
-4.951664799951112399867270141840e+03	1.523541638969080821500710377914e-06	-3.940638908381920163396042178228e-05	0.000000000000000000000000000000e+00
-4.951564799951112036069389432669e+03	1.548958657740303162918130489012e-06	-3.981565576076305073551994673231e-05	0.000000000000000000000000000000e+00
-4.951464799951111672271508723497e+03	1.574529703719909169755495487175e-06	-4.022445609568090998551734283062e-05	0.000000000000000000000000000000e+00
-4.951364799951111308473628014326e+03	1.600253239189636114700259449106e-06	-4.063278516638546750995575340681e-05	0.000000000000000000000000000000e+00
-4.951264799951110944675747305155e+03	1.626127712977135012951544930371e-06	-4.104063805610609904110305801161e-05	0.000000000000000000000000000000e+00
-4.951164799951110580877866595984e+03	1.652151560479664886611924322357e-06	-4.144800985357361864606234869157e-05	0.000000000000000000000000000000e+00
-4.951064799951110217079985886812e+03	1.678323203688137700719364489577e-06	-4.185489565310492103512515771335e-05	0.000000000000000000000000000000e+00
-4.950964799951109853282105177641e+03	1.704641051211504653556914890000e-06	-4.226129055468757643627963904720e-05	0.000000000000000000000000000000e+00
-4.950864799951109489484224468470e+03	1.731103498301488691679585890659e-06	-4.266718966406431704950150129996e-05	0.000000000000000000000000000000e+00
-4.950764799951109125686343759298e+03	1.757708926877662614383706837784e-06	-4.307258809281750994851778457928e-05	0.000000000000000000000000000000e+00
-4.950664799951108761888463050127e+03	1.784455705552867685421080355679e-06	-4.347748095845350800982623273860e-05	0.000000000000000000000000000000e+00
-4.950564799951108398090582340956e+03	1.811342189658982704595063112363e-06	-4.388186338448693985534246331248e-05	0.000000000000000000000000000000e+00
-4.950464799951108034292701631784e+03	1.838366721273032527810258746070e-06	-4.428573050052491847988420103910e-05	0.000000000000000000000000000000e+00
-4.950364799951107670494820922613e+03	1.865527629243642176564690546292e-06	-4.468907744235118211601973103875e-05	0.000000000000000000000000000000e+00
-4.950264799951107306696940213442e+03	1.892823229217831454686770363549e-06	-4.509189935201014023122625951068e-05	0.000000000000000000000000000000e+00
-4.950164799951106942899059504271e+03	1.920251823668156848580641782309e-06	-4.549419137789085176241249408591e-05	0.000000000000000000000000000000e+00
-4.950064799951106579101178795099e+03	1.947811701920193087683372268337e-06	-4.589594867481088815396039759520e-05	0.000000000000000000000000000000e+00
-4.949964799951106215303298085928e+03	1.975501140180357329749309680533e-06	-4.629716640410014218565831756180e-05	0.000000000000000000000000000000e+00
-4.949864799951105851505417376757e+03	2.003318401564078300302208096584e-06	-4.669783973368454193294402321257e-05	0.000000000000000000000000000000e+00
-4.949764799951105487707536667585e+03	2.031261736124300433617992714397e-06	-4.709796383816966985945765000743e-05	0.000000000000000000000000000000e+00
-4.949664799951105123909655958414e+03	2.059329380880337203040030338852e-06	-4.749753389892428026564097365281e-05	0.000000000000000000000000000000e+00
-4.949564799951104760111775249243e+03	2.087519559847061146890933452935e-06	-4.789654510416373542217374770225e-05	0.000000000000000000000000000000e+00
-4.949464799951104396313894540071e+03	2.115830484064434401629160517611e-06	-4.829499264903336038824710474415e-05	0.000000000000000000000000000000e+00
-4.949364799951104032516013830900e+03	2.144260351627382283349254263327e-06	-4.869287173569166230456539690152e-05	0.000000000000000000000000000000e+00
-4.949264799951103668718133121729e+03	2.172807347716001447296245430163e-06	-4.909017757339349547623941205643e-05	0.000000000000000000000000000000e+00
-4.949164799951103304920252412558e+03	2.201469644626113213306062635355e-06	-4.948690537857310448293518545526e-05	0.000000000000000000000000000000e+00
-4.949064799951102941122371703386e+03	2.230245401800153586842475825214e-06	-4.988305037492705209254198472912e-05	0.000000000000000000000000000000e+00
-4.948964799951102577324490994215e+03	2.259132765858402516729415074326e-06	-5.027860779349706585967735850140e-05	0.000000000000000000000000000000e+00
-4.948864799951102213526610285044e+03	2.288129870630548577930402087688e-06	-5.067357287275279663276567054808e-05	0.000000000000000000000000000000e+00
-4.948764799951101849728729575872e+03	2.317234837187595432122198813030e-06	-5.106794085867440765452718309803e-05	0.000000000000000000000000000000e+00
-4.948664799951101485930848866701e+03	2.346445773874104560348516010371e-06	-5.146170700483512978114924996120e-05	0.000000000000000000000000000000e+00
-4.948564799951101122132968157530e+03	2.375760776340773844237308151661e-06	-5.185486657248363374234090272807e-05	0.000000000000000000000000000000e+00
-4.948464799951100758335087448359e+03	2.405177927577354113364022786259e-06	-5.224741483062636852006954679695e-05	0.000000000000000000000000000000e+00
-4.948364799951100394537206739187e+03	2.434695297945899847112541727889e-06	-5.263934705610972354444462850687e-05	0.000000000000000000000000000000e+00
-4.948264799951100030739326030016e+03	2.464310945214357842682076707441e-06	-5.303065853370209602191120978887e-05	0.000000000000000000000000000000e+00
-4.948164799951099666941445320845e+03	2.494022914590490037591756847246e-06	-5.342134455617585661948987230119e-05	0.000000000000000000000000000000e+00
-4.948064799951099303143564611673e+03	2.523829238756131757232328838292e-06	-5.381140042438916607121790480761e-05	0.000000000000000000000000000000e+00
-4.947964799951098939345683902502e+03	2.553727937901780728783759921718e-06	-5.420082144736771046942755414300e-05	0.000000000000000000000000000000e+00
-4.947864799951098575547803193331e+03	2.583717019761526178861163471900e-06	-5.458960294238628747822555942193e-05	0.000000000000000000000000000000e+00
-4.947764799951098211749922484159e+03	2.613794479648305732911311993760e-06	-5.497774023505025702170112555933e-05	0.000000000000000000000000000000e+00
-4.947664799951097847952041774988e+03	2.643958300489497316139789195866e-06	-5.536522865937690388070738234383e-05	0.000000000000000000000000000000e+00
-4.947564799951097484154161065817e+03	2.674206452862843514869939376410e-06	-5.575206355787665121184412675426e-05	0.000000000000000000000000000000e+00
-4.947464799951097120356280356646e+03	2.704536895032706704267719613477e-06	-5.613824028163415209369616065693e-05	0.000000000000000000000000000000e+00
-4.947364799951096756558399647474e+03	2.734947572986656212981875641033e-06	-5.652375419038923877153648978044e-05	0.000000000000000000000000000000e+00
-4.947264799951096392760518938303e+03	2.765436420472385407117073274907e-06	-5.690860065261774992928511807122e-05	0.000000000000000000000000000000e+00
-4.947164799951096028962638229132e+03	2.796001359034959964089406270205e-06	-5.729277504561222921245985939542e-05	0.000000000000000000000000000000e+00
-4.947064799951095665164757519960e+03	2.826640298054396065814859728693e-06	-5.767627275556247467332843248400e-05	0.000000000000000000000000000000e+00
-4.946964799951095301366876810789e+03	2.857351134783564699582466411831e-06	-5.805908917763597301957972929287e-05	0.000000000000000000000000000000e+00
-4.946864799951094937568996101618e+03	2.888131754386427148809839485222e-06	-5.844121971605817123266921053748e-05	0.000000000000000000000000000000e+00
-4.946764799951094573771115392447e+03	2.918980029976599556098713558749e-06	-5.882265978419262621341989660806e-05	0.000000000000000000000000000000e+00
-4.946664799951094209973234683275e+03	2.949893822656241052876336869448e-06	-5.920340480462098502103390762485e-05	0.000000000000000000000000000000e+00
-4.946564799951093846175353974104e+03	2.980870981555271384853345387200e-06	-5.958345020922288379694106708051e-05	0.000000000000000000000000000000e+00
-4.946464799951093482377473264933e+03	3.011909343870914645166329826065e-06	-5.996279143925560951942227427836e-05	0.000000000000000000000000000000e+00
-4.946364799951093118579592555761e+03	3.043006734907566574106253798337e-06	-6.034142394543370754812425249547e-05	0.000000000000000000000000000000e+00
-4.946264799951092754781711846590e+03	3.074160968116989660597459382840e-06	-6.071934318800836555187622201046e-05	0.000000000000000000000000000000e+00
-4.946164799951092390983831137419e+03	3.105369845138830963229576581641e-06	-6.109654463684670256881648064962e-05	0.000000000000000000000000000000e+00
-4.946064799951092027185950428247e+03	3.136631155841462650842336665202e-06	-6.147302377151088188366595543854e-05	0.000000000000000000000000000000e+00
-4.945964799951091663388069719076e+03	3.167942678363148650795078423159e-06	-6.184877608133704772214872535940e-05	0.000000000000000000000000000000e+00
-4.945864799951091299590189009905e+03	3.199302179153530628657369286327e-06	-6.222379706551418063024960769525e-05	0.000000000000000000000000000000e+00
-4.945764799951090935792308300734e+03	3.230707413015438381518424845740e-06	-6.259808223316270213171935710150e-05	0.000000000000000000000000000000e+00
-4.945664799951090571994427591562e+03	3.262156123147018715684695988610e-06	-6.297162710341298451788977219579e-05	0.000000000000000000000000000000e+00
-4.945564799951090208196546882391e+03	3.293646041184188314479780804178e-06	-6.334442720548368445463577325327e-05	0.000000000000000000000000000000e+00
-4.945464799951089844398666173220e+03	3.325174887243402972850135970728e-06	-6.371647807875991395901160707638e-05	0.000000000000000000000000000000e+00
-4.945364799951089480600785464048e+03	3.356740369964748280974271149590e-06	-6.408777527287126229808833510759e-05	0.000000000000000000000000000000e+00
-4.945264799951089116802904754877e+03	3.388340186555348368743637368916e-06	-6.445831434776958749482966837263e-05	0.000000000000000000000000000000e+00
-4.945164799951088753005024045706e+03	3.419972022833091440565788515782e-06	-6.482809087380675362385917814834e-05	0.000000000000000000000000000000e+00
-4.945064799951088389207143336535e+03	3.451633553270673794555710445220e-06	-6.519710043181212416173869739211e-05	0.000000000000000000000000000000e+00
-4.944964799951088025409262627363e+03	3.483322441039960208532949570426e-06	-6.556533861316986560186653720805e-05	0.000000000000000000000000000000e+00
-4.944864799951087661611381918192e+03	3.515036338056658575242172798392e-06	-6.593280101989616975421276690028e-05	0.000000000000000000000000000000e+00
-4.944764799951087297813501209021e+03	3.546772885025311751412474201017e-06	-6.629948326471619144198421658132e-05	0.000000000000000000000000000000e+00
-4.944664799951086934015620499849e+03	3.578529711484600691424797641593e-06	-6.666538097114093198818085550528e-05	0.000000000000000000000000000000e+00
-4.944564799951086570217739790678e+03	3.610304435852964794818106136765e-06	-6.703048977354383809908189295612e-05	0.000000000000000000000000000000e+00
-4.944464799951086206419859081507e+03	3.642094665474532267854246292416e-06	-6.739480531723726522246031844787e-05	0.000000000000000000000000000000e+00
-4.944364799951085842621978372335e+03	3.673897996665363463756823203532e-06	-6.775832325854881893305303730557e-05	0.000000000000000000000000000000e+00
-4.944264799951085478824097663164e+03	3.705712014760005507558191309436e-06	-6.812103926489739816243357273251e-05	0.000000000000000000000000000000e+00
-4.944164799951085115026216953993e+03	3.737534294158358205554561204398e-06	-6.848294901486915711372183146466e-05	0.000000000000000000000000000000e+00
-4.944064799951084751228336244822e+03	3.769362398372848698270380640718e-06	-6.884404819829325033585937232417e-05	0.000000000000000000000000000000e+00
-4.943964799951084387430455535650e+03	3.801193880075914433415516097137e-06	-6.920433251631737450997733374081e-05	0.000000000000000000000000000000e+00
-4.943864799951084023632574826479e+03	3.833026281147797423450550302615e-06	-6.956379768148312050038417631015e-05	0.000000000000000000000000000000e+00
-4.943764799951083659834694117308e+03	3.864857132724642587980144053939e-06	-6.992243941780118988028186466366e-05	0.000000000000000000000000000000e+00
-4.943664799951083296036813408136e+03	3.896683955246904839655672225796e-06	-7.028025346082636751199324010031e-05	0.000000000000000000000000000000e+00
-4.943564799951082932238932698965e+03	3.928504258508059407872976820375e-06	-7.063723555773229083928205218612e-05	0.000000000000000000000000000000e+00
-4.943464799951082568441051989794e+03	3.960315541703622176528815090890e-06	-7.099338146738611075945574180324e-05	0.000000000000000000000000000000e+00
-4.943364799951082204643171280622e+03	3.992115293480469024407688433120e-06	-7.134868696042286789239794675410e-05	0.000000000000000000000000000000e+00
-4.943264799951081840845290571451e+03	4.023900991986460944462630079377e-06	-7.170314781931969266674797847116e-05	0.000000000000000000000000000000e+00
-4.943164799951081477047409862280e+03	4.055670104920371553858162577688e-06	-7.205675983846984277575442590091e-05	0.000000000000000000000000000000e+00
-4.943064799951081113249529153109e+03	4.087420089582116147742477801907e-06	-7.240951882425652379269426228703e-05	0.000000000000000000000000000000e+00
-4.942964799951080749451648443937e+03	4.119148392923282296748839492739e-06	-7.276142059512645228827598664623e-05	0.000000000000000000000000000000e+00
-4.942864799951080385653767734766e+03	4.150852451597958600094419312487e-06	-7.311246098166333763287982883128e-05	0.000000000000000000000000000000e+00
-4.942764799951080021855887025595e+03	4.182529692013865829441302685021e-06	-7.346263582666105209067336501150e-05	0.000000000000000000000000000000e+00
-4.942664799951079658058006316423e+03	4.214177530383781993190191877963e-06	-7.381194098519661117834694818995e-05	0.000000000000000000000000000000e+00
-4.942564799951079294260125607252e+03	4.245793372777269791536278870092e-06	-7.416037232470300494605042196383e-05	0.000000000000000000000000000000e+00
-4.942464799951078930462244898081e+03	4.277374615172694603826026443771e-06	-7.450792572504175820778671290867e-05	0.000000000000000000000000000000e+00
-4.942364799951078566664364188910e+03	4.308918643509544866676119062587e-06	-7.485459707857531458895239406814e-05	0.000000000000000000000000000000e+00
-4.942264799951078202866483479738e+03	4.340422833741042137360374719712e-06	-7.520038229023920373344375134295e-05	0.000000000000000000000000000000e+00
-4.942164799951077839068602770567e+03	4.371884551887046771695248537082e-06	-7.554527727761396456527404064119e-05	0.000000000000000000000000000000e+00
-4.942064799951077475270722061396e+03	4.403301154087257522358033606791e-06	-7.588927797099687881481056006550e-05	0.000000000000000000000000000000e+00
-4.941964799951077111472841352224e+03	4.434669986654700822473022803205e-06	-7.623238031347354191468584927449e-05	0.000000000000000000000000000000e+00
-4.941864799951076747674960643053e+03	4.465988386129514836663315091592e-06	-7.657458026098909508252998712408e-05	0.000000000000000000000000000000e+00
-4.941764799951076383877079933882e+03	4.497253679333017268139952027362e-06	-7.691587378241933543095848468951e-05	0.000000000000000000000000000000e+00
-4.941664799951076020079199224710e+03	4.528463183422069627322593260432e-06	-7.725625685964155502701705691138e-05	0.000000000000000000000000000000e+00
-4.941564799951075656281318515539e+03	4.559614205943725256497522230204e-06	-7.759572548760520376877336534704e-05	0.000000000000000000000000000000e+00
-4.941464799951075292483437806368e+03	4.590704044890167886776560085549e-06	-7.793427567440226765883848347727e-05	0.000000000000000000000000000000e+00
-4.941364799951074928685557097197e+03	4.621729988753933104060362541121e-06	-7.827190344133748444756248918708e-05	0.000000000000000000000000000000e+00
-4.941264799951074564887676388025e+03	4.652689316583416112137888687172e-06	-7.860860482299826112063262373297e-05	0.000000000000000000000000000000e+00
-4.941164799951074201089795678854e+03	4.683579298038664945889094498588e-06	-7.894437586732444230887273395325e-05	0.000000000000000000000000000000e+00
-4.941064799951073837291914969683e+03	4.714397193447459981623798297434e-06	-7.927921263567779409497243703342e-05	0.000000000000000000000000000000e+00
-4.940964799951073473494034260511e+03	4.745140253861667886095456608819e-06	-7.961311120291127097978178817073e-05	0.000000000000000000000000000000e+00
-4.940864799951073109696153551340e+03	4.775805721113886097815848241765e-06	-7.994606765743802535058998293138e-05	0.000000000000000000000000000000e+00
-4.940764799951072745898272842169e+03	4.806390827874360900011721509095e-06	-8.027807810130025431907818678212e-05	0.000000000000000000000000000000e+00
-4.940664799951072382100392132998e+03	4.836892797708188402585824383628e-06	-8.060913865023773485114777503924e-05	0.000000000000000000000000000000e+00
-4.940564799951072018302511423826e+03	4.867308845132794197917581319190e-06	-8.093924543375614205631407571673e-05	0.000000000000000000000000000000e+00
-4.940464799951071654504630714655e+03	4.897636175675688302371627719234e-06	-8.126839459519513708413845920475e-05	0.000000000000000000000000000000e+00
-4.940364799951071290706750005484e+03	4.927871985932498771645991070267e-06	-8.159658229179625173275308691601e-05	0.000000000000000000000000000000e+00
-4.940264799951070926908869296312e+03	4.958013463625278907762235214296e-06	-8.192380469477043424420675821196e-05	0.000000000000000000000000000000e+00
-4.940164799951070563110988587141e+03	4.988057787661088904730515014574e-06	-8.225005798936544602201204057224e-05	0.000000000000000000000000000000e+00
-4.940064799951070199313107877970e+03	5.018002128190853626955435923263e-06	-8.257533837493298729814927838788e-05	0.000000000000000000000000000000e+00
-4.939964799951069835515227168798e+03	5.047843646668488897086193162300e-06	-8.289964206499552464447316824092e-05	0.000000000000000000000000000000e+00
-4.939864799951069471717346459627e+03	5.077579495910300528475726788979e-06	-8.322296528731294230126630528943e-05	0.000000000000000000000000000000e+00
-4.939764799951069107919465750456e+03	5.107206820154652714117103629032e-06	-8.354530428394892245524960827652e-05	0.000000000000000000000000000000e+00
-4.939664799951068744121585041285e+03	5.136722755121908313155967840125e-06	-8.386665531133705446704962316318e-05	0.000000000000000000000000000000e+00
-4.939564799951068380323704332113e+03	5.166124428074634258715482071356e-06	-8.418701464034670015317701752267e-05	0.000000000000000000000000000000e+00
-4.939464799951068016525823622942e+03	5.195408957878072087033759218766e-06	-8.450637855634860156998910962756e-05	0.000000000000000000000000000000e+00
-4.939364799951067652727942913771e+03	5.224573455060879517144415556951e-06	-8.482474335928028550974505650473e-05	0.000000000000000000000000000000e+00
-4.939264799951067288930062204599e+03	5.253615021876132916704878195180e-06	-8.514210536371112918348214027020e-05	0.000000000000000000000000000000e+00
-4.939164799951066925132181495428e+03	5.282530752362594889137183129524e-06	-8.545846089890722261598471343191e-05	0.000000000000000000000000000000e+00
-4.939064799951066561334300786257e+03	5.311317732406242746916527619483e-06	-8.577380630889594643768286674756e-05	0.000000000000000000000000000000e+00
-4.938964799951066197536420077085e+03	5.339973039802059565073471397723e-06	-8.608813795253031928358944391277e-05	0.000000000000000000000000000000e+00
-4.938864799951065833738539367914e+03	5.368493744316085273810944950013e-06	-8.640145220355306058916677880433e-05	0.000000000000000000000000000000e+00
-4.938764799951065469940658658743e+03	5.396876907747728637269012119670e-06	-8.671374545066038233565031134731e-05	0.000000000000000000000000000000e+00
-4.938664799951065106142777949572e+03	5.425119583992332495140861747807e-06	-8.702501409756552329735623807494e-05	0.000000000000000000000000000000e+00
-4.938564799951064742344897240400e+03	5.453218819103999890436553638073e-06	-8.733525456306205289602750951872e-05	0.000000000000000000000000000000e+00
-4.938464799951064378547016531229e+03	5.481171651358674307130940811517e-06	-8.764446328108684979452808194722e-05	0.000000000000000000000000000000e+00
-4.938364799951064014749135822058e+03	5.508975111317474017695768051528e-06	-8.795263670078283654504835986643e-05	0.000000000000000000000000000000e+00
-4.938264799951063650951255112886e+03	5.536626221890283081614788501801e-06	-8.825977128656147029182182928153e-05	0.000000000000000000000000000000e+00
-4.938164799951063287153374403715e+03	5.564121998399588830486531265684e-06	-8.856586351816492176571710137623e-05	0.000000000000000000000000000000e+00
-4.938064799951062923355493694544e+03	5.591459448644575157077139804240e-06	-8.887090989072798322828683481589e-05	0.000000000000000000000000000000e+00
-4.937964799951062559557612985373e+03	5.618635572965463137993808589998e-06	-8.917490691483974602285500488108e-05	0.000000000000000000000000000000e+00
-4.937864799951062195759732276201e+03	5.645647364308099837011765270711e-06	-8.947785111660495286495242694969e-05	0.000000000000000000000000000000e+00
-4.937764799951061831961851567030e+03	5.672491808288797830153640106010e-06	-8.977973903770509263473631467178e-05	0.000000000000000000000000000000e+00
-4.937664799951061468163970857859e+03	5.699165883259417829224697388257e-06	-9.008056723545925122392102890601e-05	0.000000000000000000000000000000e+00
-4.937564799951061104366090148687e+03	5.725666560372695250836876101896e-06	-9.038033228288461001700276886694e-05	0.000000000000000000000000000000e+00
-4.937464799951060740568209439516e+03	5.751990803647815813119323347102e-06	-9.067903076875670042699545403408e-05	0.000000000000000000000000000000e+00
-4.937364799951060376770328730345e+03	5.778135570036228301654158967526e-06	-9.097665929766941448567779682222e-05	0.000000000000000000000000000000e+00
-4.937264799951060012972448021173e+03	5.804097809487702127933996670839e-06	-9.127321449009467662066147353173e-05	0.000000000000000000000000000000e+00
-4.937164799951059649174567312002e+03	5.829874465016622904077643607668e-06	-9.156869298244184438191617392278e-05	0.000000000000000000000000000000e+00
-4.937064799951059285376686602831e+03	5.855462472768526033803978408931e-06	-9.186309142711683811775152941337e-05	0.000000000000000000000000000000e+00
-4.936964799951058921578805893660e+03	5.880858762086871707795796698770e-06	-9.215640649258095894267445169490e-05	0.000000000000000000000000000000e+00
-4.936864799951058557780925184488e+03	5.906060255580054527190046048668e-06	-9.244863486340946275975766210919e-05	0.000000000000000000000000000000e+00
-4.936764799951058193983044475317e+03	5.931063869188646061128555864173e-06	-9.273977324034979546982931930543e-05	0.000000000000000000000000000000e+00
-4.936664799951057830185163766146e+03	5.955866512252875420566945730005e-06	-9.302981834037954357759236945213e-05	0.000000000000000000000000000000e+00
-4.936564799951057466387283056974e+03	5.980465087580335142847503399066e-06	-9.331876689676412729972793114186e-05	0.000000000000000000000000000000e+00
-4.936464799951057102589402347803e+03	6.004856491513930174727924765632e-06	-9.360661565911416841234693464457e-05	0.000000000000000000000000000000e+00
-4.936364799951056738791521638632e+03	6.029037614000045389910445448045e-06	-9.389336139344257349537148371610e-05	0.000000000000000000000000000000e+00
-4.936264799951056374993640929461e+03	6.053005338656947734697361812595e-06	-9.417900088222130546879162782403e-05	0.000000000000000000000000000000e+00
-4.936164799951056011195760220289e+03	6.076756542843414531443468895588e-06	-9.446353092443791118343332513518e-05	0.000000000000000000000000000000e+00
-4.936064799951055647397879511118e+03	6.100288097727585398706573460714e-06	-9.474694833565164243591172343883e-05	0.000000000000000000000000000000e+00
-4.935964799951055283599998801947e+03	6.123596868356047952491449243295e-06	-9.502924994804940080073141217554e-05	0.000000000000000000000000000000e+00
-4.935864799951054919802118092775e+03	6.146679713723136112763553023930e-06	-9.531043261050131654415346060816e-05	0.000000000000000000000000000000e+00
-4.935764799951054556004237383604e+03	6.169533486840455414792604854624e-06	-9.559049318861601582993786641040e-05	0.000000000000000000000000000000e+00
-4.935664799951054192206356674433e+03	6.192155034806629396095401657307e-06	-9.586942856479561687454288287924e-05	0.000000000000000000000000000000e+00
-4.935564799951053828408475965261e+03	6.214541198877263670846075177545e-06	-9.614723563829037373661828835836e-05	0.000000000000000000000000000000e+00
-4.935464799951053464610595256090e+03	6.236688814535136162083266836431e-06	-9.642391132525310326606415856077e-05	0.000000000000000000000000000000e+00
-4.935364799951053100812714546919e+03	6.258594711560591468857590868868e-06	-9.669945255879317837222064468961e-05	0.000000000000000000000000000000e+00
-4.935264799951052737014833837748e+03	6.280255714102158850077172597137e-06	-9.697385628903034510920472266449e-05	0.000000000000000000000000000000e+00
-4.935164799951052373216953128576e+03	6.301668640747381966590000279549e-06	-9.724711948314810608037794814607e-05	0.000000000000000000000000000000e+00
-4.935064799951052009419072419405e+03	6.322830304593865463700774059985e-06	-9.751923912544690055490687052853e-05	0.000000000000000000000000000000e+00
-4.934964799951051645621191710234e+03	6.343737513320528229726884966722e-06	-9.779021221739691866609023307433e-05	0.000000000000000000000000000000e+00
-4.934864799951051281823311001062e+03	6.364387069259065871692365723433e-06	-9.806003577769056324398011526000e-05	0.000000000000000000000000000000e+00
-4.934764799951050918025430291891e+03	6.384775769465629184423391406789e-06	-9.832870684229469480756857802106e-05	0.000000000000000000000000000000e+00
-4.934664799951050554227549582720e+03	6.404900405792699978320490356021e-06	-9.859622246450246998115962693277e-05	0.000000000000000000000000000000e+00
-4.934564799951050190429668873549e+03	6.424757764961185441631146691988e-06	-9.886257971498492241272521008355e-05	0.000000000000000000000000000000e+00
-4.934464799951049826631788164377e+03	6.444344628632703085135535053807e-06	-9.912777568184220487908231422836e-05	0.000000000000000000000000000000e+00
-4.934364799951049462833907455206e+03	6.463657773482079986167910673478e-06	-9.939180747065447902536400315299e-05	0.000000000000000000000000000000e+00
-4.934264799951049099036026746035e+03	6.482693971270044309117026176681e-06	-9.965467220453254760647449073119e-05	0.000000000000000000000000000000e+00
-4.934164799951048735238146036863e+03	6.501449988916131972295150975860e-06	-9.991636702416813436283815619277e-05	0.000000000000000000000000000000e+00
-4.934064799951048371440265327692e+03	6.519922588571774579857803083582e-06	-1.001768890878837979779153455340e-04	0.000000000000000000000000000000e+00
-4.933964799951048007642384618521e+03	6.538108527693595723828505483777e-06	-1.004362355716826291952836758270e-04	0.000000000000000000000000000000e+00
-4.933864799951047643844503909349e+03	6.556004559116901256668463737753e-06	-1.006944036692975142548503453277e-04	0.000000000000000000000000000000e+00
-4.933764799951047280046623200178e+03	6.573607431129362687358217570699e-06	-1.009513905922401001734670100696e-04	0.000000000000000000000000000000e+00
-4.933664799951046916248742491007e+03	6.590913887544900477254844473052e-06	-1.012071935698495025275286951505e-04	0.000000000000000000000000000000e+00
-4.933564799951046552450861781836e+03	6.607920667777746906933981213550e-06	-1.014618098493405931072308678864e-04	0.000000000000000000000000000000e+00
-4.933464799951046188652981072664e+03	6.624624506916710536873291875759e-06	-1.017152366958520029677562335202e-04	0.000000000000000000000000000000e+00
-4.933364799951045824855100363493e+03	6.641022135799624474285490077774e-06	-1.019674713924937866672826292103e-04	0.000000000000000000000000000000e+00
-4.933264799951045461057219654322e+03	6.657110281087980987199757137995e-06	-1.022185112403947612443391723680e-04	0.000000000000000000000000000000e+00
-4.933164799951045097259338945150e+03	6.672885665341760936121028729984e-06	-1.024683535587495199345106633437e-04	0.000000000000000000000000000000e+00
-4.933064799951044733461458235979e+03	6.688345007094433459311679651682e-06	-1.027169956848650528638544621174e-04	0.000000000000000000000000000000e+00
-4.932964799951044369663577526808e+03	6.703485020928151322684024338017e-06	-1.029644349742071373493557118195e-04	0.000000000000000000000000000000e+00
-4.932864799951044005865696817636e+03	6.718302417549120758479951759368e-06	-1.032106688004462945185135680504e-04	0.000000000000000000000000000000e+00
-4.932764799951043642067816108465e+03	6.732793903863157651198956266114e-06	-1.034556945555034613258571507544e-04	0.000000000000000000000000000000e+00
-4.932664799951043278269935399294e+03	6.746956183051414824181513801848e-06	-1.036995096495953102037554383053e-04	0.000000000000000000000000000000e+00
-4.932564799951042914472054690123e+03	6.760785954646291438276117791162e-06	-1.039421115112792434525754159402e-04	0.000000000000000000000000000000e+00
-4.932464799951042550674173980951e+03	6.774279914607518573359343921902e-06	-1.041834975874980217126070103362e-04	0.000000000000000000000000000000e+00
-4.932364799951042186876293271780e+03	6.787434755398413369412418533200e-06	-1.044236653436240400702819663969e-04	0.000000000000000000000000000000e+00
-4.932264799951041823078412562609e+03	6.800247166062317820780288440963e-06	-1.046626122635033466663767587335e-04	0.000000000000000000000000000000e+00
-4.932164799951041459280531853437e+03	6.812713832299194271525932808942e-06	-1.049003358494992276233465089419e-04	0.000000000000000000000000000000e+00
-4.932064799951041095482651144266e+03	6.824831436542399634736545677161e-06	-1.051368336225354531594800011618e-04	0.000000000000000000000000000000e+00
-4.931964799951040731684770435095e+03	6.836596658035623936221485824616e-06	-1.053721031221392255474572641205e-04	0.000000000000000000000000000000e+00
-4.931864799951040367886889725924e+03	6.848006172910001652931466509244e-06	-1.056061419064837882597282514574e-04	0.000000000000000000000000000000e+00
-4.931764799951040004089009016752e+03	6.859056654261379752472987253453e-06	-1.058389475524306014330225278464e-04	0.000000000000000000000000000000e+00
-4.931664799951039640291128307581e+03	6.869744772227754292179269235419e-06	-1.060705176555712598348429898110e-04	0.000000000000000000000000000000e+00
-4.931564799951039276493247598410e+03	6.880067194066866260375274488847e-06	-1.063008498302690449117263726819e-04	0.000000000000000000000000000000e+00
-4.931464799951038912695366889238e+03	6.890020584233960895001545182703e-06	-1.065299417097000431566347633527e-04	0.000000000000000000000000000000e+00
-4.931364799951038548897486180067e+03	6.899601604459708785530968472299e-06	-1.067577909458940611884397720033e-04	0.000000000000000000000000000000e+00
-4.931264799951038185099605470896e+03	6.908806913828275205651310852950e-06	-1.069843952097750664929562414152e-04	0.000000000000000000000000000000e+00
-4.931164799951037821301724761724e+03	6.917633168855552076273625339287e-06	-1.072097521912013029033242106358e-04	0.000000000000000000000000000000e+00
-4.931064799951037457503844052553e+03	6.926077023567540700405269910034e-06	-1.074338595990050943722662890600e-04	0.000000000000000000000000000000e+00
-4.930964799951037093705963343382e+03	6.934135129578895434282904269851e-06	-1.076567151610322421685303484473e-04	0.000000000000000000000000000000e+00
-4.930864799951036729908082634211e+03	6.941804136171607118941783570731e-06	-1.078783166241811103652076253567e-04	0.000000000000000000000000000000e+00
-4.930764799951036366110201925039e+03	6.949080690373842365847346924657e-06	-1.080986617544413183047632975864e-04	0.000000000000000000000000000000e+00
-4.930664799951036002312321215868e+03	6.955961437038929379226680910220e-06	-1.083177483369320942508881588928e-04	0.000000000000000000000000000000e+00
-4.930564799951035638514440506697e+03	6.962443018924489468066910818900e-06	-1.085355741759402360170627677149e-04	0.000000000000000000000000000000e+00
-4.930464799951035274716559797525e+03	6.968522076771721871077044929699e-06	-1.087521370949578276496327866596e-04	0.000000000000000000000000000000e+00
-4.930364799951034910918679088354e+03	6.974195249384817330657801437432e-06	-1.089674349367194004572709231660e-04	0.000000000000000000000000000000e+00
-4.930264799951034547120798379183e+03	6.979459173710521591703099392179e-06	-1.091814655632389314101129973444e-04	0.000000000000000000000000000000e+00
-4.930164799951034183322917670012e+03	6.984310484917840354903741106884e-06	-1.093942268558463400953892352696e-04	0.000000000000000000000000000000e+00
-4.930064799951033819525036960840e+03	6.988745816477877214223813490124e-06	-1.096057167152236875174581287595e-04	0.000000000000000000000000000000e+00
-4.929964799951033455727156251669e+03	6.992761800243817284044017118516e-06	-1.098159330614409954270799252285e-04	0.000000000000000000000000000000e+00
-4.929864799951033091929275542498e+03	6.996355066531037034214136199894e-06	-1.100248738339916997324569036820e-04	0.000000000000000000000000000000e+00
-4.929764799951032728131394833326e+03	6.999522244197348803344121970227e-06	-1.102325369918277650970947489917e-04	0.000000000000000000000000000000e+00
-4.929664799951032364333514124155e+03	7.002259960723381684399684032893e-06	-1.104389205133943523042677758994e-04	0.000000000000000000000000000000e+00
-4.929564799951032000535633414984e+03	7.004564842293095394470600623116e-06	-1.106440223966642416759953437833e-04	0.000000000000000000000000000000e+00
-4.929464799951031636737752705812e+03	7.006433513874412729151644474435e-06	-1.108478406591717686010406529462e-04	0.000000000000000000000000000000e+00
-4.929364799951031272939871996641e+03	7.007862599299985848129174864640e-06	-1.110503733380464744598392634600e-04	0.000000000000000000000000000000e+00
-4.929264799951030909141991287470e+03	7.008848721348087921643923298154e-06	-1.112516184900463238685586198073e-04	0.000000000000000000000000000000e+00
-4.929164799951030545344110578299e+03	7.009388501823625055632289299057e-06	-1.114515741915906237675601420101e-04	0.000000000000000000000000000000e+00
-4.929064799951030181546229869127e+03	7.009478561639282048073302383573e-06	-1.116502385387924952764651664872e-04	0.000000000000000000000000000000e+00
-4.928964799951029817748349159956e+03	7.009115520896769789289254548592e-06	-1.118476096474910338410962973299e-04	0.000000000000000000000000000000e+00
-4.928864799951029453950468450785e+03	7.008295998968205646419051685347e-06	-1.120436856532830492520769194442e-04	0.000000000000000000000000000000e+00
-4.928764799951029090152587741613e+03	7.007016614577603962174708052135e-06	-1.122384647115544532977246539041e-04	0.000000000000000000000000000000e+00
-4.928664799951028726354707032442e+03	7.005273985882494455572876146388e-06	-1.124319449975113086037659115846e-04	0.000000000000000000000000000000e+00
-4.928564799951028362556826323271e+03	7.003064730555636337389416312682e-06	-1.126241247062104302396542965248e-04	0.000000000000000000000000000000e+00
-4.928464799951027998758945614100e+03	7.000385465866856092424265478602e-06	-1.128150020525896485117101075701e-04	0.000000000000000000000000000000e+00
-4.928364799951027634961064904928e+03	6.997232808764993681983554441040e-06	-1.130045752714977193905537822260e-04	0.000000000000000000000000000000e+00
-4.928264799951027271163184195757e+03	6.993603375959957166578973702942e-06	-1.131928426177238012576703463097e-04	0.000000000000000000000000000000e+00
-4.928164799951026907365303486586e+03	6.989493784004889136976176877702e-06	-1.133798023660266063913221179504e-04	0.000000000000000000000000000000e+00
-4.928064799951026543567422777414e+03	6.984900649378429706999171083792e-06	-1.135654528111631458766467295263e-04	0.000000000000000000000000000000e+00
-4.927964799951026179769542068243e+03	6.979820588567089620617850398432e-06	-1.137497922679170950449947796734e-04	0.000000000000000000000000000000e+00
-4.927864799951025815971661359072e+03	6.974250218147725002989199827308e-06	-1.139328190711267794425071153697e-04	0.000000000000000000000000000000e+00
-4.927764799951025452173780649900e+03	6.968186154870106979188591755925e-06	-1.141145315757127948804589001597e-04	0.000000000000000000000000000000e+00
-4.927664799951025088375899940729e+03	6.961625015739606489421908985804e-06	-1.142949281567052209097890003164e-04	0.000000000000000000000000000000e+00
-4.927564799951024724578019231558e+03	6.954563418099952796104078894812e-06	-1.144740072092704819299233132135e-04	0.000000000000000000000000000000e+00
-4.927464799951024360780138522387e+03	6.946997979716105493352539673735e-06	-1.146517671487377881692562575644e-04	0.000000000000000000000000000000e+00
-4.927364799951023996982257813215e+03	6.938925318857208678676590229983e-06	-1.148282064106252107473990498043e-04	0.000000000000000000000000000000e+00
-4.927264799951023633184377104044e+03	6.930342054379652697851041387445e-06	-1.150033234506654043717219226828e-04	0.000000000000000000000000000000e+00
-4.927164799951023269386496394873e+03	6.921244805810206193524489193258e-06	-1.151771167448308828005001935857e-04	0.000000000000000000000000000000e+00
-4.927064799951022905588615685701e+03	6.911630193429249797781258740637e-06	-1.153495847893589419403542750686e-04	0.000000000000000000000000000000e+00
-4.926964799951022541790734976530e+03	6.901494838354093680965126167415e-06	-1.155207261007762170254564715322e-04	0.000000000000000000000000000000e+00
-4.926864799951022177992854267359e+03	6.890835362622375568633029813137e-06	-1.156905392159227790108144695580e-04	0.000000000000000000000000000000e+00
-4.926764799951021814194973558187e+03	6.879648389275557861363610129279e-06	-1.158590226919759599150117068689e-04	0.000000000000000000000000000000e+00
-4.926664799951021450397092849016e+03	6.867930542442484046872057390498e-06	-1.160261751064736902719701228115e-04	0.000000000000000000000000000000e+00
-4.926564799951021086599212139845e+03	6.855678447423029979815051887515e-06	-1.161919950573374571119525389129e-04	0.000000000000000000000000000000e+00
-4.926464799951020722801331430674e+03	6.842888730771826312363273481232e-06	-1.163564811628949095768589816480e-04	0.000000000000000000000000000000e+00
-4.926364799951020359003450721502e+03	6.829558020382069863233372858380e-06	-1.165196320619020986172897913491e-04	0.000000000000000000000000000000e+00
-4.926264799951019995205570012331e+03	6.815682945569391737927408825293e-06	-1.166814464135652287986311126389e-04	0.000000000000000000000000000000e+00
-4.926164799951019631407689303160e+03	6.801260137155808458201116523112e-06	-1.168419228975621119515429513491e-04	0.000000000000000000000000000000e+00
-4.926064799951019267609808593988e+03	6.786286227553745936365639512822e-06	-1.170010602140631735890510811693e-04	0.000000000000000000000000000000e+00
-4.925964799951018903811927884817e+03	6.770757850850122741895569661308e-06	-1.171588570837521069579328925059e-04	0.000000000000000000000000000000e+00
-4.925864799951018540014047175646e+03	6.754671642890522306496448728952e-06	-1.173153122478460934092342471402e-04	0.000000000000000000000000000000e+00
-4.925764799951018176216166466475e+03	6.738024241363405786753738163641e-06	-1.174704244681156568505531190283e-04	0.000000000000000000000000000000e+00
-4.925664799951017812418285757303e+03	6.720812285884402853812936290412e-06	-1.176241925269041251750357091055e-04	0.000000000000000000000000000000e+00
-4.925564799951017448620405048132e+03	6.703032418080663469431897810713e-06	-1.177766152271466715620307219581e-04	0.000000000000000000000000000000e+00
-4.925464799951017084822524338961e+03	6.684681281675266413240619339797e-06	-1.179276913923889627544561164996e-04	0.000000000000000000000000000000e+00
-4.925364799951016721024643629789e+03	6.665755522571701501867436068238e-06	-1.180774198668054549704597988580e-04	0.000000000000000000000000000000e+00
-4.925264799951016357226762920618e+03	6.646251788938383148284266832562e-06	-1.182257995152172561342113210614e-04	0.000000000000000000000000000000e+00
-4.925164799951015993428882211447e+03	6.626166731293241848183006581507e-06	-1.183728292231095950834060537282e-04	0.000000000000000000000000000000e+00
-4.925064799951015629631001502275e+03	6.605497002588354629867492540107e-06	-1.185185078966488706484275206243e-04	0.000000000000000000000000000000e+00
-4.924964799951015265833120793104e+03	6.584239258294644113814197972090e-06	-1.186628344626993754708579875690e-04	0.000000000000000000000000000000e+00
-4.924864799951014902035240083933e+03	6.562390156486608912451974351399e-06	-1.188058078688395319310114328637e-04	0.000000000000000000000000000000e+00
-4.924764799951014538237359374762e+03	6.539946357927111628182206826132e-06	-1.189474270833777892622876160011e-04	0.000000000000000000000000000000e+00
-4.924664799951014174439478665590e+03	6.516904526152215132276963177604e-06	-1.190876910953681005371843082408e-04	0.000000000000000000000000000000e+00
-4.924564799951013810641597956419e+03	6.493261327556054419160927460020e-06	-1.192265989146249930774948411205e-04	0.000000000000000000000000000000e+00
-4.924464799951013446843717247248e+03	6.469013431475771141131430458371e-06	-1.193641495717382864987995971795e-04	0.000000000000000000000000000000e+00
-4.924364799951013083045836538076e+03	6.444157510276463389671530723746e-06	-1.195003421180873093114527261349e-04	0.000000000000000000000000000000e+00
-4.924264799951012719247955828905e+03	6.418690239436193075003508901055e-06	-1.196351756258548309184985836140e-04	0.000000000000000000000000000000e+00
-4.924164799951012355450075119734e+03	6.392608297631018716630779685772e-06	-1.197686491880404786175562392714e-04	0.000000000000000000000000000000e+00
-4.924064799951011991652194410563e+03	6.365908366820084985087269818793e-06	-1.199007619184738835521608635304e-04	0.000000000000000000000000000000e+00
-4.923964799951011627854313701391e+03	6.338587132330717325884479607101e-06	-1.200315129518273116670731837097e-04	0.000000000000000000000000000000e+00
-4.923864799951011264056432992220e+03	6.310641282943569099501274211050e-06	-1.201609014436279151928285702233e-04	0.000000000000000000000000000000e+00
-4.923764799951010900258552283049e+03	6.282067510977791591263250797761e-06	-1.202889265702696317645800649920e-04	0.000000000000000000000000000000e+00
-4.923664799951010536460671573877e+03	6.252862512376231973309365086422e-06	-1.204155875290246092024909474461e-04	0.000000000000000000000000000000e+00
-4.923564799951010172662790864706e+03	6.223022986790670230074131591413e-06	-1.205408835380543050314755548769e-04	0.000000000000000000000000000000e+00
-4.923464799951009808864910155535e+03	6.192545637667059471901612882627e-06	-1.206648138364201116624896403806e-04	0.000000000000000000000000000000e+00
-4.923364799951009445067029446363e+03	6.161427172330805212174982543605e-06	-1.207873776840936156555875169438e-04	0.000000000000000000000000000000e+00
-4.923264799951009081269148737192e+03	6.129664302072062432137980469982e-06	-1.209085743619664233021102073273e-04	0.000000000000000000000000000000e+00
-4.923164799951008717471268028021e+03	6.097253742231044504177629728137e-06	-1.210284031718595931835860679548e-04	0.000000000000000000000000000000e+00
-4.923064799951008353673387318850e+03	6.064192212283371078622527111657e-06	-1.211468634365327163649253550126e-04	0.000000000000000000000000000000e+00
-4.922964799951007989875506609678e+03	6.030476435925404112079872137597e-06	-1.212639544996925086966371720720e-04	0.000000000000000000000000000000e+00
-4.922864799951007626077625900507e+03	5.996103141159615235991544451855e-06	-1.213796757260009965412317356481e-04	0.000000000000000000000000000000e+00
-4.922764799951007262279745191336e+03	5.961069060379956513321970251740e-06	-1.214940265010833772389708951067e-04	0.000000000000000000000000000000e+00
-4.922664799951006898481864482164e+03	5.925370930457260841399142609065e-06	-1.216070062315354187876953462322e-04	0.000000000000000000000000000000e+00
-4.922564799951006534683983772993e+03	5.889005492824620331899013181420e-06	-1.217186143449304258417828505934e-04	0.000000000000000000000000000000e+00
-4.922464799951006170886103063822e+03	5.851969493562795184015985078263e-06	-1.218288502898258668979275531896e-04	0.000000000000000000000000000000e+00
-4.922364799951005807088222354650e+03	5.814259683485616628402774946904e-06	-1.219377135357695271424688376882e-04	0.000000000000000000000000000000e+00
-4.922264799951005443290341645479e+03	5.775872818225393259242064075698e-06	-1.220452035733052818279598117357e-04	0.000000000000000000000000000000e+00
-4.922164799951005079492460936308e+03	5.736805658318334306977094583235e-06	-1.221513199139785037315025784110e-04	0.000000000000000000000000000000e+00
-4.922064799951004715694580227137e+03	5.697054969289945805987953469929e-06	-1.222560620903409556170515770646e-04	0.000000000000000000000000000000e+00
-4.921964799951004351896699517965e+03	5.656617521740442855893854501304e-06	-1.223594296559553709895923345741e-04	0.000000000000000000000000000000e+00
-4.921864799951003988098818808794e+03	5.615490091430146636262369513881e-06	-1.224614221853996011684512223994e-04	0.000000000000000000000000000000e+00
-4.921764799951003624300938099623e+03	5.573669459364895820878763044171e-06	-1.225620392742703286797362194349e-04	0.000000000000000000000000000000e+00
-4.921664799951003260503057390451e+03	5.531152411881422416631542277043e-06	-1.226612805391864011780173049360e-04	0.000000000000000000000000000000e+00
-4.921564799951002896705176681280e+03	5.487935740732735225694532282814e-06	-1.227591456177917045820835451053e-04	0.000000000000000000000000000000e+00
-4.921464799951002532907295972109e+03	5.444016243173485520017058914011e-06	-1.228556341687577109500484340288e-04	0.000000000000000000000000000000e+00
-4.921364799951002169109415262938e+03	5.399390722045318316254028379042e-06	-1.229507458717854842533689918582e-04	0.000000000000000000000000000000e+00
-4.921264799951001805311534553766e+03	5.354055985862225344761901324464e-06	-1.230444804276074964154846780318e-04	0.000000000000000000000000000000e+00
-4.921164799951001441513653844595e+03	5.308008848895850584749620676428e-06	-1.231368375579887386190441889156e-04	0.000000000000000000000000000000e+00
-4.921064799951001077715773135424e+03	5.261246131260799187561328499330e-06	-1.232278170057276970878606947579e-04	0.000000000000000000000000000000e+00
-4.920964799951000713917892426252e+03	5.213764658999918447871823462547e-06	-1.233174185346567325576722096159e-04	0.000000000000000000000000000000e+00
-4.920864799951000350120011717081e+03	5.165561264169551669827706169569e-06	-1.234056419296421073811959034927e-04	0.000000000000000000000000000000e+00
-4.920764799950999986322131007910e+03	5.116632784924786950990840961317e-06	-1.234924869965836873725306688243e-04	0.000000000000000000000000000000e+00
-4.920664799950999622524250298738e+03	5.066976065604650909140246189954e-06	-1.235779535624140473403648199380e-04	0.000000000000000000000000000000e+00
-4.920564799950999258726369589567e+03	5.016587956817293938744511949679e-06	-1.236620414750973326756949832728e-04	0.000000000000000000000000000000e+00
-4.920464799950998894928488880396e+03	4.965465315525134809852749601111e-06	-1.237447506036276601536216812605e-04	0.000000000000000000000000000000e+00
-4.920364799950998531130608171225e+03	4.913605005129990020392490718271e-06	-1.238260808380270579492216098672e-04	0.000000000000000000000000000000e+00
-4.920264799950998167332727462053e+03	4.861003895558146397260119997430e-06	-1.239060320893430261826595462082e-04	0.000000000000000000000000000000e+00
-4.920164799950997803534846752882e+03	4.807658863345413368620574062762e-06	-1.239846042896457179935398862369e-04	0.000000000000000000000000000000e+00
-4.920064799950997439736966043711e+03	4.753566791722131190493783048368e-06	-1.240617973920246327242805639557e-04	0.000000000000000000000000000000e+00
-4.919964799950997075939085334539e+03	4.698724570698141056858485736791e-06	-1.241376113705850109478895371140e-04	0.000000000000000000000000000000e+00
-4.919864799950996712141204625368e+03	4.643129097147727257668785305622e-06	-1.242120462204436873946550301540e-04	0.000000000000000000000000000000e+00
-4.919764799950996348343323916197e+03	4.586777274894488186103135712868e-06	-1.242851019577246186181840315044e-04	0.000000000000000000000000000000e+00
-4.919664799950995984545443207026e+03	4.529666014796185322956699470520e-06	-1.243567786195540040856261088109e-04	0.000000000000000000000000000000e+00
-4.919564799950995620747562497854e+03	4.471792234829532928727397617097e-06	-1.244270762640548922718652935515e-04	0.000000000000000000000000000000e+00
-4.919464799950995256949681788683e+03	4.413152860174958089548805789670e-06	-1.244959949703415157031688442757e-04	0.000000000000000000000000000000e+00
-4.919364799950994893151801079512e+03	4.353744823301282836091902900266e-06	-1.245635348385130838997497670917e-04	0.000000000000000000000000000000e+00
-4.919264799950994529353920370340e+03	4.293565064050371534115982385948e-06	-1.246296959896472781627319026398e-04	0.000000000000000000000000000000e+00
-4.919164799950994165556039661169e+03	4.232610529721720676779150166480e-06	-1.246944785657932584701373945890e-04	0.000000000000000000000000000000e+00
-4.919064799950993801758158951998e+03	4.170878175156986843543673038059e-06	-1.247578827299642366920051639312e-04	0.000000000000000000000000000000e+00
-4.918964799950993437960278242826e+03	4.108364962824475695565753369243e-06	-1.248199086661297516499119497624e-04	0.000000000000000000000000000000e+00
-4.918864799950993074162397533655e+03	4.045067862903543726691736603929e-06	-1.248805565792074291804614194490e-04	0.000000000000000000000000000000e+00
-4.918764799950992710364516824484e+03	3.980983853368955968741061540728e-06	-1.249398266950543085179042845922e-04	0.000000000000000000000000000000e+00
-4.918664799950992346566636115313e+03	3.916109920075175934153430268303e-06	-1.249977192604579247312696077543e-04	0.000000000000000000000000000000e+00
-4.918564799950991982768755406141e+03	3.850443056840583560835461485183e-06	-1.250542345431267135351383057440e-04	0.000000000000000000000000000000e+00
-4.918464799950991618970874696970e+03	3.783980265531650381843507477408e-06	-1.251093728316802805751450922145e-04	0.000000000000000000000000000000e+00
-4.918364799950991255172993987799e+03	3.716718556147009662981011562932e-06	-1.251631344356390744022855532336e-04	0.000000000000000000000000000000e+00
-4.918264799950990891375113278627e+03	3.648654946901480377100240176658e-06	-1.252155196854136528714085407898e-04	0.000000000000000000000000000000e+00
-4.918164799950990527577232569456e+03	3.579786464310004781043395016837e-06	-1.252665289322937055942197570602e-04	0.000000000000000000000000000000e+00
-4.918064799950990163779351860285e+03	3.510110143271534323573942679153e-06	-1.253161625484364258709818473747e-04	0.000000000000000000000000000000e+00
-4.917964799950989799981471151114e+03	3.439623027152805439024801231751e-06	-1.253644209268546657817799960810e-04	0.000000000000000000000000000000e+00
-4.917864799950989436183590441942e+03	3.368322167872060707321428887906e-06	-1.254113044814045491767012796558e-04	0.000000000000000000000000000000e+00
-4.917764799950989072385709732771e+03	3.296204625982681922578398231449e-06	-1.254568136467727865104165863031e-04	0.000000000000000000000000000000e+00
-4.917664799950988708587829023600e+03	3.223267470756736764335350503563e-06	-1.255009488784634746807306049377e-04	0.000000000000000000000000000000e+00
-4.917564799950988344789948314428e+03	3.149507780268461517805432189898e-06	-1.255437106527845445014257563798e-04	0.000000000000000000000000000000e+00
-4.917464799950987980992067605257e+03	3.074922641477628174126431395696e-06	-1.255850994668338015992914424857e-04	0.000000000000000000000000000000e+00
-4.917364799950987617194186896086e+03	2.999509150312843344459660249735e-06	-1.256251158384844523151213646628e-04	0.000000000000000000000000000000e+00
-4.917264799950987253396306186914e+03	2.923264411754747224201061300830e-06	-1.256637603063704127642763452855e-04	0.000000000000000000000000000000e+00
-4.917164799950986889598425477743e+03	2.846185539919142253457691807417e-06	-1.257010334298710486911065942195e-04	0.000000000000000000000000000000e+00
-4.917064799950986525800544768572e+03	2.768269658139997263680961644972e-06	-1.257369357890955358526136054209e-04	0.000000000000000000000000000000e+00
-4.916964799950986162002664059401e+03	2.689513899052376661884039207862e-06	-1.257714679848668138262973714703e-04	0.000000000000000000000000000000e+00
-4.916864799950985798204783350229e+03	2.609915404675267547389113167999e-06	-1.258046306387051874522975403181e-04	0.000000000000000000000000000000e+00
-4.916764799950985434406902641058e+03	2.529471326494303490555089208858e-06	-1.258364243928114674896112656910e-04	0.000000000000000000000000000000e+00
-4.916664799950985070609021931887e+03	2.448178825544407419858823973802e-06	-1.258668499100496775914420632958e-04	0.000000000000000000000000000000e+00
-4.916564799950984706811141222715e+03	2.366035072492300254254219207817e-06	-1.258959078739293547047339849598e-04	0.000000000000000000000000000000e+00
-4.916464799950984343013260513544e+03	2.283037247718927373335432232104e-06	-1.259235989885875513141083592572e-04	0.000000000000000000000000000000e+00
-4.916364799950983979215379804373e+03	2.199182541401772855634575223882e-06	-1.259499239787702684796599772454e-04	0.000000000000000000000000000000e+00
-4.916264799950983615417499095201e+03	2.114468153597058943955061538489e-06	-1.259748835898135907191558446883e-04	0.000000000000000000000000000000e+00
-4.916164799950983251619618386030e+03	2.028891294321858689827858465704e-06	-1.259984785876243058942020036639e-04	0.000000000000000000000000000000e+00
-4.916064799950982887821737676859e+03	1.942449183636063755333759500710e-06	-1.260207097586603082559758570724e-04	0.000000000000000000000000000000e+00
-4.915964799950982524023856967688e+03	1.855139051724259464817932269165e-06	-1.260415779099103509696550018404e-04	0.000000000000000000000000000000e+00
-4.915864799950982160225976258516e+03	1.766958138977474283970036002256e-06	-1.260610838688735546933572528872e-04	0.000000000000000000000000000000e+00
-4.915764799950981796428095549345e+03	1.677903696074832948906588835081e-06	-1.260792284835384824762116728891e-04	0.000000000000000000000000000000e+00
-4.915664799950981432630214840174e+03	1.587972984065057976355776585276e-06	-1.260960126223617538705062957050e-04	0.000000000000000000000000000000e+00
-4.915564799950981068832334131002e+03	1.497163274447871859229195964924e-06	-1.261114371742463337831841041492e-04	0.000000000000000000000000000000e+00
-4.915464799950980705034453421831e+03	1.405471849255270301427378325243e-06	-1.261255030485192792262527650138e-04	0.000000000000000000000000000000e+00
-4.915364799950980341236572712660e+03	1.312896001132665644846146679736e-06	-1.261382111749092421217055548510e-04	0.000000000000000000000000000000e+00
-4.915264799950979977438692003489e+03	1.219433033419925264297513194112e-06	-1.261495625035234571104103551420e-04	0.000000000000000000000000000000e+00
-4.915164799950979613640811294317e+03	1.125080260232249026170598359131e-06	-1.261595580048243769952925896760e-04	0.000000000000000000000000000000e+00
-4.915064799950979249842930585146e+03	1.029835006540936844567643917991e-06	-1.261681986696058745036491677283e-04	0.000000000000000000000000000000e+00
-4.914964799950978886045049875975e+03	9.336946082540149946960711391242e-07	-1.261754855089690103685934330358e-04	0.000000000000000000000000000000e+00
-4.914864799950978522247169166803e+03	8.366564122967491356038438263254e-07	-1.261814195542974761498483671218e-04	0.000000000000000000000000000000e+00
-4.914764799950978158449288457632e+03	7.387177766919887733583277231175e-07	-1.261860018572325762686164862814e-04	0.000000000000000000000000000000e+00
-4.914664799950977794651407748461e+03	6.398760706403958924696128915399e-07	-1.261892334896478034666350565018e-04	0.000000000000000000000000000000e+00
-4.914564799950977430853527039289e+03	5.401286746005283211633819784314e-07	-1.261911155436230347944709384578e-04	0.000000000000000000000000000000e+00
-4.914464799950977067055646330118e+03	4.394729803687769834703771149043e-07	-1.261916491314183210240007504410e-04	0.000000000000000000000000000000e+00
-4.914364799950976703257765620947e+03	3.379063911591809138736661796004e-07	-1.261908353854472694850763492269e-04	0.000000000000000000000000000000e+00
-4.914264799950976339459884911776e+03	2.354263216830646067952224724518e-07	-1.261886754582499661162670046011e-04	0.000000000000000000000000000000e+00
-4.914164799950975975662004202604e+03	1.320301982285509581183764130780e-07	-1.261851705224656535701127646476e-04	0.000000000000000000000000000000e+00
-4.914064799950975611864123493433e+03	2.771545873991912027158089713158e-08	-1.261803217708048130071829540100e-04	0.000000000000000000000000000000e+00
-4.913964799950975248066242784262e+03	-7.752044710319337763610993098304e-08	-1.261741304160209748395915507757e-04	0.000000000000000000000000000000e+00
-4.913864799950974884268362075090e+03	-1.836800578067180263111530082523e-07	-1.261665976908820686885892570217e-04	0.000000000000000000000000000000e+00
-4.913764799950974520470481365919e+03	-2.907658999832715284746377862324e-07	-1.261577248481414209764495115706e-04	0.000000000000000000000000000000e+00
-4.913664799950974156672600656748e+03	-3.987804882734047634758897758062e-07	-1.261475131605082917324311964080e-04	0.000000000000000000000000000000e+00
-4.913564799950973792874719947577e+03	-5.077263252670212246699739562505e-07	-1.261359639206180861380895974477e-04	0.000000000000000000000000000000e+00
-4.913464799950973429076839238405e+03	-6.176059014249325437837553724740e-07	-1.261230784410020781816097468209e-04	0.000000000000000000000000000000e+00
-4.913364799950973065278958529234e+03	-7.284216950006089255040568272714e-07	-1.261088580540568632615966437882e-04	0.000000000000000000000000000000e+00
-4.913264799950972701481077820063e+03	-8.401761719620709042191100332508e-07	-1.260933041120132144796706086254e-04	0.000000000000000000000000000000e+00
-4.913164799950972337683197110891e+03	-9.528717859139513543824048791286e-07	-1.260764179869047763027367636823e-04	0.000000000000000000000000000000e+00
-4.913064799950971973885316401720e+03	-1.066510978019730666174692997050e-06	-1.260582010705361619140596474153e-04	0.000000000000000000000000000000e+00
-4.912964799950971610087435692549e+03	-1.181096176924116869679090222056e-06	-1.260386547744507795137947070430e-04	0.000000000000000000000000000000e+00
-4.912864799950971246289554983377e+03	-1.296629798675631270425006626168e-06	-1.260177805298982249386507970002e-04	0.000000000000000000000000000000e+00
-4.912764799950970882491674274206e+03	-1.413114246649343798005503750059e-06	-1.259955797878012406006836831907e-04	0.000000000000000000000000000000e+00
-4.912664799950970518693793565035e+03	-1.530551911469792796118916458625e-06	-1.259720540187223220603834894504e-04	0.000000000000000000000000000000e+00
-4.912564799950970154895912855864e+03	-1.648945170934058972606875079214e-06	-1.259472047128299722340560862222e-04	0.000000000000000000000000000000e+00
-4.912464799950969791098032146692e+03	-1.768296389935050472454430674218e-06	-1.259210333798644677102268607527e-04	0.000000000000000000000000000000e+00
-4.912364799950969427300151437521e+03	-1.888607920384945498918369613528e-06	-1.258935415491032455952841173641e-04	0.000000000000000000000000000000e+00
-4.912264799950969063502270728350e+03	-2.009882101138821281903924093060e-06	-1.258647307693259650984707320731e-04	0.000000000000000000000000000000e+00
-4.912164799950968699704390019178e+03	-2.132121257918472781721667616561e-06	-1.258346026087791625410611251468e-04	0.000000000000000000000000000000e+00
-4.912064799950968335906509310007e+03	-2.255327703236390423280257472305e-06	-1.258031586551404455796149273183e-04	0.000000000000000000000000000000e+00
-4.911964799950967972108628600836e+03	-2.379503736319963141043146853670e-06	-1.257704005154823621685789003521e-04	0.000000000000000000000000000000e+00
-4.911864799950967608310747891665e+03	-2.504651643035843842552932991818e-06	-1.257363298162358629470741755441e-04	0.000000000000000000000000000000e+00
-4.911764799950967244512867182493e+03	-2.630773695814513077665362794644e-06	-1.257009482031533570498688101580e-04	0.000000000000000000000000000000e+00
-4.911664799950966880714986473322e+03	-2.757872153575037525361206974805e-06	-1.256642573412714155526442860733e-04	0.000000000000000000000000000000e+00
-4.911564799950966516917105764151e+03	-2.885949261650001275279374055027e-06	-1.256262589148730412363930142305e-04	0.000000000000000000000000000000e+00
-4.911464799950966153119225054979e+03	-3.015007251710667502211677543089e-06	-1.255869546274495859861097812882e-04	0.000000000000000000000000000000e+00
-4.911364799950965789321344345808e+03	-3.145048341692313358835316611239e-06	-1.255463462016622616136685142152e-04	0.000000000000000000000000000000e+00
-4.911264799950965425523463636637e+03	-3.276074735719775779649223096390e-06	-1.255044353793032983149929870947e-04	0.000000000000000000000000000000e+00
-4.911164799950965061725582927465e+03	-3.408088624033173891279911021934e-06	-1.254612239212566423413042215884e-04	0.000000000000000000000000000000e+00
-4.911064799950964697927702218294e+03	-3.541092182913871980144346340857e-06	-1.254167136074583284097161417492e-04	0.000000000000000000000000000000e+00
-4.910964799950964334129821509123e+03	-3.675087574610619913515266454773e-06	-1.253709062368565268531794831830e-04	0.000000000000000000000000000000e+00
-4.910864799950963970331940799952e+03	-3.810076947265907859922155070942e-06	-1.253238036273710215642851473206e-04	0.000000000000000000000000000000e+00
-4.910764799950963606534060090780e+03	-3.946062434842533614821977888676e-06	-1.252754076158524982036873707258e-04	0.000000000000000000000000000000e+00
-4.910664799950963242736179381609e+03	-4.083046157050356273518314231818e-06	-1.252257200580413445175492759276e-04	0.000000000000000000000000000000e+00
-4.910564799950962878938298672438e+03	-4.221030219273295543635192428322e-06	-1.251747428285261253943366765995e-04	0.000000000000000000000000000000e+00
-4.910464799950962515140417963266e+03	-4.360016712496524181102899170304e-06	-1.251224778207016242407428885386e-04	0.000000000000000000000000000000e+00
-4.910364799950962151342537254095e+03	-4.500007713233883195808916755087e-06	-1.250689269467264777817988585795e-04	0.000000000000000000000000000000e+00
-4.910264799950961787544656544924e+03	-4.641005283455489333727887052428e-06	-1.250140921374805940205487964079e-04	0.000000000000000000000000000000e+00
-4.910164799950961423746775835752e+03	-4.783011470515601751133435287633e-06	-1.249579753425220009915852514837e-04	0.000000000000000000000000000000e+00
-4.910064799950961059948895126581e+03	-4.926028307080679271223126042267e-06	-1.249005785300434244640410685889e-04	0.000000000000000000000000000000e+00
-4.909964799950960696151014417410e+03	-5.070057811057668880738019678844e-06	-1.248419036868284319637123491731e-04	0.000000000000000000000000000000e+00
-4.909864799950960332353133708239e+03	-5.215101985522522078445040172312e-06	-1.247819528182072515345296670475e-04	0.000000000000000000000000000000e+00
-4.909764799950959968555252999067e+03	-5.361162818648911123394894956418e-06	-1.247207279480122110292689141531e-04	0.000000000000000000000000000000e+00
-4.909664799950959604757372289896e+03	-5.508242283637212945591327128980e-06	-1.246582311185327708244474642640e-04	0.000000000000000000000000000000e+00
-4.909564799950959240959491580725e+03	-5.656342338643692109402972417742e-06	-1.245944643904701770644599667648e-04	0.000000000000000000000000000000e+00
-4.909464799950958877161610871553e+03	-5.805464926709924334332236367517e-06	-1.245294298428917625400080826381e-04	0.000000000000000000000000000000e+00
-4.909364799950958513363730162382e+03	-5.955611975692455490943508222834e-06	-1.244631295731848952008241626643e-04	0.000000000000000000000000000000e+00
-4.909264799950958149565849453211e+03	-6.106785398192670660962293877061e-06	-1.243955656970105743026888678315e-04	0.000000000000000000000000000000e+00
-4.909164799950957785767968744040e+03	-6.258987091486935094950417451942e-06	-1.243267403482565115584168591312e-04	0.000000000000000000000000000000e+00
-4.909064799950957421970088034868e+03	-6.412218937456950316349825469420e-06	-1.242566556789900496585166145280e-04	0.000000000000000000000000000000e+00
-4.908964799950957058172207325697e+03	-6.566482802520356712114042024853e-06	-1.241853138594105115857096910403e-04	0.000000000000000000000000000000e+00
-4.908864799950956694374326616526e+03	-6.721780537561556351905910078326e-06	-1.241127170778013872991241139943e-04	0.000000000000000000000000000000e+00
-4.908764799950956330576445907354e+03	-6.878113977862812787069084902170e-06	-1.240388675404819783174015235261e-04	0.000000000000000000000000000000e+00
-4.908664799950955966778565198183e+03	-7.035484943035569384099919137965e-06	-1.239637674717587712512611997084e-04	0.000000000000000000000000000000e+00
-4.908564799950955602980684489012e+03	-7.193895236952020920970576889353e-06	-1.238874191138764047602494056122e-04	0.000000000000000000000000000000e+00
-4.908464799950955239182803779840e+03	-7.353346647676940140369271359244e-06	-1.238098247269682570387283604418e-04	0.000000000000000000000000000000e+00
-4.908364799950954875384923070669e+03	-7.513840947399723684473841350817e-06	-1.237309865890067622513220912950e-04	0.000000000000000000000000000000e+00
-4.908264799950954511587042361498e+03	-7.675379892366730256092130502132e-06	-1.236509069957532661824389785821e-04	0.000000000000000000000000000000e+00
-4.908164799950954147789161652327e+03	-7.837965222813842396500441656038e-06	-1.235695882607075837301968679327e-04	0.000000000000000000000000000000e+00
-4.908064799950953783991280943155e+03	-8.001598662899298466792165351880e-06	-1.234870327150570956144248757624e-04	0.000000000000000000000000000000e+00
-4.907964799950953420193400233984e+03	-8.166281920636754175155114232609e-06	-1.234032427076256282442306977387e-04	0.000000000000000000000000000000e+00
-4.907864799950953056395519524813e+03	-8.332016687828635483482712931202e-06	-1.233182206048218999046989230450e-04	0.000000000000000000000000000000e+00
-4.907764799950952692597638815641e+03	-8.498804639999731224309260924077e-06	-1.232319687905875603677746665809e-04	0.000000000000000000000000000000e+00
-4.907664799950952328799758106470e+03	-8.666647436331043215761160691812e-06	-1.231444896663449865576583919236e-04	0.000000000000000000000000000000e+00
-4.907564799950951965001877397299e+03	-8.835546719593919285512528816184e-06	-1.230557856509446174302774279496e-04	0.000000000000000000000000000000e+00
-4.907464799950951601203996688128e+03	-9.005504116084408217372987703886e-06	-1.229658591806119906971600519441e-04	0.000000000000000000000000000000e+00
-4.907364799950951237406115978956e+03	-9.176521235557929794131835909976e-06	-1.228747127088944000785492027816e-04	0.000000000000000000000000000000e+00
-4.907264799950950873608235269785e+03	-9.348599671164183703693344174024e-06	-1.227823487066072815059730727327e-04	0.000000000000000000000000000000e+00
-4.907164799950950509810354560614e+03	-9.521740999382332883886961849562e-06	-1.226887696617800572237294565170e-04	0.000000000000000000000000000000e+00
-4.907064799950950146012473851442e+03	-9.695946779956446059359383149445e-06	-1.225939780796018443650985396687e-04	0.000000000000000000000000000000e+00
-4.906964799950949782214593142271e+03	-9.871218555831233351866363379123e-06	-1.224979764823667298476866927004e-04	0.000000000000000000000000000000e+00
-4.906864799950949418416712433100e+03	-1.004755785308804447077818400302e-05	-1.224007674094185844828469589274e-04	0.000000000000000000000000000000e+00
-4.906764799950949054618831723928e+03	-1.022496618088114134226002810424e-05	-1.223023534170956873497193573286e-04	0.000000000000000000000000000000e+00
-4.906664799950948690820951014757e+03	-1.040344503137424856525905525473e-05	-1.222027370786749978035651276187e-04	0.000000000000000000000000000000e+00
-4.906564799950948327023070305586e+03	-1.058299587967737152990280874443e-05	-1.221019209843159666981776689809e-04	0.000000000000000000000000000000e+00
-4.906464799950947963225189596415e+03	-1.076362018378391607962684534128e-05	-1.219999077410040494526960452859e-04	0.000000000000000000000000000000e+00
-4.906364799950947599427308887243e+03	-1.094531938450807583571369741016e-05	-1.218966999724939480678753689347e-04	0.000000000000000000000000000000e+00
-4.906264799950947235629428178072e+03	-1.112809490542250412490211247674e-05	-1.217923003192524194614881904997e-04	0.000000000000000000000000000000e+00
-4.906164799950946871831547468901e+03	-1.131194815279627898039604277924e-05	-1.216867114384007720956012987834e-04	0.000000000000000000000000000000e+00
-4.906064799950946508033666759729e+03	-1.149688051553312055869191660173e-05	-1.215799360036570373432007752257e-04	0.000000000000000000000000000000e+00
-4.905964799950946144235786050558e+03	-1.168289336510995075771660034469e-05	-1.214719767052778155941653026595e-04	0.000000000000000000000000000000e+00
-4.905864799950945780437905341387e+03	-1.186998805551570016858595885134e-05	-1.213628362499997022328976359340e-04	0.000000000000000000000000000000e+00
-4.905764799950945416640024632215e+03	-1.205816592319042842955389982507e-05	-1.212525173609804832229944193678e-04	0.000000000000000000000000000000e+00
-4.905664799950945052842143923044e+03	-1.224742828696470885424096158856e-05	-1.211410227777399241161013221380e-04	0.000000000000000000000000000000e+00
-4.905564799950944689044263213873e+03	-1.243777644799934340271233002007e-05	-1.210283552561002338001164280179e-04	0.000000000000000000000000000000e+00
-4.905464799950944325246382504702e+03	-1.262921168972534870309897686580e-05	-1.209145175681262165392690355326e-04	0.000000000000000000000000000000e+00
-4.905364799950943961448501795530e+03	-1.282173527778424869914570410900e-05	-1.207995125020650987535467124623e-04	0.000000000000000000000000000000e+00
-4.905264799950943597650621086359e+03	-1.301534845996866714742251636139e-05	-1.206833428622859492223076682826e-04	0.000000000000000000000000000000e+00
-4.905164799950943233852740377188e+03	-1.321005246616319624727679815646e-05	-1.205660114692188959999857855721e-04	0.000000000000000000000000000000e+00
-4.905064799950942870054859668016e+03	-1.340584850828561086022797099737e-05	-1.204475211592938960983995011489e-04	0.000000000000000000000000000000e+00
-4.904964799950942506256978958845e+03	-1.360273778022834700364169374653e-05	-1.203278747848792205659904097637e-04	0.000000000000000000000000000000e+00
-4.904864799950942142459098249674e+03	-1.380072145780031576945117571809e-05	-1.202070752142196414114644342774e-04	0.000000000000000000000000000000e+00
-4.904764799950941778661217540503e+03	-1.399980069866897643496034958632e-05	-1.200851253313742526091997819826e-04	0.000000000000000000000000000000e+00
-4.904664799950941414863336831331e+03	-1.419997664230277888001204716906e-05	-1.199620280361539793965303113410e-04	0.000000000000000000000000000000e+00
-4.904564799950941051065456122160e+03	-1.440125040991387027843571855268e-05	-1.198377862440587758629043091396e-04	0.000000000000000000000000000000e+00
-4.904464799950940687267575412989e+03	-1.460362310440112874421279137716e-05	-1.197124028862144701733372098573e-04	0.000000000000000000000000000000e+00
-4.904364799950940323469694703817e+03	-1.480709581029351207389840872075e-05	-1.195858809093093251887940375866e-04	0.000000000000000000000000000000e+00
-4.904264799950939959671813994646e+03	-1.501166959369369617431112795547e-05	-1.194582232755302602733929462353e-04	0.000000000000000000000000000000e+00
-4.904164799950939595873933285475e+03	-1.521734550222206585592867739143e-05	-1.193294329624987749460113262145e-04	0.000000000000000000000000000000e+00
-4.904064799950939232076052576303e+03	-1.542412456496099700561756840056e-05	-1.191995129632064795086043851313e-04	0.000000000000000000000000000000e+00
-4.903964799950938868278171867132e+03	-1.563200779239946571408034770023e-05	-1.190684662859504359391435435178e-04	0.000000000000000000000000000000e+00
-4.903864799950938504480291157961e+03	-1.584099617637797080549333372801e-05	-1.189362959542680786562129924278e-04	0.000000000000000000000000000000e+00
-4.903764799950938140682410448790e+03	-1.605109069003377315746662612472e-05	-1.188030050068718506805359735878e-04	0.000000000000000000000000000000e+00
-4.903664799950937776884529739618e+03	-1.626229228774648061044659497210e-05	-1.186685964975835687459579381731e-04	0.000000000000000000000000000000e+00
-4.903564799950937413086649030447e+03	-1.647460190508392595051812001827e-05	-1.185330734952684224921964917243e-04	0.000000000000000000000000000000e+00
-4.903464799950937049288768321276e+03	-1.668802045874840403417646572670e-05	-1.183964390837686619494667494834e-04	0.000000000000000000000000000000e+00
-4.903364799950936685490887612104e+03	-1.690254884652318673990585573552e-05	-1.182586963618370681826721946273e-04	0.000000000000000000000000000000e+00
-4.903264799950936321693006902933e+03	-1.711818794721942416678199527791e-05	-1.181198484430699767021993862315e-04	0.000000000000000000000000000000e+00
-4.903164799950935957895126193762e+03	-1.733493862062333043614487104733e-05	-1.179798984558400975868053262019e-04	0.000000000000000000000000000000e+00
-4.903064799950935594097245484591e+03	-1.755280170744372524710939786896e-05	-1.178388495432290238983802366235e-04	0.000000000000000000000000000000e+00
-4.902964799950935230299364775419e+03	-1.777177802925989730459602200519e-05	-1.176967048629593470734228111141e-04	0.000000000000000000000000000000e+00
-4.902864799950934866501484066248e+03	-1.799186838846979300801307011248e-05	-1.175534675873266096841895933522e-04	0.000000000000000000000000000000e+00
-4.902764799950934502703603357077e+03	-1.821307356823856767004052303882e-05	-1.174091409031308516240296735411e-04	0.000000000000000000000000000000e+00
-4.902664799950934138905722647905e+03	-1.843539433244744166727480116919e-05	-1.172637280116078716896491074273e-04	0.000000000000000000000000000000e+00
-4.902564799950933775107841938734e+03	-1.865883142564292589723855264605e-05	-1.171172321283602452178865260812e-04	0.000000000000000000000000000000e+00
-4.902464799950933411309961229563e+03	-1.888338557298634539098787510358e-05	-1.169696564832879893567826878886e-04	0.000000000000000000000000000000e+00
-4.902364799950933047512080520391e+03	-1.910905748020374239647990732838e-05	-1.168210043205189437335797530970e-04	0.000000000000000000000000000000e+00
-4.902264799950932683714199811220e+03	-1.933584783353611149885574460594e-05	-1.166712788983388800721774369862e-04	0.000000000000000000000000000000e+00
-4.902164799950932319916319102049e+03	-1.956375729968996677763867775290e-05	-1.165204834891213272075188855936e-04	0.000000000000000000000000000000e+00
-4.902064799950931956118438392878e+03	-1.979278652578826132963848993818e-05	-1.163686213792570166292161815136e-04	0.000000000000000000000000000000e+00
-4.901964799950931592320557683706e+03	-2.002293613932164221690286620703e-05	-1.162156958690831789473771329391e-04	0.000000000000000000000000000000e+00
-4.901864799950931228522676974535e+03	-2.025420674810007472103380588013e-05	-1.160617102728124473351445367086e-04	0.000000000000000000000000000000e+00
-4.901764799950930864724796265364e+03	-2.048659894020480202255114765553e-05	-1.159066679184614899206923199770e-04	0.000000000000000000000000000000e+00
-4.901664799950930500926915556192e+03	-2.072011328394065046969857446513e-05	-1.157505721477793982337328726473e-04	0.000000000000000000000000000000e+00
-4.901564799950930137129034847021e+03	-2.095475032778869737735104317178e-05	-1.155934263161757368388454780828e-04	0.000000000000000000000000000000e+00
-4.901464799950929773331154137850e+03	-2.119051060035927086283753795204e-05	-1.154352337926483490233159345806e-04	0.000000000000000000000000000000e+00
-4.901364799950929409533273428679e+03	-2.142739461034533931691956065713e-05	-1.152759979597108914344330554691e-04	0.000000000000000000000000000000e+00
-4.901264799950929045735392719507e+03	-2.166540284647622274728957780798e-05	-1.151157222133200434561334235539e-04	0.000000000000000000000000000000e+00
-4.901164799950928681937512010336e+03	-2.190453577747168020469804849970e-05	-1.149544099628024455351030241879e-04	0.000000000000000000000000000000e+00
-4.901064799950928318139631301165e+03	-2.214479385199633263412756500887e-05	-1.147920646307814342189715373088e-04	0.000000000000000000000000000000e+00
-4.900964799950927954341750591993e+03	-2.238617749861447536112273037912e-05	-1.146286896531033706186919474135e-04	0.000000000000000000000000000000e+00
-4.900864799950927590543869882822e+03	-2.262868712574523955569430477830e-05	-1.144642884787638333456485928430e-04	0.000000000000000000000000000000e+00
-4.900764799950927226745989173651e+03	-2.287232312161809589753404259316e-05	-1.142988645698334319780048451420e-04	0.000000000000000000000000000000e+00
-4.900664799950926862948108464479e+03	-2.311708585422875804078063355362e-05	-1.141324214013833901340891352483e-04	0.000000000000000000000000000000e+00
-4.900564799950926499150227755308e+03	-2.336297567129540117504202245691e-05	-1.139649624614108981528193265120e-04	0.000000000000000000000000000000e+00
-4.900464799950926135352347046137e+03	-2.360999290021530071475956702454e-05	-1.137964912507641269609481859959e-04	0.000000000000000000000000000000e+00
-4.900364799950925771554466336966e+03	-2.385813784802179963735573042793e-05	-1.136270112830670115473472026046e-04	0.000000000000000000000000000000e+00
-4.900264799950925407756585627794e+03	-2.410741080134166206840572177494e-05	-1.134565260846437633867472838389e-04	0.000000000000000000000000000000e+00
-4.900164799950925043958704918623e+03	-2.435781202635277584438340536810e-05	-1.132850391944431253654634872419e-04	0.000000000000000000000000000000e+00
-4.900064799950924680160824209452e+03	-2.460934176874224809869473595825e-05	-1.131125541639623692091037865382e-04	0.000000000000000000000000000000e+00
-4.899964799950924316362943500280e+03	-2.486200025366487354220798589033e-05	-1.129390745571709947546804042595e-04	0.000000000000000000000000000000e+00
-4.899864799950923952565062791109e+03	-2.511578768570194833322645200369e-05	-1.127646039504342123822866472693e-04	0.000000000000000000000000000000e+00
-4.899764799950923588767182081938e+03	-2.537070424882049391140763361374e-05	-1.125891459324361543962306209110e-04	0.000000000000000000000000000000e+00
-4.899664799950923224969301372766e+03	-2.562675010633280948046594516221e-05	-1.124127041041028424606801339181e-04	0.000000000000000000000000000000e+00
-4.899564799950922861171420663595e+03	-2.588392540085645817174442306907e-05	-1.122352820785248568797101698102e-04	0.000000000000000000000000000000e+00
-4.899464799950922497373539954424e+03	-2.614223025427458863283354528750e-05	-1.120568834808798025894430172578e-04	0.000000000000000000000000000000e+00
-4.899364799950922133575659245253e+03	-2.640166476769664625134578783694e-05	-1.118775119483544905471181230006e-04	0.000000000000000000000000000000e+00
-4.899264799950921769777778536081e+03	-2.666222902141948079010949634871e-05	-1.116971711300668751746731355290e-04	0.000000000000000000000000000000e+00
-4.899164799950921405979897826910e+03	-2.692392307488879622367344834899e-05	-1.115158646869877885144176077326e-04	0.000000000000000000000000000000e+00
-4.899064799950921042182017117739e+03	-2.718674696666102747941683170918e-05	-1.113335962918623355715277978284e-04	0.000000000000000000000000000000e+00
-4.898964799950920678384136408567e+03	-2.745070071436557632062885891955e-05	-1.111503696291311405787427535330e-04	0.000000000000000000000000000000e+00
-4.898864799950920314586255699396e+03	-2.771578431466744364100769637549e-05	-1.109661883948512815529358066513e-04	0.000000000000000000000000000000e+00
-4.898764799950919950788374990225e+03	-2.798199774323021751299724046991e-05	-1.107810562966170215637787266338e-04	0.000000000000000000000000000000e+00
-4.898664799950919586990494281054e+03	-2.824934095467948814072930985297e-05	-1.105949770534802689518627527576e-04	0.000000000000000000000000000000e+00
-4.898564799950919223192613571882e+03	-2.851781388256663550746262958402e-05	-1.104079543958708207063851292062e-04	0.000000000000000000000000000000e+00
-4.898464799950918859394732862711e+03	-2.878741643933299649378218521001e-05	-1.102199920655163754498739869803e-04	0.000000000000000000000000000000e+00
-4.898364799950918495596852153540e+03	-2.905814851627443857161325890814e-05	-1.100310938153622753723701044315e-04	0.000000000000000000000000000000e+00
-4.898264799950918131798971444368e+03	-2.933000998350629602833689046903e-05	-1.098412634094910448777013267652e-04	0.000000000000000000000000000000e+00
-4.898164799950917768001090735197e+03	-2.960300068992873987177433248164e-05	-1.096505046230417123893224884412e-04	0.000000000000000000000000000000e+00
-4.898064799950917404203210026026e+03	-2.987712046319251026527293035873e-05	-1.094588212421288340005579020620e-04	0.000000000000000000000000000000e+00
-4.897964799950917040405329316854e+03	-3.015236910966506231487026246096e-05	-1.092662170637613544945179744339e-04	0.000000000000000000000000000000e+00
-4.897864799950916676607448607683e+03	-3.042874641439707777469149407867e-05	-1.090726958957612108659998573224e-04	0.000000000000000000000000000000e+00
-4.897764799950916312809567898512e+03	-3.070625214108941382134751463262e-05	-1.088782615566817190029536011053e-04	0.000000000000000000000000000000e+00
-4.897664799950915949011687189341e+03	-3.098488603206041774656628873252e-05	-1.086829178757257299749866552574e-04	0.000000000000000000000000000000e+00
-4.897564799950915585213806480169e+03	-3.126464780821366516629783438574e-05	-1.084866686926635694814338717329e-04	0.000000000000000000000000000000e+00
-4.897464799950915221415925770998e+03	-3.154553716900607770057957113252e-05	-1.082895178577507469064658551794e-04	0.000000000000000000000000000000e+00
-4.897364799950914857618045061827e+03	-3.182755379241643706482098319377e-05	-1.080914692316454475337628160503e-04	0.000000000000000000000000000000e+00
-4.897264799950914493820164352655e+03	-3.211069733491432267756190976904e-05	-1.078925266853258214732810826852e-04	0.000000000000000000000000000000e+00
-4.897164799950914130022283643484e+03	-3.239496743142945584404551739865e-05	-1.076926941000070421950579602210e-04	0.000000000000000000000000000000e+00
-4.897064799950913766224402934313e+03	-3.268036369532142341055164225239e-05	-1.074919753670581346700549363327e-04	0.000000000000000000000000000000e+00
-4.896964799950913402426522225142e+03	-3.296688571834981477080839251670e-05	-1.072903743879186273281478580799e-04	0.000000000000000000000000000000e+00
-4.896864799950913038628641515970e+03	-3.325453307064475189569127677736e-05	-1.070878950740149871756826116531e-04	0.000000000000000000000000000000e+00
-4.896764799950912674830760806799e+03	-3.354330530067788014884563874141e-05	-1.068845413466768109675419928806e-04	0.000000000000000000000000000000e+00
-4.896664799950912311032880097628e+03	-3.383320193523369791548799367931e-05	-1.066803171370528401963595488411e-04	0.000000000000000000000000000000e+00
-4.896564799950911947234999388456e+03	-3.412422247938134701713067120643e-05	-1.064752263860267456887717663072e-04	0.000000000000000000000000000000e+00
-4.896464799950911583437118679285e+03	-3.441636641644675549201251585352e-05	-1.062692730441327495713443873626e-04	0.000000000000000000000000000000e+00
-4.896364799950911219639237970114e+03	-3.470963320798526826650720611411e-05	-1.060624610714710032910099157810e-04	0.000000000000000000000000000000e+00
-4.896264799950910855841357260942e+03	-3.500402229375463019223763128096e-05	-1.058547944376227894526520945107e-04	0.000000000000000000000000000000e+00
-4.896164799950910492043476551771e+03	-3.529953309168840276405926248415e-05	-1.056462771215654932637287299890e-04	0.000000000000000000000000000000e+00
-4.896064799950910128245595842600e+03	-3.559616499786979419012178382786e-05	-1.054369131115874249010957997008e-04	0.000000000000000000000000000000e+00
-4.895964799950909764447715133429e+03	-3.589391738650588248521824952242e-05	-1.052267064052023979323427504973e-04	0.000000000000000000000000000000e+00
-4.895864799950909400649834424257e+03	-3.619278960990229935005754735577e-05	-1.050156610090641586593290801588e-04	0.000000000000000000000000000000e+00
-4.895764799950909036851953715086e+03	-3.649278099843829352129723209153e-05	-1.048037809388805850687592657877e-04	0.000000000000000000000000000000e+00
-4.895664799950908673054073005915e+03	-3.679389086054222102618177503430e-05	-1.045910702193276960473775072380e-04	0.000000000000000000000000000000e+00
-4.895564799950908309256192296743e+03	-3.709611848266744878925907369371e-05	-1.043775328839635115193637537878e-04	0.000000000000000000000000000000e+00
-4.895464799950907945458311587572e+03	-3.739946312926869191996595565008e-05	-1.041631729751417092958223897803e-04	0.000000000000000000000000000000e+00
-4.895364799950907581660430878401e+03	-3.770392404277875757602836448434e-05	-1.039479945439250515313092670944e-04	0.000000000000000000000000000000e+00
-4.895264799950907217862550169230e+03	-3.800950044358572250773053990969e-05	-1.037320016499986756550871769278e-04	0.000000000000000000000000000000e+00
-4.895164799950906854064669460058e+03	-3.831619153001051040173530193300e-05	-1.035151983615832226720554487542e-04	0.000000000000000000000000000000e+00
-4.895064799950906490266788750887e+03	-3.862399647828490290577332921806e-05	-1.032975887553477215181907400421e-04	0.000000000000000000000000000000e+00
-4.894964799950906126468908041716e+03	-3.893291444252999111046500968492e-05	-1.030791769163223378907162652851e-04	0.000000000000000000000000000000e+00
-4.894864799950905762671027332544e+03	-3.924294455473502683069339513899e-05	-1.028599669378109604479451522074e-04	0.000000000000000000000000000000e+00
-4.894764799950905398873146623373e+03	-3.955408592473670756784615010204e-05	-1.026399629213035430636349887301e-04	0.000000000000000000000000000000e+00
-4.894664799950905035075265914202e+03	-3.986633764019890192919007287919e-05	-1.024191689763883522136522774559e-04	0.000000000000000000000000000000e+00
-4.894564799950904671277385205030e+03	-4.017969876659275451800598655261e-05	-1.021975892206640246272567051911e-04	0.000000000000000000000000000000e+00
-4.894464799950904307479504495859e+03	-4.049416834717727871470124845210e-05	-1.019752277796514352030052275033e-04	0.000000000000000000000000000000e+00
-4.894364799950903943681623786688e+03	-4.080974540298034248120978562113e-05	-1.017520887867053751892759683173e-04	0.000000000000000000000000000000e+00
-4.894264799950903579883743077517e+03	-4.112642893278009462252470251897e-05	-1.015281763829261354971020270277e-04	0.000000000000000000000000000000e+00
-4.894164799950903216085862368345e+03	-4.144421791308681117657272685584e-05	-1.013034947170708867250979445807e-04	0.000000000000000000000000000000e+00
-4.894064799950902852287981659174e+03	-4.176311129812517548495764962979e-05	-1.010780479454648694490059845918e-04	0.000000000000000000000000000000e+00
-4.893964799950902488490100950003e+03	-4.208310801981699872083633739983e-05	-1.008518402319124760910251659141e-04	0.000000000000000000000000000000e+00
-4.893864799950902124692220240831e+03	-4.240420698776436732140016072634e-05	-1.006248757476081295012329541727e-04	0.000000000000000000000000000000e+00
-4.893764799950901760894339531660e+03	-4.272640708923322410122541681332e-05	-1.003971586710470531187897047509e-04	0.000000000000000000000000000000e+00
-4.893664799950901397096458822489e+03	-4.304970718913736271770201224918e-05	-1.001686931879358649502900768802e-04	0.000000000000000000000000000000e+00
-4.893564799950901033298578113317e+03	-4.337410613002288969864903012130e-05	-9.993948349110298181273426276761e-05	0.000000000000000000000000000000e+00
-4.893464799950900669500697404146e+03	-4.369960273205311337453571329803e-05	-9.970953378040892870880912424170e-05	0.000000000000000000000000000000e+00
-4.893364799950900305702816694975e+03	-4.402619579299383938651712977475e-05	-9.947884826265647201931630050353e-05	0.000000000000000000000000000000e+00
-4.893264799950899941904935985804e+03	-4.435388408819914053292030042819e-05	-9.924743115150060361780159912115e-05	0.000000000000000000000000000000e+00
-4.893164799950899578107055276632e+03	-4.468266637059753996780858686932e-05	-9.901528666735840301243998240466e-05	0.000000000000000000000000000000e+00
-4.893064799950899214309174567461e+03	-4.501254137067864840920580760120e-05	-9.878241903731873685759468095569e-05	0.000000000000000000000000000000e+00
-4.892964799950898850511293858290e+03	-4.534350779648022147566219230974e-05	-9.854883249505179583505043439118e-05	0.000000000000000000000000000000e+00
-4.892864799950898486713413149118e+03	-4.567556433357568458500722052840e-05	-9.831453128071852311502948351674e-05	0.000000000000000000000000000000e+00
-4.892764799950898122915532439947e+03	-4.600870964506204410012640826366e-05	-9.807951964087993439699031394952e-05	0.000000000000000000000000000000e+00
-4.892664799950897759117651730776e+03	-4.634294237154830669450644720087e-05	-9.784380182840623466251905870905e-05	0.000000000000000000000000000000e+00
-4.892564799950897395319771021605e+03	-4.667826113114429174106786990528e-05	-9.760738210238581295547649618882e-05	0.000000000000000000000000000000e+00
-4.892464799950897031521890312433e+03	-4.701466451944990448692102136263e-05	-9.737026472803416939950926778380e-05	0.000000000000000000000000000000e+00
-4.892364799950896667724009603262e+03	-4.735215110954485646151818079019e-05	-9.713245397660262537512659841710e-05	0.000000000000000000000000000000e+00
-4.892264799950896303926128894091e+03	-4.769071945197879923688394354642e-05	-9.689395412528696593414123672261e-05	0.000000000000000000000000000000e+00
-4.892164799950895940128248184919e+03	-4.803036807476193930255964348319e-05	-9.665476945713594668883883453958e-05	0.000000000000000000000000000000e+00
-4.892064799950895576330367475748e+03	-4.837109548335607984515319146546e-05	-9.641490426095965162334860965032e-05	0.000000000000000000000000000000e+00
-4.891964799950895212532486766577e+03	-4.871290016066610298502148612698e-05	-9.617436283123774248479675996748e-05	0.000000000000000000000000000000e+00
-4.891864799950894848734606057405e+03	-4.905578056703189247008539686234e-05	-9.593314946802758620171547310207e-05	0.000000000000000000000000000000e+00
-4.891764799950894484936725348234e+03	-4.939973514022073070809520922708e-05	-9.569126847687227388223468738104e-05	0.000000000000000000000000000000e+00
-4.891664799950894121138844639063e+03	-4.974476229542012270350148650522e-05	-9.544872416870851783952944824563e-05	0.000000000000000000000000000000e+00
-4.891564799950893757340963929892e+03	-5.009086042523105367519492547856e-05	-9.520552085977441309199570396160e-05	0.000000000000000000000000000000e+00
-4.891464799950893393543083220720e+03	-5.043802789966172778896025263862e-05	-9.496166287151711754826316491673e-05	0.000000000000000000000000000000e+00
-4.891364799950893029745202511549e+03	-5.078626306612171346574480246261e-05	-9.471715453050038311440944616137e-05	0.000000000000000000000000000000e+00
-4.891264799950892665947321802378e+03	-5.113556424941656980464113613216e-05	-9.447200016831205969611989781143e-05	0.000000000000000000000000000000e+00
-4.891164799950892302149441093206e+03	-5.148592975174292701552938855691e-05	-9.422620412147135525535862621282e-05	0.000000000000000000000000000000e+00
-4.891064799950891938351560384035e+03	-5.183735785268398020379787549672e-05	-9.397977073133610941956667117481e-05	0.000000000000000000000000000000e+00
-4.890964799950891574553679674864e+03	-5.218984680920546426977774112643e-05	-9.373270434400994511811577858396e-05	0.000000000000000000000000000000e+00
-4.890864799950891210755798965693e+03	-5.254339485565206926531017783688e-05	-9.348500931024924403590914412376e-05	0.000000000000000000000000000000e+00
-4.890764799950890846957918256521e+03	-5.289800020374430975997337434080e-05	-9.323668998537012206698215699419e-05	0.000000000000000000000000000000e+00
-4.890664799950890483160037547350e+03	-5.325366104257584144070561404938e-05	-9.298775072915524213777727080554e-05	0.000000000000000000000000000000e+00
-4.890564799950890119362156838179e+03	-5.361037553861123849735167978814e-05	-9.273819590576053216272878199078e-05	0.000000000000000000000000000000e+00
-4.890464799950889755564276129007e+03	-5.396814183568420468907825271465e-05	-9.248802988362184878973898394250e-05	0.000000000000000000000000000000e+00
-4.890364799950889391766395419836e+03	-5.432695805499626552550335167879e-05	-9.223725703536154627796422866837e-05	0.000000000000000000000000000000e+00
-4.890264799950889027968514710665e+03	-5.468682229511588057616761071600e-05	-9.198588173769488274527511562084e-05	0.000000000000000000000000000000e+00
-4.890164799950888664170634001493e+03	-5.504773263197805044724675305190e-05	-9.173390837133643996824383659572e-05	0.000000000000000000000000000000e+00
-4.890064799950888300372753292322e+03	-5.540968711888433711034232520554e-05	-9.148134132090639410433280387380e-05	0.000000000000000000000000000000e+00
-4.889964799950887936574872583151e+03	-5.577268378650335856972289350075e-05	-9.122818497483673220397465408738e-05	0.000000000000000000000000000000e+00
-4.889864799950887572776991873980e+03	-5.613672064287175109175212495138e-05	-9.097444372527733319738069139859e-05	0.000000000000000000000000000000e+00
-4.889764799950887208979111164808e+03	-5.650179567339555833892228431381e-05	-9.072012196800207598640364281550e-05	0.000000000000000000000000000000e+00
-4.889664799950886845181230455637e+03	-5.686790684085210839486534961651e-05	-9.046522410231474424849307247598e-05	0.000000000000000000000000000000e+00
-4.889564799950886481383349746466e+03	-5.723505208539229736517880975377e-05	-9.020975453095494479317795200046e-05	0.000000000000000000000000000000e+00
-4.889464799950886117585469037294e+03	-5.760322932454340830307412679723e-05	-8.995371766000390394580482622544e-05	0.000000000000000000000000000000e+00
-4.889364799950885753787588328123e+03	-5.797243645321229605325841216512e-05	-8.969711789879023682622166679934e-05	0.000000000000000000000000000000e+00
-4.889264799950885389989707618952e+03	-5.834267134368910742063876750940e-05	-8.943995965979560820724447722796e-05	0.000000000000000000000000000000e+00
-4.889164799950885026191826909781e+03	-5.871393184565142146736846373578e-05	-8.918224735856031205796096150706e-05	0.000000000000000000000000000000e+00
-4.889064799950884662393946200609e+03	-5.908621578616883026702569225996e-05	-8.892398541358883753450703668619e-05	0.000000000000000000000000000000e+00
-4.888964799950884298596065491438e+03	-5.945952096970802110229709080969e-05	-8.866517824625535365568040901962e-05	0.000000000000000000000000000000e+00
-4.888864799950883934798184782267e+03	-5.983384517813829234353026342852e-05	-8.840583028070908555833690156689e-05	0.000000000000000000000000000000e+00
-4.888764799950883571000304073095e+03	-6.020918617073754366573676288787e-05	-8.814594594377969075278678179330e-05	0.000000000000000000000000000000e+00
-4.888664799950883207202423363924e+03	-6.058554168419867961767333319756e-05	-8.788552966488255406302815275765e-05	0.000000000000000000000000000000e+00
-4.888564799950882843404542654753e+03	-6.096290943263654173948223879975e-05	-8.762458587592404190939887609346e-05	0.000000000000000000000000000000e+00
-4.888464799950882479606661945581e+03	-6.134128710759524725614627582715e-05	-8.736311901120663461848409037103e-05	0.000000000000000000000000000000e+00
-4.888364799950882115808781236410e+03	-6.172067237805603599071213594129e-05	-8.710113350733412649565950980346e-05	0.000000000000000000000000000000e+00
-4.888264799950881752010900527239e+03	-6.210106289044551707706487420069e-05	-8.683863380311664971478169405827e-05	0.000000000000000000000000000000e+00
-4.888164799950881388213019818068e+03	-6.248245626864441033994357344028e-05	-8.657562433947576597051409841299e-05	0.000000000000000000000000000000e+00
-4.888064799950881024415139108896e+03	-6.286485011399677556593462712797e-05	-8.631210955934939550032725108508e-05	0.000000000000000000000000000000e+00
-4.887964799950880660617258399725e+03	-6.324824200531962124522539214766e-05	-8.604809390759681386913471090594e-05	0.000000000000000000000000000000e+00
-4.887864799950880296819377690554e+03	-6.363262949891308251949839647210e-05	-8.578358183090352678118462037560e-05	0.000000000000000000000000000000e+00
-4.887764799950879933021496981382e+03	-6.401801012857097860058591676236e-05	-8.551857777768614489195125871746e-05	0.000000000000000000000000000000e+00
-4.887664799950879569223616272211e+03	-6.440438140559184452757501837539e-05	-8.525308619799720440991797065777e-05	0.000000000000000000000000000000e+00
-4.887564799950879205425735563040e+03	-6.479174081879047791994452598630e-05	-8.498711154342997414583293913637e-05	0.000000000000000000000000000000e+00
-4.887464799950878841627854853868e+03	-6.518008583450986520146236413709e-05	-8.472065826702316769427486553568e-05	0.000000000000000000000000000000e+00
-4.887364799950878477829974144697e+03	-6.556941389663364992516914053766e-05	-8.445373082316573693038158632262e-05	0.000000000000000000000000000000e+00
-4.887264799950878114032093435526e+03	-6.595972242659899412164925536217e-05	-8.418633366750150287625281686488e-05	0.000000000000000000000000000000e+00
-4.887164799950877750234212726355e+03	-6.635100882340995464333394115997e-05	-8.391847125683385432998867559107e-05	0.000000000000000000000000000000e+00
-4.887064799950877386436332017183e+03	-6.674327046365129318967329696832e-05	-8.365014804903039228461958387584e-05	0.000000000000000000000000000000e+00
-4.886964799950877022638451308012e+03	-6.713650470150278777581309697098e-05	-8.338136850292752013692754164964e-05	0.000000000000000000000000000000e+00
-4.886864799950876658840570598841e+03	-6.753070886875393722455912515201e-05	-8.311213707823507455384887121497e-05	0.000000000000000000000000000000e+00
-4.886764799950876295042689889669e+03	-6.792588027481918065437344056434e-05	-8.284245823544088857624118071854e-05	0.000000000000000000000000000000e+00
-4.886664799950875931244809180498e+03	-6.832201620675359130582110500640e-05	-8.257233643571535472265032762351e-05	0.000000000000000000000000000000e+00
-4.886564799950875567446928471327e+03	-6.871911392926897694383159276299e-05	-8.230177614081594743549591397525e-05	0.000000000000000000000000000000e+00
-4.886464799950875203649047762156e+03	-6.911717068475052236104644309833e-05	-8.203078181299178618483824987351e-05	0.000000000000000000000000000000e+00
-4.886364799950874839851167052984e+03	-6.951618369327379779940012660688e-05	-8.175935791488811725698238053184e-05	0.000000000000000000000000000000e+00
-4.886264799950874476053286343813e+03	-6.991615015262232302531431038517e-05	-8.148750890945086330571789368094e-05	0.000000000000000000000000000000e+00
-4.886164799950874112255405634642e+03	-7.031706723830555153323396133658e-05	-8.121523925983110514092294662802e-05	0.000000000000000000000000000000e+00
-4.886064799950873748457524925470e+03	-7.071893210357731553508675581554e-05	-8.094255342928957706969544938502e-05	0.000000000000000000000000000000e+00
-4.885964799950873384659644216299e+03	-7.112174187945473173566579561111e-05	-8.066945588110116223748424779671e-05	0.000000000000000000000000000000e+00
-4.885864799950873020861763507128e+03	-7.152549367473760855151709847632e-05	-8.039595107845940152174746273772e-05	0.000000000000000000000000000000e+00
-4.885764799950872657063882797956e+03	-7.193018457602825990564177072173e-05	-8.012204348438094821550220503426e-05	0.000000000000000000000000000000e+00
-4.885664799950872293266002088785e+03	-7.233581164775183401823011042353e-05	-7.984773756161011757856438286751e-05	0.000000000000000000000000000000e+00
-4.885564799950871929468121379614e+03	-7.274237193217707587826470483350e-05	-7.957303777252334152109841669542e-05	0.000000000000000000000000000000e+00
-4.885464799950871565670240670443e+03	-7.314986244943756405357399019707e-05	-7.929794857903369104980273451844e-05	0.000000000000000000000000000000e+00
-4.885364799950871201872359961271e+03	-7.355828019755340828680911791082e-05	-7.902247444249541226662242321410e-05	0.000000000000000000000000000000e+00
-4.885264799950870838074479252100e+03	-7.396762215245340787734412701937e-05	-7.874661982360844881493472380285e-05	0.000000000000000000000000000000e+00
-4.885164799950870474276598542929e+03	-7.437788526799768440162657912040e-05	-7.847038918232296432573452671377e-05	0.000000000000000000000000000000e+00
-4.885064799950870110478717833757e+03	-7.478906647600078877197865567794e-05	-7.819378697774390552140133525683e-05	0.000000000000000000000000000000e+00
-4.884964799950869746680837124586e+03	-7.520116268625520131868578133094e-05	-7.791681766803559242452054123262e-05	0.000000000000000000000000000000e+00
-4.884864799950869382882956415415e+03	-7.561417078655541463075295816054e-05	-7.763948571032630856670470054226e-05	0.000000000000000000000000000000e+00
-4.884764799950869019085075706244e+03	-7.602808764272235520984000167743e-05	-7.736179556061290474994196486591e-05	0.000000000000000000000000000000e+00
-4.884664799950868655287194997072e+03	-7.644291009862836077781017563026e-05	-7.708375167366544346552598154787e-05	0.000000000000000000000000000000e+00
-4.884564799950868291489314287901e+03	-7.685863497622259126514782101580e-05	-7.680535850293185686551294955038e-05	0.000000000000000000000000000000e+00
-4.884464799950867927691433578730e+03	-7.727525907555687348024497929089e-05	-7.652662050044265894428729968268e-05	0.000000000000000000000000000000e+00
-4.884364799950867563893552869558e+03	-7.769277917481204722219279013018e-05	-7.624754211671563061507306269249e-05	0.000000000000000000000000000000e+00
-4.884264799950867200095672160387e+03	-7.811119203032477217949619552328e-05	-7.596812780066062675918964197663e-05	0.000000000000000000000000000000e+00
-4.884164799950866836297791451216e+03	-7.853049437661476850965763807366e-05	-7.568838199948430196014464987897e-05	0.000000000000000000000000000000e+00
-4.884064799950866472499910742044e+03	-7.895068292641253175721122170572e-05	-7.540830915859498531552546074508e-05	0.000000000000000000000000000000e+00
-4.883964799950866108702030032873e+03	-7.937175437068754921526164691770e-05	-7.512791372150750103878213970177e-05	0.000000000000000000000000000000e+00
-4.883864799950865744904149323702e+03	-7.979370537867690931031067202994e-05	-7.484720012974809748122761998701e-05	0.000000000000000000000000000000e+00
-4.883764799950865381106268614531e+03	-8.021653259791443953564266111655e-05	-7.456617282275937615403788027990e-05	0.000000000000000000000000000000e+00
-4.883664799950865017308387905359e+03	-8.064023265426027806557912613883e-05	-7.428483623780527496036074630581e-05	0.000000000000000000000000000000e+00
-4.883564799950864653510507196188e+03	-8.106480215193085194554795114286e-05	-7.400319480987611919006047278558e-05	0.000000000000000000000000000000e+00
-4.883464799950864289712626487017e+03	-8.149023767352943804082032741576e-05	-7.372125297159367251446232538470e-05	0.000000000000000000000000000000e+00
-4.883364799950863925914745777845e+03	-8.191653578007707635095374643086e-05	-7.343901515311629640131441121298e-05	0.000000000000000000000000000000e+00
-4.883264799950863562116865068674e+03	-8.234369301104401187279407947628e-05	-7.315648578204412308227666539295e-05	0.000000000000000000000000000000e+00
-4.883164799950863198318984359503e+03	-8.277170588438154303929233934767e-05	-7.287366928332428273051846190356e-05	0.000000000000000000000000000000e+00
-4.883064799950862834521103650331e+03	-8.320057089655439870688052872438e-05	-7.259057007915621195347916083662e-05	0.000000000000000000000000000000e+00
-4.882964799950862470723222941160e+03	-8.363028452257348106108070240339e-05	-7.230719258889700294321012385979e-05	0.000000000000000000000000000000e+00
-4.882864799950862106925342231989e+03	-8.406084321602919128078174049179e-05	-7.202354122896682038935251002343e-05	0.000000000000000000000000000000e+00
-4.882764799950861743127461522818e+03	-8.449224340912508046316786725072e-05	-7.173962041275435904969653977403e-05	0.000000000000000000000000000000e+00
-4.882664799950861379329580813646e+03	-8.492448151271208330731488089782e-05	-7.145543455052240974095800751797e-05	0.000000000000000000000000000000e+00
-4.882564799950861015531700104475e+03	-8.535755391632310416349244119871e-05	-7.117098804931345243460910632294e-05	0.000000000000000000000000000000e+00
-4.882464799950860651733819395304e+03	-8.579145698820817228860691194825e-05	-7.088628531285531711534503296335e-05	0.000000000000000000000000000000e+00
-4.882364799950860287935938686132e+03	-8.622618707536993591482310517193e-05	-7.060133074146696661229499758505e-05	0.000000000000000000000000000000e+00
-4.882264799950859924138057976961e+03	-8.666174050359971197179942414834e-05	-7.031612873196427943023323337002e-05	0.000000000000000000000000000000e+00
-4.882164799950859560340177267790e+03	-8.709811357751395593726484456454e-05	-7.003068367756598165858872295786e-05	0.000000000000000000000000000000e+00
-4.882064799950859196542296558619e+03	-8.753530258059117892099204594203e-05	-6.974499996779957888045492486739e-05	0.000000000000000000000000000000e+00
-4.881964799950858832744415849447e+03	-8.797330377520933908722100547095e-05	-6.945908198840743715939821667504e-05	0.000000000000000000000000000000e+00
-4.881864799950858468946535140276e+03	-8.841211340268368031047874211481e-05	-6.917293412125289113132065033085e-05	0.000000000000000000000000000000e+00
-4.881764799950858105148654431105e+03	-8.885172768330505872237667919222e-05	-6.888656074422647406906711209373e-05	0.000000000000000000000000000000e+00
-4.881664799950857741350773721933e+03	-8.929214281637864872916837688521e-05	-6.859996623115222926219541887960e-05	0.000000000000000000000000000000e+00
-4.881564799950857377552893012762e+03	-8.973335498026320468292066356852e-05	-6.831315495169406205432788281584e-05	0.000000000000000000000000000000e+00
-4.881464799950857013755012303591e+03	-9.017536033241071557597229313430e-05	-6.802613127126224095830159255271e-05	0.000000000000000000000000000000e+00
-4.881364799950856649957131594419e+03	-9.061815500940650696878875258733e-05	-6.773889955091996653395447491874e-05	0.000000000000000000000000000000e+00
-4.881264799950856286159250885248e+03	-9.106173512700984436132184418611e-05	-6.745146414729003513360144905775e-05	0.000000000000000000000000000000e+00
-4.881164799950855922361370176077e+03	-9.150609678019495669271110571685e-05	-6.716382941246157041014636090992e-05	0.000000000000000000000000000000e+00
-4.881064799950855558563489466906e+03	-9.195123604319250707438138103811e-05	-6.687599969389690390299263444973e-05	0.000000000000000000000000000000e+00
-4.880964799950855194765608757734e+03	-9.239714896953157851917232123995e-05	-6.658797933433852338658970326790e-05	0.000000000000000000000000000000e+00
-4.880864799950854830967728048563e+03	-9.284383159208199848364678752333e-05	-6.629977267171611608666953463498e-05	0.000000000000000000000000000000e+00
-4.880764799950854467169847339392e+03	-9.329127992309724616906696503804e-05	-6.601138403905373386922755818418e-05	0.000000000000000000000000000000e+00
-4.880664799950854103371966630220e+03	-9.373948995425771218807653450966e-05	-6.572281776437708040224799921347e-05	0.000000000000000000000000000000e+00
-4.880564799950853739574085921049e+03	-9.418845765671447322741477448105e-05	-6.543407817062085252753783626289e-05	0.000000000000000000000000000000e+00
-4.880464799950853375776205211878e+03	-9.463817898113347328644534561803e-05	-6.514516957553623071035947544871e-05	0.000000000000000000000000000000e+00
-4.880364799950853011978324502707e+03	-9.508864985774016570160838135450e-05	-6.485609629159849146180782941684e-05	0.000000000000000000000000000000e+00
-4.880264799950852648180443793535e+03	-9.553986619636465661437735308326e-05	-6.456686262591468752382317664029e-05	0.000000000000000000000000000000e+00
-4.880164799950852284382563084364e+03	-9.599182388648720080492199313582e-05	-6.427747288013147713200273747347e-05	0.000000000000000000000000000000e+00
-4.880064799950851920584682375193e+03	-9.644451879728423962685746051449e-05	-6.398793135034308880368381089454e-05	0.000000000000000000000000000000e+00
-4.879964799950851556786801666021e+03	-9.689794677767483196528103261969e-05	-6.369824232699936744118984766061e-05	0.000000000000000000000000000000e+00
-4.879864799950851192988920956850e+03	-9.735210365636754598073210331677e-05	-6.340841009481395596034808415098e-05	0.000000000000000000000000000000e+00
-4.879764799950850829191040247679e+03	-9.780698524190782519160264341096e-05	-6.311843893267259889175158082963e-05	0.000000000000000000000000000000e+00
-4.879664799950850465393159538507e+03	-9.826258732272574757983518711768e-05	-6.282833311354159505981997746460e-05	0.000000000000000000000000000000e+00
-4.879564799950850101595278829336e+03	-9.871890566718429969265274914747e-05	-6.253809690437633157702318476012e-05	0.000000000000000000000000000000e+00
-4.879464799950849737797398120165e+03	-9.917593602362800310999479957985e-05	-6.224773456603000757348526095214e-05	0.000000000000000000000000000000e+00
-4.879364799950849373999517410994e+03	-9.963367412043211011809379362703e-05	-6.195725035316243924175122481657e-05	0.000000000000000000000000000000e+00
-4.879264799950849010201636701822e+03	-1.000921156660521110911762909801e-04	-6.166664851414901395935258543446e-05	0.000000000000000000000000000000e+00
-4.879164799950848646403755992651e+03	-1.005512563490737975267774739763e-04	-6.137593329098980704169874478282e-05	0.000000000000000000000000000000e+00
-4.879064799950848282605875283480e+03	-1.010110918382636774467617235551e-04	-6.108510891921877981013133673827e-05	0.000000000000000000000000000000e+00
-4.878964799950847918807994574308e+03	-1.014716177826199328994294379669e-04	-6.079417962781318772414948514715e-05	0.000000000000000000000000000000e+00
-4.878864799950847555010113865137e+03	-1.019328298114236891697484410635e-04	-6.050314963910308338132515437735e-05	0.000000000000000000000000000000e+00
-4.878764799950847191212233155966e+03	-1.023947235342908803007802576168e-04	-6.021202316868096181875363859248e-05	0.000000000000000000000000000000e+00
-4.878664799950846827414352446795e+03	-1.028572945412244127707038221509e-04	-5.992080442531157522109350188622e-05	0.000000000000000000000000000000e+00
-4.878564799950846463616471737623e+03	-1.033205384026668441658711183884e-04	-5.962949761084190348266881320782e-05	0.000000000000000000000000000000e+00
-4.878464799950846099818591028452e+03	-1.037844506695535090872589689681e-04	-5.933810692011123318978862983819e-05	0.000000000000000000000000000000e+00
-4.878364799950845736020710319281e+03	-1.042490268733660245276811950887e-04	-5.904663654086143311471024386350e-05	0.000000000000000000000000000000e+00
-4.878264799950845372222829610109e+03	-1.047142625261863237975598628360e-04	-5.875509065364734490608325523375e-05	0.000000000000000000000000000000e+00
-4.878164799950845008424948900938e+03	-1.051801531207510292638754312300e-04	-5.846347343174737029103740781899e-05	0.000000000000000000000000000000e+00
-4.878064799950844644627068191767e+03	-1.056466941305063129800945187498e-04	-5.817178904107418025001483008474e-05	0.000000000000000000000000000000e+00
-4.877964799950844280829187482595e+03	-1.061138810096632045494938201280e-04	-5.788004164008562070324603876514e-05	0.000000000000000000000000000000e+00
-4.877864799950843917031306773424e+03	-1.065817091932533055642987052103e-04	-5.758823537969573339370676912097e-05	0.000000000000000000000000000000e+00
-4.877764799950843553233426064253e+03	-1.070501740971849377256908120160e-04	-5.729637440318598683424572426404e-05	0.000000000000000000000000000000e+00
-4.877664799950843189435545355082e+03	-1.075192711182997517497389461383e-04	-5.700446284611665633251104123858e-05	0.000000000000000000000000000000e+00
-4.877564799950842825637664645910e+03	-1.079889956344297564016718182778e-04	-5.671250483623835309367547385939e-05	0.000000000000000000000000000000e+00
-4.877464799950842461839783936739e+03	-1.084593430044547676584926199084e-04	-5.642050449340376338733249461654e-05	0.000000000000000000000000000000e+00
-4.877364799950842098041903227568e+03	-1.089303085683602915524625931454e-04	-5.612846592947951646340037923366e-05	0.000000000000000000000000000000e+00
-4.877264799950841734244022518396e+03	-1.094018876472958406954535948152e-04	-5.583639324825825575593363225835e-05	0.000000000000000000000000000000e+00
-4.877164799950841370446141809225e+03	-1.098740755436336980366968107958e-04	-5.554429054537088626978744154705e-05	0.000000000000000000000000000000e+00
-4.877064799950841006648261100054e+03	-1.103468675410281007488733084898e-04	-5.525216190819898459760800557561e-05	0.000000000000000000000000000000e+00
-4.876964799950840642850380390882e+03	-1.108202589044748035849649592244e-04	-5.496001141578738511967588964424e-05	0.000000000000000000000000000000e+00
-4.876864799950840279052499681711e+03	-1.112942448803711572311372912658e-04	-5.466784313875698304418387918346e-05	0.000000000000000000000000000000e+00
-4.876764799950839915254618972540e+03	-1.117688206965765525778555566916e-04	-5.437566113921767974904997178243e-05	0.000000000000000000000000000000e+00
-4.876664799950839551456738263369e+03	-1.122439815624732715668154803268e-04	-5.408346947068153141163771024935e-05	0.000000000000000000000000000000e+00
-4.876564799950839187658857554197e+03	-1.127197226690278530339059392951e-04	-5.379127217797610092638385670405e-05	0.000000000000000000000000000000e+00
-4.876464799950838823860976845026e+03	-1.131960391888527973653505442897e-04	-5.349907329715797245275193949610e-05	0.000000000000000000000000000000e+00
-4.876364799950838460063096135855e+03	-1.136729262762686912821910589777e-04	-5.320687685542647602735671918950e-05	0.000000000000000000000000000000e+00
-4.876264799950838096265215426683e+03	-1.141503790673668476208027500185e-04	-5.291468687103759513520526147623e-05	0.000000000000000000000000000000e+00
-4.876164799950837732467334717512e+03	-1.146283926800722432690071705963e-04	-5.262250735321807756884535112185e-05	0.000000000000000000000000000000e+00
-4.876064799950837368669454008341e+03	-1.151069622142069585456897184983e-04	-5.233034230207974957542124694321e-05	0.000000000000000000000000000000e+00
-4.875964799950837004871573299170e+03	-1.155860827515540367087590323258e-04	-5.203819570853401296284604371500e-05	0.000000000000000000000000000000e+00
-4.875864799950836641073692589998e+03	-1.160657493559217229338667576322e-04	-5.174607155420654549388137510846e-05	0.000000000000000000000000000000e+00
-4.875764799950836277275811880827e+03	-1.165459570732081098689419951242e-04	-5.145397381135222489691519176525e-05	0.000000000000000000000000000000e+00
-4.875664799950835913477931171656e+03	-1.170267009314662710797033673416e-04	-5.116190644277023583585614630032e-05	0.000000000000000000000000000000e+00
-4.875564799950835549680050462484e+03	-1.175079759409697333083499870554e-04	-5.086987340171940049672605344000e-05	0.000000000000000000000000000000e+00
-4.875464799950835185882169753313e+03	-1.179897770942784230707028880758e-04	-5.057787863183371246215969119220e-05	0.000000000000000000000000000000e+00
-4.875364799950834822084289044142e+03	-1.184720993663049656190525138477e-04	-5.028592606703806709754836501425e-05	0.000000000000000000000000000000e+00
-4.875264799950834458286408334970e+03	-1.189549377143814446909295123866e-04	-4.999401963146423588267228121929e-05	0.000000000000000000000000000000e+00
-4.875164799950834094488527625799e+03	-1.194382870783265688336902132782e-04	-4.970216323936701692618594927708e-05	0.000000000000000000000000000000e+00
-4.875064799950833730690646916628e+03	-1.199221423805132443049167867422e-04	-4.941036079504064975438312745659e-05	0.000000000000000000000000000000e+00
-4.874964799950833366892766207457e+03	-1.204064985259365003385234604849e-04	-4.911861619273539950655121932854e-05	0.000000000000000000000000000000e+00
-4.874864799950833003094885498285e+03	-1.208913504022819429594218232360e-04	-4.882693331657440540460521360977e-05	0.000000000000000000000000000000e+00
-4.874764799950832639297004789114e+03	-1.213766928799945069537835617979e-04	-4.853531604047071218183823093639e-05	0.000000000000000000000000000000e+00
-4.874664799950832275499124079943e+03	-1.218625208123476415201721922976e-04	-4.824376822804455223342445790990e-05	0.000000000000000000000000000000e+00
-4.874564799950831911701243370771e+03	-1.223488290355129702591252538468e-04	-4.795229373254085815988373431296e-05	0.000000000000000000000000000000e+00
-4.874464799950831547903362661600e+03	-1.228356123686302357658067796464e-04	-4.766089639674697859845348135721e-05	0.000000000000000000000000000000e+00
-4.874364799950831184105481952429e+03	-1.233228656138777321136373865684e-04	-4.736958005291064477621301720411e-05	0.000000000000000000000000000000e+00
-4.874264799950830820307601243258e+03	-1.238105835565431710187933589395e-04	-4.707834852265816745616952565534e-05	0.000000000000000000000000000000e+00
-4.874164799950830456509720534086e+03	-1.242987609650947919501945415632e-04	-4.678720561691284394751494390974e-05	0.000000000000000000000000000000e+00
-4.874064799950830092711839824915e+03	-1.247873925912530821032142558380e-04	-4.649615513581364294268954973077e-05	0.000000000000000000000000000000e+00
-4.873964799950829728913959115744e+03	-1.252764731700627403188780251142e-04	-4.620520086863409264235288964606e-05	0.000000000000000000000000000000e+00
-4.873864799950829365116078406572e+03	-1.257659974199650475788769821150e-04	-4.591434659370141282584351638540e-05	0.000000000000000000000000000000e+00
-4.873764799950829001318197697401e+03	-1.262559600428707796016675191098e-04	-4.562359607831591797218184769491e-05	0.000000000000000000000000000000e+00
-4.873664799950828637520316988230e+03	-1.267463557242333091739511230500e-04	-4.533295307867061011645321011443e-05	0.000000000000000000000000000000e+00
-4.873564799950828273722436279058e+03	-1.272371791331222505832404534587e-04	-4.504242133977106986178831626866e-05	0.000000000000000000000000000000e+00
-4.873464799950827909924555569887e+03	-1.277284249222974564161314781074e-04	-4.475200459535556423177823925919e-05	0.000000000000000000000000000000e+00
-4.873364799950827546126674860716e+03	-1.282200877282833938273359786209e-04	-4.446170656781541202090535236380e-05	0.000000000000000000000000000000e+00
-4.873264799950827182328794151545e+03	-1.287121621714439002794744260072e-04	-4.417153096811559986672665600871e-05	0.000000000000000000000000000000e+00
-4.873164799950826818530913442373e+03	-1.292046428560573729637378503909e-04	-4.388148149571564226754591397928e-05	0.000000000000000000000000000000e+00
-4.873064799950826454733032733202e+03	-1.296975243703923105862557685342e-04	-4.359156183849070587436533297243e-05	0.000000000000000000000000000000e+00
-4.872964799950826090935152024031e+03	-1.301908012867832888353331055598e-04	-4.330177567265298450458962942200e-05	0.000000000000000000000000000000e+00
-4.872864799950825727137271314859e+03	-1.306844681617071797941759259132e-04	-4.301212666267335198253679573455e-05	0.000000000000000000000000000000e+00
-4.872764799950825363339390605688e+03	-1.311785195358599947698663434892e-04	-4.272261846120323182038336362609e-05	0.000000000000000000000000000000e+00
-4.872664799950824999541509896517e+03	-1.316729499342339168577176167219e-04	-4.243325470899676505470710097256e-05	0.000000000000000000000000000000e+00
-4.872564799950824635743629187346e+03	-1.321677538661947671864982378764e-04	-4.214403903483323558104567396754e-05	0.000000000000000000000000000000e+00
-4.872464799950824271945748478174e+03	-1.326629258255598777394707044053e-04	-4.185497505543973943394411851848e-05	0.000000000000000000000000000000e+00
-4.872364799950823908147867769003e+03	-1.331584602906763436461906602304e-04	-4.156606637541414544633616712233e-05	0.000000000000000000000000000000e+00
-4.872264799950823544349987059832e+03	-1.336543517244996278400120948149e-04	-4.127731658714832018320511908271e-05	0.000000000000000000000000000000e+00
-4.872164799950823180552106350660e+03	-1.341505945746725722914072242986e-04	-4.098872927075161714952425406899e-05	0.000000000000000000000000000000e+00
-4.872064799950822816754225641489e+03	-1.346471832736047345019381182851e-04	-4.070030799397462349621321098248e-05	0.000000000000000000000000000000e+00
-4.871964799950822452956344932318e+03	-1.351441122385521847841516329680e-04	-4.041205631213321843421895640525e-05	0.000000000000000000000000000000e+00
-4.871864799950822089158464223146e+03	-1.356413758716976016970717777710e-04	-4.012397776803287559408556228746e-05	0.000000000000000000000000000000e+00
-4.871764799950821725360583513975e+03	-1.361389685602307198473981397768e-04	-3.983607589189324998859426107956e-05	0.000000000000000000000000000000e+00
-4.871664799950821361562702804804e+03	-1.366368846764292926867362387711e-04	-3.954835420127304957847377830937e-05	0.000000000000000000000000000000e+00
-4.871564799950820997764822095633e+03	-1.371351185777402450442080672488e-04	-3.926081620099519144118094260421e-05	0.000000000000000000000000000000e+00
-4.871464799950820633966941386461e+03	-1.376336646068613135500402488987e-04	-3.897346538307222899022441708894e-05	0.000000000000000000000000000000e+00
-4.871364799950820270169060677290e+03	-1.381325170918230123198039427379e-04	-3.868630522663207735008586429792e-05	0.000000000000000000000000000000e+00
-4.871264799950819906371179968119e+03	-1.386316703460709510043608050367e-04	-3.839933919784400300542065442855e-05	0.000000000000000000000000000000e+00
-4.871164799950819542573299258947e+03	-1.391311186685485594156236333063e-04	-3.811257074984492515838316317733e-05	0.000000000000000000000000000000e+00
-4.871064799950819178775418549776e+03	-1.396308563437801374129687559389e-04	-3.782600332266600168902234702095e-05	0.000000000000000000000000000000e+00
-4.870964799950818814977537840605e+03	-1.401308776419542842604087917735e-04	-3.753964034315949294248401790774e-05	0.000000000000000000000000000000e+00
-4.870864799950818451179657131433e+03	-1.406311768190077074545257795890e-04	-3.725348522492593722433770753177e-05	0.000000000000000000000000000000e+00
-4.870764799950818087381776422262e+03	-1.411317481167093026029474289729e-04	-3.696754136824160412271023101738e-05	0.000000000000000000000000000000e+00
-4.870664799950817723583895713091e+03	-1.416325857627447211938009896670e-04	-3.668181215998625953854384018626e-05	0.000000000000000000000000000000e+00
-4.870564799950817359786015003920e+03	-1.421336839708012365207645544274e-04	-3.639630097357121531892465426949e-05	0.000000000000000000000000000000e+00
-4.870464799950816995988134294748e+03	-1.426350369406528806586614832597e-04	-3.611101116886768382227210216762e-05	0.000000000000000000000000000000e+00
-4.870364799950816632190253585577e+03	-1.431366388582460693300324461319e-04	-3.582594609213545096791653232771e-05	0.000000000000000000000000000000e+00
-4.870264799950816268392372876406e+03	-1.436384838957855520323592113385e-04	-3.554110907595182033621994399653e-05	0.000000000000000000000000000000e+00
-4.870164799950815904594492167234e+03	-1.441405662118205790057229309653e-04	-3.525650343914088252934846412501e-05	0.000000000000000000000000000000e+00
-4.870064799950815540796611458063e+03	-1.446428799513316645116572933816e-04	-3.497213248670309624016941385527e-05	0.000000000000000000000000000000e+00
-4.869964799950815176998730748892e+03	-1.451454192458174043221103000079e-04	-3.468799950974516747674580852134e-05	0.000000000000000000000000000000e+00
-4.869864799950814813200850039721e+03	-1.456481782133818895196009091109e-04	-3.440410778541024049495544723243e-05	0.000000000000000000000000000000e+00
-4.869764799950814449402969330549e+03	-1.461511509588223371378101766993e-04	-3.412046057680838688670743596987e-05	0.000000000000000000000000000000e+00
-4.869664799950814085605088621378e+03	-1.466543315737170731678784552088e-04	-3.383706113294744703386476847307e-05	0.000000000000000000000000000000e+00
-4.869564799950813721807207912207e+03	-1.471577141365139221405172742507e-04	-3.355391268866414261271002850151e-05	0.000000000000000000000000000000e+00
-4.869464799950813358009327203035e+03	-1.476612927126188406536100305999e-04	-3.327101846455553468785357185133e-05	0.000000000000000000000000000000e+00
-4.869364799950812994211446493864e+03	-1.481650613544849574756273602461e-04	-3.298838166691078673800271992000e-05	0.000000000000000000000000000000e+00
-4.869264799950812630413565784693e+03	-1.486690141017019660147485682344e-04	-3.270600548764324616611912088793e-05	0.000000000000000000000000000000e+00
-4.869164799950812266615685075521e+03	-1.491731449810857607334718677450e-04	-3.242389310422286462275501262020e-05	0.000000000000000000000000000000e+00
-4.869064799950811902817804366350e+03	-1.496774480067685343491479255107e-04	-3.214204767960891648498691908209e-05	0.000000000000000000000000000000e+00
-4.868964799950811539019923657179e+03	-1.501819171802890647698935921994e-04	-3.186047236218306292479182650901e-05	0.000000000000000000000000000000e+00
-4.868864799950811175222042948008e+03	-1.506865464906834899214832512726e-04	-3.157917028568272768554794915907e-05	0.000000000000000000000000000000e+00
-4.868764799950810811424162238836e+03	-1.511913299145762723096203528073e-04	-3.129814456913481167171439678576e-05	0.000000000000000000000000000000e+00
-4.868664799950810447626281529665e+03	-1.516962614162715972630779415198e-04	-3.101739831678973279916258776190e-05	0.000000000000000000000000000000e+00
-4.868564799950810083828400820494e+03	-1.522013349478450151223279940282e-04	-3.073693461805579788242298588941e-05	0.000000000000000000000000000000e+00
-4.868464799950809720030520111322e+03	-1.527065444492354628989311260412e-04	-3.045675654743389978258358286034e-05	0.000000000000000000000000000000e+00
-4.868364799950809356232639402151e+03	-1.532118838483376111955780451979e-04	-3.017686716445256014463086047250e-05	0.000000000000000000000000000000e+00
-4.868264799950808992434758692980e+03	-1.537173470610944821766741252844e-04	-2.989726951360329739544249849637e-05	0.000000000000000000000000000000e+00
-4.868164799950808628636877983809e+03	-1.542229279915904470096843503768e-04	-2.961796662427634710748614033093e-05	0.000000000000000000000000000000e+00
-4.868064799950808264838997274637e+03	-1.547286205321444672519670682220e-04	-2.933896151069670762316990431096e-05	0.000000000000000000000000000000e+00
-4.867964799950807901041116565466e+03	-1.552344185634037970235310499589e-04	-2.906025717186052788050358575145e-05	0.000000000000000000000000000000e+00
-4.867864799950807537243235856295e+03	-1.557403159544377936000097983893e-04	-2.878185659147184082820233874678e-05	0.000000000000000000000000000000e+00
-4.867764799950807173445355147123e+03	-1.562463065628322158966134747260e-04	-2.850376273787963904210104870707e-05	0.000000000000000000000000000000e+00
-4.867664799950806809647474437952e+03	-1.567523842347837940026239467173e-04	-2.822597856401529931914297366635e-05	0.000000000000000000000000000000e+00
-4.867564799950806445849593728781e+03	-1.572585428051950426613786460095e-04	-2.794850700733034947267907632806e-05	0.000000000000000000000000000000e+00
-4.867464799950806082051713019609e+03	-1.577647760977694542210147954364e-04	-2.767135098973458071720983586506e-05	0.000000000000000000000000000000e+00
-4.867364799950805718253832310438e+03	-1.582710779251069355307024455470e-04	-2.739451341753451241883311750858e-05	0.000000000000000000000000000000e+00
-4.867264799950805354455951601267e+03	-1.587774420887996514126921931975e-04	-2.711799718137221598766167796057e-05	0.000000000000000000000000000000e+00
-4.867164799950804990658070892096e+03	-1.592838623795281120798517093817e-04	-2.684180515616447758341957252615e-05	0.000000000000000000000000000000e+00
-4.867064799950804626860190182924e+03	-1.597903325771574773936367641625e-04	-2.656594020104231996300819806933e-05	0.000000000000000000000000000000e+00
-4.866964799950804263062309473753e+03	-1.602968464508343219079855579423e-04	-2.629040515929089024630554982664e-05	0.000000000000000000000000000000e+00
-4.866864799950803899264428764582e+03	-1.608033977590835896485932376976e-04	-2.601520285828968310701259092355e-05	0.000000000000000000000000000000e+00
-4.866764799950803535466548055410e+03	-1.613099802499059012578924710013e-04	-2.574033610945315021052356985187e-05	0.000000000000000000000000000000e+00
-4.866664799950803171668667346239e+03	-1.618165876608751592956314535598e-04	-2.546580770817164168871166163299e-05	0.000000000000000000000000000000e+00
-4.866564799950802807870786637068e+03	-1.623232137192363432748321017129e-04	-2.519162043375272708547497890752e-05	0.000000000000000000000000000000e+00
-4.866464799950802444072905927896e+03	-1.628298521420037383786172391353e-04	-2.491777704936287544425221884836e-05	0.000000000000000000000000000000e+00
-4.866364799950802080275025218725e+03	-1.633364966360594081225265927770e-04	-2.464428030196949453750794589713e-05	0.000000000000000000000000000000e+00
-4.866264799950801716477144509554e+03	-1.638431408982518838572672859044e-04	-2.437113292228334279071466639266e-05	0.000000000000000000000000000000e+00
-4.866164799950801352679263800383e+03	-1.643497786154952337422247010679e-04	-2.409833762470131051269990607455e-05	0.000000000000000000000000000000e+00
-4.866064799950800988881383091211e+03	-1.648564034648684027695164644456e-04	-2.382589710724954671543576734116e-05	0.000000000000000000000000000000e+00
-4.865964799950800625083502382040e+03	-1.653630091137147696284809272882e-04	-2.355381405152699250964316857182e-05	0.000000000000000000000000000000e+00
-4.865864799950800261285621672869e+03	-1.658695892197420830409260172900e-04	-2.328209112264926008983856320356e-05	0.000000000000000000000000000000e+00
-4.865764799950799897487740963697e+03	-1.663761374311225607267039627857e-04	-2.301073096919289119014102873439e-05	0.000000000000000000000000000000e+00
-4.865664799950799533689860254526e+03	-1.668826473865933949451006990117e-04	-2.273973622313998145831256958438e-05	0.000000000000000000000000000000e+00
-4.865564799950799169891979545355e+03	-1.673891127155574477716054593301e-04	-2.246910949982320801748131300357e-05	0.000000000000000000000000000000e+00
-4.865464799950798806094098836184e+03	-1.678955270381842445302777999672e-04	-2.219885339787119584104360670018e-05	0.000000000000000000000000000000e+00
-4.865364799950798442296218127012e+03	-1.684018839655112382766577461268e-04	-2.192897049915429747964437656726e-05	0.000000000000000000000000000000e+00
-4.865264799950798078498337417841e+03	-1.689081770995453724362733716191e-04	-2.165946336873072176573175318115e-05	0.000000000000000000000000000000e+00
-4.865164799950797714700456708670e+03	-1.694144000333648602835828755886e-04	-2.139033455479306570579459134684e-05	0.000000000000000000000000000000e+00
-4.865064799950797350902575999498e+03	-1.699205463512212896815684048946e-04	-2.112158658861521906709678153558e-05	0.000000000000000000000000000000e+00
-4.864964799950796987104695290327e+03	-1.704266096286419446617643735920e-04	-2.085322198449966198769908731769e-05	0.000000000000000000000000000000e+00
-4.864864799950796623306814581156e+03	-1.709325834325324251598832159260e-04	-2.058524323972512850471419665332e-05	0.000000000000000000000000000000e+00
-4.864764799950796259508933871984e+03	-1.714384613212794564868213242903e-04	-2.031765283449467327024466622998e-05	0.000000000000000000000000000000e+00
-4.864664799950795895711053162813e+03	-1.719442368448541324805339813864e-04	-2.005045323188412112621302474391e-05	0.000000000000000000000000000000e+00
-4.864564799950795531913172453642e+03	-1.724499035449151857629646045211e-04	-1.978364687779090970247940217686e-05	0.000000000000000000000000000000e+00
-4.864464799950795168115291744471e+03	-1.729554549549127187828972962436e-04	-1.951723620088330809758773998208e-05	0.000000000000000000000000000000e+00
-4.864364799950794804317411035299e+03	-1.734608846001920432790266435319e-04	-1.925122361255004891159026136904e-05	0.000000000000000000000000000000e+00
-4.864264799950794440519530326128e+03	-1.739661859980978721087335747697e-04	-1.898561150685032958523694446296e-05	0.000000000000000000000000000000e+00
-4.864164799950794076721649616957e+03	-1.744713526580786737071870895477e-04	-1.872040226046422031497967752856e-05	0.000000000000000000000000000000e+00
-4.864064799950793712923768907785e+03	-1.749763780817913789121520462544e-04	-1.845559823264347854379109625800e-05	0.000000000000000000000000000000e+00
-4.863964799950793349125888198614e+03	-1.754812557632062233140685103550e-04	-1.819120176516273275834842393373e-05	0.000000000000000000000000000000e+00
-4.863864799950792985328007489443e+03	-1.759859791887119419718371604588e-04	-1.792721518227108980269093874149e-05	0.000000000000000000000000000000e+00
-4.863764799950792621530126780272e+03	-1.764905418372211267589305672132e-04	-1.766364079064412505076960002715e-05	0.000000000000000000000000000000e+00
-4.863664799950792257732246071100e+03	-1.769949371802758276549932814348e-04	-1.740048087933627915481135661757e-05	0.000000000000000000000000000000e+00
-4.863564799950791893934365361929e+03	-1.774991586821535064031479800306e-04	-1.713773771973365798136634818860e-05	0.000000000000000000000000000000e+00
-4.863464799950791530136484652758e+03	-1.780031997999730443774102361942e-04	-1.687541356550723234690621066267e-05	0.000000000000000000000000000000e+00
-4.863364799950791166338603943586e+03	-1.785070539838011841309722838034e-04	-1.661351065256644094110527465347e-05	0.000000000000000000000000000000e+00
-4.863264799950790802540723234415e+03	-1.790107146767589709444867818178e-04	-1.635203119901319643780465695748e-05	0.000000000000000000000000000000e+00
-4.863164799950790438742842525244e+03	-1.795141753151287093703825092916e-04	-1.609097740509631173431819017861e-05	0.000000000000000000000000000000e+00
-4.863064799950790074944961816072e+03	-1.800174293284608655670714361108e-04	-1.583035145316631921402587834802e-05	0.000000000000000000000000000000e+00
-4.862964799950789711147081106901e+03	-1.805204701396814575241334122069e-04	-1.557015550763069658478203460827e-05	0.000000000000000000000000000000e+00
-4.862864799950789347349200397730e+03	-1.810232911651994452875008567716e-04	-1.531039171490951623379704604755e-05	0.000000000000000000000000000000e+00
-4.862764799950788983551319688559e+03	-1.815258858150145006554038173974e-04	-1.505106220339149777020203158084e-05	0.000000000000000000000000000000e+00
-4.862664799950788619753438979387e+03	-1.820282474928249395046409020438e-04	-1.479216908339047222562586542116e-05	0.000000000000000000000000000000e+00
-4.862564799950788255955558270216e+03	-1.825303695961358438522303959672e-04	-1.453371444710226299498224966644e-05	0.000000000000000000000000000000e+00
-4.862464799950787892157677561045e+03	-1.830322455163674549676045000268e-04	-1.427570036856197504713736345927e-05	0.000000000000000000000000000000e+00
-4.862364799950787528359796851873e+03	-1.835338686389638104302923782285e-04	-1.401812890360170595798524478814e-05	0.000000000000000000000000000000e+00
-4.862264799950787164561916142702e+03	-1.840352323435015167128747659575e-04	-1.376100208980867707186501042171e-05	0.000000000000000000000000000000e+00
-4.862164799950786800764035433531e+03	-1.845363300037987386043730753116e-04	-1.350432194648376954472686339859e-05	0.000000000000000000000000000000e+00
-4.862064799950786436966154724360e+03	-1.850371549880244596841816218102e-04	-1.324809047460049745629888373610e-05	0.000000000000000000000000000000e+00
-4.861964799950786073168274015188e+03	-1.855377006588079325313800360675e-04	-1.299230965676437394554134513447e-05	0.000000000000000000000000000000e+00
-4.861864799950785709370393306017e+03	-1.860379603733482644593172361525e-04	-1.273698145717273304982665449447e-05	0.000000000000000000000000000000e+00
-4.861764799950785345572512596846e+03	-1.865379274835243556159014577389e-04	-1.248210782157494456740681743057e-05	0.000000000000000000000000000000e+00
-4.861664799950784981774631887674e+03	-1.870375953360048912939989085302e-04	-1.222769067723306937701347602010e-05	0.000000000000000000000000000000e+00
-4.861564799950784617976751178503e+03	-1.875369572723585781873212319226e-04	-1.197373193288293488579978468556e-05	0.000000000000000000000000000000e+00
-4.861464799950784254178870469332e+03	-1.880360066291645974867474677694e-04	-1.172023347869562552342644068393e-05	0.000000000000000000000000000000e+00
-4.861364799950783890380989760160e+03	-1.885347367381233019221348223837e-04	-1.146719718623941877547797035808e-05	0.000000000000000000000000000000e+00
-4.861264799950783526583109050989e+03	-1.890331409261670212243466870916e-04	-1.121462490844213118082548646948e-05	0.000000000000000000000000000000e+00
-4.861164799950783162785228341818e+03	-1.895312125155710573226608417485e-04	-1.096251847955390817425380678429e-05	0.000000000000000000000000000000e+00
-4.861064799950782798987347632647e+03	-1.900289448240649776977750917695e-04	-1.071087971511042728116683275807e-05	0.000000000000000000000000000000e+00
-4.860964799950782435189466923475e+03	-1.905263311649439358398672172967e-04	-1.045971041189654515755728947379e-05	0.000000000000000000000000000000e+00
-4.860864799950782071391586214304e+03	-1.910233648471803711774152922942e-04	-1.020901234791036984051598723866e-05	0.000000000000000000000000000000e+00
-4.860764799950781707593705505133e+03	-1.915200391755356547959093793665e-04	-9.958787282327768373675971891323e-06	0.000000000000000000000000000000e+00
-4.860664799950781343795824795961e+03	-1.920163474506721959424865309174e-04	-9.709036955467309807591563819429e-06	0.000000000000000000000000000000e+00
-4.860564799950780979997944086790e+03	-1.925122829692654401103485417579e-04	-9.459763088755626634393340601559e-06	0.000000000000000000000000000000e+00
-4.860464799950780616200063377619e+03	-1.930078390241163279091030080536e-04	-9.210967384693238702432320497149e-06	0.000000000000000000000000000000e+00
-4.860364799950780252402182668447e+03	-1.935030089042636455148871377219e-04	-8.962651526820795565200089560776e-06	0.000000000000000000000000000000e+00
-4.860264799950779888604301959276e+03	-1.939977858950968088013605550302e-04	-8.714817179685757593315606484019e-06	0.000000000000000000000000000000e+00
-4.860164799950779524806421250105e+03	-1.944921632784686203656437930576e-04	-8.467465988809517543644579673501e-06	0.000000000000000000000000000000e+00
-4.860064799950779161008540540934e+03	-1.949861343328083247098542196696e-04	-8.220599580654964279617311073700e-06	0.000000000000000000000000000000e+00
-4.859964799950778797210659831762e+03	-1.954796923332347447378048999056e-04	-7.974219562594483560547323208745e-06	0.000000000000000000000000000000e+00
-4.859864799950778433412779122591e+03	-1.959728305516696621971922676053e-04	-7.728327522878399288082558460378e-06	0.000000000000000000000000000000e+00
-4.859764799950778069614898413420e+03	-1.964655422569512523318924213100e-04	-7.482925030603865374184517633704e-06	0.000000000000000000000000000000e+00
-4.859664799950777705817017704248e+03	-1.969578207149478166898548536778e-04	-7.238013635684177737449236655909e-06	0.000000000000000000000000000000e+00
-4.859564799950777342019136995077e+03	-1.974496591886715972461591173115e-04	-6.993594868818558943812831174558e-06	0.000000000000000000000000000000e+00
-4.859464799950776978221256285906e+03	-1.979410509383926718412344269993e-04	-6.749670241462369751862457323277e-06	0.000000000000000000000000000000e+00
-4.859364799950776614423375576735e+03	-1.984319892217532019847853197447e-04	-6.506241245797770432642264520906e-06	0.000000000000000000000000000000e+00
-4.859264799950776250625494867563e+03	-1.989224672938815993445543783835e-04	-6.263309354704831016921393049834e-06	0.000000000000000000000000000000e+00
-4.859164799950775886827614158392e+03	-1.994124784075070446007910129893e-04	-6.020876021733076917396860344711e-06	0.000000000000000000000000000000e+00
-4.859064799950775523029733449221e+03	-1.999020158130740605108288665548e-04	-5.778942681073503807149226163542e-06	0.000000000000000000000000000000e+00
-4.858964799950775159231852740049e+03	-2.003910727588571933938804692232e-04	-5.537510747531022790835462943360e-06	0.000000000000000000000000000000e+00
-4.858864799950774795433972030878e+03	-2.008796424910758843512120774832e-04	-5.296581616497366361805132495277e-06	0.000000000000000000000000000000e+00
-4.858764799950774431636091321707e+03	-2.013677182540095573267530104644e-04	-5.056156663924432275250293172819e-06	0.000000000000000000000000000000e+00
-4.858664799950774067838210612535e+03	-2.018552932901127071677049862330e-04	-4.816237246298094983542291414036e-06	0.000000000000000000000000000000e+00
-4.858564799950773704040329903364e+03	-2.023423608401301503154773309134e-04	-4.576824700612459222767020028400e-06	0.000000000000000000000000000000e+00
-4.858464799950773340242449194193e+03	-2.028289141432125465471653091853e-04	-4.337920344344567608919904788678e-06	0.000000000000000000000000000000e+00
-4.858364799950772976444568485022e+03	-2.033149464370318665069198305062e-04	-4.099525475429566478925355599294e-06	0.000000000000000000000000000000e+00
-4.858264799950772612646687775850e+03	-2.038004509578971302878602767095e-04	-3.861641372236311341755842646561e-06	0.000000000000000000000000000000e+00
-4.858164799950772248848807066679e+03	-2.042854209408702002240959538781e-04	-3.624269293543451326682644855759e-06	0.000000000000000000000000000000e+00
-4.858064799950771885050926357508e+03	-2.047698496198817092080191049064e-04	-3.387410478515950700527381567184e-06	0.000000000000000000000000000000e+00
-4.857964799950771521253045648336e+03	-2.052537302278471787429781070244e-04	-3.151066146682077947100428585991e-06	0.000000000000000000000000000000e+00
-4.857864799950771157455164939165e+03	-2.057370559967831098908963571859e-04	-2.915237497910837844870748231108e-06	0.000000000000000000000000000000e+00
-4.857764799950770793657284229994e+03	-2.062198201579233994805429031061e-04	-2.679925712389880424185023555239e-06	0.000000000000000000000000000000e+00
-4.857664799950770429859403520823e+03	-2.067020159418357021056944500259e-04	-2.445131950603857581399416462609e-06	0.000000000000000000000000000000e+00
-4.857564799950770066061522811651e+03	-2.071836365785379276485689281628e-04	-2.210857353313240478934632166075e-06	0.000000000000000000000000000000e+00
-4.857464799950769702263642102480e+03	-2.076646752976149827487478694010e-04	-1.977103041533600695869605373689e-06	0.000000000000000000000000000000e+00
-4.857364799950769338465761393309e+03	-2.081451253283354580619901597061e-04	-1.743870116515341576546652135882e-06	0.000000000000000000000000000000e+00
-4.857264799950768974667880684137e+03	-2.086249798997685594645346007781e-04	-1.511159659723907729275346745190e-06	0.000000000000000000000000000000e+00
-4.857164799950768610869999974966e+03	-2.091042322409010121523481595673e-04	-1.278972732820445570080811550917e-06	0.000000000000000000000000000000e+00
-4.857064799950768247072119265795e+03	-2.095828755807542086858630270285e-04	-1.047310377642932275671838401876e-06	0.000000000000000000000000000000e+00
-4.856964799950767883274238556623e+03	-2.100609031485013299296593647369e-04	-8.161736161877556755743045972806e-07	0.000000000000000000000000000000e+00
-4.856864799950767519476357847452e+03	-2.105383081735846828325825486061e-04	-5.855634505917782235939446702777e-07	0.000000000000000000000000000000e+00
-4.856764799950767155678477138281e+03	-2.110150838858330382078604126050e-04	-3.554808631148516437466206626533e-07	0.000000000000000000000000000000e+00
-4.856664799950766791880596429110e+03	-2.114912235155791040384920531636e-04	-1.259268161228009383204896887154e-07	0.000000000000000000000000000000e+00
-4.856564799950766428082715719938e+03	-2.119667202937771343079081942662e-04	1.030977479291214743063227624389e-07	0.000000000000000000000000000000e+00
-4.856464799950766064284835010767e+03	-2.124415674521205107255772404073e-04	3.315919065123305238640774063319e-07	0.000000000000000000000000000000e+00
-4.856364799950765700486954301596e+03	-2.129157582231595683981001387863e-04	5.595547570405139055742791721892e-07	0.000000000000000000000000000000e+00
-4.856264799950765336689073592424e+03	-2.133892858404193943952509293638e-04	7.869854168847846525431093817060e-07	0.000000000000000000000000000000e+00
-4.856164799950764972891192883253e+03	-2.138621435385176805261259191937e-04	1.013883023388360878481832816345e-06	0.000000000000000000000000000000e+00
-4.856064799950764609093312174082e+03	-2.143343245532828200607816659939e-04	1.240246733880774093652498563101e-06	0.000000000000000000000000000000e+00
-4.855964799950764245295431464911e+03	-2.148058221218719231367100253038e-04	1.466075725691620996524850394083e-06	0.000000000000000000000000000000e+00
-4.855864799950763881497550755739e+03	-2.152766294828889947956390704675e-04	1.691369196163826633301789821584e-06	0.000000000000000000000000000000e+00
-4.855764799950763517699670046568e+03	-2.157467398765031130203340126172e-04	1.916126362666447936191835288433e-06	0.000000000000000000000000000000e+00
-4.855664799950763153901789337397e+03	-2.162161465445667422966696813447e-04	2.140346462607001864439934882278e-06	0.000000000000000000000000000000e+00
-4.855564799950762790103908628225e+03	-2.166848427307341827009745660604e-04	2.364028753443334241742630405514e-06	0.000000000000000000000000000000e+00
-4.855464799950762426306027919054e+03	-2.171528216805799105671576088028e-04	2.587172512694997526312050764585e-06	0.000000000000000000000000000000e+00
-4.855364799950762062508147209883e+03	-2.176200766417170817841608698728e-04	2.809777037954168006774835833483e-06	0.000000000000000000000000000000e+00
-4.855264799950761698710266500711e+03	-2.180866008639161706186837541566e-04	3.031841646896088871378834722625e-06	0.000000000000000000000000000000e+00
-4.855164799950761334912385791540e+03	-2.185523875992235272227443010351e-04	3.253365677289034703584605368043e-06	0.000000000000000000000000000000e+00
-4.855064799950760971114505082369e+03	-2.190174301020800706665120349825e-04	3.474348487003815191733607781188e-06	0.000000000000000000000000000000e+00
-4.854964799950760607316624373198e+03	-2.194817216294400632863037525766e-04	3.694789454022787136090516177389e-06	0.000000000000000000000000000000e+00
-4.854864799950760243518743664026e+03	-2.199452554408898850325793095095e-04	3.914687976448401858313962120572e-06	0.000000000000000000000000000000e+00
-4.854764799950759879720862954855e+03	-2.204080247987668620280460318739e-04	4.134043472511273190279131733993e-06	0.000000000000000000000000000000e+00
-4.854664799950759515922982245684e+03	-2.208700229682781764409260638615e-04	4.352855380577782135878214808677e-06	0.000000000000000000000000000000e+00
-4.854564799950759152125101536512e+03	-2.213312432176198305683323397375e-04	4.571123159157184747997289264720e-06	0.000000000000000000000000000000e+00
-4.854464799950758788327220827341e+03	-2.217916788180955838145902436764e-04	4.788846286908260913635793781795e-06	0.000000000000000000000000000000e+00
-4.854364799950758424529340118170e+03	-2.222513230442359980897765181496e-04	5.006024262645475671564855579820e-06	0.000000000000000000000000000000e+00
-4.854264799950758060731459408998e+03	-2.227101691739175645234211087242e-04	5.222656605344668732633997554338e-06	0.000000000000000000000000000000e+00
-4.854164799950757696933578699827e+03	-2.231682104884817488630460724508e-04	5.438742854148272202726224766600e-06	0.000000000000000000000000000000e+00
-4.854064799950757333135697990656e+03	-2.236254402728541181878674226624e-04	5.654282568370037026603703439465e-06	0.000000000000000000000000000000e+00
-4.853964799950756969337817281485e+03	-2.240818518156635760427142223250e-04	5.869275327499289328467713816595e-06	0.000000000000000000000000000000e+00
-4.853864799950756605539936572313e+03	-2.245374384093615433618390531123e-04	6.083720731204707331870457087675e-06	0.000000000000000000000000000000e+00
-4.853764799950756241742055863142e+03	-2.249921933503411664977827966183e-04	6.297618399337616317879874616725e-06	0.000000000000000000000000000000e+00
-4.853664799950755877944175153971e+03	-2.254461099390566336704566641203e-04	6.510967971934817715123477305239e-06	0.000000000000000000000000000000e+00
-4.853564799950755514146294444799e+03	-2.258991814801423829960069777911e-04	6.723769109220915052261505900910e-06	0.000000000000000000000000000000e+00
-4.853464799950755150348413735628e+03	-2.263514012825325002510601368755e-04	6.936021491610181665635626729882e-06	0.000000000000000000000000000000e+00
-4.853364799950754786550533026457e+03	-2.268027626595799540066417110395e-04	7.147724819707932892643483663297e-06	0.000000000000000000000000000000e+00
-4.853264799950754422752652317286e+03	-2.272532589291759933924214065470e-04	7.358878814311436632156996490162e-06	0.000000000000000000000000000000e+00
-4.853164799950754058954771608114e+03	-2.277028834138695187559037202973e-04	7.569483216410321614402937490107e-06	0.000000000000000000000000000000e+00
-4.853064799950753695156890898943e+03	-2.281516294409863710064556574508e-04	7.779537787186517261623676378068e-06	0.000000000000000000000000000000e+00
-4.852964799950753331359010189772e+03	-2.285994903427488106947146340175e-04	7.989042308013713281056832060667e-06	0.000000000000000000000000000000e+00
-4.852864799950752967561129480600e+03	-2.290464594563948073566161944825e-04	8.197996580456326284739622389797e-06	0.000000000000000000000000000000e+00
-4.852764799950752603763248771429e+03	-2.294925301242975185928019143944e-04	8.406400426268010705587591102628e-06	0.000000000000000000000000000000e+00
-4.852664799950752239965368062258e+03	-2.299376956940846065177014301284e-04	8.614253687389655564474351401305e-06	0.000000000000000000000000000000e+00
-4.852564799950751876167487353086e+03	-2.303819495187576897338860293374e-04	8.821556225946917910289181430361e-06	0.000000000000000000000000000000e+00
-4.852464799950751512369606643915e+03	-2.308252849568116868862049928524e-04	9.028307924247268369017001277133e-06	0.000000000000000000000000000000e+00
-4.852364799950751148571725934744e+03	-2.312676953723542686361391851335e-04	9.234508684776570824697360106992e-06	0.000000000000000000000000000000e+00
-4.852264799950750784773845225573e+03	-2.317091741352251470058287718956e-04	9.440158430195148798417387192572e-06	0.000000000000000000000000000000e+00
-4.852164799950750420975964516401e+03	-2.321497146211155273524268105589e-04	9.645257103333392735447331112209e-06	0.000000000000000000000000000000e+00
-4.852064799950750057178083807230e+03	-2.325893102116874248171812800123e-04	9.849804667186881095464374979986e-06	0.000000000000000000000000000000e+00
-4.851964799950749693380203098059e+03	-2.330279542946930349846257346513e-04	1.005380110491100508146936065579e-05	0.000000000000000000000000000000e+00
-4.851864799950749329582322388887e+03	-2.334656402640940503316613341411e-04	1.025724641981513427684610112456e-05	0.000000000000000000000000000000e+00
-4.851764799950748965784441679716e+03	-2.339023615201809495715845610420e-04	1.046014063535627575671823480397e-05	0.000000000000000000000000000000e+00
-4.851664799950748601986560970545e+03	-2.343381114696923412082235627096e-04	1.066248379513226224898740646108e-05	0.000000000000000000000000000000e+00
-4.851564799950748238188680261374e+03	-2.347728835259341715648029325081e-04	1.086427596287445409845972416063e-05	0.000000000000000000000000000000e+00
-4.851464799950747874390799552202e+03	-2.352066711088990412330257395723e-04	1.106551722243995164592870322773e-05	0.000000000000000000000000000000e+00
-4.851364799950747510592918843031e+03	-2.356394676453853046817210614705e-04	1.126620767780334682133490387113e-05	0.000000000000000000000000000000e+00
-4.851264799950747146795038133860e+03	-2.360712665691163867059260139669e-04	1.146634745304795804682774368333e-05	0.000000000000000000000000000000e+00
-4.851164799950746782997157424688e+03	-2.365020613208598278254246594088e-04	1.166593669235660604796989830989e-05	0.000000000000000000000000000000e+00
-4.851064799950746419199276715517e+03	-2.369318453485464652085584758012e-04	1.186497556000188991550282208154e-05	0.000000000000000000000000000000e+00
-4.850964799950746055401396006346e+03	-2.373606121073894509657109530565e-04	1.206346424033600407525485681548e-05	0.000000000000000000000000000000e+00
-4.850864799950745691603515297174e+03	-2.377883550600033517579551256560e-04	1.226140293778003687388562098493e-05	0.000000000000000000000000000000e+00
-4.850764799950745327805634588003e+03	-2.382150676765231128804295446244e-04	1.245879187681281346090477607502e-05	0.000000000000000000000000000000e+00
-4.850664799950744964007753878832e+03	-2.386407434347230223457142495036e-04	1.265563130195924230938370191879e-05	0.000000000000000000000000000000e+00
-4.850564799950744600209873169661e+03	-2.390653758201355394419351796387e-04	1.285192147777817553975544806466e-05	0.000000000000000000000000000000e+00
-4.850464799950744236411992460489e+03	-2.394889583261703130262487704272e-04	1.304766268884980337549369527883e-05	0.000000000000000000000000000000e+00
-4.850364799950743872614111751318e+03	-2.399114844542327932425118675042e-04	1.324285523976254207308925897602e-05	0.000000000000000000000000000000e+00
-4.850264799950743508816231042147e+03	-2.403329477138431413945490744410e-04	1.343749945509944751357613024201e-05	0.000000000000000000000000000000e+00
-4.850164799950743145018350332975e+03	-2.407533416227548145587683547930e-04	1.363159567942414598527758190505e-05	0.000000000000000000000000000000e+00
-4.850064799950742781220469623804e+03	-2.411726597070732586169938826970e-04	1.382514427726629062810181219900e-05	0.000000000000000000000000000000e+00
-4.849964799950742417422588914633e+03	-2.415908955013744386589730206438e-04	1.401814563310651474026691937214e-05	0.000000000000000000000000000000e+00
-4.849864799950742053624708205462e+03	-2.420080425488233964899376093882e-04	1.421060015136091413470720290491e-05	0.000000000000000000000000000000e+00
-4.849764799950741689826827496290e+03	-2.424240944012926455078393850329e-04	1.440250825636504499263363526795e-05	0.000000000000000000000000000000e+00
-4.849664799950741326028946787119e+03	-2.428390446194805384755310839751e-04	1.459387039235743382611671520310e-05	0.000000000000000000000000000000e+00
-4.849564799950740962231066077948e+03	-2.432528867730296623980018599909e-04	1.478468702346261649035064761337e-05	0.000000000000000000000000000000e+00
-4.849464799950740598433185368776e+03	-2.436656144406449352440152678057e-04	1.497495863367367914054453792438e-05	0.000000000000000000000000000000e+00
-4.849364799950740234635304659605e+03	-2.440772212102118924031274316278e-04	1.516468572683432146223133502039e-05	0.000000000000000000000000000000e+00
-4.849264799950739870837423950434e+03	-2.444877006789146207769991558933e-04	1.535386882662044386906041726348e-05	0.000000000000000000000000000000e+00
-4.849164799950739507039543241262e+03	-2.448970464533539097111425331121e-04	1.554250847652123495115129847566e-05	0.000000000000000000000000000000e+00
-4.849064799950739143241662532091e+03	-2.453052521496650495609614939241e-04	1.573060523981980999598528914163e-05	0.000000000000000000000000000000e+00
-4.848964799950738779443781822920e+03	-2.457123113936356844679009814314e-04	1.591815969957332773700164896269e-05	0.000000000000000000000000000000e+00
-4.848864799950738415645901113749e+03	-2.461182178208235838204331891177e-04	1.610517245859264631627043307116e-05	0.000000000000000000000000000000e+00
-4.848764799950738051848020404577e+03	-2.465229650766742781897722380791e-04	1.629164413942149305025361427646e-05	0.000000000000000000000000000000e+00
-4.848664799950737688050139695406e+03	-2.469265468166386410554802299799e-04	1.647757538431516663337932093736e-05	0.000000000000000000000000000000e+00
-4.848564799950737324252258986235e+03	-2.473289567062902536906388029081e-04	1.666296685521872434558414421968e-05	0.000000000000000000000000000000e+00
-4.848464799950736960454378277063e+03	-2.477301884214429868874551843305e-04	1.684781923374472541459108410056e-05	0.000000000000000000000000000000e+00
-4.848364799950736596656497567892e+03	-2.481302356482679863716733770218e-04	1.703213322115046615841914279255e-05	0.000000000000000000000000000000e+00
-4.848264799950736232858616858721e+03	-2.485290920834110376877457149192e-04	1.721590953831475095383782281111e-05	0.000000000000000000000000000000e+00
-4.848164799950735869060736149549e+03	-2.489267514341096058233526733261e-04	1.739914892571417531384400656513e-05	0.000000000000000000000000000000e+00
-4.848064799950735505262855440378e+03	-2.493232074183097122035968062903e-04	1.758185214339893123855658452204e-05	0.000000000000000000000000000000e+00
-4.847964799950735141464974731207e+03	-2.497184537647828658953053082570e-04	1.776401997096812806326525391309e-05	0.000000000000000000000000000000e+00
-4.847864799950734777667094022036e+03	-2.501124842132427779708980786211e-04	1.794565320754463896802885503057e-05	0.000000000000000000000000000000e+00
-4.847764799950734413869213312864e+03	-2.505052925144619132419299134540e-04	1.812675267174946976069145609944e-05	0.000000000000000000000000000000e+00
-4.847664799950734050071332603693e+03	-2.508968724303881504128499457806e-04	1.830731920167564315705260868938e-05	0.000000000000000000000000000000e+00
-4.847564799950733686273451894522e+03	-2.512872177342609543437834673796e-04	1.848735365486160533445535170127e-05	0.000000000000000000000000000000e+00
-4.847464799950733322475571185350e+03	-2.516763222107278193638568719592e-04	1.866685690826415814692375294559e-05	0.000000000000000000000000000000e+00
-4.847364799950732958677690476179e+03	-2.520641796559603331137622284075e-04	1.884582985823090683745462126097e-05	0.000000000000000000000000000000e+00
-4.847264799950732594879809767008e+03	-2.524507838777702945984304783167e-04	1.902427342047224357625412327621e-05	0.000000000000000000000000000000e+00
-4.847164799950732231081929057837e+03	-2.528361286957254527689442635818e-04	1.920218853003283294360141464363e-05	0.000000000000000000000000000000e+00
-4.847064799950731867284048348665e+03	-2.532202079412653535246680025494e-04	1.937957614126264001492075395028e-05	0.000000000000000000000000000000e+00
-4.846964799950731503486167639494e+03	-2.536030154578169698749434690654e-04	1.955643722778746716674420913495e-05	0.000000000000000000000000000000e+00
-4.846864799950731139688286930323e+03	-2.539845451009102236805681229725e-04	1.973277278247902332048747953142e-05	0.000000000000000000000000000000e+00
-4.846764799950730775890406221151e+03	-2.543647907382932363447303192316e-04	1.990858381742452901217062255501e-05	0.000000000000000000000000000000e+00
-4.846664799950730412092525511980e+03	-2.547437462500476879241617655936e-04	2.008387136389580985423863879191e-05	0.000000000000000000000000000000e+00
-4.846564799950730048294644802809e+03	-2.551214055287037425594209860691e-04	2.025863647231795631651306288656e-05	0.000000000000000000000000000000e+00
-4.846464799950729684496764093637e+03	-2.554977624793550823253940329494e-04	2.043288021223748206363877988334e-05	0.000000000000000000000000000000e+00
-4.846364799950729320698883384466e+03	-2.558728110197736158211434531751e-04	2.060660367229002150660753522882e-05	0.000000000000000000000000000000e+00
-4.846264799950728956901002675295e+03	-2.562465450805242409698658789807e-04	2.077980796016754623956740433144e-05	0.000000000000000000000000000000e+00
-4.846164799950728593103121966124e+03	-2.566189586050792283480892486125e-04	2.095249420258511730257716676462e-05	0.000000000000000000000000000000e+00
-4.846064799950728229305241256952e+03	-2.569900455499324960946527784955e-04	2.112466354524715294151485101004e-05	0.000000000000000000000000000000e+00
-4.845964799950727865507360547781e+03	-2.573597998847139390297955596765e-04	2.129631715281323219393118384435e-05	0.000000000000000000000000000000e+00
-4.845864799950727501709479838610e+03	-2.577282155923032698832675357892e-04	2.146745620886343430084794436929e-05	0.000000000000000000000000000000e+00
-4.845764799950727137911599129438e+03	-2.580952866689440231527663538458e-04	2.163808191586318683944691054766e-05	0.000000000000000000000000000000e+00
-4.845664799950726774113718420267e+03	-2.584610071243571794916138451015e-04	2.180819549512766323423086645139e-05	0.000000000000000000000000000000e+00
-4.845564799950726410315837711096e+03	-2.588253709818546274661066330935e-04	2.197779818678569237720699103278e-05	0.000000000000000000000000000000e+00
-4.845464799950726046517957001925e+03	-2.591883722784526795229753659555e-04	2.214689124974322779093767465941e-05	0.000000000000000000000000000000e+00
-4.845364799950725682720076292753e+03	-2.595500050649851000658663302545e-04	2.231547596164630518369119405175e-05	0.000000000000000000000000000000e+00
-4.845264799950725318922195583582e+03	-2.599102634062161877419316891036e-04	2.248355361884356971185518203615e-05	0.000000000000000000000000000000e+00
-4.845164799950724955124314874411e+03	-2.602691413809536408879852231735e-04	2.265112553634831873950426783804e-05	0.000000000000000000000000000000e+00
-4.845064799950724591326434165239e+03	-2.606266330821612061362235746032e-04	2.281819304780007364764904398413e-05	0.000000000000000000000000000000e+00
-4.844964799950724227528553456068e+03	-2.609827326170710559694043695345e-04	2.298475750542570441008888293410e-05	0.000000000000000000000000000000e+00
-4.844864799950723863730672746897e+03	-2.613374341072962746962415891971e-04	2.315082028000006627828713523520e-05	0.000000000000000000000000000000e+00
-4.844764799950723499932792037725e+03	-2.616907316889428565358233225169e-04	2.331638276080617568032302133751e-05	0.000000000000000000000000000000e+00
-4.844664799950723136134911328554e+03	-2.620426195127216494919208944481e-04	2.348144635559493211018379510424e-05	0.000000000000000000000000000000e+00
-4.844564799950722772337030619383e+03	-2.623930917440600823868634972058e-04	2.364601249054436906673823393099e-05	0.000000000000000000000000000000e+00
-4.844464799950722408539149910212e+03	-2.627421425632137834751955729473e-04	2.381008261021844420678682252568e-05	0.000000000000000000000000000000e+00
-4.844364799950722044741269201040e+03	-2.630897661653778195865738265269e-04	2.397365817752536193592505231464e-05	0.000000000000000000000000000000e+00
-4.844264799950721680943388491869e+03	-2.634359567607979894787728625261e-04	2.413674067367543521348341450938e-05	0.000000000000000000000000000000e+00
-4.844164799950721317145507782698e+03	-2.637807085748816835098218280820e-04	2.429933159813848995967587585110e-05	0.000000000000000000000000000000e+00
-4.844064799950720953347627073526e+03	-2.641240158483087433101410557157e-04	2.446143246860080867682504801586e-05	0.000000000000000000000000000000e+00
-4.843964799950720589549746364355e+03	-2.644658728371418335637010876837e-04	2.462304482092160989653226166318e-05	0.000000000000000000000000000000e+00
-4.843864799950720225751865655184e+03	-2.648062738129370848397248217054e-04	2.478417020908906684092433414524e-05	0.000000000000000000000000000000e+00
-4.843764799950719861953984946012e+03	-2.651452130628539774828689168373e-04	2.494481020517587546237239792823e-05	0.000000000000000000000000000000e+00
-4.843664799950719498156104236841e+03	-2.654826848897653881337310721733e-04	2.510496639929435492102384464008e-05	0.000000000000000000000000000000e+00
-4.843564799950719134358223527670e+03	-2.658186836123673109887055598932e-04	2.526464039955110760520169688181e-05	0.000000000000000000000000000000e+00
-4.843464799950718770560342818499e+03	-2.661532035652883622194042612108e-04	2.542383383200120142522172861366e-05	0.000000000000000000000000000000e+00
-4.843364799950718406762462109327e+03	-2.664862390991990675516432052206e-04	2.558254834060190826194522428771e-05	0.000000000000000000000000000000e+00
-4.843264799950718042964581400156e+03	-2.668177845809209872141032349191e-04	2.574078558716598501754022065846e-05	0.000000000000000000000000000000e+00
-4.843164799950717679166700690985e+03	-2.671478343935354614162303032998e-04	2.589854725131451082097838733986e-05	0.000000000000000000000000000000e+00
-4.843064799950717315368819981813e+03	-2.674763829364923558261357694477e-04	2.605583503042925328321323397152e-05	0.000000000000000000000000000000e+00
-4.842964799950716951570939272642e+03	-2.678034246257183191575190761569e-04	2.621265063960459090709395613139e-05	0.000000000000000000000000000000e+00
-4.842864799950716587773058563471e+03	-2.681289538937252033869163003743e-04	2.636899581159898487575134196081e-05	0.000000000000000000000000000000e+00
-4.842764799950716223975177854300e+03	-2.684529651897177250294279637899e-04	2.652487229678600360758752851886e-05	0.000000000000000000000000000000e+00
-4.842664799950715860177297145128e+03	-2.687754529797013432548813405276e-04	2.668028186310489668973781884898e-05	0.000000000000000000000000000000e+00
-4.842564799950715496379416435957e+03	-2.690964117465897585332323949103e-04	2.683522629601070124934561467178e-05	0.000000000000000000000000000000e+00
-4.842464799950715132581535726786e+03	-2.694158359903120318092073492977e-04	2.698970739842392819649551094496e-05	0.000000000000000000000000000000e+00
-4.842364799950714768783655017614e+03	-2.697337202279197578870528761996e-04	2.714372699067978429309129506652e-05	0.000000000000000000000000000000e+00
-4.842264799950714404985774308443e+03	-2.700500589936935882939827990867e-04	2.729728691047694698833779580749e-05	0.000000000000000000000000000000e+00
-4.842164799950714041187893599272e+03	-2.703648468392499709840592903021e-04	2.745038901282590896148552706002e-05	0.000000000000000000000000000000e+00
-4.842064799950713677390012890100e+03	-2.706780783336473479409878262203e-04	2.760303516999685849052023622896e-05	0.000000000000000000000000000000e+00
-4.841964799950713313592132180929e+03	-2.709897480634920817303690210309e-04	2.775522727146712613998345842159e-05	0.000000000000000000000000000000e+00
-4.841864799950712949794251471758e+03	-2.712998506330443820519504605215e-04	2.790696722386818760352870938402e-05	0.000000000000000000000000000000e+00
-4.841764799950712585996370762587e+03	-2.716083806643236901907922931088e-04	2.805825695093222947747689521858e-05	0.000000000000000000000000000000e+00
-4.841664799950712222198490053415e+03	-2.719153327972140634684328208692e-04	2.820909839343826441284378281349e-05	0.000000000000000000000000000000e+00
-4.841564799950711858400609344244e+03	-2.722207016895690718030764720936e-04	2.835949350915780919836668705347e-05	0.000000000000000000000000000000e+00
-4.841464799950711494602728635073e+03	-2.725244820173165858495645252901e-04	2.850944427280012916266216382866e-05	0.000000000000000000000000000000e+00
-4.841364799950711130804847925901e+03	-2.728266684745632398786940875368e-04	2.865895267595703534298755277288e-05	0.000000000000000000000000000000e+00
-4.841264799950710767006967216730e+03	-2.731272557736987862363198242832e-04	2.880802072704726152566068186900e-05	0.000000000000000000000000000000e+00
-4.841164799950710403209086507559e+03	-2.734262386454997992811521978496e-04	2.895665045126038050055626571488e-05	0.000000000000000000000000000000e+00
-4.841064799950710039411205798388e+03	-2.737236118392335961629902030268e-04	2.910484389050030696352404369076e-05	0.000000000000000000000000000000e+00
-4.840964799950709675613325089216e+03	-2.740193701227615070796506113737e-04	2.925260310332834979727897883883e-05	0.000000000000000000000000000000e+00
-4.840864799950709311815444380045e+03	-2.743135082826420913237885912395e-04	2.939993016490585100021319664432e-05	0.000000000000000000000000000000e+00
-4.840764799950708948017563670874e+03	-2.746060211242339196488493335835e-04	2.954682716693637060554819551150e-05	0.000000000000000000000000000000e+00
-4.840664799950708584219682961702e+03	-2.748969034717983566350196777961e-04	2.969329621760745147214521910684e-05	0.000000000000000000000000000000e+00
-4.840564799950708220421802252531e+03	-2.751861501686015841136589976657e-04	2.983933944153195717071021253464e-05	0.000000000000000000000000000000e+00
-4.840464799950707856623921543360e+03	-2.754737560770168414321645844467e-04	2.998495897968897280099799529385e-05	0.000000000000000000000000000000e+00
-4.840364799950707492826040834188e+03	-2.757597160786261236177507871759e-04	3.013015698936429245693817413621e-05	0.000000000000000000000000000000e+00
-4.840264799950707129028160125017e+03	-2.760440250743216084906850316116e-04	3.027493564409045607023311663664e-05	0.000000000000000000000000000000e+00
-4.840164799950706765230279415846e+03	-2.763266779844068127269807177981e-04	3.041929713358638306627303171670e-05	0.000000000000000000000000000000e+00
-4.840064799950706401432398706675e+03	-2.766076697486975852907642448031e-04	3.056324366369657233918205596623e-05	0.000000000000000000000000000000e+00
-4.839964799950706037634517997503e+03	-2.768869953266225045554471684284e-04	3.070677745632986515786355674607e-05	0.000000000000000000000000000000e+00
-4.839864799950705673836637288332e+03	-2.771646496973233838451156074711e-04	3.084990074939782860128506536412e-05	0.000000000000000000000000000000e+00
-4.839764799950705310038756579161e+03	-2.774406278597550180343989101317e-04	3.099261579675265787904916980899e-05	0.000000000000000000000000000000e+00
-4.839664799950704946240875869989e+03	-2.777149248327851469887728175223e-04	3.113492486812470934559940460851e-05	0.000000000000000000000000000000e+00
-4.839564799950704582442995160818e+03	-2.779875356552937142734505115982e-04	3.127683024905958289289820140056e-05	0.000000000000000000000000000000e+00
-4.839464799950704218645114451647e+03	-2.782584553862718548117305417122e-04	3.141833424085481809608089154295e-05	0.000000000000000000000000000000e+00
-4.839364799950703854847233742476e+03	-2.785276791049209367534533754451e-04	3.155943916049612957318640238391e-05	0.000000000000000000000000000000e+00
-4.839264799950703491049353033304e+03	-2.787952019107507901918285853071e-04	3.170014734059326287412758360595e-05	0.000000000000000000000000000000e+00
-4.839164799950703127251472324133e+03	-2.790610189236780443004792839901e-04	3.184046112931542346505611740248e-05	0.000000000000000000000000000000e+00
-4.839064799950702763453591614962e+03	-2.793251252841238681592916925922e-04	3.198038289032629913691274659016e-05	0.000000000000000000000000000000e+00
-4.838964799950702399655710905790e+03	-2.795875161531116031600474602925e-04	3.211991500271865550937208655391e-05	0.000000000000000000000000000000e+00
-4.838864799950702035857830196619e+03	-2.798481867123639617311869898231e-04	3.225905986094854528776348923103e-05	0.000000000000000000000000000000e+00
-4.838764799950701672059949487448e+03	-2.801071321643999550120296415656e-04	3.239781987476908383912291289342e-05	0.000000000000000000000000000000e+00
-4.838664799950701308262068778276e+03	-2.803643477326313868461249434461e-04	3.253619746916381141616653183135e-05	0.000000000000000000000000000000e+00
-4.838564799950700944464188069105e+03	-2.806198286614591851442779280035e-04	3.267419508427970301555828824824e-05	0.000000000000000000000000000000e+00
-4.838464799950700580666307359934e+03	-2.808735702163694079869227238078e-04	3.281181517535969712146340371284e-05	0.000000000000000000000000000000e+00
-4.838364799950700216868426650763e+03	-2.811255676840287618355185284003e-04	3.294906021267487208339583282246e-05	0.000000000000000000000000000000e+00
-4.838264799950699853070545941591e+03	-2.813758163723799571136197084087e-04	3.308593268145619558946030069890e-05	0.000000000000000000000000000000e+00
-4.838164799950699489272665232420e+03	-2.816243116107365216868596569100e-04	3.322243508182589466883397055774e-05	0.000000000000000000000000000000e+00
-4.838064799950699125474784523249e+03	-2.818710487498776685530432750681e-04	3.335856992872839201337911707590e-05	0.000000000000000000000000000000e+00
-4.837964799950698761676903814077e+03	-2.821160231621422961705014653688e-04	3.349433975186087638102258590145e-05	0.000000000000000000000000000000e+00
-4.837864799950698397879023104906e+03	-2.823592302415232056268801219545e-04	3.362974709560345287079341503045e-05	0.000000000000000000000000000000e+00
-4.837764799950698034081142395735e+03	-2.826006654037605588664083811068e-04	3.376479451894891372710008625724e-05	0.000000000000000000000000000000e+00
-4.837664799950697670283261686563e+03	-2.828403240864351742868409989029e-04	3.389948459543208223940236045735e-05	0.000000000000000000000000000000e+00
-4.837564799950697306485380977392e+03	-2.830782017490614428656403589457e-04	3.403381991305881105244063311588e-05	0.000000000000000000000000000000e+00
-4.837464799950696942687500268221e+03	-2.833142938731799190255067344424e-04	3.416780307423455357185987368851e-05	0.000000000000000000000000000000e+00
-4.837364799950696578889619559050e+03	-2.835485959624495862392568046317e-04	3.430143669569254234654603896715e-05	0.000000000000000000000000000000e+00
-4.837264799950696215091738849878e+03	-2.837811035427397431639418012850e-04	3.443472340842158798020211651902e-05	0.000000000000000000000000000000e+00
-4.837164799950695851293858140707e+03	-2.840118121622215103042052852800e-04	3.456766585759351890095453230245e-05	0.000000000000000000000000000000e+00
-4.837064799950695487495977431536e+03	-2.842407173914589572048805532489e-04	3.470026670249016034503625194318e-05	0.000000000000000000000000000000e+00
-4.836964799950695123698096722364e+03	-2.844678148235000670132621714004e-04	3.483252861643000163234529242828e-05	0.000000000000000000000000000000e+00
-4.836864799950694759900216013193e+03	-2.846931000739670505200740180385e-04	3.496445428669444331366139566697e-05	0.000000000000000000000000000000e+00
-4.836764799950694396102335304022e+03	-2.849165687811466059903287018074e-04	3.509604641445365807083875409056e-05	0.000000000000000000000000000000e+00
-4.836664799950694032304454594851e+03	-2.851382166060794742627748643571e-04	3.522730771469209925129267846344e-05	0.000000000000000000000000000000e+00
-4.836564799950693668506573885679e+03	-2.853580392326500480594531072853e-04	3.535824091613358249788084952669e-05	0.000000000000000000000000000000e+00
-4.836464799950693304708693176508e+03	-2.855760323676752765638398035009e-04	3.548884876116604889439640202475e-05	0.000000000000000000000000000000e+00
-4.836364799950692940910812467337e+03	-2.857921917409932447383391629359e-04	3.561913400576588087766485846153e-05	0.000000000000000000000000000000e+00
-4.836264799950692577112931758165e+03	-2.860065131055515900114494254325e-04	3.574909941942191999404362934278e-05	0.000000000000000000000000000000e+00
-4.836164799950692213315051048994e+03	-2.862189922374953768638428108773e-04	3.587874778505903742252536314794e-05	0.000000000000000000000000000000e+00
-4.836064799950691849517170339823e+03	-2.864296249362545377335764751336e-04	3.600808189896138601345312868496e-05	0.000000000000000000000000000000e+00
-4.835964799950691485719289630651e+03	-2.866384070246311512909775931490e-04	3.613710457069524575142091538105e-05	0.000000000000000000000000000000e+00
-4.835864799950691121921408921480e+03	-2.868453343488862328225508235846e-04	3.626581862303152362873165381885e-05	0.000000000000000000000000000000e+00
-4.835764799950690758123528212309e+03	-2.870504027788260909340167792436e-04	3.639422689186787404809486634605e-05	0.000000000000000000000000000000e+00
-4.835664799950690394325647503138e+03	-2.872536082078883047825901275729e-04	3.652233222615044653082752579287e-05	0.000000000000000000000000000000e+00
-4.835564799950690030527766793966e+03	-2.874549465532274844688231940637e-04	3.665013748779529461187601246941e-05	0.000000000000000000000000000000e+00
-4.835464799950689666729886084795e+03	-2.876544137558004351172546986248e-04	3.677764555160937815902338909879e-05	0.000000000000000000000000000000e+00
-4.835364799950689302932005375624e+03	-2.878520057804510499065153705800e-04	3.690485930521124720770850813345e-05	0.000000000000000000000000000000e+00
-4.835264799950688939134124666452e+03	-2.880477186159949320488904422888e-04	3.703178164895133954882117111040e-05	0.000000000000000000000000000000e+00
-4.835164799950688575336243957281e+03	-2.882415482753032036182527786394e-04	3.715841549583191917452765218322e-05	0.000000000000000000000000000000e+00
-4.835064799950688211538363248110e+03	-2.884334907953864770083218793673e-04	3.728476377142666913465374189940e-05	0.000000000000000000000000000000e+00
-4.834964799950687847740482538939e+03	-2.886235422374780132392935172447e-04	3.741082941379993202736173318890e-05	0.000000000000000000000000000000e+00
-4.834864799950687483942601829767e+03	-2.888116986871167176341435034459e-04	3.753661537342557101906703742600e-05	0.000000000000000000000000000000e+00
-4.834764799950687120144721120596e+03	-2.889979562542295391837365858834e-04	3.766212461310551237996663287433e-05	0.000000000000000000000000000000e+00
-4.834664799950686756346840411425e+03	-2.891823110732137072816094747196e-04	3.778736010788790854880714320529e-05	0.000000000000000000000000000000e+00
-4.834564799950686392548959702253e+03	-2.893647593030183721475590008509e-04	3.791232484498496916073759233079e-05	0.000000000000000000000000000000e+00
-4.834464799950686028751078993082e+03	-2.895452971272259199905785287399e-04	3.803702182369042615692894537816e-05	0.000000000000000000000000000000e+00
-4.834364799950685664953198283911e+03	-2.897239207541329087010339993213e-04	3.816145405529668040980548204821e-05	0.000000000000000000000000000000e+00
-4.834264799950685301155317574739e+03	-2.899006264168305698619709787067e-04	3.828562456301158243004295611556e-05	0.000000000000000000000000000000e+00
-4.834164799950684937357436865568e+03	-2.900754103732847686593354641360e-04	3.840953638187486748412427517430e-05	0.000000000000000000000000000000e+00
-4.834064799950684573559556156397e+03	-2.902482689064158553719774413793e-04	3.853319255867427222750701276688e-05	0.000000000000000000000000000000e+00
-4.833964799950684209761675447226e+03	-2.904191983241778663403509508356e-04	3.865659615186128541955770665517e-05	0.000000000000000000000000000000e+00
-4.833864799950683845963794738054e+03	-2.905881949596372912543451594303e-04	3.877975023146658015409798947459e-05	0.000000000000000000000000000000e+00
-4.833764799950683482165914028883e+03	-2.907552551710515693905723111357e-04	3.890265787901510727677181766815e-05	0.000000000000000000000000000000e+00
-4.833664799950683118368033319712e+03	-2.909203753419472063788953075658e-04	3.902532218744082966044306459708e-05	0.000000000000000000000000000000e+00
-4.833564799950682754570152610540e+03	-2.910835518811971320274345487178e-04	3.914774626100116510125925817221e-05	0.000000000000000000000000000000e+00
-4.833464799950682390772271901369e+03	-2.912447812230981123576833979882e-04	3.926993321519107007274568266197e-05	0.000000000000000000000000000000e+00
-4.833364799950682026974391192198e+03	-2.914040598274472942778856587864e-04	3.939188617665679821924773484909e-05	0.000000000000000000000000000000e+00
-4.833264799950681663176510483027e+03	-2.915613841796187502564130511473e-04	3.951360828310933358872153453589e-05	0.000000000000000000000000000000e+00
-4.833164799950681299378629773855e+03	-2.917167507906391556334046999410e-04	3.963510268323749860487278939836e-05	0.000000000000000000000000000000e+00
-4.833064799950680935580749064684e+03	-2.918701561972634117222979988071e-04	3.975637253662074355490749222319e-05	0.000000000000000000000000000000e+00
-4.832964799950680571782868355513e+03	-2.920215969620496183900559827862e-04	3.987742101364159726410371642480e-05	0.000000000000000000000000000000e+00
-4.832864799950680207984987646341e+03	-2.921710696734336671666343310250e-04	3.999825129539781283852240001409e-05	0.000000000000000000000000000000e+00
-4.832764799950679844187106937170e+03	-2.923185709458034548836879995548e-04	4.011886657361419492332996195039e-05	0.000000000000000000000000000000e+00
-4.832664799950679480389226227999e+03	-2.924640974195726094223002355932e-04	4.023927005055408814794201677323e-05	0.000000000000000000000000000000e+00
-4.832564799950679116591345518827e+03	-2.926076457612537275697339733682e-04	4.035946493893058774436038982358e-05	0.000000000000000000000000000000e+00
-4.832464799950678752793464809656e+03	-2.927492126635313960357487328423e-04	4.047945446181739102354049664179e-05	0.000000000000000000000000000000e+00
-4.832364799950678388995584100485e+03	-2.928887948453344535273967785827e-04	4.059924185255938457747917902374e-05	0.000000000000000000000000000000e+00
-4.832264799950678025197703391314e+03	-2.930263890519080359833847815310e-04	4.071883035468287233933290525378e-05	0.000000000000000000000000000000e+00
-4.832164799950677661399822682142e+03	-2.931619920548850254972406137455e-04	4.083822322180554614552000503025e-05	0.000000000000000000000000000000e+00
-4.832064799950677297601941972971e+03	-2.932956006523572824000456460425e-04	4.095742371754611070838042463649e-05	0.000000000000000000000000000000e+00
-4.831964799950676933804061263800e+03	-2.934272116689462268218635543349e-04	4.107643511543362398576520466698e-05	0.000000000000000000000000000000e+00
-4.831864799950676570006180554628e+03	-2.935568219558729865723001317690e-04	4.119526069881651906623779013650e-05	0.000000000000000000000000000000e+00
-4.831764799950676206208299845457e+03	-2.936844283910281113401941066599e-04	4.131390376077134822746864117882e-05	0.000000000000000000000000000000e+00
-4.831664799950675842410419136286e+03	-2.938100278790410158427648390500e-04	4.143236760401120173397809809401e-05	0.000000000000000000000000000000e+00
-4.831564799950675478612538427114e+03	-2.939336173513486640332392774155e-04	4.155065554079386236059970305412e-05	0.000000000000000000000000000000e+00
-4.831464799950675114814657717943e+03	-2.940551937662639822579357939958e-04	4.166877089282962110276462008862e-05	0.000000000000000000000000000000e+00
-4.831364799950674751016777008772e+03	-2.941747541090438387324790259214e-04	4.178671699118884216503366779705e-05	0.000000000000000000000000000000e+00
-4.831264799950674387218896299601e+03	-2.942922953919564809169284735901e-04	4.190449717620920946524118444465e-05	0.000000000000000000000000000000e+00
-4.831164799950674023421015590429e+03	-2.944078146543484849999294805656e-04	4.202211479740269531183219364756e-05	0.000000000000000000000000000000e+00
-4.831064799950673659623134881258e+03	-2.945213089627113801222124678247e-04	4.213957321336223092560213654423e-05	0.000000000000000000000000000000e+00
-4.830964799950673295825254172087e+03	-2.946327754107476220787886767027e-04	4.225687579166810591089348259075e-05	0.000000000000000000000000000000e+00
-4.830864799950672932027373462915e+03	-2.947422111194363501807114147368e-04	4.237402590879407634745848487690e-05	0.000000000000000000000000000000e+00
-4.830764799950672568229492753744e+03	-2.948496132370983851753165616572e-04	4.249102695001318827925165799719e-05	0.000000000000000000000000000000e+00
-4.830664799950672204431612044573e+03	-2.949549789394610645361372025519e-04	4.260788230930332337641555651153e-05	0.000000000000000000000000000000e+00
-4.830564799950671840633731335402e+03	-2.950583054297222646011888969042e-04	4.272459538925245999419627596083e-05	0.000000000000000000000000000000e+00
-4.830464799950671476835850626230e+03	-2.951595899386142600809290748032e-04	4.284116960096367673384298857542e-05	0.000000000000000000000000000000e+00
-4.830364799950671113037969917059e+03	-2.952588297244669872550215661278e-04	4.295760836395986462417362350408e-05	0.000000000000000000000000000000e+00
-4.830264799950670749240089207888e+03	-2.953560220732708192781235112534e-04	4.307391510608816825259742566701e-05	0.000000000000000000000000000000e+00
-4.830164799950670385442208498716e+03	-2.954511642987387993845860290065e-04	4.319009326342416262185797126705e-05	0.000000000000000000000000000000e+00
-4.830064799950670021644327789545e+03	-2.955442537423686572527203875183e-04	4.330614628017577250876021799364e-05	0.000000000000000000000000000000e+00
-4.829964799950669657846447080374e+03	-2.956352877735039580073261866744e-04	4.342207760858688689103654367862e-05	0.000000000000000000000000000000e+00
-4.829864799950669294048566371202e+03	-2.957242637893951428020022920151e-04	4.353789070884074975751470981677e-05	0.000000000000000000000000000000e+00
-4.829764799950668930250685662031e+03	-2.958111792152598104599370287815e-04	4.365358904896307986774270371022e-05	0.000000000000000000000000000000e+00
-4.829664799950668566452804952860e+03	-2.958960315043427822742638788611e-04	4.376917610472491268480688120235e-05	0.000000000000000000000000000000e+00
-4.829564799950668202654924243689e+03	-2.959788181379752994466791893302e-04	4.388465535954519836266130017322e-05	0.000000000000000000000000000000e+00
-4.829464799950667838857043534517e+03	-2.960595366256342205260598809957e-04	4.400003030439312868291393265885e-05	0.000000000000000000000000000000e+00
-4.829364799950667475059162825346e+03	-2.961381845050002972752345442586e-04	4.411530443769024715117837986966e-05	0.000000000000000000000000000000e+00
-4.829264799950667111261282116175e+03	-2.962147593420161794872114136012e-04	4.423048126521225416156457566075e-05	0.000000000000000000000000000000e+00
-4.829164799950666747463401407003e+03	-2.962892587309439319104287235973e-04	4.434556429999060887326214897008e-05	0.000000000000000000000000000000e+00
-4.829064799950666383665520697832e+03	-2.963616802944219548628101978949e-04	4.446055706221383970778993077744e-05	0.000000000000000000000000000000e+00
-4.828964799950666019867639988661e+03	-2.964320216835215795851687925477e-04	4.457546307912864478207454199676e-05	0.000000000000000000000000000000e+00
-4.828864799950665656069759279490e+03	-2.965002805778029588631983237690e-04	4.469028588494074161977659409573e-05	0.000000000000000000000000000000e+00
-4.828764799950665292271878570318e+03	-2.965664546853705781787047257581e-04	4.480502902071545258833734637349e-05	0.000000000000000000000000000000e+00
-4.828664799950664928473997861147e+03	-2.966305417429283873900769386012e-04	4.491969603427806671932728810326e-05	0.000000000000000000000000000000e+00
-4.828564799950664564676117151976e+03	-2.966925395158340650510198077683e-04	4.503429048011397791209664553946e-05	0.000000000000000000000000000000e+00
-4.828464799950664200878236442804e+03	-2.967524457981532285191783593348e-04	4.514881591926855208688276754891e-05	0.000000000000000000000000000000e+00
-4.828364799950663837080355733633e+03	-2.968102584127128851232413353500e-04	4.526327591924678427374659217541e-05	0.000000000000000000000000000000e+00
-4.828264799950663473282475024462e+03	-2.968659752111543412289584864538e-04	4.537767405391273208481103806911e-05	0.000000000000000000000000000000e+00
-4.828164799950663109484594315290e+03	-2.969195940739858402546147431167e-04	4.549201390338869168848343060851e-05	0.000000000000000000000000000000e+00
-4.828064799950662745686713606119e+03	-2.969711129106344959550922713021e-04	4.560629905395417049577058699050e-05	0.000000000000000000000000000000e+00
-4.827964799950662381888832896948e+03	-2.970205296594976293947376611015e-04	4.572053309794462267736867011614e-05	0.000000000000000000000000000000e+00
-4.827864799950662018090952187777e+03	-2.970678422879940517101204910944e-04	4.583471963364996784031854537567e-05	0.000000000000000000000000000000e+00
-4.827764799950661654293071478605e+03	-2.971130487926142084605107829276e-04	4.594886226521288608796306229820e-05	0.000000000000000000000000000000e+00
-4.827664799950661290495190769434e+03	-2.971561471989703781884650801715e-04	4.606296460252687591067910499731e-05	0.000000000000000000000000000000e+00
-4.827564799950660926697310060263e+03	-2.971971355618459494085659144957e-04	4.617703026113413589375661372216e-05	0.000000000000000000000000000000e+00
-4.827464799950660562899429351091e+03	-2.972360119652444265456181504703e-04	4.629106286212320247978879717010e-05	0.000000000000000000000000000000e+00
-4.827364799950660199101548641920e+03	-2.972727745224378937717590876133e-04	4.640506603202636411436426966404e-05	0.000000000000000000000000000000e+00
-4.827264799950659835303667932749e+03	-2.973074213760148283222650711366e-04	4.651904340271690598516973746968e-05	0.000000000000000000000000000000e+00
-4.827164799950659471505787223577e+03	-2.973399506979274801304891084897e-04	4.663299861130610403934029783990e-05	0.000000000000000000000000000000e+00
-4.827064799950659107707906514406e+03	-2.973703606895387635718208674263e-04	4.674693530004004281795670916466e-05	0.000000000000000000000000000000e+00
-4.826964799950658743910025805235e+03	-2.973986495816687155267776798695e-04	4.686085711619620289758100795119e-05	0.000000000000000000000000000000e+00
-4.826864799950658380112145096064e+03	-2.974248156346401402924661816485e-04	4.697476771197988570146625297852e-05	0.000000000000000000000000000000e+00
-4.826764799950658016314264386892e+03	-2.974488571383239834435008308589e-04	4.708867074442038081275030414474e-05	0.000000000000000000000000000000e+00
-4.826664799950657652516383677721e+03	-2.974707724121841093817275591960e-04	4.720256987526700453864161866058e-05	0.000000000000000000000000000000e+00
-4.826564799950657288718502968550e+03	-2.974905598053216452050784290861e-04	4.731646877088488775285265997006e-05	0.000000000000000000000000000000e+00
-4.826464799950656924920622259378e+03	-2.975082176965185656349055509651e-04	4.743037110215058755518027777676e-05	0.000000000000000000000000000000e+00
-4.826364799950656561122741550207e+03	-2.975237444942809526826632549046e-04	4.754428054434752274823305917550e-05	0.000000000000000000000000000000e+00
-4.826264799950656197324860841036e+03	-2.975371386368817674256126437626e-04	4.765820077706121280251491678648e-05	0.000000000000000000000000000000e+00
-4.826164799950655833526980131865e+03	-2.975483985924028628410054064801e-04	4.777213548407432030986491389157e-05	0.000000000000000000000000000000e+00
-4.826064799950655469729099422693e+03	-2.975575228587767255897245100016e-04	4.788608835326151047778048264192e-05	0.000000000000000000000000000000e+00
-4.825964799950655105931218713522e+03	-2.975645099638274046482955270676e-04	4.800006307648414799341476943972e-05	0.000000000000000000000000000000e+00
-4.825864799950654742133338004351e+03	-2.975693584653112231004634669063e-04	4.811406334948479059966663928805e-05	0.000000000000000000000000000000e+00
-4.825764799950654378335457295179e+03	-2.975720669509567309872488660716e-04	4.822809287178152004094480731489e-05	0.000000000000000000000000000000e+00
-4.825664799950654014537576586008e+03	-2.975726340385042786862435093553e-04	4.834215534656209682607894140283e-05	0.000000000000000000000000000000e+00
-4.825564799950653650739695876837e+03	-2.975710583757447771392767865706e-04	4.845625448057793203211415788978e-05	0.000000000000000000000000000000e+00
-4.825464799950653286941815167665e+03	-2.975673386405583496598648007847e-04	4.857039398403790325404322247849e-05	0.000000000000000000000000000000e+00
-4.825364799950652923143934458494e+03	-2.975614735409520079587042395985e-04	4.868457757050198081915856618274e-05	0.000000000000000000000000000000e+00
-4.825264799950652559346053749323e+03	-2.975534618150971113287317493246e-04	4.879880895677471847613274058553e-05	0.000000000000000000000000000000e+00
-4.825164799950652195548173040152e+03	-2.975433022313662295189884421376e-04	4.891309186279854757245511009955e-05	0.000000000000000000000000000000e+00
-4.825064799950651831750292330980e+03	-2.975309935883692466669636633725e-04	4.902743001154692893033340550524e-05	0.000000000000000000000000000000e+00
-4.824964799950651467952411621809e+03	-2.975165347149891941803956374457e-04	4.914182712891735564479656073189e-05	0.000000000000000000000000000000e+00
-4.824864799950651104154530912638e+03	-2.974999244704173246775513739237e-04	4.925628694362415937015378664121e-05	0.000000000000000000000000000000e+00
-4.824764799950650740356650203466e+03	-2.974811617441879148769634522154e-04	4.937081318709120818623639626033e-05	0.000000000000000000000000000000e+00
-4.824664799950650376558769494295e+03	-2.974602454562122553355374421358e-04	4.948540959334442828178660112037e-05	0.000000000000000000000000000000e+00
-4.824564799950650012760888785124e+03	-2.974371745568121522956817059935e-04	4.960007989890415623125685673500e-05	0.000000000000000000000000000000e+00
-4.824464799950649648963008075953e+03	-2.974119480267529416414595822005e-04	4.971482784267740318018269363165e-05	0.000000000000000000000000000000e+00
-4.824364799950649285165127366781e+03	-2.973845648772760149637639504050e-04	4.982965716584989541385747324753e-05	0.000000000000000000000000000000e+00
-4.824264799950648921367246657610e+03	-2.973550241501307493142969295974e-04	4.994457161177805393963494151599e-05	0.000000000000000000000000000000e+00
-4.824164799950648557569365948439e+03	-2.973233249176057322281374606376e-04	5.005957492588075045253370731757e-05	0.000000000000000000000000000000e+00
-4.824064799950648193771485239267e+03	-2.972894662825596072755485188566e-04	5.017467085553099553820594058706e-05	0.000000000000000000000000000000e+00
-4.823964799950647829973604530096e+03	-2.972534473784513775126980839048e-04	5.028986314994744391678946349167e-05	0.000000000000000000000000000000e+00
-4.823864799950647466175723820925e+03	-2.972152673693701126211852425740e-04	5.040515556008579804280617109313e-05	0.000000000000000000000000000000e+00
-4.823764799950647102377843111753e+03	-2.971749254500640055262628003163e-04	5.052055183853005585099815721861e-05	0.000000000000000000000000000000e+00
-4.823664799950646738579962402582e+03	-2.971324208459691037544081471111e-04	5.063605573938362975315585767788e-05	0.000000000000000000000000000000e+00
-4.823564799950646374782081693411e+03	-2.970877528132372276392647592047e-04	5.075167101816035721472894493012e-05	0.000000000000000000000000000000e+00
-4.823464799950646010984200984240e+03	-2.970409206387634548467147066475e-04	5.086740143167538935869281813140e-05	0.000000000000000000000000000000e+00
-4.823364799950645647186320275068e+03	-2.969919236402132254291907909050e-04	5.098325073793592371535279839101e-05	0.000000000000000000000000000000e+00
-4.823264799950645283388439565897e+03	-2.969407611660485253081420697896e-04	5.109922269603184210445823154600e-05	0.000000000000000000000000000000e+00
-4.823164799950644919590558856726e+03	-2.968874325955537444958476367418e-04	5.121532106602624687336292041984e-05	0.000000000000000000000000000000e+00
-4.823064799950644555792678147554e+03	-2.968319373388609932161441573584e-04	5.133154960884583450485968425525e-05	0.000000000000000000000000000000e+00
-4.822964799950644191994797438383e+03	-2.967742748369747132937412903431e-04	5.144791208617120823864271583759e-05	0.000000000000000000000000000000e+00
-4.822864799950643828196916729212e+03	-2.967144445617959642828853628060e-04	5.156441226032704161497122186120e-05	0.000000000000000000000000000000e+00
-4.822764799950643464399036020041e+03	-2.966524460161457880241764328844e-04	5.168105389417216070317012688307e-05	0.000000000000000000000000000000e+00
-4.822664799950643100601155310869e+03	-2.965882787337883563609508552616e-04	5.179784075098951113364995069155e-05	0.000000000000000000000000000000e+00
-4.822564799950642736803274601698e+03	-2.965219422794534141242517311099e-04	5.191477659437600315718228105588e-05	0.000000000000000000000000000000e+00
-4.822464799950642373005393892527e+03	-2.964534362488581800167131152790e-04	5.203186518813229571780304416606e-05	0.000000000000000000000000000000e+00
-4.822364799950642009207513183355e+03	-2.963827602687285969751407321837e-04	5.214911029615243822418063635027e-05	0.000000000000000000000000000000e+00
-4.822264799950641645409632474184e+03	-2.963099139968201488522236974887e-04	5.226651568231346488713900955148e-05	0.000000000000000000000000000000e+00
-4.822164799950641281611751765013e+03	-2.962348971219380807870513727664e-04	5.238408511036483320311846201278e-05	0.000000000000000000000000000000e+00
-4.822064799950640917813871055841e+03	-2.961577093639569690543267288518e-04	5.250182234381784888510927289396e-05	0.000000000000000000000000000000e+00
-4.821964799950640554015990346670e+03	-2.960783504738398030226020907207e-04	5.261973114583492138699588602790e-05	0.000000000000000000000000000000e+00
-4.821864799950640190218109637499e+03	-2.959968202336564708013200153403e-04	5.273781527911879909911035957393e-05	0.000000000000000000000000000000e+00
-4.821764799950639826420228928328e+03	-2.959131184566017027867679267672e-04	5.285607850580166901851425498293e-05	0.000000000000000000000000000000e+00
-4.821664799950639462622348219156e+03	-2.958272449870124188968378842191e-04	5.297452458733422931422621382502e-05	0.000000000000000000000000000000e+00
-4.821564799950639098824467509985e+03	-2.957391997003845337047001073927e-04	5.309315728437463314344155196345e-05	0.000000000000000000000000000000e+00
-4.821464799950638735026586800814e+03	-2.956489825033891652612816347556e-04	5.321198035667737148137965141892e-05	0.000000000000000000000000000000e+00
-4.821364799950638371228706091642e+03	-2.955565933338882476065501148099e-04	5.333099756298209496475914992430e-05	0.000000000000000000000000000000e+00
-4.821264799950638007430825382471e+03	-2.954620321609496553898199788790e-04	5.345021266090236119637377210090e-05	0.000000000000000000000000000000e+00
-4.821164799950637643632944673300e+03	-2.953652989848616779687551225919e-04	5.356962940681430073450522422185e-05	0.000000000000000000000000000000e+00
-4.821064799950637279835063964128e+03	-2.952663938371469514072853446152e-04	5.368925155574520854343673059716e-05	0.000000000000000000000000000000e+00
-4.820964799950636916037183254957e+03	-2.951653167805759025825451669078e-04	5.380908286126210833891225782111e-05	0.000000000000000000000000000000e+00
-4.820864799950636552239302545786e+03	-2.950620679091793801401832908482e-04	5.392912707536021528964206850354e-05	0.000000000000000000000000000000e+00
-4.820764799950636188441421836615e+03	-2.949566473482609601890203077090e-04	5.404938794835135128496322876046e-05	0.000000000000000000000000000000e+00
-4.820664799950635824643541127443e+03	-2.948490552544085472642942935551e-04	5.416986922875233309744580356693e-05	0.000000000000000000000000000000e+00
-4.820564799950635460845660418272e+03	-2.947392918155054873999287856634e-04	5.429057466317325212528180355953e-05	0.000000000000000000000000000000e+00
-4.820464799950635097047779709101e+03	-2.946273572507410306794972676414e-04	5.441150799620574058214697577007e-05	0.000000000000000000000000000000e+00
-4.820364799950634733249898999929e+03	-2.945132518106201974759927875169e-04	5.453267297031117670069039204961e-05	0.000000000000000000000000000000e+00
-4.820264799950634369452018290758e+03	-2.943969757769731568006199573517e-04	5.465407332570884250217899125168e-05	0.000000000000000000000000000000e+00
-4.820164799950634005654137581587e+03	-2.942785294629639541302834615522e-04	5.477571280026404090856065320914e-05	0.000000000000000000000000000000e+00
-4.820064799950633641856256872416e+03	-2.941579132130986971339903224276e-04	5.489759512937616542068222647011e-05	0.000000000000000000000000000000e+00
-4.819964799950633278058376163244e+03	-2.940351274032331992981659229969e-04	5.501972404586673591518966586200e-05	0.000000000000000000000000000000e+00
-4.819864799950632914260495454073e+03	-2.939101724405799730306665384916e-04	5.514210327986738023131954578027e-05	0.000000000000000000000000000000e+00
-4.819764799950632550462614744902e+03	-2.937830487637145180333797522820e-04	5.526473655870781575769057347713e-05	0.000000000000000000000000000000e+00
-4.819664799950632186664734035730e+03	-2.936537568425815012546076232525e-04	5.538762760680374970393216593756e-05	0.000000000000000000000000000000e+00
-4.819564799950631822866853326559e+03	-2.935222971784997984291687433966e-04	5.551078014554479970110376085835e-05	0.000000000000000000000000000000e+00
-4.819464799950631459068972617388e+03	-2.933886703041672103578485497621e-04	5.563419789318235341574192531766e-05	0.000000000000000000000000000000e+00
-4.819364799950631095271091908216e+03	-2.932528767836646370857633936424e-04	5.575788456471742138764388641015e-05	0.000000000000000000000000000000e+00
-4.819264799950630731473211199045e+03	-2.931149172124597099796383670167e-04	5.588184387178844921006959367560e-05	0.000000000000000000000000000000e+00
-4.819164799950630367675330489874e+03	-2.929747922174095564433471405863e-04	5.600607952255912970994378152767e-05	0.000000000000000000000000000000e+00
-4.819064799950630003877449780703e+03	-2.928325024567632935829086804347e-04	5.613059522160618802300371954495e-05	0.000000000000000000000000000000e+00
-4.818964799950629640079569071531e+03	-2.926880486201638171400718491100e-04	5.625539466980713956389265062441e-05	0.000000000000000000000000000000e+00
-4.818864799950629276281688362360e+03	-2.925414314286489399045965154045e-04	5.638048156422807510130754127253e-05	0.000000000000000000000000000000e+00
-4.818764799950628912483807653189e+03	-2.923926516346522048658829184831e-04	5.650585959801138484677462958672e-05	0.000000000000000000000000000000e+00
-4.818664799950628548685926944017e+03	-2.922417100220027225826457950575e-04	5.663153246026350287221570733998e-05	0.000000000000000000000000000000e+00
-4.818564799950628184888046234846e+03	-2.920886074059247375020453851846e-04	5.675750383594265830377798009998e-05	0.000000000000000000000000000000e+00
-4.818464799950627821090165525675e+03	-2.919333446330364353372976982115e-04	5.688377740574659941060961521053e-05	0.000000000000000000000000000000e+00
-4.818364799950627457292284816504e+03	-2.917759225813483709745244087941e-04	5.701035684600033124616244584182e-05	0.000000000000000000000000000000e+00
-4.818264799950627093494404107332e+03	-2.916163421602610290178647645121e-04	5.713724582854383973696751897187e-05	0.000000000000000000000000000000e+00
-4.818164799950626729696523398161e+03	-2.914546043105621132840443721079e-04	5.726444802061984965272853354001e-05	0.000000000000000000000000000000e+00
-4.818064799950626365898642688990e+03	-2.912907100044228605149887467718e-04	5.739196708476156902388812253157e-05	0.000000000000000000000000000000e+00
-4.817964799950626002100761979818e+03	-2.911246602453942456702196128759e-04	5.751980667868045388798486916571e-05	0.000000000000000000000000000000e+00
-4.817864799950625638302881270647e+03	-2.909564560684022114372959677553e-04	5.764797045515397303601032308329e-05	0.000000000000000000000000000000e+00
-4.817764799950625274505000561476e+03	-2.907860985397424640613861512861e-04	5.777646206191339308755675063800e-05	0.000000000000000000000000000000e+00
-4.817664799950624910707119852304e+03	-2.906135887570747270737536727125e-04	5.790528514153159067101919732501e-05	0.000000000000000000000000000000e+00
-4.817564799950624546909239143133e+03	-2.904389278494162902888309218952e-04	5.803444333131088493258828431287e-05	0.000000000000000000000000000000e+00
-4.817464799950624183111358433962e+03	-2.902621169771350167002066378075e-04	5.816394026317087682150658300984e-05	0.000000000000000000000000000000e+00
-4.817364799950623819313477724791e+03	-2.900831573319419699058530071056e-04	5.829377956353632225664287980216e-05	0.000000000000000000000000000000e+00
-4.817264799950623455515597015619e+03	-2.899020501368830115412889014692e-04	5.842396485322503239812075293003e-05	0.000000000000000000000000000000e+00
-4.817164799950623091717716306448e+03	-2.897187966463302902925258663913e-04	5.855449974733582812905577363871e-05	0.000000000000000000000000000000e+00
-4.817064799950622727919835597277e+03	-2.895333981459727551270588730148e-04	5.868538785513647420850197322650e-05	0.000000000000000000000000000000e+00
-4.816964799950622364121954888105e+03	-2.893458559528063974743139485923e-04	5.881663277995170151582482453989e-05	0.000000000000000000000000000000e+00
-4.816864799950622000324074178934e+03	-2.891561714151236802544664428183e-04	5.894823811905123607133780150313e-05	0.000000000000000000000000000000e+00
-4.816764799950621636526193469763e+03	-2.889643459125024790162816756833e-04	5.908020746353787549078398488867e-05	0.000000000000000000000000000000e+00
-4.816664799950621272728312760592e+03	-2.887703808557944267637607183019e-04	5.921254439823561964992629236271e-05	0.000000000000000000000000000000e+00
-4.816564799950620908930432051420e+03	-2.885742776871125540513740581616e-04	5.934525250157784878298275477171e-05	0.000000000000000000000000000000e+00
-4.816464799950620545132551342249e+03	-2.883760378798187122388607672718e-04	5.947833534549550835732537046319e-05	0.000000000000000000000000000000e+00
-4.816364799950620181334670633078e+03	-2.881756629385098583337465605325e-04	5.961179649530540236839620815701e-05	0.000000000000000000000000000000e+00
-4.816264799950619817536789923906e+03	-2.879731543990042314136446055528e-04	5.974563950959850018715066588548e-05	0.000000000000000000000000000000e+00
-4.816164799950619453738909214735e+03	-2.877685138283266616868183440658e-04	5.987986794012832472266366634628e-05	0.000000000000000000000000000000e+00
-4.816064799950619089941028505564e+03	-2.875617428246935000819839434172e-04	6.001448533169937446605374242736e-05	0.000000000000000000000000000000e+00
-4.815964799950618726143147796392e+03	-2.873528430174966804763747596496e-04	6.014949522205562007330648111036e-05	0.000000000000000000000000000000e+00
-4.815864799950618362345267087221e+03	-2.871418160672874566631540549366e-04	6.028490114176906871073374771797e-05	0.000000000000000000000000000000e+00
-4.815764799950617998547386378050e+03	-2.869286636657594887975242237133e-04	6.042070661412838261054153443652e-05	0.000000000000000000000000000000e+00
-4.815664799950617634749505668879e+03	-2.867133875357312251114239032290e-04	6.055691515502757216529716721709e-05	0.000000000000000000000000000000e+00
-4.815564799950617270951624959707e+03	-2.864959894311278499473560898991e-04	6.069353027285475678503229302052e-05	0.000000000000000000000000000000e+00
-4.815464799950616907153744250536e+03	-2.862764711369625270608041400777e-04	6.083055546838100029324522544094e-05	0.000000000000000000000000000000e+00
-4.815364799950616543355863541365e+03	-2.860548344693171550316701523542e-04	6.096799423464924119059338281090e-05	0.000000000000000000000000000000e+00
-4.815264799950616179557982832193e+03	-2.858310812753224179443012342716e-04	6.110585005686327035243077254734e-05	0.000000000000000000000000000000e+00
-4.815164799950615815760102123022e+03	-2.856052134331374023866467748434e-04	6.124412641227679004150841191034e-05	0.000000000000000000000000000000e+00
-4.815064799950615451962221413851e+03	-2.853772328519284555078949772167e-04	6.138282677008260166968273141563e-05	0.000000000000000000000000000000e+00
-4.814964799950615088164340704679e+03	-2.851471414718476093952403971343e-04	6.152195459130182066467829038459e-05	0.000000000000000000000000000000e+00
-4.814864799950614724366459995508e+03	-2.849149412640103549293479900939e-04	6.166151332867322008585847514794e-05	0.000000000000000000000000000000e+00
-4.814764799950614360568579286337e+03	-2.846806342304728193286222914793e-04	6.180150642654265555515913366236e-05	0.000000000000000000000000000000e+00
-4.814664799950613996770698577166e+03	-2.844442224042082931721731053898e-04	6.194193732075255795065799047094e-05	0.000000000000000000000000000000e+00
-4.814564799950613632972817867994e+03	-2.842057078490833237419121992673e-04	6.208280943853158873046993448952e-05	0.000000000000000000000000000000e+00
-4.814464799950613269174937158823e+03	-2.839650926598332120534551314961e-04	6.222412619838432236169661893044e-05	0.000000000000000000000000000000e+00
-4.814364799950612905377056449652e+03	-2.837223789620366967353937148744e-04	6.236589100998106427464762191448e-05	0.000000000000000000000000000000e+00
-4.814264799950612541579175740480e+03	-2.834775689120903668580253587095e-04	6.250810727404776368475169956440e-05	0.000000000000000000000000000000e+00
-4.814164799950612177781295031309e+03	-2.832306646971822074003444225099e-04	6.265077838225604838721244371769e-05	0.000000000000000000000000000000e+00
-4.814064799950611813983414322138e+03	-2.829816685352647652462731997502e-04	6.279390771711334086682687605219e-05	0.000000000000000000000000000000e+00
-4.813964799950611450185533612967e+03	-2.827305826750276646595894103342e-04	6.293749865185312348560275896858e-05	0.000000000000000000000000000000e+00
-4.813864799950611086387652903795e+03	-2.824774093958694722375502017542e-04	6.308155455032528498553884288569e-05	0.000000000000000000000000000000e+00
-4.813764799950610722589772194624e+03	-2.822221510078690739735385317744e-04	6.322607876688658896414951815501e-05	0.000000000000000000000000000000e+00
-4.813664799950610358791891485453e+03	-2.819648098517564560085146840862e-04	6.337107464629127787526102766336e-05	0.000000000000000000000000000000e+00
-4.813564799950609994994010776281e+03	-2.817053882988827806510556683861e-04	6.351654552358179900255208405468e-05	0.000000000000000000000000000000e+00
-4.813464799950609631196130067110e+03	-2.814438887511901371367428748016e-04	6.366249472397961174825742336481e-05	0.000000000000000000000000000000e+00
-4.813364799950609267398249357939e+03	-2.811803136411803708157031156389e-04	6.380892556277618465725154361934e-05	0.000000000000000000000000000000e+00
-4.813264799950608903600368648767e+03	-2.809146654318835870794979214793e-04	6.395584134522408730882253591332e-05	0.000000000000000000000000000000e+00
-4.813164799950608539802487939596e+03	-2.806469466168260589768179702475e-04	6.410324536642821773371747617887e-05	0.000000000000000000000000000000e+00
-4.813064799950608176004607230425e+03	-2.803771597199973216775481521523e-04	6.425114091123713825140506550326e-05	0.000000000000000000000000000000e+00
-4.812964799950607812206726521254e+03	-2.801053072958170500963981375264e-04	6.439953125413462814777276754796e-05	0.000000000000000000000000000000e+00
-4.812864799950607448408845812082e+03	-2.798313919291009607345777077114e-04	6.454841965913127701040541417399e-05	0.000000000000000000000000000000e+00
-4.812764799950607084610965102911e+03	-2.795554162350264424709289645676e-04	6.469780937965626779924399603061e-05	0.000000000000000000000000000000e+00
-4.812664799950606720813084393740e+03	-2.792773828590975368317550486807e-04	6.484770365844934965262463810731e-05	0.000000000000000000000000000000e+00
-4.812564799950606357015203684568e+03	-2.789972944771092135292367419908e-04	6.499810572745283779837188742334e-05	0.000000000000000000000000000000e+00
-4.812464799950605993217322975397e+03	-2.787151537951111038987628276686e-04	6.514901880770391162048943423102e-05	0.000000000000000000000000000000e+00
-4.812364799950605629419442266226e+03	-2.784309635493708006553914557912e-04	6.530044610922692627837798928780e-05	0.000000000000000000000000000000e+00
-4.812264799950605265621561557055e+03	-2.781447265063364529188993934383e-04	6.545239083092598182406912643572e-05	0.000000000000000000000000000000e+00
-4.812164799950604901823680847883e+03	-2.778564454625988191377450320374e-04	6.560485616047758718714921766235e-05	0.000000000000000000000000000000e+00
-4.812064799950604538025800138712e+03	-2.775661232448526694917279034058e-04	6.575784527422351389506355312520e-05	0.000000000000000000000000000000e+00
-4.811964799950604174227919429541e+03	-2.772737627098577546137792015912e-04	6.591136133706381242374633400161e-05	0.000000000000000000000000000000e+00
-4.811864799950603810430038720369e+03	-2.769793667443990695803401891339e-04	6.606540750234996407352222602682e-05	0.000000000000000000000000000000e+00
-4.811764799950603446632158011198e+03	-2.766829382652465758006543605774e-04	6.621998691177823613291525406410e-05	0.000000000000000000000000000000e+00
-4.811664799950603082834277302027e+03	-2.763844802191144350150819875012e-04	6.637510269528318612025641343166e-05	0.000000000000000000000000000000e+00
-4.811564799950602719036396592855e+03	-2.760839955826195385620025479767e-04	6.653075797093135576067146619295e-05	0.000000000000000000000000000000e+00
-4.811464799950602355238515883684e+03	-2.757814873622394945436309132702e-04	6.668695584481511404086745420372e-05	0.000000000000000000000000000000e+00
-4.811364799950601991440635174513e+03	-2.754769585942701813109645403443e-04	6.684369941094667644677224105365e-05	0.000000000000000000000000000000e+00
-4.811264799950601627642754465342e+03	-2.751704123447824335869926759557e-04	6.700099175115234104160855110877e-05	0.000000000000000000000000000000e+00
-4.811164799950601263844873756170e+03	-2.748618517095785117494710636521e-04	6.715883593496690072682103744839e-05	0.000000000000000000000000000000e+00
-4.811064799950600900046993046999e+03	-2.745512798141476495418500380907e-04	6.731723501952817747574775442132e-05	0.000000000000000000000000000000e+00
-4.810964799950600536249112337828e+03	-2.742386998136214391538767465306e-04	6.747619204947181406530759550932e-05	0.000000000000000000000000000000e+00
-4.810864799950600172451231628656e+03	-2.739241148927281863101335090960e-04	6.763571005682622843801360401628e-05	0.000000000000000000000000000000e+00
-4.810764799950599808653350919485e+03	-2.736075282657469943080330576635e-04	6.779579206090777135189362478940e-05	0.000000000000000000000000000000e+00
-4.810664799950599444855470210314e+03	-2.732889431764612517446189077219e-04	6.795644106821607376579114090376e-05	0.000000000000000000000000000000e+00
-4.810564799950599081057589501143e+03	-2.729683628981114697220622389295e-04	6.811766007232955685499198317245e-05	0.000000000000000000000000000000e+00
-4.810464799950598717259708791971e+03	-2.726457907333475227419639086435e-04	6.827945205380121307739416103288e-05	0.000000000000000000000000000000e+00
-4.810364799950598353461828082800e+03	-2.723212300141804559187874712478e-04	6.844181998005450921242209805229e-05	0.000000000000000000000000000000e+00
-4.810264799950597989663947373629e+03	-2.719946841019336416719887061788e-04	6.860476680527957400301114487817e-05	0.000000000000000000000000000000e+00
-4.810164799950597625866066664457e+03	-2.716661563871933401069502789227e-04	6.876829547032952132286365287683e-05	0.000000000000000000000000000000e+00
-4.810064799950597262068185955286e+03	-2.713356502897588257150474078117e-04	6.893240890261704439424816914794e-05	0.000000000000000000000000000000e+00
-4.809964799950596898270305246115e+03	-2.710031692585917551321927909669e-04	6.909711001601114553107019222722e-05	0.000000000000000000000000000000e+00
-4.809864799950596534472424536943e+03	-2.706687167717651554266211633148e-04	6.926240171073417759006751737161e-05	0.000000000000000000000000000000e+00
-4.809764799950596170674543827772e+03	-2.703322963364117076552617380258e-04	6.942828687325902094727714253253e-05	0.000000000000000000000000000000e+00
-4.809664799950595806876663118601e+03	-2.699939114886715425291330294755e-04	6.959476837620653152504529570521e-05	0.000000000000000000000000000000e+00
-4.809564799950595443078782409430e+03	-2.696535657936394939776514334540e-04	6.976184907824317855441764724134e-05	0.000000000000000000000000000000e+00
-4.809464799950595079280901700258e+03	-2.693112628453117021916363160727e-04	6.992953182397889917796401926253e-05	0.000000000000000000000000000000e+00
-4.809364799950594715483020991087e+03	-2.689670062665318371955547327445e-04	7.009781944386523765567337251881e-05	0.000000000000000000000000000000e+00
-4.809264799950594351685140281916e+03	-2.686207997089364550580281587600e-04	7.026671475409364720117466607263e-05	0.000000000000000000000000000000e+00
-4.809164799950593987887259572744e+03	-2.682726468529000830517960984878e-04	7.043622055649406286850083835915e-05	0.000000000000000000000000000000e+00
-4.809064799950593624089378863573e+03	-2.679225514074797085024848275481e-04	7.060633963843370483181444141607e-05	0.000000000000000000000000000000e+00
-4.808964799950593260291498154402e+03	-2.675705171103585086958553951320e-04	7.077707477271607140051346007681e-05	0.000000000000000000000000000000e+00
-4.808864799950592896493617445230e+03	-2.672165477277892013142912563950e-04	7.094842871748027084751603288382e-05	0.000000000000000000000000000000e+00
-4.808764799950592532695736736059e+03	-2.668606470545369069823082863735e-04	7.112040421610048876281673368993e-05	0.000000000000000000000000000000e+00
-4.808664799950592168897856026888e+03	-2.665028189138212528705440540477e-04	7.129300399708575356264028677344e-05	0.000000000000000000000000000000e+00
-4.808564799950591805099975317717e+03	-2.661430671572579884087694779282e-04	7.146623077397994594408409119168e-05	0.000000000000000000000000000000e+00
-4.808464799950591441302094608545e+03	-2.657813956648001673180314874401e-04	7.164008724526205228524955437308e-05	0.000000000000000000000000000000e+00
-4.808364799950591077504213899374e+03	-2.654178083446786249113835687297e-04	7.181457609424666199086223494774e-05	0.000000000000000000000000000000e+00
-4.808264799950590713706333190203e+03	-2.650523091333420759238559405446e-04	7.198969998898473588843510695412e-05	0.000000000000000000000000000000e+00
-4.808164799950590349908452481031e+03	-2.646849019953964534009049902608e-04	7.216546158216459146486632114659e-05	0.000000000000000000000000000000e+00
-4.808064799950589986110571771860e+03	-2.643155909235438681161023399824e-04	7.234186351101321336368871195432e-05	0.000000000000000000000000000000e+00
-4.807964799950589622312691062689e+03	-2.639443799385209174675204213401e-04	7.251890839719775361769948940349e-05	0.000000000000000000000000000000e+00
-4.807864799950589258514810353518e+03	-2.635712730890364522730318075361e-04	7.269659884672733003718736455312e-05	0.000000000000000000000000000000e+00
-4.807764799950588894716929644346e+03	-2.631962744517090183049567997386e-04	7.287493744985509564870279630711e-05	0.000000000000000000000000000000e+00
-4.807664799950588530919048935175e+03	-2.628193881310033220427557765220e-04	7.305392678098057918437135960232e-05	0.000000000000000000000000000000e+00
-4.807564799950588167121168226004e+03	-2.624406182591665337953956704808e-04	7.323356939855225596416876676642e-05	0.000000000000000000000000000000e+00
-4.807464799950587803323287516832e+03	-2.620599689961639403024129535424e-04	7.341386784497044403884763452695e-05	0.000000000000000000000000000000e+00
-4.807364799950587439525406807661e+03	-2.616774445296139468136731309755e-04	7.359482464649044427835306025898e-05	0.000000000000000000000000000000e+00
-4.807264799950587075727526098490e+03	-2.612930490747226454882612411978e-04	7.377644231312596506330847567767e-05	0.000000000000000000000000000000e+00
-4.807164799950586711929645389318e+03	-2.609067868742178959023947371065e-04	7.395872333855280447451746583809e-05	0.000000000000000000000000000000e+00
-4.807064799950586348131764680147e+03	-2.605186621982826466158156275554e-04	7.414167020001287129564448985519e-05	0.000000000000000000000000000000e+00
-4.806964799950585984333883970976e+03	-2.601286793444879856876394974563e-04	7.432528535821844996138441086231e-05	0.000000000000000000000000000000e+00
-4.806864799950585620536003261805e+03	-2.597368426377255406709010365773e-04	7.450957125725675010870230341453e-05	0.000000000000000000000000000000e+00
-4.806764799950585256738122552633e+03	-2.593431564301391738756874527638e-04	7.469453032449475428367069440583e-05	0.000000000000000000000000000000e+00
-4.806664799950584892940241843462e+03	-2.589476251010565150019460123332e-04	7.488016497048435025137708143106e-05	0.000000000000000000000000000000e+00
-4.806564799950584529142361134291e+03	-2.585502530569196264105535920663e-04	7.506647758886780211901035286814e-05	0.000000000000000000000000000000e+00
-4.806464799950584165344480425119e+03	-2.581510447312152347135172369974e-04	7.525347055628343829938170506111e-05	0.000000000000000000000000000000e+00
-4.806364799950583801546599715948e+03	-2.577500045844046371035229725521e-04	7.544114623227169184015161729207e-05	0.000000000000000000000000000000e+00
-4.806264799950583437748719006777e+03	-2.573471371038526319015293797321e-04	7.562950695918145246118141633573e-05	0.000000000000000000000000000000e+00
-4.806164799950583073950838297606e+03	-2.569424468037564491043611702992e-04	7.581855506207667608990080632125e-05	0.000000000000000000000000000000e+00
-4.806064799950582710152957588434e+03	-2.565359382250737593604561492810e-04	7.600829284864333320985430031413e-05	0.000000000000000000000000000000e+00
-4.805964799950582346355076879263e+03	-2.561276159354502492647431832751e-04	7.619872260909665536484508541193e-05	0.000000000000000000000000000000e+00
-4.805864799950581982557196170092e+03	-2.557174845291467629726511745503e-04	7.638984661608867981867632135362e-05	0.000000000000000000000000000000e+00
-4.805764799950581618759315460920e+03	-2.553055486269660101332490409476e-04	7.658166712461616013312565298676e-05	0.000000000000000000000000000000e+00
-4.805664799950581254961434751749e+03	-2.548918128761783522505390831014e-04	7.677418637192872069140853197311e-05	0.000000000000000000000000000000e+00
-4.805564799950580891163554042578e+03	-2.544762819504474806245331031107e-04	7.696740657743735003482044021439e-05	0.000000000000000000000000000000e+00
-4.805464799950580527365673333406e+03	-2.540589605497554979811336561824e-04	7.716132994262326011761232713582e-05	0.000000000000000000000000000000e+00
-4.805364799950580163567792624235e+03	-2.536398534003271869503859381467e-04	7.735595865094698950735485620811e-05	0.000000000000000000000000000000e+00
-4.805264799950579799769911915064e+03	-2.532189652545541159144038001472e-04	7.755129486775789960859017746486e-05	0.000000000000000000000000000000e+00
-4.805164799950579435972031205893e+03	-2.527963008909181485441008963022e-04	7.774734074020396904208113353363e-05	0.000000000000000000000000000000e+00
-4.805064799950579072174150496721e+03	-2.523718651139142486045097157898e-04	7.794409839714191328471221131835e-05	0.000000000000000000000000000000e+00
-4.804964799950578708376269787550e+03	-2.519456627539730137095574935557e-04	7.814156994904762957004223933311e-05	0.000000000000000000000000000000e+00
-4.804864799950578344578389078379e+03	-2.515176986673825585555386297187e-04	7.833975748792698060203598675599e-05	0.000000000000000000000000000000e+00
-4.804764799950577980780508369207e+03	-2.510879777362098018433922419490e-04	7.853866308722697129208328847838e-05	0.000000000000000000000000000000e+00
-4.804664799950577616982627660036e+03	-2.506565048682215363605452207452e-04	7.873828880174712878392551118623e-05	0.000000000000000000000000000000e+00
-4.804564799950577253184746950865e+03	-2.502232849968047401212345448585e-04	7.893863666755137036955963791840e-05	0.000000000000000000000000000000e+00
-4.804464799950576889386866241693e+03	-2.497883230808864538259606025150e-04	7.913970870188012890315831793231e-05	0.000000000000000000000000000000e+00
-4.804364799950576525588985532522e+03	-2.493516241048531704299628941612e-04	7.934150690306280347564166222085e-05	0.000000000000000000000000000000e+00
-4.804264799950576161791104823351e+03	-2.489131930784696284005008681817e-04	7.954403325043065732264518929995e-05	0.000000000000000000000000000000e+00
-4.804164799950575797993224114180e+03	-2.484730350367972255033743866903e-04	7.974728970422995967797658023457e-05	0.000000000000000000000000000000e+00
-4.804064799950575434195343405008e+03	-2.480311550401119989085751971203e-04	7.995127820553552065035995966014e-05	0.000000000000000000000000000000e+00
-4.803964799950575070397462695837e+03	-2.475875581738218463544176639601e-04	8.015600067616461912346770279925e-05	0.000000000000000000000000000000e+00
-4.803864799950574706599581986666e+03	-2.471422495483834220510177548391e-04	8.036145901859118815396820778574e-05	0.000000000000000000000000000000e+00
-4.803764799950574342801701277494e+03	-2.466952342992184904826857838600e-04	8.056765511586047470802413039692e-05	0.000000000000000000000000000000e+00
-4.803664799950573979003820568323e+03	-2.462465175866299007395587850056e-04	8.077459083150395689580658409312e-05	0.000000000000000000000000000000e+00
-4.803564799950573615205939859152e+03	-2.457961045957169103279293942421e-04	8.098226800945468133435117819019e-05	0.000000000000000000000000000000e+00
-4.803464799950573251408059149981e+03	-2.453440005362899668794884888712e-04	8.119068847396297998117442595856e-05	0.000000000000000000000000000000e+00
-4.803364799950572887610178440809e+03	-2.448902106427853272302419540551e-04	8.139985402951248512348758623602e-05	0.000000000000000000000000000000e+00
-4.803264799950572523812297731638e+03	-2.444347401741787549275808366644e-04	8.160976646073657804827949924231e-05	0.000000000000000000000000000000e+00
-4.803164799950572160014417022467e+03	-2.439775944138990551070256262989e-04	8.182042753233514942052401197614e-05	0.000000000000000000000000000000e+00
-4.803064799950571796216536313295e+03	-2.435187786697410130577756692816e-04	8.203183898899183399983786602050e-05	0.000000000000000000000000000000e+00
-4.802964799950571432418655604124e+03	-2.430582982737777906871723399007e-04	8.224400255529147575010023851760e-05	0.000000000000000000000000000000e+00
-4.802864799950571068620774894953e+03	-2.425961585822729435144018417247e-04	8.245691993563809439257705768966e-05	0.000000000000000000000000000000e+00
-4.802764799950570704822894185781e+03	-2.421323649755918142479488297525e-04	8.267059281417319077222422007978e-05	0.000000000000000000000000000000e+00
-4.802664799950570341025013476610e+03	-2.416669228581126824175612233248e-04	8.288502285469437748464255344416e-05	0.000000000000000000000000000000e+00
-4.802564799950569977227132767439e+03	-2.411998376581371550646942791829e-04	8.310021170057451094653755419017e-05	0.000000000000000000000000000000e+00
-4.802464799950569613429252058268e+03	-2.407311148278002592773572310136e-04	8.331616097468108096419509012165e-05	0.000000000000000000000000000000e+00
-4.802364799950569249631371349096e+03	-2.402607598429800468339823105168e-04	8.353287227929610174546187773004e-05	0.000000000000000000000000000000e+00
-4.802264799950568885833490639925e+03	-2.397887782032066838512618378587e-04	8.375034719603628751479623693044e-05	0.000000000000000000000000000000e+00
-4.802164799950568522035609930754e+03	-2.393151754315710254359533815105e-04	8.396858728577372957182362034345e-05	0.000000000000000000000000000000e+00
-4.802064799950568158237729221582e+03	-2.388399570746328108659245481604e-04	8.418759408855684440043526395314e-05	0.000000000000000000000000000000e+00
-4.801964799950567794439848512411e+03	-2.383631287023283708802201541488e-04	8.440736912353185032644592444839e-05	0.000000000000000000000000000000e+00
-4.801864799950567430641967803240e+03	-2.378846959078777657629888420132e-04	8.462791388886455588337620614681e-05	0.000000000000000000000000000000e+00
-4.801764799950567066844087094069e+03	-2.374046643076916523768665756577e-04	8.484922986166252764899525784514e-05	0.000000000000000000000000000000e+00
-4.801664799950566703046206384897e+03	-2.369230395412774735700023320817e-04	8.507131849789775952536824421557e-05	0.000000000000000000000000000000e+00
-4.801564799950566339248325675726e+03	-2.364398272711453223224320474571e-04	8.529418123232966727955556285323e-05	0.000000000000000000000000000000e+00
-4.801464799950565975450444966555e+03	-2.359550331827133180014749447295e-04	8.551781947842850321265389945680e-05	0.000000000000000000000000000000e+00
-4.801364799950565611652564257383e+03	-2.354686629842125218312065548787e-04	8.574223462829921806223343327957e-05	0.000000000000000000000000000000e+00
-4.801264799950565247854683548212e+03	-2.349807224065913102608454954279e-04	8.596742805260564816542678823197e-05	0.000000000000000000000000000000e+00
-4.801164799950564884056802839041e+03	-2.344912172034194772825971275765e-04	8.619340110049521761804991459854e-05	0.000000000000000000000000000000e+00
-4.801064799950564520258922129869e+03	-2.340001531507917133332480341679e-04	8.642015509952401990448334068162e-05	0.000000000000000000000000000000e+00
-4.800964799950564156461041420698e+03	-2.335075360472306505148915034553e-04	8.664769135558225189325948223384e-05	0.000000000000000000000000000000e+00
-4.800864799950563792663160711527e+03	-2.330133717135896096600555793543e-04	8.687601115282014927615472643652e-05	0.000000000000000000000000000000e+00
-4.800764799950563428865280002356e+03	-2.325176659929546697704733082546e-04	8.710511575357432858309619794213e-05	0.000000000000000000000000000000e+00
-4.800664799950563065067399293184e+03	-2.320204247505465206154184887311e-04	8.733500639829452222035605091222e-05	0.000000000000000000000000000000e+00
-4.800564799950562701269518584013e+03	-2.315216538736216377036836178149e-04	8.756568430547072008456044311941e-05	0.000000000000000000000000000000e+00
-4.800464799950562337471637874842e+03	-2.310213592713732404151233401635e-04	8.779715067156083972525759673289e-05	0.000000000000000000000000000000e+00
-4.800364799950561973673757165670e+03	-2.305195468748316267159487180649e-04	8.802940667091868111055613654869e-05	0.000000000000000000000000000000e+00
-4.800264799950561609875876456499e+03	-2.300162226367642097184240679297e-04	8.826245345572243704637682704117e-05	0.000000000000000000000000000000e+00
-4.800164799950561246077995747328e+03	-2.295113925315750121394775540296e-04	8.849629215590356951393752327206e-05	0.000000000000000000000000000000e+00
-4.800064799950560882280115038157e+03	-2.290050625552037270784427880344e-04	8.873092387907614679316142813903e-05	0.000000000000000000000000000000e+00
-4.799964799950560518482234328985e+03	-2.284972387250244806392029950359e-04	8.896634971046656005684571955072e-05	0.000000000000000000000000000000e+00
-4.799864799950560154684353619814e+03	-2.279879270797439440310316882687e-04	8.920257071284378206591642035406e-05	0.000000000000000000000000000000e+00
-4.799764799950559790886472910643e+03	-2.274771336792992288289988467298e-04	8.943958792645000533544363818805e-05	0.000000000000000000000000000000e+00
-4.799664799950559427088592201471e+03	-2.269648646047551859231822257712e-04	8.967740236893167332394433133302e-05	0.000000000000000000000000000000e+00
-4.799564799950559063290711492300e+03	-2.264511259582013792072269220412e-04	8.991601503527106727629847338079e-05	0.000000000000000000000000000000e+00
-4.799464799950558699492830783129e+03	-2.259359238626486526910902563614e-04	9.015542689771825898489843176264e-05	0.000000000000000000000000000000e+00
-4.799364799950558335694950073957e+03	-2.254192644619251284076461017136e-04	9.039563890572351078419449654788e-05	0.000000000000000000000000000000e+00
-4.799264799950557971897069364786e+03	-2.249011539205719332687460898512e-04	9.063665198587016343621802771935e-05	0.000000000000000000000000000000e+00
-4.799164799950557608099188655615e+03	-2.243815984237384380303031994330e-04	9.087846704180799835455506485715e-05	0.000000000000000000000000000000e+00
-4.799064799950557244301307946444e+03	-2.238606041770771167866149742309e-04	9.112108495418695219402599461134e-05	0.000000000000000000000000000000e+00
-4.798964799950556880503427237272e+03	-2.233381774066379727838177471355e-04	9.136450658059137354145146092677e-05	0.000000000000000000000000000000e+00
-4.798864799950556516705546528101e+03	-2.228143243587625034474175578225e-04	9.160873275547471328728726946977e-05	0.000000000000000000000000000000e+00
-4.798764799950556152907665818930e+03	-2.222890512999773401491693247678e-04	9.185376429009468933570975446301e-05	0.000000000000000000000000000000e+00
-4.798664799950555789109785109758e+03	-2.217623645168874000829783987854e-04	9.209960197244885789051582758447e-05	0.000000000000000000000000000000e+00
-4.798564799950555425311904400587e+03	-2.212342703160686586700417466389e-04	9.234624656721072684210926961867e-05	0.000000000000000000000000000000e+00
-4.798464799950555061514023691416e+03	-2.207047750239605967033373890018e-04	9.259369881566627573030170417212e-05	0.000000000000000000000000000000e+00
-4.798364799950554697716142982244e+03	-2.201738849867581053910275956653e-04	9.284195943565092294050972165920e-05	0.000000000000000000000000000000e+00
-4.798264799950554333918262273073e+03	-2.196416065703030390341560229572e-04	9.309102912148706210609255817801e-05	0.000000000000000000000000000000e+00
-4.798164799950553970120381563902e+03	-2.191079461599754153386387933722e-04	9.334090854392196442892298824390e-05	0.000000000000000000000000000000e+00
-4.798064799950553606322500854731e+03	-2.185729101605841820463865809998e-04	9.359159835006618244346299206882e-05	0.000000000000000000000000000000e+00
-4.797964799950553242524620145559e+03	-2.180365049962576312007206391641e-04	9.384309916333245522434419738644e-05	0.000000000000000000000000000000e+00
-4.797864799950552878726739436388e+03	-2.174987371103332713107025853105e-04	9.409541158337506082734447154792e-05	0.000000000000000000000000000000e+00
-4.797764799950552514928858727217e+03	-2.169596129652475368851383130675e-04	9.434853618602965662134213209455e-05	0.000000000000000000000000000000e+00
-4.797664799950552151130978018045e+03	-2.164191390424249016553870372803e-04	9.460247352325360751124777580756e-05	0.000000000000000000000000000000e+00
-4.797564799950551787333097308874e+03	-2.158773218421667478526815298068e-04	9.485722412306674784180510195952e-05	0.000000000000000000000000000000e+00
-4.797464799950551423535216599703e+03	-2.153341678835397746995250489732e-04	9.511278848949268540247797831810e-05	0.000000000000000000000000000000e+00
-4.797364799950551059737335890532e+03	-2.147896837042640274303278991042e-04	9.536916710250057977078796955794e-05	0.000000000000000000000000000000e+00
-4.797264799950550695939455181360e+03	-2.142438758606005468412836201253e-04	9.562636041794735433652085987433e-05	0.000000000000000000000000000000e+00
-4.797164799950550332141574472189e+03	-2.136967509272387206846477436528e-04	9.588436886752045042701941834906e-05	0.000000000000000000000000000000e+00
-4.797064799950549968343693763018e+03	-2.131483154971830929619303063305e-04	9.614319285868106932345378279337e-05	0.000000000000000000000000000000e+00
-4.796964799950549604545813053846e+03	-2.125985761816399834817081782035e-04	9.640283277460784795796083779251e-05	0.000000000000000000000000000000e+00
-4.796864799950549240747932344675e+03	-2.120475396099035924214054604775e-04	9.666328897414109026439699157152e-05	0.000000000000000000000000000000e+00
-4.796764799950548876950051635504e+03	-2.114952124292418067334764497645e-04	9.692456179172747286754141526899e-05	0.000000000000000000000000000000e+00
-4.796664799950548513152170926332e+03	-2.109416013047816270808282324012e-04	9.718665153736522511074974461920e-05	0.000000000000000000000000000000e+00
-4.796564799950548149354290217161e+03	-2.103867129193942153014829088420e-04	9.744955849654983763216686831754e-05	0.000000000000000000000000000000e+00
-4.796464799950547785556409507990e+03	-2.098305539735795624024794481244e-04	9.771328293022024527939017879419e-05	0.000000000000000000000000000000e+00
-4.796364799950547421758528798819e+03	-2.092731311853508041880694845460e-04	9.797782507470553857269190967116e-05	0.000000000000000000000000000000e+00
-4.796264799950547057960648089647e+03	-2.087144512901182658373699929655e-04	9.824318514167212240163762348999e-05	0.000000000000000000000000000000e+00
-4.796164799950546694162767380476e+03	-2.081545210405729643809297213508e-04	9.850936331807145748037241039796e-05	0.000000000000000000000000000000e+00
-4.796064799950546330364886671305e+03	-2.075933472065699756520240626401e-04	9.877635976608822193124892496741e-05	0.000000000000000000000000000000e+00
-4.795964799950545966567005962133e+03	-2.070309365750112320318093717120e-04	9.904417462308908273217744611117e-05	0.000000000000000000000000000000e+00
-4.795864799950545602769125252962e+03	-2.064672959497281033540427852557e-04	9.931280800157184663473630692465e-05	0.000000000000000000000000000000e+00
-4.795764799950545238971244543791e+03	-2.059024321513636525491502959895e-04	9.958225998911524805105865976174e-05	0.000000000000000000000000000000e+00
-4.795664799950544875173363834620e+03	-2.053363520172544033973172084018e-04	9.985253064832914351653392337482e-05	0.000000000000000000000000000000e+00
-4.795564799950544511375483125448e+03	-2.047690624013118914411440973922e-04	1.001236200168052889111769410135e-04	0.000000000000000000000000000000e+00
-4.795464799950544147577602416277e+03	-2.042005701739038083224880848476e-04	1.003955281070686181245019130692e-04	0.000000000000000000000000000000e+00
-4.795364799950543783779721707106e+03	-2.036308822217349021738153069805e-04	1.006682549065290231639011042652e-04	0.000000000000000000000000000000e+00
-4.795264799950543419981840997934e+03	-2.030600054477273901185757631893e-04	1.009418003774336221540011693243e-04	0.000000000000000000000000000000e+00
-4.795164799950543056183960288763e+03	-2.024879467709010726159807314062e-04	1.012161644568196507522686578007e-04	0.000000000000000000000000000000e+00
-4.795064799950542692386079579592e+03	-2.019147131262532851754543106182e-04	1.014913470564677330353758888393e-04	0.000000000000000000000000000000e+00
-4.794964799950542328588198870420e+03	-2.013403114646382808649444084992e-04	1.017673480628558029068703172371e-04	0.000000000000000000000000000000e+00
-4.794864799950541964790318161249e+03	-2.007647487526464230838535440782e-04	1.020441673371134456331857376377e-04	0.000000000000000000000000000000e+00
-4.794764799950541600992437452078e+03	-2.001880319724830530753179047565e-04	1.023218047149768627959026678909e-04	0.000000000000000000000000000000e+00
-4.794664799950541237194556742907e+03	-1.996101681218468966525630969855e-04	1.026002600067442573723505705452e-04	0.000000000000000000000000000000e+00
-4.794564799950540873396676033735e+03	-1.990311642138083896100969605314e-04	1.028795329972318557849864095743e-04	0.000000000000000000000000000000e+00
-4.794464799950540509598795324564e+03	-1.984510272766874339287618278505e-04	1.031596234457303636316422013053e-04	0.000000000000000000000000000000e+00
-4.794364799950540145800914615393e+03	-1.978697643539310455605695349135e-04	1.034405310859620177269674323739e-04	0.000000000000000000000000000000e+00
-4.794264799950539782003033906221e+03	-1.972873825039904872175045014160e-04	1.037222556260381395873762522264e-04	0.000000000000000000000000000000e+00
-4.794164799950539418205153197050e+03	-1.967038888001982656350552503000e-04	1.040047967484172310170809083729e-04	0.000000000000000000000000000000e+00
-4.794064799950539054407272487879e+03	-1.961192903306447222599312452118e-04	1.042881541098636253477385804622e-04	0.000000000000000000000000000000e+00
-4.793964799950538690609391778708e+03	-1.955335941980543799922909187217e-04	1.045723273414065994640215206957e-04	0.000000000000000000000000000000e+00
-4.793864799950538326811511069536e+03	-1.949468075196618833521550184784e-04	1.048573160483001363504906855439e-04	0.000000000000000000000000000000e+00
-4.793764799950537963013630360365e+03	-1.943589374270876947003311441264e-04	1.051431198099831484243926738031e-04	0.000000000000000000000000000000e+00
-4.793664799950537599215749651194e+03	-1.937699910662135736189037871213e-04	1.054297381800402429695429074030e-04	0.000000000000000000000000000000e+00
-4.793564799950537235417868942022e+03	-1.931799755970575955058010642063e-04	1.057171706861630838814036792428e-04	0.000000000000000000000000000000e+00
-4.793464799950536871619988232851e+03	-1.925888981936489804339812659251e-04	1.060054168301122413031398195038e-04	0.000000000000000000000000000000e+00
-4.793364799950536507822107523680e+03	-1.919967660439026238550219716217e-04	1.062944760876795833627606047145e-04	0.000000000000000000000000000000e+00
-4.793264799950536144024226814508e+03	-1.914035863494932749370031066505e-04	1.065843479086512777739836899116e-04	0.000000000000000000000000000000e+00
-4.793164799950535780226346105337e+03	-1.908093663257295251670098146235e-04	1.068750317167712813280766592783e-04	0.000000000000000000000000000000e+00
-4.793064799950535416428465396166e+03	-1.902141132014273903778206475934e-04	1.071665269097053850393119756035e-04	0.000000000000000000000000000000e+00
-4.792964799950535052630584686995e+03	-1.896178342187837301442698834109e-04	1.074588328590058420490896406996e-04	0.000000000000000000000000000000e+00
-4.792864799950534688832703977823e+03	-1.890205366332492877088494731552e-04	1.077519489100764969735646303661e-04	0.000000000000000000000000000000e+00
-4.792764799950534325034823268652e+03	-1.884222277134014859618221793269e-04	1.080458743821385251149963524497e-04	0.000000000000000000000000000000e+00
-4.792664799950533961236942559481e+03	-1.878229147408169794758459048012e-04	1.083406085681966866691300355185e-04	0.000000000000000000000000000000e+00
-4.792564799950533597439061850309e+03	-1.872226050099439083850005882681e-04	1.086361507350061094811372042201e-04	0.000000000000000000000000000000e+00
-4.792464799950533233641181141138e+03	-1.866213058279738812132719782966e-04	1.089325001230397223228596459421e-04	0.000000000000000000000000000000e+00
-4.792364799950532869843300431967e+03	-1.860190245147136324423836617470e-04	1.092296559464561218509223716744e-04	0.000000000000000000000000000000e+00
-4.792264799950532506045419722795e+03	-1.854157684024564903442489072205e-04	1.095276173930681036386772242430e-04	0.000000000000000000000000000000e+00
-4.792164799950532142247539013624e+03	-1.848115448358536279729880114076e-04	1.098263836243117217567055732275e-04	0.000000000000000000000000000000e+00
-4.792064799950531778449658304453e+03	-1.842063611717848533710223390969e-04	1.101259537752158497968257844235e-04	0.000000000000000000000000000000e+00
-4.791964799950531414651777595282e+03	-1.836002247792293997751683631847e-04	1.104263269543723788648770245402e-04	0.000000000000000000000000000000e+00
-4.791864799950531050853896886110e+03	-1.829931430391362279317540862067e-04	1.107275022439069576745893086489e-04	0.000000000000000000000000000000e+00
-4.791764799950530687056016176939e+03	-1.823851233442942199915182133196e-04	1.110294786994503018475941025223e-04	0.000000000000000000000000000000e+00
-4.791664799950530323258135467768e+03	-1.817761730992020752489118917694e-04	1.113322553501100182094668555877e-04	0.000000000000000000000000000000e+00
-4.791564799950529959460254758596e+03	-1.811662997199379348308573289827e-04	1.116358311984430525020187130458e-04	0.000000000000000000000000000000e+00
-4.791464799950529595662374049425e+03	-1.805555106340288166501262256958e-04	1.119402052204287198542559389480e-04	0.000000000000000000000000000000e+00
-4.791364799950529231864493340254e+03	-1.799438132803197793081750877064e-04	1.122453763654422366968441138191e-04	0.000000000000000000000000000000e+00
-4.791264799950528868066612631083e+03	-1.793312151088427878423831041133e-04	1.125513435562288625402943553766e-04	0.000000000000000000000000000000e+00
-4.791164799950528504268731921911e+03	-1.787177235806854168429641527283e-04	1.128581056888786109592900941401e-04	0.000000000000000000000000000000e+00
-4.791064799950528140470851212740e+03	-1.781033461678593096243899962516e-04	1.131656616328015162306272478610e-04	0.000000000000000000000000000000e+00
-4.790964799950527776672970503569e+03	-1.774880903531683392412160449325e-04	1.134740102307035369399307311866e-04	0.000000000000000000000000000000e+00
-4.790864799950527412875089794397e+03	-1.768719636300766610836898706793e-04	1.137831502985629203742942716637e-04	0.000000000000000000000000000000e+00
-4.790764799950527049077209085226e+03	-1.762549735025764131076536633813e-04	1.140930806256072309887508731130e-04	0.000000000000000000000000000000e+00
-4.790664799950526685279328376055e+03	-1.756371274850552263290665022666e-04	1.144037999742909345263566778250e-04	0.000000000000000000000000000000e+00
-4.790564799950526321481447666883e+03	-1.750184331021635184780921301595e-04	1.147153070802735513444153836460e-04	0.000000000000000000000000000000e+00
-4.790464799950525957683566957712e+03	-1.743988978886815979178065427746e-04	1.150276006523983789468432159531e-04	0.000000000000000000000000000000e+00
-4.790364799950525593885686248541e+03	-1.737785293893865507224710809098e-04	1.153406793726718243802559227262e-04	0.000000000000000000000000000000e+00
-4.790264799950525230087805539370e+03	-1.731573351589188024951537769880e-04	1.156545418962432651786148563033e-04	0.000000000000000000000000000000e+00
-4.790164799950524866289924830198e+03	-1.725353227616486530802963894615e-04	1.159691868513855608291765464379e-04	0.000000000000000000000000000000e+00
-4.790064799950524502492044121027e+03	-1.719124997715423775954124430143e-04	1.162846128394760792344742039717e-04	0.000000000000000000000000000000e+00
-4.789964799950524138694163411856e+03	-1.712888737720283274627852687644e-04	1.166008184349783601430755597406e-04	0.000000000000000000000000000000e+00
-4.789864799950523774896282702684e+03	-1.706644523558627332855686109525e-04	1.169178021854243342339541023023e-04	0.000000000000000000000000000000e+00
-4.789764799950523411098401993513e+03	-1.700392431249952637783984243924e-04	1.172355626113970978544737144844e-04	0.000000000000000000000000000000e+00
-4.789664799950523047300521284342e+03	-1.694132536904344491727331112330e-04	1.175540982065143382796768012355e-04	0.000000000000000000000000000000e+00
-4.789564799950522683502640575171e+03	-1.687864916721129148868135727568e-04	1.178734074374123281777129723658e-04	0.000000000000000000000000000000e+00
-4.789464799950522319704759865999e+03	-1.681589646987523441450801398034e-04	1.181934887437304486238268119713e-04	0.000000000000000000000000000000e+00
-4.789364799950521955906879156828e+03	-1.675306804077283592824265667787e-04	1.185143405380963897407034512987e-04	0.000000000000000000000000000000e+00
-4.789264799950521592108998447657e+03	-1.669016464449351048928565921514e-04	1.188359612061118663348460722240e-04	0.000000000000000000000000000000e+00
-4.789164799950521228311117738485e+03	-1.662718704646497225579232503989e-04	1.191583491063389705017297459655e-04	0.000000000000000000000000000000e+00
-4.789064799950520864513237029314e+03	-1.656413601293966087347336868518e-04	1.194815025702870934370958266868e-04	0.000000000000000000000000000000e+00
-4.788964799950520500715356320143e+03	-1.650101231098114558035194754382e-04	1.198054199024004435594412121269e-04	0.000000000000000000000000000000e+00
-4.788864799950520136917475610971e+03	-1.643781670845052118000440000145e-04	1.201300993800461473911753151889e-04	0.000000000000000000000000000000e+00
-4.788764799950519773119594901800e+03	-1.637454997399277690974667143209e-04	1.204555392535029738560262146940e-04	0.000000000000000000000000000000e+00
-4.788664799950519409321714192629e+03	-1.631121287702315446679901533855e-04	1.207817377459506277825873610254e-04	0.000000000000000000000000000000e+00
-4.788564799950519045523833483458e+03	-1.624780618771347892939638235532e-04	1.211086930534596261665319927303e-04	0.000000000000000000000000000000e+00
-4.788464799950518681725952774286e+03	-1.618433067697849238840424046515e-04	1.214364033449818114016038883562e-04	0.000000000000000000000000000000e+00
-4.788364799950518317928072065115e+03	-1.612078711646214692135292700925e-04	1.217648667623414201642215171084e-04	0.000000000000000000000000000000e+00
-4.788264799950517954130191355944e+03	-1.605717627852390027697743191126e-04	1.220940814202267621618042126030e-04	0.000000000000000000000000000000e+00
-4.788164799950517590332310646772e+03	-1.599349893622498716520829997734e-04	1.224240454061825494024018379235e-04	0.000000000000000000000000000000e+00
-4.788064799950517226534429937601e+03	-1.592975586331467428412994591369e-04	1.227547567806027133553020691537e-04	0.000000000000000000000000000000e+00
-4.787964799950516862736549228430e+03	-1.586594783421650179441181327533e-04	1.230862135767238861854683262820e-04	0.000000000000000000000000000000e+00
-4.787864799950516498938668519258e+03	-1.580207562401451124121237734599e-04	1.234184138006195596143355075469e-04	0.000000000000000000000000000000e+00
-4.787764799950516135140787810087e+03	-1.573814000843945992355599194923e-04	1.237513554311946639089475619144e-04	0.000000000000000000000000000000e+00
-4.787664799950515771342907100916e+03	-1.567414176385500815865542412197e-04	1.240850364201809329176701135466e-04	0.000000000000000000000000000000e+00
-4.787564799950515407545026391745e+03	-1.561008166724391467775068242929e-04	1.244194546921327027867720804721e-04	0.000000000000000000000000000000e+00
-4.787464799950515043747145682573e+03	-1.554596049619419407487180828653e-04	1.247546081444234967235823452469e-04	0.000000000000000000000000000000e+00
-4.787364799950514679949264973402e+03	-1.548177902888527967661252970899e-04	1.250904946472430163354611076798e-04	0.000000000000000000000000000000e+00
-4.787264799950514316151384264231e+03	-1.541753804407415659634417171020e-04	1.254271120435949190153462895481e-04	0.000000000000000000000000000000e+00
-4.787164799950513952353503555059e+03	-1.535323832108149478842956670022e-04	1.257644581492950561132232456529e-04	0.000000000000000000000000000000e+00
-4.787064799950513588555622845888e+03	-1.528888063977776583940437760134e-04	1.261025307529704158390065904527e-04	0.000000000000000000000000000000e+00
-4.786964799950513224757742136717e+03	-1.522446578056933807511497125375e-04	1.264413276160586082665082674481e-04	0.000000000000000000000000000000e+00
-4.786864799950512860959861427546e+03	-1.515999452438457708886715424867e-04	1.267808464728079737536547977328e-04	0.000000000000000000000000000000e+00
-4.786764799950512497161980718374e+03	-1.509546765265991103300430298262e-04	1.271210850302783418840080198464e-04	0.000000000000000000000000000000e+00
-4.786664799950512133364100009203e+03	-1.503088594732590404200178735294e-04	1.274620409683423325093720723800e-04	0.000000000000000000000000000000e+00
-4.786564799950511769566219300032e+03	-1.496625019079331068202337595707e-04	1.278037119396873073137038678837e-04	0.000000000000000000000000000000e+00
-4.786464799950511405768338590860e+03	-1.490156116593911413744505400913e-04	1.281460955698178905831641216650e-04	0.000000000000000000000000000000e+00
-4.786364799950511041970457881689e+03	-1.483681965609256710788427247039e-04	1.284891894570591676025261840266e-04	0.000000000000000000000000000000e+00
-4.786264799950510678172577172518e+03	-1.477202644502120017916402261449e-04	1.288329911725603980476168031188e-04	0.000000000000000000000000000000e+00
-4.786164799950510314374696463346e+03	-1.470718231691684645730949787534e-04	1.291774982602994341091690033707e-04	0.000000000000000000000000000000e+00
-4.786064799950509950576815754175e+03	-1.464228805638162825546871870230e-04	1.295227082370877078228155188100e-04	0.000000000000000000000000000000e+00
-4.785964799950509586778935045004e+03	-1.457734444841396004386574469791e-04	1.298686185925757605001684691359e-04	0.000000000000000000000000000000e+00
-4.785864799950509222981054335833e+03	-1.451235227839452158419414340429e-04	1.302152267892595582064740877826e-04	0.000000000000000000000000000000e+00
-4.785764799950508859183173626661e+03	-1.444731233207223377451589030329e-04	1.305625302624871867090278199086e-04	0.000000000000000000000000000000e+00
-4.785664799950508495385292917490e+03	-1.438222539555021823112768153408e-04	1.309105264204663866822730966533e-04	0.000000000000000000000000000000e+00
-4.785564799950508131587412208319e+03	-1.431709225527175415992181539693e-04	1.312592126442725496988234157314e-04	0.000000000000000000000000000000e+00
-4.785464799950507767789531499147e+03	-1.425191369800622167521991778827e-04	1.316085862878573647417879133314e-04	0.000000000000000000000000000000e+00
-4.785364799950507403991650789976e+03	-1.418669051083503698709037399439e-04	1.319586446780581152384004273159e-04	0.000000000000000000000000000000e+00
-4.785264799950507040193770080805e+03	-1.412142348113758758866576048518e-04	1.323093851146075724048434274494e-04	0.000000000000000000000000000000e+00
-4.785164799950506676395889371634e+03	-1.405611339657714846992225821154e-04	1.326608048701444577972125005161e-04	0.000000000000000000000000000000e+00
-4.785064799950506312598008662462e+03	-1.399076104508679833145906590275e-04	1.330129011902245834888386388783e-04	0.000000000000000000000000000000e+00
-4.784964799950505948800127953291e+03	-1.392536721485532495625608850887e-04	1.333656712933325343486967717865e-04	0.000000000000000000000000000000e+00
-4.784864799950505585002247244120e+03	-1.385993269431313058143162564306e-04	1.337191123708940550512264122673e-04	0.000000000000000000000000000000e+00
-4.784764799950505221204366534948e+03	-1.379445827211811829646204152766e-04	1.340732215872890333973471710394e-04	0.000000000000000000000000000000e+00
-4.784664799950504857406485825777e+03	-1.372894473714158657291772858144e-04	1.344279960798649986315062010434e-04	0.000000000000000000000000000000e+00
-4.784564799950504493608605116606e+03	-1.366339287845410211015562129688e-04	1.347834329589513515951920696878e-04	0.000000000000000000000000000000e+00
-4.784464799950504129810724407434e+03	-1.359780348531138623353886618617e-04	1.351395293078741640865891859846e-04	0.000000000000000000000000000000e+00
-4.784364799950503766012843698263e+03	-1.353217734714017960861304201714e-04	1.354962821829716287415357189872e-04	0.000000000000000000000000000000e+00
-4.784264799950503402214962989092e+03	-1.346651525352410695528238004925e-04	1.358536886136100510155677589808e-04	0.000000000000000000000000000000e+00
-4.784164799950503038417082279921e+03	-1.340081799418954176198598426950e-04	1.362117456022005187923212821133e-04	0.000000000000000000000000000000e+00
-4.784064799950502674619201570749e+03	-1.333508635899145473684146434579e-04	1.365704501242161954081832941910e-04	0.000000000000000000000000000000e+00
-4.783964799950502310821320861578e+03	-1.326932113789927581131572464912e-04	1.369297991282101818830835293639e-04	0.000000000000000000000000000000e+00
-4.783864799950501947023440152407e+03	-1.320352312098273445985230356570e-04	1.372897895358340296725896401142e-04	0.000000000000000000000000000000e+00
-4.783764799950501583225559443235e+03	-1.313769309839770544050957523652e-04	1.376504182418569039413058785470e-04	0.000000000000000000000000000000e+00
-4.783664799950501219427678734064e+03	-1.307183186037205182509352008324e-04	1.380116821141852618323037082959e-04	0.000000000000000000000000000000e+00
-4.783564799950500855629798024893e+03	-1.300594019719146260827963290652e-04	1.383735779938832896780731562814e-04	0.000000000000000000000000000000e+00
-4.783464799950500491831917315722e+03	-1.294001889918528218521853734302e-04	1.387361026951938009973974708089e-04	0.000000000000000000000000000000e+00
-4.783364799950500128034036606550e+03	-1.287406875671235067116332517756e-04	1.390992530055598934337485195201e-04	0.000000000000000000000000000000e+00
-4.783264799950499764236155897379e+03	-1.280809056014683066856973958636e-04	1.394630256856471206897141179581e-04	0.000000000000000000000000000000e+00
-4.783164799950499400438275188208e+03	-1.274208509986403403419635838034e-04	1.398274174693663962978917858493e-04	0.000000000000000000000000000000e+00
-4.783064799950499036640394479036e+03	-1.267605316622624864620477724841e-04	1.401924250638973581777058097231e-04	0.000000000000000000000000000000e+00
-4.782964799950498672842513769865e+03	-1.260999554956856517125979300076e-04	1.405580451497124650286907332486e-04	0.000000000000000000000000000000e+00
-4.782864799950498309044633060694e+03	-1.254391304018470112112415559835e-04	1.409242743806017703501326510107e-04	0.000000000000000000000000000000e+00
-4.782764799950497945246752351522e+03	-1.247780642831282219874788896874e-04	1.412911093836981030365251843506e-04	0.000000000000000000000000000000e+00
-4.782664799950497581448871642351e+03	-1.241167650412136906536847424931e-04	1.416585467595030882297091334721e-04	0.000000000000000000000000000000e+00
-4.782564799950497217650990933180e+03	-1.234552405769487326558930817555e-04	1.420265830819136560619897480251e-04	0.000000000000000000000000000000e+00
-4.782464799950496853853110224009e+03	-1.227934987901978670498531753807e-04	1.423952148982492009205574889918e-04	0.000000000000000000000000000000e+00
-4.782364799950496490055229514837e+03	-1.221315475797030299619227999841e-04	1.427644387292793912332122818754e-04	0.000000000000000000000000000000e+00
-4.782264799950496126257348805666e+03	-1.214693948429417609449071369099e-04	1.431342510692525484602283247781e-04	0.000000000000000000000000000000e+00
-4.782164799950495762459468096495e+03	-1.208070484759854977541149168019e-04	1.435046483859246766075223877834e-04	0.000000000000000000000000000000e+00
-4.782064799950495398661587387323e+03	-1.201445163733578304658330959676e-04	1.438756271205891151560712915014e-04	0.000000000000000000000000000000e+00
-4.781964799950495034863706678152e+03	-1.194818064278927691483286888108e-04	1.442471836881067883025242526429e-04	0.000000000000000000000000000000e+00
-4.781864799950494671065825968981e+03	-1.188189265305930115328506002648e-04	1.446193144769370776160644087582e-04	0.000000000000000000000000000000e+00
-4.781764799950494307267945259809e+03	-1.181558845704882919997943946377e-04	1.449920158491692910064652100033e-04	0.000000000000000000000000000000e+00
-4.781664799950493943470064550638e+03	-1.174926884344936899072855962523e-04	1.453652841405548635286132386213e-04	0.000000000000000000000000000000e+00
-4.781564799950493579672183841467e+03	-1.168293460072680192349259264972e-04	1.457391156605399647628457104886e-04	0.000000000000000000000000000000e+00
-4.781464799950493215874303132296e+03	-1.161658651710721640174309166049e-04	1.461135066922990006620802772019e-04	0.000000000000000000000000000000e+00
-4.781364799950492852076422423124e+03	-1.155022538056275764085933932535e-04	1.464884534927684135545422616786e-04	0.000000000000000000000000000000e+00
-4.781264799950492488278541713953e+03	-1.148385197879746934300840277565e-04	1.468639522926814308233928185743e-04	0.000000000000000000000000000000e+00
-4.781164799950492124480661004782e+03	-1.141746709923314214828876655972e-04	1.472399992966031388470088403508e-04	0.000000000000000000000000000000e+00
-4.781064799950491760682780295610e+03	-1.135107152899517157264297484431e-04	1.476165906829663971959465396111e-04	0.000000000000000000000000000000e+00
-4.780964799950491396884899586439e+03	-1.128466605489841323526484240247e-04	1.479937226041081865107740256349e-04	0.000000000000000000000000000000e+00
-4.780864799950491033087018877268e+03	-1.121825146343304621752295924253e-04	1.483713911863067695315332450434e-04	0.000000000000000000000000000000e+00
-4.780764799950490669289138168097e+03	-1.115182854075044319814777327160e-04	1.487495925298193129131252288033e-04	0.000000000000000000000000000000e+00
-4.780664799950490305491257458925e+03	-1.108539807264904058841867295904e-04	1.491283227089201324569445183954e-04	0.000000000000000000000000000000e+00
-4.780564799950489941693376749754e+03	-1.101896084456021950937279485494e-04	1.495075777719396701789800196991e-04	0.000000000000000000000000000000e+00
-4.780464799950489577895496040583e+03	-1.095251764153418947951926232243e-04	1.498873537413039863739477874915e-04	0.000000000000000000000000000000e+00
-4.780364799950489214097615331411e+03	-1.088606924822587887881700230430e-04	1.502676466135748750956729891115e-04	0.000000000000000000000000000000e+00
-4.780264799950488850299734622240e+03	-1.081961644888083354416885573102e-04	1.506484523594907114739382958390e-04	0.000000000000000000000000000000e+00
-4.780164799950488486501853913069e+03	-1.075316002732111943067383474926e-04	1.510297669240076785020926442016e-04	0.000000000000000000000000000000e+00
-4.780064799950488122703973203897e+03	-1.068670076693123340439567359184e-04	1.514115862263418340813436735459e-04	0.000000000000000000000000000000e+00
-4.779964799950487758906092494726e+03	-1.062023945064402352190038869573e-04	1.517939061600117472711907185001e-04	0.000000000000000000000000000000e+00
-4.779864799950487395108211785555e+03	-1.055377686092661337555198564075e-04	1.521767225928816224308354199124e-04	0.000000000000000000000000000000e+00
-4.779764799950487031310331076384e+03	-1.048731377976633457032445972956e-04	1.525600313672051823021130756430e-04	0.000000000000000000000000000000e+00
-4.779664799950486667512450367212e+03	-1.042085098865667004263552142262e-04	1.529438282996700931935102341086e-04	0.000000000000000000000000000000e+00
-4.779564799950486303714569658041e+03	-1.035438926858320551069661541455e-04	1.533281091814430135804314669912e-04	0.000000000000000000000000000000e+00
-4.779464799950485939916688948870e+03	-1.028792940000958634587380213787e-04	1.537128697782152661217153211126e-04	0.000000000000000000000000000000e+00
-4.779364799950485576118808239698e+03	-1.022147216286348664132307972885e-04	1.540981058302491330923994494739e-04	0.000000000000000000000000000000e+00
-4.779264799950485212320927530527e+03	-1.015501833652258776739471524131e-04	1.544838130524247210226262971844e-04	0.000000000000000000000000000000e+00
-4.779164799950484848523046821356e+03	-1.008856869980056370330115389500e-04	1.548699871342874758578522786934e-04	0.000000000000000000000000000000e+00
-4.779064799950484484725166112185e+03	-1.002212403093307992131208439268e-04	1.552566237400962944302518220496e-04	0.000000000000000000000000000000e+00
-4.778964799950484120927285403013e+03	-9.955685107563797691960366664787e-05	1.556437185088722593463705923256e-04	0.000000000000000000000000000000e+00
-4.778864799950483757129404693842e+03	-9.889252706730394652280546896606e-05	1.560312670544479701859735820690e-04	0.000000000000000000000000000000e+00
-4.778764799950483393331523984671e+03	-9.822827604850592150310950589898e-05	1.564192649655174439070337566449e-04	0.000000000000000000000000000000e+00
-4.778664799950483029533643275499e+03	-9.756410577708194786870216086427e-05	1.568077078056867470871871272919e-04	0.000000000000000000000000000000e+00
-4.778564799950482665735762566328e+03	-9.690002400439140799355552946537e-05	1.571965911135251160561654426573e-04	0.000000000000000000000000000000e+00
-4.778464799950482301937881857157e+03	-9.623603847517565998068156396528e-05	1.575859104026167275495323716328e-04	0.000000000000000000000000000000e+00
-4.778364799950481938140001147985e+03	-9.557215692741877189307631024207e-05	1.579756611616130656736145532193e-04	0.000000000000000000000000000000e+00
-4.778264799950481574342120438814e+03	-9.490838709220839150993570543235e-05	1.583658388542859393917361376936e-04	0.000000000000000000000000000000e+00
-4.778164799950481210544239729643e+03	-9.424473669359672450308862412527e-05	1.587564389195810692165938826648e-04	0.000000000000000000000000000000e+00
-4.778064799950480846746359020472e+03	-9.358121344846168879628295345086e-05	1.591474567716722431087728040211e-04	0.000000000000000000000000000000e+00
-4.777964799950480482948478311300e+03	-9.291782506636813668710744851253e-05	1.595388878000161771066739424541e-04	0.000000000000000000000000000000e+00
-4.777864799950480119150597602129e+03	-9.225457924942923959923946064521e-05	1.599307273694078909524740605974e-04	0.000000000000000000000000000000e+00
-4.777764799950479755352716892958e+03	-9.159148369216802191249138243023e-05	1.603229708200367071343345193313e-04	0.000000000000000000000000000000e+00
-4.777664799950479391554836183786e+03	-9.092854608137903031812865339845e-05	1.607156134675429546600222696640e-04	0.000000000000000000000000000000e+00
-4.777564799950479027756955474615e+03	-9.026577409599009804187785821483e-05	1.611086506030750523012912145404e-04	0.000000000000000000000000000000e+00
-4.777464799950478663959074765444e+03	-8.960317540692432590736932196407e-05	1.615020774933474320949472469167e-04	0.000000000000000000000000000000e+00
-4.777364799950478300161194056273e+03	-8.894075767696218537232411005533e-05	1.618958893806989507348909063111e-04	0.000000000000000000000000000000e+00
-4.777264799950477936363313347101e+03	-8.827852856060375709001258881514e-05	1.622900814831518701703005902459e-04	0.000000000000000000000000000000e+00
-4.777164799950477572565432637930e+03	-8.761649570393110499598454676828e-05	1.626846489944715158301735691282e-04	0.000000000000000000000000000000e+00
-4.777064799950477208767551928759e+03	-8.695466674447086723523381301959e-05	1.630795870842264769489532438840e-04	0.000000000000000000000000000000e+00
-4.776964799950476844969671219587e+03	-8.629304931105696906210728025499e-05	1.634748908978494574134598948945e-04	0.000000000000000000000000000000e+00
-4.776864799950476481171790510416e+03	-8.563165102369351192306695663703e-05	1.638705555566986958159619858222e-04	0.000000000000000000000000000000e+00
-4.776764799950476117373909801245e+03	-8.497047949341778451219642231962e-05	1.642665761581199547133880223271e-04	0.000000000000000000000000000000e+00
-4.776664799950475753576029092073e+03	-8.430954232216350421966893913250e-05	1.646629477755091333027875899475e-04	0.000000000000000000000000000000e+00
-4.776564799950475389778148382902e+03	-8.364884710262422121054143309138e-05	1.650596654583755577231501954216e-04	0.000000000000000000000000000000e+00
-4.776464799950475025980267673731e+03	-8.298840141811681737123856938965e-05	1.654567242324056508279844779352e-04	0.000000000000000000000000000000e+00
-4.776364799950474662182386964560e+03	-8.232821284244530341163426090390e-05	1.658541190995274693196354087732e-04	0.000000000000000000000000000000e+00
-4.776264799950474298384506255388e+03	-8.166828893976471083482326918102e-05	1.662518450379755932493075487599e-04	0.000000000000000000000000000000e+00
-4.776164799950473934586625546217e+03	-8.100863726444517364227299038859e-05	1.666498970023567744586090455527e-04	0.000000000000000000000000000000e+00
-4.776064799950473570788744837046e+03	-8.034926536093624043193689443498e-05	1.670482699237161000171275615500e-04	0.000000000000000000000000000000e+00
-4.775964799950473206990864127874e+03	-7.969018076363133557416668084628e-05	1.674469587096037519712010688266e-04	0.000000000000000000000000000000e+00
-4.775864799950472843192983418703e+03	-7.903139099673241012300461960649e-05	1.678459582441423362988291989595e-04	0.000000000000000000000000000000e+00
-4.775764799950472479395102709532e+03	-7.837290357411480956791038909870e-05	1.682452633880949165959967084305e-04	0.000000000000000000000000000000e+00
-4.775664799950472115597222000360e+03	-7.771472599919233132086809900940e-05	1.686448689789334543388116260942e-04	0.000000000000000000000000000000e+00
-4.775564799950471751799341291189e+03	-7.705686576478247193887349819619e-05	1.690447698309079809821098283606e-04	0.000000000000000000000000000000e+00
-4.775464799950471388001460582018e+03	-7.639933035297186408180136751866e-05	1.694449607351163121591458571302e-04	0.000000000000000000000000000000e+00
-4.775364799950471024203579872847e+03	-7.574212723498198452081603404551e-05	1.698454364595743039823699804813e-04	0.000000000000000000000000000000e+00
-4.775264799950470660405699163675e+03	-7.508526387103497056699913381195e-05	1.702461917492868140756173689354e-04	0.000000000000000000000000000000e+00
-4.775164799950470296607818454504e+03	-7.442874771021973465557480809096e-05	1.706472213263190691821119537863e-04	0.000000000000000000000000000000e+00
-4.775064799950469932809937745333e+03	-7.377258619035824156046077249016e-05	1.710485198898687646089367131452e-04	0.000000000000000000000000000000e+00
-4.774964799950469569012057036161e+03	-7.311678673787202955430819528715e-05	1.714500821163386786675358886001e-04	0.000000000000000000000000000000e+00
-4.774864799950469205214176326990e+03	-7.246135676764892130392176072817e-05	1.718519026594098834254120689025e-04	0.000000000000000000000000000000e+00
-4.774764799950468841416295617819e+03	-7.180630368290997871116854156526e-05	1.722539761501155517690181406820e-04	0.000000000000000000000000000000e+00
-4.774664799950468477618414908648e+03	-7.115163487507670169937568083185e-05	1.726562971969152794626811697754e-04	0.000000000000000000000000000000e+00
-4.774564799950468113820534199476e+03	-7.049735772363840318258110251293e-05	1.730588603857700577288297738576e-04	0.000000000000000000000000000000e+00
-4.774464799950467750022653490305e+03	-6.984347959601986863785449966002e-05	1.734616602802178150343620499640e-04	0.000000000000000000000000000000e+00
-4.774364799950467386224772781134e+03	-6.919000784744919186047135140072e-05	1.738646914214494467679911204883e-04	0.000000000000000000000000000000e+00
-4.774264799950467022426892071962e+03	-6.853694982082590887468437346186e-05	1.742679483283855767540571068963e-04	0.000000000000000000000000000000e+00
-4.774164799950466658629011362791e+03	-6.788431284658933513240230972485e-05	1.746714254977537524472080976423e-04	0.000000000000000000000000000000e+00
-4.774064799950466294831130653620e+03	-6.723210424258713310483037695064e-05	1.750751174041662093332216709740e-04	0.000000000000000000000000000000e+00
-4.773964799950465931033249944448e+03	-6.658033131394415092465383088083e-05	1.754790185001983671662928454538e-04	0.000000000000000000000000000000e+00
-4.773864799950465567235369235277e+03	-6.592900135293150497371034157723e-05	1.758831232164677056770824004062e-04	0.000000000000000000000000000000e+00
-4.773764799950465203437488526106e+03	-6.527812163883589286362402193120e-05	1.762874259617133179071229998058e-04	0.000000000000000000000000000000e+00
-4.773664799950464839639607816935e+03	-6.462769943782917746698257754900e-05	1.766919211228760056443115589175e-04	0.000000000000000000000000000000e+00
-4.773564799950464475841727107763e+03	-6.397774200283824199905757801332e-05	1.770966030651789711695964779636e-04	0.000000000000000000000000000000e+00
-4.773464799950464112043846398592e+03	-6.332825657341504838743206917684e-05	1.775014661322089697895881821310e-04	0.000000000000000000000000000000e+00
-4.773364799950463748245965689421e+03	-6.267925037560700734975277503835e-05	1.779065046459981399955274650182e-04	0.000000000000000000000000000000e+00
-4.773264799950463384448084980249e+03	-6.203073062182760596949826492619e-05	1.783117129071063757233400748348e-04	0.000000000000000000000000000000e+00
-4.773164799950463020650204271078e+03	-6.138270451072726566470877385129e-05	1.787170851947042136097232312153e-04	0.000000000000000000000000000000e+00
-4.773064799950462656852323561907e+03	-6.073517922706451864110419047726e-05	1.791226157666563165594270090608e-04	0.000000000000000000000000000000e+00
-4.772964799950462293054442852736e+03	-6.008816194157742829069085432891e-05	1.795282988596055265186762772700e-04	0.000000000000000000000000000000e+00
-4.772864799950461929256562143564e+03	-5.944165981085528741717505241127e-05	1.799341286890574322446245680851e-04	0.000000000000000000000000000000e+00
-4.772764799950461565458681434393e+03	-5.879567997721059428818321523913e-05	1.803400994494655062809485013275e-04	0.000000000000000000000000000000e+00
-4.772664799950461201660800725222e+03	-5.815022956855131329055239031156e-05	1.807462053143168382446370756611e-04	0.000000000000000000000000000000e+00
-4.772564799950460837862920016050e+03	-5.750531569825342018869099303124e-05	1.811524404362184102138672026072e-04	0.000000000000000000000000000000e+00
-4.772464799950460474065039306879e+03	-5.686094546503372520974625703438e-05	1.815587989469838871119111711749e-04	0.000000000000000000000000000000e+00
-4.772364799950460110267158597708e+03	-5.621712595282298750810553999990e-05	1.819652749577209491921303552431e-04	0.000000000000000000000000000000e+00
-4.772264799950459746469277888536e+03	-5.557386423063931423296790690358e-05	1.823718625589192208341637879698e-04	0.000000000000000000000000000000e+00
-4.772164799950459382671397179365e+03	-5.493116735246188485656745892349e-05	1.827785558205388227563659153674e-04	0.000000000000000000000000000000e+00
-4.772064799950459018873516470194e+03	-5.428904235710491944788547158396e-05	1.831853487920992223838417833903e-04	0.000000000000000000000000000000e+00
-4.771964799950458655075635761023e+03	-5.364749626809199931206859068844e-05	1.835922355027689515782202134275e-04	0.000000000000000000000000000000e+00
-4.771864799950458291277755051851e+03	-5.300653609353064512786299355973e-05	1.839992099614555683129157870326e-04	0.000000000000000000000000000000e+00
-4.771764799950457927479874342680e+03	-5.236616882598724067449103003469e-05	1.844062661568964043949658826449e-04	0.000000000000000000000000000000e+00
-4.771664799950457563681993633509e+03	-5.172640144236221405654382876627e-05	1.848133980577497197626823943750e-04	0.000000000000000000000000000000e+00
-4.771564799950457199884112924337e+03	-5.108724090376559162337069541771e-05	1.852205996126864259894440056797e-04	0.000000000000000000000000000000e+00
-4.771464799950456836086232215166e+03	-5.044869415539280261022089812961e-05	1.856278647504823247835203936518e-04	0.000000000000000000000000000000e+00
-4.771364799950456472288351505995e+03	-4.981076812640084292135508881039e-05	1.860351873801109427990913003370e-04	0.000000000000000000000000000000e+00
-4.771264799950456108490470796824e+03	-4.917346972978473706875415794038e-05	1.864425613908368814432975346662e-04	0.000000000000000000000000000000e+00
-4.771164799950455744692590087652e+03	-4.853680586225431859521625699294e-05	1.868499806523097087843782171390e-04	0.000000000000000000000000000000e+00
-4.771064799950455380894709378481e+03	-4.790078340411135608689630061008e-05	1.872574390146583122457313308473e-04	0.000000000000000000000000000000e+00
-4.770964799950455017096828669310e+03	-4.726540921912696378891574622294e-05	1.876649303085858747162234516637e-04	0.000000000000000000000000000000e+00
-4.770864799950454653298947960138e+03	-4.663069015441939169173274359892e-05	1.880724483454653385514770969067e-04	0.000000000000000000000000000000e+00
-4.770764799950454289501067250967e+03	-4.599663304033210699684613986804e-05	1.884799869174354116762443167588e-04	0.000000000000000000000000000000e+00
-4.770664799950453925703186541796e+03	-4.536324469031222117194196430390e-05	1.888875397974970615777579041605e-04	0.000000000000000000000000000000e+00
-4.770564799950453561905305832624e+03	-4.473053190078926259548239285913e-05	1.892951007396106598203860960083e-04	0.000000000000000000000000000000e+00
-4.770464799950453198107425123453e+03	-4.409850145105428123821003638660e-05	1.897026634787934518209390200028e-04	0.000000000000000000000000000000e+00
-4.770364799950452834309544414282e+03	-4.346716010313929215783113058080e-05	1.901102217312177042503329449374e-04	0.000000000000000000000000000000e+00
-4.770264799950452470511663705111e+03	-4.283651460169705780687762763925e-05	1.905177691943093403262321494651e-04	0.000000000000000000000000000000e+00
-4.770164799950452106713782995939e+03	-4.220657167388124981132965785058e-05	1.909252995468470901017227214780e-04	0.000000000000000000000000000000e+00
-4.770064799950451742915902286768e+03	-4.157733802922690212857184666184e-05	1.913328064490620473298010395524e-04	0.000000000000000000000000000000e+00
-4.769964799950451379118021577597e+03	-4.094882035953127755742789184445e-05	1.917402835427380123744373063843e-04	0.000000000000000000000000000000e+00
-4.769864799950451015320140868425e+03	-4.032102533873504595631973024261e-05	1.921477244513120248570192671878e-04	0.000000000000000000000000000000e+00
-4.769764799950450651522260159254e+03	-3.969395962280384193218707444828e-05	1.925551227799756823493709800843e-04	0.000000000000000000000000000000e+00
-4.769664799950450287724379450083e+03	-3.906762984961017489511300726512e-05	1.929624721157767572223690200062e-04	0.000000000000000000000000000000e+00
-4.769564799950449923926498740911e+03	-3.844204263881569825491921199578e-05	1.933697660277214911209164860395e-04	0.000000000000000000000000000000e+00
-4.769464799950449560128618031740e+03	-3.781720459175383775973083855249e-05	1.937769980668773231197860029695e-04	0.000000000000000000000000000000e+00
-4.769364799950449196330737322569e+03	-3.719312229131281963409247359742e-05	1.941841617664760786653860291651e-04	0.000000000000000000000000000000e+00
-4.769264799950448832532856613398e+03	-3.656980230181903075399943436885e-05	1.945912506420177548287220314904e-04	0.000000000000000000000000000000e+00
-4.769164799950448468734975904226e+03	-3.594725116892075151642585439937e-05	1.949982581913747663442809665568e-04	0.000000000000000000000000000000e+00
-4.769064799950448104937095195055e+03	-3.532547541947230883719460736714e-05	1.954051778948966524348390683130e-04	0.000000000000000000000000000000e+00
-4.768964799950447741139214485884e+03	-3.470448156141855440949897659841e-05	1.958120032155153799474645026635e-04	0.000000000000000000000000000000e+00
-4.768864799950447377341333776712e+03	-3.408427608367974276197542859990e-05	1.962187275988510259602803920131e-04	0.000000000000000000000000000000e+00
-4.768764799950447013543453067541e+03	-3.346486545603680911632749062079e-05	1.966253444733180838054770189771e-04	0.000000000000000000000000000000e+00
-4.768664799950446649745572358370e+03	-3.284625612901699961065568600382e-05	1.970318472502321485630844000170e-04	0.000000000000000000000000000000e+00
-4.768564799950446285947691649199e+03	-3.222845453377991487486572963483e-05	1.974382293239171717608854139669e-04	0.000000000000000000000000000000e+00
-4.768464799950445922149810940027e+03	-3.161146708200392630057351528450e-05	1.978444840718131497551979247618e-04	0.000000000000000000000000000000e+00
-4.768364799950445558351930230856e+03	-3.099530016577301243935194108303e-05	1.982506048545843813177974590545e-04	0.000000000000000000000000000000e+00
-4.768264799950445194554049521685e+03	-3.037996015746395793107915983544e-05	1.986565850162280775885459416230e-04	0.000000000000000000000000000000e+00
-4.768164799950444830756168812513e+03	-2.976545340963394884370614434932e-05	1.990624178841836225493239220796e-04	0.000000000000000000000000000000e+00
-4.768064799950444466958288103342e+03	-2.915178625490860508202503598163e-05	1.994680967694422129687231715067e-04	0.000000000000000000000000000000e+00
-4.767964799950444103160407394171e+03	-2.853896500587037532653891802603e-05	1.998736149666569862377168975698e-04	0.000000000000000000000000000000e+00
-4.767864799950443739362526684999e+03	-2.792699595494736565320058330197e-05	2.002789657542536360963075781072e-04	0.000000000000000000000000000000e+00
-4.767764799950443375564645975828e+03	-2.731588537430255440017524970475e-05	2.006841423945415433562067253348e-04	0.000000000000000000000000000000e+00
-4.767664799950443011766765266657e+03	-2.670563951572342377481332487132e-05	2.010891381338253131993293321145e-04	0.000000000000000000000000000000e+00
-4.767564799950442647968884557486e+03	-2.609626461051201497709679799630e-05	2.014939462025169087874831852503e-04	0.000000000000000000000000000000e+00
-4.767464799950442284171003848314e+03	-2.548776686937537634637315764330e-05	2.018985598152480559226013001606e-04	0.000000000000000000000000000000e+00
-4.767364799950441920373123139143e+03	-2.488015248231645196522188179244e-05	2.023029721709833524383864711282e-04	0.000000000000000000000000000000e+00
-4.767264799950441556575242429972e+03	-2.427342761852535989847666486607e-05	2.027071764531336486424989429267e-04	0.000000000000000000000000000000e+00
-4.767164799950441192777361720800e+03	-2.366759842627112105377558404218e-05	2.031111658296699698598303251984e-04	0.000000000000000000000000000000e+00
-4.767064799950440828979481011629e+03	-2.306267103279380139418952566643e-05	2.035149334532380081819180617231e-04	0.000000000000000000000000000000e+00
-4.766964799950440465181600302458e+03	-2.245865154419707766732423881439e-05	2.039184724612728581618487089244e-04	0.000000000000000000000000000000e+00
-4.766864799950440101383719593287e+03	-2.185554604534122665089601600386e-05	2.043217759761144301355190178171e-04	0.000000000000000000000000000000e+00
-4.766764799950439737585838884115e+03	-2.125336059973655824357173516059e-05	2.047248371051231616984944494675e-04	0.000000000000000000000000000000e+00
-4.766664799950439373787958174944e+03	-2.065210124943727884854610676868e-05	2.051276489407962441788996210690e-04	0.000000000000000000000000000000e+00
-4.766564799950439009990077465773e+03	-2.005177401493578166172433718817e-05	2.055302045608843370012863704943e-04	0.000000000000000000000000000000e+00
-4.766464799950438646192196756601e+03	-1.945238489505739435769630929496e-05	2.059324970285087157313708150497e-04	0.000000000000000000000000000000e+00
-4.766364799950438282394316047430e+03	-1.885393986685552996339365616763e-05	2.063345193922788266965850922929e-04	0.000000000000000000000000000000e+00
-4.766264799950437918596435338259e+03	-1.825644488550732562272445325124e-05	2.067362646864103566026610314665e-04	0.000000000000000000000000000000e+00
-4.766164799950437554798554629087e+03	-1.765990588420970148954974865418e-05	2.071377259308436816209741948569e-04	0.000000000000000000000000000000e+00
-4.766064799950437191000673919916e+03	-1.706432877407586685405624371548e-05	2.075388961313628043668655376308e-04	0.000000000000000000000000000000e+00
-4.765964799950436827202793210745e+03	-1.646971944403229044318406892877e-05	2.079397682797147245588320618737e-04	0.000000000000000000000000000000e+00
-4.765864799950436463404912501574e+03	-1.587608376071609423752818701647e-05	2.083403353537292704636407769669e-04	0.000000000000000000000000000000e+00
-4.765764799950436099607031792402e+03	-1.528342756837293179108562546364e-05	2.087405903174393098122030298924e-04	0.000000000000000000000000000000e+00
-4.765664799950435735809151083231e+03	-1.469175668875531039626707030532e-05	2.091405261212014486064264540133e-04	0.000000000000000000000000000000e+00
-4.765564799950435372011270374060e+03	-1.410107692102138081109534428759e-05	2.095401357018171636069359120569e-04	0.000000000000000000000000000000e+00
-4.765464799950435008213389664888e+03	-1.351139404163415897320698472184e-05	2.099394119826543413966091211620e-04	0.000000000000000000000000000000e+00
-4.765364799950434644415508955717e+03	-1.292271380426124576922680686764e-05	2.103383478737691969148726478522e-04	0.000000000000000000000000000000e+00
-4.765264799950434280617628246546e+03	-1.233504193967500081380219562055e-05	2.107369362720288154082470821749e-04	0.000000000000000000000000000000e+00
-4.765164799950433916819747537374e+03	-1.174838415565317532049480903078e-05	2.111351700612338299061637725273e-04	0.000000000000000000000000000000e+00
-4.765064799950433553021866828203e+03	-1.116274613688003286364990029877e-05	2.115330421122417492180850517869e-04	0.000000000000000000000000000000e+00
-4.764964799950433189223986119032e+03	-1.057813354484790382113463397262e-05	2.119305452830906925064391455038e-04	0.000000000000000000000000000000e+00
-4.764864799950432825426105409861e+03	-9.994552017759268365635488828858e-06	2.123276724191233406999895771960e-04	0.000000000000000000000000000000e+00
-4.764764799950432461628224700689e+03	-9.412007170429278219022338480837e-06	2.127244163531115655335623770839e-04	0.000000000000000000000000000000e+00
-4.764664799950432097830343991518e+03	-8.830504594188773073953728498520e-06	2.131207699053813025332621000629e-04	0.000000000000000000000000000000e+00
-4.764564799950431734032463282347e+03	-8.250049856787754413273670850426e-06	2.135167258839379118926654621546e-04	0.000000000000000000000000000000e+00
-4.764464799950431370234582573175e+03	-7.670648502299379407638052486007e-06	2.139122770845918646096667226075e-04	0.000000000000000000000000000000e+00
-4.764364799950431006436701864004e+03	-7.092306051024415599064350257397e-06	2.143074162910849978294636208886e-04	0.000000000000000000000000000000e+00
-4.764264799950430642638821154833e+03	-6.515027999396187710623700589663e-06	2.147021362752169599229234986382e-04	0.000000000000000000000000000000e+00
-4.764164799950430278840940445662e+03	-5.938819819886019970407112916755e-06	2.150964297969722789811986007891e-04	0.000000000000000000000000000000e+00
-4.764064799950429915043059736490e+03	-5.363686960909145150645620236940e-06	2.154902896046476210457215616501e-04	0.000000000000000000000000000000e+00
-4.763964799950429551245179027319e+03	-4.789634846731148084620147131751e-06	2.158837084349796717544500701536e-04	0.000000000000000000000000000000e+00
-4.763864799950429187447298318148e+03	-4.216668877374874204659420395824e-06	2.162766790132731535133830957918e-04	0.000000000000000000000000000000e+00
-4.763764799950428823649417608976e+03	-3.644794428527848841005074009836e-06	2.166691940535294931893806058554e-04	0.000000000000000000000000000000e+00
-4.763664799950428459851536899805e+03	-3.074016851450198387698002286395e-06	2.170612462585757066434177797731e-04	0.000000000000000000000000000000e+00
-4.763564799950428096053656190634e+03	-2.504341472883046653948122678424e-06	2.174528283201937711548168419284e-04	0.000000000000000000000000000000e+00
-4.763464799950427732255775481462e+03	-1.935773594957460516370433001310e-06	2.178439329192502688960220158521e-04	0.000000000000000000000000000000e+00
-4.763364799950427368457894772291e+03	-1.368318495103868639122110181794e-06	2.182345527258265996135150333046e-04	0.000000000000000000000000000000e+00
-4.763264799950427004660014063120e+03	-8.019814259620075779283932156105e-07	2.186246803993493559390565161848e-04	0.000000000000000000000000000000e+00
-4.763164799950426640862133353949e+03	-2.367676152913462459654279912424e-07	2.190143085887212950121222254651e-04	0.000000000000000000000000000000e+00
-4.763064799950426277064252644777e+03	3.273177341179331196105418110009e-07	2.194034299324524727326651829529e-04	0.000000000000000000000000000000e+00
-4.762964799950425913266371935606e+03	8.902694445334674765849046311483e-07	2.197920370587919743250726600792e-04	0.000000000000000000000000000000e+00
-4.762864799950425549468491226435e+03	1.452082363368724994860323174173e-06	2.201801225858597804273947273757e-04	0.000000000000000000000000000000e+00
-4.762764799950425185670610517263e+03	2.012751363270486301611803328648e-06	2.205676791217792565968219831163e-04	0.000000000000000000000000000000e+00
-4.762664799950424821872729808092e+03	2.572271342205840376562986371312e-06	2.209546992648098054454891547849e-04	0.000000000000000000000000000000e+00
-4.762564799950424458074849098921e+03	3.130637223548608594143926112108e-06	2.213411756034799524571476947443e-04	0.000000000000000000000000000000e+00
-4.762464799950424094276968389750e+03	3.687843956165278439451524206127e-06	2.217271007167208925897616822454e-04	0.000000000000000000000000000000e+00
-4.762364799950423730479087680578e+03	4.243886514500395017244604306539e-06	2.221124671740001995084295982608e-04	0.000000000000000000000000000000e+00
-4.762264799950423366681206971407e+03	4.798759898661449423368317163119e-06	2.224972675354560498143380309344e-04	0.000000000000000000000000000000e+00
-4.762164799950423002883326262236e+03	5.352459134503200451136832593857e-06	2.228814943520317725343671266813e-04	0.000000000000000000000000000000e+00
-4.762064799950422639085445553064e+03	5.904979273711488077947678876356e-06	2.232651401656107509764020990772e-04	0.000000000000000000000000000000e+00
-4.761964799950422275287564843893e+03	6.456315393886506121359260268466e-06	2.236481975091515685301335469859e-04	0.000000000000000000000000000000e+00
-4.761864799950421911489684134722e+03	7.006462598625534488148026285304e-06	2.240306589068236965689440154392e-04	0.000000000000000000000000000000e+00
-4.761764799950421547691803425550e+03	7.555416017605160662498446633162e-06	2.244125168741433720871747414805e-04	0.000000000000000000000000000000e+00
-4.761664799950421183893922716379e+03	8.103170806662916741459380676194e-06	2.247937639181098819132070820714e-04	0.000000000000000000000000000000e+00
-4.761564799950420820096042007208e+03	8.649722147878404862500305305684e-06	2.251743925373421721831956876514e-04	0.000000000000000000000000000000e+00
-4.761464799950420456298161298037e+03	9.195065249653876294816563785606e-06	2.255543952222158372855620456221e-04	0.000000000000000000000000000000e+00
-4.761364799950420092500280588865e+03	9.739195346794249794823532251353e-06	2.259337644550003527509768330717e-04	0.000000000000000000000000000000e+00
-4.761264799950419728702399879694e+03	1.028210770058661750671769735677e-05	2.263124927099967147181569515624e-04	0.000000000000000000000000000000e+00
-4.761164799950419364904519170523e+03	1.082379759887915793997465591092e-05	2.266905724536754588704229318452e-04	0.000000000000000000000000000000e+00
[truncated: 84,862 more rows]
