# Supplementary material for: Light-wave-controlled Haldane model in monolayer hexagonal boron nitride
Source: Nature. 2024 Apr 15;628(8009):752–7. doi: 10.1038/s41586-024-07244-z (PMC11041748; doi:10.1038/s41586-024-07244-z)
Supplement: Supplementary file 1 — This zipped file contains source data files for Supplementary Figs. 1–4 and Extended Data Figs 2–5, 7, 8, 11 and 10. [file 41586_2024_7244_MOESM1_ESM.zip › Data source/Extended data fig 3/vpot_panel_f.csv]

# vector potential of laser 2 x y z direction
-4.960964799951146233070176094770e+03	0.000000000000000000000000000000e+00	0.000000000000000000000000000000e+00	0.000000000000000000000000000000e+00
-4.960864799951145869272295385599e+03	-1.743217323847008693020894367839e-07	-2.721373705142097627366021359713e-07	0.000000000000000000000000000000e+00
-4.960764799951145505474414676428e+03	-3.491867227283313772878659778792e-07	-5.450518924805071345346678575450e-07	0.000000000000000000000000000000e+00
-4.960664799951145141676533967257e+03	-5.245919162429399842787793029064e-07	-8.187423110270402067377990343311e-07	0.000000000000000000000000000000e+00
-4.960564799951144777878653258085e+03	-7.005342539263529863082847516653e-07	-1.093207354955487856646551524109e-06	0.000000000000000000000000000000e+00
-4.960464799951144414080772548914e+03	-8.770106726279140921170092599912e-07	-1.368445736736605677704857637889e-06	0.000000000000000000000000000000e+00
-4.960364799951144050282891839743e+03	-1.054018105114295997948433911140e-06	-1.644456152506076206272749712367e-06	0.000000000000000000000000000000e+00
-4.960264799951143686485011130571e+03	-1.231553480135415168015243503330e-06	-1.921237282060691450012203385089e-06	0.000000000000000000000000000000e+00
-4.960164799951143322687130421400e+03	-1.409613722490415806969554952943e-06	-2.198787788854838548188979502340e-06	0.000000000000000000000000000000e+00
-4.960064799951142958889249712229e+03	-1.588195753093734194624016449471e-06	-2.477106319997336950647576561679e-06	0.000000000000000000000000000000e+00
-4.959964799951142595091369003057e+03	-1.767296489041248041604987260855e-06	-2.756191506248582010954852397622e-06	0.000000000000000000000000000000e+00
-4.959864799951142231293488293886e+03	-1.946912843676487149015275068820e-06	-3.036041962018013204920681077925e-06	0.000000000000000000000000000000e+00
-4.959764799951141867495607584715e+03	-2.127041726656941900402281175886e-06	-3.316656285361915656583354367060e-06	0.000000000000000000000000000000e+00
-4.959664799951141503697726875544e+03	-2.307680044020433375373058462743e-06	-3.598033057981525325506573856349e-06	0.000000000000000000000000000000e+00
-4.959564799951141139899846166372e+03	-2.488824698251558002108727724044e-06	-3.880170845221486983298974510204e-06	0.000000000000000000000000000000e+00
-4.959464799951140776101965457201e+03	-2.670472588348208231085910077662e-06	-4.163068196068620933642922404827e-06	0.000000000000000000000000000000e+00
-4.959364799951140412304084748030e+03	-2.852620609888149324730914971338e-06	-4.446723643151015416491531745402e-06	0.000000000000000000000000000000e+00
-4.959264799951140048506204038858e+03	-3.035265655095685932566337145166e-06	-4.731135702737457825444583603414e-06	0.000000000000000000000000000000e+00
-4.959164799951139684708323329687e+03	-3.218404612908384994048646005060e-06	-5.016302874737163233688930913390e-06	0.000000000000000000000000000000e+00
-4.959064799951139320910442620516e+03	-3.402034369043867674590976221682e-06	-5.302223642699867567622696445939e-06	0.000000000000000000000000000000e+00
-4.958964799951138957112561911345e+03	-3.586151806066652123562753587405e-06	-5.588896473816219783109851548808e-06	0.000000000000000000000000000000e+00
-4.958864799951138593314681202173e+03	-3.770753803455084323715835320501e-06	-5.876319818918519631177274642475e-06	0.000000000000000000000000000000e+00
-4.958764799951138229516800493002e+03	-3.955837237668314680389802101557e-06	-6.164492112481756967441032246668e-06	0.000000000000000000000000000000e+00
-4.958664799951137865718919783831e+03	-4.141398982213337714671820555257e-06	-6.453411772625010203502295830225e-06	0.000000000000000000000000000000e+00
-4.958564799951137501921039074659e+03	-4.327435907712094860511076177545e-06	-6.743077201113154772401953734873e-06	0.000000000000000000000000000000e+00
-4.958464799951137138123158365488e+03	-4.513944881968620884029989859254e-06	-7.033486783358902783957599530451e-06	0.000000000000000000000000000000e+00
-4.958364799951136774325277656317e+03	-4.700922770036268653383055432515e-06	-7.324638888425177258114685818757e-06	0.000000000000000000000000000000e+00
-4.958264799951136410527396947145e+03	-4.888366434284973719164198169285e-06	-7.616531869027795525323425857023e-06	0.000000000000000000000000000000e+00
-4.958164799951136046729516237974e+03	-5.076272734468579881186335589494e-06	-7.909164061538510921852383750430e-06	0.000000000000000000000000000000e+00
-4.958064799951135682931635528803e+03	-5.264638527792201177677670204114e-06	-8.202533785988367040259601481456e-06	0.000000000000000000000000000000e+00
-4.957964799951135319133754819632e+03	-5.453460668979655872278498873751e-06	-8.496639346071384863811996879246e-06	0.000000000000000000000000000000e+00
-4.957864799951134955335874110460e+03	-5.642736010340939404553595865055e-06	-8.791479029148566691227034697320e-06	0.000000000000000000000000000000e+00
-4.957764799951134591537993401289e+03	-5.832461401839743080283747639347e-06	-9.087051106252259203384033514617e-06	0.000000000000000000000000000000e+00
-4.957664799951134227740112692118e+03	-6.022633691161023583734122899269e-06	-9.383353832090820614863536930361e-06	0.000000000000000000000000000000e+00
-4.957564799951133863942231982946e+03	-6.213249723778607218273480061743e-06	-9.680385445053633414929164513474e-06	0.000000000000000000000000000000e+00
-4.957464799951133500144351273775e+03	-6.404306343022852592266735277660e-06	-9.978144167216444063227102911906e-06	0.000000000000000000000000000000e+00
-4.957364799951133136346470564604e+03	-6.595800390148348880351315132176e-06	-1.027662820434701947580787007031e-05	0.000000000000000000000000000000e+00
-4.957264799951132772548589855433e+03	-6.787728704401653895262030297131e-06	-1.057583574591115926498592625382e-05	0.000000000000000000000000000000e+00
-4.957164799951132408750709146261e+03	-6.980088123089060958776155829675e-06	-1.087576496507902646358745268884e-05	0.000000000000000000000000000000e+00
-4.957064799951132044952828437090e+03	-7.172875481644424217931872017617e-06	-1.117641401873180859204755938086e-05	0.000000000000000000000000000000e+00
-4.956964799951131681154947727919e+03	-7.366087613697005137070386582288e-06	-1.147778104746871753868639465246e-05	0.000000000000000000000000000000e+00
-4.956864799951131317357067018747e+03	-7.559721351139361341525419596410e-06	-1.177986417561430623030752778968e-05	0.000000000000000000000000000000e+00
-4.956764799951130953559186309576e+03	-7.753773524195266801531736811093e-06	-1.208266151122613766850238947725e-05	0.000000000000000000000000000000e+00
-4.956664799951130589761305600405e+03	-7.948240961487649803825575323124e-06	-1.238617114610277245034287985082e-05	0.000000000000000000000000000000e+00
-4.956564799951130225963424891233e+03	-8.143120490106586827419588026089e-06	-1.269039115579209849038466728643e-05	0.000000000000000000000000000000e+00
-4.956464799951129862165544182062e+03	-8.338408935677311665970838638895e-06	-1.299531959959997414486097128128e-05	0.000000000000000000000000000000e+00
-4.956364799951129498367663472891e+03	-8.534103122428248267071319854704e-06	-1.330095452059923047784598115761e-05	0.000000000000000000000000000000e+00
-4.956264799951129134569782763720e+03	-8.730199873259081688021097933383e-06	-1.360729394563898862367465336654e-05	0.000000000000000000000000000000e+00
-4.956164799951128770771902054548e+03	-8.926696009808834133799140819754e-06	-1.391433588535431596254141051183e-05	0.000000000000000000000000000000e+00
-4.956064799951128406974021345377e+03	-9.123588352523985040747403485462e-06	-1.422207833417621772114595307679e-05	0.000000000000000000000000000000e+00
-4.955964799951128043176140636206e+03	-9.320873720726606406847963848250e-06	-1.453051927034194197552955524211e-05	0.000000000000000000000000000000e+00
-4.955864799951127679378259927034e+03	-9.518548932682515062659103777243e-06	-1.483965665590565396027636357879e-05	0.000000000000000000000000000000e+00
-4.955764799951127315580379217863e+03	-9.716610805669435106646757149829e-06	-1.514948843674941361550981278050e-05	0.000000000000000000000000000000e+00
-4.955664799951126951782498508692e+03	-9.915056156045199304031531606363e-06	-1.546001254259450380552920467636e-05	0.000000000000000000000000000000e+00
-4.955564799951126587984617799520e+03	-1.011388179931595048563573030487e-05	-1.577122688701307193963677133475e-05	0.000000000000000000000000000000e+00
-4.955464799951126224186737090349e+03	-1.031308455020436158145521327034e-05	-1.608312936744013581713205751633e-05	0.000000000000000000000000000000e+00
-4.955364799951125860388856381178e+03	-1.051266122271787428895609833868e-05	-1.639571786518589271010142016660e-05	0.000000000000000000000000000000e+00
-4.955264799951125496590975672007e+03	-1.071260863021692588291020054037e-05	-1.670899024544838081191358569733e-05	0.000000000000000000000000000000e+00
-4.955164799951125132793094962835e+03	-1.091292358548322007094372870784e-05	-1.702294435732647611076231997096e-05	0.000000000000000000000000000000e+00
-4.955064799951124768995214253664e+03	-1.111360290078798768469061503117e-05	-1.733757803383319758320189885037e-05	0.000000000000000000000000000000e+00
-4.954964799951124405197333544493e+03	-1.131464338796025753534121166544e-05	-1.765288909190938169404758162351e-05	0.000000000000000000000000000000e+00
-4.954864799951124041399452835321e+03	-1.151604185845511879886151479502e-05	-1.796887533243766860440067401061e-05	0.000000000000000000000000000000e+00
-4.954764799951123677601572126150e+03	-1.171779512342201558846438436134e-05	-1.828553454025682380472070387434e-05	0.000000000000000000000000000000e+00
-4.954664799951123313803691416979e+03	-1.191989999377302458642181870463e-05	-1.860286448417640872547186570163e-05	0.000000000000000000000000000000e+00
-4.954564799951122950005810707808e+03	-1.212235328025114284027259625720e-05	-1.892086291699175966776226565091e-05	0.000000000000000000000000000000e+00
-4.954464799951122586207929998636e+03	-1.232515179349856708870044469384e-05	-1.923952757549932926408459143985e-05	0.000000000000000000000000000000e+00
-4.954364799951122222410049289465e+03	-1.252829234412496969928042106490e-05	-1.955885618051233625904958279840e-05	0.000000000000000000000000000000e+00
-4.954264799951121858612168580294e+03	-1.273177174277578815875244799827e-05	-1.987884643687677443208913774519e-05	0.000000000000000000000000000000e+00
-4.954164799951121494814287871122e+03	-1.293558680020049592857001030666e-05	-2.019949603348772645202043041213e-05	0.000000000000000000000000000000e+00
-4.954064799951121131016407161951e+03	-1.313973432732086821825116806917e-05	-2.052080264330604026171145370938e-05	0.000000000000000000000000000000e+00
-4.953964799951120767218526452780e+03	-1.334421113529924775872956971279e-05	-2.084276392337532394713472960746e-05	0.000000000000000000000000000000e+00
-4.953864799951120403420645743608e+03	-1.354901403560678347065115295633e-05	-2.116537751483927264333634310489e-05	0.000000000000000000000000000000e+00
-4.953764799951120039622765034437e+03	-1.375413984009168268519800182315e-05	-2.148864104295934780611103398495e-05	0.000000000000000000000000000000e+00
-4.953664799951119675824884325266e+03	-1.395958536104743964798968053342e-05	-2.181255211713275463927472208603e-05	0.000000000000000000000000000000e+00
-4.953564799951119312027003616095e+03	-1.416534741128104877639151681912e-05	-2.213710833091079560456561348136e-05	0.000000000000000000000000000000e+00
-4.953464799951118948229122906923e+03	-1.437142280418119928209804564423e-05	-2.246230726201752208714274017254e-05	0.000000000000000000000000000000e+00
-4.953364799951118584431242197752e+03	-1.457780835378646471151876939931e-05	-2.278814647236875536744950265788e-05	0.000000000000000000000000000000e+00
-4.953264799951118220633361488581e+03	-1.478450087485347215737318399276e-05	-2.311462350809139219614748994580e-05	0.000000000000000000000000000000e+00
-4.953164799951117856835480779409e+03	-1.499149718292504267116559829587e-05	-2.344173589954309661607424752905e-05	0.000000000000000000000000000000e+00
-4.953064799951117493037600070238e+03	-1.519879409439832151126458653634e-05	-2.376948116133229332793026788995e-05	0.000000000000000000000000000000e+00
-4.952964799951117129239719361067e+03	-1.540638842659287281559865601110e-05	-2.409785679233849986914488272571e-05	0.000000000000000000000000000000e+00
-4.952864799951116765441838651896e+03	-1.561427699781876919215423127341e-05	-2.442686027573300099405284591114e-05	0.000000000000000000000000000000e+00
-4.952764799951116401643957942724e+03	-1.582245662744464573408985363923e-05	-2.475648907899983815032729506100e-05	0.000000000000000000000000000000e+00
-4.952664799951116037846077233553e+03	-1.603092413596572354166427953892e-05	-2.508674065395715470925055989859e-05	0.000000000000000000000000000000e+00
-4.952564799951115674048196524382e+03	-1.623967634507180105691258320544e-05	-2.541761243677885629224134922399e-05	0.000000000000000000000000000000e+00
-4.952464799951115310250315815210e+03	-1.644871007771524031612457583673e-05	-2.574910184801661668682441763689e-05	0.000000000000000000000000000000e+00
-4.952364799951114946452435106039e+03	-1.665802215817889221595102244855e-05	-2.608120629262220563512018889352e-05	0.000000000000000000000000000000e+00
-4.952264799951114582654554396868e+03	-1.686760941214401161511449167563e-05	-2.641392315997015204738149196650e-05	0.000000000000000000000000000000e+00
-4.952164799951114218856673687696e+03	-1.707746866675812839040694834924e-05	-2.674724982388074264057740980771e-05	0.000000000000000000000000000000e+00
-4.952064799951113855058792978525e+03	-1.728759675070286767071051081679e-05	-2.708118364264335261389245179675e-05	0.000000000000000000000000000000e+00
-4.951964799951113491260912269354e+03	-1.749799049426176329475463022689e-05	-2.741572195904011174927283889247e-05	0.000000000000000000000000000000e+00
-4.951864799951113127463031560183e+03	-1.770864672938802044689643455655e-05	-2.775086210036988222009737836693e-05	0.000000000000000000000000000000e+00
-4.951764799951112763665150851011e+03	-1.791956228977222747092423738025e-05	-2.808660137847259892994976337999e-05	0.000000000000000000000000000000e+00
-4.951664799951112399867270141840e+03	-1.813073401091003719067494548423e-05	-2.842293708975391817138367311912e-05	0.000000000000000000000000000000e+00
-4.951564799951112036069389432669e+03	-1.834215873016980079680642023998e-05	-2.875986651521020848599856367667e-05	0.000000000000000000000000000000e+00
-4.951464799951111672271508723497e+03	-1.855383328686015768785658175410e-05	-2.909738692045387017329899359552e-05	0.000000000000000000000000000000e+00
-4.951364799951111308473628014326e+03	-1.876575452229758804185283382893e-05	-2.943549555573897667207390604904e-05	0.000000000000000000000000000000e+00
-4.951264799951110944675747305155e+03	-1.897791927987390778968107563074e-05	-2.977418965598726153121839077542e-05	0.000000000000000000000000000000e+00
-4.951164799951110580877866595984e+03	-1.919032440512370599021430006559e-05	-3.011346644081443402933898068063e-05	0.000000000000000000000000000000e+00
-4.951064799951110217079985886812e+03	-1.940296674579175848851866903466e-05	-3.045332311455681327874711605830e-05	0.000000000000000000000000000000e+00
-4.950964799951109853282105177641e+03	-1.961584315190036703516023031124e-05	-3.079375686629829436636793249527e-05	0.000000000000000000000000000000e+00
-4.950864799951109489484224468470e+03	-1.982895047581665435979837719405e-05	-3.113476486989765330782795049736e-05	0.000000000000000000000000000000e+00
-4.950764799951109125686343759298e+03	-2.004228557231980164653889486814e-05	-3.147634428401618065032629978361e-05	0.000000000000000000000000000000e+00
-4.950664799951108761888463050127e+03	-2.025584529866822502291480445624e-05	-3.181849225214564711242126726631e-05	0.000000000000000000000000000000e+00
-4.950564799951108398090582340956e+03	-2.046962651466670461502216082916e-05	-3.216120590263658093194143461346e-05	0.000000000000000000000000000000e+00
-4.950464799951108034292701631784e+03	-2.068362608273345600441543712389e-05	-3.250448234872687725081213949707e-05	0.000000000000000000000000000000e+00
-4.950364799951107670494820922613e+03	-2.089784086796713053423533990038e-05	-3.284831868857075986558799463033e-05	0.000000000000000000000000000000e+00
-4.950264799951107306696940213442e+03	-2.111226773821374107643726591999e-05	-3.319271200526805468610999638734e-05	0.000000000000000000000000000000e+00
-4.950164799951106942899059504271e+03	-2.132690356413356069396544678618e-05	-3.353765936689377490228722300536e-05	0.000000000000000000000000000000e+00
-4.950064799951106579101178795099e+03	-2.154174521926792643523700110375e-05	-3.388315782652807884537532467917e-05	0.000000000000000000000000000000e+00
-4.949964799951106215303298085928e+03	-2.175678958010599569478094039710e-05	-3.422920442228648534727097896280e-05	0.000000000000000000000000000000e+00
-4.949864799951105851505417376757e+03	-2.197203352615141109431887156411e-05	-3.457579617735049567562102823537e-05	0.000000000000000000000000000000e+00
-4.949764799951105487707536667585e+03	-2.218747393998891454186886407207e-05	-3.492293009999847974321116050866e-05	0.000000000000000000000000000000e+00
-4.949664799951105123909655958414e+03	-2.240310770735088336381816975784e-05	-3.527060318363693501185138212684e-05	0.000000000000000000000000000000e+00
-4.949564799951104760111775249243e+03	-2.261893171718380545062374031851e-05	-3.561881240683201644680461184223e-05	0.000000000000000000000000000000e+00
-4.949464799951104396313894540071e+03	-2.283494286171465953482265232033e-05	-3.596755473334145271823922285215e-05	0.000000000000000000000000000000e+00
-4.949364799951104032516013830900e+03	-2.305113803651723787080211891531e-05	-3.631682711214675378201544031498e-05	0.000000000000000000000000000000e+00
-4.949264799951103668718133121729e+03	-2.326751414057837743501119809331e-05	-3.666662647748573694485990648317e-05	0.000000000000000000000000000000e+00
-4.949164799951103304920252412558e+03	-2.348406807636412675166850960728e-05	-3.701694974888540529524630362523e-05	0.000000000000000000000000000000e+00
-4.949064799951102941122371703386e+03	-2.370079674988582462704343745141e-05	-3.736779383119511751360983242698e-05	0.000000000000000000000000000000e+00
-4.948964799951102577324490994215e+03	-2.391769707076611112110155199506e-05	-3.771915561462011004826774818177e-05	0.000000000000000000000000000000e+00
-4.948864799951102213526610285044e+03	-2.413476595230481993453741651479e-05	-3.807103197475534455199164263206e-05	0.000000000000000000000000000000e+00
-4.948764799951101849728729575872e+03	-2.435200031154483013822592551989e-05	-3.842341977261963992165000325585e-05	0.000000000000000000000000000000e+00
-4.948664799951101485930848866701e+03	-2.456939706933781287058818354474e-05	-3.877631585469015670355683034209e-05	0.000000000000000000000000000000e+00
-4.948564799951101122132968157530e+03	-2.478695315040988316726729145945e-05	-3.912971705293722031199915578625e-05	0.000000000000000000000000000000e+00
-4.948464799951100758335087448359e+03	-2.500466548342718064003656341932e-05	-3.948362018485942885083483933073e-05	0.000000000000000000000000000000e+00
-4.948364799951100394537206739187e+03	-2.522253100106133495922691722946e-05	-3.983802205351909974826926652547e-05	0.000000000000000000000000000000e+00
-4.948264799951100030739326030016e+03	-2.544054664005487034978206239977e-05	-4.019291944757804165228379233987e-05	0.000000000000000000000000000000e+00
-4.948164799951099666941445320845e+03	-2.565870934128650505522822866666e-05	-4.054830914133363125792519632284e-05	0.000000000000000000000000000000e+00
-4.948064799951099303143564611673e+03	-2.587701604983634238142664596438e-05	-4.090418789475524250030119555177e-05	0.000000000000000000000000000000e+00
-4.947964799951098939345683902502e+03	-2.609546371505097703703129896624e-05	-4.126055245352094679811907895761e-05	0.000000000000000000000000000000e+00
-4.947864799951098575547803193331e+03	-2.631404929060851677065195619587e-05	-4.161739954905459276798471157655e-05	0.000000000000000000000000000000e+00
-4.947764799951098211749922484159e+03	-2.653276973458348203527279451919e-05	-4.197472589856313666045392607451e-05	0.000000000000000000000000000000e+00
-4.947664799951097847952041774988e+03	-2.675162200951162094937629820635e-05	-4.233252820507435226684428419830e-05	0.000000000000000000000000000000e+00
-4.947564799951097484154161065817e+03	-2.697060308245462600224527649484e-05	-4.269080315747482542911711567157e-05	0.000000000000000000000000000000e+00
-4.947464799951097120356280356646e+03	-2.718970992506471862212510948176e-05	-4.304954743054826025788414667339e-05	0.000000000000000000000000000000e+00
-4.947364799951096756558399647474e+03	-2.740893951364916936988200268921e-05	-4.340875768501415126864734217449e-05	0.000000000000000000000000000000e+00
-4.947264799951096392760518938303e+03	-2.762828882923468599552146995890e-05	-4.376843056756668591100040144326e-05	0.000000000000000000000000000000e+00
-4.947164799951096028962638229132e+03	-2.784775485763170662701672386508e-05	-4.412856271091405367364493561588e-05	0.000000000000000000000000000000e+00
-4.947064799951095665164757519960e+03	-2.806733458949857437452445052539e-05	-4.448915073381801946368618860816e-05	0.000000000000000000000000000000e+00
-4.946964799951095301366876810789e+03	-2.828702502040560351438333586138e-05	-4.485019124113382224658050367871e-05	0.000000000000000000000000000000e+00
-4.946864799951094937568996101618e+03	-2.850682315089903725289534330845e-05	-4.521168082385037861794380154024e-05	0.000000000000000000000000000000e+00
-4.946764799951094573771115392447e+03	-2.872672598656490384615332100982e-05	-4.557361605913082518853896019095e-05	0.000000000000000000000000000000e+00
-4.946664799951094209973234683275e+03	-2.894673053809273380646525930526e-05	-4.593599351035334557233347219096e-05	0.000000000000000000000000000000e+00
-4.946564799951093846175353974104e+03	-2.916683382133917207669308868656e-05	-4.629880972715234974026315972750e-05	0.000000000000000000000000000000e+00
-4.946464799951093482377473264933e+03	-2.938703285739147500811065116810e-05	-4.666206124545991087201185498756e-05	0.000000000000000000000000000000e+00
-4.946364799951093118579592555761e+03	-2.960732467263090230617621212428e-05	-4.702574458754755457349713831938e-05	0.000000000000000000000000000000e+00
-4.946264799951092754781711846590e+03	-2.982770629879595651037446635279e-05	-4.738985626206835302621708794213e-05	0.000000000000000000000000000000e+00
-4.946164799951092390983831137419e+03	-3.004817477304553099450024067352e-05	-4.775439276409932406845804120366e-05	0.000000000000000000000000000000e+00
-4.946064799951092027185950428247e+03	-3.026872713802190211287990173616e-05	-4.811935057518413520836336738640e-05	0.000000000000000000000000000000e+00
-4.945964799951091663388069719076e+03	-3.048936044191363664329803839781e-05	-4.848472616337613289765398616460e-05	0.000000000000000000000000000000e+00
-4.945864799951091299590189009905e+03	-3.071007173851834676399363832644e-05	-4.885051598328165640841916350645e-05	0.000000000000000000000000000000e+00
-4.945764799951090935792308300734e+03	-3.093085808730533661043901605403e-05	-4.921671647610367697055905322756e-05	0.000000000000000000000000000000e+00
-4.945664799951090571994427591562e+03	-3.115171655347807264926571213515e-05	-4.958332406968576216987898419575e-05	0.000000000000000000000000000000e+00
-4.945564799951090208196546882391e+03	-3.137264420803660323021355704753e-05	-4.995033517855630462046329087755e-05	0.000000000000000000000000000000e+00
-4.945464799951089844398666173220e+03	-3.159363812783976129764523799182e-05	-5.031774620397309622649162363928e-05	0.000000000000000000000000000000e+00
-4.945364799951089480600785464048e+03	-3.181469539566730950382045239877e-05	-5.068555353396816671833480238973e-05	0.000000000000000000000000000000e+00
-4.945264799951089116802904754877e+03	-3.203581310028190913931703254214e-05	-5.105375354339298810688388408074e-05	0.000000000000000000000000000000e+00
-4.945164799951088753005024045706e+03	-3.225698833649093320938977536017e-05	-5.142234259396392308336803944613e-05	0.000000000000000000000000000000e+00
-4.945064799951088389207143336535e+03	-3.247821820520819819516633586431e-05	-5.179131703430800545608775342643e-05	0.000000000000000000000000000000e+00
-4.944964799951088025409262627363e+03	-3.269949981351551963199009165351e-05	-5.216067320000903907153619321058e-05	0.000000000000000000000000000000e+00
-4.944864799951087661611381918192e+03	-3.292083027472414571501860280911e-05	-5.253040741365394745727296355042e-05	0.000000000000000000000000000000e+00
-4.944764799951087297813501209021e+03	-3.314220670843602827449619896427e-05	-5.290051598487950293555823200187e-05	0.000000000000000000000000000000e+00
-4.944664799951086934015620499849e+03	-3.336362624060496500201858371959e-05	-5.327099521041927257742135126684e-05	0.000000000000000000000000000000e+00
-4.944564799951086570217739790678e+03	-3.358508600359759937526230033633e-05	-5.364184137415093685122627342743e-05	0.000000000000000000000000000000e+00
-4.944464799951086206419859081507e+03	-3.380658313625427150491548067279e-05	-5.401305074714385899298935145296e-05	0.000000000000000000000000000000e+00
-4.944364799951085842621978372335e+03	-3.402811478394972668007345539820e-05	-5.438461958770697963734888635834e-05	0.000000000000000000000000000000e+00
-4.944264799951085478824097663164e+03	-3.424967809865365450704491334655e-05	-5.475654414143700282786852984174e-05	0.000000000000000000000000000000e+00
-4.944164799951085115026216953993e+03	-3.447127023899111285167723428557e-05	-5.512882064126687340667454240162e-05	0.000000000000000000000000000000e+00
-4.944064799951084751228336244822e+03	-3.469288837030277559882879279129e-05	-5.550144530751456611221764103625e-05	0.000000000000000000000000000000e+00
-4.943964799951084387430455535650e+03	-3.491452966470503133404254536565e-05	-5.587441434793215250384154635377e-05	0.000000000000000000000000000000e+00
-4.943864799951084023632574826479e+03	-3.513619130114994649994805686610e-05	-5.624772395775518637073969729911e-05	0.000000000000000000000000000000e+00
-4.943764799951083659834694117308e+03	-3.535787046548503204101976393758e-05	-5.662137031975236696771866529154e-05	0.000000000000000000000000000000e+00
-4.943664799951083296036813408136e+03	-3.557956435051290162811798989395e-05	-5.699534960427549363029542384140e-05	0.000000000000000000000000000000e+00
-4.943564799951082932238932698965e+03	-3.580127015605074692391335267061e-05	-5.736965796930973887418278578387e-05	0.000000000000000000000000000000e+00
-4.943464799951082568441051989794e+03	-3.602298508898965699424887798585e-05	-5.774429156052417899279080581998e-05	0.000000000000000000000000000000e+00
-4.943364799951082204643171280622e+03	-3.624470636335377508917623967655e-05	-5.811924651132264991537992870896e-05	0.000000000000000000000000000000e+00
-4.943264799951081840845290571451e+03	-3.646643120035928601740254917374e-05	-5.849451894289486056323010276792e-05	0.000000000000000000000000000000e+00
-4.943164799951081477047409862280e+03	-3.668815682847326799546558429022e-05	-5.887010496426785179525237312603e-05	0.000000000000000000000000000000e+00
-4.943064799951081113249529153109e+03	-3.690988048347235476152883304479e-05	-5.924600067235765864150781601083e-05	0.000000000000000000000000000000e+00
-4.942964799951080749451648443937e+03	-3.713159940850123505885066466092e-05	-5.962220215202135878375042099542e-05	0.000000000000000000000000000000e+00
-4.942864799951080385653767734766e+03	-3.735331085413098948892762773966e-05	-5.999870547610933110014089231221e-05	0.000000000000000000000000000000e+00
-4.942764799951080021855887025595e+03	-3.757501207841725118178471953811e-05	-6.037550670551785979940292992119e-05	0.000000000000000000000000000000e+00
-4.942664799951079658058006316423e+03	-3.779670034695821738846693849112e-05	-6.075260188924196217167758571343e-05	0.000000000000000000000000000000e+00
-4.942564799951079294260125607252e+03	-3.801837293295246456188707373514e-05	-6.112998706442858225761083357241e-05	0.000000000000000000000000000000e+00
-4.942464799951078930462244898081e+03	-3.824002711725660758361119984095e-05	-6.150765825642997425282132439861e-05	0.000000000000000000000000000000e+00
-4.942364799951078566664364188910e+03	-3.846166018844276247900040854866e-05	-6.188561147885749248818282319817e-05	0.000000000000000000000000000000e+00
-4.942264799951078202866483479738e+03	-3.868326944285586683081740178025e-05	-6.226384273363551693537820685975e-05	0.000000000000000000000000000000e+00
-4.942164799951077839068602770567e+03	-3.890485218467079690492574362004e-05	-6.264234801105579206453172202984e-05	0.000000000000000000000000000000e+00
-4.942064799951077475270722061396e+03	-3.912640572594933569819039553828e-05	-6.302112328983196221348500598580e-05	0.000000000000000000000000000000e+00
-4.941964799951077111472841352224e+03	-3.934792738669691059341659844506e-05	-6.340016453715444577025200922904e-05	0.000000000000000000000000000000e+00
-4.941864799951076747674960643053e+03	-3.956941449491918871275361602180e-05	-6.377946770874555330096272731666e-05	0.000000000000000000000000000000e+00
-4.941764799951076383877079933882e+03	-3.979086438667850964077260522700e-05	-6.415902874891486317582289800043e-05	0.000000000000000000000000000000e+00
-4.941664799951076020079199224710e+03	-4.001227440615008775458283363236e-05	-6.453884359061497666583406829233e-05	0.000000000000000000000000000000e+00
-4.941564799951075656281318515539e+03	-4.023364190567805192362202393319e-05	-6.491890815549739501225806614926e-05	0.000000000000000000000000000000e+00
-4.941464799951075292483437806368e+03	-4.045496424583129547406651349561e-05	-6.529921835396884372947762242845e-05	0.000000000000000000000000000000e+00
-4.941364799951074928685557097197e+03	-4.067623879545914997038838500920e-05	-6.567977008524771888060139746202e-05	0.000000000000000000000000000000e+00
-4.941264799951074564887676388025e+03	-4.089746293174686248526883414200e-05	-6.606055923742089927130222148932e-05	0.000000000000000000000000000000e+00
-4.941164799951074201089795678854e+03	-4.111863404027087635786777419789e-05	-6.644158168750084324672561253422e-05	0.000000000000000000000000000000e+00
-4.941064799951073837291914969683e+03	-4.133974951505392899297683384496e-05	-6.682283330148288877630563531440e-05	0.000000000000000000000000000000e+00
-4.940964799951073473494034260511e+03	-4.156080675861995992479216988080e-05	-6.720430993440285169417819366444e-05	0.000000000000000000000000000000e+00
-4.940864799951073109696153551340e+03	-4.178180318204882914530709503431e-05	-6.758600743039494920024606861020e-05	0.000000000000000000000000000000e+00
-4.940764799951072745898272842169e+03	-4.200273620503080503974305259796e-05	-6.796792162274991309662414140647e-05	0.000000000000000000000000000000e+00
-4.940664799951072382100392132998e+03	-4.222360325592092357297260840632e-05	-6.835004833397341473220920615717e-05	0.000000000000000000000000000000e+00
-4.940564799951072018302511423826e+03	-4.244440177179306964913574340414e-05	-6.873238337584478810284721594925e-05	0.000000000000000000000000000000e+00
-4.940464799951071654504630714655e+03	-4.266512919849391616972100749194e-05	-6.911492254947594268688071394990e-05	0.000000000000000000000000000000e+00
-4.940364799951071290706750005484e+03	-4.288578299069666658000291037389e-05	-6.949766164537060154134801015502e-05	0.000000000000000000000000000000e+00
-4.940264799951070926908869296312e+03	-4.310636061195455346999050316725e-05	-6.988059644348378334367116737624e-05	0.000000000000000000000000000000e+00
-4.940164799951070563110988587141e+03	-4.332685953475417454505008718613e-05	-7.026372271328156903641426467289e-05	0.000000000000000000000000000000e+00
-4.940064799951070199313107877970e+03	-4.354727724056858465103911348670e-05	-7.064703621380111241753047002234e-05	0.000000000000000000000000000000e+00
-4.939964799951069835515227168798e+03	-4.376761121991023194537778762125e-05	-7.103053269371090822862507829782e-05	0.000000000000000000000000000000e+00
-4.939864799951069471717346459627e+03	-4.398785897238365012263186515362e-05	-7.141420789137134484628882669099e-05	0.000000000000000000000000000000e+00
-4.939764799951069107919465750456e+03	-4.420801800673796090471526221144e-05	-7.179805753489550091892001937310e-05	0.000000000000000000000000000000e+00
-4.939664799951068744121585041285e+03	-4.442808584091915969065816893746e-05	-7.218207734221019950156261746343e-05	0.000000000000000000000000000000e+00
-4.939564799951068380323704332113e+03	-4.464806000212218436594066584000e-05	-7.256626302111734679381460644265e-05	0.000000000000000000000000000000e+00
-4.939464799951068016525823622942e+03	-4.486793802684281470523688928331e-05	-7.295061026935550127069801673585e-05	0.000000000000000000000000000000e+00
-4.939364799951067652727942913771e+03	-4.508771746092929394835249756746e-05	-7.333511477466170031154490960290e-05	0.000000000000000000000000000000e+00
-4.939264799951067288930062204599e+03	-4.530739585963379452209984221689e-05	-7.371977221483354432689932833611e-05	0.000000000000000000000000000000e+00
-4.939164799951066925132181495428e+03	-4.552697078766361948789359592737e-05	-7.410457825779157904101668297159e-05	0.000000000000000000000000000000e+00
-4.939064799951066561334300786257e+03	-4.574643981923222780649335161840e-05	-7.448952856164185395721616389508e-05	0.000000000000000000000000000000e+00
-4.938964799951066197536420077085e+03	-4.596580053811004276231172438472e-05	-7.487461877473877897883058896156e-05	0.000000000000000000000000000000e+00
-4.938864799951065833738539367914e+03	-4.618505053767500966597006617498e-05	-7.525984453574823852817221592204e-05	0.000000000000000000000000000000e+00
-4.938764799951065469940658658743e+03	-4.640418742096294349268326140390e-05	-7.564520147371096316351452015780e-05	0.000000000000000000000000000000e+00
-4.938664799951065106142777949572e+03	-4.662320880071768000900075956672e-05	-7.603068520810610448398131344661e-05	0.000000000000000000000000000000e+00
-4.938564799951064742344897240400e+03	-4.684211229944098973032237664960e-05	-7.641629134891509463750614017385e-05	0.000000000000000000000000000000e+00
-4.938464799951064378547016531229e+03	-4.706089554944225470918886533589e-05	-7.680201549668574977428048278227e-05	0.000000000000000000000000000000e+00
-4.938364799951064014749135822058e+03	-4.727955619288794881192872221476e-05	-7.718785324259661744569077646005e-05	0.000000000000000000000000000000e+00
-4.938264799951063650951255112886e+03	-4.749809188185086727355260771688e-05	-7.757380016852155439621707699871e-05	0.000000000000000000000000000000e+00
-4.938164799951063287153374403715e+03	-4.771650027835912585968611288045e-05	-7.795985184709457540587485002703e-05	0.000000000000000000000000000000e+00
-4.938064799951062923355493694544e+03	-4.793477905444498384564949722275e-05	-7.834600384177493252561841341475e-05	0.000000000000000000000000000000e+00
-4.937964799951062559557612985373e+03	-4.815292589219336883993999309794e-05	-7.873225170691243825823318891466e-05	0.000000000000000000000000000000e+00
-4.937864799951062195759732276201e+03	-4.837093848379021187233392509164e-05	-7.911859098781300557966245090569e-05	0.000000000000000000000000000000e+00
-4.937764799951061831961851567030e+03	-4.858881453157053853650002017694e-05	-7.950501722080447256340435258082e-05	0.000000000000000000000000000000e+00
-4.937664799951061468163970857859e+03	-4.880655174806632973965106470082e-05	-7.989152593330264384534344923594e-05	0.000000000000000000000000000000e+00
-4.937564799951061104366090148687e+03	-4.902414785605417238802464230396e-05	-8.027811264387756248154387472837e-05	0.000000000000000000000000000000e+00
-4.937464799951060740568209439516e+03	-4.924160058860261869303001636133e-05	-8.066477286231999864647701503628e-05	0.000000000000000000000000000000e+00
-4.937364799951060376770328730345e+03	-4.945890768911936251827840549389e-05	-8.105150208970826359190092746942e-05	0.000000000000000000000000000000e+00
-4.937264799951060012972448021173e+03	-4.967606691139815145233371573852e-05	-8.143829581847513202595700843034e-05	0.000000000000000000000000000000e+00
-4.937164799951059649174567312002e+03	-4.989307601966548881729235365157e-05	-8.182514953247507620039125075806e-05	0.000000000000000000000000000000e+00
-4.937064799951059285376686602831e+03	-5.010993278862704429802918393300e-05	-8.221205870705175749579146637913e-05	0.000000000000000000000000000000e+00
-4.936964799951058921578805893660e+03	-5.032663500351388161232688012170e-05	-8.259901880910563997956891357788e-05	0.000000000000000000000000000000e+00
-4.936864799951058557780925184488e+03	-5.054318046012840835419857588029e-05	-8.298602529716195632964598205561e-05	0.000000000000000000000000000000e+00
-4.936764799951058193983044475317e+03	-5.075956696489008866798528507580e-05	-8.337307362143883638846975081549e-05	0.000000000000000000000000000000e+00
-4.936664799951057830185163766146e+03	-5.097579233488092552949166869070e-05	-8.376015922391562545240573101069e-05	0.000000000000000000000000000000e+00
-4.936564799951057466387283056974e+03	-5.119185439789070585789657052977e-05	-8.414727753840155492683766658146e-05	0.000000000000000000000000000000e+00
-4.936464799951057102589402347803e+03	-5.140775099246194069580254137897e-05	-8.453442399060450784895742737390e-05	0.000000000000000000000000000000e+00
-4.936364799951056738791521638632e+03	-5.162347996793462920643233426965e-05	-8.492159399820009611867949184116e-05	0.000000000000000000000000000000e+00
-4.936264799951056374993640929461e+03	-5.183903918449075839654585640126e-05	-8.530878297090087325482699043278e-05	0.000000000000000000000000000000e+00
-4.936164799951056011195760220289e+03	-5.205442651319851146002326558460e-05	-8.569598631052587241196949463529e-05	0.000000000000000000000000000000e+00
-4.936064799951055647397879511118e+03	-5.226963983605627960980430368743e-05	-8.608319941107029347505952276975e-05	0.000000000000000000000000000000e+00
-4.935964799951055283599998801947e+03	-5.248467704603637575423019656640e-05	-8.647041765877543409955785502774e-05	0.000000000000000000000000000000e+00
-4.935864799951054919802118092775e+03	-5.269953604712853810921463493244e-05	-8.685763643219883759199334560819e-05	0.000000000000000000000000000000e+00
-4.935764799951054556004237383604e+03	-5.291421475438315598360805580569e-05	-8.724485110228464407843007588639e-05	0.000000000000000000000000000000e+00
-4.935664799951054192206356674433e+03	-5.312871109395424484280953669746e-05	-8.763205703243417206589616075263e-05	0.000000000000000000000000000000e+00
-4.935564799951053828408475965261e+03	-5.334302300314215709809914645056e-05	-8.801924957857671684424705205174e-05	0.000000000000000000000000000000e+00
-4.935464799951053464610595256090e+03	-5.355714843043605572674506487552e-05	-8.840642408924053862340902698591e-05	0.000000000000000000000000000000e+00
-4.935364799951053100812714546919e+03	-5.377108533555611006530400297621e-05	-8.879357590562409461611148575599e-05	0.000000000000000000000000000000e+00
-4.935264799951052737014833837748e+03	-5.398483168949546120995997000591e-05	-8.918070036166746085599943416611e-05	0.000000000000000000000000000000e+00
-4.935164799951052373216953128576e+03	-5.419838547456188926126560700958e-05	-8.956779278412397085618046332911e-05	0.000000000000000000000000000000e+00
-4.935064799951052009419072419405e+03	-5.441174468441923662339471112759e-05	-8.995484849263207110820622647296e-05	0.000000000000000000000000000000e+00
-4.934964799951051645621191710234e+03	-5.462490732412858735790595066106e-05	-9.034186279978733921137978857274e-05	0.000000000000000000000000000000e+00
-4.934864799951051281823311001062e+03	-5.483787141018916193443630269222e-05	-9.072883101121477305260609735882e-05	0.000000000000000000000000000000e+00
-4.934764799951050918025430291891e+03	-5.505063497057895448337852539744e-05	-9.111574842564124261656832715062e-05	0.000000000000000000000000000000e+00
-4.934664799951050554227549582720e+03	-5.526319604479510577427908701864e-05	-9.150261033496815863633871979133e-05	0.000000000000000000000000000000e+00
-4.934564799951050190429668873549e+03	-5.547555268389399836742939542411e-05	-9.188941202434433097936961054586e-05	0.000000000000000000000000000000e+00
-4.934464799951049826631788164377e+03	-5.568770295053109426744106236207e-05	-9.227614877223905742644610716852e-05	0.000000000000000000000000000000e+00
-4.934364799951049462833907455206e+03	-5.589964491900053540759593651011e-05	-9.266281585051536152843748572749e-05	0.000000000000000000000000000000e+00
-4.934264799951049099036026746035e+03	-5.611137667527441887354439087332e-05	-9.304940852450347440853739566791e-05	0.000000000000000000000000000000e+00
-4.934164799951048735238146036863e+03	-5.632289631704182140525122290953e-05	-9.343592205307450629988424983807e-05	0.000000000000000000000000000000e+00
-4.934064799951048371440265327692e+03	-5.653420195374758672971632345039e-05	-9.382235168871428071350748734147e-05	0.000000000000000000000000000000e+00
-4.933964799951048007642384618521e+03	-5.674529170663079440930717800562e-05	-9.420869267759739899923548955840e-05	0.000000000000000000000000000000e+00
-4.933864799951047643844503909349e+03	-5.695616370876298474460255882867e-05	-9.459494025966149464198368113088e-05	0.000000000000000000000000000000e+00
-4.933764799951047280046623200178e+03	-5.716681610508610585042951757195e-05	-9.498108966868165018836850377326e-05	0.000000000000000000000000000000e+00
-4.933664799951046916248742491007e+03	-5.737724705245015580003936639386e-05	-9.536713613234504456628304325250e-05	0.000000000000000000000000000000e+00
-4.933564799951046552450861781836e+03	-5.758745471965060792884916196499e-05	-9.575307487232574948227137312529e-05	0.000000000000000000000000000000e+00
-4.933464799951046188652981072664e+03	-5.779743728746550410126786578857e-05	-9.613890110435972910681023950730e-05	0.000000000000000000000000000000e+00
-4.933364799951045824855100363493e+03	-5.800719294869230403203369528242e-05	-9.652461003832007015255239901208e-05	0.000000000000000000000000000000e+00
-4.933264799951045461057219654322e+03	-5.821671990818444322821761938158e-05	-9.691019687829229326773289310282e-05	0.000000000000000000000000000000e+00
-4.933164799951045097259338945150e+03	-5.842601638288758599936584259282e-05	-9.729565682264997613769991202659e-05	0.000000000000000000000000000000e+00
-4.933064799951044733461458235979e+03	-5.863508060187566162720779194828e-05	-9.768098506413044434908143909269e-05	0.000000000000000000000000000000e+00
-4.932964799951044369663577526808e+03	-5.884391080638656849844878027334e-05	-9.806617678991071975196786025819e-05	0.000000000000000000000000000000e+00
-4.932864799951044005865696817636e+03	-5.905250524985760041075597004401e-05	-9.845122718168360434736613440165e-05	0.000000000000000000000000000000e+00
-4.932764799951043642067816108465e+03	-5.926086219796060182820121586822e-05	-9.883613141573396746256130462882e-05	0.000000000000000000000000000000e+00
-4.932664799951043278269935399294e+03	-5.946897992863683853363362952216e-05	-9.922088466301522266185819454165e-05	0.000000000000000000000000000000e+00
-4.932564799951042914472054690123e+03	-5.967685673213159045424544557612e-05	-9.960548208922591307754035305777e-05	0.000000000000000000000000000000e+00
-4.932464799951042550674173980951e+03	-5.988449091102843277901329743784e-05	-9.998991885488655423884496453724e-05	0.000000000000000000000000000000e+00
-4.932364799951042186876293271780e+03	-6.009188078028326635438710612291e-05	-1.003741901154165988736821635285e-04	0.000000000000000000000000000000e+00
-4.932264799951041823078412562609e+03	-6.029902466725800249053648927067e-05	-1.007582910212115914457345344779e-04	0.000000000000000000000000000000e+00
-4.932164799951041459280531853437e+03	-6.050592091175403092716267305917e-05	-1.011422167177204853218824842642e-04	0.000000000000000000000000000000e+00
-4.932064799951041095482651144266e+03	-6.071256786604536931492223650331e-05	-1.015259623455231361224826436285e-04	0.000000000000000000000000000000e+00
-4.931964799951040731684770435095e+03	-6.091896389491149421246268813590e-05	-1.019095230404079305969178292912e-04	0.000000000000000000000000000000e+00
-4.931864799951040367886889725924e+03	-6.112510737566991458544207738157e-05	-1.022928939334496594446358153085e-04	0.000000000000000000000000000000e+00
-4.931764799951040004089009016752e+03	-6.133099669820843359742401634804e-05	-1.026760701510874578988238847721e-04	0.000000000000000000000000000000e+00
-4.931664799951039640291128307581e+03	-6.153663026501715290275673631015e-05	-1.030590468152029631505178786099e-04	0.000000000000000000000000000000e+00
-4.931564799951039276493247598410e+03	-6.174200649122013812627324247373e-05	-1.034418190431986479555642732819e-04	0.000000000000000000000000000000e+00
-4.931464799951038912695366889238e+03	-6.194712380460680651618476932896e-05	-1.038243819480762626617995070255e-04	0.000000000000000000000000000000e+00
-4.931364799951038548897486180067e+03	-6.215198064566304354643111462764e-05	-1.042067306385154940766638032024e-04	0.000000000000000000000000000000e+00
-4.931264799951038185099605470896e+03	-6.235657546760198070585207164029e-05	-1.045888602189527192025050861268e-04	0.000000000000000000000000000000e+00
-4.931164799951037821301724761724e+03	-6.256090673639450223681574003720e-05	-1.049707657896599622597902379262e-04	0.000000000000000000000000000000e+00
-4.931064799951037457503844052553e+03	-6.276497293079946727077655932447e-05	-1.053524424468240143406422282268e-04	0.000000000000000000000000000000e+00
-4.930964799951037093705963343382e+03	-6.296877254239359315065444056003e-05	-1.057338852826256343775401802532e-04	0.000000000000000000000000000000e+00
-4.930864799951036729908082634211e+03	-6.317230407560106770267077669345e-05	-1.061150893853190076100354022337e-04	0.000000000000000000000000000000e+00
-4.930764799951036366110201925039e+03	-6.337556604772286335258701939210e-05	-1.064960498393112447090488870138e-04	0.000000000000000000000000000000e+00
-4.930664799951036002312321215868e+03	-6.357855698896575308634582235356e-05	-1.068767617252421248466576209069e-04	0.000000000000000000000000000000e+00
-4.930564799951035638514440506697e+03	-6.378127544247098759753328289790e-05	-1.072572201200639200810438289579e-04	0.000000000000000000000000000000e+00
-4.930464799951035274716559797525e+03	-6.398371996434271493682521825264e-05	-1.076374200971213959242972491026e-04	0.000000000000000000000000000000e+00
-4.930364799951034910918679088354e+03	-6.418588912367606134825454011761e-05	-1.080173567262319338829618109443e-04	0.000000000000000000000000000000e+00
-4.930264799951034547120798379183e+03	-6.438778150258498171251697606010e-05	-1.083970250737658572864896555643e-04	0.000000000000000000000000000000e+00
-4.930164799951034183322917670012e+03	-6.458939569622966275688064063942e-05	-1.087764202027267977732766235377e-04	0.000000000000000000000000000000e+00
-4.930064799951033819525036960840e+03	-6.479073031284377718729688977461e-05	-1.091555371728323057221865521882e-04	0.000000000000000000000000000000e+00
-4.929964799951033455727156251669e+03	-6.499178397376133124469649304800e-05	-1.095343710405945013416570410492e-04	0.000000000000000000000000000000e+00
-4.929864799951033091929275542498e+03	-6.519255531344324121074268463261e-05	-1.099129168594009561517668704944e-04	0.000000000000000000000000000000e+00
-4.929764799951032728131394833326e+03	-6.539304297950359820545962463711e-05	-1.102911696795956557814663567818e-04	0.000000000000000000000000000000e+00
-4.929664799951032364333514124155e+03	-6.559324563273563482926342693702e-05	-1.106691245485600982910792677849e-04	0.000000000000000000000000000000e+00
-4.929564799951032000535633414984e+03	-6.579316194713733943928712921689e-05	-1.110467765107945144675491433439e-04	0.000000000000000000000000000000e+00
-4.929464799951031636737752705812e+03	-6.599279060993682648021685377415e-05	-1.114241206079993049601201127174e-04	0.000000000000000000000000000000e+00
-4.929364799951031272939871996641e+03	-6.619213032161734089689475446505e-05	-1.118011518791564638634905559655e-04	0.000000000000000000000000000000e+00
-4.929264799951030909141991287470e+03	-6.639117979594199149637884227459e-05	-1.121778653606112462464555745711e-04	0.000000000000000000000000000000e+00
-4.929164799951030545344110578299e+03	-6.658993775997813194429675309749e-05	-1.125542560861539169957123984744e-04	0.000000000000000000000000000000e+00
-4.929064799951030181546229869127e+03	-6.678840295412145715812923807420e-05	-1.129303190871016487374645098640e-04	0.000000000000000000000000000000e+00
-4.928964799951029817748349159956e+03	-6.698657413211978799236906434444e-05	-1.133060493923804875216615473121e-04	0.000000000000000000000000000000e+00
-4.928864799951029453950468450785e+03	-6.718445006109654421555532621824e-05	-1.136814420286075082416193948731e-04	0.000000000000000000000000000000e+00
-4.928764799951029090152587741613e+03	-6.738202952157386512160169855790e-05	-1.140564920201730378162760515259e-04	0.000000000000000000000000000000e+00
-4.928664799951028726354707032442e+03	-6.757931130749544553805441271521e-05	-1.144311943893230545553005295112e-04	0.000000000000000000000000000000e+00
-4.928564799951028362556826323271e+03	-6.777629422624907367875279895486e-05	-1.148055441562416417343103769433e-04	0.000000000000000000000000000000e+00
-4.928464799951027998758945614100e+03	-6.797297709868881663078377108889e-05	-1.151795363391336038004150732483e-04	0.000000000000000000000000000000e+00
-4.928364799951027634961064904928e+03	-6.816935875915692123836603366627e-05	-1.155531659543071367878680488772e-04	0.000000000000000000000000000000e+00
-4.928264799951027271163184195757e+03	-6.836543805550534906850107530474e-05	-1.159264280162567155741532021196e-04	0.000000000000000000000000000000e+00
-4.928164799951026907365303486586e+03	-6.856121384911704032608104064650e-05	-1.162993175377459811360714159179e-04	0.000000000000000000000000000000e+00
-4.928064799951026543567422777414e+03	-6.875668501492682540329054452499e-05	-1.166718295298908175412072596444e-04	0.000000000000000000000000000000e+00
-4.927964799951026179769542068243e+03	-6.895185044144209248351967689317e-05	-1.170439590022424831495043151541e-04	0.000000000000000000000000000000e+00
-4.927864799951025815971661359072e+03	-6.914670903076298080682654534357e-05	-1.174157009628709044451663756625e-04	0.000000000000000000000000000000e+00
-4.927764799951025452173780649900e+03	-6.934125969860242485760110087156e-05	-1.177870504184479969736129567615e-04	0.000000000000000000000000000000e+00
-4.927664799951025088375899940729e+03	-6.953550137430576487135996943678e-05	-1.181580023743311760138149923982e-04	0.000000000000000000000000000000e+00
-4.927564799951024724578019231558e+03	-6.972943300087007273847100607966e-05	-1.185285518346469079082119990609e-04	0.000000000000000000000000000000e+00
-4.927464799951024360780138522387e+03	-6.992305353496315264722610338666e-05	-1.188986938023743833653736445832e-04	0.000000000000000000000000000000e+00
-4.927364799951023996982257813215e+03	-7.011636194694224357131656644171e-05	-1.192684232794292856303514094307e-04	0.000000000000000000000000000000e+00
-4.927264799951023633184377104044e+03	-7.030935722087231518149380571359e-05	-1.196377352667476806277746526064e-04	0.000000000000000000000000000000e+00
-4.927164799951023269386496394873e+03	-7.050203835454414691679553284231e-05	-1.200066247643699342100009896939e-04	0.000000000000000000000000000000e+00
-4.927064799951022905588615685701e+03	-7.069440435949201403248443043026e-05	-1.203750867715248326931740119328e-04	0.000000000000000000000000000000e+00
-4.926964799951022541790734976530e+03	-7.088645426101107549238938831948e-05	-1.207431162867136762882266931562e-04	0.000000000000000000000000000000e+00
-4.926864799951022177992854267359e+03	-7.107818709817442304806783814897e-05	-1.211107083077945487147378256232e-04	0.000000000000000000000000000000e+00
-4.926764799951021814194973558187e+03	-7.126960192384977795226203012291e-05	-1.214778578320666545774242361944e-04	0.000000000000000000000000000000e+00
-4.926664799951021450397092849016e+03	-7.146069780471594372686650054050e-05	-1.218445598563547109527416267838e-04	0.000000000000000000000000000000e+00
-4.926564799951021086599212139845e+03	-7.165147382127882525002654512392e-05	-1.222108093770934880532841315670e-04	0.000000000000000000000000000000e+00
-4.926464799951020722801331430674e+03	-7.184192906788720389774788310788e-05	-1.225766013904123498921838741893e-04	0.000000000000000000000000000000e+00
-4.926364799951020359003450721502e+03	-7.203206265274814676727310747140e-05	-1.229419308922199711303635538684e-04	0.000000000000000000000000000000e+00
-4.926264799951019995205570012331e+03	-7.222187369794207708727923344938e-05	-1.233067928782890945813704997036e-04	0.000000000000000000000000000000e+00
-4.926164799951019631407689303160e+03	-7.241136133943754647247781353059e-05	-1.236711823443413158212650371226e-04	0.000000000000000000000000000000e+00
-4.926064799951019267609808593988e+03	-7.260052472710564125998183859778e-05	-1.240350942861320033237804150161e-04	0.000000000000000000000000000000e+00
-4.925964799951018903811927884817e+03	-7.278936302473411779512951769178e-05	-1.243985236995353541207542935609e-04	0.000000000000000000000000000000e+00
-4.925864799951018540014047175646e+03	-7.297787541004111758896621964254e-05	-1.247614655806293952524516077673e-04	0.000000000000000000000000000000e+00
-4.925764799951018176216166466475e+03	-7.316606107468861142518329332418e-05	-1.251239149257810936381046795773e-04	0.000000000000000000000000000000e+00
-4.925664799951017812418285757303e+03	-7.335391922429551820640514225857e-05	-1.254858667317316556818335149259e-04	0.000000000000000000000000000000e+00
-4.925564799951017448620405048132e+03	-7.354144907845047143477024143010e-05	-1.258473159956817455634031643896e-04	0.000000000000000000000000000000e+00
-4.925464799951017084822524338961e+03	-7.372864987072424687933325238021e-05	-1.262082577153768119491983323854e-04	0.000000000000000000000000000000e+00
-4.925364799951016721024643629789e+03	-7.391552084868185143028823658184e-05	-1.265686868891925502284695470578e-04	0.000000000000000000000000000000e+00
-4.925264799951016357226762920618e+03	-7.410206127389428669254012316259e-05	-1.269285985162203647495793301658e-04	0.000000000000000000000000000000e+00
-4.925164799951015993428882211447e+03	-7.428827042195002797620589918282e-05	-1.272879875963528852663569912451e-04	0.000000000000000000000000000000e+00
-4.925064799951015629631001502275e+03	-7.447414758246609671130111784976e-05	-1.276468491303696189097249824584e-04	0.000000000000000000000000000000e+00
-4.924964799951015265833120793104e+03	-7.465969205909879404924750501138e-05	-1.280051781200225750542709413082e-04	0.000000000000000000000000000000e+00
-4.924864799951014902035240083933e+03	-7.484490316955414986131028820537e-05	-1.283629695681220257100912940373e-04	0.000000000000000000000000000000e+00
-4.924764799951014538237359374762e+03	-7.502978024559806002891093612561e-05	-1.287202184786222117045262347546e-04	0.000000000000000000000000000000e+00
-4.924664799951014174439478665590e+03	-7.521432263306599005307090388683e-05	-1.290769198567072928093835137986e-04	0.000000000000000000000000000000e+00
-4.924564799951013810641597956419e+03	-7.539852969187240761331225691322e-05	-1.294330687088771352378363532765e-04	0.000000000000000000000000000000e+00
-4.924464799951013446843717247248e+03	-7.558240079601986276085223703802e-05	-1.297886600430332888767015475651e-04	0.000000000000000000000000000000e+00
-4.924364799951013083045836538076e+03	-7.576593533360774285114608295189e-05	-1.301436888685650187288261880880e-04	0.000000000000000000000000000000e+00
-4.924264799951012719247955828905e+03	-7.594913270684068866325094893099e-05	-1.304981501964352821453657638173e-04	0.000000000000000000000000000000e+00
-4.924164799951012355450075119734e+03	-7.613199233203664460095660970751e-05	-1.308520390392668415833338224630e-04	0.000000000000000000000000000000e+00
-4.924064799951011991652194410563e+03	-7.631451363963459718579157575746e-05	-1.312053504114284315732602559379e-04	0.000000000000000000000000000000e+00
-4.923964799951011627854313701391e+03	-7.649669607420197473685030686852e-05	-1.315580793291208714767409615476e-04	0.000000000000000000000000000000e+00
-4.923864799951011264056432992220e+03	-7.667853909444168113238721184999e-05	-1.319102208104633408743133760055e-04	0.000000000000000000000000000000e+00
-4.923764799951010900258552283049e+03	-7.686004217319885852086752686674e-05	-1.322617698755796549533320094483e-04	0.000000000000000000000000000000e+00
-4.923664799951010536460671573877e+03	-7.704120479746721635114919957132e-05	-1.326127215466844585806810430384e-04	0.000000000000000000000000000000e+00
-4.923564799951010172662790864706e+03	-7.722202646839506224706733972241e-05	-1.329630708481696914260300479427e-04	0.000000000000000000000000000000e+00
-4.923464799951009808864910155535e+03	-7.740250670129103472642123628944e-05	-1.333128128066908904547638314853e-04	0.000000000000000000000000000000e+00
-4.923364799951009445067029446363e+03	-7.758264502562944289667384856202e-05	-1.336619424512536008411295318510e-04	0.000000000000000000000000000000e+00
-4.923264799951009081269148737192e+03	-7.776244098505525378494523947026e-05	-1.340104548132998139864380249264e-04	0.000000000000000000000000000000e+00
-4.923164799951008717471268028021e+03	-7.794189413738880861746288752911e-05	-1.343583449267944597473739554161e-04	0.000000000000000000000000000000e+00
-4.923064799951008353673387318850e+03	-7.812100405463010541814300458086e-05	-1.347056078283118715592514558210e-04	0.000000000000000000000000000000e+00
-4.922964799951007989875506609678e+03	-7.829977032296281055662873216150e-05	-1.350522385571223599794871139679e-04	0.000000000000000000000000000000e+00
-4.922864799951007626077625900507e+03	-7.847819254275794503567659221588e-05	-1.353982321552787049159100041251e-04	0.000000000000000000000000000000e+00
-4.922764799951007262279745191336e+03	-7.865627032857712354514678754214e-05	-1.357435836677027833803432788073e-04	0.000000000000000000000000000000e+00
-4.922664799951006898481864482164e+03	-7.883400330917554957050469299773e-05	-1.360882881422721159270228241667e-04	0.000000000000000000000000000000e+00
-4.922564799951006534683983772993e+03	-7.901139112750461747803482071006e-05	-1.364323406299065215112331639347e-04	0.000000000000000000000000000000e+00
-4.922464799951006170886103063822e+03	-7.918843344071422999698450784223e-05	-1.367757361846547452428890512266e-04	0.000000000000000000000000000000e+00
-4.922364799951005807088222354650e+03	-7.936512992015469557336576622575e-05	-1.371184698637810861401170603457e-04	0.000000000000000000000000000000e+00
-4.922264799951005443290341645479e+03	-7.954148025137832756815969847963e-05	-1.374605367278521061980001150005e-04	0.000000000000000000000000000000e+00
-4.922164799951005079492460936308e+03	-7.971748413414067753728770027166e-05	-1.378019318408232581421590801085e-04	0.000000000000000000000000000000e+00
-4.922064799951004715694580227137e+03	-7.989314128240145680345807299716e-05	-1.381426502701256758126602264269e-04	0.000000000000000000000000000000e+00
-4.921964799951004351896699517965e+03	-8.006845142432510566230657866882e-05	-1.384826870867527748125425102188e-04	0.000000000000000000000000000000e+00
-4.921864799951003988098818808794e+03	-8.024341430228099667030378094879e-05	-1.388220373653470157866707257455e-04	0.000000000000000000000000000000e+00
-4.921764799951003624300938099623e+03	-8.041802967284328556695632839180e-05	-1.391606961842866134904800334837e-04	0.000000000000000000000000000000e+00
-4.921664799951003260503057390451e+03	-8.059229730679045048888364810580e-05	-1.394986586257722729637748004805e-04	0.000000000000000000000000000000e+00
-4.921564799951002896705176681280e+03	-8.076621698910447881818858162362e-05	-1.398359197759139257045274407076e-04	0.000000000000000000000000000000e+00
-4.921464799951002532907295972109e+03	-8.093978851896971521764911905450e-05	-1.401724747248174387376229432789e-04	0.000000000000000000000000000000e+00
-4.921364799951002169109415262938e+03	-8.111301170977134374767691937791e-05	-1.405083185666713236836034006672e-04	0.000000000000000000000000000000e+00
-4.921264799951001805311534553766e+03	-8.128588638909350406504261687957e-05	-1.408434463998335542476297854719e-04	0.000000000000000000000000000000e+00
-4.921164799951001441513653844595e+03	-8.145841239871713657105800621139e-05	-1.411778533269181939730635422237e-04	0.000000000000000000000000000000e+00
-4.921064799951001077715773135424e+03	-8.163058959461743453647070145607e-05	-1.415115344548821866253740520136e-04	0.000000000000000000000000000000e+00
-4.920964799951000713917892426252e+03	-8.180241784696091675559842526511e-05	-1.418444848951120381558288485735e-04	0.000000000000000000000000000000e+00
-4.920864799951000350120011717081e+03	-8.197389704010221559739302055192e-05	-1.421766997635105257702381464924e-04	0.000000000000000000000000000000e+00
-4.920764799950999986322131007910e+03	-8.214502707258052624332556046483e-05	-1.425081741805834069976993694340e-04	0.000000000000000000000000000000e+00
-4.920664799950999622524250298738e+03	-8.231580785711562224440246415824e-05	-1.428389032715261016542873662161e-04	0.000000000000000000000000000000e+00
-4.920564799950999258726369589567e+03	-8.248623932060362713269280332540e-05	-1.431688821663103738067446268900e-04	0.000000000000000000000000000000e+00
-4.920464799950998894928488880396e+03	-8.265632140411237945704092666688e-05	-1.434981059997709324210085624074e-04	0.000000000000000000000000000000e+00
-4.920364799950998531130608171225e+03	-8.282605406287645900560018263903e-05	-1.438265699116921675360103449748e-04	0.000000000000000000000000000000e+00
-4.920264799950998167332727462053e+03	-8.299543726629190132024205261985e-05	-1.441542690468946695970392513075e-04	0.000000000000000000000000000000e+00
-4.920164799950997803534846752882e+03	-8.316447099791053274020491414831e-05	-1.444811985553219385244871908469e-04	0.000000000000000000000000000000e+00
-4.920064799950997439736966043711e+03	-8.333315525543393952750959030595e-05	-1.448073535921268488371044247387e-04	0.000000000000000000000000000000e+00
-4.919964799950997075939085334539e+03	-8.350149005070715238930462165357e-05	-1.451327293177583045106354697751e-04	0.000000000000000000000000000000e+00
-4.919864799950996712141204625368e+03	-8.366947540971195152945116824128e-05	-1.454573208980476769960205052357e-04	0.000000000000000000000000000000e+00
-4.919764799950996348343323916197e+03	-8.383711137255977867682038562336e-05	-1.457811235042954058679226525541e-04	0.000000000000000000000000000000e+00
-4.919664799950995984545443207026e+03	-8.400439799348443227315630377205e-05	-1.461041323133574097378750700216e-04	0.000000000000000000000000000000e+00
-4.919564799950995620747562497854e+03	-8.417133534083424766490677537689e-05	-1.464263425077315242724823596276e-04	0.000000000000000000000000000000e+00
-4.919464799950995256949681788683e+03	-8.433792349706404690209277097424e-05	-1.467477492756439673166762860390e-04	0.000000000000000000000000000000e+00
-4.919364799950994893151801079512e+03	-8.450416255872674972399877235674e-05	-1.470683478111356684916999348900e-04	0.000000000000000000000000000000e+00
-4.919264799950994529353920370340e+03	-8.467005263646453731146701571220e-05	-1.473881333141486258981461832107e-04	0.000000000000000000000000000000e+00
-4.919164799950994165556039661169e+03	-8.483559385499978564623008159273e-05	-1.477071009906121815038332334424e-04	0.000000000000000000000000000000e+00
-4.919064799950993801758158951998e+03	-8.500078635312555163684733461338e-05	-1.480252460525293778468430838657e-04	0.000000000000000000000000000000e+00
-4.918964799950993437960278242826e+03	-8.516563028369580174662539784336e-05	-1.483425637180630707930711897902e-04	0.000000000000000000000000000000e+00
-4.918864799950993074162397533655e+03	-8.533012581361523404572394513323e-05	-1.486590492116221778190476854320e-04	0.000000000000000000000000000000e+00
-4.918764799950992710364516824484e+03	-8.549427312382876145008259172187e-05	-1.489746977639477907694870451039e-04	0.000000000000000000000000000000e+00
-4.918664799950992346566636115313e+03	-8.565807240931069680475035132972e-05	-1.492895046121993157198920565421e-04	0.000000000000000000000000000000e+00
-4.918564799950991982768755406141e+03	-8.582152387905351783887325511913e-05	-1.496034650000404231037776092705e-04	0.000000000000000000000000000000e+00
-4.918464799950991618970874696970e+03	-8.598462775605634751761169320972e-05	-1.499165741777251333651660436530e-04	0.000000000000000000000000000000e+00
-4.918364799950991255172993987799e+03	-8.614738427731304137077023019842e-05	-1.502288274021837128757023149817e-04	0.000000000000000000000000000000e+00
-4.918264799950990891375113278627e+03	-8.630979369379997666582998716578e-05	-1.505402199371085698517691575660e-04	0.000000000000000000000000000000e+00
-4.918164799950990527577232569456e+03	-8.647185627046347566274780982454e-05	-1.508507470530400960614936245463e-04	0.000000000000000000000000000000e+00
-4.918064799950990163779351860285e+03	-8.663357228620683584546791067282e-05	-1.511604040274524814266993155698e-04	0.000000000000000000000000000000e+00
-4.917964799950989799981471151114e+03	-8.679494203387711620794470190887e-05	-1.514691861448393930995870437783e-04	0.000000000000000000000000000000e+00
-4.917864799950989436183590441942e+03	-8.695596582025147630676947807515e-05	-1.517770886967996003293068785212e-04	0.000000000000000000000000000000e+00
-4.917764799950989072385709732771e+03	-8.711664396602323071072682125759e-05	-1.520841069821226806436931244804e-04	0.000000000000000000000000000000e+00
-4.917664799950988708587829023600e+03	-8.727697680578755108464494849585e-05	-1.523902363068744820855104915580e-04	0.000000000000000000000000000000e+00
-4.917564799950988344789948314428e+03	-8.743696468802677524995853319822e-05	-1.526954719844826125537545769006e-04	0.000000000000000000000000000000e+00
-4.917464799950987980992067605257e+03	-8.759660797509544519472840518048e-05	-1.529998093358218207247350983735e-04	0.000000000000000000000000000000e+00
-4.917364799950987617194186896086e+03	-8.775590704320496561290088077811e-05	-1.533032436892994040782134401724e-04	0.000000000000000000000000000000e+00
-4.917264799950987253396306186914e+03	-8.791486228240788297280672303202e-05	-1.536057703809404271881600134719e-04	0.000000000000000000000000000000e+00
-4.917164799950986889598425477743e+03	-8.807347409658189353511698049815e-05	-1.539073847544728858034029927992e-04	0.000000000000000000000000000000e+00
-4.917064799950986525800544768572e+03	-8.823174290341343124245698792407e-05	-1.542080821614128980333313645446e-04	0.000000000000000000000000000000e+00
-4.916964799950986162002664059401e+03	-8.838966913438098455847724554957e-05	-1.545078579611497329032721026465e-04	0.000000000000000000000000000000e+00
-4.916864799950985798204783350229e+03	-8.854725323473800673110961634293e-05	-1.548067075210307575947044078646e-04	0.000000000000000000000000000000e+00
-4.916764799950985434406902641058e+03	-8.870449566349550079517177758603e-05	-1.551046262164463304753653227763e-04	0.000000000000000000000000000000e+00
-4.916664799950985070609021931887e+03	-8.886139689340427931431992680800e-05	-1.554016094309146670243010346368e-04	0.000000000000000000000000000000e+00
-4.916564799950984706811141222715e+03	-8.901795741093688530982258599877e-05	-1.556976525561664618114293689999e-04	0.000000000000000000000000000000e+00
-4.916464799950984343013260513544e+03	-8.917417771626914727110119196496e-05	-1.559927509922296731074281561646e-04	0.000000000000000000000000000000e+00
-4.916364799950983979215379804373e+03	-8.933005832326138180056462889667e-05	-1.562869001475139551279175398335e-04	0.000000000000000000000000000000e+00
-4.916264799950983615417499095201e+03	-8.948559975943927099779201528307e-05	-1.565800954388951986978595343203e-04	0.000000000000000000000000000000e+00
-4.916164799950983251619618386030e+03	-8.964080256597442813559090124542e-05	-1.568723322917999092856317089328e-04	0.000000000000000000000000000000e+00
-4.916064799950982887821737676859e+03	-8.979566729766454320771362773712e-05	-1.571636061402895037219379359428e-04	0.000000000000000000000000000000e+00
-4.915964799950982524023856967688e+03	-8.995019452291328453108487650525e-05	-1.574539124271445256035562021424e-04	0.000000000000000000000000000000e+00
-4.915864799950982160225976258516e+03	-9.010438482370978021968738191916e-05	-1.577432466039486709617062354383e-04	0.000000000000000000000000000000e+00
-4.915764799950981796428095549345e+03	-9.025823879560777439779589714774e-05	-1.580316041311728952455800678578e-04	0.000000000000000000000000000000e+00
-4.915664799950981432630214840174e+03	-9.041175704770447170508657075416e-05	-1.583189804782593034654381014548e-04	0.000000000000000000000000000000e+00
-4.915564799950981068832334131002e+03	-9.056494020261901588351310943281e-05	-1.586053711237049590205422378020e-04	0.000000000000000000000000000000e+00
-4.915464799950980705034453421831e+03	-9.071778889647065665605835116381e-05	-1.588907715551455570018174467961e-04	0.000000000000000000000000000000e+00
-4.915364799950980341236572712660e+03	-9.087030377885653713472546844088e-05	-1.591751772694390974945133354623e-04	0.000000000000000000000000000000e+00
-4.915264799950979977438692003489e+03	-9.102248551282914241535026977914e-05	-1.594585837727493691454855317957e-04	0.000000000000000000000000000000e+00
-4.915164799950979613640811294317e+03	-9.117433477487345001681606770916e-05	-1.597409865806293514153141321898e-04	0.000000000000000000000000000000e+00
-4.915064799950979249842930585146e+03	-9.132585225488371440203533291324e-05	-1.600223812181045084102049003150e-04	0.000000000000000000000000000000e+00
-4.914964799950978886045049875975e+03	-9.147703865613992623827960271043e-05	-1.603027632197559742936732174456e-04	0.000000000000000000000000000000e+00
-4.914864799950978522247169166803e+03	-9.162789469528386508169470747731e-05	-1.605821281298036031729564721005e-04	0.000000000000000000000000000000e+00
-4.914764799950978158449288457632e+03	-9.177842110229494877390865603672e-05	-1.608604715021889647753178254064e-04	0.000000000000000000000000000000e+00
-4.914664799950977794651407748461e+03	-9.192861862046562205271621470715e-05	-1.611377889006581774940241036376e-04	0.000000000000000000000000000000e+00
-4.914564799950977430853527039289e+03	-9.207848800637646055969320890711e-05	-1.614140758988446601191607543413e-04	0.000000000000000000000000000000e+00
-4.914464799950977067055646330118e+03	-9.222803002987093603463192303948e-05	-1.616893280803516938330666175005e-04	0.000000000000000000000000000000e+00
-4.914364799950976703257765620947e+03	-9.237724547402982914427044258687e-05	-1.619635410388349571007143845591e-04	0.000000000000000000000000000000e+00
-4.914264799950976339459884911776e+03	-9.252613513514531705037025055560e-05	-1.622367103780848708247108724834e-04	0.000000000000000000000000000000e+00
-4.914164799950975975662004202604e+03	-9.267469982269473571714207826844e-05	-1.625088317121088892901886735487e-04	0.000000000000000000000000000000e+00
-4.914064799950975611864123493433e+03	-9.282294035931398985296569836834e-05	-1.627799006652135471642089958877e-04	0.000000000000000000000000000000e+00
-4.913964799950975248066242784262e+03	-9.297085758077062403893081610207e-05	-1.630499128720865336002188161757e-04	0.000000000000000000000000000000e+00
-4.913864799950974884268362075090e+03	-9.311845233593658214925337102130e-05	-1.633188639778785223970192230780e-04	0.000000000000000000000000000000e+00
-4.913764799950974520470481365919e+03	-9.326572548676058730093146875717e-05	-1.635867496382849479476251364218e-04	0.000000000000000000000000000000e+00
-4.913664799950974156672600656748e+03	-9.341267790824027785791250355629e-05	-1.638535655196275372426362171296e-04	0.000000000000000000000000000000e+00
-4.913564799950973792874719947577e+03	-9.355931048839388264933697447745e-05	-1.641193072989358689786620892903e-04	0.000000000000000000000000000000e+00
-4.913464799950973429076839238405e+03	-9.370562412823169289987496055616e-05	-1.643839706640286616162044408540e-04	0.000000000000000000000000000000e+00
-4.913364799950973065278958529234e+03	-9.385161974172708692666644569869e-05	-1.646475513135950072274305000519e-04	0.000000000000000000000000000000e+00
-4.913264799950972701481077820063e+03	-9.399729825578731089077283433753e-05	-1.649100449572754156085663268527e-04	0.000000000000000000000000000000e+00
-4.913164799950972337683197110891e+03	-9.414266061022389363039525322918e-05	-1.651714473157427770771271680061e-04	0.000000000000000000000000000000e+00
-4.913064799950971973885316401720e+03	-9.428770775772272268091395153178e-05	-1.654317541207830542186046907105e-04	0.000000000000000000000000000000e+00
-4.912964799950971610087435692549e+03	-9.443244066381378148174879916255e-05	-1.656909611153760549483171526930e-04	0.000000000000000000000000000000e+00
-4.912864799950971246289554983377e+03	-9.457686030684060198014950771039e-05	-1.659490640537758261024992023636e-04	0.000000000000000000000000000000e+00
-4.912764799950970882491674274206e+03	-9.472096767792933776422548142193e-05	-1.662060587015910470293916789686e-04	0.000000000000000000000000000000e+00
-4.912664799950970518693793565035e+03	-9.486476378095753904037823467377e-05	-1.664619408358652063398969156438e-04	0.000000000000000000000000000000e+00
-4.912564799950970154895912855864e+03	-9.500824963252260235008206379348e-05	-1.667167062451567244481254181920e-04	0.000000000000000000000000000000e+00
-4.912464799950969791098032146692e+03	-9.515142626190982726337719288523e-05	-1.669703507296187508512907982094e-04	0.000000000000000000000000000000e+00
-4.912364799950969427300151437521e+03	-9.529429471106025623192842255449e-05	-1.672228701010789614096047062120e-04	0.000000000000000000000000000000e+00
-4.912264799950969063502270728350e+03	-9.543685603453809431374194049980e-05	-1.674742601831191929958458919359e-04	0.000000000000000000000000000000e+00
-4.912164799950968699704390019178e+03	-9.557911129949785784733901072840e-05	-1.677245168111548070943861432625e-04	0.000000000000000000000000000000e+00
-4.912064799950968335906509310007e+03	-9.572106158565114365516929284539e-05	-1.679736358325139720850532887297e-04	0.000000000000000000000000000000e+00
-4.911964799950967972108628600836e+03	-9.586270798523315430153535210422e-05	-1.682216131065168642118312636313e-04	0.000000000000000000000000000000e+00
-4.911864799950967608310747891665e+03	-9.600405160296878966964817525565e-05	-1.684684445045545161858541183264e-04	0.000000000000000000000000000000e+00
-4.911764799950967244512867182493e+03	-9.614509355603853525077534536436e-05	-1.687141259101677199985086508249e-04	0.000000000000000000000000000000e+00
-4.911664799950966880714986473322e+03	-9.628583497404391675252022242404e-05	-1.689586532191255231587223573086e-04	0.000000000000000000000000000000e+00
-4.911564799950966516917105764151e+03	-9.642627699897271076161231473378e-05	-1.692020223395038062454143190649e-04	0.000000000000000000000000000000e+00
-4.911464799950966153119225054979e+03	-9.656642078516377593593728034804e-05	-1.694442291917635623043486559069e-04	0.000000000000000000000000000000e+00
-4.911364799950965789321344345808e+03	-9.670626749927162669855096321925e-05	-1.696852697088289322994991703553e-04	0.000000000000000000000000000000e+00
-4.911264799950965425523463636637e+03	-9.684581832023062746093305941386e-05	-1.699251398361652676694683039571e-04	0.000000000000000000000000000000e+00
-4.911164799950965061725582927465e+03	-9.698507443921887513811619374593e-05	-1.701638355318568676232543479543e-04	0.000000000000000000000000000000e+00
-4.911064799950964697927702218294e+03	-9.712403705962179706074471896571e-05	-1.704013527666845267006384689878e-04	0.000000000000000000000000000000e+00
-4.910964799950964334129821509123e+03	-9.726270739699541007395461322815e-05	-1.706376875242030823325717348027e-04	0.000000000000000000000000000000e+00
-4.910864799950963970331940799952e+03	-9.740108667902922727054731977248e-05	-1.708728358008185829308017700257e-04	0.000000000000000000000000000000e+00
-4.910764799950963606534060090780e+03	-9.753917614550889367362046522558e-05	-1.711067936058653746623364755308e-04	0.000000000000000000000000000000e+00
-4.910664799950963242736179381609e+03	-9.767697704827849665854683225419e-05	-1.713395569616829984885275628415e-04	0.000000000000000000000000000000e+00
-4.910564799950962878938298672438e+03	-9.781449065120255111430158656560e-05	-1.715711219036928974687739035687e-04	0.000000000000000000000000000000e+00
-4.910464799950962515140417963266e+03	-9.795171823012764579161060218837e-05	-1.718014844804749614338990060247e-04	0.000000000000000000000000000000e+00
-4.910364799950962151342537254095e+03	-9.808866107284383215308282144562e-05	-1.720306407538438006089853704594e-04	0.000000000000000000000000000000e+00
-4.910264799950961787544656544924e+03	-9.822532047904563375258224500186e-05	-1.722585867989249921311545321601e-04	0.000000000000000000000000000000e+00
-4.910164799950961423746775835752e+03	-9.836169776029278456405680053365e-05	-1.724853187042309470965867346237e-04	0.000000000000000000000000000000e+00
-4.910064799950961059948895126581e+03	-9.849779423997062849718830968015e-05	-1.727108325717367505024862905927e-04	0.000000000000000000000000000000e+00
-4.909964799950960696151014417410e+03	-9.863361125325024786249933361759e-05	-1.729351245169557030334495095758e-04	0.000000000000000000000000000000e+00
-4.909864799950960332353133708239e+03	-9.876915014704822591822680477591e-05	-1.731581906690147273225610646818e-04	0.000000000000000000000000000000e+00
-4.909764799950959968555252999067e+03	-9.890441227998612481412538111059e-05	-1.733800271707295573720558623521e-04	0.000000000000000000000000000000e+00
-4.909664799950959604757372289896e+03	-9.903939902234965182714621079185e-05	-1.736006301786796840284921028541e-04	0.000000000000000000000000000000e+00
-4.909564799950959240959491580725e+03	-9.917411175604754099404541944907e-05	-1.738199958632831649326527800881e-04	0.000000000000000000000000000000e+00
-4.909464799950958877161610871553e+03	-9.930855187457008237828653962609e-05	-1.740381204088712989441756207043e-04	0.000000000000000000000000000000e+00
-4.909364799950958513363730162382e+03	-9.944272078294733962881835065417e-05	-1.742550000137628939903683411572e-04	0.000000000000000000000000000000e+00
-4.909264799950958149565849453211e+03	-9.957661989770711004083675321752e-05	-1.744706308903385349150239047589e-04	0.000000000000000000000000000000e+00
-4.909164799950957785767968744040e+03	-9.971025064683255935589489826754e-05	-1.746850092651145260665840330816e-04	0.000000000000000000000000000000e+00
-4.909064799950957421970088034868e+03	-9.984361446971950419630725814812e-05	-1.748981313788166983610311566721e-04	0.000000000000000000000000000000e+00
-4.908964799950957058172207325697e+03	-9.997671281713346410659204455129e-05	-1.751099934864539181891829322524e-04	0.000000000000000000000000000000e+00
-4.908864799950956694374326616526e+03	-1.001095471511663612292075686838e-04	-1.753205918573915421138781356447e-04	0.000000000000000000000000000000e+00
-4.908764799950956330576445907354e+03	-1.002421189451929082721640118514e-04	-1.755299227754244378862935604957e-04	0.000000000000000000000000000000e+00
-4.908664799950955966778565198183e+03	-1.003744296838267254260920746667e-04	-1.757379825388500325673152291373e-04	0.000000000000000000000000000000e+00
-4.908564799950955602980684489012e+03	-1.005064808628761726782413488124e-04	-1.759447674605409811781492335214e-04	0.000000000000000000000000000000e+00
-4.908464799950955239182803779840e+03	-1.006382739892997891031911628090e-04	-1.761502738680176185104980790541e-04	0.000000000000000000000000000000e+00
-4.908364799950954875384923070669e+03	-1.007698105811615559707083988883e-04	-1.763544981035203296215740920161e-04	0.000000000000000000000000000000e+00
-4.908264799950954511587042361498e+03	-1.009010921675857532777906278021e-04	-1.765574365240815950684610813326e-04	0.000000000000000000000000000000e+00
-4.908164799950954147789161652327e+03	-1.010321202887115858877475904620e-04	-1.767590855015977650919328789669e-04	0.000000000000000000000000000000e+00
-4.908064799950953783991280943155e+03	-1.011628964956474979611580899963e-04	-1.769594414229007524851089439011e-04	0.000000000000000000000000000000e+00
-4.907964799950953420193400233984e+03	-1.012934223504251621261751381553e-04	-1.771585006898294273065125326028e-04	0.000000000000000000000000000000e+00
-4.907864799950953056395519524813e+03	-1.014236994259531840457608242723e-04	-1.773562597193007405425857481163e-04	0.000000000000000000000000000000e+00
-4.907764799950952692597638815641e+03	-1.015537293059705359343780628478e-04	-1.775527149433807393499873406029e-04	0.000000000000000000000000000000e+00
-4.907664799950952328799758106470e+03	-1.016835135849997054716120636897e-04	-1.777478628093552299321844500923e-04	0.000000000000000000000000000000e+00
-4.907564799950951965001877397299e+03	-1.018130538682994787975585881945e-04	-1.779416997798002506806641642711e-04	0.000000000000000000000000000000e+00
-4.907464799950951601203996688128e+03	-1.019423517718175066677777085289e-04	-1.781342223326524097908735155826e-04	0.000000000000000000000000000000e+00
-4.907364799950951237406115978956e+03	-1.020714089221425182425415090215e-04	-1.783254269612788163023447962630e-04	0.000000000000000000000000000000e+00
-4.907264799950950873608235269785e+03	-1.022002269564563315881744465230e-04	-1.785153101745469298236579369643e-04	0.000000000000000000000000000000e+00
-4.907164799950950509810354560614e+03	-1.023288075224854711551061847707e-04	-1.787038684968940849967511397267e-04	0.000000000000000000000000000000e+00
-4.907064799950950146012473851442e+03	-1.024571522784525684154899316525e-04	-1.788910984683967991207970138490e-04	0.000000000000000000000000000000e+00
-4.906964799950949782214593142271e+03	-1.025852628930274236876418747499e-04	-1.790769966448398629356442146587e-04	0.000000000000000000000000000000e+00
-4.906864799950949418416712433100e+03	-1.027131410452778375675189637128e-04	-1.792615595977851874597702730441e-04	0.000000000000000000000000000000e+00
-4.906764799950949054618831723928e+03	-1.028407884246201306520721030502e-04	-1.794447839146403797776913036088e-04	0.000000000000000000000000000000e+00
-4.906664799950948690820951014757e+03	-1.029682067307693244494204432016e-04	-1.796266661987270477768285914522e-04	0.000000000000000000000000000000e+00
-4.906564799950948327023070305586e+03	-1.030953976736891596586997987828e-04	-1.798072030693490235692122425348e-04	0.000000000000000000000000000000e+00
-4.906464799950947963225189596415e+03	-1.032223629735416807690420726296e-04	-1.799863911618600990222072155689e-04	0.000000000000000000000000000000e+00
-4.906364799950947599427308887243e+03	-1.033491043606366851332831191534e-04	-1.801642271277316799740764174942e-04	0.000000000000000000000000000000e+00
-4.906264799950947235629428178072e+03	-1.034756235753807790183830817021e-04	-1.803407076346201693990006775792e-04	0.000000000000000000000000000000e+00
-4.906164799950946871831547468901e+03	-1.036019223682262032628850767502e-04	-1.805158293664340253114469758700e-04	0.000000000000000000000000000000e+00
-4.906064799950946508033666759729e+03	-1.037280024996194014363579127824e-04	-1.806895890234006831452651109515e-04	0.000000000000000000000000000000e+00
-4.905964799950946144235786050558e+03	-1.038538657399492356331327513885e-04	-1.808619833221331257670783099201e-04	0.000000000000000000000000000000e+00
-4.905864799950945780437905341387e+03	-1.039795138694950125306595833941e-04	-1.810330089956962095441850291166e-04	0.000000000000000000000000000000e+00
-4.905764799950945416640024632215e+03	-1.041049486783741570821576472028e-04	-1.812026627936727735720262577601e-04	0.000000000000000000000000000000e+00
-4.905664799950945052842143923044e+03	-1.042301719664896558163041939693e-04	-1.813709414822294778511097002038e-04	0.000000000000000000000000000000e+00
-4.905564799950944689044263213873e+03	-1.043551855434772155338529753266e-04	-1.815378418441823704133908368163e-04	0.000000000000000000000000000000e+00
-4.905464799950944325246382504702e+03	-1.044799912286521645062367658063e-04	-1.817033606790621833981108634859e-04	0.000000000000000000000000000000e+00
-4.905364799950943961448501795530e+03	-1.046045908509560419660452956769e-04	-1.818674948031794393922544461617e-04	0.000000000000000000000000000000e+00
-4.905264799950943597650621086359e+03	-1.047289862489029300994872184738e-04	-1.820302410496891240901384811934e-04	0.000000000000000000000000000000e+00
-4.905164799950943233852740377188e+03	-1.048531792705255420933632692915e-04	-1.821915962686553589530008556707e-04	0.000000000000000000000000000000e+00
-4.905064799950942870054859668016e+03	-1.049771717733210255789691456307e-04	-1.823515573271154775573943407352e-04	0.000000000000000000000000000000e+00
-4.904964799950942506256978958845e+03	-1.051009656241964950254552668696e-04	-1.825101211091441832587434213053e-04	0.000000000000000000000000000000e+00
-4.904864799950942142459098249674e+03	-1.052245626994142930826434123581e-04	-1.826672845159171376487605709116e-04	0.000000000000000000000000000000e+00
-4.904764799950941778661217540503e+03	-1.053479648845369673207730820685e-04	-1.828230444657744676976995901185e-04	0.000000000000000000000000000000e+00
-4.904664799950941414863336831331e+03	-1.054711740743720436823405162130e-04	-1.829773978942839205309028871582e-04	0.000000000000000000000000000000e+00
-4.904564799950941051065456122160e+03	-1.055941921729164746732859692102e-04	-1.831303417543037200497513250497e-04	0.000000000000000000000000000000e+00
-4.904464799950940687267575412989e+03	-1.057170210933008571612193304823e-04	-1.832818730160452609222881958928e-04	0.000000000000000000000000000000e+00
-4.904364799950940323469694703817e+03	-1.058396627577333791231026238755e-04	-1.834319886671353959980285130982e-04	0.000000000000000000000000000000e+00
-4.904264799950939959671813994646e+03	-1.059621190974434953423893857050e-04	-1.835806857126785339873881186534e-04	0.000000000000000000000000000000e+00
-4.904164799950939595873933285475e+03	-1.060843920526253456081480774920e-04	-1.837279611753184389855153568760e-04	0.000000000000000000000000000000e+00
-4.904064799950939232076052576303e+03	-1.062064835723809696262781576692e-04	-1.838738120952996776304166903770e-04	0.000000000000000000000000000000e+00
-4.903964799950938868278171867132e+03	-1.063283956146631560124929394284e-04	-1.840182355305288765257021310617e-04	0.000000000000000000000000000000e+00
-4.903864799950938504480291157961e+03	-1.064501301462181422075037318109e-04	-1.841612285566356815077332376163e-04	0.000000000000000000000000000000e+00
-4.903764799950938140682410448790e+03	-1.065716891425280026840793912157e-04	-1.843027882670334187571736794808e-04	0.000000000000000000000000000000e+00
-4.903664799950937776884529739618e+03	-1.066930745877527661035627515318e-04	-1.844429117729794035448337430338e-04	0.000000000000000000000000000000e+00
-4.903564799950937413086649030447e+03	-1.068142884746723562895340253753e-04	-1.845815962036350592421346528127e-04	0.000000000000000000000000000000e+00
-4.903464799950937049288768321276e+03	-1.069353328046282079408224596762e-04	-1.847188387061257381759754592210e-04	0.000000000000000000000000000000e+00
-4.903364799950936685490887612104e+03	-1.070562095874646519515563380942e-04	-1.848546364456001901178938684467e-04	0.000000000000000000000000000000e+00
-4.903264799950936321693006902933e+03	-1.071769208414700703382513302664e-04	-1.849889866052897597226839510043e-04	0.000000000000000000000000000000e+00
-4.903164799950935957895126193762e+03	-1.072974685933177936688828757461e-04	-1.851218863865673400215250410383e-04	0.000000000000000000000000000000e+00
-4.903064799950935594097245484591e+03	-1.074178548780067274414154465667e-04	-1.852533330090059464443502657005e-04	0.000000000000000000000000000000e+00
-4.902964799950935230299364775419e+03	-1.075380817388017887269516248416e-04	-1.853833237104370740017805774258e-04	0.000000000000000000000000000000e+00
-4.902864799950934866501484066248e+03	-1.076581512271740039997022786444e-04	-1.855118557470087563114613526949e-04	0.000000000000000000000000000000e+00
-4.902764799950934502703603357077e+03	-1.077780654027404985467394893384e-04	-1.856389263932432451536386208701e-04	0.000000000000000000000000000000e+00
-4.902664799950934138905722647905e+03	-1.078978263332041064069891089794e-04	-1.857645329420944731863007959305e-04	0.000000000000000000000000000000e+00
-4.902564799950933775107841938734e+03	-1.080174360942928447849517570312e-04	-1.858886727050051642946143504176e-04	0.000000000000000000000000000000e+00
-4.902464799950933411309961229563e+03	-1.081368967696990632037720714287e-04	-1.860113430119636999948706801433e-04	0.000000000000000000000000000000e+00
-4.902364799950933047512080520391e+03	-1.082562104510184300279820868163e-04	-1.861325412115605521575639746956e-04	0.000000000000000000000000000000e+00
-4.902264799950932683714199811220e+03	-1.083753792376886208306471792717e-04	-1.862522646710446073102518393938e-04	0.000000000000000000000000000000e+00
-4.902164799950932319916319102049e+03	-1.084944052369278305776589821363e-04	-1.863705107763790572595469230421e-04	0.000000000000000000000000000000e+00
-4.902064799950931956118438392878e+03	-1.086132905636729876564308683307e-04	-1.864872769322969644524568000321e-04	0.000000000000000000000000000000e+00
-4.901964799950931592320557683706e+03	-1.087320373405177781692132477076e-04	-1.866025605623565833922350432061e-04	0.000000000000000000000000000000e+00
-4.901864799950931228522676974535e+03	-1.088506476976504127283928990977e-04	-1.867163591089963296885262389324e-04	0.000000000000000000000000000000e+00
-4.901764799950930864724796265364e+03	-1.089691237727912035164121173914e-04	-1.868286700335895322670765050788e-04	0.000000000000000000000000000000e+00
-4.901664799950930500926915556192e+03	-1.090874677111298567426175831763e-04	-1.869394908164986705834120783720e-04	0.000000000000000000000000000000e+00
-4.901564799950930137129034847021e+03	-1.092056816652625618122018913425e-04	-1.870488189571295576264092774821e-04	0.000000000000000000000000000000e+00
-4.901464799950929773331154137850e+03	-1.093237677951288501021834265181e-04	-1.871566519739849537157239112162e-04	0.000000000000000000000000000000e+00
-4.901364799950929409533273428679e+03	-1.094417282679482640020060535413e-04	-1.872629874047180718790034381627e-04	0.000000000000000000000000000000e+00
-4.901264799950929045735392719507e+03	-1.095595652581567142460142183502e-04	-1.873678228061856766532844442708e-04	0.000000000000000000000000000000e+00
-4.901164799950928681937512010336e+03	-1.096772809473427288257108003222e-04	-1.874711557545008034156297505035e-04	0.000000000000000000000000000000e+00
-4.901064799950928318139631301165e+03	-1.097948775241833630888360628930e-04	-1.875729838450852608733310233902e-04	0.000000000000000000000000000000e+00
-4.900964799950927954341750591993e+03	-1.099123571843799743131750434877e-04	-1.876733046927218082934596399269e-04	0.000000000000000000000000000000e+00
-4.900864799950927590543869882822e+03	-1.100297221305937658874032902823e-04	-1.877721159316058990515485582762e-04	0.000000000000000000000000000000e+00
-4.900764799950927226745989173651e+03	-1.101469745723810333363351654512e-04	-1.878694152153972344448940035022e-04	0.000000000000000000000000000000e+00
-4.900664799950926862948108464479e+03	-1.102641167261283154784820559335e-04	-1.879652002172708838249881591054e-04	0.000000000000000000000000000000e+00
-4.900564799950926499150227755308e+03	-1.103811508149872474280131506852e-04	-1.880594686299682420996259857304e-04	0.000000000000000000000000000000e+00
-4.900464799950926135352347046137e+03	-1.104980790688092103088088768992e-04	-1.881522181658473909238171728475e-04	0.000000000000000000000000000000e+00
-4.900364799950925771554466336966e+03	-1.106149037240798047856613073314e-04	-1.882434465569334056805894661579e-04	0.000000000000000000000000000000e+00
-4.900264799950925407756585627794e+03	-1.107316270238530670974586023192e-04	-1.883331515549681745708143765228e-04	0.000000000000000000000000000000e+00
-4.900164799950925043958704918623e+03	-1.108482512176854818024621107675e-04	-1.884213309314599195474354553781e-04	0.000000000000000000000000000000e+00
-4.900064799950924680160824209452e+03	-1.109647785615698318932575983098e-04	-1.885079824777324461991534487737e-04	0.000000000000000000000000000000e+00
-4.899964799950924316362943500280e+03	-1.110812113178688049662176662302e-04	-1.885931040049739057431338329351e-04	0.000000000000000000000000000000e+00
-4.899864799950923952565062791109e+03	-1.111975517552483689980025172162e-04	-1.886766933442854485974971012752e-04	0.000000000000000000000000000000e+00
-4.899764799950923588767182081938e+03	-1.113138021486110125967891604226e-04	-1.887587483467293087476684965154e-04	0.000000000000000000000000000000e+00
-4.899664799950923224969301372766e+03	-1.114299647790286870979031830231e-04	-1.888392668833767796925104942574e-04	0.000000000000000000000000000000e+00
-4.899564799950922861171420663595e+03	-1.115460419336756402392332732099e-04	-1.889182468453556211843147316642e-04	0.000000000000000000000000000000e+00
-4.899464799950922497373539954424e+03	-1.116620359057610194436840900245e-04	-1.889956861438973304435223754538e-04	0.000000000000000000000000000000e+00
-4.899364799950922133575659245253e+03	-1.117779489944612176036131678813e-04	-1.890715827103839525875211835526e-04	0.000000000000000000000000000000e+00
-4.899264799950921769777778536081e+03	-1.118937835048521104450505725403e-04	-1.891459344963945386937365089608e-04	0.000000000000000000000000000000e+00
-4.899164799950921405979897826910e+03	-1.120095417478410499464297478411e-04	-1.892187394737513870222878065164e-04	0.000000000000000000000000000000e+00
-4.899064799950921042182017117739e+03	-1.121252260400986409168838653372e-04	-1.892899956345658234527218333199e-04	0.000000000000000000000000000000e+00
-4.898964799950920678384136408567e+03	-1.122408387039903820492706132406e-04	-1.893597009912836566600941035077e-04	0.000000000000000000000000000000e+00
-4.898864799950920314586255699396e+03	-1.123563820675080901327624882668e-04	-1.894278535767303351354529095119e-04	0.000000000000000000000000000000e+00
-4.898764799950919950788374990225e+03	-1.124718584642010803199482782411e-04	-1.894944514441557247355629733931e-04	0.000000000000000000000000000000e+00
-4.898664799950919586990494281054e+03	-1.125872702331072650787716082910e-04	-1.895594926672785338669230403852e-04	0.000000000000000000000000000000e+00
-4.898564799950919223192613571882e+03	-1.127026197186839685413992095953e-04	-1.896229753403304134091317267874e-04	0.000000000000000000000000000000e+00
-4.898464799950918859394732862711e+03	-1.128179092707386053278176274439e-04	-1.896848975780996771674929979312e-04	0.000000000000000000000000000000e+00
-4.898364799950918495596852153540e+03	-1.129331412443591425289954321975e-04	-1.897452575159746699599155883575e-04	0.000000000000000000000000000000e+00
-4.898264799950918131798971444368e+03	-1.130483179998443990597195574210e-04	-1.898040533099868646532693006179e-04	0.000000000000000000000000000000e+00
-4.898164799950917768001090735197e+03	-1.131634419026341823811057651916e-04	-1.898612831368534713087636855988e-04	0.000000000000000000000000000000e+00
-4.898064799950917404203210026026e+03	-1.132785153232391948301474582372e-04	-1.899169451940198023818379136074e-04	0.000000000000000000000000000000e+00
-4.897964799950917040405329316854e+03	-1.133935406371708044239929313868e-04	-1.899710376997012855563445876683e-04	0.000000000000000000000000000000e+00
-4.897864799950916676607448607683e+03	-1.135085202248706123763152819883e-04	-1.900235588929249886877559383436e-04	0.000000000000000000000000000000e+00
-4.897764799950916312809567898512e+03	-1.136234564716398308783021353641e-04	-1.900745070335709550109898335890e-04	0.000000000000000000000000000000e+00
-4.897664799950915949011687189341e+03	-1.137383517675685660119552777836e-04	-1.901238804024130504572581701339e-04	0.000000000000000000000000000000e+00
-4.897564799950915585213806480169e+03	-1.138532085074648025077928559234e-04	-1.901716773011595941304807677597e-04	0.000000000000000000000000000000e+00
-4.897464799950915221415925770998e+03	-1.139680290907833207399157959827e-04	-1.902178960524933924725043965509e-04	0.000000000000000000000000000000e+00
-4.897364799950914857618045061827e+03	-1.140828159215544104331668817665e-04	-1.902625350001117463232674920093e-04	0.000000000000000000000000000000e+00
-4.897264799950914493820164352655e+03	-1.141975714083123810823824917371e-04	-1.903055925087657803546070667267e-04	0.000000000000000000000000000000e+00
-4.897164799950914130022283643484e+03	-1.143122979640239639514270875154e-04	-1.903470669642995556636311249576e-04	0.000000000000000000000000000000e+00
-4.897064799950913766224402934313e+03	-1.144269980060164836792660492115e-04	-1.903869567736888842104936436783e-04	0.000000000000000000000000000000e+00
-4.896964799950913402426522225142e+03	-1.145416739559059621234027304126e-04	-1.904252603650796011550833108927e-04	0.000000000000000000000000000000e+00
-4.896864799950913038628641515970e+03	-1.146563282395249240477180796560e-04	-1.904619761878256203532777668386e-04	0.000000000000000000000000000000e+00
-4.896764799950912674830760806799e+03	-1.147709632868501486002016376275e-04	-1.904971027125265832773831631286e-04	0.000000000000000000000000000000e+00
-4.896664799950912311032880097628e+03	-1.148855815319302581603566615343e-04	-1.905306384310650742557047276904e-04	0.000000000000000000000000000000e+00
-4.896564799950911947234999388456e+03	-1.150001854128130767936435963072e-04	-1.905625818566435917666285204675e-04	0.000000000000000000000000000000e+00
-4.896464799950911583437118679285e+03	-1.151147773714728667331791411854e-04	-1.905929315238210318417255706436e-04	0.000000000000000000000000000000e+00
-4.896364799950911219639237970114e+03	-1.152293598537374564412180677486e-04	-1.906216859885488462082042682155e-04	0.000000000000000000000000000000e+00
-4.896264799950910855841357260942e+03	-1.153439353092151518302005408501e-04	-1.906488438282068751707110099147e-04	0.000000000000000000000000000000e+00
-4.896164799950910492043476551771e+03	-1.154585061912215255110550349293e-04	-1.906744036416387197072075387894e-04	0.000000000000000000000000000000e+00
-4.896064799950910128245595842600e+03	-1.155730749567060298586482214311e-04	-1.906983640491868154092508502728e-04	0.000000000000000000000000000000e+00
-4.895964799950909764447715133429e+03	-1.156876440661784881044904516045e-04	-1.907207236927270998464584161880e-04	0.000000000000000000000000000000e+00
-4.895864799950909400649834424257e+03	-1.158022159836354634566968346832e-04	-1.907414812357032733551587266874e-04	0.000000000000000000000000000000e+00
-4.895764799950909036851953715086e+03	-1.159167931764863842744595068268e-04	-1.907606353631607887764987108170e-04	0.000000000000000000000000000000e+00
-4.895664799950908673054073005915e+03	-1.160313781154796556899927439943e-04	-1.907781847817803533035735386036e-04	0.000000000000000000000000000000e+00
-4.895564799950908309256192296743e+03	-1.161459732746285137324621095090e-04	-1.907941282199110508577960532151e-04	0.000000000000000000000000000000e+00
-4.895464799950907945458311587572e+03	-1.162605811311368116892778212801e-04	-1.908084644276032205197773938821e-04	0.000000000000000000000000000000e+00
-4.895364799950907581660430878401e+03	-1.163752041653246167320079340612e-04	-1.908211921766407928591213760683e-04	0.000000000000000000000000000000e+00
-4.895264799950907217862550169230e+03	-1.164898448605537116746014292268e-04	-1.908323102605733552136757502637e-04	0.000000000000000000000000000000e+00
-4.895164799950906854064669460058e+03	-1.166045057031529612063397438604e-04	-1.908418174947477832879144665768e-04	0.000000000000000000000000000000e+00
-4.895064799950906490266788750887e+03	-1.167191891823434748368809588115e-04	-1.908497127163395203856138815368e-04	0.000000000000000000000000000000e+00
-4.894964799950906126468908041716e+03	-1.168338977901637156311953624765e-04	-1.908559947843834500667142828334e-04	0.000000000000000000000000000000e+00
-4.894864799950905762671027332544e+03	-1.169486340213944598667022978233e-04	-1.908606625798044164384753562658e-04	0.000000000000000000000000000000e+00
-4.894764799950905398873146623373e+03	-1.170634003734835805075539805209e-04	-1.908637150054472565556540342158e-04	0.000000000000000000000000000000e+00
-4.894664799950905035075265914202e+03	-1.171781993464707629162835367254e-04	-1.908651509861066701903564712950e-04	0.000000000000000000000000000000e+00
-4.894564799950904671277385205030e+03	-1.172930334429120443826000119714e-04	-1.908649694685564390805865286893e-04	0.000000000000000000000000000000e+00
-4.894464799950904307479504495859e+03	-1.174079051678042723370204436506e-04	-1.908631694215784564434140735401e-04	0.000000000000000000000000000000e+00
-4.894364799950903943681623786688e+03	-1.175228170285093863816489045959e-04	-1.908597498359912957022199719859e-04	0.000000000000000000000000000000e+00
-4.894264799950903579883743077517e+03	-1.176377715346786596633740784590e-04	-1.908547097246783184280177758652e-04	0.000000000000000000000000000000e+00
-4.894164799950903216085862368345e+03	-1.177527711981767098541051819183e-04	-1.908480481226155654403409123177e-04	0.000000000000000000000000000000e+00
-4.894064799950902852287981659174e+03	-1.178678185330054965784807308182e-04	-1.908397640868991058070436306338e-04	0.000000000000000000000000000000e+00
-4.893964799950902488490100950003e+03	-1.179829160552281291061971213452e-04	-1.908298566967720876885045155902e-04	0.000000000000000000000000000000e+00
-4.893864799950902124692220240831e+03	-1.180980662828925927291742747904e-04	-1.908183250536513012908523823086e-04	0.000000000000000000000000000000e+00
-4.893764799950901760894339531660e+03	-1.182132717359553667185040337628e-04	-1.908051682811534436635947376004e-04	0.000000000000000000000000000000e+00
-4.893664799950901397096458822489e+03	-1.183285349362048932035998416445e-04	-1.907903855251209769214315592478e-04	0.000000000000000000000000000000e+00
-4.893564799950901033298578113317e+03	-1.184438584071849647361834856341e-04	-1.907739759536475256801457689448e-04	0.000000000000000000000000000000e+00
-4.893464799950900669500697404146e+03	-1.185592446741180305391089033762e-04	-1.907559387571029763368962717252e-04	0.000000000000000000000000000000e+00
-4.893364799950900305702816694975e+03	-1.186746962638283130198058046290e-04	-1.907362731481581155645876890503e-04	0.000000000000000000000000000000e+00
-4.893264799950899941904935985804e+03	-1.187902157046649107311961368616e-04	-1.907149783618088622304254098339e-04	0.000000000000000000000000000000e+00
-4.893164799950899578107055276632e+03	-1.189058055264247251497575219581e-04	-1.906920536554001740538188958141e-04	0.000000000000000000000000000000e+00
-4.893064799950899214309174567461e+03	-1.190214682602753332434780686455e-04	-1.906674983086494663733073684497e-04	0.000000000000000000000000000000e+00
-4.892964799950898850511293858290e+03	-1.191372064386777380670667803031e-04	-1.906413116236697327578880623022e-04	0.000000000000000000000000000000e+00
-4.892864799950898486713413149118e+03	-1.192530225953090109369467142209e-04	-1.906134929249921777273668599406e-04	0.000000000000000000000000000000e+00
-4.892764799950898122915532439947e+03	-1.193689192649848522910852044454e-04	-1.905840415595885242120571811952e-04	0.000000000000000000000000000000e+00
-4.892664799950897759117651730776e+03	-1.194848989835820847861883042818e-04	-1.905529568968928602265555660722e-04	0.000000000000000000000000000000e+00
-4.892564799950897395319771021605e+03	-1.196009642879609837645693559693e-04	-1.905202383288231060727568877411e-04	0.000000000000000000000000000000e+00
-4.892464799950897031521890312433e+03	-1.197171177158875670634360921518e-04	-1.904858852698021020721091955963e-04	0.000000000000000000000000000000e+00
-4.892364799950896667724009603262e+03	-1.198333618059557899564876448650e-04	-1.904498971567782626169995641163e-04	0.000000000000000000000000000000e+00
-4.892264799950896303926128894091e+03	-1.199496990975096181227671499059e-04	-1.904122734492458778564338839345e-04	0.000000000000000000000000000000e+00
-4.892164799950895940128248184919e+03	-1.200661321305650599579328829947e-04	-1.903730136292649545957933465701e-04	0.000000000000000000000000000000e+00
-4.892064799950895576330367475748e+03	-1.201826634457320904653121473871e-04	-1.903321172014806506207762470950e-04	0.000000000000000000000000000000e+00
-4.891964799950895212532486766577e+03	-1.202992955841364802792650690044e-04	-1.902895836931424108657423532875e-04	0.000000000000000000000000000000e+00
-4.891864799950894848734606057405e+03	-1.204160310873415569259126112200e-04	-1.902454126541225614809710320330e-04	0.000000000000000000000000000000e+00
-4.891764799950894484936725348234e+03	-1.205328724972698847687016532326e-04	-1.901996036569345515342133179360e-04	0.000000000000000000000000000000e+00
-4.891664799950894121138844639063e+03	-1.206498223561248636388071320269e-04	-1.901521562967508694515922362811e-04	0.000000000000000000000000000000e+00
-4.891564799950893757340963929892e+03	-1.207668832063122597028984039902e-04	-1.901030701914203631473082589665e-04	0.000000000000000000000000000000e+00
-4.891464799950893393543083220720e+03	-1.208840575903616550157426701162e-04	-1.900523449814853704179645754735e-04	0.000000000000000000000000000000e+00
-4.891364799950893029745202511549e+03	-1.210013480508478022051183087271e-04	-1.899999803301983072358061210849e-04	0.000000000000000000000000000000e+00
-4.891264799950892665947321802378e+03	-1.211187571303119384991467399892e-04	-1.899459759235379036762525473137e-04	0.000000000000000000000000000000e+00
-4.891164799950892302149441093206e+03	-1.212362873711830319909885100849e-04	-1.898903314702249519544535738547e-04	0.000000000000000000000000000000e+00
-4.891064799950891938351560384035e+03	-1.213539413156989194833221268333e-04	-1.898330467017377563062469070232e-04	0.000000000000000000000000000000e+00
-4.890964799950891574553679674864e+03	-1.214717215058274172277685831745e-04	-1.897741213723271220831928518535e-04	0.000000000000000000000000000000e+00
-4.890864799950891210755798965693e+03	-1.215896304831873774542072563776e-04	-1.897135552590309111667399299961e-04	0.000000000000000000000000000000e+00
-4.890764799950890846957918256521e+03	-1.217076707889696093748202465612e-04	-1.896513481616882179116301276878e-04	0.000000000000000000000000000000e+00
-4.890664799950890483160037547350e+03	-1.218258449638578272931910273513e-04	-1.895874999029531656185437737960e-04	0.000000000000000000000000000000e+00
-4.890564799950890119362156838179e+03	-1.219441555479494902931858479889e-04	-1.895220103283081609056581751105e-04	0.000000000000000000000000000000e+00
-4.890464799950889755564276129007e+03	-1.220626050806765877177265111619e-04	-1.894548793060769041347174423962e-04	0.000000000000000000000000000000e+00
-4.890364799950889391766395419836e+03	-1.221811961007263839899816826318e-04	-1.893861067274369119461246979697e-04	0.000000000000000000000000000000e+00
-4.890264799950889027968514710665e+03	-1.222999311459620685668681083769e-04	-1.893156925064315790081109769361e-04	0.000000000000000000000000000000e+00
-4.890164799950888664170634001493e+03	-1.224188127533434465501332999438e-04	-1.892436365799819145052523827744e-04	0.000000000000000000000000000000e+00
-4.890064799950888300372753292322e+03	-1.225378434588474531145851909031e-04	-1.891699389078978178410639365836e-04	0.000000000000000000000000000000e+00
-4.889964799950887936574872583151e+03	-1.226570257973887221464304175811e-04	-1.890945994728888935546701199897e-04	0.000000000000000000000000000000e+00
-4.889864799950887572776991873980e+03	-1.227763623027400329088681951717e-04	-1.890176182805749951869322966758e-04	0.000000000000000000000000000000e+00
-4.889764799950887208979111164808e+03	-1.228958555074527567076841938487e-04	-1.889389953594961728353812668857e-04	0.000000000000000000000000000000e+00
-4.889664799950886845181230455637e+03	-1.230155079427773035568444148780e-04	-1.888587307611223767636610126885e-04	0.000000000000000000000000000000e+00
-4.889564799950886481383349746466e+03	-1.231353221385833791087088817662e-04	-1.887768245598625918048318883535e-04	0.000000000000000000000000000000e+00
-4.889464799950886117585469037294e+03	-1.232553006232803771095168920979e-04	-1.886932768530737007141306893487e-04	0.000000000000000000000000000000e+00
-4.889364799950885753787588328123e+03	-1.233754459237375821194920844093e-04	-1.886080877610687783155901664500e-04	0.000000000000000000000000000000e+00
-4.889264799950885389989707618952e+03	-1.234957605652044806531647536119e-04	-1.885212574271251145981154184739e-04	0.000000000000000000000000000000e+00
-4.889164799950885026191826909781e+03	-1.236162470712308554792596693161e-04	-1.884327860174917228155283543956e-04	0.000000000000000000000000000000e+00
-4.889064799950884662393946200609e+03	-1.237369079635870425509097669803e-04	-1.883426737213964410107974734032e-04	0.000000000000000000000000000000e+00
-4.888964799950884298596065491438e+03	-1.238577457621840253055439662333e-04	-1.882509207510527082796158993006e-04	0.000000000000000000000000000000e+00
-4.888864799950883934798184782267e+03	-1.239787629849935831748836134736e-04	-1.881575273416657718278388600197e-04	0.000000000000000000000000000000e+00
-4.888764799950883571000304073095e+03	-1.240999621479682774646130516416e-04	-1.880624937514385687682694214828e-04	0.000000000000000000000000000000e+00
-4.888664799950883207202423363924e+03	-1.242213457649616269694303749560e-04	-1.879658202615772284466838515371e-04	0.000000000000000000000000000000e+00
-4.888564799950882843404542654753e+03	-1.243429163476479854325007501359e-04	-1.878675071762960055617164289998e-04	0.000000000000000000000000000000e+00
-4.888464799950882479606661945581e+03	-1.244646764054427171605071711369e-04	-1.877675548228219964443097556028e-04	0.000000000000000000000000000000e+00
-4.888364799950882115808781236410e+03	-1.245866284454220202729951560983e-04	-1.876659635513992319209158887716e-04	0.000000000000000000000000000000e+00
-4.888264799950881752010900527239e+03	-1.247087749722429938972062535285e-04	-1.875627337352924991261543530285e-04	0.000000000000000000000000000000e+00
-4.888164799950881388213019818068e+03	-1.248311184880635427325856756653e-04	-1.874578657707907025295468450565e-04	0.000000000000000000000000000000e+00
-4.888064799950881024415139108896e+03	-1.249536614924623629304528682482e-04	-1.873513600772096828611656960106e-04	0.000000000000000000000000000000e+00
-4.887964799950880660617258399725e+03	-1.250764064823587653433462074659e-04	-1.872432170968948734069564610039e-04	0.000000000000000000000000000000e+00
-4.887864799950880296819377690554e+03	-1.251993559519326614046935697289e-04	-1.871334372952232515726483930152e-04	0.000000000000000000000000000000e+00
-4.887764799950879933021496981382e+03	-1.253225123925444405882656528917e-04	-1.870220211606051007122847318342e-04	0.000000000000000000000000000000e+00
-4.887664799950879569223616272211e+03	-1.254458782926548207625749853378e-04	-1.869089692044851756455581259786e-04	0.000000000000000000000000000000e+00
-4.887564799950879205425735563040e+03	-1.255694561377448340705464957523e-04	-1.867942819613435429144943089597e-04	0.000000000000000000000000000000e+00
-4.887464799950878841627854853868e+03	-1.256932484102355688636992736562e-04	-1.866779599886960144643210934845e-04	0.000000000000000000000000000000e+00
-4.887364799950878477829974144697e+03	-1.258172575894081284767628270416e-04	-1.865600038670940392232511229054e-04	0.000000000000000000000000000000e+00
-4.887264799950878114032093435526e+03	-1.259414861513235086871304035938e-04	-1.864404142001243236317215012932e-04	0.000000000000000000000000000000e+00
-4.887164799950877750234212726355e+03	-1.260659365687424480692579997765e-04	-1.863191916144079371756014928962e-04	0.000000000000000000000000000000e+00
-4.887064799950877386436332017183e+03	-1.261906113110453054541176820535e-04	-1.861963367595989842385312273976e-04	0.000000000000000000000000000000e+00
-4.886964799950877022638451308012e+03	-1.263155128441519373886509081117e-04	-1.860718503083828964835000352451e-04	0.000000000000000000000000000000e+00
-4.886864799950876658840570598841e+03	-1.264406436304416298053304723581e-04	-1.859457329564743457636644130559e-04	0.000000000000000000000000000000e+00
-4.886764799950876295042689889669e+03	-1.265660061286729212715052028670e-04	-1.858179854226145607219711219926e-04	0.000000000000000000000000000000e+00
-4.886664799950875931244809180498e+03	-1.266916027939035888690705311532e-04	-1.856886084485684536554001011766e-04	0.000000000000000000000000000000e+00
-4.886564799950875567446928471327e+03	-1.268174360774105256539218133938e-04	-1.855576027991211239629582019361e-04	0.000000000000000000000000000000e+00
-4.886464799950875203649047762156e+03	-1.269435084266096723255162759258e-04	-1.854249692620740363330211764037e-04	0.000000000000000000000000000000e+00
-4.886364799950874839851167052984e+03	-1.270698222849759760014892728819e-04	-1.852907086482407652498066719104e-04	0.000000000000000000000000000000e+00
-4.886264799950874476053286343813e+03	-1.271963800919633218872162316870e-04	-1.851548217914423058189782311800e-04	0.000000000000000000000000000000e+00
-4.886164799950874112255405634642e+03	-1.273231842829246004706461592448e-04	-1.850173095485019238073259861821e-04	0.000000000000000000000000000000e+00
-4.886064799950873748457524925470e+03	-1.274502372890316120868092752971e-04	-1.848781727992396533167412941978e-04	0.000000000000000000000000000000e+00
-4.885964799950873384659644216299e+03	-1.275775415371951341126505186097e-04	-1.847374124464663336722680675450e-04	0.000000000000000000000000000000e+00
-4.885864799950873020861763507128e+03	-1.277050994499850152669173652953e-04	-1.845950294159772126292851091023e-04	0.000000000000000000000000000000e+00
-4.885764799950872657063882797956e+03	-1.278329134455501885948847107244e-04	-1.844510246565450616897108293557e-04	0.000000000000000000000000000000e+00
-4.885664799950872293266002088785e+03	-1.279609859375388199783513121233e-04	-1.843053991399130745777734663449e-04	0.000000000000000000000000000000e+00
-4.885564799950871929468121379614e+03	-1.280893193350184295405819190350e-04	-1.841581538607870609843691900309e-04	0.000000000000000000000000000000e+00
-4.885464799950871565670240670443e+03	-1.282179160423960672613580280554e-04	-1.840092898368274505760400217014e-04	0.000000000000000000000000000000e+00
-4.885364799950871201872359961271e+03	-1.283467784593384885920286375693e-04	-1.838588081086407277978111984851e-04	0.000000000000000000000000000000e+00
-4.885264799950870838074479252100e+03	-1.284759089806924384907782510368e-04	-1.837067097397704872052681679406e-04	0.000000000000000000000000000000e+00
-4.885164799950870474276598542929e+03	-1.286053099964048812477862560044e-04	-1.835529958166881364309275248559e-04	0.000000000000000000000000000000e+00
-4.885064799950870110478717833757e+03	-1.287349838914433116255492395297e-04	-1.833976674487829757343587688823e-04	0.000000000000000000000000000000e+00
-4.884964799950869746680837124586e+03	-1.288649330457161744194205521552e-04	-1.832407257683521149219801893437e-04	0.000000000000000000000000000000e+00
-4.884864799950869382882956415415e+03	-1.289951598339932027029869354706e-04	-1.830821719305897126404969466051e-04	0.000000000000000000000000000000e+00
-4.884764799950869019085075706244e+03	-1.291256666258258373886080860871e-04	-1.829220071135759988299046563398e-04	0.000000000000000000000000000000e+00
-4.884664799950868655287194997072e+03	-1.292564557854677823132277802998e-04	-1.827602325182657008652981067698e-04	0.000000000000000000000000000000e+00
-4.884564799950868291489314287901e+03	-1.293875296717955051140763744755e-04	-1.825968493684761986481368545299e-04	0.000000000000000000000000000000e+00
-4.884464799950867927691433578730e+03	-1.295188906382288465245905539902e-04	-1.824318589108751104913702656418e-04	0.000000000000000000000000000000e+00
-4.884364799950867563893552869558e+03	-1.296505410326516025652787700295e-04	-1.822652624149675537439108108373e-04	0.000000000000000000000000000000e+00
-4.884264799950867200095672160387e+03	-1.297824831973322693649125492144e-04	-1.820970611730829446291840545413e-04	0.000000000000000000000000000000e+00
-4.884164799950866836297791451216e+03	-1.299147194688447879817178032269e-04	-1.819272565003613915078639617917e-04	0.000000000000000000000000000000e+00
-4.884064799950866472499910742044e+03	-1.300472521779893434346747627117e-04	-1.817558497347395731445762745437e-04	0.000000000000000000000000000000e+00
-4.883964799950866108702030032873e+03	-1.301800836497131637348179111768e-04	-1.815828422369364001341673908740e-04	0.000000000000000000000000000000e+00
-4.883864799950865744904149323702e+03	-1.303132162030315628620247281333e-04	-1.814082353904379715965611286066e-04	0.000000000000000000000000000000e+00
-4.883764799950865381106268614531e+03	-1.304466521509488482165328715467e-04	-1.812320306014823421362353039754e-04	0.000000000000000000000000000000e+00
-4.883664799950865017308387905359e+03	-1.305803938003794178058375452522e-04	-1.810542292990437195955577553974e-04	0.000000000000000000000000000000e+00
-4.883564799950864653510507196188e+03	-1.307144434520688032214802420938e-04	-1.808748329348163375474706215940e-04	0.000000000000000000000000000000e+00
-4.883464799950864289712626487017e+03	-1.308488034005149294562719841650e-04	-1.806938429831978670022513133731e-04	0.000000000000000000000000000000e+00
-4.883364799950863925914745777845e+03	-1.309834759338893747215165630493e-04	-1.805112609412722860131872426592e-04	0.000000000000000000000000000000e+00
-4.883264799950863562116865068674e+03	-1.311184633339586573692880921982e-04	-1.803270883287925866519246786979e-04	0.000000000000000000000000000000e+00
-4.883164799950863198318984359503e+03	-1.312537678760056583399801199974e-04	-1.801413266881627501473511765440e-04	0.000000000000000000000000000000e+00
-4.883064799950862834521103650331e+03	-1.313893918287511249250176792458e-04	-1.799539775844195864992064448629e-04	0.000000000000000000000000000000e+00
-4.882964799950862470723222941160e+03	-1.315253374542751745295693366344e-04	-1.797650426052138964653354102907e-04	0.000000000000000000000000000000e+00
-4.882864799950862106925342231989e+03	-1.316616070079389610655851150511e-04	-1.795745233607914438135610968317e-04	0.000000000000000000000000000000e+00
-4.882764799950861743127461522818e+03	-1.317982027383063955549430401604e-04	-1.793824214839732499471997018148e-04	0.000000000000000000000000000000e+00
-4.882664799950861379329580813646e+03	-1.319351268870659480477586233960e-04	-1.791887386301357259002497990252e-04	0.000000000000000000000000000000e+00
-4.882564799950861015531700104475e+03	-1.320723816889525308558572813666e-04	-1.789934764771901809163323626706e-04	0.000000000000000000000000000000e+00
-4.882464799950860651733819395304e+03	-1.322099693716694359963553795367e-04	-1.787966367255620328720333578332e-04	0.000000000000000000000000000000e+00
-4.882364799950860287935938686132e+03	-1.323478921558104623706214608703e-04	-1.785982210981694765991600881705e-04	0.000000000000000000000000000000e+00
-4.882264799950859924138057976961e+03	-1.324861522547819887331288501997e-04	-1.783982313404019082615087343768e-04	0.000000000000000000000000000000e+00
-4.882164799950859560340177267790e+03	-1.326247518747252906057970678333e-04	-1.781966692200976992103284013425e-04	0.000000000000000000000000000000e+00
-4.882064799950859196542296558619e+03	-1.327636932144388029822246188871e-04	-1.779935365275217258942963560742e-04	0.000000000000000000000000000000e+00
-4.881964799950858832744415849447e+03	-1.329029784653005998723562797181e-04	-1.777888350753424389835699592766e-04	0.000000000000000000000000000000e+00
-4.881864799950858468946535140276e+03	-1.330426098111909551623133207698e-04	-1.775825666986084446028609784562e-04	0.000000000000000000000000000000e+00
-4.881764799950858105148654431105e+03	-1.331825894284148492641151051430e-04	-1.773747332547247603038581553747e-04	0.000000000000000000000000000000e+00
-4.881664799950857741350773721933e+03	-1.333229194856248552361610570927e-04	-1.771653366234285289365635307490e-04	0.000000000000000000000000000000e+00
-4.881564799950857377552893012762e+03	-1.334636021437438622733867576997e-04	-1.769543787067644072599770233012e-04	0.000000000000000000000000000000e+00
-4.881464799950857013755012303591e+03	-1.336046395558880431429088497808e-04	-1.767418614290595750820206388809e-04	0.000000000000000000000000000000e+00
-4.881364799950856649957131594419e+03	-1.337460338672899300398871913487e-04	-1.765277867368981480882678125610e-04	0.000000000000000000000000000000e+00
-4.881264799950856286159250885248e+03	-1.338877872152214904433870090728e-04	-1.763121565990953467251839414942e-04	0.000000000000000000000000000000e+00
-4.881164799950855922361370176077e+03	-1.340299017289175011278384852531e-04	-1.760949730066711500873349871554e-04	0.000000000000000000000000000000e+00
-4.881064799950855558563489466906e+03	-1.341723795294988137542790962442e-04	-1.758762379728235974388900197951e-04	0.000000000000000000000000000000e+00
-4.880964799950855194765608757734e+03	-1.343152227298959457222476965299e-04	-1.756559535329015747390918322779e-04	0.000000000000000000000000000000e+00
-4.880864799950854830967728048563e+03	-1.344584334347725897065156663857e-04	-1.754341217443772759070758082700e-04	0.000000000000000000000000000000e+00
-4.880764799950854467169847339392e+03	-1.346020137404493942443611809168e-04	-1.752107446868181761957111719497e-04	0.000000000000000000000000000000e+00
-4.880664799950854103371966630220e+03	-1.347459657348277985329521033719e-04	-1.749858244618586531997361799284e-04	0.000000000000000000000000000000e+00
-4.880564799950853739574085921049e+03	-1.348902914973139756469461270072e-04	-1.747593631931711470779700068334e-04	0.000000000000000000000000000000e+00
-4.880464799950853375776205211878e+03	-1.350349930987429654914711019131e-04	-1.745313630264368870946556366874e-04	0.000000000000000000000000000000e+00
-4.880364799950853011978324502707e+03	-1.351800726013028077551053618421e-04	-1.743018261293162657950966965004e-04	0.000000000000000000000000000000e+00
-4.880264799950852648180443793535e+03	-1.353255320584589730184554845493e-04	-1.740707546914186981852623592459e-04	0.000000000000000000000000000000e+00
-4.880164799950852284382563084364e+03	-1.354713735148787667576797399960e-04	-1.738381509242722098608491254623e-04	0.000000000000000000000000000000e+00
-4.880064799950851920584682375193e+03	-1.356175990063559230833917235159e-04	-1.736040170612924288251477378253e-04	0.000000000000000000000000000000e+00
-4.879964799950851556786801666021e+03	-1.357642105597353611098898618081e-04	-1.733683553577513062563669743454e-04	0.000000000000000000000000000000e+00
-4.879864799950851192988920956850e+03	-1.359112101928380497446041674792e-04	-1.731311680907453764890341352256e-04	0.000000000000000000000000000000e+00
-4.879764799950850829191040247679e+03	-1.360585999143860080028145542741e-04	-1.728924575591635562094722233795e-04	0.000000000000000000000000000000e+00
-4.879664799950850465393159538507e+03	-1.362063817239273595324777765825e-04	-1.726522260836546183906253792983e-04	0.000000000000000000000000000000e+00
-4.879564799950850101595278829336e+03	-1.363545576117617395047604267333e-04	-1.724104760065941783359066974413e-04	0.000000000000000000000000000000e+00
-4.879464799950849737797398120165e+03	-1.365031295588656201894089958770e-04	-1.721672096920513002522856726983e-04	0.000000000000000000000000000000e+00
-4.879364799950849373999517410994e+03	-1.366520995368179075806630562440e-04	-1.719224295257546701425066526525e-04	0.000000000000000000000000000000e+00
-4.879264799950849010201636701822e+03	-1.368014695077256193383313798151e-04	-1.716761379150583892265469199145e-04	0.000000000000000000000000000000e+00
-4.879164799950848646403755992651e+03	-1.369512414241497253591939298190e-04	-1.714283372889073336822057802564e-04	0.000000000000000000000000000000e+00
-4.879064799950848282605875283480e+03	-1.371014172290311780837840371916e-04	-1.711790300978020807048246565429e-04	0.000000000000000000000000000000e+00
-4.878964799950847918807994574308e+03	-1.372519988556170783284421377246e-04	-1.709282188137634550962468127366e-04	0.000000000000000000000000000000e+00
-4.878864799950847555010113865137e+03	-1.374029882273869224325324456260e-04	-1.706759059302966963830167079763e-04	0.000000000000000000000000000000e+00
-4.878764799950847191212233155966e+03	-1.375543872579790662460941241818e-04	-1.704220939623551380436017321784e-04	0.000000000000000000000000000000e+00
-4.878664799950846827414352446795e+03	-1.377061978511173246427640171063e-04	-1.701667854463035072648535717121e-04	0.000000000000000000000000000000e+00
-4.878564799950846463616471737623e+03	-1.378584219005378149781881891300e-04	-1.699099829398808994378178294227e-04	0.000000000000000000000000000000e+00
-4.878464799950846099818591028452e+03	-1.380110612899157734433791544504e-04	-1.696516890221631563423487776276e-04	0.000000000000000000000000000000e+00
-4.878364799950845736020710319281e+03	-1.381641178927926966787248508339e-04	-1.693919062935250545963439261499e-04	0.000000000000000000000000000000e+00
-4.878264799950845372222829610109e+03	-1.383175935725035918082148622688e-04	-1.691306373756019520038923475980e-04	0.000000000000000000000000000000e+00
-4.878164799950845008424948900938e+03	-1.384714901821043891039925144426e-04	-1.688678849112510273276083205829e-04	0.000000000000000000000000000000e+00
-4.878064799950844644627068191767e+03	-1.386258095642994630711242187715e-04	-1.686036515645121676952589151455e-04	0.000000000000000000000000000000e+00
-4.877964799950844280829187482595e+03	-1.387805535513694516879662499420e-04	-1.683379400205684494305768961198e-04	0.000000000000000000000000000000e+00
-4.877864799950843917031306773424e+03	-1.389357239650991298566401477288e-04	-1.680707529857061852032046322947e-04	0.000000000000000000000000000000e+00
-4.877764799950843553233426064253e+03	-1.390913226167054996939426159130e-04	-1.678020931872745374977690113738e-04	0.000000000000000000000000000000e+00
-4.877664799950843189435545355082e+03	-1.392473513067660434525812940265e-04	-1.675319633736447797172502971463e-04	0.000000000000000000000000000000e+00
-4.877564799950842825637664645910e+03	-1.394038118251471932828450261965e-04	-1.672603663141692049206449288690e-04	0.000000000000000000000000000000e+00
-4.877464799950842461839783936739e+03	-1.395607059509329094144913785414e-04	-1.669873047991394924595420778957e-04	0.000000000000000000000000000000e+00
-4.877364799950842098041903227568e+03	-1.397180354523534751790686536665e-04	-1.667127816397447764591027707937e-04	0.000000000000000000000000000000e+00
-4.877264799950841734244022518396e+03	-1.398758020867144275575094658493e-04	-1.664367996680293077232243303953e-04	0.000000000000000000000000000000e+00
-4.877164799950841370446141809225e+03	-1.400340076003257858833217497363e-04	-1.661593617368496277487271983730e-04	0.000000000000000000000000000000e+00
-4.877064799950841006648261100054e+03	-1.401926537284313347558883933175e-04	-1.658804707198314445839443243003e-04	0.000000000000000000000000000000e+00
-4.876964799950840642850380390882e+03	-1.403517421951381237942013679998e-04	-1.656001295113261292165501847862e-04	0.000000000000000000000000000000e+00
-4.876864799950840279052499681711e+03	-1.405112747133462113360846679200e-04	-1.653183410263666698603035598580e-04	0.000000000000000000000000000000e+00
-4.876764799950839915254618972540e+03	-1.406712529846785436626888099454e-04	-1.650351082006233822963015001051e-04	0.000000000000000000000000000000e+00
-4.876664799950839551456738263369e+03	-1.408316786994110510634198307756e-04	-1.647504339903591052182013632077e-04	0.000000000000000000000000000000e+00
-4.876564799950839187658857554197e+03	-1.409925535364029336362484690071e-04	-1.644643213723840703167911048155e-04	0.000000000000000000000000000000e+00
-4.876464799950838823860976845026e+03	-1.411538791630270555082365957489e-04	-1.641767733440103657887448873609e-04	0.000000000000000000000000000000e+00
-4.876364799950838460063096135855e+03	-1.413156572351007185268240151643e-04	-1.638877929230059932695640068090e-04	0.000000000000000000000000000000e+00
-4.876264799950838096265215426683e+03	-1.414778893968164359511152650128e-04	-1.635973831475485724008117616179e-04	0.000000000000000000000000000000e+00
-4.876164799950837732467334717512e+03	-1.416405772806730585088724749809e-04	-1.633055470761785304013163910852e-04	0.000000000000000000000000000000e+00
-4.876064799950837368669454008341e+03	-1.418037225074070359787797857010e-04	-1.630122877877520205878308923175e-04	0.000000000000000000000000000000e+00
-4.875964799950837004871573299170e+03	-1.419673266859238142979793284582e-04	-1.627176083813934614249324672741e-04	0.000000000000000000000000000000e+00
-4.875864799950836641073692589998e+03	-1.421313914132295579302589505488e-04	-1.624215119764475605788900391957e-04	0.000000000000000000000000000000e+00
-4.875764799950836277275811880827e+03	-1.422959182743630348645658134643e-04	-1.621240017124310679209886476571e-04	0.000000000000000000000000000000e+00
-4.875664799950835913477931171656e+03	-1.424609088423276913489001760382e-04	-1.618250807489840677449305372804e-04	0.000000000000000000000000000000e+00
-4.875564799950835549680050462484e+03	-1.426263646780239163595893625569e-04	-1.615247522658209186185301886596e-04	0.000000000000000000000000000000e+00
-4.875464799950835185882169753313e+03	-1.427922873301815771211048522460e-04	-1.612230194626808137646489793582e-04	0.000000000000000000000000000000e+00
-4.875364799950834822084289044142e+03	-1.429586783352927172562052415827e-04	-1.609198855592778806562065385677e-04	0.000000000000000000000000000000e+00
-4.875264799950834458286408334970e+03	-1.431255392175444717765137037091e-04	-1.606153537952510095606489803899e-04	0.000000000000000000000000000000e+00
-4.875164799950834094488527625799e+03	-1.432928714887522802286928813587e-04	-1.603094274301131941934395186422e-04	0.000000000000000000000000000000e+00
-4.875064799950833730690646916628e+03	-1.434606766482931811557827161963e-04	-1.600021097432005471108973360117e-04	0.000000000000000000000000000000e+00
-4.874964799950833366892766207457e+03	-1.436289561830394318191900238091e-04	-1.596934040336208814221674590073e-04	0.000000000000000000000000000000e+00
-4.874864799950833003094885498285e+03	-1.437977115672922905510039415233e-04	-1.593833136202020214506475115357e-04	0.000000000000000000000000000000e+00
-4.874764799950832639297004789114e+03	-1.439669442627160430518001854594e-04	-1.590718418414395441892739135881e-04	0.000000000000000000000000000000e+00
-4.874664799950832275499124079943e+03	-1.441366557182722997389884289632e-04	-1.587589920554443581254822071003e-04	0.000000000000000000000000000000e+00
-4.874564799950831911701243370771e+03	-1.443068473701544015153769295878e-04	-1.584447676398896586499182026486e-04	0.000000000000000000000000000000e+00
-4.874464799950831547903362661600e+03	-1.444775206417221779034432138644e-04	-1.581291719919577479398775654573e-04	0.000000000000000000000000000000e+00
-4.874364799950831184105481952429e+03	-1.446486769434368949149849470359e-04	-1.578122085282863398467134707914e-04	0.000000000000000000000000000000e+00
-4.874264799950830820307601243258e+03	-1.448203176727963926561509877544e-04	-1.574938806849144582074295772856e-04	0.000000000000000000000000000000e+00
-4.874164799950830456509720534086e+03	-1.449924442142704397729069398792e-04	-1.571741919172280370006755667589e-04	0.000000000000000000000000000000e+00
-4.874064799950830092711839824915e+03	-1.451650579392364673672610742017e-04	-1.568531456999051410319823141037e-04	0.000000000000000000000000000000e+00
-4.873964799950829728913959115744e+03	-1.453381602059153300185445623072e-04	-1.565307455268607800431823751097e-04	0.000000000000000000000000000000e+00
-4.873864799950829365116078406572e+03	-1.455117523593075275906150167771e-04	-1.562069949111913433510701043616e-04	0.000000000000000000000000000000e+00
-4.873764799950829001318197697401e+03	-1.456858357311294541441143435279e-04	-1.558818973851186550153014032105e-04	0.000000000000000000000000000000e+00
-4.873664799950828637520316988230e+03	-1.458604116397500263194869640770e-04	-1.555554564999337579557503463690e-04	0.000000000000000000000000000000e+00
-4.873564799950828273722436279058e+03	-1.460354813901275014553782227722e-04	-1.552276758259401288637252536162e-04	0.000000000000000000000000000000e+00
-4.873464799950827909924555569887e+03	-1.462110462737465938626302275338e-04	-1.548985589523967304828588886778e-04	0.000000000000000000000000000000e+00
-4.873364799950827546126674860716e+03	-1.463871075685556995184949391486e-04	-1.545681094874605759990210396282e-04	0.000000000000000000000000000000e+00
-4.873264799950827182328794151545e+03	-1.465636665389045815467705669022e-04	-1.542363310581289410645250415044e-04	0.000000000000000000000000000000e+00
-4.873164799950826818530913442373e+03	-1.467407244354821099080465884867e-04	-1.539032273101812505616825532684e-04	0.000000000000000000000000000000e+00
-4.873064799950826454733032733202e+03	-1.469182824952543263506005155605e-04	-1.535688019081205045804350284300e-04	0.000000000000000000000000000000e+00
-4.872964799950826090935152024031e+03	-1.470963419414027804118377806830e-04	-1.532330585351144604504963764313e-04	0.000000000000000000000000000000e+00
-4.872864799950825727137271314859e+03	-1.472749039832631364702747456263e-04	-1.528960008929364081976809419672e-04	0.000000000000000000000000000000e+00
-4.872764799950825363339390605688e+03	-1.474539698162639434278475825124e-04	-1.525576327019055123193624901035e-04	0.000000000000000000000000000000e+00
-4.872664799950824999541509896517e+03	-1.476335406218657296528729006013e-04	-1.522179577008268825093900700196e-04	0.000000000000000000000000000000e+00
-4.872564799950824635743629187346e+03	-1.478136175675003960786058065935e-04	-1.518769796469312107021348845493e-04	0.000000000000000000000000000000e+00
-4.872464799950824271945748478174e+03	-1.479942018065107990371781498951e-04	-1.515347023158141370659940383447e-04	0.000000000000000000000000000000e+00
-4.872364799950823908147867769003e+03	-1.481752944780905499339712649842e-04	-1.511911295013751552109709797023e-04	0.000000000000000000000000000000e+00
-4.872264799950823544349987059832e+03	-1.483568967072242214978033958417e-04	-1.508462650157562463457128210109e-04	0.000000000000000000000000000000e+00
-4.872164799950823180552106350660e+03	-1.485390096046277166614429932068e-04	-1.505001126892800797536786649999e-04	0.000000000000000000000000000000e+00
-4.872064799950822816754225641489e+03	-1.487216342666889355977194453473e-04	-1.501526763703879151137104974723e-04	0.000000000000000000000000000000e+00
-4.871964799950822452956344932318e+03	-1.489047717754086867011226180679e-04	-1.498039599255771524548980222491e-04	0.000000000000000000000000000000e+00
-4.871864799950822089158464223146e+03	-1.490884231983418957249998282322e-04	-1.494539672393384484305745019128e-04	0.000000000000000000000000000000e+00
-4.871764799950821725360583513975e+03	-1.492725895885390859692959386607e-04	-1.491027022140925886468237893112e-04	0.000000000000000000000000000000e+00
-4.871664799950821361562702804804e+03	-1.494572719844880753087279501301e-04	-1.487501687701269534151726769977e-04	0.000000000000000000000000000000e+00
-4.871564799950820997764822095633e+03	-1.496424714100560797967742754366e-04	-1.483963708455316040345228767450e-04	0.000000000000000000000000000000e+00
-4.871464799950820633966941386461e+03	-1.498281888744318985848269498717e-04	-1.480413123961350709174855655448e-04	0.000000000000000000000000000000e+00
-4.871364799950820270169060677290e+03	-1.500144253720685596272671480378e-04	-1.476849973954397893510098738190e-04	0.000000000000000000000000000000e+00
-4.871264799950819906371179968119e+03	-1.502011818826261009118122613515e-04	-1.473274298345571557862510037040e-04	0.000000000000000000000000000000e+00
-4.871164799950819542573299258947e+03	-1.503884593709148124757862818868e-04	-1.469686137221422317627322895461e-04	0.000000000000000000000000000000e+00
-4.871064799950819178775418549776e+03	-1.505762587868385055274444983553e-04	-1.466085530843281496769098248834e-04	0.000000000000000000000000000000e+00
-4.870964799950818814977537840605e+03	-1.507645810653382965633301227015e-04	-1.462472519646602203951396559134e-04	0.000000000000000000000000000000e+00
-4.870864799950818451179657131433e+03	-1.509534271263365541159567895235e-04	-1.458847144240294987655587322095e-04	0.000000000000000000000000000000e+00
-4.870764799950818087381776422262e+03	-1.511427978746811707621428011450e-04	-1.455209445406062136046942967482e-04	0.000000000000000000000000000000e+00
-4.870664799950817723583895713091e+03	-1.513326942000901332869428062011e-04	-1.451559464097727911082585938729e-04	0.000000000000000000000000000000e+00
-4.870564799950817359786015003920e+03	-1.515231169770963096880139753253e-04	-1.447897241440564987911832073308e-04	0.000000000000000000000000000000e+00
-4.870464799950816995988134294748e+03	-1.517140670649926427557968588999e-04	-1.444222818730618183771102769342e-04	0.000000000000000000000000000000e+00
-4.870364799950816632190253585577e+03	-1.519055453077775333890764297706e-04	-1.440536237434024121120690331566e-04	0.000000000000000000000000000000e+00
-4.870264799950816268392372876406e+03	-1.520975525341005762762491837492e-04	-1.436837539186328180276092103540e-04	0.000000000000000000000000000000e+00
-4.870164799950815904594492167234e+03	-1.522900895572085937321876736306e-04	-1.433126765791797657331740900588e-04	0.000000000000000000000000000000e+00
-4.870064799950815540796611458063e+03	-1.524831571748918863755395403103e-04	-1.429403959222731398427674864848e-04	0.000000000000000000000000000000e+00
-4.869964799950815176998730748892e+03	-1.526767561694309174868955381044e-04	-1.425669161618767536662405470693e-04	0.000000000000000000000000000000e+00
-4.869864799950814813200850039721e+03	-1.528708873075431599972834328938e-04	-1.421922415286185536944379981250e-04	0.000000000000000000000000000000e+00
-4.869764799950814449402969330549e+03	-1.530655513403303229474222701967e-04	-1.418163762697207156641271419417e-04	0.000000000000000000000000000000e+00
-4.869664799950814085605088621378e+03	-1.532607490032258761025740767536e-04	-1.414393246489293069420578596862e-04	0.000000000000000000000000000000e+00
-4.869564799950813721807207912207e+03	-1.534564810159428456179386834890e-04	-1.410610909464436236483708686507e-04	0.000000000000000000000000000000e+00
-4.869464799950813358009327203035e+03	-1.536527480824219891748089183992e-04	-1.406816794588452296244085459875e-04	0.000000000000000000000000000000e+00
-4.869364799950812994211446493864e+03	-1.538495508907801337470516722661e-04	-1.403010944990266701398740067930e-04	0.000000000000000000000000000000e+00
-4.869264799950812630413565784693e+03	-1.540468901132590012585665828482e-04	-1.399193403961198332342841244014e-04	0.000000000000000000000000000000e+00
-4.869164799950812266615685075521e+03	-1.542447664061741968710705918966e-04	-1.395364214954239857977708050285e-04	0.000000000000000000000000000000e+00
-4.869064799950811902817804366350e+03	-1.544431804098646038476971842357e-04	-1.391523421583335657063934531763e-04	0.000000000000000000000000000000e+00
-4.868964799950811539019923657179e+03	-1.546421327486419952570301239447e-04	-1.387671067622655402765824428357e-04	0.000000000000000000000000000000e+00
-4.868864799950811175222042948008e+03	-1.548416240307410793580061847408e-04	-1.383807197005866020892567158640e-04	0.000000000000000000000000000000e+00
-4.868764799950810811424162238836e+03	-1.550416548482698160353610017381e-04	-1.379931853825398769229637618849e-04	0.000000000000000000000000000000e+00
-4.868664799950810447626281529665e+03	-1.552422257771599229704551081710e-04	-1.376045082331713606364764768131e-04	0.000000000000000000000000000000e+00
-4.868564799950810083828400820494e+03	-1.554433373771178968081319027306e-04	-1.372146926932561934210641485521e-04	0.000000000000000000000000000000e+00
-4.868464799950809720030520111322e+03	-1.556449901915762782690644261407e-04	-1.368237432192243919516771999412e-04	0.000000000000000000000000000000e+00
-4.868364799950809356232639402151e+03	-1.558471847476451883126452591100e-04	-1.364316642830864731179146831508e-04	0.000000000000000000000000000000e+00
-4.868264799950808992434758692980e+03	-1.560499215560642166655824780719e-04	-1.360384603723585898640141556015e-04	0.000000000000000000000000000000e+00
-4.868164799950808628636877983809e+03	-1.562532011111546627162016687151e-04	-1.356441359899875043985156830573e-04	0.000000000000000000000000000000e+00
-4.868064799950808264838997274637e+03	-1.564570238907721016693996851643e-04	-1.352486956542751819331654727918e-04	0.000000000000000000000000000000e+00
-4.867964799950807901041116565466e+03	-1.566613903562591946470872183994e-04	-1.348521438988030862662220732417e-04	0.000000000000000000000000000000e+00
-4.867864799950807537243235856295e+03	-1.568663009523989324695003588772e-04	-1.344544852723562043152194522833e-04	0.000000000000000000000000000000e+00
-4.867764799950807173445355147123e+03	-1.570717561073681504870552805286e-04	-1.340557243388467182840240177200e-04	0.000000000000000000000000000000e+00
-4.867664799950806809647474437952e+03	-1.572777562326914228829632946827e-04	-1.336558656772373796742942042570e-04	0.000000000000000000000000000000e+00
-4.867564799950806445849593728781e+03	-1.574843017231952009213347132288e-04	-1.332549138814646122463969390992e-04	0.000000000000000000000000000000e+00
-4.867464799950806082051713019609e+03	-1.576913929569623306660430817061e-04	-1.328528735603613981398896104480e-04	0.000000000000000000000000000000e+00
-4.867364799950805718253832310438e+03	-1.578990302952869501703497823186e-04	-1.324497493375796218929157932465e-04	0.000000000000000000000000000000e+00
-4.867264799950805354455951601267e+03	-1.581072140826296848221260704648e-04	-1.320455458515123873565466627866e-04	0.000000000000000000000000000000e+00
-4.867164799950804990658070892096e+03	-1.583159446465731137396182326427e-04	-1.316402677552158738231991019774e-04	0.000000000000000000000000000000e+00
-4.867064799950804626860190182924e+03	-1.585252222977777240581903628325e-04	-1.312339197163310024196736236490e-04	0.000000000000000000000000000000e+00
-4.866964799950804263062309473753e+03	-1.587350473299380549524473238421e-04	-1.308265064170046959243776107940e-04	0.000000000000000000000000000000e+00
-4.866864799950803899264428764582e+03	-1.589454200197392753392267028545e-04	-1.304180325538109488491683718436e-04	0.000000000000000000000000000000e+00
-4.866764799950803535466548055410e+03	-1.591563406268140326311338883514e-04	-1.300085028376715722605444502946e-04	0.000000000000000000000000000000e+00
-4.866664799950803171668667346239e+03	-1.593678093936997351709461412383e-04	-1.295979219937766404452395008207e-04	0.000000000000000000000000000000e+00
-4.866564799950802807870786637068e+03	-1.595798265457961328216140994840e-04	-1.291862947615046665252730440088e-04	0.000000000000000000000000000000e+00
-4.866464799950802444072905927896e+03	-1.597923922913231957118607162727e-04	-1.287736258943425070224580997191e-04	0.000000000000000000000000000000e+00
-4.866364799950802080275025218725e+03	-1.600055068212793995575948802212e-04	-1.283599201598049682673113869313e-04	0.000000000000000000000000000000e+00
-4.866264799950801716477144509554e+03	-1.602191703094003633490310933851e-04	-1.279451823393540875473117779393e-04	0.000000000000000000000000000000e+00
-4.866164799950801352679263800383e+03	-1.604333829121177851934065827777e-04	-1.275294172283181974147242554452e-04	0.000000000000000000000000000000e+00
-4.866064799950800988881383091211e+03	-1.606481447685188118385674060917e-04	-1.271126296358107731539893725525e-04	0.000000000000000000000000000000e+00
-4.865964799950800625083502382040e+03	-1.608634560003056521420433666592e-04	-1.266948243846487923581350942825e-04	0.000000000000000000000000000000e+00
-4.865864799950800261285621672869e+03	-1.610793167117556513260462347503e-04	-1.262760063112710402950800148147e-04	0.000000000000000000000000000000e+00
-4.865764799950799897487740963697e+03	-1.612957269896816362830110902493e-04	-1.258561802656560086981218926638e-04	0.000000000000000000000000000000e+00
-4.865664799950799533689860254526e+03	-1.615126869033926674569523473934e-04	-1.254353511112396048210460008931e-04	0.000000000000000000000000000000e+00
-4.865564799950799169891979545355e+03	-1.617301965046551159854715251640e-04	-1.250135237248325081275274195391e-04	0.000000000000000000000000000000e+00
-4.865464799950798806094098836184e+03	-1.619482558276541203125253876038e-04	-1.245907029965373101400988309351e-04	0.000000000000000000000000000000e+00
-4.865364799950798442296218127012e+03	-1.621668648889553680618458297857e-04	-1.241668938296654374486838179337e-04	0.000000000000000000000000000000e+00
-4.865264799950798078498337417841e+03	-1.623860236874673115912287579832e-04	-1.237421011406536410382611679282e-04	0.000000000000000000000000000000e+00
-4.865164799950797714700456708670e+03	-1.626057322044036817024204033544e-04	-1.233163298589804043013662404604e-04	0.000000000000000000000000000000e+00
-4.865064799950797350902575999498e+03	-1.628259904032463808217640055531e-04	-1.228895849270820257899405891777e-04	0.000000000000000000000000000000e+00
-4.864964799950796987104695290327e+03	-1.630467982297087285465525541284e-04	-1.224618713002683496014755260006e-04	0.000000000000000000000000000000e+00
-4.864864799950796623306814581156e+03	-1.632681556116990595570875877129e-04	-1.220331939466383737924112806716e-04	0.000000000000000000000000000000e+00
-4.864764799950796259508933871984e+03	-1.634900624592847552096069874139e-04	-1.216035578469955335308844146525e-04	0.000000000000000000000000000000e+00
-4.864664799950795895711053162813e+03	-1.637125186646566003898645158543e-04	-1.211729679947627403039864257828e-04	0.000000000000000000000000000000e+00
-4.864564799950795531913172453642e+03	-1.639355241020934656273611018662e-04	-1.207414293958971365219520754941e-04	0.000000000000000000000000000000e+00
-4.864464799950795168115291744471e+03	-1.641590786279274499954994315232e-04	-1.203089470688046468344403749917e-04	0.000000000000000000000000000000e+00
-4.864364799950794804317411035299e+03	-1.643831820805092950622816605488e-04	-1.198755260442542312912181379225e-04	0.000000000000000000000000000000e+00
-4.864264799950794440519530326128e+03	-1.646078342801742596269304330647e-04	-1.194411713652919352149361920112e-04	0.000000000000000000000000000000e+00
-4.864164799950794076721649616957e+03	-1.648330350292082926121073338521e-04	-1.190058880871546544708353132513e-04	0.000000000000000000000000000000e+00
-4.864064799950793712923768907785e+03	-1.650587841118146938471089590905e-04	-1.185696812771836432384361947889e-04	0.000000000000000000000000000000e+00
-4.863964799950793349125888198614e+03	-1.652850812940809374813888599220e-04	-1.181325560147378184953220747744e-04	0.000000000000000000000000000000e+00
-4.863864799950792985328007489443e+03	-1.655119263239461188143286651808e-04	-1.176945173911068070029053989067e-04	0.000000000000000000000000000000e+00
-4.863764799950792621530126780272e+03	-1.657393189311686450704980133608e-04	-1.172555705094237483467056737396e-04	0.000000000000000000000000000000e+00
-4.863664799950792257732246071100e+03	-1.659672588272942785406205423726e-04	-1.168157204845778404786113546798e-04	0.000000000000000000000000000000e+00
-4.863564799950791893934365361929e+03	-1.661957457056246405084631856397e-04	-1.163749724431266413136529247474e-04	0.000000000000000000000000000000e+00
-4.863464799950791530136484652758e+03	-1.664247792411860675434315259835e-04	-1.159333315232081805913957883725e-04	0.000000000000000000000000000000e+00
-4.863364799950791166338603943586e+03	-1.666543590906988201588712072976e-04	-1.154908028744528142393171998847e-04	0.000000000000000000000000000000e+00
-4.863264799950790802540723234415e+03	-1.668844848925466980461840282857e-04	-1.150473916578948076856400706269e-04	0.000000000000000000000000000000e+00
-4.863164799950790438742842525244e+03	-1.671151562667470618847587182643e-04	-1.146031030458837429893137471737e-04	0.000000000000000000000000000000e+00
-4.863064799950790074944961816072e+03	-1.673463728149211533074991464787e-04	-1.141579422219956684719788242433e-04	0.000000000000000000000000000000e+00
-4.862964799950789711147081106901e+03	-1.675781341202649298623844620337e-04	-1.137119143809440044044431483705e-04	0.000000000000000000000000000000e+00
-4.862864799950789347349200397730e+03	-1.678104397475201981296266673382e-04	-1.132650247284902589577776366170e-04	0.000000000000000000000000000000e+00
-4.862764799950788983551319688559e+03	-1.680432892429461263095885614760e-04	-1.128172784813545002089232860421e-04	0.000000000000000000000000000000e+00
-4.862664799950788619753438979387e+03	-1.682766821342912175966249899162e-04	-1.123686808671255977533365300047e-04	0.000000000000000000000000000000e+00
-4.862564799950788255955558270216e+03	-1.685106179307655546034672155997e-04	-1.119192371241712474772000973644e-04	0.000000000000000000000000000000e+00
-4.862464799950787892157677561045e+03	-1.687450961230136129917478449158e-04	-1.114689525015477930417265306495e-04	0.000000000000000000000000000000e+00
-4.862364799950787528359796851873e+03	-1.689801161830872648379059386414e-04	-1.110178322589097763169185828502e-04	0.000000000000000000000000000000e+00
-4.862264799950787164561916142702e+03	-1.692156775644193512052326777706e-04	-1.105658816664193658425852095917e-04	0.000000000000000000000000000000e+00
-4.862164799950786800764035433531e+03	-1.694517797017974986614058385825e-04	-1.101131060046554735812329717248e-04	0.000000000000000000000000000000e+00
-4.862064799950786436966154724360e+03	-1.696884220113384236870018861865e-04	-1.096595105645226954881044090229e-04	0.000000000000000000000000000000e+00
-4.861964799950786073168274015188e+03	-1.699256038904626436598227501307e-04	-1.092051006471600758983633849830e-04	0.000000000000000000000000000000e+00
-4.861864799950785709370393306017e+03	-1.701633247178695130998743456630e-04	-1.087498815638496279687916223899e-04	0.000000000000000000000000000000e+00
-4.861764799950785345572512596846e+03	-1.704015838535126935952140891928e-04	-1.082938586359245966214692735718e-04	0.000000000000000000000000000000e+00
-4.861664799950784981774631887674e+03	-1.706403806385760574086674079552e-04	-1.078370371946776401722925542437e-04	0.000000000000000000000000000000e+00
-4.861564799950784617976751178503e+03	-1.708797143954498621350873710512e-04	-1.073794225812686866988396316991e-04	0.000000000000000000000000000000e+00
-4.861464799950784254178870469332e+03	-1.711195844277075487748634996521e-04	-1.069210201466326684354921083830e-04	0.000000000000000000000000000000e+00
-4.861364799950783890380989760160e+03	-1.713599900200827024377564500313e-04	-1.064618352513869851180133840884e-04	0.000000000000000000000000000000e+00
-4.861264799950783526583109050989e+03	-1.716009304384465551478189393464e-04	-1.060018732657388318028554574646e-04	0.000000000000000000000000000000e+00
-4.861164799950783162785228341818e+03	-1.718424049297858681190770413494e-04	-1.055411395693923098460312304248e-04	0.000000000000000000000000000000e+00
-4.861064799950782798987347632647e+03	-1.720844127221811935019718520223e-04	-1.050796395514553210415523154531e-04	0.000000000000000000000000000000e+00
-4.860964799950782435189466923475e+03	-1.723269530247855698106701494154e-04	-1.046173786103462991295409700854e-04	0.000000000000000000000000000000e+00
-4.860864799950782071391586214304e+03	-1.725700250278035697160811112738e-04	-1.041543621537007244639075342896e-04	0.000000000000000000000000000000e+00
-4.860764799950781707593705505133e+03	-1.728136279024708357298506511412e-04	-1.036905955982774760497019950201e-04	0.000000000000000000000000000000e+00
-4.860664799950781343795824795961e+03	-1.730577608010339140439531879778e-04	-1.032260843698649260824495854649e-04	0.000000000000000000000000000000e+00
-4.860564799950780979997944086790e+03	-1.733024228567306304713696585296e-04	-1.027608339031869667248506039492e-04	0.000000000000000000000000000000e+00
-4.860464799950780616200063377619e+03	-1.735476131837707645423629632120e-04	-1.022948496418087522804099553930e-04	0.000000000000000000000000000000e+00
-4.860364799950780252402182668447e+03	-1.737933308773171843866767183329e-04	-1.018281370380422922892679760132e-04	0.000000000000000000000000000000e+00
-4.860264799950779888604301959276e+03	-1.740395750134673339814400661041e-04	-1.013607015528518548886510730611e-04	0.000000000000000000000000000000e+00
-4.860164799950779524806421250105e+03	-1.742863446492352353951044152680e-04	-1.008925486557592346480508038731e-04	0.000000000000000000000000000000e+00
-4.860064799950779161008540540934e+03	-1.745336388225338433970862395128e-04	-1.004236838247487764589141456817e-04	0.000000000000000000000000000000e+00
-4.859964799950778797210659831762e+03	-1.747814565521577253280616215392e-04	-9.995411254617226389906220473947e-05	0.000000000000000000000000000000e+00
-4.859864799950778433412779122591e+03	-1.750297968377663643865099762920e-04	-9.948384031465361786172874047907e-05	0.000000000000000000000000000000e+00
-4.859764799950778069614898413420e+03	-1.752786586598676526506379591552e-04	-9.901287263299343255427281684788e-05	0.000000000000000000000000000000e+00
-4.859664799950777705817017704248e+03	-1.755280409798019533064439290371e-04	-9.854121501207337597161989295458e-05	0.000000000000000000000000000000e+00
-4.859564799950777342019136995077e+03	-1.757779427397265152414884692433e-04	-9.806887297076033287168694840830e-05	0.000000000000000000000000000000e+00
-4.859464799950776978221256285906e+03	-1.760283628626002671094252782780e-04	-9.759585203581046643564467224508e-05	0.000000000000000000000000000000e+00
-4.859364799950776614423375576735e+03	-1.762793002521691534956183033955e-04	-9.712215774177309019279946689096e-05	0.000000000000000000000000000000e+00
-4.859264799950776250625494867563e+03	-1.765307537929517692383563076675e-04	-9.664779563089433665756811109304e-05	0.000000000000000000000000000000e+00
-4.859164799950775886827614158392e+03	-1.767827223502254545359907433877e-04	-9.617277125302073109876233036886e-05	0.000000000000000000000000000000e+00
-4.859064799950775523029733449221e+03	-1.770352047700127695248339954048e-04	-9.569709016550257557349318249251e-05	0.000000000000000000000000000000e+00
-4.858964799950775159231852740049e+03	-1.772881998790685109581438672066e-04	-9.522075793309718388327672622395e-05	0.000000000000000000000000000000e+00
-4.858864799950774795433972030878e+03	-1.775417064848669728305968762427e-04	-9.474378012787189968970519293734e-05	0.000000000000000000000000000000e+00
-4.858764799950774431636091321707e+03	-1.777957233755897762089021041376e-04	-9.426616232910708752506384611181e-05	0.000000000000000000000000000000e+00
-4.858664799950774067838210612535e+03	-1.780502493201140514281211046921e-04	-9.378791012319886630493187551494e-05	0.000000000000000000000000000000e+00
-4.858564799950773704040329903364e+03	-1.783052830680010539688568060868e-04	-9.330902910356173442056604283579e-05	0.000000000000000000000000000000e+00
-4.858464799950773340242449194193e+03	-1.785608233494852140153114072874e-04	-9.282952487053104575348561056103e-05	0.000000000000000000000000000000e+00
-4.858364799950772976444568485022e+03	-1.788168688754635654841046443764e-04	-9.234940303126530950720424195666e-05	0.000000000000000000000000000000e+00
-4.858264799950772612646687775850e+03	-1.790734183374856629440696753619e-04	-9.186866919964840872379896463684e-05	0.000000000000000000000000000000e+00
-4.858164799950772248848807066679e+03	-1.793304704077439322169179591882e-04	-9.138732899619164261762610523832e-05	0.000000000000000000000000000000e+00
-4.858064799950771885050926357508e+03	-1.795880237390643191335015682597e-04	-9.090538804793560627871135126910e-05	0.000000000000000000000000000000e+00
-4.857964799950771521253045648336e+03	-1.798460769648975346012703679932e-04	-9.042285198835194840339540833796e-05	0.000000000000000000000000000000e+00
-4.857864799950771157455164939165e+03	-1.801046286993106249323809420204e-04	-8.993972645724502060476240883347e-05	0.000000000000000000000000000000e+00
-4.857764799950770793657284229994e+03	-1.803636775369789758526745115930e-04	-8.945601710065339119779675991495e-05	0.000000000000000000000000000000e+00
-4.857664799950770429859403520823e+03	-1.806232220531787772965781613266e-04	-8.897172957075115569663265047140e-05	0.000000000000000000000000000000e+00
-4.857564799950770066061522811651e+03	-1.808832608037798676727664348718e-04	-8.848686952574920665422208987394e-05	0.000000000000000000000000000000e+00
-4.857464799950769702263642102480e+03	-1.811437923252390931258548611993e-04	-8.800144262979631376662276176503e-05	0.000000000000000000000000000000e+00
-4.857364799950769338465761393309e+03	-1.814048151345939920587452265366e-04	-8.751545455288014976717725357247e-05	0.000000000000000000000000000000e+00
-4.857264799950768974667880684137e+03	-1.816663277294570217560570890569e-04	-8.702891097072808592773063285364e-05	0.000000000000000000000000000000e+00
-4.857164799950768610869999974966e+03	-1.819283285880100831631567270819e-04	-8.654181756470794690226655543341e-05	0.000000000000000000000000000000e+00
-4.857064799950768247072119265795e+03	-1.821908161689996148713266421737e-04	-8.605418002172863004527181285397e-05	0.000000000000000000000000000000e+00
-4.856964799950767883274238556623e+03	-1.824537889117319852585324957417e-04	-8.556600403414060275735647520534e-05	0.000000000000000000000000000000e+00
-4.856864799950767519476357847452e+03	-1.827172452360694538363306005380e-04	-8.507729529963626430560247326795e-05	0.000000000000000000000000000000e+00
-4.856764799950767155678477138281e+03	-1.829811835424264578574271578049e-04	-8.458805952115019922369493210468e-05	0.000000000000000000000000000000e+00
-4.856664799950766791880596429110e+03	-1.832456022117663597091608007617e-04	-8.409830240675937650194488037769e-05	0.000000000000000000000000000000e+00
-4.856564799950766428082715719938e+03	-1.835104996055986821979627565682e-04	-8.360802966958311838435030649563e-05	0.000000000000000000000000000000e+00
-4.856464799950766064284835010767e+03	-1.837758740659766961995230660776e-04	-8.311724702768309627071152689837e-05	0.000000000000000000000000000000e+00
-4.856364799950765700486954301596e+03	-1.840417239154955233049887342034e-04	-8.262596020396310977831205724087e-05	0.000000000000000000000000000000e+00
-4.856264799950765336689073592424e+03	-1.843080474572905908328679380759e-04	-8.213417492606883869854517143949e-05	0.000000000000000000000000000000e+00
-4.856164799950764972891192883253e+03	-1.845748429750365747319118536751e-04	-8.164189692628743232321458789258e-05	0.000000000000000000000000000000e+00
-4.856064799950764609093312174082e+03	-1.848421087329468032699197888036e-04	-8.114913194144704456072653142584e-05	0.000000000000000000000000000000e+00
-4.855964799950764245295431464911e+03	-1.851098429757730401933046859853e-04	-8.065588571281626063206454668730e-05	0.000000000000000000000000000000e+00
-4.855864799950763881497550755739e+03	-1.853780439288057015675276195665e-04	-8.016216398600340179401990692298e-05	0.000000000000000000000000000000e+00
-4.855764799950763517699670046568e+03	-1.856467097978745876135642234317e-04	-7.966797251085574874725908633977e-05	0.000000000000000000000000000000e+00
-4.855664799950763153901789337397e+03	-1.859158387693499398050228643697e-04	-7.917331704135868372922829605542e-05	0.000000000000000000000000000000e+00
-4.855564799950762790103908628225e+03	-1.861854290101440671714033703310e-04	-7.867820333553475129189508363581e-05	0.000000000000000000000000000000e+00
-4.855464799950762426306027919054e+03	-1.864554786677133249670618164728e-04	-7.818263715534259710674552801279e-05	0.000000000000000000000000000000e+00
-4.855364799950762062508147209883e+03	-1.867259858700604728109356811316e-04	-7.768662426657582545461849798940e-05	0.000000000000000000000000000000e+00
-4.855264799950761698710266500711e+03	-1.869969487257376833475724930977e-04	-7.719017043876181605795844253848e-05	0.000000000000000000000000000000e+00
-4.855164799950761334912385791540e+03	-1.872683653238497135384843517159e-04	-7.669328144506037828274230827574e-05	0.000000000000000000000000000000e+00
-4.855064799950760971114505082369e+03	-1.875402337340578077899688747010e-04	-7.619596306216244599798792513923e-05	0.000000000000000000000000000000e+00
-4.854964799950760607316624373198e+03	-1.878125520065837637112560187802e-04	-7.569822107018854204230073889903e-05	0.000000000000000000000000000000e+00
-4.854864799950760243518743664026e+03	-1.880853181722146212889040794991e-04	-7.520006125258728334800201187349e-05	0.000000000000000000000000000000e+00
-4.854764799950759879720862954855e+03	-1.883585302423077857420646852304e-04	-7.470148939603377764503977509492e-05	0.000000000000000000000000000000e+00
-4.854664799950759515922982245684e+03	-1.886321862087964485333452246962e-04	-7.420251129032793884973684406248e-05	0.000000000000000000000000000000e+00
-4.854564799950759152125101536512e+03	-1.889062840441956317959204536550e-04	-7.370313272829272113837589808227e-05	0.000000000000000000000000000000e+00
-4.854464799950758788327220827341e+03	-1.891808217016085580212958472401e-04	-7.320335950567231236320309140098e-05	0.000000000000000000000000000000e+00
-4.854364799950758424529340118170e+03	-1.894557971147334805329942586383e-04	-7.270319742103023260074157185784e-05	0.000000000000000000000000000000e+00
-4.854264799950758060731459408998e+03	-1.897312081978710289562745083813e-04	-7.220265227564743270010499953671e-05	0.000000000000000000000000000000e+00
-4.854164799950757696933578699827e+03	-1.900070528459318799485017192907e-04	-7.170172987342021664845803652355e-05	0.000000000000000000000000000000e+00
-4.854064799950757333135697990656e+03	-1.902833289344449429255495820357e-04	-7.120043602075821814658546093924e-05	0.000000000000000000000000000000e+00
-4.853964799950756969337817281485e+03	-1.905600343195660065741259270311e-04	-7.069877652648224165918972028422e-05	0.000000000000000000000000000000e+00
-4.853864799950756605539936572313e+03	-1.908371668380867648348586662621e-04	-7.019675720172208991266132871445e-05	0.000000000000000000000000000000e+00
-4.853764799950756241742055863142e+03	-1.911147243074443849864679778605e-04	-6.969438385981431007768632790444e-05	0.000000000000000000000000000000e+00
-4.853664799950755877944175153971e+03	-1.913927045257313738855359241953e-04	-6.919166231619992639932659184154e-05	0.000000000000000000000000000000e+00
-4.853564799950755514146294444799e+03	-1.916711052717060405174709369902e-04	-6.868859838832207795941003913853e-05	0.000000000000000000000000000000e+00
-4.853464799950755150348413735628e+03	-1.919499243048033109131783602308e-04	-6.818519789552362933386653320866e-05	0.000000000000000000000000000000e+00
-4.853364799950754786550533026457e+03	-1.922291593651459767465999872726e-04	-6.768146665894472703995515816544e-05	0.000000000000000000000000000000e+00
-4.853264799950754422752652317286e+03	-1.925088081735565131383941528398e-04	-6.717741050142032887843718258480e-05	0.000000000000000000000000000000e+00
-4.853164799950754058954771608114e+03	-1.927888684315691675101589463992e-04	-6.667303524737770617069471112970e-05	0.000000000000000000000000000000e+00
-4.853064799950753695156890898943e+03	-1.930693378214426176447959804250e-04	-6.616834672273382402310493155539e-05	0.000000000000000000000000000000e+00
-4.852964799950753331359010189772e+03	-1.933502140061730363226888407269e-04	-6.566335075479280290657729812764e-05	0.000000000000000000000000000000e+00
-4.852864799950752967561129480600e+03	-1.936314946295075896387505309804e-04	-6.515805317214321760576484221517e-05	0.000000000000000000000000000000e+00
-4.852764799950752603763248771429e+03	-1.939131773159584232104485357340e-04	-6.465245980455550458849273143258e-05	0.000000000000000000000000000000e+00
-4.852664799950752239965368062258e+03	-1.941952596708170549616445654806e-04	-6.414657648287920674486095595768e-05	0.000000000000000000000000000000e+00
-4.852564799950751876167487353086e+03	-1.944777392801692286923576080682e-04	-6.364040903894024523140132698629e-05	0.000000000000000000000000000000e+00
-4.852464799950751512369606643915e+03	-1.947606137109101471192873500371e-04	-6.313396330543820486776163125597e-05	0.000000000000000000000000000000e+00
-4.852364799950751148571725934744e+03	-1.950438805107603012275324649849e-04	-6.262724511584349756064538095046e-05	0.000000000000000000000000000000e+00
-4.852264799950750784773845225573e+03	-1.953275372082816248829606475823e-04	-6.212026030429460704291450001691e-05	0.000000000000000000000000000000e+00
-4.852164799950750420975964516401e+03	-1.956115813128941373355562660663e-04	-6.161301470549522519247476193271e-05	0.000000000000000000000000000000e+00
-4.852064799950750057178083807230e+03	-1.958960103148929922985826967974e-04	-6.110551415461142900874269567879e-05	0.000000000000000000000000000000e+00
-4.851964799950749693380203098059e+03	-1.961808216854660691288309015690e-04	-6.059776448716879660274028940314e-05	0.000000000000000000000000000000e+00
-4.851864799950749329582322388887e+03	-1.964660128767118892675197505682e-04	-6.008977153894955029224400622212e-05	0.000000000000000000000000000000e+00
-4.851764799950748965784441679716e+03	-1.967515813216580747822825880888e-04	-5.958154114588966581561590984961e-05	0.000000000000000000000000000000e+00
-4.851664799950748601986560970545e+03	-1.970375244342802134849684803086e-04	-5.907307914397596121684405612307e-05	0.000000000000000000000000000000e+00
-4.851564799950748238188680261374e+03	-1.973238396095211306252581451304e-04	-5.856439136914318573058288452948e-05	0.000000000000000000000000000000e+00
-4.851464799950747874390799552202e+03	-1.976105242233107297904204369132e-04	-5.805548365717111544345718776583e-05	0.000000000000000000000000000000e+00
-4.851364799950747510592918843031e+03	-1.978975756325861590657205768551e-04	-5.754636184358162185031176916183e-05	0.000000000000000000000000000000e+00
-4.851264799950747146795038133860e+03	-1.981849911753124650858060018521e-04	-5.703703176353576751551541224039e-05	0.000000000000000000000000000000e+00
-4.851164799950746782997157424688e+03	-1.984727681705037078720155196976e-04	-5.652749925173084752415622600275e-05	0.000000000000000000000000000000e+00
-4.851064799950746419199276715517e+03	-1.987609039182445093505574584825e-04	-5.601777014229750547213634859212e-05	0.000000000000000000000000000000e+00
-4.850964799950746055401396006346e+03	-1.990493956997120626566111223354e-04	-5.550785026869680202242160471648e-05	0.000000000000000000000000000000e+00
-4.850864799950745691603515297174e+03	-1.993382407771985480142429292272e-04	-5.499774546361729701381831914020e-05	0.000000000000000000000000000000e+00
-4.850764799950745327805634588003e+03	-1.996274363941340365073001672513e-04	-5.448746155887215189854086427879e-05	0.000000000000000000000000000000e+00
-4.850664799950744964007753878832e+03	-1.999169797751098546362280572453e-04	-5.397700438529623895604278582816e-05	0.000000000000000000000000000000e+00
-4.850564799950744600209873169661e+03	-2.002068681259023283456471853370e-04	-5.346637977264325728311150642824e-05	0.000000000000000000000000000000e+00
-4.850464799950744236411992460489e+03	-2.004970986334970691530171782446e-04	-5.295559354948286911275376342978e-05	0.000000000000000000000000000000e+00
-4.850364799950743872614111751318e+03	-2.007876684661136126430064363646e-04	-5.244465154309784290934462469558e-05	0.000000000000000000000000000000e+00
-4.850264799950743508816231042147e+03	-2.010785747732305448528394853369e-04	-5.193355957938123034509439457374e-05	0.000000000000000000000000000000e+00
-4.850164799950743145018350332975e+03	-2.013698146856110623385133218122e-04	-5.142232348273354327651551987088e-05	0.000000000000000000000000000000e+00
-4.850064799950742781220469623804e+03	-2.016613853153290201319913776956e-04	-5.091094907595998493099812010065e-05	0.000000000000000000000000000000e+00
-4.849964799950742417422588914633e+03	-2.019532837557954133792664785929e-04	-5.039944218016767431712193969773e-05	0.000000000000000000000000000000e+00
-4.849864799950742053624708205462e+03	-2.022455070817852113441298600449e-04	-4.988780861466290451628619040392e-05	0.000000000000000000000000000000e+00
-4.849764799950741689826827496290e+03	-2.025380523494647877231350507898e-04	-4.937605419684844840818443989505e-05	0.000000000000000000000000000000e+00
-4.849664799950741326028946787119e+03	-2.028309165964196762212135016767e-04	-4.886418474212086439627950040787e-05	0.000000000000000000000000000000e+00
-4.849564799950740962231066077948e+03	-2.031240968416828411233221451937e-04	-4.835220606376787667217767574535e-05	0.000000000000000000000000000000e+00
-4.849464799950740598433185368776e+03	-2.034175900857633815469599491976e-04	-4.784012397286574870373943024759e-05	0.000000000000000000000000000000e+00
-4.849364799950740234635304659605e+03	-2.037113933106756422704991527084e-04	-4.732794427817671770956226007243e-05	0.000000000000000000000000000000e+00
-4.849264799950739870837423950434e+03	-2.040055034799687853474398080422e-04	-4.681567278604647656730861071672e-05	0.000000000000000000000000000000e+00
-4.849164799950739507039543241262e+03	-2.042999175387568225065876292845e-04	-4.630331530030165572203379453775e-05	0.000000000000000000000000000000e+00
-4.849064799950739143241662532091e+03	-2.045946324137491625482637713773e-04	-4.579087762214741351473115682502e-05	0.000000000000000000000000000000e+00
-4.848964799950738779443781822920e+03	-2.048896450132814568961120427204e-04	-4.527836555006500618208650776886e-05	0.000000000000000000000000000000e+00
-4.848864799950738415645901113749e+03	-2.051849522273469330398837362495e-04	-4.476578487970945272392264691064e-05	0.000000000000000000000000000000e+00
-4.848764799950738051848020404577e+03	-2.054805509276282429742543911289e-04	-4.425314140380722009943462169623e-05	0.000000000000000000000000000000e+00
-4.848664799950737688050139695406e+03	-2.057764379675297182134552365085e-04	-4.374044091205398973858792244229e-05	0.000000000000000000000000000000e+00
-4.848564799950737324252258986235e+03	-2.060726101822100855918279416201e-04	-4.322768919101245793483456747452e-05	0.000000000000000000000000000000e+00
-4.848464799950736960454378277063e+03	-2.063690643886155083250311115250e-04	-4.271489202401017689541065647241e-05	0.000000000000000000000000000000e+00
-4.848364799950736596656497567892e+03	-2.066657973855132504874959620267e-04	-4.220205519103749743558759432993e-05	0.000000000000000000000000000000e+00
-4.848264799950736232858616858721e+03	-2.069628059535256667505337402346e-04	-4.168918446864554555424120518836e-05	0.000000000000000000000000000000e+00
-4.848164799950735869060736149549e+03	-2.072600868551646800114207636057e-04	-4.117628562984424644326589270982e-05	0.000000000000000000000000000000e+00
-4.848064799950735505262855440378e+03	-2.075576368348666655982981410489e-04	-4.066336444400045691720604890129e-05	0.000000000000000000000000000000e+00
-4.847964799950735141464974731207e+03	-2.078554526190277962609948003703e-04	-4.015042667673611817167819704189e-05	0.000000000000000000000000000000e+00
-4.847864799950734777667094022036e+03	-2.081535309160398479477738220567e-04	-3.963747808982650340948322709167e-05	0.000000000000000000000000000000e+00
-4.847764799950734413869213312864e+03	-2.084518684163264392629477672614e-04	-3.912452444109854000561798947899e-05	0.000000000000000000000000000000e+00
-4.847664799950734050071332603693e+03	-2.087504617923796775003086878542e-04	-3.861157148432918588239551316299e-05	0.000000000000000000000000000000e+00
-4.847564799950733686273451894522e+03	-2.090493076987972925675357549480e-04	-3.809862496914390075225531617775e-05	0.000000000000000000000000000000e+00
-4.847464799950733322475571185350e+03	-2.093484027723201503813632573525e-04	-3.758569064091517834694591848610e-05	0.000000000000000000000000000000e+00
-4.847364799950732958677690476179e+03	-2.096477436318702541537262185045e-04	-3.707277424066114640934313517739e-05	0.000000000000000000000000000000e+00
-4.847264799950732594879809767008e+03	-2.099473268785892335688836318752e-04	-3.655988150494430898680350838781e-05	0.000000000000000000000000000000e+00
-4.847164799950732231081929057837e+03	-2.102471490958771321161391298915e-04	-3.604701816577030227704489528939e-05	0.000000000000000000000000000000e+00
-4.847064799950731867284048348665e+03	-2.105472068494317365236478956092e-04	-3.553418995048675889424430462959e-05	0.000000000000000000000000000000e+00
-4.846964799950731503486167639494e+03	-2.108474966872883398730925685882e-04	-3.502140258168227377908940378681e-05	0.000000000000000000000000000000e+00
-4.846864799950731139688286930323e+03	-2.111480151398599655002824571071e-04	-3.450866177708545142399296223878e-05	0.000000000000000000000000000000e+00
-4.846764799950730775890406221151e+03	-2.114487587199778619462958717534e-04	-3.399597324946404118973380947821e-05	0.000000000000000000000000000000e+00
-4.846664799950730412092525511980e+03	-2.117497239229327026400345745927e-04	-3.348334270652417426605146344443e-05	0.000000000000000000000000000000e+00
-4.846564799950730048294644802809e+03	-2.120509072265159753161584132997e-04	-3.297077585080968194740369536788e-05	0.000000000000000000000000000000e+00
-4.846464799950729684496764093637e+03	-2.123523050910619677442148223179e-04	-3.245827837960152232894134316510e-05	0.000000000000000000000000000000e+00
-4.846364799950729320698883384466e+03	-2.126539139594901058234743818076e-04	-3.194585598481732897522752945285e-05	0.000000000000000000000000000000e+00
-4.846264799950728956901002675295e+03	-2.129557302573477795687439950711e-04	-3.143351435291101379906550383758e-05	0.000000000000000000000000000000e+00
-4.846164799950728593103121966124e+03	-2.132577503928535485669404359044e-04	-3.092125916477251224186162392726e-05	0.000000000000000000000000000000e+00
-4.846064799950728229305241256952e+03	-2.135599707569408082195872022879e-04	-3.040909609562761654541485079051e-05	0.000000000000000000000000000000e+00
-4.845964799950727865507360547781e+03	-2.138623877233018896661803642800e-04	-2.989703081493793099645064903491e-05	0.000000000000000000000000000000e+00
-4.845864799950727501709479838610e+03	-2.141649976484326747035863425239e-04	-2.938506898630092542697676838426e-05	0.000000000000000000000000000000e+00
-4.845764799950727137911599129438e+03	-2.144677968716774546509284959939e-04	-2.887321626735012085177879692655e-05	0.000000000000000000000000000000e+00
-4.845664799950726774113718420267e+03	-2.147707817152743855256685767685e-04	-2.836147830965535303294686175768e-05	0.000000000000000000000000000000e+00
-4.845564799950726410315837711096e+03	-2.150739484844012684803399304556e-04	-2.784986075862318851033283539920e-05	0.000000000000000000000000000000e+00
-4.845464799950726046517957001925e+03	-2.153772934672218994454212515066e-04	-2.733836925339745244035657978365e-05	0.000000000000000000000000000000e+00
-4.845364799950725682720076292753e+03	-2.156808129349327169278077720449e-04	-2.682700942675986146689764977324e-05	0.000000000000000000000000000000e+00
-4.845264799950725318922195583582e+03	-2.159845031418098563850971327582e-04	-2.631578690503079889372213540089e-05	0.000000000000000000000000000000e+00
-4.845164799950724955124314874411e+03	-2.162883603252568280161244329562e-04	-2.580470730797019827712675266174e-05	0.000000000000000000000000000000e+00
-4.845064799950724591326434165239e+03	-2.165923807058523842868774655912e-04	-2.529377624867855915572270597558e-05	0.000000000000000000000000000000e+00
-4.844964799950724227528553456068e+03	-2.168965604873990108726611314438e-04	-2.478299933349811524615005642325e-05	0.000000000000000000000000000000e+00
-4.844864799950723863730672746897e+03	-2.172008958569716886508049746851e-04	-2.427238216191409750648218246472e-05	0.000000000000000000000000000000e+00
-4.844764799950723499932792037725e+03	-2.175053829849671977944569611907e-04	-2.376193032645614288929716839682e-05	0.000000000000000000000000000000e+00
-4.844664799950723136134911328554e+03	-2.178100180251538013371376267813e-04	-2.325164941259985556067969858507e-05	0.000000000000000000000000000000e+00
-4.844564799950722772337030619383e+03	-2.181147971147213624181632196652e-04	-2.274154499866847992757198926306e-05	0.000000000000000000000000000000e+00
-4.844464799950722408539149910212e+03	-2.184197163743318952089378370829e-04	-2.223162265573473968358238217480e-05	0.000000000000000000000000000000e+00
-4.844364799950722044741269201040e+03	-2.187247719081704410998973076019e-04	-2.172188794752280221567013185346e-05	0.000000000000000000000000000000e+00
-4.844264799950721680943388491869e+03	-2.190299598039965683037022525781e-04	-2.121234643031037514796996457100e-05	0.000000000000000000000000000000e+00
-4.844164799950721317145507782698e+03	-2.193352761331961154039199568544e-04	-2.070300365283097568033787716502e-05	0.000000000000000000000000000000e+00
-4.844064799950720953347627073526e+03	-2.196407169508334498997381700747e-04	-2.019386515617633545216849655368e-05	0.000000000000000000000000000000e+00
-4.843964799950720589549746364355e+03	-2.199462782957040791163849657863e-04	-1.968493647369895787214294502476e-05	0.000000000000000000000000000000e+00
-4.843864799950720225751865655184e+03	-2.202519561903877761115805311576e-04	-1.917622313091480419698468817824e-05	0.000000000000000000000000000000e+00
-4.843764799950719861953984946012e+03	-2.205577466413020579476950144837e-04	-1.866773064540617273372735684944e-05	0.000000000000000000000000000000e+00
-4.843664799950719498156104236841e+03	-2.208636456387560434346667426198e-04	-1.815946452672470679099055168582e-05	0.000000000000000000000000000000e+00
-4.843564799950719134358223527670e+03	-2.211696491570048529740066811655e-04	-1.765143027629457542497688760097e-05	0.000000000000000000000000000000e+00
-4.843464799950718770560342818499e+03	-2.214757531543043336634546403019e-04	-1.714363338731580326326775498558e-05	0.000000000000000000000000000000e+00
-4.843364799950718406762462109327e+03	-2.217819535729662180825044748289e-04	-1.663607934466776295894495374394e-05	0.000000000000000000000000000000e+00
-4.843264799950718042964581400156e+03	-2.220882463394137167587982784056e-04	-1.612877362481283027503820015625e-05	0.000000000000000000000000000000e+00
-4.843164799950717679166700690985e+03	-2.223946273642374901052809477164e-04	-1.562172169570023229248460772123e-05	0.000000000000000000000000000000e+00
-4.843064799950717315368819981813e+03	-2.227010925422521353533866772523e-04	-1.511492901667002267303025614398e-05	0.000000000000000000000000000000e+00
-4.842964799950716951570939272642e+03	-2.230076377525528903266599511923e-04	-1.460840103835724665751194528696e-05	0.000000000000000000000000000000e+00
-4.842864799950716587773058563471e+03	-2.233142588585729877356800265886e-04	-1.410214320259628224699197801550e-05	0.000000000000000000000000000000e+00
-4.842764799950716223975177854300e+03	-2.236209517081412263134199136516e-04	-1.359616094232535248454828841203e-05	0.000000000000000000000000000000e+00
-4.842664799950715860177297145128e+03	-2.239277121335400840516915987877e-04	-1.309045968149121222585170437602e-05	0.000000000000000000000000000000e+00
-4.842564799950715496379416435957e+03	-2.242345359515642109083516375634e-04	-1.258504483495401448072802813583e-05	0.000000000000000000000000000000e+00
-4.842464799950715132581535726786e+03	-2.245414189635792467751584933211e-04	-1.207992180839234616130956762037e-05	0.000000000000000000000000000000e+00
-4.842364799950714768783655017614e+03	-2.248483569555811273366074942714e-04	-1.157509599820846711809400886306e-05	0.000000000000000000000000000000e+00
-4.842264799950714404985774308443e+03	-2.251553456982558507146890969253e-04	-1.107057279143371350039505573992e-05	0.000000000000000000000000000000e+00
-4.842164799950714041187893599272e+03	-2.254623809470395422692445830393e-04	-1.056635756563410779283219975699e-05	0.000000000000000000000000000000e+00
-4.842064799950713677390012890100e+03	-2.257694584421789530791907507634e-04	-1.006245568881613995247583520642e-05	0.000000000000000000000000000000e+00
-4.841964799950713313592132180929e+03	-2.260765739087923921046135999902e-04	-9.558872519332731505108981251428e-06	0.000000000000000000000000000000e+00
-4.841864799950712949794251471758e+03	-2.263837230569310649246766997678e-04	-9.055613405789418175989395620729e-06	0.000000000000000000000000000000e+00
-4.841764799950712585996370762587e+03	-2.266909015816407919462899256402e-04	-8.552683686950715479728295231876e-06	0.000000000000000000000000000000e+00
-4.841664799950712222198490053415e+03	-2.269981051630241873987015033265e-04	-8.050088691646674045549261777843e-06	0.000000000000000000000000000000e+00
-4.841564799950711858400609344244e+03	-2.273053294663031364836874859137e-04	-7.547833738679626371993226785495e-06	0.000000000000000000000000000000e+00
-4.841464799950711494602728635073e+03	-2.276125701418817333116645373892e-04	-7.045924136731158892387426317949e-06	0.000000000000000000000000000000e+00
-4.841364799950711130804847925901e+03	-2.279198228254096525186717103750e-04	-6.544365184269264458332120842909e-06	0.000000000000000000000000000000e+00
-4.841264799950710767006967216730e+03	-2.282270831378458461440039695134e-04	-6.043162169455712510654759456186e-06	0.000000000000000000000000000000e+00
-4.841164799950710403209086507559e+03	-2.285343466855227283988233333289e-04	-5.542320370053618303106748865794e-06	0.000000000000000000000000000000e+00
-4.841064799950710039411205798388e+03	-2.288416090602106585903674496052e-04	-5.041845053335207790671038119434e-06	0.000000000000000000000000000000e+00
-4.840964799950709675613325089216e+03	-2.291488658391828848320814771000e-04	-4.541741475989817145996092773164e-06	0.000000000000000000000000000000e+00
-4.840864799950709311815444380045e+03	-2.294561125852808672245103371878e-04	-4.042014884032096410770157346448e-06	0.000000000000000000000000000000e+00
-4.840764799950708948017563670874e+03	-2.297633448469800347170599597035e-04	-3.542670512710419823134647826501e-06	0.000000000000000000000000000000e+00
-4.840664799950708584219682961702e+03	-2.300705581584558130203016501625e-04	-3.043713586415505785751989611954e-06	0.000000000000000000000000000000e+00
-4.840564799950708220421802252531e+03	-2.303777480396501675143083875952e-04	-2.545149318589274850131633914918e-06	0.000000000000000000000000000000e+00
-4.840464799950707856623921543360e+03	-2.306849099963385527328058044461e-04	-2.046982911633913106445783330889e-06	0.000000000000000000000000000000e+00
-4.840364799950707492826040834188e+03	-2.309920395201971057928119757108e-04	-1.549219556821167872130901900507e-06	0.000000000000000000000000000000e+00
-4.840264799950707129028160125017e+03	-2.312991320888703819253634508257e-04	-1.051864434201856409275459627861e-06	0.000000000000000000000000000000e+00
-4.840164799950706765230279415846e+03	-2.316061831660393610567844069337e-04	-5.549227125155936000245422354271e-07	0.000000000000000000000000000000e+00
-4.840064799950706401432398706675e+03	-2.319131882014899964910420449016e-04	-5.839954910077108489067703941955e-08	0.000000000000000000000000000000e+00
-4.839964799950706037634517997503e+03	-2.322201426311819533274821703017e-04	4.376999101952541700391325490971e-07	0.000000000000000000000000000000e+00
-4.839864799950705673836637288332e+03	-2.325270418773178347695423928698e-04	9.333705311057269368910896574498e-07	0.000000000000000000000000000000e+00
-4.839764799950705310038756579161e+03	-2.328338813484128692193886323025e-04	1.428607191033835479028316940708e-06	0.000000000000000000000000000000e+00
-4.839664799950704946240875869989e+03	-2.331406564393648142129861211558e-04	1.923404779141830322651204876472e-06	0.000000000000000000000000000000e+00
-4.839564799950704582442995160818e+03	-2.334473625315243753512023383578e-04	2.417758196439879389392927158675e-06	0.000000000000000000000000000000e+00
-4.839464799950704218645114451647e+03	-2.337539949927658962814530640983e-04	2.911662355874694853535671057454e-06	0.000000000000000000000000000000e+00
-4.839364799950703854847233742476e+03	-2.340605491775585907804346774697e-04	3.405112182417922406485162947765e-06	0.000000000000000000000000000000e+00
-4.839264799950703491049353033304e+03	-2.343670204270379374671823269338e-04	3.898102613154301504712079956549e-06	0.000000000000000000000000000000e+00
-4.839164799950703127251472324133e+03	-2.346734040690776166172143435418e-04	4.390628597369550543743840775868e-06	0.000000000000000000000000000000e+00
-4.839064799950702763453591614962e+03	-2.349796954183618264474370240791e-04	4.882685096638026721392426832136e-06	0.000000000000000000000000000000e+00
-4.838964799950702399655710905790e+03	-2.352858897764578162414839113126e-04	5.374267084910127555933290893764e-06	0.000000000000000000000000000000e+00
-4.838864799950702035857830196619e+03	-2.355919824318889615761413169892e-04	5.865369548599446764729561931695e-06	0.000000000000000000000000000000e+00
-4.838764799950701672059949487448e+03	-2.358979686602081105983169662110e-04	6.355987486669689161982756131497e-06	0.000000000000000000000000000000e+00
-4.838664799950701308262068778276e+03	-2.362038437240713910879319481495e-04	6.846115910721310270775630257845e-06	0.000000000000000000000000000000e+00
-4.838564799950700944464188069105e+03	-2.365096028733123156764101002736e-04	7.335749845077905213362647746100e-06	0.000000000000000000000000000000e+00
-4.838464799950700580666307359934e+03	-2.368152413450162394308734503667e-04	7.824884326872346879708057520997e-06	0.000000000000000000000000000000e+00
-4.838364799950700216868426650763e+03	-2.371207543635952511192066527457e-04	8.313514406132676762403374559618e-06	0.000000000000000000000000000000e+00
-4.838264799950699853070545941591e+03	-2.374261371408634168408274822681e-04	8.801635145867697635987426940662e-06	0.000000000000000000000000000000e+00
-4.838164799950699489272665232420e+03	-2.377313848761123489181090739919e-04	9.289241622152340078469485995516e-06	0.000000000000000000000000000000e+00
-4.838064799950699125474784523249e+03	-2.380364927561871542585625327604e-04	9.776328924212735919452646471406e-06	0.000000000000000000000000000000e+00
-4.837964799950698761676903814077e+03	-2.383414559555628163978885369900e-04	1.026289215451104181353776667596e-05	0.000000000000000000000000000000e+00
-4.837864799950698397879023104906e+03	-2.386462696364208214885177516962e-04	1.074892642883000023351375978864e-05	0.000000000000000000000000000000e+00
-4.837764799950698034081142395735e+03	-2.389509289487261908639659235831e-04	1.123442687635720400201634616710e-05	0.000000000000000000000000000000e+00
-4.837664799950697670283261686563e+03	-2.392554290303049472840579703359e-04	1.171938863976911179550031288921e-05	0.000000000000000000000000000000e+00
-4.837564799950697306485380977392e+03	-2.395597650069218251256408791505e-04	1.220380687531477057481202330713e-05	0.000000000000000000000000000000e+00
-4.837464799950696942687500268221e+03	-2.398639319923584142541655994663e-04	1.268767675289927712961417227699e-05	0.000000000000000000000000000000e+00
-4.837364799950696578889619559050e+03	-2.401679250884916291559206813488e-04	1.317099345616696518413563099514e-05	0.000000000000000000000000000000e+00
-4.837264799950696215091738849878e+03	-2.404717393853725304359719716629e-04	1.365375218258429773545564733794e-05	0.000000000000000000000000000000e+00
-4.837164799950695851293858140707e+03	-2.407753699613054986818083680333e-04	1.413594814352247309465187424804e-05	0.000000000000000000000000000000e+00
-4.837064799950695487495977431536e+03	-2.410788118829278149028022548706e-04	1.461757656433976665366885477892e-05	0.000000000000000000000000000000e+00
-4.836964799950695123698096722364e+03	-2.413820602052894578101044364971e-04	1.509863268446359313131391322038e-05	0.000000000000000000000000000000e+00
-4.836864799950694759900216013193e+03	-2.416851099719333889875166887506e-04	1.557911175747224525266719508121e-05	0.000000000000000000000000000000e+00
-4.836764799950694396102335304022e+03	-2.419879562149761362179617441015e-04	1.605900905117638340080521430764e-05	0.000000000000000000000000000000e+00
-4.836664799950694032304454594851e+03	-2.422905939551887020706050224206e-04	1.653831984770020509007033837623e-05	0.000000000000000000000000000000e+00
-4.836564799950693668506573885679e+03	-2.425930182020778519587367316745e-04	1.701703944356233830659946848485e-05	0.000000000000000000000000000000e+00
-4.836464799950693304708693176508e+03	-2.428952239539677003532514021344e-04	1.749516314975644855171654779014e-05	0.000000000000000000000000000000e+00
-4.836364799950692940910812467337e+03	-2.431972061980817035719421026485e-04	1.797268629183153078906869104525e-05	0.000000000000000000000000000000e+00
-4.836264799950692577112931758165e+03	-2.434989599106248965142834661535e-04	1.844960420997190662429666974109e-05	0.000000000000000000000000000000e+00
-4.836164799950692213315051048994e+03	-2.438004800568665901821380215253e-04	1.892591225907693010537154176820e-05	0.000000000000000000000000000000e+00
-4.836064799950691849517170339823e+03	-2.441017615912233131459513346684e-04	1.940160580884040214359742559935e-05	0.000000000000000000000000000000e+00
-4.835964799950691485719289630651e+03	-2.444027994573421324817075195313e-04	1.987668024382965967396252882082e-05	0.000000000000000000000000000000e+00
-4.835864799950691121921408921480e+03	-2.447035885881842457584278704985e-04	2.035113096356437343615632118432e-05	0.000000000000000000000000000000e+00
-4.835764799950690758123528212309e+03	-2.450041239061091151267557375348e-04	2.082495338259503065933032905921e-05	0.000000000000000000000000000000e+00
-4.835664799950690394325647503138e+03	-2.453044003229585471974327770539e-04	2.129814293058111620312970735380e-05	0.000000000000000000000000000000e+00
-4.835564799950690030527766793966e+03	-2.456044127401415589663502547779e-04	2.177069505236900231939095595735e-05	0.000000000000000000000000000000e+00
-4.835464799950689666729886084795e+03	-2.459041560487192166345460364596e-04	2.224260520806948943626536741025e-05	0.000000000000000000000000000000e+00
-4.835364799950689302932005375624e+03	-2.462036251294899623191791970811e-04	2.271386887313506572740398614663e-05	0.000000000000000000000000000000e+00
-4.835264799950688939134124666452e+03	-2.465028148530752118150477514291e-04	2.318448153843682109170008798227e-05	0.000000000000000000000000000000e+00
-4.835164799950688575336243957281e+03	-2.468017200800053860369753788717e-04	2.365443871034107652996138215773e-05	0.000000000000000000000000000000e+00
-4.835064799950688211538363248110e+03	-2.471003356608061593026326452360e-04	2.412373591078569164906225674727e-05	0.000000000000000000000000000000e+00
-4.834964799950687847740482538939e+03	-2.473986564360849244557927217869e-04	2.459236867735602318852175529607e-05	0.000000000000000000000000000000e+00
-4.834864799950687483942601829767e+03	-2.476966772366179085108905955082e-04	2.506033256336058877961590896088e-05	0.000000000000000000000000000000e+00
-4.834764799950687120144721120596e+03	-2.479943928834373425076909036591e-04	2.552762313790639527944295594786e-05	0.000000000000000000000000000000e+00
-4.834664799950686756346840411425e+03	-2.482917981879189024164988897070e-04	2.599423598597396217312754940210e-05	0.000000000000000000000000000000e+00
-4.834564799950686392548959702253e+03	-2.485888879518697463545662262874e-04	2.646016670849199261031890750839e-05	0.000000000000000000000000000000e+00
-4.834464799950686028751078993082e+03	-2.488856569676165518024968381638e-04	2.692541092241172934543258499218e-05	0.000000000000000000000000000000e+00
-4.834364799950685664953198283911e+03	-2.491821000180940949217389679404e-04	2.738996426078097525284513191757e-05	0.000000000000000000000000000000e+00
-4.834264799950685301155317574739e+03	-2.494782118769341009226203631499e-04	2.785382237281777841704163978243e-05	0.000000000000000000000000000000e+00
-4.834164799950684937357436865568e+03	-2.497739873085542028526007118927e-04	2.831698092398382245529764311698e-05	0.000000000000000000000000000000e+00
-4.834064799950684573559556156397e+03	-2.500694210682475509058275697782e-04	2.877943559605742381707349508702e-05	0.000000000000000000000000000000e+00
-4.833964799950684209761675447226e+03	-2.503645079022724759428009111417e-04	2.924118208720622753967952056620e-05	0.000000000000000000000000000000e+00
-4.833864799950683845963794738054e+03	-2.506592425479424240605808016369e-04	2.970221611205955063823511141941e-05	0.000000000000000000000000000000e+00
-4.833764799950683482165914028883e+03	-2.509536197337164332640813135811e-04	3.016253340178041717563502122079e-05	0.000000000000000000000000000000e+00
-4.833664799950683118368033319712e+03	-2.512476341792897727676903141258e-04	3.062212970413720708549171201085e-05	0.000000000000000000000000000000e+00
-4.833564799950682754570152610540e+03	-2.515412805956847991373237505286e-04	3.108100078357498989882132245377e-05	0.000000000000000000000000000000e+00
-4.833464799950682390772271901369e+03	-2.518345536853422461133489296259e-04	3.153914242128651288128715624026e-05	0.000000000000000000000000000000e+00
-4.833364799950682026974391192198e+03	-2.521274481422127312739422944077e-04	3.199655041528281986407816761542e-05	0.000000000000000000000000000000e+00
-4.833264799950681663176510483027e+03	-2.524199586518487505894248190685e-04	3.245322058046357869545359142727e-05	0.000000000000000000000000000000e+00
-4.833164799950681299378629773855e+03	-2.527120798914965103462715312332e-04	3.290914874868698517581394602516e-05	0.000000000000000000000000000000e+00
-4.833064799950680935580749064684e+03	-2.530038065301886806429676468611e-04	3.336433076883937561343818067883e-05	0.000000000000000000000000000000e+00
-4.832964799950680571782868355513e+03	-2.532951332288368236252129594988e-04	3.381876250690445990946045307091e-05	0.000000000000000000000000000000e+00
-4.832864799950680207984987646341e+03	-2.535860546403246348727555936620e-04	3.427243984603218872461369293170e-05	0.000000000000000000000000000000e+00
-4.832764799950679844187106937170e+03	-2.538765654096010221558998853908e-04	3.472535868660732249037573216022e-05	0.000000000000000000000000000000e+00
-4.832664799950679480389226227999e+03	-2.541666601737737805032091298330e-04	3.517751494631757351551001877787e-05	0.000000000000000000000000000000e+00
-4.832564799950679116591345518827e+03	-2.544563335622035383197514502029e-04	3.562890456022142960821816326522e-05	0.000000000000000000000000000000e+00
-4.832464799950678752793464809656e+03	-2.547455801965977035053456667413e-04	3.607952348081560500379569300655e-05	0.000000000000000000000000000000e+00
-4.832364799950678388995584100485e+03	-2.550343946911050058840020327011e-04	3.652936767810214570284532697997e-05	0.000000000000000000000000000000e+00
-4.832264799950678025197703391314e+03	-2.553227716524102022636888431606e-04	3.697843313965515533872988052089e-05	0.000000000000000000000000000000e+00
-4.832164799950677661399822682142e+03	-2.556107056798289983365335409360e-04	3.742671587068716190305553426221e-05	0.000000000000000000000000000000e+00
-4.832064799950677297601941972971e+03	-2.558981913654034042598928166967e-04	3.787421189411510500039473314793e-05	0.000000000000000000000000000000e+00
-4.831964799950676933804061263800e+03	-2.561852232939970902374227090803e-04	3.832091725062598428983018372662e-05	0.000000000000000000000000000000e+00
-4.831864799950676570006180554628e+03	-2.564717960433913926214521961100e-04	3.876682799874213523200205955277e-05	0.000000000000000000000000000000e+00
-4.831764799950676206208299845457e+03	-2.567579041843812115951395380620e-04	3.921194021488611181286768059273e-05	0.000000000000000000000000000000e+00
-4.831664799950675842410419136286e+03	-2.570435422808713967456062388095e-04	3.965624999344520334922797877297e-05	0.000000000000000000000000000000e+00
-4.831564799950675478612538427114e+03	-2.573287048899734578977227528185e-04	4.009975344683557859975717163614e-05	0.000000000000000000000000000000e+00
-4.831464799950675114814657717943e+03	-2.576133865621023301580028164182e-04	4.054244670556609783911711231141e-05	0.000000000000000000000000000000e+00
-4.831364799950674751016777008772e+03	-2.578975818410734642191495247232e-04	4.098432591830168447493906724866e-05	0.000000000000000000000000000000e+00
-4.831264799950674387218896299601e+03	-2.581812852642002961353617784823e-04	4.142538725192634429909943616366e-05	0.000000000000000000000000000000e+00
-4.831164799950674023421015590429e+03	-2.584644913623919881481838523030e-04	4.186562689160581882076225812561e-05	0.000000000000000000000000000000e+00
-4.831064799950673659623134881258e+03	-2.587471946602511695123549628761e-04	4.230504104084983879987061361483e-05	0.000000000000000000000000000000e+00
-4.830964799950673295825254172087e+03	-2.590293896761722194227450799531e-04	4.274362592157403219119554682592e-05	0.000000000000000000000000000000e+00
-4.830864799950672932027373462915e+03	-2.593110709224396041513993615979e-04	4.318137777416139840751599376922e-05	0.000000000000000000000000000000e+00
-4.830764799950672568229492753744e+03	-2.595922329053266478654515836411e-04	4.361829285752341666456549651443e-05	0.000000000000000000000000000000e+00
-4.830664799950672204431612044573e+03	-2.598728701251944660753634419592e-04	4.405436744916079518400928161093e-05	0.000000000000000000000000000000e+00
-4.830564799950671840633731335402e+03	-2.601529770765910617134897275804e-04	4.448959784522379349181592234075e-05	0.000000000000000000000000000000e+00
-4.830464799950671476835850626230e+03	-2.604325482483507464732952474407e-04	4.492398036057219235092294318257e-05	0.000000000000000000000000000000e+00
-4.830364799950671113037969917059e+03	-2.607115781236939416193321150672e-04	4.535751132883484356556058614274e-05	0.000000000000000000000000000000e+00
-4.830264799950670749240089207888e+03	-2.609900611803269245871084169863e-04	4.579018710246884709107878519418e-05	0.000000000000000000000000000000e+00
-4.830164799950670385442208498716e+03	-2.612679918905421718941517461587e-04	4.622200405281830801543230258233e-05	0.000000000000000000000000000000e+00
-4.830064799950670021644327789545e+03	-2.615453647213185394207468625893e-04	4.665295857017276150375054144526e-05	0.000000000000000000000000000000e+00
-4.829964799950669657846447080374e+03	-2.618221741344220390018682209643e-04	4.708304706382513695698405209455e-05	0.000000000000000000000000000000e+00
-4.829864799950669294048566371202e+03	-2.620984145865067234393297468387e-04	4.751226596212933592352709033513e-05	0.000000000000000000000000000000e+00
-4.829764799950668930250685662031e+03	-2.623740805292156799341518613744e-04	4.794061171255745086887053996172e-05	0.000000000000000000000000000000e+00
-4.829664799950668566452804952860e+03	-2.626491664092825114099061245554e-04	4.836808078175654348812226301924e-05	0.000000000000000000000000000000e+00
-4.829564799950668202654924243689e+03	-2.629236666686327636259512541272e-04	4.879466965560505032403065817093e-05	0.000000000000000000000000000000e+00
-4.829464799950667838857043534517e+03	-2.631975757444857859715381387389e-04	4.922037483926877503292995896800e-05	0.000000000000000000000000000000e+00
-4.829364799950667475059162825346e+03	-2.634708880694568633104579724602e-04	4.964519285725646052234369398626e-05	0.000000000000000000000000000000e+00
-4.829264799950667111261282116175e+03	-2.637435980716592394054731407493e-04	5.006912025347498161782777703621e-05	0.000000000000000000000000000000e+00
-4.829164799950666747463401407003e+03	-2.640157001748067366539429734473e-04	5.049215359128414470652607137779e-05	0.000000000000000000000000000000e+00
-4.829064799950666383665520697832e+03	-2.642871887983164842436667463232e-04	5.091428945355101981853906956133e-05	0.000000000000000000000000000000e+00
-4.828964799950666019867639988661e+03	-2.645580583574117547289439311697e-04	5.133552444270393389511367154832e-05	0.000000000000000000000000000000e+00
-4.828864799950665656069759279490e+03	-2.648283032632250716571775672747e-04	5.175585518078600327090965649290e-05	0.000000000000000000000000000000e+00
-4.828764799950665292271878570318e+03	-2.650979179229015882460207542692e-04	5.217527830950828668550578459673e-05	0.000000000000000000000000000000e+00
-4.828664799950664928473997861147e+03	-2.653668967397027371110662663511e-04	5.259379049030253171909121689964e-05	0.000000000000000000000000000000e+00
-4.828564799950664564676117151976e+03	-2.656352341131098799935361665092e-04	5.301138840437346044223362873105e-05	0.000000000000000000000000000000e+00
-4.828464799950664200878236442804e+03	-2.659029244389282827486231663983e-04	5.342806875275068237115053126907e-05	0.000000000000000000000000000000e+00
-4.828364799950663837080355733633e+03	-2.661699621093914698045923561409e-04	5.384382825634019407090233300117e-05	0.000000000000000000000000000000e+00
-4.828264799950663473282475024462e+03	-2.664363415132653617814484370285e-04	5.425866365597543152518925091421e-05	0.000000000000000000000000000000e+00
-4.828164799950663109484594315290e+03	-2.667020570359531178410150697999e-04	5.467257171246794303538785175789e-05	0.000000000000000000000000000000e+00
-4.828064799950662745686713606119e+03	-2.669671030595998154066883500946e-04	5.508554920665760133366428696888e-05	0.000000000000000000000000000000e+00
-4.827964799950662381888832896948e+03	-2.672314739631974009337334052816e-04	5.549759293946242267280000159957e-05	0.000000000000000000000000000000e+00
-4.827864799950662018090952187777e+03	-2.674951641226900743604499854911e-04	5.590869973192794545888487101060e-05	0.000000000000000000000000000000e+00
-4.827764799950661654293071478605e+03	-2.677581679110794567189035575439e-04	5.631886642527623618951354567130e-05	0.000000000000000000000000000000e+00
-4.827664799950661290495190769434e+03	-2.680204796985304082669598901845e-04	5.672808988095438717221344337993e-05	0.000000000000000000000000000000e+00
-4.827564799950660926697310060263e+03	-2.682820938524765755697765179377e-04	5.713636698068266187716668369490e-05	0.000000000000000000000000000000e+00
-4.827464799950660562899429351091e+03	-2.685430047377265348924890719928e-04	5.754369462650217272774513799227e-05	0.000000000000000000000000000000e+00
-4.827364799950660199101548641920e+03	-2.688032067165698813827889868122e-04	5.795006974082214553896721942472e-05	0.000000000000000000000000000000e+00
-4.827264799950659835303667932749e+03	-2.690626941488835893040443281166e-04	5.835548926646678415640356885064e-05	0.000000000000000000000000000000e+00
-4.827164799950659471505787223577e+03	-2.693214613922385348987464936954e-04	5.875995016672164042784154425192e-05	0.000000000000000000000000000000e+00
-4.827064799950659107707906514406e+03	-2.695795028020062360923914113187e-04	5.916344942537961148045291825959e-05	0.000000000000000000000000000000e+00
-4.826964799950658743910025805235e+03	-2.698368127314657006175779851986e-04	5.956598404678646943577469130560e-05	0.000000000000000000000000000000e+00
-4.826864799950658380112145096064e+03	-2.700933855319104909785410395529e-04	5.996755105588599132513880074491e-05	0.000000000000000000000000000000e+00
-4.826764799950658016314264386892e+03	-2.703492155527559520460101349926e-04	6.036814749826462821917852363818e-05	0.000000000000000000000000000000e+00
-4.826664799950657652516383677721e+03	-2.706042971416467639127201305627e-04	6.076777044019573390020230729824e-05	0.000000000000000000000000000000e+00
-4.826564799950657288718502968550e+03	-2.708586246445643863287044972310e-04	6.116641696868338018248933973808e-05	0.000000000000000000000000000000e+00
-4.826464799950656924920622259378e+03	-2.711121924059348826073490013044e-04	6.156408419150574532797970395137e-05	0.000000000000000000000000000000e+00
-4.826364799950656561122741550207e+03	-2.713649947687367977415540121200e-04	6.196076923725802134725049175046e-05	0.000000000000000000000000000000e+00
-4.826264799950656197324860841036e+03	-2.716170260746093075704399311121e-04	6.235646925539490117215007947138e-05	0.000000000000000000000000000000e+00
-4.826164799950655833526980131865e+03	-2.718682806639604763662698694304e-04	6.275118141627266602888129964910e-05	0.000000000000000000000000000000e+00
-4.826064799950655469729099422693e+03	-2.721187528760756228415895741080e-04	6.314490291119075103878910404376e-05	0.000000000000000000000000000000e+00
-4.825964799950655105931218713522e+03	-2.723684370492259029968018513301e-04	6.353763095243293134838785674035e-05	0.000000000000000000000000000000e+00
-4.825864799950654742133338004351e+03	-2.726173275207770555980668625295e-04	6.392936277330806102599247697782e-05	0.000000000000000000000000000000e+00
-4.825764799950654378335457295179e+03	-2.728654186272984187057455418568e-04	6.432009562819035117242627563883e-05	0.000000000000000000000000000000e+00
-4.825664799950654014537576586008e+03	-2.731127047046717293624085165504e-04	6.470982679255918724580548540004e-05	0.000000000000000000000000000000e+00
-4.825564799950653650739695876837e+03	-2.733591800882005195920398943343e-04	6.509855356303851270545479668073e-05	0.000000000000000000000000000000e+00
-4.825464799950653286941815167665e+03	-2.736048391127193497689151779895e-04	6.548627325743580608000821152714e-05	0.000000000000000000000000000000e+00
-4.825364799950652923143934458494e+03	-2.738496761127034214572395498521e-04	6.587298321478055659200512295115e-05	0.000000000000000000000000000000e+00
-4.825264799950652559346053749323e+03	-2.740936854223779734103516592114e-04	6.625868079536230610161740006703e-05	0.000000000000000000000000000000e+00
-4.825164799950652195548173040152e+03	-2.743368613758283280912309010091e-04	6.664336338076823026445316688893e-05	0.000000000000000000000000000000e+00
-4.825064799950651831750292330980e+03	-2.745791983071096671424615731638e-04	6.702702837392031311354589906415e-05	0.000000000000000000000000000000e+00
-4.824964799950651467952411621809e+03	-2.748206905503571321168487795461e-04	6.740967319911202019783874606063e-05	0.000000000000000000000000000000e+00
-4.824864799950651104154530912638e+03	-2.750613324398959252080343329538e-04	6.779129530204455159232701522143e-05	0.000000000000000000000000000000e+00
-4.824764799950650740356650203466e+03	-2.753011183103518436619816522892e-04	6.817189214986260701722303734229e-05	0.000000000000000000000000000000e+00
-4.824664799950650376558769494295e+03	-2.755400424967614347177002898093e-04	6.855146123118973082877919411615e-05	0.000000000000000000000000000000e+00
-4.824564799950650012760888785124e+03	-2.757780993346829094894911982294e-04	6.893000005616320977671479530713e-05	0.000000000000000000000000000000e+00
-4.824464799950649648963008075953e+03	-2.760152831603065689582143793501e-04	6.930750615646844221308386924107e-05	0.000000000000000000000000000000e+00
-4.824364799950649285165127366781e+03	-2.762515883105658804838600239862e-04	6.968397708537295493543689550719e-05	0.000000000000000000000000000000e+00
-4.824264799950648921367246657610e+03	-2.764870091232482832675765305197e-04	7.005941041775986437636913883864e-05	0.000000000000000000000000000000e+00
-4.824164799950648557569365948439e+03	-2.767215399371063732844588933801e-04	7.043380375016095832230861306655e-05	0.000000000000000000000000000000e+00
-4.824064799950648193771485239267e+03	-2.769551750919690340062284672484e-04	7.080715470078924908374495839070e-05	0.000000000000000000000000000000e+00
-4.823964799950647829973604530096e+03	-2.771879089288528381744558526378e-04	7.117946090957113364217079265472e-05	0.000000000000000000000000000000e+00
-4.823864799950647466175723820925e+03	-2.774197357900733411535665329239e-04	7.155072003817802524846397593805e-05	0.000000000000000000000000000000e+00
-4.823764799950647102377843111753e+03	-2.776506500193568621748241298519e-04	7.192092977005759199798234915235e-05	0.000000000000000000000000000000e+00
-4.823664799950646738579962402582e+03	-2.778806459619518861095532891170e-04	7.229008781046445330457222988585e-05	0.000000000000000000000000000000e+00
-4.823564799950646374782081693411e+03	-2.781097179647410073434488086974e-04	7.265819188649051045634369438986e-05	0.000000000000000000000000000000e+00
-4.823464799950646010984200984240e+03	-2.783378603763527652306675186367e-04	7.302523974709470796530530467550e-05	0.000000000000000000000000000000e+00
-4.823364799950645647186320275068e+03	-2.785650675472735879681374093764e-04	7.339122916313241544623846568385e-05	0.000000000000000000000000000000e+00
-4.823264799950645283388439565897e+03	-2.787913338299598991001926329147e-04	7.375615792738428094701269577271e-05	0.000000000000000000000000000000e+00
-4.823164799950644919590558856726e+03	-2.790166535789502782333171282403e-04	7.412002385458467770308621513919e-05	0.000000000000000000000000000000e+00
-4.823064799950644555792678147554e+03	-2.792410211509777301711054953159e-04	7.448282478144962234344744755887e-05	0.000000000000000000000000000000e+00
-4.822964799950644191994797438383e+03	-2.794644309050820624694411176137e-04	7.484455856670425941568752792321e-05	0.000000000000000000000000000000e+00
-4.822864799950643828196916729212e+03	-2.796868772027224256220001574746e-04	7.520522309110988512514950343757e-05	0.000000000000000000000000000000e+00
-4.822764799950643464399036020041e+03	-2.799083544078897448255383029192e-04	7.556481625749046963057276027342e-05	0.000000000000000000000000000000e+00
-4.822664799950643100601155310869e+03	-2.801288568872193685856120115574e-04	7.592333599075873210634129995000e-05	0.000000000000000000000000000000e+00
-4.822564799950642736803274601698e+03	-2.803483790101039883728428758758e-04	7.628078023794176857133586544535e-05	0.000000000000000000000000000000e+00
-4.822464799950642373005393892527e+03	-2.805669151488061788084216185979e-04	7.663714696820612406417266848635e-05	0.000000000000000000000000000000e+00
-4.822364799950642009207513183355e+03	-2.807844596785714257405897065212e-04	7.699243417288249890020890298103e-05	0.000000000000000000000000000000e+00
-4.822264799950641645409632474184e+03	-2.810010069777411543211209643545e-04	7.734663986548989927493485962984e-05	0.000000000000000000000000000000e+00
-4.822164799950641281611751765013e+03	-2.812165514278657028716945642799e-04	7.769976208175935418649704633509e-05	0.000000000000000000000000000000e+00
-4.822064799950640917813871055841e+03	-2.814310874138174593805938883406e-04	7.805179887965715801977084620233e-05	0.000000000000000000000000000000e+00
-4.821964799950640554015990346670e+03	-2.816446093239040522095140151038e-04	7.840274833940762523945555706462e-05	0.000000000000000000000000000000e+00
-4.821864799950640190218109637499e+03	-2.818571115499815950104778305985e-04	7.875260856351535719219181252981e-05	0.000000000000000000000000000000e+00
-4.821764799950639826420228928328e+03	-2.820685884875681484831866363550e-04	7.910137767678708878033716489497e-05	0.000000000000000000000000000000e+00
-4.821664799950639462622348219156e+03	-2.822790345359569652919362603427e-04	7.944905382635297948212826923964e-05	0.000000000000000000000000000000e+00
-4.821564799950639098824467509985e+03	-2.824884440983300602431849135598e-04	7.979563518168749779602838545500e-05	0.000000000000000000000000000000e+00
-4.821464799950638735026586800814e+03	-2.826968115818716720429037980722e-04	8.014111993462976358398863752086e-05	0.000000000000000000000000000000e+00
-4.821364799950638371228706091642e+03	-2.829041313978819418943622121532e-04	8.048550629940347028636743464958e-05	0.000000000000000000000000000000e+00
-4.821264799950638007430825382471e+03	-2.831103979618904294655867825981e-04	8.082879251263631924587227395307e-05	0.000000000000000000000000000000e+00
-4.821164799950637643632944673300e+03	-2.833156056937698456972551941391e-04	8.117097683337891193041530035757e-05	0.000000000000000000000000000000e+00
-4.821064799950637279835063964128e+03	-2.835197490178500024510244159615e-04	8.151205754312323558015418445422e-05	0.000000000000000000000000000000e+00
-4.820964799950636916037183254957e+03	-2.837228223630312742668813097424e-04	8.185203294582063385850106973507e-05	0.000000000000000000000000000000e+00
-4.820864799950636552239302545786e+03	-2.839248201628987106417967289929e-04	8.219090136789933026973536955850e-05	0.000000000000000000000000000000e+00
-4.820764799950636188441421836615e+03	-2.841257368558358230477278727477e-04	8.252866115828140947553032136241e-05	0.000000000000000000000000000000e+00
-4.820664799950635824643541127443e+03	-2.843255668851385345799465120820e-04	8.286531068839935137808339060683e-05	0.000000000000000000000000000000e+00
-4.820564799950635460845660418272e+03	-2.845243046991291838154758409019e-04	8.320084835221210441732336837717e-05	0.000000000000000000000000000000e+00
-4.820464799950635097047779709101e+03	-2.847219447512704744614187024609e-04	8.353527256622063031955838230402e-05	0.000000000000000000000000000000e+00
-4.820364799950634733249898999929e+03	-2.849184815002796418437203129770e-04	8.386858176948300161272775721244e-05	0.000000000000000000000000000000e+00
-4.820264799950634369452018290758e+03	-2.851139094102424567656051124231e-04	8.420077442362899769814910122534e-05	0.000000000000000000000000000000e+00
-4.820164799950634005654137581587e+03	-2.853082229507273919963394881449e-04	8.453184901287421303128777338998e-05	0.000000000000000000000000000000e+00
-4.820064799950633641856256872416e+03	-2.855014165968996803397772499267e-04	8.486180404403369096407588889619e-05	0.000000000000000000000000000000e+00
-4.819964799950633278058376163244e+03	-2.856934848296356437534482264340e-04	8.519063804653506969625370581767e-05	0.000000000000000000000000000000e+00
-4.819864799950632914260495454073e+03	-2.858844221356367514171037402804e-04	8.551834957243122678320623730741e-05	0.000000000000000000000000000000e+00
-4.819764799950632550462614744902e+03	-2.860742230075438404315879559192e-04	8.584493719641248996293086959142e-05	0.000000000000000000000000000000e+00
-4.819664799950632186664734035730e+03	-2.862628819440515533581437246369e-04	8.617039951581826522433726900374e-05	0.000000000000000000000000000000e+00
-4.819564799950631822866853326559e+03	-2.864503934500223962869580596191e-04	8.649473515064828540478691909499e-05	0.000000000000000000000000000000e+00
-4.819464799950631459068972617388e+03	-2.866367520366011221663593566689e-04	8.681794274357328958149210285100e-05	0.000000000000000000000000000000e+00
-4.819364799950631095271091908216e+03	-2.868219522213289515016887420984e-04	8.714002095994526878204589070975e-05	0.000000000000000000000000000000e+00
-4.819264799950630731473211199045e+03	-2.870059885282579014743886691718e-04	8.746096848780716959386588582603e-05	0.000000000000000000000000000000e+00
-4.819164799950630367675330489874e+03	-2.871888554880651692712001388230e-04	8.778078403790216409276897513436e-05	0.000000000000000000000000000000e+00
-4.819064799950630003877449780703e+03	-2.873705476381673527830340475475e-04	8.809946634368241832804130586609e-05	0.000000000000000000000000000000e+00
-4.818964799950629640079569071531e+03	-2.875510595228348339341684081205e-04	8.841701416131733225894917538312e-05	0.000000000000000000000000000000e+00
-4.818864799950629276281688362360e+03	-2.877303856933059993811196974889e-04	8.873342626970133245785377074100e-05	0.000000000000000000000000000000e+00
-4.818764799950628912483807653189e+03	-2.879085207079017864721659503147e-04	8.904870147046116336982113370624e-05	0.000000000000000000000000000000e+00
-4.818664799950628548685926944017e+03	-2.880854591321396871057836097663e-04	8.936283858796266357620019515906e-05	0.000000000000000000000000000000e+00
-4.818564799950628184888046234846e+03	-2.882611955388483479002792453372e-04	8.967583646931712192985897136310e-05	0.000000000000000000000000000000e+00
-4.818464799950627821090165525675e+03	-2.884357245082817908926609007381e-04	8.998769398438703737922589320775e-05	0.000000000000000000000000000000e+00
-4.818364799950627457292284816504e+03	-2.886090406282335800274008175137e-04	9.029841002579147221651645338625e-05	0.000000000000000000000000000000e+00
-4.818264799950627093494404107332e+03	-2.887811384941512586957412800359e-04	9.060798350891091743498223509690e-05	0.000000000000000000000000000000e+00
-4.818164799950626729696523398161e+03	-2.889520127092506246446745876710e-04	9.091641337189156177496507371671e-05	0.000000000000000000000000000000e+00
-4.818064799950626365898642688990e+03	-2.891216578846298422555971541215e-04	9.122369857564923550929947282384e-05	0.000000000000000000000000000000e+00
-4.817964799950626002100761979818e+03	-2.892900686393838258735067281435e-04	9.152983810387269015488437284844e-05	0.000000000000000000000000000000e+00
-4.817864799950625638302881270647e+03	-2.894572396007184062957651171644e-04	9.183483096302651226602170586588e-05	0.000000000000000000000000000000e+00
-4.817764799950625274505000561476e+03	-2.896231654040644972608609108988e-04	9.213867618235348157414155156886e-05	0.000000000000000000000000000000e+00
-4.817664799950624910707119852304e+03	-2.897878406931922619371722049664e-04	9.244137281387646834160398690017e-05	0.000000000000000000000000000000e+00
-4.817564799950624546909239143133e+03	-2.899512601203252794117293245080e-04	9.274291993239980216694184900206e-05	0.000000000000000000000000000000e+00
-4.817464799950624183111358433962e+03	-2.901134183462546027587602992526e-04	9.304331663551019355670734789499e-05	0.000000000000000000000000000000e+00
-4.817364799950623819313477724791e+03	-2.902743100404528713183449628588e-04	9.334256204357709984370528033537e-05	0.000000000000000000000000000000e+00
-4.817264799950623455515597015619e+03	-2.904339298811883145548518037060e-04	9.364065529975268452941156160918e-05	0.000000000000000000000000000000e+00
-4.817164799950623091717716306448e+03	-2.905922725556387559153748156859e-04	9.393759556997120742025120243568e-05	0.000000000000000000000000000000e+00
-4.817064799950622727919835597277e+03	-2.907493327600056166881703489935e-04	9.423338204294794042542582346300e-05	0.000000000000000000000000000000e+00
-4.816964799950622364121954888105e+03	-2.909051051996278114408767123678e-04	9.452801393017763612134501949313e-05	0.000000000000000000000000000000e+00
-4.816864799950622000324074178934e+03	-2.910595845890954808284079025071e-04	9.482149046593240000486285667947e-05	0.000000000000000000000000000000e+00
-4.816764799950621636526193469763e+03	-2.912127656523640496614990791358e-04	9.511381090725919682828115586659e-05	0.000000000000000000000000000000e+00
-4.816664799950621272728312760592e+03	-2.913646431228678512943830458681e-04	9.540497453397676062315790890267e-05	0.000000000000000000000000000000e+00
-4.816564799950620908930432051420e+03	-2.915152117436338062225753553491e-04	9.569498064867207104324670075002e-05	0.000000000000000000000000000000e+00
-4.816464799950620545132551342249e+03	-2.916644662673952633109852872195e-04	9.598382857669630115887704491229e-05	0.000000000000000000000000000000e+00
-4.816364799950620181334670633078e+03	-2.918124014567054073411578318797e-04	9.627151766616027736035710038465e-05	0.000000000000000000000000000000e+00
-4.816264799950619817536789923906e+03	-2.919590120840509918191674199051e-04	9.655804728792946492292592619577e-05	0.000000000000000000000000000000e+00
-4.816164799950619453738909214735e+03	-2.921042929319656381026426572589e-04	9.684341683561846568072811747285e-05	0.000000000000000000000000000000e+00
-4.816064799950619089941028505564e+03	-2.922482387931434597884428061576e-04	9.712762572558493294212073054794e-05	0.000000000000000000000000000000e+00
-4.815964799950618726143147796392e+03	-2.923908444705523076295738960084e-04	9.741067339692314759180130634419e-05	0.000000000000000000000000000000e+00
-4.815864799950618362345267087221e+03	-2.925321047775470144521048343478e-04	9.769255931145693011910524639063e-05	0.000000000000000000000000000000e+00
-4.815764799950617998547386378050e+03	-2.926720145379827484923007663298e-04	9.797328295373221383312428711676e-05	0.000000000000000000000000000000e+00
-4.815664799950617634749505668879e+03	-2.928105685863280414731046885635e-04	9.825284383100899466157579498216e-05	0.000000000000000000000000000000e+00
-4.815564799950617270951624959707e+03	-2.929477617677779251008363115005e-04	9.853124147325287437385737954187e-05	0.000000000000000000000000000000e+00
-4.815464799950616907153744250536e+03	-2.930835889383669049315650489973e-04	9.880847543312607525554241982846e-05	0.000000000000000000000000000000e+00
-4.815364799950616543355863541365e+03	-2.932180449650818258172657593263e-04	9.908454528597795333937081618814e-05	0.000000000000000000000000000000e+00
-4.815264799950616179557982832193e+03	-2.933511247259747915620831104633e-04	9.935945062983503729778927970884e-05	0.000000000000000000000000000000e+00
-4.815164799950615815760102123022e+03	-2.934828231102758677381614482726e-04	9.963319108539053878693253496479e-05	0.000000000000000000000000000000e+00
-4.815064799950615451962221413851e+03	-2.936131350185056760812574161434e-04	9.990576629599344266226268462816e-05	0.000000000000000000000000000000e+00
-4.814964799950615088164340704679e+03	-2.937420553625880430964611988998e-04	1.001771759276369873304865509844e-04	0.000000000000000000000000000000e+00
-4.814864799950614724366459995508e+03	-2.938695790659625402437005181611e-04	1.004474196689467927357669596589e-04	0.000000000000000000000000000000e+00
-4.814764799950614360568579286337e+03	-2.939957010636965904423756335007e-04	1.007164972311683513771576881091e-04	0.000000000000000000000000000000e+00
-4.814664799950613996770698577166e+03	-2.941204163025981166770805863564e-04	1.009844083481541398552780441911e-04	0.000000000000000000000000000000e+00
-4.814564799950613632972817867994e+03	-2.942437197413274316618037040882e-04	1.012511527763501747653740459043e-04	0.000000000000000000000000000000e+00
-4.814464799950613269174937158823e+03	-2.943656063505095069748884739624e-04	1.015167302947820942519291387285e-04	0.000000000000000000000000000000e+00
-4.814364799950612905377056449652e+03	-2.944860711128458085131254229339e-04	1.017811407050407381197701384146e-04	0.000000000000000000000000000000e+00
-4.814264799950612541579175740480e+03	-2.946051090232262403660612459788e-04	1.020443838312672400541955552988e-04	0.000000000000000000000000000000e+00
-4.814164799950612177781295031309e+03	-2.947227150888409802700906858774e-04	1.023064595201376455026534562087e-04	0.000000000000000000000000000000e+00
-4.814064799950611813983414322138e+03	-2.948388843292920440120052916200e-04	1.025673676408469874553330836164e-04	0.000000000000000000000000000000e+00
-4.813964799950611450185533612967e+03	-2.949536117767047414123249282625e-04	1.028271080850929420974146366596e-04	0.000000000000000000000000000000e+00
-4.813864799950611086387652903795e+03	-2.950668924758393491490637838837e-04	1.030856807670589152551784972722e-04	0.000000000000000000000000000000e+00
-4.813764799950610722589772194624e+03	-2.951787214842021330601928852388e-04	1.033430856233966816087183060446e-04	0.000000000000000000000000000000e+00
-4.813664799950610358791891485453e+03	-2.952890938721567499168629833406e-04	1.035993226132085360136764196071e-04	0.000000000000000000000000000000e+00
-4.813564799950609994994010776281e+03	-2.953980047230352155157584448375e-04	1.038543917180289298269474373981e-04	0.000000000000000000000000000000e+00
-4.813464799950609631196130067110e+03	-2.955054491332488185613425191178e-04	1.041082929418056328939312660253e-04	0.000000000000000000000000000000e+00
-4.813364799950609267398249357939e+03	-2.956114222123989803379939811379e-04	1.043610263108803940922814090797e-04	0.000000000000000000000000000000e+00
-4.813264799950608903600368648767e+03	-2.957159190833879517518179014246e-04	1.046125918739691139846756384735e-04	0.000000000000000000000000000000e+00
-4.813164799950608539802487939596e+03	-2.958189348825293477421305432529e-04	1.048629897021415295806090473008e-04	0.000000000000000000000000000000e+00
-4.813064799950608176004607230425e+03	-2.959204647596584648525097627214e-04	1.051122198888003976546823281524e-04	0.000000000000000000000000000000e+00
-4.812964799950607812206726521254e+03	-2.960205038782426530119540331043e-04	1.053602825496602172789667450914e-04	0.000000000000000000000000000000e+00
-4.812864799950607448408845812082e+03	-2.961190474154914704756069721014e-04	1.056071778227254102542828628764e-04	0.000000000000000000000000000000e+00
-4.812764799950607084610965102911e+03	-2.962160905624666219250473719882e-04	1.058529058682681085181917501892e-04	0.000000000000000000000000000000e+00
-4.812664799950606720813084393740e+03	-2.963116285241918423584706054896e-04	1.060974668688053045842098476292e-04	0.000000000000000000000000000000e+00
-4.812564799950606357015203684568e+03	-2.964056565197626183505441588295e-04	1.063408610290756496153177779185e-04	0.000000000000000000000000000000e+00
-4.812464799950605993217322975397e+03	-2.964981697824556924718286676779e-04	1.065830885760157229489100694231e-04	0.000000000000000000000000000000e+00
-4.812364799950605629419442266226e+03	-2.965891635598385134980903288238e-04	1.068241497587357595206586369230e-04	0.000000000000000000000000000000e+00
-4.812264799950605265621561557055e+03	-2.966786331138784697791788147470e-04	1.070640448484949571600344242484e-04	0.000000000000000000000000000000e+00
-4.812164799950604901823680847883e+03	-2.967665737210519599775793153640e-04	1.073027741386762688897971163016e-04	0.000000000000000000000000000000e+00
-4.812064799950604538025800138712e+03	-2.968529806724533553867473312238e-04	1.075403379447607073345072326020e-04	0.000000000000000000000000000000e+00
-4.811964799950604174227919429541e+03	-2.969378492739038538292262181528e-04	1.077767366043011747905877584230e-04	0.000000000000000000000000000000e+00
-4.811864799950603810430038720369e+03	-2.970211748460599540840043619738e-04	1.080119704768957918528810013825e-04	0.000000000000000000000000000000e+00
-4.811764799950603446632158011198e+03	-2.971029527245220387340896017747e-04	1.082460399441607245977006734883e-04	0.000000000000000000000000000000e+00
-4.811664799950603082834277302027e+03	-2.971831782599425233332146589760e-04	1.084789454097026051900692911190e-04	0.000000000000000000000000000000e+00
-4.811564799950602719036396592855e+03	-2.972618468181341682028684392236e-04	1.087106872990903561797607079775e-04	0.000000000000000000000000000000e+00
-4.811464799950602355238515883684e+03	-2.973389537801777397080238429794e-04	1.089412660598266217740551220494e-04	0.000000000000000000000000000000e+00
-4.811364799950601991440635174513e+03	-2.974144945425300510036259460378e-04	1.091706821613186705619349958774e-04	0.000000000000000000000000000000e+00
-4.811264799950601627642754465342e+03	-2.974884645171314064698853130153e-04	1.093989360948488238998305144278e-04	0.000000000000000000000000000000e+00
-4.811164799950601263844873756170e+03	-2.975608591315130461475713108399e-04	1.096260283735443828538602684119e-04	0.000000000000000000000000000000e+00
-4.811064799950600900046993046999e+03	-2.976316738289043733328709251396e-04	1.098519595323471350137300994732e-04	0.000000000000000000000000000000e+00
-4.810964799950600536249112337828e+03	-2.977009040683399653318130795299e-04	1.100767301279822921004913904852e-04	0.000000000000000000000000000000e+00
-4.810864799950600172451231628656e+03	-2.977685453247665842146929549017e-04	1.103003407389270209984846737861e-04	0.000000000000000000000000000000e+00
-4.810764799950599808653350919485e+03	-2.978345930891496454694100659566e-04	1.105227919653784462387241527281e-04	0.000000000000000000000000000000e+00
-4.810664799950599444855470210314e+03	-2.978990428685797950750235862927e-04	1.107440844292212052488860729582e-04	0.000000000000000000000000000000e+00
-4.810564799950599081057589501143e+03	-2.979618901863792697348731763896e-04	1.109642187739945021597923191514e-04	0.000000000000000000000000000000e+00
-4.810464799950598717259708791971e+03	-2.980231305822078234288308173916e-04	1.111831956648586737209163932683e-04	0.000000000000000000000000000000e+00
-4.810364799950598353461828082800e+03	-2.980827596121688165958785177168e-04	1.114010157885613079824932425410e-04	0.000000000000000000000000000000e+00
-4.810264799950597989663947373629e+03	-2.981407728489147632155997769132e-04	1.116176798534028750866514689832e-04	0.000000000000000000000000000000e+00
-4.810164799950597625866066664457e+03	-2.981971658817529320997796737913e-04	1.118331885892018566150407643534e-04	0.000000000000000000000000000000e+00
-4.810064799950597262068185955286e+03	-2.982519343167505145031359603536e-04	1.120475427472594412555903509165e-04	0.000000000000000000000000000000e+00
-4.809964799950596898270305246115e+03	-2.983050737768398459441587800001e-04	1.122607431003236783681811794544e-04	0.000000000000000000000000000000e+00
-4.809864799950596534472424536943e+03	-2.983565799019231943450813915319e-04	1.124727904425532520795577573480e-04	0.000000000000000000000000000000e+00
-4.809764799950596170674543827772e+03	-2.984064483489773855415250203293e-04	1.126836855894806861720994217713e-04	0.000000000000000000000000000000e+00
-4.809664799950595806876663118601e+03	-2.984546747921584287921437095292e-04	1.128934293779751017391954626135e-04	0.000000000000000000000000000000e+00
-4.809564799950595443078782409430e+03	-2.985012549229056001871829284511e-04	1.131020226662045682648055633379e-04	0.000000000000000000000000000000e+00
-4.809464799950595079280901700258e+03	-2.985461844500454718469295567473e-04	1.133094663335978854968796869507e-04	0.000000000000000000000000000000e+00
-4.809364799950594715483020991087e+03	-2.985894590998957242797273714530e-04	1.135157612808059316399089677674e-04	0.000000000000000000000000000000e+00
-4.809264799950594351685140281916e+03	-2.986310746163687418995580369341e-04	1.137209084296625643140804529096e-04	0.000000000000000000000000000000e+00
-4.809164799950593987887259572744e+03	-2.986710267610749374930789734606e-04	1.139249087231450336234542253244e-04	0.000000000000000000000000000000e+00
-4.809064799950593624089378863573e+03	-2.987093113134259140563353529529e-04	1.141277631253338937806357522575e-04	0.000000000000000000000000000000e+00
-4.808964799950593260291498154402e+03	-2.987459240707373013708203490779e-04	1.143294726213724946031063955942e-04	0.000000000000000000000000000000e+00
-4.808864799950592896493617445230e+03	-2.987808608483314299492095145183e-04	1.145300382174259715660491476541e-04	0.000000000000000000000000000000e+00
-4.808764799950592532695736736059e+03	-2.988141174796397881406606611421e-04	1.147294609406397886217782167151e-04	0.000000000000000000000000000000e+00
-4.808664799950592168897856026888e+03	-2.988456898163052081855706187952e-04	1.149277418390978066807181501296e-04	0.000000000000000000000000000000e+00
-4.808564799950591805099975317717e+03	-2.988755737282837270096802484431e-04	1.151248819817798506488781828949e-04	0.000000000000000000000000000000e+00
-4.808464799950591441302094608545e+03	-2.989037651039464470181794553127e-04	1.153208824585188969945662162964e-04	0.000000000000000000000000000000e+00
-4.808364799950591077504213899374e+03	-2.989302598501808547887259592812e-04	1.155157443799577056614893977304e-04	0.000000000000000000000000000000e+00
-4.808264799950590713706333190203e+03	-2.989550538924921939745726895410e-04	1.157094688775050318535128623942e-04	0.000000000000000000000000000000e+00
-4.808164799950590349908452481031e+03	-2.989781431751042418965003122366e-04	1.159020571032913770334951686358e-04	0.000000000000000000000000000000e+00
-4.808064799950589986110571771860e+03	-2.989995236610603029751842552031e-04	1.160935102301242384786189587587e-04	0.000000000000000000000000000000e+00
-4.807964799950589622312691062689e+03	-2.990191913323233890119323685752e-04	1.162838294514429793649612498996e-04	0.000000000000000000000000000000e+00
-4.807864799950589258514810353518e+03	-2.990371421898766163098570824985e-04	1.164730159812731431984503260857e-04	0.000000000000000000000000000000e+00
-4.807764799950588894716929644346e+03	-2.990533722538231691141785706378e-04	1.166610710541803616700079482271e-04	0.000000000000000000000000000000e+00
-4.807664799950588530919048935175e+03	-2.990678775634858835817675437596e-04	1.168479959252238017247682577704e-04	0.000000000000000000000000000000e+00
-4.807564799950588167121168226004e+03	-2.990806541775068317506880433143e-04	1.170337918699091518453733740124e-04	0.000000000000000000000000000000e+00
-4.807464799950587803323287516832e+03	-2.990916981739464176187626165415e-04	1.172184601841411068917642168685e-04	0.000000000000000000000000000000e+00
-4.807364799950587439525406807661e+03	-2.991010056503822563817029944744e-04	1.174020021841754599176838036456e-04	0.000000000000000000000000000000e+00
-4.807264799950587075727526098490e+03	-2.991085727240079452510235213936e-04	1.175844192065707332012572394753e-04	0.000000000000000000000000000000e+00
-4.807164799950586711929645389318e+03	-2.991143955317313463809769658042e-04	1.177657126081393078320669332015e-04	0.000000000000000000000000000000e+00
-4.807064799950586348131764680147e+03	-2.991184702302726529550558343118e-04	1.179458837658981196173588190668e-04	0.000000000000000000000000000000e+00
-4.806964799950585984333883970976e+03	-2.991207929962622926421678126729e-04	1.181249340770189213073795841957e-04	0.000000000000000000000000000000e+00
-4.806864799950585620536003261805e+03	-2.991213600263384515820508369188e-04	1.183028649587780975873177458091e-04	0.000000000000000000000000000000e+00
-4.806764799950585256738122552633e+03	-2.991201675372444357403622916536e-04	1.184796778485059786257399538911e-04	0.000000000000000000000000000000e+00
-4.806664799950584892940241843462e+03	-2.991172117659254901626819656002e-04	1.186553742035357470472126117933e-04	0.000000000000000000000000000000e+00
-4.806564799950584529142361134291e+03	-2.991124889696256182285150071465e-04	1.188299555011518976715273465672e-04	0.000000000000000000000000000000e+00
-4.806464799950584165344480425119e+03	-2.991059954259840756446431342397e-04	1.190034232385382229144760168893e-04	0.000000000000000000000000000000e+00
-4.806364799950583801546599715948e+03	-2.990977274331313223373896015289e-04	1.191757789327253780602838828528e-04	0.000000000000000000000000000000e+00
-4.806264799950583437748719006777e+03	-2.990876813097850285549927917828e-04	1.193470241205379721955923133514e-04	0.000000000000000000000000000000e+00
-4.806164799950583073950838297606e+03	-2.990758533953455930790021888299e-04	1.195171603585412525676268113983e-04	0.000000000000000000000000000000e+00
-4.806064799950582710152957588434e+03	-2.990622400499913361750226048486e-04	1.196861892229873010513874209693e-04	0.000000000000000000000000000000e+00
-4.805964799950582346355076879263e+03	-2.990468376547735841232411591051e-04	1.198541123097608104884972957116e-04	0.000000000000000000000000000000e+00
-4.805864799950581982557196170092e+03	-2.990296426117112116478680139409e-04	1.200209312343244408977094295210e-04	0.000000000000000000000000000000e+00
-4.805764799950581618759315460920e+03	-2.990106513438850759263598622084e-04	1.201866476316636742419086125722e-04	0.000000000000000000000000000000e+00
-4.805664799950581254961434751749e+03	-2.989898602955321253379916690562e-04	1.203512631562312897243530174229e-04	0.000000000000000000000000000000e+00
-4.805564799950580891163554042578e+03	-2.989672659321391287416680437872e-04	1.205147794818913782989924787792e-04	0.000000000000000000000000000000e+00
-4.805464799950580527365673333406e+03	-2.989428647405360252829742417902e-04	1.206771983018629099473906229889e-04	0.000000000000000000000000000000e+00
-4.805364799950580163567792624235e+03	-2.989166532289892199911185421968e-04	1.208385213286628672747780033347e-04	0.000000000000000000000000000000e+00
-4.805264799950579799769911915064e+03	-2.988886279272943914848970070608e-04	1.209987502940489725302905532622e-04	0.000000000000000000000000000000e+00
-4.805164799950579435972031205893e+03	-2.988587853868689202078978706112e-04	1.211578869489619131837032650623e-04	0.000000000000000000000000000000e+00
-4.805064799950579072174150496721e+03	-2.988271221808441540333800556795e-04	1.213159330634672422415121229022e-04	0.000000000000000000000000000000e+00
-4.804964799950578708376269787550e+03	-2.987936349041572943983913202004e-04	1.214728904266967093568754809674e-04	0.000000000000000000000000000000e+00
-4.804864799950578344578389078379e+03	-2.987583201736430113873432823368e-04	1.216287608467892802314308520195e-04	0.000000000000000000000000000000e+00
-4.804764799950577980780508369207e+03	-2.987211746281246251347174514024e-04	1.217835461508316816786612335477e-04	0.000000000000000000000000000000e+00
-4.804664799950577616982627660036e+03	-2.986821949285050161772281374084e-04	1.219372481847984723488109715106e-04	0.000000000000000000000000000000e+00
-4.804564799950577253184746950865e+03	-2.986413777578573189655508635099e-04	1.220898688134917746406227223588e-04	0.000000000000000000000000000000e+00
-4.804464799950576889386866241693e+03	-2.985987198215150732749645356989e-04	1.222414099204805187220967965800e-04	0.000000000000000000000000000000e+00
-4.804364799950576525588985532522e+03	-2.985542178471622671957763639483e-04	1.223918734080392664229086641114e-04	0.000000000000000000000000000000e+00
-4.804264799950576161791104823351e+03	-2.985078685849228922327691648775e-04	1.225412611970866285510117776880e-04	0.000000000000000000000000000000e+00
-4.804164799950575797993224114180e+03	-2.984596688074502273541055430428e-04	1.226895752271232756334257141262e-04	0.000000000000000000000000000000e+00
-4.804064799950575434195343405008e+03	-2.984096153100157435694717023011e-04	1.228368174561694607660466971311e-04	0.000000000000000000000000000000e+00
-4.803964799950575070397462695837e+03	-2.983577049105977374576781357973e-04	1.229829898607021900977520623144e-04	0.000000000000000000000000000000e+00
-4.803864799950574706599581986666e+03	-2.983039344499696394336085703003e-04	1.231280944355919867386900401485e-04	0.000000000000000000000000000000e+00
-4.803764799950574342801701277494e+03	-2.982483007917878883342999163375e-04	1.232721331940390854624289840302e-04	0.000000000000000000000000000000e+00
-4.803664799950573979003820568323e+03	-2.981908008226793723241532241275e-04	1.234151081675094647777807255196e-04	0.000000000000000000000000000000e+00
-4.803564799950573615205939859152e+03	-2.981314314523289240102532637877e-04	1.235570214056702555843747504127e-04	0.000000000000000000000000000000e+00
-4.803464799950573251408059149981e+03	-2.980701896135659481959501171389e-04	1.236978749763247703574720048891e-04	0.000000000000000000000000000000e+00
-4.803364799950572887610178440809e+03	-2.980070722624511038445493937843e-04	1.238376709653472070721269560067e-04	0.000000000000000000000000000000e+00
-4.803264799950572523812297731638e+03	-2.979420763783624439419162044373e-04	1.239764114766168923414263458582e-04	0.000000000000000000000000000000e+00
-4.803164799950572160014417022467e+03	-2.978751989640811758883187643221e-04	1.241140986319520908738589515252e-04	0.000000000000000000000000000000e+00
-4.803064799950571796216536313295e+03	-2.978064370458771508397288751979e-04	1.242507345710433812498163508309e-04	0.000000000000000000000000000000e+00
-4.802964799950571432418655604124e+03	-2.977357876735940277884706617328e-04	1.243863214513867335424962545787e-04	0.000000000000000000000000000000e+00
-4.802864799950571068620774894953e+03	-2.976632479207340039630003136750e-04	1.245208614482160990478282203142e-04	0.000000000000000000000000000000e+00
-4.802764799950570704822894185781e+03	-2.975888148845421115468168338225e-04	1.246543567544355934385846840229e-04	0.000000000000000000000000000000e+00
-4.802664799950570341025013476610e+03	-2.975124856860902975569382888921e-04	1.247868095805513004477316219010e-04	0.000000000000000000000000000000e+00
-4.802564799950569977227132767439e+03	-2.974342574703610700415090661863e-04	1.249182221546026689759645300626e-04	0.000000000000000000000000000000e+00
-4.802464799950569613429252058268e+03	-2.973541274063308190167553846095e-04	1.250485967220935307284840343200e-04	0.000000000000000000000000000000e+00
-4.802364799950569249631371349096e+03	-2.972720926870526495129631872061e-04	1.251779355459226299607938814873e-04	0.000000000000000000000000000000e+00
-4.802264799950568885833490639925e+03	-2.971881505297389977800215365988e-04	1.253062409063139092790101214447e-04	0.000000000000000000000000000000e+00
-4.802164799950568522035609930754e+03	-2.971022981758437053918797676744e-04	1.254335151007462262340297343144e-04	0.000000000000000000000000000000e+00
-4.802064799950568158237729221582e+03	-2.970145328911438765105701431679e-04	1.255597604438827988651561362587e-04	0.000000000000000000000000000000e+00
-4.801964799950567794439848512411e+03	-2.969248519658213014693615150463e-04	1.256849792675002446679100032156e-04	0.000000000000000000000000000000e+00
-4.801864799950567430641967803240e+03	-2.968332527145434466750439916893e-04	1.258091739204171045658081640184e-04	0.000000000000000000000000000000e+00
-4.801764799950567066844087094069e+03	-2.967397324765441192495618594194e-04	1.259323467684221771467623085528e-04	0.000000000000000000000000000000e+00
-4.801664799950566703046206384897e+03	-2.966442886157036437806688855545e-04	1.260545001942023107983914531616e-04	0.000000000000000000000000000000e+00
-4.801564799950566339248325675726e+03	-2.965469185206289306523663729109e-04	1.261756365972698163725740361230e-04	0.000000000000000000000000000000e+00
-4.801464799950565975450444966555e+03	-2.964476196047328396439290987274e-04	1.262957583938896087994568917523e-04	0.000000000000000000000000000000e+00
-4.801364799950565611652564257383e+03	-2.963463893063132182682795079387e-04	1.264148680170058066003779817521e-04	0.000000000000000000000000000000e+00
-4.801264799950565247854683548212e+03	-2.962432250886317774800360336229e-04	1.265329679161680603502460051857e-04	0.000000000000000000000000000000e+00
-4.801164799950564884056802839041e+03	-2.961381244399922626521493018714e-04	1.266500605574575016691596385243e-04	0.000000000000000000000000000000e+00
-4.801064799950564520258922129869e+03	-2.960310848738184619222124638327e-04	1.267661484234122043230491572174e-04	0.000000000000000000000000000000e+00
-4.800964799950564156461041420698e+03	-2.959221039287316182275766607290e-04	1.268812340129523742737749358866e-04	0.000000000000000000000000000000e+00
-4.800864799950563792663160711527e+03	-2.958111791686277329202492403226e-04	1.269953198413051331534112664556e-04	0.000000000000000000000000000000e+00
-4.800764799950563428865280002356e+03	-2.956983081827541104402712335286e-04	1.271084084399288951627154942159e-04	0.000000000000000000000000000000e+00
-4.800664799950563065067399293184e+03	-2.955834885857857403587689582025e-04	1.272205023564373644988367839659e-04	0.000000000000000000000000000000e+00
-4.800564799950562701269518584013e+03	-2.954667180179012457401366287257e-04	1.273316041545232888375360769118e-04	0.000000000000000000000000000000e+00
-4.800464799950562337471637874842e+03	-2.953479941448583436132413471142e-04	1.274417164138815893991568684029e-04	0.000000000000000000000000000000e+00
-4.800364799950561973673757165670e+03	-2.952273146580689801819763484758e-04	1.275508417301323825943787371173e-04	0.000000000000000000000000000000e+00
-4.800264799950561609875876456499e+03	-2.951046772746739781448366279903e-04	1.276589827147434866739389436319e-04	0.000000000000000000000000000000e+00
-4.800164799950561246077995747328e+03	-2.949800797376173587538428222388e-04	1.277661419949525760126479712042e-04	0.000000000000000000000000000000e+00
-4.800064799950560882280115038157e+03	-2.948535198157201217723788477798e-04	1.278723222136890101327533209030e-04	0.000000000000000000000000000000e+00
-4.799964799950560518482234328985e+03	-2.947249953037538085925950426258e-04	1.279775260294952832565429368117e-04	0.000000000000000000000000000000e+00
-4.799864799950560154684353619814e+03	-2.945945040225134148315078164160e-04	1.280817561164480672831339491680e-04	0.000000000000000000000000000000e+00
-4.799764799950559790886472910643e+03	-2.944620438188900318765561792134e-04	1.281850151640789837147182961274e-04	0.000000000000000000000000000000e+00
-4.799664799950559427088592201471e+03	-2.943276125659431631705065246507e-04	1.282873058772949419019393513253e-04	0.000000000000000000000000000000e+00
-4.799564799950559063290711492300e+03	-2.941912081629722273447280489478e-04	1.283886309762981249235624936489e-04	0.000000000000000000000000000000e+00
-4.799464799950558699492830783129e+03	-2.940528285355881697726854184793e-04	1.284889931965057044156025556347e-04	0.000000000000000000000000000000e+00
-4.799364799950558335694950073957e+03	-2.939124716357841525515848246641e-04	1.285883952884690132993650291127e-04	0.000000000000000000000000000000e+00
-4.799264799950557971897069364786e+03	-2.937701354420062444840200388541e-04	1.286868400177926642993786465752e-04	0.000000000000000000000000000000e+00
-4.799164799950557608099188655615e+03	-2.936258179592232979079891030949e-04	1.287843301650529637299158469688e-04	0.000000000000000000000000000000e+00
-4.799064799950557244301307946444e+03	-2.934795172189966628965851480615e-04	1.288808685257162710714046172100e-04	0.000000000000000000000000000000e+00
-4.798964799950556880503427237272e+03	-2.933312312795493593566009682405e-04	1.289764579100568435508084030872e-04	0.000000000000000000000000000000e+00
-4.798864799950556516705546528101e+03	-2.931809582258348154462646029117e-04	1.290711011430744367765172109230e-04	0.000000000000000000000000000000e+00
-4.798764799950556152907665818930e+03	-2.930286961696051723121059229271e-04	1.291648010644114716923697150364e-04	0.000000000000000000000000000000e+00
-4.798664799950555789109785109758e+03	-2.928744432494792635651714718392e-04	1.292575605282698762710236195517e-04	0.000000000000000000000000000000e+00
-4.798564799950555425311904400587e+03	-2.927181976310098900258271914510e-04	1.293493824033276832618372109707e-04	0.000000000000000000000000000000e+00
-4.798464799950555061514023691416e+03	-2.925599575067509318382352745402e-04	1.294402695726551400477732922667e-04	0.000000000000000000000000000000e+00
-4.798364799950554697716142982244e+03	-2.923997210963239184837447748322e-04	1.295302249336306016618686198782e-04	0.000000000000000000000000000000e+00
-4.798264799950554333918262273073e+03	-2.922374866464840024830873499440e-04	1.296192513978560172278886586383e-04	0.000000000000000000000000000000e+00
-4.798164799950553970120381563902e+03	-2.920732524311857704682471315039e-04	1.297073518910721453504392153278e-04	0.000000000000000000000000000000e+00
-4.798064799950553606322500854731e+03	-2.919070167516482953128098554174e-04	1.297945293530733629292633901642e-04	0.000000000000000000000000000000e+00
-4.797964799950553242524620145559e+03	-2.917387779364200256319861193077e-04	1.298807867376222029229954069152e-04	0.000000000000000000000000000000e+00
-4.797864799950552878726739436388e+03	-2.915685343414430789714397729284e-04	1.299661270123635397472083852222e-04	0.000000000000000000000000000000e+00
-4.797764799950552514928858727217e+03	-2.913962843501170471051386900996e-04	1.300505531587384494118103672733e-04	0.000000000000000000000000000000e+00
-4.797664799950552151130978018045e+03	-2.912220263733623676523365464419e-04	1.301340681718977443977885988247e-04	0.000000000000000000000000000000e+00
-4.797564799950551787333097308874e+03	-2.910457588496833704339028514596e-04	1.302166750606152103783563767081e-04	0.000000000000000000000000000000e+00
-4.797464799950551423535216599703e+03	-2.908674802452306733073494893205e-04	1.302983768472004634693395264122e-04	0.000000000000000000000000000000e+00
-4.797364799950551059737335890532e+03	-2.906871890538631985310968897096e-04	1.303791765674115635340740704251e-04	0.000000000000000000000000000000e+00
-4.797264799950550695939455181360e+03	-2.905048837972097554478712044812e-04	1.304590772703672209124892145127e-04	0.000000000000000000000000000000e+00
-4.797164799950550332141574472189e+03	-2.903205630247302436973411143839e-04	1.305380820184587863097558368963e-04	0.000000000000000000000000000000e+00
-4.797064799950549968343693763018e+03	-2.901342253137760432771252716577e-04	1.306161938872618341091202953663e-04	0.000000000000000000000000000000e+00
-4.796964799950549604545813053846e+03	-2.899458692696504046037997426311e-04	1.306934159654475559493580494319e-04	0.000000000000000000000000000000e+00
-4.796864799950549240747932344675e+03	-2.897554935256679712121674619141e-04	1.307697513546936664112496639945e-04	0.000000000000000000000000000000e+00
-4.796764799950548876950051635504e+03	-2.895630967432141940343104380418e-04	1.308452031695951460737309401949e-04	0.000000000000000000000000000000e+00
-4.796664799950548513152170926332e+03	-2.893686776118039325270125949885e-04	1.309197745375746593093913006101e-04	0.000000000000000000000000000000e+00
-4.796564799950548149354290217161e+03	-2.891722348491398389587481165819e-04	1.309934685987925926092118045219e-04	0.000000000000000000000000000000e+00
-4.796464799950547785556409507990e+03	-2.889737672011699837551490510634e-04	1.310662885060568218567600418112e-04	0.000000000000000000000000000000e+00
-4.796364799950547421758528798819e+03	-2.887732734421454266343642913739e-04	1.311382374247322898670048418879e-04	0.000000000000000000000000000000e+00
-4.796264799950547057960648089647e+03	-2.885707523746769745907891913106e-04	1.312093185326500689290990520064e-04	0.000000000000000000000000000000e+00
-4.796164799950546694162767380476e+03	-2.883662028297914519878175632073e-04	1.312795350200163420339993791686e-04	0.000000000000000000000000000000e+00
-4.796064799950546330364886671305e+03	-2.881596236669876996000505542384e-04	1.313488900893209233161629256870e-04	0.000000000000000000000000000000e+00
-4.795964799950545966567005962133e+03	-2.879510137742920857645279042458e-04	1.314173869552456158649178519227e-04	0.000000000000000000000000000000e+00
-4.795864799950545602769125252962e+03	-2.877403720683131501702212151628e-04	1.314850288445721900650736690963e-04	0.000000000000000000000000000000e+00
-4.795764799950545238971244543791e+03	-2.875276974942963018576358447120e-04	1.315518189960900637819340985857e-04	0.000000000000000000000000000000e+00
-4.795664799950544875173363834620e+03	-2.873129890261777040667834359766e-04	1.316177606605037928109297462598e-04	0.000000000000000000000000000000e+00
-4.795564799950544511375483125448e+03	-2.870962456666377254042854527682e-04	1.316828571003401818564904068865e-04	0.000000000000000000000000000000e+00
-4.795464799950544147577602416277e+03	-2.868774664471539031194990965190e-04	1.317471115898551515654285593016e-04	0.000000000000000000000000000000e+00
-4.795364799950543783779721707106e+03	-2.866566504280534726997742289711e-04	1.318105274149403345097797402019e-04	0.000000000000000000000000000000e+00
-4.795264799950543419981840997934e+03	-2.864337966985653011545154278394e-04	1.318731078730293188039368601494e-04	0.000000000000000000000000000000e+00
-4.795164799950543056183960288763e+03	-2.862089043768714408284836725471e-04	1.319348562730037019864043346118e-04	0.000000000000000000000000000000e+00
-4.795064799950542692386079579592e+03	-2.859819726101581411140117872094e-04	1.319957759350989009560634057650e-04	0.000000000000000000000000000000e+00
-4.794964799950542328588198870420e+03	-2.857530005746663722722422651401e-04	1.320558701908095011225141579558e-04	0.000000000000000000000000000000e+00
-4.794864799950541964790318161249e+03	-2.855219874757417529431702263309e-04	1.321151423827945242412545967525e-04	0.000000000000000000000000000000e+00
-4.794764799950541600992437452078e+03	-2.852889325478842066051432535545e-04	1.321735958647823980932622944806e-04	0.000000000000000000000000000000e+00
-4.794664799950541237194556742907e+03	-2.850538350547968048827318643390e-04	1.322312340014755195887613536954e-04	0.000000000000000000000000000000e+00
-4.794564799950540873396676033735e+03	-2.848166942894344482242741101174e-04	1.322880601684547636608807463787e-04	0.000000000000000000000000000000e+00
-4.794464799950540509598795324564e+03	-2.845775095740516792176821869731e-04	1.323440777520834771632807225217e-04	0.000000000000000000000000000000e+00
-4.794364799950540145800914615393e+03	-2.843362802602503874860317978346e-04	1.323992901494114998728335308442e-04	0.000000000000000000000000000000e+00
-4.794264799950539782003033906221e+03	-2.840930057290267014315221505427e-04	1.324537007680786704962722089007e-04	0.000000000000000000000000000000e+00
-4.794164799950539418205153197050e+03	-2.838476853908175005086755859907e-04	1.325073130262182513616764367725e-04	0.000000000000000000000000000000e+00
-4.794064799950539054407272487879e+03	-2.836003186855463311863423392367e-04	1.325601303523599736391980208339e-04	0.000000000000000000000000000000e+00
-4.793964799950538690609391778708e+03	-2.833509050826689434389449306906e-04	1.326121561853328657213518804170e-04	0.000000000000000000000000000000e+00
-4.793864799950538326811511069536e+03	-2.830994440812182851366363145473e-04	1.326633939741679460780354737892e-04	0.000000000000000000000000000000e+00
-4.793764799950537963013630360365e+03	-2.828459352098489001242631601940e-04	1.327138471780004824306792299282e-04	0.000000000000000000000000000000e+00
-4.793664799950537599215749651194e+03	-2.825903780268808384093515151392e-04	1.327635192659721154011254196092e-04	0.000000000000000000000000000000e+00
-4.793564799950537235417868942022e+03	-2.823327721203430784591148494655e-04	1.328124137171326840049095929785e-04	0.000000000000000000000000000000e+00
-4.793464799950536871619988232851e+03	-2.820731171080165158165931060807e-04	1.328605340203418614091618321638e-04	0.000000000000000000000000000000e+00
-4.793364799950536507822107523680e+03	-2.818114126374761927752710111150e-04	1.329078836741705467450191946455e-04	0.000000000000000000000000000000e+00
-4.793264799950536144024226814508e+03	-2.815476583861332570031532629429e-04	1.329544661868019587644407231153e-04	0.000000000000000000000000000000e+00
-4.793164799950535780226346105337e+03	-2.812818540612763780657534784524e-04	1.330002850759325126565879582330e-04	0.000000000000000000000000000000e+00
-4.793064799950535416428465396166e+03	-2.810139994001124592176710237368e-04	1.330453438686725342338795785579e-04	0.000000000000000000000000000000e+00
-4.792964799950535052630584686995e+03	-2.807440941698068613031902263089e-04	1.330896461014466217523399826916e-04	0.000000000000000000000000000000e+00
-4.792864799950534688832703977823e+03	-2.804721381675234640265537144899e-04	1.331331953198938993117306228697e-04	0.000000000000000000000000000000e+00
-4.792764799950534325034823268652e+03	-2.801981312204635345998460227435e-04	1.331759950787679178899752807652e-04	0.000000000000000000000000000000e+00
-4.792664799950533961236942559481e+03	-2.799220731859048132313116941106e-04	1.332180489418364479573680947411e-04	0.000000000000000000000000000000e+00
-4.792564799950533597439061850309e+03	-2.796439639512394602013922728645e-04	1.332593604817809739351841535893e-04	0.000000000000000000000000000000e+00
-4.792464799950533233641181141138e+03	-2.793638034340118403084374243406e-04	1.332999332800959989189099053064e-04	0.000000000000000000000000000000e+00
-4.792364799950532869843300431967e+03	-2.790815915819556567931125634630e-04	1.333397709269881054559847566310e-04	0.000000000000000000000000000000e+00
-4.792264799950532506045419722795e+03	-2.787973283730304889516116162440e-04	1.333788770212747994831081754796e-04	0.000000000000000000000000000000e+00
-4.792164799950532142247539013624e+03	-2.785110138154579502781094113573e-04	1.334172551702832187382752326954e-04	0.000000000000000000000000000000e+00
-4.792064799950531778449658304453e+03	-2.782226479477571418758019561324e-04	1.334549089897484888071060860071e-04	0.000000000000000000000000000000e+00
-4.791964799950531414651777595282e+03	-2.779322308387797806072949668987e-04	1.334918421037119707489582154381e-04	0.000000000000000000000000000000e+00
-4.791864799950531050853896886110e+03	-2.776397625877445683034716594761e-04	1.335280581444192105674412252014e-04	0.000000000000000000000000000000e+00
-4.791764799950530687056016176939e+03	-2.773452433242711815016001697387e-04	1.335635607522178615758773334576e-04	0.000000000000000000000000000000e+00
-4.791664799950530323258135467768e+03	-2.770486732084136106621374828762e-04	1.335983535754552001869471800077e-04	0.000000000000000000000000000000e+00
-4.791564799950529959460254758596e+03	-2.767500524306930657046643684538e-04	1.336324402703754790720097611612e-04	0.000000000000000000000000000000e+00
-4.791464799950529595662374049425e+03	-2.764493812121303394427340727191e-04	1.336658245010172261103137403282e-04	0.000000000000000000000000000000e+00
-4.791364799950529231864493340254e+03	-2.761466598042775204974175196071e-04	1.336985099391101909725027008236e-04	0.000000000000000000000000000000e+00
-4.791264799950528868066612631083e+03	-2.758418884892492183198708932679e-04	1.337305002639721019687402137066e-04	0.000000000000000000000000000000e+00
-4.791164799950528504268731921911e+03	-2.755350675797533003229256021172e-04	1.337617991624053415816719692089e-04	0.000000000000000000000000000000e+00
-4.791064799950528140470851212740e+03	-2.752261974191210327014833758597e-04	1.337924103285933238437904746476e-04	0.000000000000000000000000000000e+00
-4.790964799950527776672970503569e+03	-2.749152783813366791518251197601e-04	1.338223374639967361895281916517e-04	0.000000000000000000000000000000e+00
-4.790864799950527412875089794397e+03	-2.746023108710665574898335261622e-04	1.338515842772495915719704884239e-04	0.000000000000000000000000000000e+00
-4.790764799950527049077209085226e+03	-2.742872953236875541681294432550e-04	1.338801544840550637391340949023e-04	0.000000000000000000000000000000e+00
-4.790664799950526685279328376055e+03	-2.739702322053150966921220010875e-04	1.339080518070811598799196850962e-04	0.000000000000000000000000000000e+00
-4.790564799950526321481447666883e+03	-2.736511220128305839349724948306e-04	1.339352799758562306397385865964e-04	0.000000000000000000000000000000e+00
-4.790464799950525957683566957712e+03	-2.733299652739081659312547767371e-04	1.339618427266642632957049929843e-04	0.000000000000000000000000000000e+00
-4.790364799950525593885686248541e+03	-2.730067625470411441998552781740e-04	1.339877438024400665116109276909e-04	0.000000000000000000000000000000e+00
-4.790264799950525230087805539370e+03	-2.726815144215677757556781646286e-04	1.340129869526641569373037743418e-04	0.000000000000000000000000000000e+00
-4.790164799950524866289924830198e+03	-2.723542215176963723899383751359e-04	1.340375759332576187030094949648e-04	0.000000000000000000000000000000e+00
-4.790064799950524502492044121027e+03	-2.720248844865299662695856675043e-04	1.340615145064767460732213510965e-04	0.000000000000000000000000000000e+00
-4.789964799950524138694163411856e+03	-2.716935040100905418558596693401e-04	1.340848064408074692601541277881e-04	0.000000000000000000000000000000e+00
-4.789864799950523774896282702684e+03	-2.713600808013424004611069406678e-04	1.341074555108596176068724847852e-04	0.000000000000000000000000000000e+00
-4.789764799950523411098401993513e+03	-2.710246156042153079651635394498e-04	1.341294654972611285603106834330e-04	0.000000000000000000000000000000e+00
-4.789664799950523047300521284342e+03	-2.706871091936268293801082229777e-04	1.341508401865519855937491922049e-04	0.000000000000000000000000000000e+00
-4.789564799950522683502640575171e+03	-2.703475623755042297341466550620e-04	1.341715833710780477090740436807e-04	0.000000000000000000000000000000e+00
-4.789464799950522319704759865999e+03	-2.700059759868058328544093704693e-04	1.341916988488846892036560065620e-04	0.000000000000000000000000000000e+00
-4.789364799950521955906879156828e+03	-2.696623508955416754183376237819e-04	1.342111904236103310170125091361e-04	0.000000000000000000000000000000e+00
-4.789264799950521592108998447657e+03	-2.693166880007938357444174926059e-04	1.342300619043798094471436899155e-04	0.000000000000000000000000000000e+00
-4.789164799950521228311117738485e+03	-2.689689882327359494312846166508e-04	1.342483171056975551314882633136e-04	0.000000000000000000000000000000e+00
-4.789064799950520864513237029314e+03	-2.686192525526522913159599426081e-04	1.342659598473407178177707610445e-04	0.000000000000000000000000000000e+00
-4.788964799950520500715356320143e+03	-2.682674819529564237512164748267e-04	1.342829939542520200843056521478e-04	0.000000000000000000000000000000e+00
-4.788864799950520136917475610971e+03	-2.679136774572089775212080375866e-04	1.342994232564326110603014630129e-04	0.000000000000000000000000000000e+00
-4.788764799950519773119594901800e+03	-2.675578401201351074964462917194e-04	1.343152515888346762006760881647e-04	0.000000000000000000000000000000e+00
-4.788664799950519409321714192629e+03	-2.671999710276412977674742599277e-04	1.343304827912538844305462282236e-04	0.000000000000000000000000000000e+00
-4.788564799950519045523833483458e+03	-2.668400712968316246774536093511e-04	1.343451207082218894998254521411e-04	0.000000000000000000000000000000e+00
-4.788464799950518681725952774286e+03	-2.664781420760233151233398185553e-04	1.343591691888985060771705137839e-04	0.000000000000000000000000000000e+00
-4.788364799950518317928072065115e+03	-2.661141845447620880166228474195e-04	1.343726320869637774237104199671e-04	0.000000000000000000000000000000e+00
-4.788264799950517954130191355944e+03	-2.657481999138365199621125700702e-04	1.343855132605100430667754984881e-04	0.000000000000000000000000000000e+00
-4.788164799950517590332310646772e+03	-2.653801894252920314659638378885e-04	1.343978165719337625281376569220e-04	0.000000000000000000000000000000e+00
-4.788064799950517226534429937601e+03	-2.650101543524444394628325483154e-04	1.344095458878272306320333928653e-04	0.000000000000000000000000000000e+00
-4.787964799950516862736549228430e+03	-2.646380959998925882711851009788e-04	1.344207050788702657081324920441e-04	0.000000000000000000000000000000e+00
-4.787864799950516498938668519258e+03	-2.642640157035307637081733567186e-04	1.344312980197216809540722293193e-04	0.000000000000000000000000000000e+00
-4.787764799950516135140787810087e+03	-2.638879148305603482629888567601e-04	1.344413285889106202727200090052e-04	0.000000000000000000000000000000e+00
-4.787664799950515771342907100916e+03	-2.635097947795008799590221748588e-04	1.344508006687279212144903173254e-04	0.000000000000000000000000000000e+00
-4.787564799950515407545026391745e+03	-2.631296569802006775351532752438e-04	1.344597181451172068691185534917e-04	0.000000000000000000000000000000e+00
-4.787464799950515043747145682573e+03	-2.627475028938468151057383792590e-04	1.344680849075660048624891729219e-04	0.000000000000000000000000000000e+00
-4.787364799950514679949264973402e+03	-2.623633340129744462992933407008e-04	1.344759048489966495130293333560e-04	0.000000000000000000000000000000e+00
-4.787264799950514316151384264231e+03	-2.619771518614756405061994026795e-04	1.344831818656571568830482288348e-04	0.000000000000000000000000000000e+00
-4.787164799950513952353503555059e+03	-2.615889579946077312354313360032e-04	1.344899198570119371997505508531e-04	0.000000000000000000000000000000e+00
-4.787064799950513588555622845888e+03	-2.611987539990008513196562134340e-04	1.344961227256325343813042616503e-04	0.000000000000000000000000000000e+00
-4.786964799950513224757742136717e+03	-2.608065414926651428596804382920e-04	1.345017943770880945123652461248e-04	0.000000000000000000000000000000e+00
-4.786864799950512860959861427546e+03	-2.604123221249972082273760332072e-04	1.345069387198358343196019637489e-04	0.000000000000000000000000000000e+00
-4.786764799950512497161980718374e+03	-2.600160975767860189675206861182e-04	1.345115596651114283320571640701e-04	0.000000000000000000000000000000e+00
-4.786664799950512133364100009203e+03	-2.596178695602183368086601777946e-04	1.345156611268193418314009779380e-04	0.000000000000000000000000000000e+00
-4.786564799950511769566219300032e+03	-2.592176398188834841526673180567e-04	1.345192470214229198566951994920e-04	0.000000000000000000000000000000e+00
-4.786464799950511405768338590860e+03	-2.588154101277775182531060149671e-04	1.345223212678345846293748167000e-04	0.000000000000000000000000000000e+00
-4.786364799950511041970457881689e+03	-2.584111822933069175026177255461e-04	1.345248877873058432428493569333e-04	0.000000000000000000000000000000e+00
-4.786264799950510678172577172518e+03	-2.580049581532915629888957909088e-04	1.345269505033172140369412961292e-04	0.000000000000000000000000000000e+00
-4.786164799950510314374696463346e+03	-2.575967395769671237394649043750e-04	1.345285133414681258672701558154e-04	0.000000000000000000000000000000e+00
-4.786064799950509950576815754175e+03	-2.571865284649871167058088339274e-04	1.345295802293667089544193515849e-04	0.000000000000000000000000000000e+00
-4.785964799950509586778935045004e+03	-2.567743267494240451756515319914e-04	1.345301550965195586280487294317e-04	0.000000000000000000000000000000e+00
-4.785864799950509222981054335833e+03	-2.563601363937701577144778752881e-04	1.345302418742213364406812292629e-04	0.000000000000000000000000000000e+00
-4.785764799950508859183173626661e+03	-2.559439593929376650059681619354e-04	1.345298444954443983865438605463e-04	0.000000000000000000000000000000e+00
-4.785664799950508495385292917490e+03	-2.555257977732581435408032444201e-04	1.345289668947283418052457415470e-04	0.000000000000000000000000000000e+00
-4.785564799950508131587412208319e+03	-2.551056535924816140448179169198e-04	1.345276130080694167601845778748e-04	0.000000000000000000000000000000e+00
-4.785464799950507767789531499147e+03	-2.546835289397748067555249384952e-04	1.345257867728099916270617653069e-04	0.000000000000000000000000000000e+00
-4.785364799950507403991650789976e+03	-2.542594259357190472278786863569e-04	1.345234921275278831571259319233e-04	0.000000000000000000000000000000e+00
-4.785264799950507040193770080805e+03	-2.538333467323074916187353178287e-04	1.345207330119256594353621681037e-04	0.000000000000000000000000000000e+00
-4.785164799950506676395889371634e+03	-2.534052935129416030297921924586e-04	1.345175133667198886285726322498e-04	0.000000000000000000000000000000e+00
-4.785064799950506312598008662462e+03	-2.529752684924272483797669242023e-04	1.345138371335303064182942200944e-04	0.000000000000000000000000000000e+00
-4.784964799950505948800127953291e+03	-2.525432739169703073855988151308e-04	1.345097082547689834337162340105e-04	0.000000000000000000000000000000e+00
-4.784864799950505585002247244120e+03	-2.521093120641713599718036764585e-04	1.345051306735294384744894280459e-04	0.000000000000000000000000000000e+00
-4.784764799950505221204366534948e+03	-2.516733852430199399989596553695e-04	1.345001083334757246284807408188e-04	0.000000000000000000000000000000e+00
-4.784664799950504857406485825777e+03	-2.512354957938883553113240676424e-04	1.344946451787313798642564677266e-04	0.000000000000000000000000000000e+00
-4.784564799950504493608605116606e+03	-2.507956460885247488429294904222e-04	1.344887451537684860437826817048e-04	0.000000000000000000000000000000e+00
-4.784464799950504129810724407434e+03	-2.503538385300455092023763636888e-04	1.344824122032965653047997811598e-04	0.000000000000000000000000000000e+00
-4.784364799950503766012843698263e+03	-2.499100755529273559969738460751e-04	1.344756502721515577583599743150e-04	0.000000000000000000000000000000e+00
-4.784264799950503402214962989092e+03	-2.494643596229986120052513065559e-04	1.344684633051846636610932028688e-04	0.000000000000000000000000000000e+00
-4.784164799950503038417082279921e+03	-2.490166932374298790382749491101e-04	1.344608552471512126925273777900e-04	0.000000000000000000000000000000e+00
-4.784064799950502674619201570749e+03	-2.485670789247243343302040674558e-04	1.344528300425995061273543029756e-04	0.000000000000000000000000000000e+00
-4.783964799950502310821320861578e+03	-2.481155192447071595671093113822e-04	1.344443916357596590076955989090e-04	0.000000000000000000000000000000e+00
-4.783864799950501947023440152407e+03	-2.476620167885146446551392074298e-04	1.344355439704323610002056899049e-04	0.000000000000000000000000000000e+00
-4.783764799950501583225559443235e+03	-2.472065741785825325471659397181e-04	1.344262909898776643582291034917e-04	0.000000000000000000000000000000e+00
-4.783664799950501219427678734064e+03	-2.467491940686337677582362637452e-04	1.344166366367037718839577697949e-04	0.000000000000000000000000000000e+00
-4.783564799950500855629798024893e+03	-2.462898791436658112001534259861e-04	1.344065848527557435754253845062e-04	0.000000000000000000000000000000e+00
-4.783464799950500491831917315722e+03	-2.458286321199371960745383436375e-04	1.343961395790042845886647082665e-04	0.000000000000000000000000000000e+00
-4.783364799950500128034036606550e+03	-2.453654557449535958749131658863e-04	1.343853047554344518847019296359e-04	0.000000000000000000000000000000e+00
-4.783264799950499764236155897379e+03	-2.449003527974532418674813438741e-04	1.343740843209344150866596523386e-04	0.000000000000000000000000000000e+00
-4.783164799950499400438275188208e+03	-2.444333260873917442607128336363e-04	1.343624822131841631267512582326e-04	0.000000000000000000000000000000e+00
-4.783064799950499036640394479036e+03	-2.439643784559263712738430562865e-04	1.343505023685442108932752702799e-04	0.000000000000000000000000000000e+00
-4.782964799950498672842513769865e+03	-2.434935127753998132093399275888e-04	1.343381487219443600877183397913e-04	0.000000000000000000000000000000e+00
-4.782864799950498309044633060694e+03	-2.430207319493231333737415233998e-04	1.343254252067724329768039215338e-04	0.000000000000000000000000000000e+00
-4.782764799950497945246752351522e+03	-2.425460389123583124226790630473e-04	1.343123357547630332495952609762e-04	0.000000000000000000000000000000e+00
-4.782664799950497581448871642351e+03	-2.420694366303001692896507135444e-04	1.342988842958862797695440693957e-04	0.000000000000000000000000000000e+00
-4.782564799950497217650990933180e+03	-2.415909281000575773833832782245e-04	1.342850747582365674315935111238e-04	0.000000000000000000000000000000e+00
-4.782464799950496853853110224009e+03	-2.411105163496342742093792033131e-04	1.342709110679213551243355029285e-04	0.000000000000000000000000000000e+00
-4.782364799950496490055229514837e+03	-2.406282044381089391549971567841e-04	1.342563971489499807972223255348e-04	0.000000000000000000000000000000e+00
-4.782264799950496126257348805666e+03	-2.401439954556147291734463644630e-04	1.342415369231225036328325472823e-04	0.000000000000000000000000000000e+00
-4.782164799950495762459468096495e+03	-2.396578925233182181565860791039e-04	1.342263343099184649039740113707e-04	0.000000000000000000000000000000e+00
-4.782064799950495398661587387323e+03	-2.391698987933977671015844945757e-04	1.342107932263858656712213202056e-04	0.000000000000000000000000000000e+00
-4.781964799950495034863706678152e+03	-2.386800174490212437562741687458e-04	1.341949175870300089551817590561e-04	0.000000000000000000000000000000e+00
-4.781864799950494671065825968981e+03	-2.381882517043232001634212036123e-04	1.341787113037024232239241561260e-04	0.000000000000000000000000000000e+00
-4.781764799950494307267945259809e+03	-2.376946048043814809988538705454e-04	1.341621782854898400905163668995e-04	0.000000000000000000000000000000e+00
-4.781664799950493943470064550638e+03	-2.371990800251931542832334320892e-04	1.341453224386031449055084463495e-04	0.000000000000000000000000000000e+00
-4.781564799950493579672183841467e+03	-2.367016806736499542028473452859e-04	1.341281476662665441898503182472e-04	0.000000000000000000000000000000e+00
-4.781464799950493215874303132296e+03	-2.362024100875130191989903494232e-04	1.341106578686064891223206352322e-04	0.000000000000000000000000000000e+00
-4.781364799950492852076422423124e+03	-2.357012716353871692714222474407e-04	1.340928569425408700774987602600e-04	0.000000000000000000000000000000e+00
-4.781264799950492488278541713953e+03	-2.351982687166944785504135717602e-04	1.340747487816681569536281237731e-04	0.000000000000000000000000000000e+00
-4.781164799950492124480661004782e+03	-2.346934047616473057677050073622e-04	1.340563372761566479206968294235e-04	0.000000000000000000000000000000e+00
-4.781064799950491760682780295610e+03	-2.341866832312207826263805721112e-04	1.340376263126336910634639476569e-04	0.000000000000000000000000000000e+00
-4.780964799950491396884899586439e+03	-2.336781076171245703342743693653e-04	1.340186197740750686548116821228e-04	0.000000000000000000000000000000e+00
-4.780864799950491033087018877268e+03	-2.331676814417741824565083463838e-04	1.339993215396942459038259753967e-04	0.000000000000000000000000000000e+00
-4.780764799950490669289138168097e+03	-2.326554082582616301416722492945e-04	1.339797354848319178594745482158e-04	0.000000000000000000000000000000e+00
-4.780664799950490305491257458925e+03	-2.321412916503254981418630231715e-04	1.339598654808454478940676901644e-04	0.000000000000000000000000000000e+00
-4.780564799950489941693376749754e+03	-2.316253352323204245215293450855e-04	1.339397153949984688170449231848e-04	0.000000000000000000000000000000e+00
-4.780464799950489577895496040583e+03	-2.311075426491859840551212901261e-04	1.339192890903504297786530408132e-04	0.000000000000000000000000000000e+00
-4.780364799950489214097615331411e+03	-2.305879175764150295236537546728e-04	1.338985904256463329090043323788e-04	0.000000000000000000000000000000e+00
-4.780264799950488850299734622240e+03	-2.300664637200213553849120762251e-04	1.338776232552064699571348072027e-04	0.000000000000000000000000000000e+00
-4.780164799950488486501853913069e+03	-2.295431848165068464476257226181e-04	1.338563914288163215603882916227e-04	0.000000000000000000000000000000e+00
-4.780064799950488122703973203897e+03	-2.290180846328280302344471142106e-04	1.338348987916163751986375896053e-04	0.000000000000000000000000000000e+00
-4.779964799950487758906092494726e+03	-2.284911669663619788236269547710e-04	1.338131491839921870939944525958e-04	0.000000000000000000000000000000e+00
-4.779864799950487395108211785555e+03	-2.279624356448717499047662560230e-04	1.337911464414643899004109250939e-04	0.000000000000000000000000000000e+00
-4.779764799950487031310331076384e+03	-2.274318945264710959981019344767e-04	1.337688943945788630236065630541e-04	0.000000000000000000000000000000e+00
-4.779664799950486667512450367212e+03	-2.268995474995886044676518533691e-04	1.337463968687970113612129008374e-04	0.000000000000000000000000000000e+00
-4.779564799950486303714569658041e+03	-2.263653984829313767484365582661e-04	1.337236576843860440429179181621e-04	0.000000000000000000000000000000e+00
-4.779464799950485939916688948870e+03	-2.258294514254480299473432092228e-04	1.337006806563094429059906920187e-04	0.000000000000000000000000000000e+00
-4.779364799950485576118808239698e+03	-2.252917103062910208176317095052e-04	1.336774695941173767606974243094e-04	0.000000000000000000000000000000e+00
-4.779264799950485212320927530527e+03	-2.247521791347785902626804643845e-04	1.336540283018374409163692151381e-04	0.000000000000000000000000000000e+00
-4.779164799950484848523046821356e+03	-2.242108619503559488982114000777e-04	1.336303605778652611821982754137e-04	0.000000000000000000000000000000e+00
-4.779064799950484484725166112185e+03	-2.236677628225559476184830520751e-04	1.336064702148553418135229486907e-04	0.000000000000000000000000000000e+00
-4.778964799950484120927285403013e+03	-2.231228858509591789563430985766e-04	1.335823609996119947732756694236e-04	0.000000000000000000000000000000e+00
-4.778864799950483757129404693842e+03	-2.225762351651533737118687783507e-04	1.335580367129802689934309212205e-04	0.000000000000000000000000000000e+00
-4.778764799950483393331523984671e+03	-2.220278149246924452153012508049e-04	1.335335011297372320021592528860e-04	0.000000000000000000000000000000e+00
-4.778664799950483029533643275499e+03	-2.214776293190546933332962797891e-04	1.335087580184830347105467973634e-04	0.000000000000000000000000000000e+00
-4.778564799950482665735762566328e+03	-2.209256825676006018993602353362e-04	1.334838111415324098801837848782e-04	0.000000000000000000000000000000e+00
-4.778464799950482301937881857157e+03	-2.203719789195299314128739798235e-04	1.334586642548060350654814953941e-04	0.000000000000000000000000000000e+00
-4.778364799950481938140001147985e+03	-2.198165226538383509521934477959e-04	1.334333211077221666065323324446e-04	0.000000000000000000000000000000e+00
-4.778264799950481574342120438814e+03	-2.192593180792733653563381102103e-04	1.334077854430883549371328333777e-04	0.000000000000000000000000000000e+00
-4.778164799950481210544239729643e+03	-2.187003695342897274106475080657e-04	1.333820609969932141029153038758e-04	0.000000000000000000000000000000e+00
-4.778064799950480846746359020472e+03	-2.181396813870043350364058554192e-04	1.333561514986984894350768859894e-04	0.000000000000000000000000000000e+00
-4.777964799950480482948478311300e+03	-2.175772580351503424338915904102e-04	1.333300606705310439089456897577e-04	0.000000000000000000000000000000e+00
-4.777864799950480119150597602129e+03	-2.170131039060309188597208684968e-04	1.333037922277751155530900462054e-04	0.000000000000000000000000000000e+00
-4.777764799950479755352716892958e+03	-2.164472234564722484626703158384e-04	1.332773498785646561735906967527e-04	0.000000000000000000000000000000e+00
-4.777664799950479391554836183786e+03	-2.158796211727760693335764763390e-04	1.332507373237758598136931675882e-04	0.000000000000000000000000000000e+00
-4.777564799950479027756955474615e+03	-2.153103015706716162440403916634e-04	1.332239582569197183185144561790e-04	0.000000000000000000000000000000e+00
-4.777464799950478663959074765444e+03	-2.147392691952668586537200656750e-04	1.331970163640348479502928391582e-04	0.000000000000000000000000000000e+00
-4.777364799950478300161194056273e+03	-2.141665286209993863519168710852e-04	1.331699153235803973188006166239e-04	0.000000000000000000000000000000e+00
-4.777264799950477936363313347101e+03	-2.135920844515864819475325919740e-04	1.331426588063290908370284171269e-04	0.000000000000000000000000000000e+00
-4.777164799950477572565432637930e+03	-2.130159413199748138882660963844e-04	1.331152504752604348071953754840e-04	0.000000000000000000000000000000e+00
-4.777064799950477208767551928759e+03	-2.124381038882893705382892690636e-04	1.330876939854540319269765591415e-04	0.000000000000000000000000000000e+00
-4.776964799950476844969671219587e+03	-2.118585768477819605750539500022e-04	1.330599929839832210563821401905e-04	0.000000000000000000000000000000e+00
-4.776864799950476481171790510416e+03	-2.112773649187791170749040059462e-04	1.330321511098086356694736309692e-04	0.000000000000000000000000000000e+00
-4.776764799950476117373909801245e+03	-2.106944728506293781824382227441e-04	1.330041719936720333566232410405e-04	0.000000000000000000000000000000e+00
-4.776664799950475753576029092073e+03	-2.101099054216499443636240185285e-04	1.329760592579903692722620434097e-04	0.000000000000000000000000000000e+00
-4.776564799950475389778148382902e+03	-2.095236674390729290830964748338e-04	1.329478165167498424775738286030e-04	0.000000000000000000000000000000e+00
-4.776464799950475025980267673731e+03	-2.089357637389908776449909399986e-04	1.329194473754002946488950165360e-04	0.000000000000000000000000000000e+00
-4.776364799950474662182386964560e+03	-2.083461991863017710377437019531e-04	1.328909554307496901012775047946e-04	0.000000000000000000000000000000e+00
-4.776264799950474298384506255388e+03	-2.077549786746535418879150425298e-04	1.328623442708587042322687654661e-04	0.000000000000000000000000000000e+00
-4.776164799950473934586625546217e+03	-2.071621071263878314724915519207e-04	1.328336174749356372263436876224e-04	0.000000000000000000000000000000e+00
-4.776064799950473570788744837046e+03	-2.065675894924833401553737610712e-04	1.328047786132314090744993562154e-04	0.000000000000000000000000000000e+00
-4.775964799950473206990864127874e+03	-2.059714307524985273025602827701e-04	1.327758312469347443292300159357e-04	0.000000000000000000000000000000e+00
-4.775864799950472843192983418703e+03	-2.053736359145138233063543342638e-04	1.327467789280674923847735957594e-04	0.000000000000000000000000000000e+00
-4.775764799950472479395102709532e+03	-2.047742100150731368781581442917e-04	1.327176251993802188079013548716e-04	0.000000000000000000000000000000e+00
-4.775664799950472115597222000360e+03	-2.041731581191249286603983659205e-04	1.326883735942479864040877135523e-04	0.000000000000000000000000000000e+00
-4.775564799950471751799341291189e+03	-2.035704853199626885272566223506e-04	1.326590276365662175988430204754e-04	0.000000000000000000000000000000e+00
-4.775464799950471388001460582018e+03	-2.029661967391647081539879371448e-04	1.326295908406468278695894413843e-04	0.000000000000000000000000000000e+00
-4.775364799950471024203579872847e+03	-2.023602975265335554306417309434e-04	1.326000667111145760179713448679e-04	0.000000000000000000000000000000e+00
-4.775264799950470660405699163675e+03	-2.017527928600347357241534540506e-04	1.325704587428035228623829366867e-04	0.000000000000000000000000000000e+00
-4.775164799950470296607818454504e+03	-2.011436879457348923545129126822e-04	1.325407704206537338759847033387e-04	0.000000000000000000000000000000e+00
-4.775064799950469932809937745333e+03	-2.005329880177395191799549767353e-04	1.325110052196082799803172891373e-04	0.000000000000000000000000000000e+00
-4.774964799950469569012057036161e+03	-1.999206983381299142406295477059e-04	1.324811666045102112338610611530e-04	0.000000000000000000000000000000e+00
-4.774864799950469205214176326990e+03	-1.993068241968997810365654688169e-04	1.324512580299999913065189804939e-04	0.000000000000000000000000000000e+00
-4.774764799950468841416295617819e+03	-1.986913709118911792843309438439e-04	1.324212829404129319540994735860e-04	0.000000000000000000000000000000e+00
-4.774664799950468477618414908648e+03	-1.980743438287298251523904646376e-04	1.323912447696770069635596733804e-04	0.000000000000000000000000000000e+00
-4.774564799950468113820534199476e+03	-1.974557483207600391307556808584e-04	1.323611469412107474134115969733e-04	0.000000000000000000000000000000e+00
-4.774464799950467750022653490305e+03	-1.968355897889789620641698419945e-04	1.323309928678214079846714446020e-04	0.000000000000000000000000000000e+00
-4.774364799950467386224772781134e+03	-1.962138736619703103993689330409e-04	1.323007859516033772172977078796e-04	0.000000000000000000000000000000e+00
-4.774264799950467022426892071962e+03	-1.955906053958374538059850067384e-04	1.322705295838367775020094629923e-04	0.000000000000000000000000000000e+00
-4.774164799950466658629011362791e+03	-1.949657904741361675367977701612e-04	1.322402271448862277024305367235e-04	0.000000000000000000000000000000e+00
-4.774064799950466294831130653620e+03	-1.943394344078065445313024950380e-04	1.322098820041000123530483545409e-04	0.000000000000000000000000000000e+00
-4.773964799950465931033249944448e+03	-1.937115427351046093636804945604e-04	1.321794975197092237521184765470e-04	0.000000000000000000000000000000e+00
-4.773864799950465567235369235277e+03	-1.930821210215332274593574846122e-04	1.321490770387273919455467519057e-04	0.000000000000000000000000000000e+00
-4.773764799950465203437488526106e+03	-1.924511748597725264205843265231e-04	1.321186238968501147107714732698e-04	0.000000000000000000000000000000e+00
-4.773664799950464839639607816935e+03	-1.918187098696096939357685906558e-04	1.320881414183551212215145254092e-04	0.000000000000000000000000000000e+00
-4.773564799950464475841727107763e+03	-1.911847316978683149028828136551e-04	1.320576329160024441327497823906e-04	0.000000000000000000000000000000e+00
-4.773464799950464112043846398592e+03	-1.905492460183371935568408250816e-04	1.320271016909348627162146261327e-04	0.000000000000000000000000000000e+00
-4.773364799950463748245965689421e+03	-1.899122585316984708654619584678e-04	1.319965510325786441515188984752e-04	0.000000000000000000000000000000e+00
-4.773264799950463384448084980249e+03	-1.892737749654553082445662681721e-04	1.319659842185443932374711017985e-04	0.000000000000000000000000000000e+00
-4.773164799950463020650204271078e+03	-1.886338010738590291719835034812e-04	1.319354045145283628893279059824e-04	0.000000000000000000000000000000e+00
-4.773064799950462656852323561907e+03	-1.879923426378356915954215278219e-04	1.319048151742137646360436553650e-04	0.000000000000000000000000000000e+00
-4.772964799950462293054442852736e+03	-1.873494054649121453443028073593e-04	1.318742194391725127983888699035e-04	0.000000000000000000000000000000e+00
-4.772864799950461929256562143564e+03	-1.867049953891414390202974082911e-04	1.318436205387671584024489312981e-04	0.000000000000000000000000000000e+00
-4.772764799950461565458681434393e+03	-1.860591182710279016272042484914e-04	1.318130216900531212487202026296e-04	0.000000000000000000000000000000e+00
-4.772664799950461201660800725222e+03	-1.854117799974514381542572971640e-04	1.317824260976811117165863329603e-04	0.000000000000000000000000000000e+00
-4.772564799950460837862920016050e+03	-1.847629864815914727937257167056e-04	1.317518369537997965142833711738e-04	0.000000000000000000000000000000e+00
-4.772464799950460474065039306879e+03	-1.841127436628502687422648254056e-04	1.317212574379588438996252497404e-04	0.000000000000000000000000000000e+00
-4.772364799950460110267158597708e+03	-1.834610575067757330062351295297e-04	1.316906907170121586361094534467e-04	0.000000000000000000000000000000e+00
-4.772264799950459746469277888536e+03	-1.828079340049836791059351126520e-04	1.316601399450214151046201216388e-04	0.000000000000000000000000000000e+00
-4.772164799950459382671397179365e+03	-1.821533791750795747838020943732e-04	1.316296082631597530454570232905e-04	0.000000000000000000000000000000e+00
-4.772064799950459018873516470194e+03	-1.814973990605797476115268462848e-04	1.315990987996159611913421505491e-04	0.000000000000000000000000000000e+00
-4.771964799950458655075635761023e+03	-1.808399997308320213910276530456e-04	1.315686146694986880054806244189e-04	0.000000000000000000000000000000e+00
-4.771864799950458291277755051851e+03	-1.801811872809359188745553792543e-04	1.315381589747411132055449067835e-04	0.000000000000000000000000000000e+00
-4.771764799950457927479874342680e+03	-1.795209678316622410685493571592e-04	1.315077348040058632331478216670e-04	0.000000000000000000000000000000e+00
-4.771664799950457563681993633509e+03	-1.788593475293721586465156558887e-04	1.314773452325901164586957614588e-04	0.000000000000000000000000000000e+00
-4.771564799950457199884112924337e+03	-1.781963325459357341557647957941e-04	1.314469933223310878570022630640e-04	0.000000000000000000000000000000e+00
-4.771464799950456836086232215166e+03	-1.775319290786500376483347807266e-04	1.314166821215117576283903932932e-04	0.000000000000000000000000000000e+00
-4.771364799950456472288351505995e+03	-1.768661433501565846855563268747e-04	1.313864146647669521855011920408e-04	0.000000000000000000000000000000e+00
-4.771264799950456108490470796824e+03	-1.761989816083583948718577216752e-04	1.313561939729896419805366125644e-04	0.000000000000000000000000000000e+00
-4.771164799950455744692590087652e+03	-1.755304501263363998672661914213e-04	1.313260230532374832779912710023e-04	0.000000000000000000000000000000e+00
-4.771064799950455380894709378481e+03	-1.748605552022653906139859625313e-04	1.312959048986398207133075022313e-04	0.000000000000000000000000000000e+00
-4.770964799950455017096828669310e+03	-1.741893031593295579871616407530e-04	1.312658424883048795869106006862e-04	0.000000000000000000000000000000e+00
-4.770864799950454653298947960138e+03	-1.735167003456372473990665383781e-04	1.312358387872272563138414946948e-04	0.000000000000000000000000000000e+00
-4.770764799950454289501067250967e+03	-1.728427531341354423527478800793e-04	1.312058967461957612390954786008e-04	0.000000000000000000000000000000e+00
-4.770664799950453925703186541796e+03	-1.721674679225236787895314538588e-04	1.311760193017014782933954419875e-04	0.000000000000000000000000000000e+00
-4.770564799950453561905305832624e+03	-1.714908511331673631253313949685e-04	1.311462093758462583298340931037e-04	0.000000000000000000000000000000e+00
-4.770464799950453198107425123453e+03	-1.708129092130106295010366634912e-04	1.311164698762514021958963672532e-04	0.000000000000000000000000000000e+00
-4.770364799950452834309544414282e+03	-1.701336486334886820368655913072e-04	1.310868036959667774863508293848e-04	0.000000000000000000000000000000e+00
-4.770264799950452470511663705111e+03	-1.694530758904397034058514348587e-04	1.310572137133800708214126373718e-04	0.000000000000000000000000000000e+00
-4.770164799950452106713782995939e+03	-1.687711975040161128860244366123e-04	1.310277027921265822259927480431e-04	0.000000000000000000000000000000e+00
-4.770064799950451742915902286768e+03	-1.680880200185954449418335165944e-04	1.309982737809991279291643717642e-04	0.000000000000000000000000000000e+00
-4.769964799950451379118021577597e+03	-1.674035500026905772842644726239e-04	1.309689295138584310546070454961e-04	0.000000000000000000000000000000e+00
-4.769864799950451015320140868425e+03	-1.667177940488596878804150591691e-04	1.309396728095436749413765786798e-04	0.000000000000000000000000000000e+00
-4.769764799950450651522260159254e+03	-1.660307587736154530215493263512e-04	1.309105064717835714607069297344e-04	0.000000000000000000000000000000e+00
-4.769664799950450287724379450083e+03	-1.653424508173339201305002132969e-04	1.308814332891075919631379553820e-04	0.000000000000000000000000000000e+00
-4.769564799950449923926498740911e+03	-1.646528768441628113629315866007e-04	1.308524560347575776964035298988e-04	0.000000000000000000000000000000e+00
-4.769464799950449560128618031740e+03	-1.639620435419293393176226603103e-04	1.308235774665997567991343464300e-04	0.000000000000000000000000000000e+00
-4.769364799950449196330737322569e+03	-1.632699576220475348557747974354e-04	1.307948003270369510299409032683e-04	0.000000000000000000000000000000e+00
-4.769264799950448832532856613398e+03	-1.625766258194250599242863808414e-04	1.307661273429212432824197964720e-04	0.000000000000000000000000000000e+00
-4.769164799950448468734975904226e+03	-1.618820548923695866981586899414e-04	1.307375612254669703608117581339e-04	0.000000000000000000000000000000e+00
-4.769064799950448104937095195055e+03	-1.611862516224945804117069103611e-04	1.307091046701639868062028160267e-04	0.000000000000000000000000000000e+00
-4.768964799950447741139214485884e+03	-1.604892228146246756139564615395e-04	1.306807603566913352985401353124e-04	0.000000000000000000000000000000e+00
-4.768864799950447377341333776712e+03	-1.597909752967005916381160179895e-04	1.306525309488311610041366694901e-04	0.000000000000000000000000000000e+00
-4.768764799950447013543453067541e+03	-1.590915159196834246548013513944e-04	1.306244190943831951293163662342e-04	0.000000000000000000000000000000e+00
-4.768664799950446649745572358370e+03	-1.583908515574586144646074270526e-04	1.305964274250792926841679975070e-04	0.000000000000000000000000000000e+00
-4.768564799950446285947691649199e+03	-1.576889891067393149794856332946e-04	1.305685585564986207676024809743e-04	0.000000000000000000000000000000e+00
-4.768464799950445922149810940027e+03	-1.569859354869693039181977045615e-04	1.305408150879829010625188256967e-04	0.000000000000000000000000000000e+00
-4.768364799950445558351930230856e+03	-1.562816976402254859259549624184e-04	1.305131996025522486421649448474e-04	0.000000000000000000000000000000e+00
-4.768264799950445194554049521685e+03	-1.555762825311198264879170016783e-04	1.304857146668212547219872776694e-04	0.000000000000000000000000000000e+00
-4.768164799950444830756168812513e+03	-1.548696971467008250567670701869e-04	1.304583628309155030923494056339e-04	0.000000000000000000000000000000e+00
-4.768064799950444466958288103342e+03	-1.541619484963545816044727665428e-04	1.304311466283883304967394778373e-04	0.000000000000000000000000000000e+00
-4.767964799950444103160407394171e+03	-1.534530436117052668628518707905e-04	1.304040685761380206908466306004e-04	0.000000000000000000000000000000e+00
-4.767864799950443739362526684999e+03	-1.527429895465152401984321173245e-04	1.303771311743254321825064012685e-04	0.000000000000000000000000000000e+00
-4.767764799950443375564645975828e+03	-1.520317933765846253862247250410e-04	1.303503369062918699171349512511e-04	0.000000000000000000000000000000e+00
-4.767664799950443011766765266657e+03	-1.513194621996504798076832454257e-04	1.303236882384773906440322832623e-04	0.000000000000000000000000000000e+00
-4.767564799950442647968884557486e+03	-1.506060031352853673374675436136e-04	1.302971876203394877534458284885e-04	0.000000000000000000000000000000e+00
-4.767464799950442284171003848314e+03	-1.498914233247956601796646580738e-04	1.302708374842721284793400915447e-04	0.000000000000000000000000000000e+00
-4.767364799950441920373123139143e+03	-1.491757299311191630776518568524e-04	1.302446402455251705729266653577e-04	0.000000000000000000000000000000e+00
-4.767264799950441556575242429972e+03	-1.484589301387224935784708845787e-04	1.302185983021242126570632402505e-04	0.000000000000000000000000000000e+00
-4.767164799950441192777361720800e+03	-1.477410311534977575657900938921e-04	1.301927140347907427362500465406e-04	0.000000000000000000000000000000e+00
-4.767064799950440828979481011629e+03	-1.470220402026590079524320797688e-04	1.301669898068626390723323549281e-04	0.000000000000000000000000000000e+00
-4.766964799950440465181600302458e+03	-1.463019645346381070617064468209e-04	1.301414279642152402663435317720e-04	0.000000000000000000000000000000e+00
-4.766864799950440101383719593287e+03	-1.455808114189801282228192702561e-04	1.301160308351826050757282793313e-04	0.000000000000000000000000000000e+00
-4.766764799950439737585838884115e+03	-1.448585881462383507904678747735e-04	1.300908007304792872275978066199e-04	0.000000000000000000000000000000e+00
-4.766664799950439373787958174944e+03	-1.441353020278687943785123071194e-04	1.300657399431223812825281216377e-04	0.000000000000000000000000000000e+00
-4.766564799950439009990077465773e+03	-1.434109603961243465178321265796e-04	1.300408507483541105994445663541e-04	0.000000000000000000000000000000e+00
-4.766464799950438646192196756601e+03	-1.426855706039482940029883284438e-04	1.300161354035647134561037852052e-04	0.000000000000000000000000000000e+00
-4.766364799950438282394316047430e+03	-1.419591400248676102933964582320e-04	1.299915961482157357453903756550e-04	0.000000000000000000000000000000e+00
-4.766264799950437918596435338259e+03	-1.412316760528856194982505467550e-04	1.299672352037637302474282208209e-04	0.000000000000000000000000000000e+00
-4.766164799950437554798554629087e+03	-1.405031861023743351007952995246e-04	1.299430547735843624775065041632e-04	0.000000000000000000000000000000e+00
-4.766064799950437191000673919916e+03	-1.397736776079662836865663555486e-04	1.299190570428969231098204062391e-04	0.000000000000000000000000000000e+00
-4.765964799950436827202793210745e+03	-1.390431580244459492008701761989e-04	1.298952441786892469770264835205e-04	0.000000000000000000000000000000e+00
-4.765864799950436463404912501574e+03	-1.383116348266407293152863156038e-04	1.298716183296430386456127292760e-04	0.000000000000000000000000000000e+00
-4.765764799950436099607031792402e+03	-1.375791155093115123234093211124e-04	1.298481816260595503569746922423e-04	0.000000000000000000000000000000e+00
-4.765664799950435735809151083231e+03	-1.368456075870427661456130152828e-04	1.298249361797858020695778380471e-04	0.000000000000000000000000000000e+00
-4.765564799950435372011270374060e+03	-1.361111185941321936529457836684e-04	1.298018840841410725516630320087e-04	0.000000000000000000000000000000e+00
-4.765464799950435008213389664888e+03	-1.353756560844800085202654926775e-04	1.297790274138438783649296404121e-04	0.000000000000000000000000000000e+00
-4.765364799950434644415508955717e+03	-1.346392276314777502934511010935e-04	1.297563682249393865290876259877e-04	0.000000000000000000000000000000e+00
-4.765264799950434280617628246546e+03	-1.339018408278966657757452773936e-04	1.297339085547271524470613890401e-04	0.000000000000000000000000000000e+00
-4.765164799950433916819747537374e+03	-1.331635032857757109433366471407e-04	1.297116504216894541413884756054e-04	0.000000000000000000000000000000e+00
-4.765064799950433553021866828203e+03	-1.324242226363090378649101097608e-04	1.296895958254197891209441584337e-04	0.000000000000000000000000000000e+00
-4.764964799950433189223986119032e+03	-1.316840065297332105706540339440e-04	1.296677467465521030841324456873e-04	0.000000000000000000000000000000e+00
-4.764864799950432825426105409861e+03	-1.309428626352138246100725860188e-04	1.296461051466901812524029624640e-04	0.000000000000000000000000000000e+00
-4.764764799950432461628224700689e+03	-1.302007986407318284542006248117e-04	1.296246729683375818048540750738e-04	0.000000000000000000000000000000e+00
-4.764664799950432097830343991518e+03	-1.294578222529694383220039144433e-04	1.296034521348280029937050095157e-04	0.000000000000000000000000000000e+00
-4.764564799950431734032463282347e+03	-1.287139411971955380107474065099e-04	1.295824445502561381507455884332e-04	0.000000000000000000000000000000e+00
-4.764464799950431370234582573175e+03	-1.279691632171507805707660887506e-04	1.295616520994087746392747773072e-04	0.000000000000000000000000000000e+00
-4.764364799950431006436701864004e+03	-1.272234960749322562993668395137e-04	1.295410766476965433273427219518e-04	0.000000000000000000000000000000e+00
-4.764264799950430642638821154833e+03	-1.264769475508776186336440394697e-04	1.295207200410859662165902195241e-04	0.000000000000000000000000000000e+00
-4.764164799950430278840940445662e+03	-1.257295254434490745180236226375e-04	1.295005841060319919620658080106e-04	0.000000000000000000000000000000e+00
-4.764064799950429915043059736490e+03	-1.249812375691166700403950118314e-04	1.294806706494110192830204741909e-04	0.000000000000000000000000000000e+00
-4.763964799950429551245179027319e+03	-1.242320917622414405429714934215e-04	1.294609814584542456343541072528e-04	0.000000000000000000000000000000e+00
-4.763864799950429187447298318148e+03	-1.234820958749579644219557250651e-04	1.294415183006815308740938830212e-04	0.000000000000000000000000000000e+00
-4.763764799950428823649417608976e+03	-1.227312577770566458766621220633e-04	1.294222829238357759269045788031e-04	0.000000000000000000000000000000e+00
-4.763664799950428459851536899805e+03	-1.219795853558655233201887813088e-04	1.294032770558176267082506338824e-04	0.000000000000000000000000000000e+00
-4.763564799950428096053656190634e+03	-1.212270865161317389769105035136e-04	1.293845024046206659395358284925e-04	0.000000000000000000000000000000e+00
-4.763464799950427732255775481462e+03	-1.204737691799026019041571333723e-04	1.293659606582671470643292055414e-04	0.000000000000000000000000000000e+00
-4.763364799950427368457894772291e+03	-1.197196412864062444380772176622e-04	1.293476534847439992151341137117e-04	0.000000000000000000000000000000e+00
-4.763264799950427004660014063120e+03	-1.189647107919319262737956055531e-04	1.293295825319394555964064297271e-04	0.000000000000000000000000000000e+00
-4.763164799950426640862133353949e+03	-1.182089856697099319697563668541e-04	1.293117494275800884433874626822e-04	0.000000000000000000000000000000e+00
-4.763064799950426277064252644777e+03	-1.174524739097910618762510281954e-04	1.292941557791682505567515404366e-04	0.000000000000000000000000000000e+00
-4.762964799950425913266371935606e+03	-1.166951835189258384608765317658e-04	1.292768031739200860433941508987e-04	0.000000000000000000000000000000e+00
-4.762864799950425549468491226435e+03	-1.159371225204431840854341073666e-04	1.292596931787038663178718289615e-04	0.000000000000000000000000000000e+00
-4.762764799950425185670610517263e+03	-1.151782989541288819423936473640e-04	1.292428273399788682049282861897e-04	0.000000000000000000000000000000e+00
-4.762664799950424821872729808092e+03	-1.144187208761035626529076192348e-04	1.292262071837347399329981589844e-04	0.000000000000000000000000000000e+00
-4.762564799950424458074849098921e+03	-1.136583963587003249465917642524e-04	1.292098342154313279136340630870e-04	0.000000000000000000000000000000e+00
-4.762464799950424094276968389750e+03	-1.128973334903420446331812065921e-04	1.291937099199388829916940180098e-04	0.000000000000000000000000000000e+00
-4.762364799950423730479087680578e+03	-1.121355403754182769983718803708e-04	1.291778357614788087966151142183e-04	0.000000000000000000000000000000e+00
-4.762264799950423366681206971407e+03	-1.113730251341617932814287428300e-04	1.291622131835649521947734230665e-04	0.000000000000000000000000000000e+00
-4.762164799950423002883326262236e+03	-1.106097959025247376820336175918e-04	1.291468436089452190024956523828e-04	0.000000000000000000000000000000e+00
-4.762064799950422639085445553064e+03	-1.098458608320544997640627604696e-04	1.291317284395437589052113569466e-04	0.000000000000000000000000000000e+00
-4.761964799950422275287564843893e+03	-1.090812280897691396259682750092e-04	1.291168690564036111625284553028e-04	0.000000000000000000000000000000e+00
-4.761864799950421911489684134722e+03	-1.083159058580325013630349384464e-04	1.291022668196298110992320529178e-04	0.000000000000000000000000000000e+00
-4.761764799950421547691803425550e+03	-1.075499023344289877164581259450e-04	1.290879230683330386973695080854e-04	0.000000000000000000000000000000e+00
-4.761664799950421183893922716379e+03	-1.067832257316379145940798967018e-04	1.290738391205736737641501798990e-04	0.000000000000000000000000000000e+00
-4.761564799950420820096042007208e+03	-1.060158842773076216456362708129e-04	1.290600162733063389908227946989e-04	0.000000000000000000000000000000e+00
-4.761464799950420456298161298037e+03	-1.052478862139291356046083558695e-04	1.290464558023249580075847431360e-04	0.000000000000000000000000000000e+00
-4.761364799950420092500280588865e+03	-1.044792397987095625795303521777e-04	1.290331589622083284345233078483e-04	0.000000000000000000000000000000e+00
-4.761264799950419728702399879694e+03	-1.037099533034451008745371880515e-04	1.290201269862661557184801974785e-04	0.000000000000000000000000000000e+00
-4.761164799950419364904519170523e+03	-1.029400350143936878916789412486e-04	1.290073610864855206507850748920e-04	0.000000000000000000000000000000e+00
[truncated: 84,862 more rows]
