# Supplementary material for: Light-wave-controlled Haldane model in monolayer hexagonal boron nitride
Source: Nature. 2024 Apr 15;628(8009):752–7. doi: 10.1038/s41586-024-07244-z (PMC11041748; doi:10.1038/s41586-024-07244-z)
Supplement: Supplementary file 1 — This zipped file contains source data files for Supplementary Figs. 1–4 and Extended Data Figs 2–5, 7, 8, 11 and 10. [file 41586_2024_7244_MOESM1_ESM.zip › Data source/Extended data fig 3/vpot_panel_g.csv]

# vector potential of laser 2 x y z direction
-4.960964799951146233070176094770e+03	0.000000000000000000000000000000e+00	0.000000000000000000000000000000e+00	0.000000000000000000000000000000e+00
-4.960864799951145869272295385599e+03	-3.252238278278502273491314513224e-08	-1.107002848356815310036044904159e-07	0.000000000000000000000000000000e+00
-4.960764799951145505474414676428e+03	-6.627940895810925316341860775993e-08	-2.214802362092399858034514432623e-07	0.000000000000000000000000000000e+00
-4.960664799951145141676533967257e+03	-1.012714230603784340411043884793e-07	-3.323415328482027745863897766343e-07	0.000000000000000000000000000000e+00
-4.960564799951144777878653258085e+03	-1.374987530964407724848222024788e-07	-4.432858535878933673848108394655e-07	0.000000000000000000000000000000e+00
-4.960464799951144414080772548914e+03	-1.749617105324470105061601243185e-07	-5.543148773159430789094154548580e-07	0.000000000000000000000000000000e+00
-4.960364799951144050282891839743e+03	-2.136605902809718316789227860603e-07	-6.654302829167497550040999594601e-07	0.000000000000000000000000000000e+00
-4.960264799951143686485011130571e+03	-2.535956706884741603948521006251e-07	-7.766337492158850150841863449469e-07	0.000000000000000000000000000000e+00
-4.960164799951143322687130421400e+03	-2.947672135230200678027764199518e-07	-8.879269549244470462380117090073e-07	0.000000000000000000000000000000e+00
-4.960064799951142958889249712229e+03	-3.371754639623063082695859655341e-07	-9.993115785833649046922873976362e-07	0.000000000000000000000000000000e+00
-4.959964799951142595091369003057e+03	-3.808206505819859289660228238161e-07	-1.110789298507653265850043770857e-06	0.000000000000000000000000000000e+00
-4.959864799951142231293488293886e+03	-4.257029853442568302430341984494e-07	-1.222361792730616775868213337575e-06	0.000000000000000000000000000000e+00
-4.959764799951141867495607584715e+03	-4.718226635867916802858691455863e-07	-1.334030738948011098675785514323e-06	0.000000000000000000000000000000e+00
-4.959664799951141503697726875544e+03	-5.191798640119316805312450237297e-07	-1.445797814462156317388678329616e-06	0.000000000000000000000000000000e+00
-4.959564799951141139899846166372e+03	-5.677747486761874334674528308486e-07	-1.557664696126005866494879277540e-06	0.000000000000000000000000000000e+00
-4.959464799951140776101965457201e+03	-6.176074629800231429553191049575e-07	-1.669633060287174171183407524188e-06	0.000000000000000000000000000000e+00
-4.959364799951140412304084748030e+03	-6.686781356579466463826858305119e-07	-1.781704582731919182168834822622e-06	0.000000000000000000000000000000e+00
-4.959264799951140048506204038858e+03	-7.209868787689013611250272994813e-07	-1.893880938629088064582600865748e-06	0.000000000000000000000000000000e+00
-4.959164799951139684708323329687e+03	-7.745337876869445810817981293295e-07	-2.006163802474020535216965924197e-06	0.000000000000000000000000000000e+00
-4.959064799951139320910442620516e+03	-8.293189410922344108429370666824e-07	-2.118554848032417259659889244294e-06	0.000000000000000000000000000000e+00
-4.958964799951138957112561911345e+03	-8.853424009622827740799270480887e-07	-2.231055748284165686024307917457e-06	0.000000000000000000000000000000e+00
-4.958864799951138593314681202173e+03	-9.426042125635531643463877610190e-07	-2.343668175367136656040735476214e-06	0.000000000000000000000000000000e+00
-4.958764799951138229516800493002e+03	-1.001104404443325317136171716259e-06	-2.456393800520944170216654928174e-06	0.000000000000000000000000000000e+00
-4.958664799951137865718919783831e+03	-1.060842988421869790121036987440e-06	-2.569234294030670636403311177243e-06	0.000000000000000000000000000000e+00
-4.958564799951137501921039074659e+03	-1.121819959584909158161847124446e-06	-2.682191325170561201659928662888e-06	0.000000000000000000000000000000e+00
-4.958464799951137138123158365488e+03	-1.184035296276387634191690038932e-06	-2.795266562147688014448301471737e-06	0.000000000000000000000000000000e+00
-4.958364799951136774325277656317e+03	-1.247488960091546151355600471899e-06	-2.908461672045586111223650430113e-06	0.000000000000000000000000000000e+00
-4.958264799951136410527396947145e+03	-1.312180895870285436352348923394e-06	-3.021778320767858809839379041762e-06	0.000000000000000000000000000000e+00
-4.958164799951136046729516237974e+03	-1.378111031690842273208477859747e-06	-3.135218172981758115479885423715e-06	0.000000000000000000000000000000e+00
-4.958064799951135682931635528803e+03	-1.445279278863732794188959838999e-06	-3.248782892061737598022588477398e-06	0.000000000000000000000000000000e+00
-4.957964799951135319133754819632e+03	-1.513685531926044113007413967342e-06	-3.362474140032983670059799075069e-06	0.000000000000000000000000000000e+00
-4.957864799951134955335874110460e+03	-1.583329668635995738030022850218e-06	-3.476293577514922724481594498713e-06	0.000000000000000000000000000000e+00
-4.957764799951134591537993401289e+03	-1.654211549967808458439302854437e-06	-3.590242863664704555136169758511e-06	0.000000000000000000000000000000e+00
-4.957664799951134227740112692118e+03	-1.726331020106883456214806257800e-06	-3.704323656120671377930085588215e-06	0.000000000000000000000000000000e+00
-4.957564799951133863942231982946e+03	-1.799687906445251621623997520527e-06	-3.818537610945796782258888912853e-06	0.000000000000000000000000000000e+00
-4.957464799951133500144351273775e+03	-1.874282019577371211012687887698e-06	-3.932886382571118753207102536340e-06	0.000000000000000000000000000000e+00
-4.957364799951133136346470564604e+03	-1.950113153296195919863880927081e-06	-4.047371623739147706276270827219e-06	0.000000000000000000000000000000e+00
-4.957264799951132772548589855433e+03	-2.027181084589560593211838429584e-06	-4.161994985447266475300006488558e-06	0.000000000000000000000000000000e+00
-4.957164799951132408750709146261e+03	-2.105485573636839680665162194417e-06	-4.276758116891106159920040580280e-06	0.000000000000000000000000000000e+00
-4.957064799951132044952828437090e+03	-2.185026363805953821971197331697e-06	-4.391662665407916890864589015697e-06	0.000000000000000000000000000000e+00
-4.956964799951131681154947727919e+03	-2.265803181650647483123556941154e-06	-4.506710276419927583798404752136e-06	0.000000000000000000000000000000e+00
-4.956864799951131317357067018747e+03	-2.347815736908079571143657254817e-06	-4.621902593377690446579779404157e-06	0.000000000000000000000000000000e+00
-4.956764799951130953559186309576e+03	-2.431063722496723215888000599327e-06	-4.737241257703420404319861330977e-06	0.000000000000000000000000000000e+00
-4.956664799951130589761305600405e+03	-2.515546814514539143497421497253e-06	-4.852727908734322665980712163680e-06	0.000000000000000000000000000000e+00
-4.956564799951130225963424891233e+03	-2.601264672237498450937075167300e-06	-4.968364183665918596907468823831e-06	0.000000000000000000000000000000e+00
-4.956464799951129862165544182062e+03	-2.688216938118378548661915536377e-06	-5.084151717495366509162822016288e-06	0.000000000000000000000000000000e+00
-4.956364799951129498367663472891e+03	-2.776403237785875046571499105696e-06	-5.200092142964773981532022179008e-06	0.000000000000000000000000000000e+00
-4.956264799951129134569782763720e+03	-2.865823180044005442815117923328e-06	-5.316187090504510179527885432860e-06	0.000000000000000000000000000000e+00
-4.956164799951128770771902054548e+03	-2.956476356871826638303890275039e-06	-5.432438188176519022428746785724e-06	0.000000000000000000000000000000e+00
-4.956064799951128406974021345377e+03	-3.048362343423462041765072821908e-06	-5.548847061617628962184624319409e-06	0.000000000000000000000000000000e+00
-4.955964799951128043176140636206e+03	-3.141480698028424289294964488750e-06	-5.665415333982866150455172393752e-06	0.000000000000000000000000000000e+00
-4.955864799951127679378259927034e+03	-3.235830962192253060168188952272e-06	-5.782144625888771840812371122231e-06	0.000000000000000000000000000000e+00
-4.955764799951127315580379217863e+03	-3.331412660597427754838361149692e-06	-5.899036555356715555778479576077e-06	0.000000000000000000000000000000e+00
-4.955664799951126951782498508692e+03	-3.428225301104629997545969813388e-06	-6.016092737756225194522934074381e-06	0.000000000000000000000000000000e+00
-4.955564799951126587984617799520e+03	-3.526268374754282695183538534622e-06	-6.133314785748316293526299219918e-06	0.000000000000000000000000000000e+00
-4.955464799951126224186737090349e+03	-3.625541355768401227801850036925e-06	-6.250704309228831451639585986557e-06	0.000000000000000000000000000000e+00
-4.955364799951125860388856381178e+03	-3.726043701552756347240760032014e-06	-6.368262915271786531407147841088e-06	0.000000000000000000000000000000e+00
-4.955264799951125496590975672007e+03	-3.827774852699315326083184113370e-06	-6.485992208072728718850838425247e-06	0.000000000000000000000000000000e+00
-4.955164799951125132793094962835e+03	-3.930734232989032084183353421558e-06	-6.603893788892108982814272560846e-06	0.000000000000000000000000000000e+00
-4.955064799951124768995214253664e+03	-4.034921249394912600902927957147e-06	-6.721969255998663004636559797911e-06	0.000000000000000000000000000000e+00
-4.954964799951124405197333544493e+03	-4.140335292085402623383540154922e-06	-6.840220204612809895517930303122e-06	0.000000000000000000000000000000e+00
-4.954864799951124041399452835321e+03	-4.246975734428050237010722478548e-06	-6.958648226850061925313675054161e-06	0.000000000000000000000000000000e+00
-4.954764799951123677601572126150e+03	-4.354841932993521648616840058477e-06	-7.077254911664457968250609154470e-06	0.000000000000000000000000000000e+00
-4.954664799951123313803691416979e+03	-4.463933227559889714293039214565e-06	-7.196041844792009654137743962510e-06	0.000000000000000000000000000000e+00
-4.954564799951122950005810707808e+03	-4.574248941117239257523469087019e-06	-7.315010608694170389466535087131e-06	0.000000000000000000000000000000e+00
-4.954464799951122586207929998636e+03	-4.685788379872584095444092849858e-06	-7.434162782501321319170075468952e-06	0.000000000000000000000000000000e+00
-4.954364799951122222410049289465e+03	-4.798550833255061891908198334900e-06	-7.553499941956281852337758836446e-06	0.000000000000000000000000000000e+00
-4.954264799951121858612168580294e+03	-4.912535573921478835159124681775e-06	-7.673023659357846445951308045341e-06	0.000000000000000000000000000000e+00
-4.954164799951121494814287871122e+03	-5.027741857762132142309688398463e-06	-7.792735503504339176312695758320e-06	0.000000000000000000000000000000e+00
-4.954064799951121131016407161951e+03	-5.144168923906951048209777038744e-06	-7.912637039637203885855849805342e-06	0.000000000000000000000000000000e+00
-4.953964799951120767218526452780e+03	-5.261815994731928326614851104681e-06	-8.032729829384607035452567358469e-06	0.000000000000000000000000000000e+00
-4.953864799951120403420645743608e+03	-5.380682275865872836841455328916e-06	-8.153015430705087143530528093205e-06	0.000000000000000000000000000000e+00
-4.953764799951120039622765034437e+03	-5.500766956197472084481425030900e-06	-8.273495397831222012883199690148e-06	0.000000000000000000000000000000e+00
-4.953664799951119675824884325266e+03	-5.622069207882647855515842461038e-06	-8.394171281213328144731739000051e-06	0.000000000000000000000000000000e+00
-4.953564799951119312027003616095e+03	-5.744588186352235417014844287564e-06	-8.515044627463200810368361415303e-06	0.000000000000000000000000000000e+00
-4.953464799951118948229122906923e+03	-5.868323030319935462446444968121e-06	-8.636116979297874451590444344617e-06	0.000000000000000000000000000000e+00
-4.953364799951118584431242197752e+03	-5.993272861790616728625523401686e-06	-8.757389875483430514979676928533e-06	0.000000000000000000000000000000e+00
-4.953264799951118220633361488581e+03	-6.119436786068900674634245262506e-06	-8.878864850778839167499099926939e-06	0.000000000000000000000000000000e+00
-4.953164799951117856835480779409e+03	-6.246813891768051092603496882161e-06	-9.000543435879833199342141270005e-06	0.000000000000000000000000000000e+00
-4.953064799951117493037600070238e+03	-6.375403250819188132113117528643e-06	-9.122427157362825972494908832733e-06	0.000000000000000000000000000000e+00
-4.952964799951117129239719361067e+03	-6.505203918480771681069358552962e-06	-9.244517537628868332814056907321e-06	0.000000000000000000000000000000e+00
-4.952864799951116765441838651896e+03	-6.636214933348436265255453070377e-06	-9.366816094847647873752015390547e-06	0.000000000000000000000000000000e+00
-4.952764799951116401643957942724e+03	-6.768435317365108009853621323648e-06	-9.489324342901528857663687177570e-06	0.000000000000000000000000000000e+00
-4.952664799951116037846077233553e+03	-6.901864075831436697223454646011e-06	-9.612043791329642959089980813747e-06	0.000000000000000000000000000000e+00
-4.952564799951115674048196524382e+03	-7.036500197416508192585840597566e-06	-9.734975945272013889359233318466e-06	0.000000000000000000000000000000e+00
-4.952464799951115310250315815210e+03	-7.172342654168905000248209619107e-06	-9.858122305413743007560835318603e-06	0.000000000000000000000000000000e+00
-4.952364799951114946452435106039e+03	-7.309390401528047187735322859359e-06	-9.981484367929232200968535371199e-06	0.000000000000000000000000000000e+00
-4.952264799951114582654554396868e+03	-7.447642378335840782879913313241e-06	-1.010506362442646097557236856135e-05	0.000000000000000000000000000000e+00
-4.952164799951114218856673687696e+03	-7.587097506848647196400336339961e-06	-1.022886156189131606265331486671e-05	0.000000000000000000000000000000e+00
-4.952064799951113855058792978525e+03	-7.727754692749522847988394302909e-06	-1.035287966263196845920300376287e-05	0.000000000000000000000000000000e+00
-4.951964799951113491260912269354e+03	-7.869612825160811158103218998505e-06	-1.047711940422330806658383212104e-05	0.000000000000000000000000000000e+00
-4.951864799951113127463031560183e+03	-8.012670776657009825473011732644e-06	-1.060158225945142745710002285531e-05	0.000000000000000000000000000000e+00
-4.951764799951112763665150851011e+03	-8.156927403277958283050845522677e-06	-1.072626969625817509727035842237e-05	0.000000000000000000000000000000e+00
-4.951664799951112399867270141840e+03	-8.302381544542314839238428270107e-06	-1.085118317768574245241880449342e-05	0.000000000000000000000000000000e+00
-4.951564799951112036069389432669e+03	-8.449032023461349762399191787310e-06	-1.097632416182133918269164807313e-05	0.000000000000000000000000000000e+00
-4.951464799951111672271508723497e+03	-8.596877646553051767561864915379e-06	-1.110169410174190391445842029938e-05	0.000000000000000000000000000000e+00
-4.951364799951111308473628014326e+03	-8.745917203856524188392007612691e-06	-1.122729444545888616248038860412e-05	0.000000000000000000000000000000e+00
-4.951264799951110944675747305155e+03	-8.896149468946699633551712660395e-06	-1.135312663586309601471482921831e-05	0.000000000000000000000000000000e+00
-4.951164799951110580877866595984e+03	-9.047573198949334163931901287015e-06	-1.147919211066960463909613493483e-05	0.000000000000000000000000000000e+00
-4.951064799951110217079985886812e+03	-9.200187134556343671195309530386e-06	-1.160549230236272102328217575851e-05	0.000000000000000000000000000000e+00
-4.950964799951109853282105177641e+03	-9.353990000041419777192068518712e-06	-1.173202863814103308890465088288e-05	0.000000000000000000000000000000e+00
-4.950864799951109489484224468470e+03	-9.508980503275959135565768842735e-06	-1.185880253986251487438932650242e-05	0.000000000000000000000000000000e+00
-4.950764799951109125686343759298e+03	-9.665157335745285806759274915834e-06	-1.198581542398969978634615946023e-05	0.000000000000000000000000000000e+00
-4.950664799951108761888463050127e+03	-9.822519172565190423342812442442e-06	-1.211306870153493177799056829125e-05	0.000000000000000000000000000000e+00
-4.950564799951108398090582340956e+03	-9.981064672498769205005383908791e-06	-1.224056377800568259613459010104e-05	0.000000000000000000000000000000e+00
-4.950464799951108034292701631784e+03	-1.014079247797356790540719562177e-05	-1.236830205334994356707739582291e-05	0.000000000000000000000000000000e+00
-4.950364799951107670494820922613e+03	-1.030170121509903407902488531311e-05	-1.249628492190169700359284737923e-05	0.000000000000000000000000000000e+00
-4.950264799951107306696940213442e+03	-1.046378949368424209260576562830e-05	-1.262451377232644690422336264390e-05	0.000000000000000000000000000000e+00
-4.950164799951106942899059504271e+03	-1.062705590725597050232812540438e-05	-1.275298998756684790839566190357e-05	0.000000000000000000000000000000e+00
-4.950064799951106579101178795099e+03	-1.079149903307704709337286330673e-05	-1.288171494478840201417229466285e-05	0.000000000000000000000000000000e+00
-4.949964799951106215303298085928e+03	-1.095711743216501070981739457411e-05	-1.301069001532522983490252482808e-05	0.000000000000000000000000000000e+00
-4.949864799951105851505417376757e+03	-1.112390964931107462825878029467e-05	-1.313991656462593502949741386399e-05	0.000000000000000000000000000000e+00
-4.949764799951105487707536667585e+03	-1.129187421309936945230945060104e-05	-1.326939595219953988347247331170e-05	0.000000000000000000000000000000e+00
-4.949664799951105123909655958414e+03	-1.146100963592653159653540761997e-05	-1.339912953156150728735093724531e-05	0.000000000000000000000000000000e+00
-4.949564799951104760111775249243e+03	-1.163131441402155943280576078092e-05	-1.352911865017985419462533819290e-05	0.000000000000000000000000000000e+00
-4.949464799951104396313894540071e+03	-1.180278702746598622696453523284e-05	-1.365936464942134639488201947044e-05	0.000000000000000000000000000000e+00
-4.949364799951104032516013830900e+03	-1.197542594021434445483633574048e-05	-1.378986886449776782582500589402e-05	0.000000000000000000000000000000e+00
-4.949264799951103668718133121729e+03	-1.214922960011493166196123311140e-05	-1.392063262441230677584659558566e-05	0.000000000000000000000000000000e+00
-4.949164799951103304920252412558e+03	-1.232419643893089141958602922289e-05	-1.405165725190600815516783761439e-05	0.000000000000000000000000000000e+00
-4.949064799951102941122371703386e+03	-1.250032487236158227185758851085e-05	-1.418294406340432571686678564493e-05	0.000000000000000000000000000000e+00
-4.948964799951102577324490994215e+03	-1.267761330006425500300897002415e-05	-1.431449436896376745153094955931e-05	0.000000000000000000000000000000e+00
-4.948864799951102213526610285044e+03	-1.285606010567600264915457536352e-05	-1.444630947221862907333626152573e-05	0.000000000000000000000000000000e+00
-4.948764799951101849728729575872e+03	-1.303566365683605609952777637517e-05	-1.457839067032783084414560709208e-05	0.000000000000000000000000000000e+00
-4.948664799951101485930848866701e+03	-1.321642230520834566606398069455e-05	-1.471073925392184757123155425251e-05	0.000000000000000000000000000000e+00
-4.948564799951101122132968157530e+03	-1.339833438650437266704239236415e-05	-1.484335650704973516675506950424e-05	0.000000000000000000000000000000e+00
-4.948464799951100758335087448359e+03	-1.358139822050637408412752243914e-05	-1.497624370712625207493432638595e-05	0.000000000000000000000000000000e+00
-4.948364799951100394537206739187e+03	-1.376561211109078706907402761539e-05	-1.510940212487908911943076256668e-05	0.000000000000000000000000000000e+00
-4.948264799951100030739326030016e+03	-1.395097434625202177042434942278e-05	-1.524283302429619760655701843355e-05	0.000000000000000000000000000000e+00
-4.948164799951099666941445320845e+03	-1.413748319812652215140841988061e-05	-1.537653766257321907243854619551e-05	0.000000000000000000000000000000e+00
-4.948064799951099303143564611673e+03	-1.432513692301712835157258968399e-05	-1.551051729006102175632657302895e-05	0.000000000000000000000000000000e+00
-4.947964799951098939345683902502e+03	-1.451393376141771687521525580067e-05	-1.564477315021333363566705121350e-05	0.000000000000000000000000000000e+00
-4.947864799951098575547803193331e+03	-1.470387193803817620486960177084e-05	-1.577930647953449912797990739577e-05	0.000000000000000000000000000000e+00
-4.947764799951098211749922484159e+03	-1.489494966182964668906588134867e-05	-1.591411850752732219009891179162e-05	0.000000000000000000000000000000e+00
-4.947664799951097847952041774988e+03	-1.508716512601006875008650270908e-05	-1.604921045664104494268310807659e-05	0.000000000000000000000000000000e+00
-4.947564799951097484154161065817e+03	-1.528051650809003094138444067696e-05	-1.618458354221940760989117968904e-05	0.000000000000000000000000000000e+00
-4.947464799951097120356280356646e+03	-1.547500196989888736147887582373e-05	-1.632023897244884059619558780430e-05	0.000000000000000000000000000000e+00
-4.947364799951096756558399647474e+03	-1.567061965761121049289794626702e-05	-1.645617794830676498341395785907e-05	0.000000000000000000000000000000e+00
-4.947264799951096392760518938303e+03	-1.586736770177351170353283182912e-05	-1.659240166351000144795771462647e-05	0.000000000000000000000000000000e+00
-4.947164799951096028962638229132e+03	-1.606524421733125990358927170920e-05	-1.672891130446330792708869994456e-05	0.000000000000000000000000000000e+00
-4.947064799951095665164757519960e+03	-1.626424730365619327593883214345e-05	-1.686570805020800876473409390943e-05	0.000000000000000000000000000000e+00
-4.946964799951095301366876810789e+03	-1.646437504457393255019939659611e-05	-1.700279307237077971136363085947e-05	0.000000000000000000000000000000e+00
-4.946864799951094937568996101618e+03	-1.666562550839187887988593339550e-05	-1.714016753511251423902975177249e-05	0.000000000000000000000000000000e+00
-4.946764799951094573771115392447e+03	-1.686799674792740987515869688362e-05	-1.727783259507733215794289538536e-05	0.000000000000000000000000000000e+00
-4.946664799951094209973234683275e+03	-1.707148680053637040303707306244e-05	-1.741578940134171359392298294999e-05	0.000000000000000000000000000000e+00
-4.946564799951093846175353974104e+03	-1.727609368814182427376117956452e-05	-1.755403909536373460980457350544e-05	0.000000000000000000000000000000e+00
-4.946464799951093482377473264933e+03	-1.748181541726315151659594537836e-05	-1.769258281093244851650894688966e-05	0.000000000000000000000000000000e+00
-4.946364799951093118579592555761e+03	-1.768864997904539637738757784646e-05	-1.783142167411738238059701333604e-05	0.000000000000000000000000000000e+00
-4.946264799951092754781711846590e+03	-1.789659534928891347171746317724e-05	-1.797055680321816905709378375811e-05	0.000000000000000000000000000000e+00
-4.946164799951092390983831137419e+03	-1.810564948847931209365350047058e-05	-1.810998930871428764253008858454e-05	0.000000000000000000000000000000e+00
-4.946064799951092027185950428247e+03	-1.831581034181767835130813515399e-05	-1.824972029321495639391480236835e-05	0.000000000000000000000000000000e+00
-4.945964799951091663388069719076e+03	-1.852707583925109545799382593234e-05	-1.838975085140914762045147301528e-05	0.000000000000000000000000000000e+00
-4.945864799951091299590189009905e+03	-1.873944389550345879084415623428e-05	-1.853008207001573132426293366581e-05	0.000000000000000000000000000000e+00
-4.945764799951090935792308300734e+03	-1.895291241010656538810985605181e-05	-1.867071502773375436638747526530e-05	0.000000000000000000000000000000e+00
-4.945664799951090571994427591562e+03	-1.916747926743147788512973417330e-05	-1.881165079519285515804657982208e-05	0.000000000000000000000000000000e+00
-4.945564799951090208196546882391e+03	-1.938314233672021371095335606771e-05	-1.895289043490380371278884730213e-05	0.000000000000000000000000000000e+00
-4.945464799951089844398666173220e+03	-1.959989947211769855924326511065e-05	-1.909443500120920432895979534926e-05	0.000000000000000000000000000000e+00
-4.945364799951089480600785464048e+03	-1.981774851270399768598390322083e-05	-1.923628554023431008052069657310e-05	0.000000000000000000000000000000e+00
-4.945264799951089116802904754877e+03	-2.003668728252686230344691009631e-05	-1.937844308983798638566613259382e-05	0.000000000000000000000000000000e+00
-4.945164799951088753005024045706e+03	-2.025671359063450975524986463761e-05	-1.952090867956381348884489779216e-05	0.000000000000000000000000000000e+00
-4.945064799951088389207143336535e+03	-2.047782523110874250459392809098e-05	-1.966368333059133463244783079915e-05	0.000000000000000000000000000000e+00
-4.944964799951088025409262627363e+03	-2.070001998309832800864924151618e-05	-1.980676805568744991816257372541e-05	0.000000000000000000000000000000e+00
-4.944864799951087661611381918192e+03	-2.092329561085265980787881168190e-05	-1.995016385915794569359989207857e-05	0.000000000000000000000000000000e+00
-4.944764799951087297813501209021e+03	-2.114764986375569983030088538900e-05	-2.009387173679916962858692242033e-05	0.000000000000000000000000000000e+00
-4.944664799951086934015620499849e+03	-2.137308047636020529882160123858e-05	-2.023789267584985825739092579756e-05	0.000000000000000000000000000000e+00
-4.944564799951086570217739790678e+03	-2.159958516842224701790149687941e-05	-2.038222765494311359874175793028e-05	0.000000000000000000000000000000e+00
-4.944464799951086206419859081507e+03	-2.182716164493600548702871566586e-05	-2.052687764405852207738947812210e-05	0.000000000000000000000000000000e+00
-4.944364799951085842621978372335e+03	-2.205580759616883806473533469195e-05	-2.067184360447443607598783099633e-05	0.000000000000000000000000000000e+00
-4.944264799951085478824097663164e+03	-2.228552069769662057128860321864e-05	-2.081712648872038423598571088569e-05	0.000000000000000000000000000000e+00
-4.944164799951085115026216953993e+03	-2.251629861043939721137498166659e-05	-2.096272724052965455323986609937e-05	0.000000000000000000000000000000e+00
-4.944064799951084751228336244822e+03	-2.274813898069728460666835689885e-05	-2.110864679479203671582168699850e-05	0.000000000000000000000000000000e+00
-4.943964799951084387430455535650e+03	-2.298103944018667059586390200021e-05	-2.125488607750669319083197672526e-05	0.000000000000000000000000000000e+00
-4.943864799951084023632574826479e+03	-2.321499760607666714459611234656e-05	-2.140144600573520649406875082654e-05	0.000000000000000000000000000000e+00
-4.943764799951083659834694117308e+03	-2.345001108102586479908606420519e-05	-2.154832748755478909002090970315e-05	0.000000000000000000000000000000e+00
-4.943664799951083296036813408136e+03	-2.368607745321934802593642765967e-05	-2.169553142201162881713347174717e-05	0.000000000000000000000000000000e+00
-4.943564799951082932238932698965e+03	-2.392319429640600531939212403110e-05	-2.184305869907441727218941340816e-05	0.000000000000000000000000000000e+00
-4.943464799951082568441051989794e+03	-2.416135916993609680661694860682e-05	-2.199091019958803404875380405059e-05	0.000000000000000000000000000000e+00
-4.943364799951082204643171280622e+03	-2.440056961879908951538152572791e-05	-2.213908679522737666528486855100e-05	0.000000000000000000000000000000e+00
-4.943264799951081840845290571451e+03	-2.464082317366179418548048640769e-05	-2.228758934845138022862523485834e-05	0.000000000000000000000000000000e+00
-4.943164799951081477047409862280e+03	-2.488211735090675957816561125746e-05	-2.243641871245717939902832027688e-05	0.000000000000000000000000000000e+00
-4.943064799951081113249529153109e+03	-2.512444965267093783612209478839e-05	-2.258557573113445331430132467787e-05	0.000000000000000000000000000000e+00
-4.942964799951080749451648443937e+03	-2.536781756688462767025150912392e-05	-2.273506123901992975614230751980e-05	0.000000000000000000000000000000e+00
-4.942864799951080385653767734766e+03	-2.561221856731067843260252203663e-05	-2.288487606125205194680313769418e-05	0.000000000000000000000000000000e+00
-4.942764799951080021855887025595e+03	-2.585765011358398218050368144727e-05	-2.303502101352582491673726128312e-05	0.000000000000000000000000000000e+00
-4.942664799951079658058006316423e+03	-2.610410965125122662684395424826e-05	-2.318549690204783127883692017690e-05	0.000000000000000000000000000000e+00
-4.942564799951079294260125607252e+03	-2.635159461181091575276459748611e-05	-2.333630452349141302112803253443e-05	0.000000000000000000000000000000e+00
-4.942464799951078930462244898081e+03	-2.660010241275366147089415091997e-05	-2.348744466495202270605452410379e-05	0.000000000000000000000000000000e+00
-4.942364799951078566664364188910e+03	-2.684963045760274295099476193904e-05	-2.363891810390277118140642254041e-05	0.000000000000000000000000000000e+00
-4.942264799951078202866483479738e+03	-2.710017613595494038428342087332e-05	-2.379072560815012436904666848214e-05	0.000000000000000000000000000000e+00
-4.942164799951077839068602770567e+03	-2.735173682352162624576916161168e-05	-2.394286793578978640088632257044e-05	0.000000000000000000000000000000e+00
-4.942064799951077475270722061396e+03	-2.760430988217013099526517261317e-05	-2.409534583516277587837174645191e-05	0.000000000000000000000000000000e+00
-4.941964799951077111472841352224e+03	-2.785789265996535272388971715696e-05	-2.424816004481164104537513348525e-05	0.000000000000000000000000000000e+00
-4.941864799951076747674960643053e+03	-2.811248249121166495616448710582e-05	-2.440131129343690196591490360056e-05	0.000000000000000000000000000000e+00
-4.941764799951076383877079933882e+03	-2.836807669649507178573355492546e-05	-2.455480029985364516780660393280e-05	0.000000000000000000000000000000e+00
-4.941664799951076020079199224710e+03	-2.862467258272562050909829101109e-05	-2.470862777294831140982578343568e-05	0.000000000000000000000000000000e+00
-4.941564799951075656281318515539e+03	-2.888226744318008530989540239009e-05	-2.486279441163564607919674032122e-05	0.000000000000000000000000000000e+00
-4.941464799951075292483437806368e+03	-2.914085855754490844119093673203e-05	-2.501730090481587320577934463461e-05	0.000000000000000000000000000000e+00
-4.941364799951074928685557097197e+03	-2.940044319195940229392204068315e-05	-2.517214793133201855405457758597e-05	0.000000000000000000000000000000e+00
-4.941264799951074564887676388025e+03	-2.966101859905922590401362859414e-05	-2.532733615992744277928098994845e-05	0.000000000000000000000000000000e+00
-4.941164799951074201089795678854e+03	-2.992258201802010540498386048647e-05	-2.548286624920355076650418935102e-05	0.000000000000000000000000000000e+00
-4.941064799951073837291914969683e+03	-3.018513067460179842603842925719e-05	-2.563873884757768392868293449993e-05	0.000000000000000000000000000000e+00
-4.940964799951073473494034260511e+03	-3.044866178119236003389407041464e-05	-2.579495459324122934524972650117e-05	0.000000000000000000000000000000e+00
-4.940864799951073109696153551340e+03	-3.071317253685263229130014694945e-05	-2.595151411411788475473369497415e-05	0.000000000000000000000000000000e+00
-4.940764799951072745898272842169e+03	-3.097866012736099808983977754728e-05	-2.610841802782214377594977028352e-05	0.000000000000000000000000000000e+00
-4.940664799951072382100392132998e+03	-3.124512172525839586887871912602e-05	-2.626566694161797086456804073418e-05	0.000000000000000000000000000000e+00
-4.940564799951072018302511423826e+03	-3.151255448989358166813484762869e-05	-2.642326145237764228814077160923e-05	0.000000000000000000000000000000e+00
-4.940464799951071654504630714655e+03	-3.178095556746865545452718215813e-05	-2.658120214654083104661823344639e-05	0.000000000000000000000000000000e+00
-4.940364799951071290706750005484e+03	-3.205032209108483478264550736725e-05	-2.673948960007384425879503608847e-05	0.000000000000000000000000000000e+00
-4.940264799951070926908869296312e+03	-3.232065118078847240070880508789e-05	-2.689812437842909094171811590357e-05	0.000000000000000000000000000000e+00
-4.940164799951070563110988587141e+03	-3.259193994361735168333038537014e-05	-2.705710703650471919668417386529e-05	0.000000000000000000000000000000e+00
-4.940064799951070199313107877970e+03	-3.286418547364719890471751462258e-05	-2.721643811860448378819876680268e-05	0.000000000000000000000000000000e+00
-4.939964799951069835515227168798e+03	-3.313738485203847333867774316296e-05	-2.737611815839779329392021656187e-05	0.000000000000000000000000000000e+00
-4.939864799951069471717346459627e+03	-3.341153514708339452785046397310e-05	-2.753614767887997070690622725131e-05	0.000000000000000000000000000000e+00
-4.939764799951069107919465750456e+03	-3.368663341425322705095443676093e-05	-2.769652719233271393763605450200e-05	0.000000000000000000000000000000e+00
-4.939664799951068744121585041285e+03	-3.396267669624579568299696519240e-05	-2.785725720028475282767643772530e-05	0.000000000000000000000000000000e+00
-4.939564799951068380323704332113e+03	-3.423966202303325805349903943053e-05	-2.801833819347272639191381848889e-05	0.000000000000000000000000000000e+00
-4.939464799951068016525823622942e+03	-3.451758641191012802647286594748e-05	-2.817977065180225657243032189037e-05	0.000000000000000000000000000000e+00
-4.939364799951067652727942913771e+03	-3.479644686754155657841536264385e-05	-2.834155504430924222094602404898e-05	0.000000000000000000000000000000e+00
-4.939264799951067288930062204599e+03	-3.507624038201180918794541696570e-05	-2.850369182912132587598245947458e-05	0.000000000000000000000000000000e+00
-4.939164799951066925132181495428e+03	-3.535696393487302782851142146647e-05	-2.866618145341963159056924981272e-05	0.000000000000000000000000000000e+00
-4.939064799951066561334300786257e+03	-3.563861449319425045911477467619e-05	-2.882902435340065522588123836378e-05	0.000000000000000000000000000000e+00
-4.938964799951066197536420077085e+03	-3.592118901161061347414998889960e-05	-2.899222095423839530223264482345e-05	0.000000000000000000000000000000e+00
-4.938864799951065833738539367914e+03	-3.620468443237285230884223152792e-05	-2.915577167004670407863750614119e-05	0.000000000000000000000000000000e+00
-4.938764799951065469940658658743e+03	-3.648909768539700533259220738280e-05	-2.931967690384181820335493529051e-05	0.000000000000000000000000000000e+00
-4.938664799951065106142777949572e+03	-3.677442568831438201660058440190e-05	-2.948393704750514686245034534640e-05	0.000000000000000000000000000000e+00
-4.938564799951064742344897240400e+03	-3.706066534652174794192691642536e-05	-2.964855248174624627560506950896e-05	0.000000000000000000000000000000e+00
-4.938464799951064378547016531229e+03	-3.734781355323176052930095325522e-05	-2.981352357606601780862405626227e-05	0.000000000000000000000000000000e+00
-4.938364799951064014749135822058e+03	-3.763586718952365549068633798768e-05	-2.997885068872014325516879573730e-05	0.000000000000000000000000000000e+00
-4.938264799951063650951255112886e+03	-3.792482312439411623996091127431e-05	-3.014453416668269968947506398660e-05	0.000000000000000000000000000000e+00
-4.938164799951063287153374403715e+03	-3.821467821480844145919444909687e-05	-3.031057434561004198148199961782e-05	0.000000000000000000000000000000e+00
-4.938064799951062923355493694544e+03	-3.850542930575190917657016353992e-05	-3.047697154980486488294599833893e-05	0.000000000000000000000000000000e+00
-4.937964799951062559557612985373e+03	-3.879707323028137801353143476746e-05	-3.064372609218051922343878379351e-05	0.000000000000000000000000000000e+00
-4.937864799951062195759732276201e+03	-3.908960680957714592994450830687e-05	-3.081083827422552461798924139380e-05	0.000000000000000000000000000000e+00
-4.937764799951061831961851567030e+03	-3.938302685299498515211422122739e-05	-3.097830838596833289647763942654e-05	0.000000000000000000000000000000e+00
-4.937664799951061468163970857859e+03	-3.967733015811846170387000576341e-05	-3.114613670594229820906898020816e-05	0.000000000000000000000000000000e+00
-4.937564799951061104366090148687e+03	-3.997251351081147177808639003871e-05	-3.131432350115086736021263735807e-05	0.000000000000000000000000000000e+00
-4.937464799951060740568209439516e+03	-4.026857368527098139611083982281e-05	-3.148286902703302764065795837922e-05	0.000000000000000000000000000000e+00
-4.937364799951060376770328730345e+03	-4.056550744408000323641683149134e-05	-3.165177352742894439485005220192e-05	0.000000000000000000000000000000e+00
-4.937264799951060012972448021173e+03	-4.086331153826083096127289029376e-05	-3.182103723454586963886869810381e-05	0.000000000000000000000000000000e+00
-4.937164799951059649174567312002e+03	-4.116198270732846327879181358433e-05	-3.199066036892424719001101762750e-05	0.000000000000000000000000000000e+00
-4.937064799951059285376686602831e+03	-4.146151767934425162167796918844e-05	-3.216064313940405496559937770229e-05	0.000000000000000000000000000000e+00
-4.936964799951058921578805893660e+03	-4.176191317096979854772698104171e-05	-3.233098574309139122727810300439e-05	0.000000000000000000000000000000e+00
-4.936864799951058557780925184488e+03	-4.206316588752105265196917782689e-05	-3.250168836532529121827184148685e-05	0.000000000000000000000000000000e+00
-4.936764799951058193983044475317e+03	-4.236527252302263387177469478040e-05	-3.267275117964476741734200504474e-05	0.000000000000000000000000000000e+00
-4.936664799951057830185163766146e+03	-4.266822976026238918492022866857e-05	-3.284417434775609373823201941889e-05	0.000000000000000000000000000000e+00
-4.936564799951057466387283056974e+03	-4.297203427084615159556313379596e-05	-3.301595801950033367460138333804e-05	0.000000000000000000000000000000e+00
-4.936464799951057102589402347803e+03	-4.327668271525272951317717118336e-05	-3.318810233282108528539422476200e-05	0.000000000000000000000000000000e+00
-4.936364799951056738791521638632e+03	-4.358217174288909941939559877788e-05	-3.336060741373247690196024439757e-05	0.000000000000000000000000000000e+00
-4.936264799951056374993640929461e+03	-4.388849799214582892781591483278e-05	-3.353347337628740678066446845307e-05	0.000000000000000000000000000000e+00
-4.936164799951056011195760220289e+03	-4.419565809045272346050267642248e-05	-3.370670032254599959593149849368e-05	0.000000000000000000000000000000e+00
-4.936064799951055647397879511118e+03	-4.450364865433464910734334685216e-05	-3.388028834254434076009646070737e-05	0.000000000000000000000000000000e+00
-4.935964799951055283599998801947e+03	-4.481246628946761298342010837459e-05	-3.405423751426340725489971816842e-05	0.000000000000000000000000000000e+00
-4.935864799951054919802118092775e+03	-4.512210759073502654549828183583e-05	-3.422854790359829661857901661470e-05	0.000000000000000000000000000000e+00
-4.935764799951054556004237383604e+03	-4.543256914228419252521282145629e-05	-3.440321956432763211581465911948e-05	0.000000000000000000000000000000e+00
-4.935664799951054192206356674433e+03	-4.574384751758300870268930671259e-05	-3.457825253808327961579927034563e-05	0.000000000000000000000000000000e+00
-4.935564799951053828408475965261e+03	-4.605593927947685463928154114832e-05	-3.475364685432025420568774576324e-05	0.000000000000000000000000000000e+00
-4.935464799951053464610595256090e+03	-4.636884098024572235579796042337e-05	-3.492940253028691818338105634645e-05	0.000000000000000000000000000000e+00
-4.935364799951053100812714546919e+03	-4.668254916166152319358106925762e-05	-3.510551957099538911448097233681e-05	0.000000000000000000000000000000e+00
-4.935264799951052737014833837748e+03	-4.699706035504561829228495350996e-05	-3.528199796919222571605148641716e-05	0.000000000000000000000000000000e+00
-4.935164799951052373216953128576e+03	-4.731237108132655913182371132386e-05	-3.545883770532933735707831202078e-05	0.000000000000000000000000000000e+00
-4.935064799951052009419072419405e+03	-4.762847785109799070464575709849e-05	-3.563603874753517138573508105104e-05	0.000000000000000000000000000000e+00
-4.934964799951051645621191710234e+03	-4.794537716467681896228766880164e-05	-3.581360105158611729708403870198e-05	0.000000000000000000000000000000e+00
-4.934864799951051281823311001062e+03	-4.826306551216154089225390810824e-05	-3.599152456087819550384701572376e-05	0.000000000000000000000000000000e+00
-4.934764799951050918025430291891e+03	-4.858153937349077788280388157105e-05	-3.616980920639898327640163189223e-05	0.000000000000000000000000000000e+00
-4.934664799951050554227549582720e+03	-4.890079521850203270443707692650e-05	-3.634845490669977107573915264815e-05	0.000000000000000000000000000000e+00
-4.934564799951050190429668873549e+03	-4.922082950699060234544049419192e-05	-3.652746156786803737081051335345e-05	0.000000000000000000000000000000e+00
-4.934464799951049826631788164377e+03	-4.954163868876872801666130796683e-05	-3.670682908350010641498895047619e-05	0.000000000000000000000000000000e+00
-4.934364799951049462833907455206e+03	-4.986321920372492133913255862865e-05	-3.688655733467410417813006628940e-05	0.000000000000000000000000000000e+00
-4.934264799951049099036026746035e+03	-5.018556748188350737213334062936e-05	-3.706664618992316500038428084274e-05	0.000000000000000000000000000000e+00
-4.934164799951048735238146036863e+03	-5.050867994346431671904770754900e-05	-3.724709550520888896776167120706e-05	0.000000000000000000000000000000e+00
-4.934064799951048371440265327692e+03	-5.083255299894261480244880835322e-05	-3.742790512389505000944919799188e-05	0.000000000000000000000000000000e+00
-4.933964799951048007642384618521e+03	-5.115718304910922087456320861421e-05	-3.760907487672159537446178734221e-05	0.000000000000000000000000000000e+00
-4.933864799951047643844503909349e+03	-5.148256648513077610553392848836e-05	-3.779060458177886872499148807059e-05	0.000000000000000000000000000000e+00
-4.933764799951047280046623200178e+03	-5.180869968861025561717228993253e-05	-3.797249404448211105656332819969e-05	0.000000000000000000000000000000e+00
-4.933664799951046916248742491007e+03	-5.213557903164762281824490264270e-05	-3.815474305754622589247071484664e-05	0.000000000000000000000000000000e+00
-4.933564799951046552450861781836e+03	-5.246320087690070735645872512798e-05	-3.833735140096080197622679941460e-05	0.000000000000000000000000000000e+00
-4.933464799951046188652981072664e+03	-5.279156157764624570077199861018e-05	-3.852031884196540023829538612610e-05	0.000000000000000000000000000000e+00
-4.933364799951045824855100363493e+03	-5.312065747784110468282178785238e-05	-3.870364513502511181336496193239e-05	0.000000000000000000000000000000e+00
-4.933264799951045461057219654322e+03	-5.345048491218372865504959712268e-05	-3.888733002180636000311153566145e-05	0.000000000000000000000000000000e+00
-4.933164799951045097259338945150e+03	-5.378104020617570184530781274290e-05	-3.907137323115299361829533264512e-05	0.000000000000000000000000000000e+00
-4.933064799951044733461458235979e+03	-5.411231967618356143321853291006e-05	-3.925577447906264459513703268811e-05	0.000000000000000000000000000000e+00
-4.932964799951044369663577526808e+03	-5.444431962950073937554038017161e-05	-3.944053346866333633344639530982e-05	0.000000000000000000000000000000e+00
-4.932864799951044005865696817636e+03	-5.477703636440971429570623296712e-05	-3.962564989019036308529400636225e-05	0.000000000000000000000000000000e+00
-4.932764799951043642067816108465e+03	-5.511046617024432600368682999559e-05	-3.981112342096346072301688012729e-05	0.000000000000000000000000000000e+00
-4.932664799951043278269935399294e+03	-5.544460532745227297497098151169e-05	-3.999695372536420790018571458369e-05	0.000000000000000000000000000000e+00
-4.932564799951042914472054690123e+03	-5.577945010765779278866238755086e-05	-4.018314045481374569696031429089e-05	0.000000000000000000000000000000e+00
-4.932464799951042550674173980951e+03	-5.611499677372449841963875094564e-05	-4.036968324775074121093382251146e-05	0.000000000000000000000000000000e+00
-4.932364799951042186876293271780e+03	-5.645124157981839748982749727091e-05	-4.055658172960960186972934060634e-05	0.000000000000000000000000000000e+00
-4.932264799951041823078412562609e+03	-5.678818077147110125486167975239e-05	-4.074383551279900822798471504704e-05	0.000000000000000000000000000000e+00
-4.932164799951041459280531853437e+03	-5.712581058564316911600744486321e-05	-4.093144419668070426235328973519e-05	0.000000000000000000000000000000e+00
-4.932064799951041095482651144266e+03	-5.746412725078765641999883895252e-05	-4.111940736754853838825704559490e-05	0.000000000000000000000000000000e+00
-4.931964799951040731684770435095e+03	-5.780312698691381133667133163101e-05	-4.130772459860781618476432974774e-05	0.000000000000000000000000000000e+00
-4.931864799951040367886889725924e+03	-5.814280600565093436692121198206e-05	-4.149639544995489706495639392614e-05	0.000000000000000000000000000000e+00
-4.931764799951040004089009016752e+03	-5.848316051031242758604516973620e-05	-4.168541946855708910189136640057e-05	0.000000000000000000000000000000e+00
-4.931664799951039640291128307581e+03	-5.882418669595999974114217123677e-05	-4.187479618823281490511134528276e-05	0.000000000000000000000000000000e+00
-4.931564799951039276493247598410e+03	-5.916588074946802042631405216255e-05	-4.206452512963204177142903517073e-05	0.000000000000000000000000000000e+00
-4.931464799951038912695366889238e+03	-5.950823884958805721698271717912e-05	-4.225460580021702354383897337620e-05	0.000000000000000000000000000000e+00
-4.931364799951038548897486180067e+03	-5.985125716701354155321532224399e-05	-4.244503769424327963965398735624e-05	0.000000000000000000000000000000e+00
-4.931264799951038185099605470896e+03	-6.019493186444464468722037597814e-05	-4.263582029274089256302981976177e-05	0.000000000000000000000000000000e+00
-4.931164799951037821301724761724e+03	-6.053925909665326882732466762249e-05	-4.282695306349606291550571879334e-05	0.000000000000000000000000000000e+00
-4.931064799951037457503844052553e+03	-6.088423501054823479359395799193e-05	-4.301843546103295578587888403632e-05	0.000000000000000000000000000000e+00
-4.930964799951037093705963343382e+03	-6.122985574524057131740734094549e-05	-4.321026692659581819062203367210e-05	0.000000000000000000000000000000e+00
-4.930864799951036729908082634211e+03	-6.157611743210900762893894588856e-05	-4.340244688813139466989840520306e-05	0.000000000000000000000000000000e+00
-4.930764799951036366110201925039e+03	-6.192301619486560834617477899755e-05	-4.359497476027162071038345558804e-05	0.000000000000000000000000000000e+00
-4.930664799951036002312321215868e+03	-6.227054814962157099425543727023e-05	-4.378784994431659399489326078836e-05	0.000000000000000000000000000000e+00
-4.930564799951035638514440506697e+03	-6.261870940495313194503607112651e-05	-4.398107182821784380761034882745e-05	0.000000000000000000000000000000e+00
-4.930464799951035274716559797525e+03	-6.296749606196764853949937590372e-05	-4.417463978656186471358907619233e-05	0.000000000000000000000000000000e+00
-4.930364799951034910918679088354e+03	-6.331690421436987094554876831509e-05	-4.436855318055394839385843774870e-05	0.000000000000000000000000000000e+00
-4.930264799951034547120798379183e+03	-6.366692994852829533096449932117e-05	-4.456281135800232718864946623860e-05	0.000000000000000000000000000000e+00
-4.930164799951034183322917670012e+03	-6.401756934354169321921279589560e-05	-4.475741365330256158611144101656e-05	0.000000000000000000000000000000e+00
-4.930064799951033819525036960840e+03	-6.436881847130578992305371954785e-05	-4.495235938742221909036195226506e-05	0.000000000000000000000000000000e+00
-4.929964799951033455727156251669e+03	-6.472067339658009205594774160275e-05	-4.514764786788590545524302299896e-05	0.000000000000000000000000000000e+00
-4.929864799951033091929275542498e+03	-6.507313017705483701620672309929e-05	-4.534327838876049920598457210197e-05	0.000000000000000000000000000000e+00
-4.929764799951032728131394833326e+03	-6.542618486341807799641645537747e-05	-4.553925023064072497404677908328e-05	0.000000000000000000000000000000e+00
-4.929664799951032364333514124155e+03	-6.577983349942295872823938562846e-05	-4.573556266063501143503272627910e-05	0.000000000000000000000000000000e+00
-4.929564799951032000535633414984e+03	-6.613407212195506954238027885751e-05	-4.593221493235162707340774046472e-05	0.000000000000000000000000000000e+00
-4.929464799951031636737752705812e+03	-6.648889676109995250635059660382e-05	-4.612920628588513443160690208344e-05	0.000000000000000000000000000000e+00
-4.929364799951031272939871996641e+03	-6.684430344021079629761306062363e-05	-4.632653594780310863342209781734e-05	0.000000000000000000000000000000e+00
-4.929264799951030909141991287470e+03	-6.720028817597618528683484084851e-05	-4.652420313113315406298650667161e-05	0.000000000000000000000000000000e+00
-4.929164799951030545344110578299e+03	-6.755684697848805190904808437580e-05	-4.672220703535023275188367564148e-05	0.000000000000000000000000000000e+00
-4.929064799951030181546229869127e+03	-6.791397585130968324491906873419e-05	-4.692054684636425704053613872091e-05	0.000000000000000000000000000000e+00
-4.928964799951029817748349159956e+03	-6.827167079154394444245185225029e-05	-4.711922173650802105277293763130e-05	0.000000000000000000000000000000e+00
-4.928864799951029453950468450785e+03	-6.862992778990159700638201689671e-05	-4.731823086452537611588595178880e-05	0.000000000000000000000000000000e+00
-4.928764799951029090152587741613e+03	-6.898874283076972550778765969071e-05	-4.751757337555973821760155195726e-05	0.000000000000000000000000000000e+00
-4.928664799951028726354707032442e+03	-6.934811189228028626644478871199e-05	-4.771724840114287328985895331179e-05	0.000000000000000000000000000000e+00
-4.928564799951028362556826323271e+03	-6.970803094637883221603574801506e-05	-4.791725505918399420071315808478e-05	0.000000000000000000000000000000e+00
-4.928464799951027998758945614100e+03	-7.006849595889333263704773502312e-05	-4.811759245395914912557175369123e-05	0.000000000000000000000000000000e+00
-4.928364799951027634961064904928e+03	-7.042950288960310130988856647249e-05	-4.831825967610089452150198829905e-05	0.000000000000000000000000000000e+00
-4.928264799951027271163184195757e+03	-7.079104769230784664074684897628e-05	-4.851925580258828658592601401622e-05	0.000000000000000000000000000000e+00
-4.928164799951026907365303486586e+03	-7.115312631489688441777802241361e-05	-4.872057989673716409464998555734e-05	0.000000000000000000000000000000e+00
-4.928064799951026543567422777414e+03	-7.151573469941843188245333973185e-05	-4.892223100819072261922701438941e-05	0.000000000000000000000000000000e+00
-4.927964799951026179769542068243e+03	-7.187886878214899666859893923032e-05	-4.912420817291041400497186852903e-05	0.000000000000000000000000000000e+00
-4.927864799951025815971661359072e+03	-7.224252449366296902934225787618e-05	-4.932651041316711012325521568123e-05	0.000000000000000000000000000000e+00
-4.927764799951025452173780649900e+03	-7.260669775890221406405844462029e-05	-4.952913673753258510818603399528e-05	0.000000000000000000000000000000e+00
-4.927664799951025088375899940729e+03	-7.297138449724589433827842688274e-05	-4.973208614087131607768219043741e-05	0.000000000000000000000000000000e+00
-4.927564799951024724578019231558e+03	-7.333658062258027895106982096962e-05	-4.993535760433256845761129660843e-05	0.000000000000000000000000000000e+00
-4.927464799951024360780138522387e+03	-7.370228204336879654790665172825e-05	-5.013895009534277946152899807508e-05	0.000000000000000000000000000000e+00
-4.927364799951023996982257813215e+03	-7.406848466272208833353907220243e-05	-5.034286256759824650227827524951e-05	0.000000000000000000000000000000e+00
-4.927264799951023633184377104044e+03	-7.443518437846823726771611218211e-05	-5.054709396105813408797691188568e-05	0.000000000000000000000000000000e+00
-4.927164799951023269386496394873e+03	-7.480237708322306502354420709722e-05	-5.075164320193776532107524102067e-05	0.000000000000000000000000000000e+00
-4.927064799951022905588615685701e+03	-7.517005866446055091859013153055e-05	-5.095650920270223865806563656733e-05	0.000000000000000000000000000000e+00
-4.926964799951022541790734976530e+03	-7.553822500458334571367402521247e-05	-5.116169086206032927226228235185e-05	0.000000000000000000000000000000e+00
-4.926864799951022177992854267359e+03	-7.590687198099343448946113577236e-05	-5.136718706495869534844195269940e-05	0.000000000000000000000000000000e+00
-4.926764799951021814194973558187e+03	-7.627599546616279952305356149012e-05	-5.157299668257642319066369474001e-05	0.000000000000000000000000000000e+00
-4.926664799951021450397092849016e+03	-7.664559132770430000501649114852e-05	-5.177911857231982982810447602162e-05	0.000000000000000000000000000000e+00
-4.926564799951021086599212139845e+03	-7.701565542844255175640444388563e-05	-5.198555157781760443407373384339e-05	0.000000000000000000000000000000e+00
-4.926464799951020722801331430674e+03	-7.738618362648496957611338187277e-05	-5.219229452891626145315251417145e-05	0.000000000000000000000000000000e+00
-4.926364799951020359003450721502e+03	-7.775717177529289090339575940547e-05	-5.239934624167587155513930996520e-05	0.000000000000000000000000000000e+00
-4.926264799951019995205570012331e+03	-7.812861572375275369048419626949e-05	-5.260670551836612462591122318933e-05	0.000000000000000000000000000000e+00
-4.926164799951019631407689303160e+03	-7.850051131624745045806818000145e-05	-5.281437114746269769014613837399e-05	0.000000000000000000000000000000e+00
-4.926064799951019267609808593988e+03	-7.887285439272765524571645601171e-05	-5.302234190364392776590590772301e-05	0.000000000000000000000000000000e+00
-4.925964799951018903811927884817e+03	-7.924564078878336740273391480827e-05	-5.323061654778778287481696973593e-05	0.000000000000000000000000000000e+00
-4.925864799951018540014047175646e+03	-7.961886633571544182649132315177e-05	-5.343919382696915831290271348131e-05	0.000000000000000000000000000000e+00
-4.925764799951018176216166466475e+03	-7.999252686060728183108092803622e-05	-5.364807247445749140580401048695e-05	0.000000000000000000000000000000e+00
-4.925664799951017812418285757303e+03	-8.036661818639655912102637280725e-05	-5.385725120971465409080644604067e-05	0.000000000000000000000000000000e+00
-4.925564799951017448620405048132e+03	-8.074113613194706929026417396855e-05	-5.406672873839319108831003024562e-05	0.000000000000000000000000000000e+00
-4.925464799951017084822524338961e+03	-8.111607651212061442617951012579e-05	-5.427650375233482912384203045164e-05	0.000000000000000000000000000000e+00
-4.925364799951016721024643629789e+03	-8.149143513784902123891357161867e-05	-5.448657492956935884456659557884e-05	0.000000000000000000000000000000e+00
-4.925264799951016357226762920618e+03	-8.186720781620622695330669049696e-05	-5.469694093431374712875603361084e-05	0.000000000000000000000000000000e+00
-4.925164799951015993428882211447e+03	-8.224339035048037875336862656539e-05	-5.490760041697164241854961508338e-05	0.000000000000000000000000000000e+00
-4.925064799951015629631001502275e+03	-8.261997854024613651465619446057e-05	-5.511855201413313755072834188020e-05	0.000000000000000000000000000000e+00
-4.924964799951015265833120793104e+03	-8.299696818143693487906942252152e-05	-5.532979434857485107187788364591e-05	0.000000000000000000000000000000e+00
-4.924864799951014902035240083933e+03	-8.337435506641736730239211627946e-05	-5.554132602926035414299399395333e-05	0.000000000000000000000000000000e+00
-4.924764799951014538237359374762e+03	-8.375213498405565141699535836040e-05	-5.575314565134087527089462588137e-05	0.000000000000000000000000000000e+00
-4.924664799951014174439478665590e+03	-8.413030371979614860464963266296e-05	-5.596525179615634385281094931308e-05	0.000000000000000000000000000000e+00
-4.924564799951013810641597956419e+03	-8.450885705573199198955419708668e-05	-5.617764303123671832404864567856e-05	0.000000000000000000000000000000e+00
-4.924464799951013446843717247248e+03	-8.488779077067768732631214412265e-05	-5.639031791030367344761883852122e-05	0.000000000000000000000000000000e+00
-4.924364799951013083045836538076e+03	-8.526710064024191717581280247629e-05	-5.660327497327255187814856740580e-05	0.000000000000000000000000000000e+00
-4.924264799951012719247955828905e+03	-8.564678243690029087100551441480e-05	-5.681651274625465453897016354645e-05	0.000000000000000000000000000000e+00
-4.924164799951012355450075119734e+03	-8.602683193006821645541781773403e-05	-5.703002974155986303612594912060e-05	0.000000000000000000000000000000e+00
-4.924064799951011991652194410563e+03	-8.640724488617384038430940806919e-05	-5.724382445769953989917963599332e-05	0.000000000000000000000000000000e+00
-4.923964799951011627854313701391e+03	-8.678801706873102788340756941210e-05	-5.745789537938977441147020419621e-05	0.000000000000000000000000000000e+00
-4.923864799951011264056432992220e+03	-8.716914423841241107027838497245e-05	-5.767224097755493337222679195442e-05	0.000000000000000000000000000000e+00
-4.923764799951010900258552283049e+03	-8.755062215312249128580657231424e-05	-5.788685970933151679054459726181e-05	0.000000000000000000000000000000e+00
-4.923664799951010536460671573877e+03	-8.793244656807082274083825490507e-05	-5.810175001807235916880325921063e-05	0.000000000000000000000000000000e+00
-4.923564799951010172662790864706e+03	-8.831461323584519616282373366545e-05	-5.831691033335111538915551676610e-05	0.000000000000000000000000000000e+00
-4.923464799951009808864910155535e+03	-8.869711790648494441520466313733e-05	-5.853233907096707863693119122672e-05	0.000000000000000000000000000000e+00
-4.923364799951009445067029446363e+03	-8.907995632755424811680122765267e-05	-5.874803463295031680842933630160e-05	0.000000000000000000000000000000e+00
-4.923264799951009081269148737192e+03	-8.946312424421554968141656605241e-05	-5.896399540756712740309855580456e-05	0.000000000000000000000000000000e+00
-4.923164799951008717471268028021e+03	-8.984661739930292669985972819902e-05	-5.918021976932579057131475486209e-05	0.000000000000000000000000000000e+00
-4.923064799951008353673387318850e+03	-9.023043153339560084724019217717e-05	-5.939670607898266775160137087575e-05	0.000000000000000000000000000000e+00
-4.922964799951007989875506609678e+03	-9.061456238489147389531669363194e-05	-5.961345268354860523971061603277e-05	0.000000000000000000000000000000e+00
-4.922864799951007626077625900507e+03	-9.099900569008067727737321117587e-05	-5.983045791629564268956573136471e-05	0.000000000000000000000000000000e+00
-4.922764799951007262279745191336e+03	-9.138375718321917586320357607121e-05	-6.004772009676407397990929859510e-05	0.000000000000000000000000000000e+00
-4.922664799951006898481864482164e+03	-9.176881259660245304925901832505e-05	-6.026523753076977913149467336318e-05	0.000000000000000000000000000000e+00
-4.922564799951006534683983772993e+03	-9.215416766063918229626855671555e-05	-6.048300851041191536624705427094e-05	0.000000000000000000000000000000e+00
-4.922464799951006170886103063822e+03	-9.253981810392499353454948129993e-05	-6.070103131408090632202198544398e-05	0.000000000000000000000000000000e+00
-4.922364799951005807088222354650e+03	-9.292575965331619891173636771597e-05	-6.091930420646677008054276081239e-05	0.000000000000000000000000000000e+00
-4.922264799951005443290341645479e+03	-9.331198803400365406578165217155e-05	-6.113782543856772502214452780223e-05	0.000000000000000000000000000000e+00
-4.922164799951005079492460936308e+03	-9.369849896958657874037473822781e-05	-6.135659324769916159875160488468e-05	0.000000000000000000000000000000e+00
-4.922064799951004715694580227137e+03	-9.408528818214645871552403999516e-05	-6.157560585750291226245223263902e-05	0.000000000000000000000000000000e+00
-4.921964799951004351896699517965e+03	-9.447235139232092063308471319161e-05	-6.179486147795682632593433636359e-05	0.000000000000000000000000000000e+00
-4.921864799951003988098818808794e+03	-9.485968431937771524250363475161e-05	-6.201435830538470396489092451020e-05	0.000000000000000000000000000000e+00
-4.921764799951003624300938099623e+03	-9.524728268128868709403722636608e-05	-6.223409452246648771844145242582e-05	0.000000000000000000000000000000e+00
-4.921664799951003260503057390451e+03	-9.563514219480374423196927802238e-05	-6.245406829824886056536786815840e-05	0.000000000000000000000000000000e+00
-4.921564799951002896705176681280e+03	-9.602325857552490920299170795715e-05	-6.267427778815607439331231143242e-05	0.000000000000000000000000000000e+00
-4.921464799951002532907295972109e+03	-9.641162753798038361711247867802e-05	-6.289472113400115793873518255097e-05	0.000000000000000000000000000000e+00
-4.921364799951002169109415262938e+03	-9.680024479569859915603635691639e-05	-6.311539646399742288247064481155e-05	0.000000000000000000000000000000e+00
-4.921264799951001805311534553766e+03	-9.718910606128233634418145392431e-05	-6.333630189277029520593387257321e-05	0.000000000000000000000000000000e+00
-4.921164799951001441513653844595e+03	-9.757820704648280266211429756495e-05	-6.355743552136943115039857676862e-05	0.000000000000000000000000000000e+00
-4.921064799951001077715773135424e+03	-9.796754346227383263272930902232e-05	-6.377879543728125330461636854906e-05	0.000000000000000000000000000000e+00
-4.920964799951000713917892426252e+03	-9.835711101892600659226534309809e-05	-6.400037971444167642781630789273e-05	0.000000000000000000000000000000e+00
-4.920864799951000350120011717081e+03	-9.874690542608081011890369671491e-05	-6.422218641324923984851913427718e-05	0.000000000000000000000000000000e+00
-4.920764799950999986322131007910e+03	-9.913692239282483411894758562610e-05	-6.444421358057855157147608693435e-05	0.000000000000000000000000000000e+00
-4.920664799950999622524250298738e+03	-9.952715762776398846552877719418e-05	-6.466645924979401698767800255041e-05	0.000000000000000000000000000000e+00
-4.920564799950999258726369589567e+03	-9.991760683909767497973275496292e-05	-6.488892144076393350259762682342e-05	0.000000000000000000000000000000e+00
-4.920464799950998894928488880396e+03	-1.003082657346930552794139757111e-04	-6.511159815987485621497504739708e-05	0.000000000000000000000000000000e+00
-4.920364799950998531130608171225e+03	-1.006991300221592237603210340247e-04	-6.533448740004632951383634065223e-05	0.000000000000000000000000000000e+00
-4.920264799950998167332727462053e+03	-1.010901954089215025499662314878e-04	-6.555758714074590327858249594328e-05	0.000000000000000000000000000000e+00
-4.920164799950997803534846752882e+03	-1.014814576022956144887507412555e-04	-6.578089534800450144478439762352e-05	0.000000000000000000000000000000e+00
-4.920064799950997439736966043711e+03	-1.018729123095619916363613333132e-04	-6.600440997443208872557524058422e-05	0.000000000000000000000000000000e+00
-4.919964799950997075939085334539e+03	-1.022645552380400024630041633245e-04	-6.622812895923366259369469144502e-05	0.000000000000000000000000000000e+00
-4.919864799950996712141204625368e+03	-1.026563820951621654881114054092e-04	-6.645205022822557052418479539568e-05	0.000000000000000000000000000000e+00
-4.919764799950996348343323916197e+03	-1.030483885885484442342108213353e-04	-6.667617169385215249773762868912e-05	0.000000000000000000000000000000e+00
-4.919664799950995984545443207026e+03	-1.034405704260804608656323932969e-04	-6.690049125520268165964038464821e-05	0.000000000000000000000000000000e+00
-4.919564799950995620747562497854e+03	-1.038329233159757775898507370371e-04	-6.712500679802865734442651746150e-05	0.000000000000000000000000000000e+00
-4.919464799950995256949681788683e+03	-1.042254429668620831911374224887e-04	-6.734971619476138270359716342384e-05	0.000000000000000000000000000000e+00
-4.919364799950994893151801079512e+03	-1.046181250878514473268490747593e-04	-6.757461730452990825157577603477e-05	0.000000000000000000000000000000e+00
-4.919264799950994529353920370340e+03	-1.050109653886145748237154751159e-04	-6.779970797317923290967872640422e-05	0.000000000000000000000000000000e+00
-4.919164799950994165556039661169e+03	-1.054039595794549515539104134199e-04	-6.802498603328889807337342965354e-05	0.000000000000000000000000000000e+00
-4.919064799950993801758158951998e+03	-1.057971033713831122838669451802e-04	-6.825044930419185273007959269265e-05	0.000000000000000000000000000000e+00
-4.918964799950993437960278242826e+03	-1.061903924761908001028754000572e-04	-6.847609559199363028509505157970e-05	0.000000000000000000000000000000e+00
-4.918864799950993074162397533655e+03	-1.065838226065251394042085464342e-04	-6.870192268959190485828197880736e-05	0.000000000000000000000000000000e+00
-4.918764799950992710364516824484e+03	-1.069773894759627953137195999211e-04	-6.892792837669629152624189982745e-05	0.000000000000000000000000000000e+00
-4.918664799950992346566636115313e+03	-1.073710887990841331184402318577e-04	-6.915411041984853958777823557114e-05	0.000000000000000000000000000000e+00
-4.918564799950991982768755406141e+03	-1.077649162915473370375971096102e-04	-6.938046657244296977484765420741e-05	0.000000000000000000000000000000e+00
-4.918464799950991618970874696970e+03	-1.081588676701625154411012807998e-04	-6.960699457474731803932610496588e-05	0.000000000000000000000000000000e+00
-4.918364799950991255172993987799e+03	-1.085529386529657654104560893238e-04	-6.983369215392380973273650512922e-05	0.000000000000000000000000000000e+00
-4.918264799950990891375113278627e+03	-1.089471249592932508521922474465e-04	-7.006055702405062680926395302095e-05	0.000000000000000000000000000000e+00
-4.918164799950990527577232569456e+03	-1.093414223098552535062485957518e-04	-7.028758688614365963184121843810e-05	0.000000000000000000000000000000e+00
-4.918064799950990163779351860285e+03	-1.097358264268101426391899266832e-04	-7.051477942817854338130451052891e-05	0.000000000000000000000000000000e+00
-4.917964799950989799981471151114e+03	-1.101303330338383853950062762905e-04	-7.074213232511310104136392773455e-05	0.000000000000000000000000000000e+00
-4.917864799950989436183590441942e+03	-1.105249378562164893832764356318e-04	-7.096964323891003032906271696945e-05	0.000000000000000000000000000000e+00
-4.917764799950989072385709732771e+03	-1.109196366208909452673314621762e-04	-7.119730981855995654346974665927e-05	0.000000000000000000000000000000e+00
-4.917664799950988708587829023600e+03	-1.113144250565520880372552547932e-04	-7.142512970010474291238794508629e-05	0.000000000000000000000000000000e+00
-4.917564799950988344789948314428e+03	-1.117092988937079582828851287424e-04	-7.165310050666119396235026473008e-05	0.000000000000000000000000000000e+00
-4.917464799950987980992067605257e+03	-1.121042538647581363617580785252e-04	-7.188121984844504349168592405306e-05	0.000000000000000000000000000000e+00
-4.917364799950987617194186896086e+03	-1.124992857040675359094755725309e-04	-7.210948532279522714665692673108e-05	0.000000000000000000000000000000e+00
-4.917264799950987253396306186914e+03	-1.128943901480401160349054112686e-04	-7.233789451419852091582779474166e-05	0.000000000000000000000000000000e+00
-4.917164799950986889598425477743e+03	-1.132895629351926070679107416694e-04	-7.256644499431450488508704710355e-05	0.000000000000000000000000000000e+00
-4.917064799950986525800544768572e+03	-1.136847998062281956494976031813e-04	-7.279513432200079804321179999249e-05	0.000000000000000000000000000000e+00
-4.916964799950986162002664059401e+03	-1.140800965041101285067995374511e-04	-7.302396004333860479555695643938e-05	0.000000000000000000000000000000e+00
-4.916864799950985798204783350229e+03	-1.144754487741352755704807298009e-04	-7.325291969165866805355907809272e-05	0.000000000000000000000000000000e+00
-4.916764799950985434406902641058e+03	-1.148708523640076930921391507034e-04	-7.348201078756743916467475408183e-05	0.000000000000000000000000000000e+00
-4.916664799950985070609021931887e+03	-1.152663030239120918940196047764e-04	-7.371123083897360020802502766912e-05	0.000000000000000000000000000000e+00
-4.916564799950984706811141222715e+03	-1.156617965065872785136724676391e-04	-7.394057734111491155069156855362e-05	0.000000000000000000000000000000e+00
-4.916464799950984343013260513544e+03	-1.160573285673995556910309545628e-04	-7.417004777658538466466459082582e-05	0.000000000000000000000000000000e+00
-4.916364799950983979215379804373e+03	-1.164528949644160415403254527078e-04	-7.439963961536272599433389229873e-05	0.000000000000000000000000000000e+00
-4.916264799950983615417499095201e+03	-1.168484914584779480644163851544e-04	-7.462935031483616029474026376533e-05	0.000000000000000000000000000000e+00
-4.916164799950983251619618386030e+03	-1.172441138132738190115456067275e-04	-7.485917731983451146784286356350e-05	0.000000000000000000000000000000e+00
-4.916064799950982887821737676859e+03	-1.176397577954126999694520194772e-04	-7.508911806265460865943833779212e-05	0.000000000000000000000000000000e+00
-4.915964799950982524023856967688e+03	-1.180354191744972542493785638840e-04	-7.531916996309005827431315438503e-05	0.000000000000000000000000000000e+00
-4.915864799950982160225976258516e+03	-1.184310937231968110074434297196e-04	-7.554933042846027348941190249221e-05	0.000000000000000000000000000000e+00
-4.915764799950981796428095549345e+03	-1.188267772173203727084297987027e-04	-7.577959685363981547513018144357e-05	0.000000000000000000000000000000e+00
-4.915664799950981432630214840174e+03	-1.192224654358895141693583386022e-04	-7.600996662108808698231354750163e-05	0.000000000000000000000000000000e+00
-4.915564799950981068832334131002e+03	-1.196181541612112951555868534115e-04	-7.624043710087935118990820626550e-05	0.000000000000000000000000000000e+00
-4.915464799950980705034453421831e+03	-1.200138391789510238991112167639e-04	-7.647100565073298094557335824462e-05	0.000000000000000000000000000000e+00
-4.915364799950980341236572712660e+03	-1.204095162782050070643391492808e-04	-7.670166961604410102958107042781e-05	0.000000000000000000000000000000e+00
-4.915264799950979977438692003489e+03	-1.208051812515732319512282155749e-04	-7.693242632991452857431358136608e-05	0.000000000000000000000000000000e+00
-4.915164799950979613640811294317e+03	-1.212008298952319402782065727031e-04	-7.716327311318399808683088370032e-05	0.000000000000000000000000000000e+00
-4.915064799950979249842930585146e+03	-1.215964580090061613075122504135e-04	-7.739420727446171173209005234028e-05	0.000000000000000000000000000000e+00
-4.914964799950978886045049875975e+03	-1.219920613964421772078966510477e-04	-7.762522611015820132428916222622e-05	0.000000000000000000000000000000e+00
-4.914864799950978522247169166803e+03	-1.223876358648799071021651130309e-04	-7.785632690451752913139010781052e-05	0.000000000000000000000000000000e+00
-4.914764799950978158449288457632e+03	-1.227831772255251420369187576043e-04	-7.808750692964974617765738784669e-05	0.000000000000000000000000000000e+00
-4.914664799950977794651407748461e+03	-1.231786812935219154775678962466e-04	-7.831876344556370291190294796735e-05	0.000000000000000000000000000000e+00
-4.914564799950977430853527039289e+03	-1.235741438880244807800579120993e-04	-7.855009370020014447880130070700e-05	0.000000000000000000000000000000e+00
-4.914464799950977067055646330118e+03	-1.239695608322695190555567945623e-04	-7.878149492946513125085639117628e-05	0.000000000000000000000000000000e+00
-4.914364799950976703257765620947e+03	-1.243649279536480217744909282374e-04	-7.901296435726378462102020838742e-05	0.000000000000000000000000000000e+00
-4.914264799950976339459884911776e+03	-1.247602410837772546857438182855e-04	-7.924449919553427674080020581826e-05	0.000000000000000000000000000000e+00
-4.914164799950975975662004202604e+03	-1.251554960585725862105832550952e-04	-7.947609664428224038670856010924e-05	0.000000000000000000000000000000e+00
-4.914064799950975611864123493433e+03	-1.255506887183191532062626061261e-04	-7.970775389161535500956445865484e-05	0.000000000000000000000000000000e+00
-4.913964799950975248066242784262e+03	-1.259458149077435809397307320268e-04	-7.993946811377832580708391319035e-05	0.000000000000000000000000000000e+00
-4.913864799950974884268362075090e+03	-1.263408704760854591158530935147e-04	-8.017123647518817450459416296127e-05	0.000000000000000000000000000000e+00
-4.913764799950974520470481365919e+03	-1.267358512771688721157414825313e-04	-8.040305612846980118629119926865e-05	0.000000000000000000000000000000e+00
-4.913664799950974156672600656748e+03	-1.271307531694737394997035684341e-04	-8.063492421449183072956756745953e-05	0.000000000000000000000000000000e+00
-4.913564799950973792874719947577e+03	-1.275255720162071294051381320500e-04	-8.086683786240285226262769491257e-05	0.000000000000000000000000000000e+00
-4.913464799950973429076839238405e+03	-1.279203036853743551039958026294e-04	-8.109879418966786191001056005589e-05	0.000000000000000000000000000000e+00
-4.913364799950973065278958529234e+03	-1.283149440498501799804570433494e-04	-8.133079030210509856139988738022e-05	0.000000000000000000000000000000e+00
-4.913264799950972701481077820063e+03	-1.287094889874497243530127033040e-04	-8.156282329392311003339599562167e-05	0.000000000000000000000000000000e+00
-4.913164799950972337683197110891e+03	-1.291039343809993722965445694939e-04	-8.179489024775818514952085980241e-05	0.000000000000000000000000000000e+00
-4.913064799950971973885316401720e+03	-1.294982761184075971492429824039e-04	-8.202698823471205687076629464727e-05	0.000000000000000000000000000000e+00
-4.912964799950971610087435692549e+03	-1.298925100927355701790899544790e-04	-8.225911431438989002921241544541e-05	0.000000000000000000000000000000e+00
-4.912864799950971246289554983377e+03	-1.302866322022677963553966007382e-04	-8.249126553493862142735215670086e-05	0.000000000000000000000000000000e+00
-4.912764799950970882491674274206e+03	-1.306806383505825874900146965629e-04	-8.272343893308558454048606822795e-05	0.000000000000000000000000000000e+00
-4.912664799950970518693793565035e+03	-1.310745244466224540633852990723e-04	-8.295563153417739171713307655409e-05	0.000000000000000000000000000000e+00
-4.912564799950970154895912855864e+03	-1.314682864047643073152071835352e-04	-8.318784035221919585020161624911e-05	0.000000000000000000000000000000e+00
-4.912464799950969791098032146692e+03	-1.318619201448896342300509676448e-04	-8.342006238991416888859525835542e-05	0.000000000000000000000000000000e+00
-4.912364799950969427300151437521e+03	-1.322554215924545912078102993803e-04	-8.365229463870334626705155267601e-05	0.000000000000000000000000000000e+00
-4.912264799950969063502270728350e+03	-1.326487866785598266836099234922e-04	-8.388453407880574238652399143845e-05	0.000000000000000000000000000000e+00
-4.912164799950968699704390019178e+03	-1.330420113400203850628766844011e-04	-8.411677767925877780268856254153e-05	0.000000000000000000000000000000e+00
-4.912064799950968335906509310007e+03	-1.334350915194353667109217198572e-04	-8.434902239795897746499342417792e-05	0.000000000000000000000000000000e+00
-4.911964799950967972108628600836e+03	-1.338280231652575066273597181876e-04	-8.458126518170300776888748117699e-05	0.000000000000000000000000000000e+00
-4.911864799950967608310747891665e+03	-1.342208022318626175952566148553e-04	-8.481350296622895755353777058616e-05	0.000000000000000000000000000000e+00
-4.911764799950967244512867182493e+03	-1.346134246796190062252229768802e-04	-8.504573267625798501778006110996e-05	0.000000000000000000000000000000e+00
-4.911664799950966880714986473322e+03	-1.350058864749566179489642658851e-04	-8.527795122553619502903110571879e-05	0.000000000000000000000000000000e+00
-4.911564799950966516917105764151e+03	-1.353981835904361549077767890026e-04	-8.551015551687685524537979597781e-05	0.000000000000000000000000000000e+00
-4.911464799950966153119225054979e+03	-1.357903120048180583157720890952e-04	-8.574234244220288328822143775199e-05	0.000000000000000000000000000000e+00
-4.911364799950965789321344345808e+03	-1.361822677031313281927754621492e-04	-8.597450888258965917554377256238e-05	0.000000000000000000000000000000e+00
-4.911264799950965425523463636637e+03	-1.365740466767422617820615382556e-04	-8.620665170830806814817465211220e-05	0.000000000000000000000000000000e+00
-4.911164799950965061725582927465e+03	-1.369656449234230564428183019032e-04	-8.643876777886792296679008273941e-05	0.000000000000000000000000000000e+00
-4.911064799950964697927702218294e+03	-1.373570584474202770173395515840e-04	-8.667085394306158949682961090133e-05	0.000000000000000000000000000000e+00
-4.910964799950964334129821509123e+03	-1.377482832595231334628371744344e-04	-8.690290703900800531669923465472e-05	0.000000000000000000000000000000e+00
-4.910864799950963970331940799952e+03	-1.381393153771317313781991087396e-04	-8.713492389419688806135450009904e-05	0.000000000000000000000000000000e+00
-4.910764799950963606534060090780e+03	-1.385301508243251056903128093367e-04	-8.736690132553329613158965560871e-05	0.000000000000000000000000000000e+00
-4.910664799950963242736179381609e+03	-1.389207856319291188151171523302e-04	-8.759883613938246045386992744142e-05	0.000000000000000000000000000000e+00
-4.910564799950962878938298672438e+03	-1.393112158375843046085457155314e-04	-8.783072513161490084323407279143e-05	0.000000000000000000000000000000e+00
-4.910464799950962515140417963266e+03	-1.397014374858134954770355617981e-04	-8.806256508765188117937583456296e-05	0.000000000000000000000000000000e+00
-4.910364799950962151342537254095e+03	-1.400914466280893410678187738228e-04	-8.829435278251105431810558110683e-05	0.000000000000000000000000000000e+00
-4.910264799950961787544656544924e+03	-1.404812393229016101187794918204e-04	-8.852608498085247292104515981492e-05	0.000000000000000000000000000000e+00
-4.910164799950961423746775835752e+03	-1.408708116358244923083109512163e-04	-8.875775843702488488839302815947e-05	0.000000000000000000000000000000e+00
-4.910064799950961059948895126581e+03	-1.412601596395836832647380232331e-04	-8.898936989511225918465103790211e-05	0.000000000000000000000000000000e+00
-4.909964799950960696151014417410e+03	-1.416492794141232256302509462387e-04	-8.922091608898067758258443316066e-05	0.000000000000000000000000000000e+00
-4.909864799950960332353133708239e+03	-1.420381670466724043349476813702e-04	-8.945239374232542969508918950794e-05	0.000000000000000000000000000000e+00
-4.909764799950959968555252999067e+03	-1.424268186318122895051702103686e-04	-8.968379956871843326771109872197e-05	0.000000000000000000000000000000e+00
-4.909664799950959604757372289896e+03	-1.428152302715423335819494576882e-04	-8.991513027165595262676228704990e-05	0.000000000000000000000000000000e+00
-4.909564799950959240959491580725e+03	-1.432033980753465618636355305426e-04	-9.014638254460657462545369877915e-05	0.000000000000000000000000000000e+00
-4.909464799950958877161610871553e+03	-1.435913181602598714687452075012e-04	-9.037755307105945564057070118480e-05	0.000000000000000000000000000000e+00
-4.909364799950958513363730162382e+03	-1.439789866509340592482663057083e-04	-9.060863852457288027727327905936e-05	0.000000000000000000000000000000e+00
-4.909264799950958149565849453211e+03	-1.443663996797036057524732388657e-04	-9.083963556882310467696650668756e-05	0.000000000000000000000000000000e+00
-4.909164799950957785767968744040e+03	-1.447535533866514320926882630758e-04	-9.107054085765344377065982905961e-05	0.000000000000000000000000000000e+00
-4.909064799950957421970088034868e+03	-1.451404439196745212777711619978e-04	-9.130135103512364313539662052932e-05	0.000000000000000000000000000000e+00
-4.908964799950957058172207325697e+03	-1.455270674345492142899571863524e-04	-9.153206273555956255880833305483e-05	0.000000000000000000000000000000e+00
-4.908864799950956694374326616526e+03	-1.459134200949965332657493055635e-04	-9.176267258360310354915745367776e-05	0.000000000000000000000000000000e+00
-4.908764799950956330576445907354e+03	-1.462994980727471794161587137495e-04	-9.199317719426246210603220765378e-05	0.000000000000000000000000000000e+00
-4.908664799950955966778565198183e+03	-1.466852975476064496317823993010e-04	-9.222357317296255767389429047753e-05	0.000000000000000000000000000000e+00
-4.908564799950955602980684489012e+03	-1.470708147075190717727177780461e-04	-9.245385711559586867144128197182e-05	0.000000000000000000000000000000e+00
-4.908464799950955239182803779840e+03	-1.474560457486336604877169564887e-04	-9.268402560857340354624062106481e-05	0.000000000000000000000000000000e+00
-4.908364799950954875384923070669e+03	-1.478409868753672001383953071851e-04	-9.291407522887610551023257476899e-05	0.000000000000000000000000000000e+00
-4.908264799950954511587042361498e+03	-1.482256343004692295678426106065e-04	-9.314400254410636569545045571061e-05	0.000000000000000000000000000000e+00
-4.908164799950954147789161652327e+03	-1.486099842450859726591255727257e-04	-9.337380411253991578050120958565e-05	0.000000000000000000000000000000e+00
-4.908064799950953783991280943155e+03	-1.489940329388241978432472212290e-04	-9.360347648317796456253481185428e-05	0.000000000000000000000000000000e+00
-4.907964799950953420193400233984e+03	-1.493777766198149149767804289013e-04	-9.383301619579959202722962974264e-05	0.000000000000000000000000000000e+00
-4.907864799950953056395519524813e+03	-1.497612115347769637992841884611e-04	-9.406241978101441446932090562072e-05	0.000000000000000000000000000000e+00
-4.907764799950952692597638815641e+03	-1.501443339390803855502853902948e-04	-9.429168376031554776872667389398e-05	0.000000000000000000000000000000e+00
-4.907664799950952328799758106470e+03	-1.505271400968095506407717909525e-04	-9.452080464613280105963533106461e-05	0.000000000000000000000000000000e+00
-4.907564799950951965001877397299e+03	-1.509096262808262321145763573682e-04	-9.474977894188615500266348323777e-05	0.000000000000000000000000000000e+00
-4.907464799950951601203996688128e+03	-1.512917887728324622693271139795e-04	-9.497860314203949755502975893506e-05	0.000000000000000000000000000000e+00
-4.907364799950951237406115978956e+03	-1.516736238634330640167452441958e-04	-9.520727373215464434379889935300e-05	0.000000000000000000000000000000e+00
-4.907264799950950873608235269785e+03	-1.520551278521982635581061282792e-04	-9.543578718894560298461465785991e-05	0.000000000000000000000000000000e+00
-4.907164799950950509810354560614e+03	-1.524362970477258693788313870243e-04	-9.566413998033312200350297693774e-05	0.000000000000000000000000000000e+00
-4.907064799950950146012473851442e+03	-1.528171277677034241380266132992e-04	-9.589232856549945659910966222483e-05	0.000000000000000000000000000000e+00
-4.906964799950949782214593142271e+03	-1.531976163389700855074759822116e-04	-9.612034939494347321811695827876e-05	0.000000000000000000000000000000e+00
-4.906864799950949418416712433100e+03	-1.535777590975783172752566763108e-04	-9.634819891053594386604030930243e-05	0.000000000000000000000000000000e+00
-4.906764799950949054618831723928e+03	-1.539575523888555262392446865150e-04	-9.657587354557512502109539731521e-05	0.000000000000000000000000000000e+00
-4.906664799950948690820951014757e+03	-1.543369925674652654197516188361e-04	-9.680336972484260759860830169998e-05	0.000000000000000000000000000000e+00
-4.906564799950948327023070305586e+03	-1.547160759974684914822701253811e-04	-9.703068386465942441344162405770e-05	0.000000000000000000000000000000e+00
-4.906464799950947963225189596415e+03	-1.550947990523844697945132775629e-04	-9.725781237294240158790942230027e-05	0.000000000000000000000000000000e+00
-4.906364799950947599427308887243e+03	-1.554731581152515168531280664865e-04	-9.748475164926075390518095398207e-05	0.000000000000000000000000000000e+00
-4.906264799950947235629428178072e+03	-1.558511495786876071851373426469e-04	-9.771149808489296476575469707626e-05	0.000000000000000000000000000000e+00
-4.906164799950946871831547468901e+03	-1.562287698449506820937843221131e-04	-9.793804806288392364194833605850e-05	0.000000000000000000000000000000e+00
-4.906064799950946508033666759729e+03	-1.566060153259988770892141562996e-04	-9.816439795810228037282324509150e-05	0.000000000000000000000000000000e+00
-4.905964799950946144235786050558e+03	-1.569828824435504240585037560862e-04	-9.839054413729809761470640472325e-05	0.000000000000000000000000000000e+00
-4.905864799950945780437905341387e+03	-1.573593676291434721205286795254e-04	-9.861648295916072013214681568627e-05	0.000000000000000000000000000000e+00
-4.905764799950945416640024632215e+03	-1.577354673241956103252325860353e-04	-9.884221077437688803436072193520e-05	0.000000000000000000000000000000e+00
-4.905664799950945052842143923044e+03	-1.581111779800632277225708177681e-04	-9.906772392568916171980142326703e-05	0.000000000000000000000000000000e+00
-4.905564799950944689044263213873e+03	-1.584864960581006836960737960140e-04	-9.929301874795452300358211683573e-05	0.000000000000000000000000000000e+00
-4.905464799950944325246382504702e+03	-1.588614180297192072458672962298e-04	-9.951809156820324729544186004304e-05	0.000000000000000000000000000000e+00
-4.905364799950943961448501795530e+03	-1.592359403764456878514754745169e-04	-9.974293870569806038078181087414e-05	0.000000000000000000000000000000e+00
-4.905264799950943597650621086359e+03	-1.596100595899811681790264605851e-04	-9.996755647199349848960880926541e-05	0.000000000000000000000000000000e+00
-4.905164799950943233852740377188e+03	-1.599837721722591470530777657544e-04	-1.001919411709954987584406116419e-04	0.000000000000000000000000000000e+00
-4.905064799950942870054859668016e+03	-1.603570746355037197981158181292e-04	-1.004160890990213149528628711060e-04	0.000000000000000000000000000000e+00
-4.904964799950942506256978958845e+03	-1.607299635022874746345666885361e-04	-1.006399965448595551628305222458e-04	0.000000000000000000000000000000e+00
-4.904864799950942142459098249674e+03	-1.611024353055890909192093829461e-04	-1.008636597898305854162023798004e-04	0.000000000000000000000000000000e+00
-4.904764799950941778661217540503e+03	-1.614744865888508831754805106229e-04	-1.010870751078470823700744540830e-04	0.000000000000000000000000000000e+00
-4.904664799950941414863336831331e+03	-1.618461139060360469681815187570e-04	-1.013102387654748841577106999168e-04	0.000000000000000000000000000000e+00
-4.904564799950941051065456122160e+03	-1.622173138216855795175341814485e-04	-1.015331470219940445233811066039e-04	0.000000000000000000000000000000e+00
-4.904464799950940687267575412989e+03	-1.625880829109752274182904008271e-04	-1.017557961294601173501614410632e-04	0.000000000000000000000000000000e+00
-4.904364799950940323469694703817e+03	-1.629584177597719735729187018336e-04	-1.019781823327657393433304244823e-04	0.000000000000000000000000000000e+00
-4.904264799950939959671813994646e+03	-1.633283149646904157045734784504e-04	-1.022003018697023888966199378636e-04	0.000000000000000000000000000000e+00
-4.904164799950939595873933285475e+03	-1.636977711331489280296297428308e-04	-1.024221509710223753514268807407e-04	0.000000000000000000000000000000e+00
-4.904064799950939232076052576303e+03	-1.640667828834256060897833773282e-04	-1.026437258605011264116224634080e-04	0.000000000000000000000000000000e+00
-4.903964799950938868278171867132e+03	-1.644353468447138863234996408735e-04	-1.028650227549996246361602159070e-04	0.000000000000000000000000000000e+00
-4.903864799950938504480291157961e+03	-1.648034596571780572172444268020e-04	-1.030860378645271420872814305270e-04	0.000000000000000000000000000000e+00
-4.903764799950938140682410448790e+03	-1.651711179720084723011180871666e-04	-1.033067673923041782666279453373e-04	0.000000000000000000000000000000e+00
-4.903664799950937776884529739618e+03	-1.655383184514766005141633842257e-04	-1.035272075348256419968437369583e-04	0.000000000000000000000000000000e+00
-4.903564799950937413086649030447e+03	-1.659050577689897513090216962794e-04	-1.037473544819242094860295422265e-04	0.000000000000000000000000000000e+00
-4.903464799950937049288768321276e+03	-1.662713326091456100212090385426e-04	-1.039672044168339941003220694427e-04	0.000000000000000000000000000000e+00
-4.903364799950936685490887612104e+03	-1.666371396677866377131205233297e-04	-1.041867535162543652142719263765e-04	0.000000000000000000000000000000e+00
-4.903264799950936321693006902933e+03	-1.670024756520540644422201381758e-04	-1.044059979504140516642918257162e-04	0.000000000000000000000000000000e+00
-4.903164799950935957895126193762e+03	-1.673673372804417198989046511315e-04	-1.046249338831354349374849754817e-04	0.000000000000000000000000000000e+00
-4.903064799950935594097245484591e+03	-1.677317212828497556241502675078e-04	-1.048435574718990727534351226069e-04	0.000000000000000000000000000000e+00
-4.902964799950935230299364775419e+03	-1.680956244006378793361816681440e-04	-1.050618648679084259339039375547e-04	0.000000000000000000000000000000e+00
-4.902864799950934866501484066248e+03	-1.684590433866785621520867355372e-04	-1.052798522161548427705443642388e-04	0.000000000000000000000000000000e+00
-4.902764799950934502703603357077e+03	-1.688219750054099205487795343217e-04	-1.054975156554827602330484670468e-04	0.000000000000000000000000000000e+00
-4.902664799950934138905722647905e+03	-1.691844160328883543784744825089e-04	-1.057148513186550678076211506884e-04	0.000000000000000000000000000000e+00
-4.902564799950933775107841938734e+03	-1.695463632568409409386717134893e-04	-1.059318553324187830435784696270e-04	0.000000000000000000000000000000e+00
-4.902464799950933411309961229563e+03	-1.699078134767176393067622530708e-04	-1.061485238175708355201631860609e-04	0.000000000000000000000000000000e+00
-4.902364799950933047512080520391e+03	-1.702687635037431694139814508659e-04	-1.063648528890241489689577614186e-04	0.000000000000000000000000000000e+00
-4.902264799950932683714199811220e+03	-1.706292101609687284890365388534e-04	-1.065808386558739131316775328173e-04	0.000000000000000000000000000000e+00
-4.902164799950932319916319102049e+03	-1.709891502833233551360281321507e-04	-1.067964772214640453533440744849e-04	0.000000000000000000000000000000e+00
-4.902064799950931956118438392878e+03	-1.713485807176651849921544812361e-04	-1.070117646834538961209473684200e-04	0.000000000000000000000000000000e+00
-4.901964799950931592320557683706e+03	-1.717074983228323540197096663817e-04	-1.072266971338851307849610039469e-04	0.000000000000000000000000000000e+00
-4.901864799950931228522676974535e+03	-1.720658999696936307475386707111e-04	-1.074412706592488687788733425776e-04	0.000000000000000000000000000000e+00
-4.901764799950930864724796265364e+03	-1.724237825411988858821665804300e-04	-1.076554813405529719165173996309e-04	0.000000000000000000000000000000e+00
-4.901664799950930500926915556192e+03	-1.727811429324293179734389758195e-04	-1.078693252533896037399438472271e-04	0.000000000000000000000000000000e+00
-4.901564799950930137129034847021e+03	-1.731379780506472725043476401652e-04	-1.080827984680029108400384219024e-04	0.000000000000000000000000000000e+00
-4.901464799950929773331154137850e+03	-1.734942848153460067707476444099e-04	-1.082958970493570158852639218061e-04	0.000000000000000000000000000000e+00
-4.901364799950929409533273428679e+03	-1.738500601582990481852597497436e-04	-1.085086170572041326231466085162e-04	0.000000000000000000000000000000e+00
-4.901264799950929045735392719507e+03	-1.742053010236093628457926252295e-04	-1.087209545461528706171427938187e-04	0.000000000000000000000000000000e+00
-4.901164799950928681937512010336e+03	-1.745600043677582259484676319161e-04	-1.089329055657368381391028600014e-04	0.000000000000000000000000000000e+00
-4.901064799950928318139631301165e+03	-1.749141671596539566752720462617e-04	-1.091444661604833534819525286963e-04	0.000000000000000000000000000000e+00
-4.900964799950927954341750591993e+03	-1.752677863806801922957889772192e-04	-1.093556323699823595602814707561e-04	0.000000000000000000000000000000e+00
-4.900864799950927590543869882822e+03	-1.756208590247440538487100347709e-04	-1.095664002289556095614750375056e-04	0.000000000000000000000000000000e+00
-4.900764799950927226745989173651e+03	-1.759733820983239865626962528111e-04	-1.097767657673259745695903966123e-04	0.000000000000000000000000000000e+00
-4.900664799950926862948108464479e+03	-1.763253526205173834368045149290e-04	-1.099867250102869544771400089900e-04	0.000000000000000000000000000000e+00
-4.900564799950926499150227755308e+03	-1.766767676230878564552079224015e-04	-1.101962739783724328423639149399e-04	0.000000000000000000000000000000e+00
-4.900464799950926135352347046137e+03	-1.770276241505123722766446014987e-04	-1.104054086875265672717735809805e-04	0.000000000000000000000000000000e+00
-4.900364799950925771554466336966e+03	-1.773779192600280084531061408626e-04	-1.106141251491738830906030877088e-04	0.000000000000000000000000000000e+00
-4.900264799950925407756585627794e+03	-1.777276500216784657030372196473e-04	-1.108224193702895974062219708323e-04	0.000000000000000000000000000000e+00
-4.900164799950925043958704918623e+03	-1.780768135183603633441007385585e-04	-1.110302873534700922493467789565e-04	0.000000000000000000000000000000e+00
-4.900064799950924680160824209452e+03	-1.784254068458692094652912052410e-04	-1.112377250970035503455785041993e-04	0.000000000000000000000000000000e+00
-4.899964799950924316362943500280e+03	-1.787734271129451542586136225665e-04	-1.114447285949408483849559781120e-04	0.000000000000000000000000000000e+00
-4.899864799950923952565062791109e+03	-1.791208714413183909850563191313e-04	-1.116512938371665993693079843574e-04	0.000000000000000000000000000000e+00
-4.899764799950923588767182081938e+03	-1.794677369657543401001292826535e-04	-1.118574168094703169323497760068e-04	0.000000000000000000000000000000e+00
-4.899664799950923224969301372766e+03	-1.798140208340985894339136841324e-04	-1.120630934936179049204313384891e-04	0.000000000000000000000000000000e+00
-4.899564799950922861171420663595e+03	-1.801597202073214820054053442178e-04	-1.122683198674231740783399646766e-04	0.000000000000000000000000000000e+00
-4.899464799950922497373539954424e+03	-1.805048322595625141014780146165e-04	-1.124730919048196297856459513476e-04	0.000000000000000000000000000000e+00
-4.899364799950922133575659245253e+03	-1.808493541781743267800319774352e-04	-1.126774055759324359759013245430e-04	0.000000000000000000000000000000e+00
-4.899264799950921769777778536081e+03	-1.811932831637666431630340202474e-04	-1.128812568471504874760558134739e-04	0.000000000000000000000000000000e+00
-4.899164799950921405979897826910e+03	-1.815366164302496094183625441332e-04	-1.130846416811987669489431018732e-04	0.000000000000000000000000000000e+00
-4.899064799950921042182017117739e+03	-1.818793512048772170568156081316e-04	-1.132875560372107424933485475549e-04	0.000000000000000000000000000000e+00
-4.898964799950920678384136408567e+03	-1.822214847282901018128697945286e-04	-1.134899958708010769522014915545e-04	0.000000000000000000000000000000e+00
-4.898864799950920314586255699396e+03	-1.825630142545583154203847620067e-04	-1.136919571341383914308761915457e-04	0.000000000000000000000000000000e+00
-4.898764799950919950788374990225e+03	-1.829039370512237179175474288684e-04	-1.138934357760182727609815644954e-04	0.000000000000000000000000000000e+00
-4.898664799950919586990494281054e+03	-1.832442503993420446911644106081e-04	-1.140944277419364300419496460748e-04	0.000000000000000000000000000000e+00
-4.898564799950919223192613571882e+03	-1.835839515935247566805199603834e-04	-1.142949289741620002604227668286e-04	0.000000000000000000000000000000e+00
-4.898464799950918859394732862711e+03	-1.839230379419805653205821638352e-04	-1.144949354118110436450209133064e-04	0.000000000000000000000000000000e+00
-4.898364799950918495596852153540e+03	-1.842615067665567406447746368059e-04	-1.146944429909201880989078059514e-04	0.000000000000000000000000000000e+00
-4.898264799950918131798971444368e+03	-1.845993554027800128119335409949e-04	-1.148934476445204498152100058839e-04	0.000000000000000000000000000000e+00
-4.898164799950917768001090735197e+03	-1.849365811998973110029387267872e-04	-1.150919453027112165227618945096e-04	0.000000000000000000000000000000e+00
-4.898064799950917404203210026026e+03	-1.852731815209160686364758818812e-04	-1.152899318927343662571222138169e-04	0.000000000000000000000000000000e+00
-4.897964799950917040405329316854e+03	-1.856091537426444201645814313650e-04	-1.154874033390485758669707916368e-04	0.000000000000000000000000000000e+00
-4.897864799950916676607448607683e+03	-1.859444952557309370822641314547e-04	-1.156843555634037650457768275913e-04	0.000000000000000000000000000000e+00
-4.897764799950916312809567898512e+03	-1.862792034647042013068007904053e-04	-1.158807844849157436513745200735e-04	0.000000000000000000000000000000e+00
-4.897664799950915949011687189341e+03	-1.866132757880119990862716194968e-04	-1.160766860201409267881744735718e-04	0.000000000000000000000000000000e+00
-4.897564799950915585213806480169e+03	-1.869467096580602167524981505053e-04	-1.162720560831512938348639152331e-04	0.000000000000000000000000000000e+00
-4.897464799950915221415925770998e+03	-1.872795025212515467386009682116e-04	-1.164668905856094423397970039069e-04	0.000000000000000000000000000000e+00
-4.897364799950914857618045061827e+03	-1.876116518380237870207427608449e-04	-1.166611854368438180992381680845e-04	0.000000000000000000000000000000e+00
-4.897264799950914493820164352655e+03	-1.879431550828878695093282491513e-04	-1.168549365439240807608770045256e-04	0.000000000000000000000000000000e+00
-4.897164799950914130022283643484e+03	-1.882740097444656715997696183607e-04	-1.170481398117366591627233618489e-04	0.000000000000000000000000000000e+00
-4.897064799950913766224402934313e+03	-1.886042133255273669373286438145e-04	-1.172407911430603608821110483973e-04	0.000000000000000000000000000000e+00
-4.896964799950913402426522225142e+03	-1.889337633430286948667958801806e-04	-1.174328864386422528352446614797e-04	0.000000000000000000000000000000e+00
-4.896864799950913038628641515970e+03	-1.892626573281476877810836079163e-04	-1.176244215972735689818007287499e-04	0.000000000000000000000000000000e+00
-4.896764799950912674830760806799e+03	-1.895908928263212900496015311802e-04	-1.178153925158658348699633466872e-04	0.000000000000000000000000000000e+00
-4.896664799950912311032880097628e+03	-1.899184673972815974758721058180e-04	-1.180057950895271141542042236949e-04	0.000000000000000000000000000000e+00
-4.896564799950911947234999388456e+03	-1.902453786150917985995484338346e-04	-1.181956252116383770858071278198e-04	0.000000000000000000000000000000e+00
-4.896464799950911583437118679285e+03	-1.905716240681817907377804122149e-04	-1.183848787739300180811910512269e-04	0.000000000000000000000000000000e+00
-4.896364799950911219639237970114e+03	-1.908972013593835791861463846431e-04	-1.185735516665585359205592475007e-04	0.000000000000000000000000000000e+00
-4.896264799950910855841357260942e+03	-1.912221081059662156336614868835e-04	-1.187616397781832952617112053595e-04	0.000000000000000000000000000000e+00
-4.896164799950910492043476551771e+03	-1.915463419396706010525144314727e-04	-1.189491389960434914417619634008e-04	0.000000000000000000000000000000e+00
-4.896064799950910128245595842600e+03	-1.918699005067438820119896103478e-04	-1.191360452060351694889700491231e-04	0.000000000000000000000000000000e+00
-4.895964799950909764447715133429e+03	-1.921927814679735488367917639607e-04	-1.193223542927884464224727589787e-04	0.000000000000000000000000000000e+00
-4.895864799950909400649834424257e+03	-1.925149824987212898198818411544e-04	-1.195080621397448284197115309091e-04	0.000000000000000000000000000000e+00
-4.895764799950909036851953715086e+03	-1.928365012889564117544438648366e-04	-1.196931646292346228515474093612e-04	0.000000000000000000000000000000e+00
-4.895664799950908673054073005915e+03	-1.931573355432890978355259248289e-04	-1.198776576425545671578110074051e-04	0.000000000000000000000000000000e+00
-4.895564799950908309256192296743e+03	-1.934774829810032318808121765130e-04	-1.200615370600454983804339370579e-04	0.000000000000000000000000000000e+00
-4.895464799950907945458311587572e+03	-1.937969413360889515008517181016e-04	-1.202447987611701717743789563642e-04	0.000000000000000000000000000000e+00
-4.895364799950907581660430878401e+03	-1.941157083572749844288529708081e-04	-1.204274386245912420488959893028e-04	0.000000000000000000000000000000e+00
-4.895264799950907217862550169230e+03	-1.944337818080604969595004405392e-04	-1.206094525282492852663596138996e-04	0.000000000000000000000000000000e+00
-4.895164799950906854064669460058e+03	-1.947511594667467526523912946246e-04	-1.207908363494410104764867353033e-04	0.000000000000000000000000000000e+00
-4.895064799950906490266788750887e+03	-1.950678391264684457748201928950e-04	-1.209715859648975797707715074125e-04	0.000000000000000000000000000000e+00
-4.894964799950906126468908041716e+03	-1.953838185952246552738037488339e-04	-1.211516972508630096520831909146e-04	0.000000000000000000000000000000e+00
-4.894864799950905762671027332544e+03	-1.956990956959095276975618693527e-04	-1.213311660831727079295355720134e-04	0.000000000000000000000000000000e+00
-4.894764799950905398873146623373e+03	-1.960136682663427161715102853279e-04	-1.215099883373321190335736297072e-04	0.000000000000000000000000000000e+00
-4.894664799950905035075265914202e+03	-1.963275341592993314832754636612e-04	-1.216881598885954913038046076856e-04	0.000000000000000000000000000000e+00
-4.894564799950904671277385205030e+03	-1.966406912425397034323293343760e-04	-1.218656766120447798021006469149e-04	0.000000000000000000000000000000e+00
-4.894464799950904307479504495859e+03	-1.969531373988388169189722720631e-04	-1.220425343826685626782285742919e-04	0.000000000000000000000000000000e+00
-4.894364799950903943681623786688e+03	-1.972648705260153414575013952614e-04	-1.222187290754411879284413444680e-04	0.000000000000000000000000000000e+00
-4.894264799950903579883743077517e+03	-1.975758885369604980590529930140e-04	-1.223942565654019337065966377409e-04	0.000000000000000000000000000000e+00
-4.894164799950903216085862368345e+03	-1.978861893596664382234673329464e-04	-1.225691127277343448181284868426e-04	0.000000000000000000000000000000e+00
-4.894064799950902852287981659174e+03	-1.981957709372543518806103479690e-04	-1.227432934378455827665460597942e-04	0.000000000000000000000000000000e+00
-4.893964799950902488490100950003e+03	-1.985046312280023313862065137414e-04	-1.229167945714459519827854716567e-04	0.000000000000000000000000000000e+00
-4.893864799950902124692220240831e+03	-1.988127682053728289418570440716e-04	-1.230896120046285073697245326940e-04	0.000000000000000000000000000000e+00
-4.893764799950901760894339531660e+03	-1.991201798580398158594606528027e-04	-1.232617416139487431618604329486e-04	0.000000000000000000000000000000e+00
-4.893664799950901397096458822489e+03	-1.994268641899156436700368821846e-04	-1.234331792765044444153132996433e-04	0.000000000000000000000000000000e+00
-4.893564799950901033298578113317e+03	-1.997328192201774986567347491828e-04	-1.236039208700155113927754424452e-04	0.000000000000000000000000000000e+00
-4.893464799950900669500697404146e+03	-2.000380429832936124423525825478e-04	-1.237739622729039465787864715551e-04	0.000000000000000000000000000000e+00
-4.893364799950900305702816694975e+03	-2.003425335290491744212604263708e-04	-1.239432993643739772202799764855e-04	0.000000000000000000000000000000e+00
-4.893264799950899941904935985804e+03	-2.006462889225717834053991373011e-04	-1.241119280244922049721845169756e-04	0.000000000000000000000000000000e+00
-4.893164799950899578107055276632e+03	-2.009493072443566824298449846609e-04	-1.242798441342678910682961745948e-04	0.000000000000000000000000000000e+00
-4.893064799950899214309174567461e+03	-2.012515865902916954027768170477e-04	-1.244470435757332143870967922084e-04	0.000000000000000000000000000000e+00
-4.892964799950898850511293858290e+03	-2.015531250716816487594112983217e-04	-1.246135222320238276731696469568e-04	0.000000000000000000000000000000e+00
-4.892864799950898486713413149118e+03	-2.018539208152727389058295193180e-04	-1.247792759874592511282892504099e-04	0.000000000000000000000000000000e+00
-4.892764799950898122915532439947e+03	-2.021539719632762762465544303936e-04	-1.249443007276235641581085822338e-04	0.000000000000000000000000000000e+00
-4.892664799950897759117651730776e+03	-2.024532766733923750020196496990e-04	-1.251085923394460429087376995838e-04	0.000000000000000000000000000000e+00
-4.892564799950897395319771021605e+03	-2.027518331188331009249520286986e-04	-1.252721467112819333285939071843e-04	0.000000000000000000000000000000e+00
-4.892464799950897031521890312433e+03	-2.030496394883453750712654084509e-04	-1.254349597329933055454148638219e-04	0.000000000000000000000000000000e+00
-4.892364799950896667724009603262e+03	-2.033466939862335794153569423770e-04	-1.255970272960298811382173767015e-04	0.000000000000000000000000000000e+00
-4.892264799950896303926128894091e+03	-2.036429948323817287845344248254e-04	-1.257583452935101314597993171773e-04	0.000000000000000000000000000000e+00
-4.892164799950895940128248184919e+03	-2.039385402622754530580634346748e-04	-1.259189096203022946440786000721e-04	0.000000000000000000000000000000e+00
-4.892064799950895576330367475748e+03	-2.042333285270234914752368604596e-04	-1.260787161731055281387037236840e-04	0.000000000000000000000000000000e+00
-4.891964799950895212532486766577e+03	-2.045273578933789429979556162564e-04	-1.262377608505310341326099976555e-04	0.000000000000000000000000000000e+00
-4.891864799950894848734606057405e+03	-2.048206266437601372025489876449e-04	-1.263960395531834560341188922195e-04	0.000000000000000000000000000000e+00
-4.891764799950894484936725348234e+03	-2.051131330762712883311604805670e-04	-1.265535481837421394237658267556e-04	0.000000000000000000000000000000e+00
-4.891664799950894121138844639063e+03	-2.054048755047226072420474274338e-04	-1.267102826470425556374538311744e-04	0.000000000000000000000000000000e+00
-4.891564799950893757340963929892e+03	-2.056958522586502507295547204080e-04	-1.268662388501577524546615194367e-04	0.000000000000000000000000000000e+00
-4.891464799950893393543083220720e+03	-2.059860616833358642682738626206e-04	-1.270214127024799132068683116259e-04	0.000000000000000000000000000000e+00
-4.891364799950893029745202511549e+03	-2.062755021398257994965502737372e-04	-1.271758001158019429910339681555e-04	0.000000000000000000000000000000e+00
-4.891264799950892665947321802378e+03	-2.065641720049499522292302255977e-04	-1.273293970043991090931867482539e-04	0.000000000000000000000000000000e+00
-4.891164799950892302149441093206e+03	-2.068520696713403565249189686170e-04	-1.274821992851107898322288169979e-04	0.000000000000000000000000000000e+00
-4.891064799950891938351560384035e+03	-2.071391935474493450723698639848e-04	-1.276342028774221420885787159349e-04	0.000000000000000000000000000000e+00
-4.890964799950891574553679674864e+03	-2.074255420575674385263303944882e-04	-1.277854037035460398833569550803e-04	0.000000000000000000000000000000e+00
-4.890864799950891210755798965693e+03	-2.077111136418408011625191811333e-04	-1.279357976885048774323000442266e-04	0.000000000000000000000000000000e+00
-4.890764799950890846957918256521e+03	-2.079959067562885339022771269413e-04	-1.280853807602124806198917728040e-04	0.000000000000000000000000000000e+00
-4.890664799950890483160037547350e+03	-2.082799198728193981310780058536e-04	-1.282341488495560997886574261528e-04	0.000000000000000000000000000000e+00
-4.890564799950890119362156838179e+03	-2.085631514792483497816588666751e-04	-1.283820978904784567385666260719e-04	0.000000000000000000000000000000e+00
-4.890464799950889755564276129007e+03	-2.088456000793127481564986913654e-04	-1.285292238200597375163275470911e-04	0.000000000000000000000000000000e+00
-4.890364799950889391766395419836e+03	-2.091272641926881039643737469902e-04	-1.286755225785998020451156298449e-04	0.000000000000000000000000000000e+00
-4.890264799950889027968514710665e+03	-2.094081423550035563063698162978e-04	-1.288209901097002311239764216211e-04	0.000000000000000000000000000000e+00
-4.890164799950888664170634001493e+03	-2.096882331178570244012426826430e-04	-1.289656223603465902676629140089e-04	0.000000000000000000000000000000e+00
-4.890064799950888300372753292322e+03	-2.099675350488300069450725571230e-04	-1.291094152809906393363642562733e-04	0.000000000000000000000000000000e+00
-4.889964799950887936574872583151e+03	-2.102460467315019748951038236484e-04	-1.292523648256326234805974051412e-04	0.000000000000000000000000000000e+00
-4.889864799950887572776991873980e+03	-2.105237667654644932030416626390e-04	-1.293944669519035369810444624505e-04	0.000000000000000000000000000000e+00
-4.889764799950887208979111164808e+03	-2.108006937663349901826426169293e-04	-1.295357176211474955086072613497e-04	0.000000000000000000000000000000e+00
-4.889664799950886845181230455637e+03	-2.110768263657701203014904756117e-04	-1.296761127985041083844619524967e-04	0.000000000000000000000000000000e+00
-4.889564799950886481383349746466e+03	-2.113521632114788830272833486390e-04	-1.298156484529908779451679023964e-04	0.000000000000000000000000000000e+00
-4.889464799950886117585469037294e+03	-2.116267029672353079932517472272e-04	-1.299543205575856531178852160124e-04	0.000000000000000000000000000000e+00
-4.889364799950885753787588328123e+03	-2.119004443128907877978706064681e-04	-1.300921250893090829955922593797e-04	0.000000000000000000000000000000e+00
-4.889264799950885389989707618952e+03	-2.121733859443861668590824987035e-04	-1.302290580293070975173574943540e-04	0.000000000000000000000000000000e+00
-4.889164799950885026191826909781e+03	-2.124455265737634236927061648359e-04	-1.303651153629334423587199376371e-04	0.000000000000000000000000000000e+00
-4.889064799950884662393946200609e+03	-2.127168649291769195099760514367e-04	-1.305002930798321867170153076643e-04	0.000000000000000000000000000000e+00
-4.888964799950884298596065491438e+03	-2.129873997549044299746473507540e-04	-1.306345871740203124118651079044e-04	0.000000000000000000000000000000e+00
-4.888864799950883934798184782267e+03	-2.132571298113578245943949829311e-04	-1.307679936439702758806113980228e-04	0.000000000000000000000000000000e+00
-4.888764799950883571000304073095e+03	-2.135260538750932582212349597484e-04	-1.309005084926926243838601893188e-04	0.000000000000000000000000000000e+00
-4.888664799950883207202423363924e+03	-2.137941707388211999216198755391e-04	-1.310321277278186122110248401640e-04	0.000000000000000000000000000000e+00
-4.888564799950882843404542654753e+03	-2.140614792114159739555567796288e-04	-1.311628473616827897808151393022e-04	0.000000000000000000000000000000e+00
-4.888464799950882479606661945581e+03	-2.143279781179249754950733031222e-04	-1.312926634114056740568893255627e-04	0.000000000000000000000000000000e+00
-4.888364799950882115808781236410e+03	-2.145936662995776423971949764535e-04	-1.314215718989764189635061075734e-04	0.000000000000000000000000000000e+00
-4.888264799950881752010900527239e+03	-2.148585426137939119808906163200e-04	-1.315495688513354586961223713359e-04	0.000000000000000000000000000000e+00
-4.888164799950881388213019818068e+03	-2.151226059341924880686375276539e-04	-1.316766503004572052420995120769e-04	0.000000000000000000000000000000e+00
-4.888064799950881024415139108896e+03	-2.153858551505986201370090871166e-04	-1.318028122834326645862468296855e-04	0.000000000000000000000000000000e+00
-4.887964799950880660617258399725e+03	-2.156482891690516385217735173541e-04	-1.319280508425521884416364848391e-04	0.000000000000000000000000000000e+00
-4.887864799950880296819377690554e+03	-2.159099069118120559421236670516e-04	-1.320523620253881175602012065795e-04	0.000000000000000000000000000000e+00
-4.887764799950879933021496981382e+03	-2.161707073173683979743636696114e-04	-1.321757418848774792534406241629e-04	0.000000000000000000000000000000e+00
-4.887664799950879569223616272211e+03	-2.164306893404436269497809197659e-04	-1.322981864794047120181819110485e-04	0.000000000000000000000000000000e+00
-4.887564799950879205425735563040e+03	-2.166898519520012134868119924036e-04	-1.324196918728842817421231803365e-04	0.000000000000000000000000000000e+00
-4.887464799950878841627854853868e+03	-2.169481941392509098676111278792e-04	-1.325402541348434334346484408940e-04	0.000000000000000000000000000000e+00
-4.887364799950878477829974144697e+03	-2.172057149056540626286954109858e-04	-1.326598693405048074323709927924e-04	0.000000000000000000000000000000e+00
-4.887264799950878114032093435526e+03	-2.174624132709287083111554528259e-04	-1.327785335708691640248940712965e-04	0.000000000000000000000000000000e+00
-4.887164799950877750234212726355e+03	-2.177182882710542897401057027551e-04	-1.328962429127980267654085544393e-04	0.000000000000000000000000000000e+00
-4.887064799950877386436332017183e+03	-2.179733389582758573081028297125e-04	-1.330129934590962986762363584603e-04	0.000000000000000000000000000000e+00
-4.886964799950877022638451308012e+03	-2.182275644011081618383468549993e-04	-1.331287813085949597695367696559e-04	0.000000000000000000000000000000e+00
-4.886864799950876658840570598841e+03	-2.184809636843392595569046665815e-04	-1.332436025662336290427412155424e-04	0.000000000000000000000000000000e+00
-4.886764799950876295042689889669e+03	-2.187335359090336833840645391902e-04	-1.333574533431432619992595967062e-04	0.000000000000000000000000000000e+00
-4.886664799950875931244809180498e+03	-2.189852801925355058054734058715e-04	-1.334703297567286313287521215543e-04	0.000000000000000000000000000000e+00
-4.886564799950875567446928471327e+03	-2.192361956684707783270249503715e-04	-1.335822279307510244278356381642e-04	0.000000000000000000000000000000e+00
-4.886464799950875203649047762156e+03	-2.194862814867498082994218266961e-04	-1.336931439954106698702468447593e-04	0.000000000000000000000000000000e+00
-4.886364799950874839851167052984e+03	-2.197355368135690020618688844678e-04	-1.338030740874293807174399972837e-04	0.000000000000000000000000000000e+00
-4.886264799950874476053286343813e+03	-2.199839608314123557200603364947e-04	-1.339120143501330080938044320149e-04	0.000000000000000000000000000000e+00
-4.886164799950874112255405634642e+03	-2.202315527390526206635151806879e-04	-1.340199609335339218669364003134e-04	0.000000000000000000000000000000e+00
-4.886064799950873748457524925470e+03	-2.204783117515521167172065641893e-04	-1.341269099944134913279109033724e-04	0.000000000000000000000000000000e+00
-4.885964799950873384659644216299e+03	-2.207242371002631116123221532987e-04	-1.342328576964044845563905905550e-04	0.000000000000000000000000000000e+00
-4.885864799950873020861763507128e+03	-2.209693280328279294064813820242e-04	-1.343378002100735219958432820064e-04	0.000000000000000000000000000000e+00
-4.885764799950872657063882797956e+03	-2.212135838131787607483552671184e-04	-1.344417337130033402933793063028e-04	0.000000000000000000000000000000e+00
-4.885664799950872293266002088785e+03	-2.214570037215369310411999803634e-04	-1.345446543898752187699147109257e-04	0.000000000000000000000000000000e+00
-4.885564799950871929468121379614e+03	-2.216995870544119788710102358920e-04	-1.346465584325512432600085999113e-04	0.000000000000000000000000000000e+00
-4.885464799950871565670240670443e+03	-2.219413331246003278588579954445e-04	-1.347474420401565157415918472239e-04	0.000000000000000000000000000000e+00
-4.885364799950871201872359961271e+03	-2.221822412611835790424708036994e-04	-1.348473014191614452808587465427e-04	0.000000000000000000000000000000e+00
-4.885264799950870838074479252100e+03	-2.224223108095264779971583779528e-04	-1.349461327834639034518871003598e-04	0.000000000000000000000000000000e+00
-4.885164799950870474276598542929e+03	-2.226615411312745838011417642832e-04	-1.350439323544713255461496848042e-04	0.000000000000000000000000000000e+00
-4.885064799950870110478717833757e+03	-2.228999316043513958997962509656e-04	-1.351406963611828388870800266020e-04	0.000000000000000000000000000000e+00
-4.884964799950869746680837124586e+03	-2.231374816229553454446227211960e-04	-1.352364210402712827244209314870e-04	0.000000000000000000000000000000e+00
-4.884864799950869382882956415415e+03	-2.233741905975562987412413873400e-04	-1.353311026361652552336273247491e-04	0.000000000000000000000000000000e+00
-4.884764799950869019085075706244e+03	-2.236100579548917896468424038048e-04	-1.354247374011309978849432189563e-04	0.000000000000000000000000000000e+00
-4.884664799950868655287194997072e+03	-2.238450831379627640766588614341e-04	-1.355173215953543340225873059524e-04	0.000000000000000000000000000000e+00
-4.884564799950868291489314287901e+03	-2.240792656060291618801139090777e-04	-1.356088514870224719186669881665e-04	0.000000000000000000000000000000e+00
-4.884464799950867927691433578730e+03	-2.243126048346049566158816324091e-04	-1.356993233524058891422553463357e-04	0.000000000000000000000000000000e+00
-4.884364799950867563893552869558e+03	-2.245451003154529513814591235032e-04	-1.357887334759399458779249858509e-04	0.000000000000000000000000000000e+00
-4.884264799950867200095672160387e+03	-2.247767515565792222770324926273e-04	-1.358770781503066337695534437913e-04	0.000000000000000000000000000000e+00
-4.884164799950866836297791451216e+03	-2.250075580822271281884738858281e-04	-1.359643536765161892388570352708e-04	0.000000000000000000000000000000e+00
-4.884064799950866472499910742044e+03	-2.252375194328710224147410690065e-04	-1.360505563639886525938160755089e-04	0.000000000000000000000000000000e+00
-4.883964799950866108702030032873e+03	-2.254666351652096390346252663406e-04	-1.361356825306353187168828533515e-04	0.000000000000000000000000000000e+00
-4.883864799950865744904149323702e+03	-2.256949048521590726976843166440e-04	-1.362197285029402419632982290665e-04	0.000000000000000000000000000000e+00
-4.883764799950865381106268614531e+03	-2.259223280828453518393611476611e-04	-1.363026906160414971139194229011e-04	0.000000000000000000000000000000e+00
-4.883664799950865017308387905359e+03	-2.261489044625968221607220653979e-04	-1.363845652138125758533193643274e-04	0.000000000000000000000000000000e+00
-4.883564799950864653510507196188e+03	-2.263746336129360422172174249766e-04	-1.364653486489435664074515441868e-04	0.000000000000000000000000000000e+00
-4.883464799950864289712626487017e+03	-2.265995151715713266417362437011e-04	-1.365450372830222789712062425593e-04	0.000000000000000000000000000000e+00
-4.883364799950863925914745777845e+03	-2.268235487923880183171176927459e-04	-1.366236274866153982410210687704e-04	0.000000000000000000000000000000e+00
-4.883264799950863562116865068674e+03	-2.270467341454392726576849703690e-04	-1.367011156393494191070570042967e-04	0.000000000000000000000000000000e+00
-4.883164799950863198318984359503e+03	-2.272690709169367063655076144357e-04	-1.367774981299916094504287578104e-04	0.000000000000000000000000000000e+00
-4.883064799950862834521103650331e+03	-2.274905588092404227704146357780e-04	-1.368527713565308916252721838092e-04	0.000000000000000000000000000000e+00
-4.882964799950862470723222941160e+03	-2.277111975408489016447360908657e-04	-1.369269317262585342054315162841e-04	0.000000000000000000000000000000e+00
-4.882864799950862106925342231989e+03	-2.279309868463884011270670360005e-04	-1.369999756558489250463095388000e-04	0.000000000000000000000000000000e+00
-4.882764799950861743127461522818e+03	-2.281499264766020885954883601343e-04	-1.370718995714401004012289453371e-04	0.000000000000000000000000000000e+00
-4.882664799950861379329580813646e+03	-2.283680161983387920700272477603e-04	-1.371426999087143553529566375460e-04	0.000000000000000000000000000000e+00
-4.882564799950861015531700104475e+03	-2.285852557945413721443572718783e-04	-1.372123731129786374047935249010e-04	0.000000000000000000000000000000e+00
-4.882464799950860651733819395304e+03	-2.288016450642347686568467413082e-04	-1.372809156392448316514470763039e-04	0.000000000000000000000000000000e+00
-4.882364799950860287935938686132e+03	-2.290171838225136407857923659392e-04	-1.373483239523101272650668080999e-04	0.000000000000000000000000000000e+00
-4.882264799950859924138057976961e+03	-2.292318719005297631991641127414e-04	-1.374145945268371400357909628553e-04	0.000000000000000000000000000000e+00
-4.882164799950859560340177267790e+03	-2.294457091454790156285353797116e-04	-1.374797238474339264920759395849e-04	0.000000000000000000000000000000e+00
-4.882064799950859196542296558619e+03	-2.296586954205879116570898634819e-04	-1.375437084087340522311343482542e-04	0.000000000000000000000000000000e+00
-4.881964799950858832744415849447e+03	-2.298708306050999919823568662380e-04	-1.376065447154763891988299429059e-04	0.000000000000000000000000000000e+00
-4.881864799950858468946535140276e+03	-2.300821145942616755778603598870e-04	-1.376682292825849671796811790614e-04	0.000000000000000000000000000000e+00
-4.881764799950858105148654431105e+03	-2.302925472993078398042249288480e-04	-1.377287586352486355514845861592e-04	0.000000000000000000000000000000e+00
-4.881664799950857741350773721933e+03	-2.305021286474470481545756550545e-04	-1.377881293090006166197208914426e-04	0.000000000000000000000000000000e+00
-4.881564799950857377552893012762e+03	-2.307108585818464527392862573052e-04	-1.378463378497980047418525195724e-04	0.000000000000000000000000000000e+00
-4.881464799950857013755012303591e+03	-2.309187370616162359848039242749e-04	-1.379033808141011028212952194139e-04	0.000000000000000000000000000000e+00
-4.881364799950856649957131594419e+03	-2.311257640617938354920396504255e-04	-1.379592547689527316963353786861e-04	0.000000000000000000000000000000e+00
-4.881264799950856286159250885248e+03	-2.313319395733277352138895777145e-04	-1.380139562920573768987214657855e-04	0.000000000000000000000000000000e+00
-4.881164799950855922361370176077e+03	-2.315372636030609313721045916523e-04	-1.380674819718601727819295987842e-04	0.000000000000000000000000000000e+00
-4.881064799950855558563489466906e+03	-2.317417361737140731135081717085e-04	-1.381198284076259408595377387030e-04	0.000000000000000000000000000000e+00
-4.880964799950855194765608757734e+03	-2.319453573238681694853452475158e-04	-1.381709922095179299880024492708e-04	0.000000000000000000000000000000e+00
-4.880864799950854830967728048563e+03	-2.321481271079470524651422458362e-04	-1.382209699986765023393270324092e-04	0.000000000000000000000000000000e+00
-4.880764799950854467169847339392e+03	-2.323500455961994334147524554623e-04	-1.382697584072978193737296637167e-04	0.000000000000000000000000000000e+00
-4.880664799950854103371966630220e+03	-2.325511128746806071686953343303e-04	-1.383173540787122025516597823014e-04	0.000000000000000000000000000000e+00
-4.880564799950853739574085921049e+03	-2.327513290452338037567897588431e-04	-1.383637536674625211508687927520e-04	0.000000000000000000000000000000e+00
-4.880464799950853375776205211878e+03	-2.329506942254712690762441518189e-04	-1.384089538393824174531548942824e-04	0.000000000000000000000000000000e+00
-4.880364799950853011978324502707e+03	-2.331492085487548576727689919608e-04	-1.384529512716744506159449734639e-04	0.000000000000000000000000000000e+00
-4.880264799950852648180443793535e+03	-2.333468721641764086812548262273e-04	-1.384957426529879694933333755813e-04	0.000000000000000000000000000000e+00
-4.880164799950852284382563084364e+03	-2.335436852365377151906356001376e-04	-1.385373246834970396672293002638e-04	0.000000000000000000000000000000e+00
-4.880064799950851920584682375193e+03	-2.337396479463301141379916181506e-04	-1.385776940749781536380697000155e-04	0.000000000000000000000000000000e+00
-4.879964799950851556786801666021e+03	-2.339347604897137780470550705303e-04	-1.386168475508878054902606180576e-04	0.000000000000000000000000000000e+00
-4.879864799950851192988920956850e+03	-2.341290230784967086111181266972e-04	-1.386547818464399300323469654828e-04	0.000000000000000000000000000000e+00
-4.879764799950850829191040247679e+03	-2.343224359401132423849634101032e-04	-1.386914937086832606220193619961e-04	0.000000000000000000000000000000e+00
-4.879664799950850465393159538507e+03	-2.345149993176023667414142881427e-04	-1.387269798965784972557407916938e-04	0.000000000000000000000000000000e+00
-4.879564799950850101595278829336e+03	-2.347067134695855208318532314493e-04	-1.387612371810753120280473860149e-04	0.000000000000000000000000000000e+00
-4.879464799950849737797398120165e+03	-2.348975786702442610214686125047e-04	-1.387942623451893545908492066943e-04	0.000000000000000000000000000000e+00
-4.879364799950849373999517410994e+03	-2.350875952092973842234152614949e-04	-1.388260521840789594571335952011e-04	0.000000000000000000000000000000e+00
-4.879264799950849010201636701822e+03	-2.352767633919778343925405250658e-04	-1.388566035051217719895055857648e-04	0.000000000000000000000000000000e+00
-4.879164799950848646403755992651e+03	-2.354650835390092024432956430147e-04	-1.388859131279912388634567577128e-04	0.000000000000000000000000000000e+00
-4.879064799950848282605875283480e+03	-2.356525559865819009069953793301e-04	-1.389139778847329359003082149826e-04	0.000000000000000000000000000000e+00
-4.878964799950847918807994574308e+03	-2.358391810863290133284259075808e-04	-1.389407946198407874799363170837e-04	0.000000000000000000000000000000e+00
-4.878864799950847555010113865137e+03	-2.360249592053017641916923263778e-04	-1.389663601903330962181182250958e-04	0.000000000000000000000000000000e+00
-4.878764799950847191212233155966e+03	-2.362098907259446364803601170479e-04	-1.389906714658284371186058869796e-04	0.000000000000000000000000000000e+00
-4.878664799950846827414352446795e+03	-2.363939760460702723971621042054e-04	-1.390137253286213348847655257856e-04	0.000000000000000000000000000000e+00
-4.878564799950846463616471737623e+03	-2.365772155788338590876734857105e-04	-1.390355186737579683362714400019e-04	0.000000000000000000000000000000e+00
-4.878464799950846099818591028452e+03	-2.367596097527072975235523655257e-04	-1.390560484091114953550394339743e-04	0.000000000000000000000000000000e+00
-4.878364799950845736020710319281e+03	-2.369411590114529105998569802338e-04	-1.390753114554573507261059361895e-04	0.000000000000000000000000000000e+00
-4.878264799950845372222829610109e+03	-2.371218638140969886020370527291e-04	-1.390933047465483813481812447321e-04	0.000000000000000000000000000000e+00
-4.878164799950845008424948900938e+03	-2.373017246349027925718389031573e-04	-1.391100252291897646037682756415e-04	0.000000000000000000000000000000e+00
-4.878064799950844644627068191767e+03	-2.374807419633434221479389991671e-04	-1.391254698633138725191726869923e-04	0.000000000000000000000000000000e+00
-4.877964799950844280829187482595e+03	-2.376589163040741684105455755471e-04	-1.391396356220547835588069451873e-04	0.000000000000000000000000000000e+00
-4.877864799950843917031306773424e+03	-2.378362481769045956754571324865e-04	-1.391525194918228486296030155245e-04	0.000000000000000000000000000000e+00
-4.877764799950843553233426064253e+03	-2.380127381167703793426321245974e-04	-1.391641184723789047197189949756e-04	0.000000000000000000000000000000e+00
-4.877664799950843189435545355082e+03	-2.381883866737046287487267193228e-04	-1.391744295769084614321914328272e-04	0.000000000000000000000000000000e+00
-4.877564799950842825637664645910e+03	-2.383631944128090202842523703808e-04	-1.391834498320956164680445299453e-04	0.000000000000000000000000000000e+00
-4.877464799950842461839783936739e+03	-2.385371619142245239349187091449e-04	-1.391911762781968355841277773521e-04	0.000000000000000000000000000000e+00
-4.877364799950842098041903227568e+03	-2.387102897731017503522160660978e-04	-1.391976059691145970256820341149e-04	0.000000000000000000000000000000e+00
-4.877264799950841734244022518396e+03	-2.388825785995711352936721194595e-04	-1.392027359724707920134167959958e-04	0.000000000000000000000000000000e+00
-4.877164799950841370446141809225e+03	-2.390540290187126090670766132007e-04	-1.392065633696800168103702155520e-04	0.000000000000000000000000000000e+00
-4.877064799950841006648261100054e+03	-2.392246416705250220292172658176e-04	-1.392090852560225937382260008590e-04	0.000000000000000000000000000000e+00
-4.876964799950840642850380390882e+03	-2.393944172098951906138553091807e-04	-1.392102987407175108784673778217e-04	0.000000000000000000000000000000e+00
-4.876864799950840279052499681711e+03	-2.395633563065666723091579060068e-04	-1.392102009469951449330965553841e-04	0.000000000000000000000000000000e+00
-4.876764799950839915254618972540e+03	-2.397314596451081340593158852670e-04	-1.392087890121697943499740057760e-04	0.000000000000000000000000000000e+00
-4.876664799950839551456738263369e+03	-2.398987279248814496156183562192e-04	-1.392060600877119685026689355212e-04	0.000000000000000000000000000000e+00
-4.876564799950839187658857554197e+03	-2.400651618600094716268755767885e-04	-1.392020113393206226602011321702e-04	0.000000000000000000000000000000e+00
-4.876464799950838823860976845026e+03	-2.402307621793433971540271398837e-04	-1.391966399469950676961310653823e-04	0.000000000000000000000000000000e+00
-4.876364799950838460063096135855e+03	-2.403955296264298621342070383378e-04	-1.391899431051068255875413637312e-04	0.000000000000000000000000000000e+00
-4.876264799950838096265215426683e+03	-2.405594649594777376892112963347e-04	-1.391819180224711596533665458608e-04	0.000000000000000000000000000000e+00
-4.876164799950837732467334717512e+03	-2.407225689513245198581509187719e-04	-1.391725619224185234775598152268e-04	0.000000000000000000000000000000e+00
-4.876064799950837368669454008341e+03	-2.408848423894024211745074071089e-04	-1.391618720428657116766624213255e-04	0.000000000000000000000000000000e+00
-4.875964799950837004871573299170e+03	-2.410462860757042182976994659782e-04	-1.391498456363868751421014602343e-04	0.000000000000000000000000000000e+00
-4.875864799950836641073692589998e+03	-2.412069008267486117536720913179e-04	-1.391364799702844007572161144637e-04	0.000000000000000000000000000000e+00
-4.875764799950836277275811880827e+03	-2.413666874735453688350511614047e-04	-1.391217723266594116435235228835e-04	0.000000000000000000000000000000e+00
-4.875664799950835913477931171656e+03	-2.415256468615601683457005943723e-04	-1.391057200024822945120389627860e-04	0.000000000000000000000000000000e+00
-4.875564799950835549680050462484e+03	-2.416837798506790387694648236661e-04	-1.390883203096628204387813498855e-04	0.000000000000000000000000000000e+00
-4.875464799950835185882169753313e+03	-2.418410873151724982833138399840e-04	-1.390695705751201572200614897667e-04	0.000000000000000000000000000000e+00
-4.875364799950834822084289044142e+03	-2.419975701436593695098364875662e-04	-1.390494681408527190974444565086e-04	0.000000000000000000000000000000e+00
-4.875264799950834458286408334970e+03	-2.421532292390703503242449512456e-04	-1.390280103640077183271145377930e-04	0.000000000000000000000000000000e+00
-4.875164799950834094488527625799e+03	-2.423080655186111238754559371600e-04	-1.390051946169505270138599950513e-04	0.000000000000000000000000000000e+00
-4.875064799950833730690646916628e+03	-2.424620799137252517667373563626e-04	-1.389810182873338763147319507851e-04	0.000000000000000000000000000000e+00
-4.874964799950833366892766207457e+03	-2.426152733700566877655946385062e-04	-1.389554787781668116972144666477e-04	0.000000000000000000000000000000e+00
-4.874864799950833003094885498285e+03	-2.427676468474120746732225484266e-04	-1.389285735078834855670687487006e-04	0.000000000000000000000000000000e+00
-4.874764799950832639297004789114e+03	-2.429192013197225804080336963864e-04	-1.389002999104115704254169827436e-04	0.000000000000000000000000000000e+00
-4.874664799950832275499124079943e+03	-2.430699377750054901436982390805e-04	-1.388706554352406720258261696443e-04	0.000000000000000000000000000000e+00
-4.874564799950831911701243370771e+03	-2.432198572153254731865318349904e-04	-1.388396375474903630606315907414e-04	0.000000000000000000000000000000e+00
-4.874464799950831547903362661600e+03	-2.433689606567555516972861662239e-04	-1.388072437279781355320973368350e-04	0.000000000000000000000000000000e+00
-4.874364799950831184105481952429e+03	-2.435172491293377441522877147051e-04	-1.387734714732869736528164672507e-04	0.000000000000000000000000000000e+00
-4.874264799950830820307601243258e+03	-2.436647236770433835439247927113e-04	-1.387383182958328183258939203526e-04	0.000000000000000000000000000000e+00
-4.874164799950830456509720534086e+03	-2.438113853577330832154285156221e-04	-1.387017817239317605745863026812e-04	0.000000000000000000000000000000e+00
-4.874064799950830092711839824915e+03	-2.439572352431165129602735897052e-04	-1.386638593018670723416158052643e-04	0.000000000000000000000000000000e+00
-4.873964799950829728913959115744e+03	-2.441022744187116601255471692866e-04	-1.386245485899558849227780621405e-04	0.000000000000000000000000000000e+00
-4.873864799950829365116078406572e+03	-2.442465039838040636102634017846e-04	-1.385838471646157860853870724682e-04	0.000000000000000000000000000000e+00
-4.873764799950829001318197697401e+03	-2.443899250514053431322658571645e-04	-1.385417526184310377159597527097e-04	0.000000000000000000000000000000e+00
-4.873664799950828637520316988230e+03	-2.445325387482119453355644544956e-04	-1.384982625602186850476832402634e-04	0.000000000000000000000000000000e+00
-4.873564799950828273722436279058e+03	-2.446743462145629954308800879659e-04	-1.384533746150943948373390757212e-04	0.000000000000000000000000000000e+00
-4.873464799950827909924555569887e+03	-2.448153486043982843614608135852e-04	-1.384070864245379953866299516108e-04	0.000000000000000000000000000000e+00
-4.873364799950827546126674860716e+03	-2.449555470852158222880290416867e-04	-1.383593956464589081432892125889e-04	0.000000000000000000000000000000e+00
-4.873264799950827182328794151545e+03	-2.450949428380289583928597352269e-04	-1.383102999552611727263756735695e-04	0.000000000000000000000000000000e+00
-4.873164799950826818530913442373e+03	-2.452335370573232838434241109837e-04	-1.382597970419083906364055014393e-04	0.000000000000000000000000000000e+00
-4.873064799950826454733032733202e+03	-2.453713309510133179155988436548e-04	-1.382078846139883437048323511220e-04	0.000000000000000000000000000000e+00
-4.872964799950826090935152024031e+03	-2.455083257403987604360062757536e-04	-1.381545603957774228081473166796e-04	0.000000000000000000000000000000e+00
-4.872864799950825727137271314859e+03	-2.456445226601204731738115061290e-04	-1.380998221283047042162728246240e-04	0.000000000000000000000000000000e+00
-4.872764799950825363339390605688e+03	-2.457799229581162986021936056602e-04	-1.380436675694159175207392786788e-04	0.000000000000000000000000000000e+00
-4.872664799950824999541509896517e+03	-2.459145278955762281385133416478e-04	-1.379860944938370611971556467523e-04	0.000000000000000000000000000000e+00
-4.872564799950824635743629187346e+03	-2.460483387468977330148067750315e-04	-1.379271006932378555373541750839e-04	0.000000000000000000000000000000e+00
-4.872464799950824271945748478174e+03	-2.461813567996403904168667420294e-04	-1.378666839762948432158290446026e-04	0.000000000000000000000000000000e+00
-4.872364799950823908147867769003e+03	-2.463135833544804554132157115021e-04	-1.378048421687543543309034665967e-04	0.000000000000000000000000000000e+00
-4.872264799950823544349987059832e+03	-2.464450197251649992032096481154e-04	-1.377415731134951461852450327328e-04	0.000000000000000000000000000000e+00
-4.872164799950823180552106350660e+03	-2.465756672384658847348160026769e-04	-1.376768746705907449107836315605e-04	0.000000000000000000000000000000e+00
-4.872064799950822816754225641489e+03	-2.467055272341333086415227082711e-04	-1.376107447173716786734121164670e-04	0.000000000000000000000000000000e+00
-4.871964799950822452956344932318e+03	-2.468346010648491263388126792933e-04	-1.375431811484873043018722915676e-04	0.000000000000000000000000000000e+00
-4.871864799950822089158464223146e+03	-2.469628900961799060700951891079e-04	-1.374741818759674441812607126323e-04	0.000000000000000000000000000000e+00
-4.871764799950821725360583513975e+03	-2.470903957065295492717682535044e-04	-1.374037448292837792010456787750e-04	0.000000000000000000000000000000e+00
-4.871664799950821361562702804804e+03	-2.472171192870918025180637656035e-04	-1.373318679554108893373781663527e-04	0.000000000000000000000000000000e+00
-4.871564799950820997764822095633e+03	-2.473430622418023357850236365607e-04	-1.372585492188872129202398264525e-04	0.000000000000000000000000000000e+00
-4.871464799950820633966941386461e+03	-2.474682259872907122942586877201e-04	-1.371837866018754909045590517636e-04	0.000000000000000000000000000000e+00
-4.871364799950820270169060677290e+03	-2.475926119528317620455126757406e-04	-1.371075781042231569312184191745e-04	0.000000000000000000000000000000e+00
-4.871264799950819906371179968119e+03	-2.477162215802969011391176934467e-04	-1.370299217435223750223560745809e-04	0.000000000000000000000000000000e+00
-4.871164799950819542573299258947e+03	-2.478390563241052884681236978537e-04	-1.369508155551697791210696841802e-04	0.000000000000000000000000000000e+00
-4.871064799950819178775418549776e+03	-2.479611176511742776790159226152e-04	-1.368702575924259957906858886645e-04	0.000000000000000000000000000000e+00
-4.870964799950818814977537840605e+03	-2.480824070408699233425409147458e-04	-1.367882459264749229685409481760e-04	0.000000000000000000000000000000e+00
-4.870864799950818451179657131433e+03	-2.482029259849571076537722014166e-04	-1.367047786464826021439467051977e-04	0.000000000000000000000000000000e+00
-4.870764799950818087381776422262e+03	-2.483226759875493960816328353758e-04	-1.366198538596559550108849867556e-04	0.000000000000000000000000000000e+00
-4.870664799950817723583895713091e+03	-2.484416585650585677577661947169e-04	-1.365334696913011948600502609708e-04	0.000000000000000000000000000000e+00
-4.870564799950817359786015003920e+03	-2.485598752461439290249722855464e-04	-1.364456242848819669203491722342e-04	0.000000000000000000000000000000e+00
-4.870464799950816995988134294748e+03	-2.486773275716611933047750504500e-04	-1.363563158020771363346940185934e-04	0.000000000000000000000000000000e+00
-4.870364799950816632190253585577e+03	-2.487940170946113067548810526830e-04	-1.362655424228384135054703563128e-04	0.000000000000000000000000000000e+00
-4.870264799950816268392372876406e+03	-2.489099453800888402457691661596e-04	-1.361733023454476812844071709208e-04	0.000000000000000000000000000000e+00
-4.870164799950815904594492167234e+03	-2.490251140052301644968457683404e-04	-1.360795937865739155866323661925e-04	0.000000000000000000000000000000e+00
-4.870064799950815540796611458063e+03	-2.491395245591613541620568117452e-04	-1.359844149813299704794566924448e-04	0.000000000000000000000000000000e+00
-4.869964799950815176998730748892e+03	-2.492531786429457666548481498126e-04	-1.358877641833289838003973049041e-04	0.000000000000000000000000000000e+00
-4.869864799950814813200850039721e+03	-2.493660778695313499225827413852e-04	-1.357896396647405388297125128361e-04	0.000000000000000000000000000000e+00
-4.869764799950814449402969330549e+03	-2.494782238636977333805233580932e-04	-1.356900397163465549123934072995e-04	0.000000000000000000000000000000e+00
-4.869664799950814085605088621378e+03	-2.495896182620029935851635460864e-04	-1.355889626475967986093951189730e-04	0.000000000000000000000000000000e+00
-4.869564799950813721807207912207e+03	-2.497002627127302572772327149409e-04	-1.354864067866642322185422031566e-04	0.000000000000000000000000000000e+00
-4.869464799950813358009327203035e+03	-2.498101588758337623236149838135e-04	-1.353823704804999286145650305713e-04	0.000000000000000000000000000000e+00
-4.869364799950812994211446493864e+03	-2.499193084228850270794852761469e-04	-1.352768520948878505638646174702e-04	0.000000000000000000000000000000e+00
-4.869264799950812630413565784693e+03	-2.500277130370184776493591716218e-04	-1.351698500144991963584084615491e-04	0.000000000000000000000000000000e+00
-4.869164799950812266615685075521e+03	-2.501353744128769125178168852841e-04	-1.350613626429465015041375686167e-04	0.000000000000000000000000000000e+00
-4.869064799950811902817804366350e+03	-2.502422942565566419195755010207e-04	-1.349513884028374693588303578906e-04	0.000000000000000000000000000000e+00
-4.868964799950811539019923657179e+03	-2.503484742855524103691267079341e-04	-1.348399257358284494042605095032e-04	0.000000000000000000000000000000e+00
-4.868864799950811175222042948008e+03	-2.504539162287020481398314153410e-04	-1.347269731026776715728660027693e-04	0.000000000000000000000000000000e+00
-4.868764799950810811424162238836e+03	-2.505586218261309601126884949451e-04	-1.346125289832981553137664088027e-04	0.000000000000000000000000000000e+00
-4.868664799950810447626281529665e+03	-2.506625928291960725240172802586e-04	-1.344965918768102662930741253433e-04	0.000000000000000000000000000000e+00
-4.868564799950810083828400820494e+03	-2.507658310004298881333573145724e-04	-1.343791603015940291487168023465e-04	0.000000000000000000000000000000e+00
-4.868464799950809720030520111322e+03	-2.508683381134838908700646076255e-04	-1.342602327953411691947166461958e-04	0.000000000000000000000000000000e+00
-4.868364799950809356232639402151e+03	-2.509701159530721131102337650987e-04	-1.341398079151067475496550418512e-04	0.000000000000000000000000000000e+00
-4.868264799950808992434758692980e+03	-2.510711663149140524323166268061e-04	-1.340178842373605523196483657600e-04	0.000000000000000000000000000000e+00
-4.868164799950808628636877983809e+03	-2.511714910056776425828495291626e-04	-1.338944603580381374156177409773e-04	0.000000000000000000000000000000e+00
-4.868064799950808264838997274637e+03	-2.512710918429217907613115734478e-04	-1.337695348925915903200156709119e-04	0.000000000000000000000000000000e+00
-4.867964799950807901041116565466e+03	-2.513699706550386438544397726957e-04	-1.336431064760400288030095516945e-04	0.000000000000000000000000000000e+00
-4.867864799950807537243235856295e+03	-2.514681292811958004604355743083e-04	-1.335151737630196639577961903456e-04	0.000000000000000000000000000000e+00
-4.867764799950807173445355147123e+03	-2.515655695712780350221937641919e-04	-1.333857354278336463954818258415e-04	0.000000000000000000000000000000e+00
-4.867664799950806809647474437952e+03	-2.516622933858289677504227466187e-04	-1.332547901645015600742560923919e-04	0.000000000000000000000000000000e+00
-4.867564799950806445849593728781e+03	-2.517583025959922466557872056114e-04	-1.331223366868085908679142370659e-04	0.000000000000000000000000000000e+00
-4.867464799950806082051713019609e+03	-2.518535990834528922113766391533e-04	-1.329883737283544511888905281793e-04	0.000000000000000000000000000000e+00
-4.867364799950805718253832310438e+03	-2.519481847403778830736531535450e-04	-1.328529000426018167203140452060e-04	0.000000000000000000000000000000e+00
-4.867264799950805354455951601267e+03	-2.520420614693569586438337548628e-04	-1.327159144029246547278472201370e-04	0.000000000000000000000000000000e+00
-4.867164799950804990658070892096e+03	-2.521352311833427711079691491136e-04	-1.325774156026560373754924482270e-04	0.000000000000000000000000000000e+00
-4.867064799950804626860190182924e+03	-2.522276958055911458972397909406e-04	-1.324374024551358466211814501889e-04	0.000000000000000000000000000000e+00
-4.866964799950804263062309473753e+03	-2.523194572696009626774915624026e-04	-1.322958737937578828011697673617e-04	0.000000000000000000000000000000e+00
-4.866864799950803899264428764582e+03	-2.524105175190537110781197061016e-04	-1.321528284720168918992683204650e-04	0.000000000000000000000000000000e+00
-4.866764799950803535466548055410e+03	-2.525008785077529380007355097604e-04	-1.320082653635551320301516620148e-04	0.000000000000000000000000000000e+00
-4.866664799950803171668667346239e+03	-2.525905421995633696671812451484e-04	-1.318621833622086417670687952253e-04	0.000000000000000000000000000000e+00
-4.866564799950802807870786637068e+03	-2.526795105683498168271106099070e-04	-1.317145813820531832089022472587e-04	0.000000000000000000000000000000e+00
-4.866464799950802444072905927896e+03	-2.527677855979160257554605450991e-04	-1.315654583574498868916297089626e-04	0.000000000000000000000000000000e+00
-4.866364799950802080275025218725e+03	-2.528553692819428787286195614570e-04	-1.314148132430905172290253046796e-04	0.000000000000000000000000000000e+00
-4.866264799950801716477144509554e+03	-2.529422636239268655511391870050e-04	-1.312626450140424126927091164063e-04	0.000000000000000000000000000000e+00
-4.866164799950801352679263800383e+03	-2.530284706371179045611419233808e-04	-1.311089526657931007315449623007e-04	0.000000000000000000000000000000e+00
-4.866064799950800988881383091211e+03	-2.531139923444572178458378264310e-04	-1.309537352142945874303864295385e-04	0.000000000000000000000000000000e+00
-4.865964799950800625083502382040e+03	-2.531988307785147727761720926054e-04	-1.307969916960073219081711615175e-04	0.000000000000000000000000000000e+00
-4.865864799950800261285621672869e+03	-2.532829879814266693313640210761e-04	-1.306387211679437541402004629987e-04	0.000000000000000000000000000000e+00
-4.865764799950799897487740963697e+03	-2.533664660048322021627942302047e-04	-1.304789227077116217298757838705e-04	0.000000000000000000000000000000e+00
-4.865664799950799533689860254526e+03	-2.534492669098107600275660011846e-04	-1.303175954135569385248377693998e-04	0.000000000000000000000000000000e+00
-4.865564799950799169891979545355e+03	-2.535313927668183999614148760315e-04	-1.301547384044064953421276920054e-04	0.000000000000000000000000000000e+00
-4.865464799950798806094098836184e+03	-2.536128456556243130314010070236e-04	-1.299903508199101709579686980689e-04	0.000000000000000000000000000000e+00
-4.865364799950798442296218127012e+03	-2.536936276652469648279497604904e-04	-1.298244318204827552065694362682e-04	0.000000000000000000000000000000e+00
-4.865264799950798078498337417841e+03	-2.537737408938902359568923206012e-04	-1.296569805873455823435475009475e-04	0.000000000000000000000000000000e+00
-4.865164799950797714700456708670e+03	-2.538531874488789662203114261274e-04	-1.294879963225677578335381934238e-04	0.000000000000000000000000000000e+00
-4.865064799950797350902575999498e+03	-2.539319694465946614277129800286e-04	-1.293174782491069514569342890908e-04	0.000000000000000000000000000000e+00
-4.864964799950796987104695290327e+03	-2.540100890124107665263286648383e-04	-1.291454256108499464711369952852e-04	0.000000000000000000000000000000e+00
-4.864864799950796623306814581156e+03	-2.540875482806278303112013094989e-04	-1.289718376726528364061008513630e-04	0.000000000000000000000000000000e+00
-4.864764799950796259508933871984e+03	-2.541643493944083990847271348201e-04	-1.287967137203808423891182588505e-04	0.000000000000000000000000000000e+00
-4.864664799950795895711053162813e+03	-2.542404945057116392656548775619e-04	-1.286200530609477509988436416677e-04	0.000000000000000000000000000000e+00
-4.864564799950795531913172453642e+03	-2.543159857752279057879762902417e-04	-1.284418550223550268586658607006e-04	0.000000000000000000000000000000e+00
-4.864464799950795168115291744471e+03	-2.543908253723130936593821438407e-04	-1.282621189537306541795375069981e-04	0.000000000000000000000000000000e+00
-4.864364799950794804317411035299e+03	-2.544650154749225016287406120341e-04	-1.280808442253674633067722643531e-04	0.000000000000000000000000000000e+00
-4.864264799950794440519530326128e+03	-2.545385582695450211142274010712e-04	-1.278980302287612133213534626464e-04	0.000000000000000000000000000000e+00
-4.864164799950794076721649616957e+03	-2.546114559511364577697178912530e-04	-1.277136763766483222755365734002e-04	0.000000000000000000000000000000e+00
-4.864064799950793712923768907785e+03	-2.546837107230532325219396483362e-04	-1.275277821030431908526370232693e-04	0.000000000000000000000000000000e+00
-4.863964799950793349125888198614e+03	-2.547553247969855947166473164600e-04	-1.273403468632751736611119497411e-04	0.000000000000000000000000000000e+00
-4.863864799950792985328007489443e+03	-2.548263003928907268445802625223e-04	-1.271513701340252252679902111865e-04	0.000000000000000000000000000000e+00
-4.863764799950792621530126780272e+03	-2.548966397389254697966598506298e-04	-1.269608514133621396564877148450e-04	0.000000000000000000000000000000e+00
-4.863664799950792257732246071100e+03	-2.549663450713791023292953408230e-04	-1.267687902207785186330796234344e-04	0.000000000000000000000000000000e+00
-4.863564799950791893934365361929e+03	-2.550354186346059036892552907005e-04	-1.265751860972262523435949432837e-04	0.000000000000000000000000000000e+00
-4.863464799950791530136484652758e+03	-2.551038626809572825576699628414e-04	-1.263800386051516745286593668141e-04	0.000000000000000000000000000000e+00
-4.863364799950791166338603943586e+03	-2.551716794707140144142509807779e-04	-1.261833473285304738336493057815e-04	0.000000000000000000000000000000e+00
-4.863264799950790802540723234415e+03	-2.552388712720179910105333664916e-04	-1.259851118729020901226139939055e-04	0.000000000000000000000000000000e+00
-4.863164799950790438742842525244e+03	-2.553054403608040240532262021844e-04	-1.257853318654037855315458438454e-04	0.000000000000000000000000000000e+00
-4.863064799950790074944961816072e+03	-2.553713890207314320471287949488e-04	-1.255840069548043902609990585262e-04	0.000000000000000000000000000000e+00
-4.862964799950789711147081106901e+03	-2.554367195431153018773950957865e-04	-1.253811368115376146878392482620e-04	0.000000000000000000000000000000e+00
-4.862864799950789347349200397730e+03	-2.555014342268575877614722458020e-04	-1.251767211277350904264499265039e-04	0.000000000000000000000000000000e+00
-4.862764799950788983551319688559e+03	-2.555655353783782644111477466708e-04	-1.249707596172589234989613871107e-04	0.000000000000000000000000000000e+00
-4.862664799950788619753438979387e+03	-2.556290253115459923036190126311e-04	-1.247632520157339493498821481055e-04	0.000000000000000000000000000000e+00
-4.862564799950788255955558270216e+03	-2.556919063476087287424542981995e-04	-1.245541980805796083899700255060e-04	0.000000000000000000000000000000e+00
-4.862464799950787892157677561045e+03	-2.557541808151242304983363773374e-04	-1.243435975910414420693428372289e-04	0.000000000000000000000000000000e+00
-4.862364799950787528359796851873e+03	-2.558158510498901769790458526899e-04	-1.241314503482222094798287370665e-04	0.000000000000000000000000000000e+00
-4.862264799950787164561916142702e+03	-2.558769193948744560297703376506e-04	-1.239177561751126515916104908754e-04	0.000000000000000000000000000000e+00
-4.862164799950786800764035433531e+03	-2.559373882001449618424360199498e-04	-1.237025149166218218090007585630e-04	0.000000000000000000000000000000e+00
-4.862064799950786436966154724360e+03	-2.559972598227992302347133524165e-04	-1.234857264396071183706199425600e-04	0.000000000000000000000000000000e+00
-4.861964799950786073168274015188e+03	-2.560565366268941823492399922912e-04	-1.232673906329038559636507299544e-04	0.000000000000000000000000000000e+00
-4.861864799950785709370393306017e+03	-2.561152209833754346719747463368e-04	-1.230475074073545933926038253858e-04	0.000000000000000000000000000000e+00
-4.861764799950785345572512596846e+03	-2.561733152700064464202256431236e-04	-1.228260766958378649368888169136e-04	0.000000000000000000000000000000e+00
-4.861664799950784981774631887674e+03	-2.562308218712977753508952538652e-04	-1.226030984532967761831134811956e-04	0.000000000000000000000000000000e+00
-4.861564799950784617976751178503e+03	-2.562877431784357914676397705023e-04	-1.223785726567670577562968459162e-04	0.000000000000000000000000000000e+00
-4.861464799950784254178870469332e+03	-2.563440815892115533583539566109e-04	-1.221524993054047395803218822863e-04	0.000000000000000000000000000000e+00
-4.861364799950783890380989760160e+03	-2.563998395079491424315698555603e-04	-1.219248784205135947454265443746e-04	0.000000000000000000000000000000e+00
-4.861264799950783526583109050989e+03	-2.564550193454343766236158685956e-04	-1.216957100455719599594456292735e-04	0.000000000000000000000000000000e+00
-4.861164799950783162785228341818e+03	-2.565096235188428735844723416193e-04	-1.214649942462593933687267644395e-04	0.000000000000000000000000000000e+00
-4.861064799950782798987347632647e+03	-2.565636544516681680737357762467e-04	-1.212327311104828309355416204873e-04	0.000000000000000000000000000000e+00
-4.860964799950782435189466923475e+03	-2.566171145736496125161485437616e-04	-1.209989207484023904497910661959e-04	0.000000000000000000000000000000e+00
-4.860864799950782071391586214304e+03	-2.566700063207003317672372233460e-04	-1.207635632924567418598413293118e-04	0.000000000000000000000000000000e+00
-4.860764799950781707593705505133e+03	-2.567223321348345815677560732837e-04	-1.205266588973881658952355677705e-04	0.000000000000000000000000000000e+00
-4.860664799950781343795824795961e+03	-2.567740944640954864688908720893e-04	-1.202882077402671925610636027848e-04	0.000000000000000000000000000000e+00
-4.860564799950780979997944086790e+03	-2.568252957624822356563765168858e-04	-1.200482100205168330565169698687e-04	0.000000000000000000000000000000e+00
-4.860464799950780616200063377619e+03	-2.568759384898772787746146217813e-04	-1.198066659599364051176292877976e-04	0.000000000000000000000000000000e+00
-4.860364799950780252402182668447e+03	-2.569260251119733591204652434214e-04	-1.195635758027250602044191940543e-04	0.000000000000000000000000000000e+00
-4.860264799950779888604301959276e+03	-2.569755581002004384168213579898e-04	-1.193189398155047821394741935919e-04	0.000000000000000000000000000000e+00
-4.860164799950779524806421250105e+03	-2.570245399316524047457488411084e-04	-1.190727582873431282485185422892e-04	0.000000000000000000000000000000e+00
-4.860064799950779161008540540934e+03	-2.570729730890136720614091991877e-04	-1.188250315297754961625306679984e-04	0.000000000000000000000000000000e+00
-4.859964799950778797210659831762e+03	-2.571208600604857254928736765009e-04	-1.185757598768269975965730655965e-04	0.000000000000000000000000000000e+00
-4.859864799950778433412779122591e+03	-2.571682033397132871761769923324e-04	-1.183249436850339662103889781797e-04	0.000000000000000000000000000000e+00
-4.859764799950778069614898413420e+03	-2.572150054257107531369141995015e-04	-1.180725833334650588931843961937e-04	0.000000000000000000000000000000e+00
-4.859664799950777705817017704248e+03	-2.572612688227879796515340515839e-04	-1.178186792237419911301768427059e-04	0.000000000000000000000000000000e+00
-4.859564799950777342019136995077e+03	-2.573069960404763406591754915098e-04	-1.175632317800598251357480084067e-04	0.000000000000000000000000000000e+00
-4.859464799950776978221256285906e+03	-2.573521895934546225431782673354e-04	-1.173062414492068649633088606166e-04	0.000000000000000000000000000000e+00
-4.859364799950776614423375576735e+03	-2.573968520014744310216159295379e-04	-1.170477087005841856969315384340e-04	0.000000000000000000000000000000e+00
-4.859264799950776250625494867563e+03	-2.574409857892859232984805739619e-04	-1.167876340262247696196937218893e-04	0.000000000000000000000000000000e+00
-4.859164799950775886827614158392e+03	-2.574845934865631607441072148390e-04	-1.165260179408121951486268508269e-04	0.000000000000000000000000000000e+00
-4.859064799950775523029733449221e+03	-2.575276776278293531553809092571e-04	-1.162628609816989734039582859992e-04	0.000000000000000000000000000000e+00
-4.858964799950775159231852740049e+03	-2.575702407523819945957266330794e-04	-1.159981637089244375449573198900e-04	0.000000000000000000000000000000e+00
-4.858864799950774795433972030878e+03	-2.576122854042179450249905325876e-04	-1.157319267052322661875479736793e-04	0.000000000000000000000000000000e+00
-4.858764799950774431636091321707e+03	-2.576538141319584035091039275756e-04	-1.154641505760876273511614242828e-04	0.000000000000000000000000000000e+00
-4.858664799950774067838210612535e+03	-2.576948294887735561690955687908e-04	-1.151948359496938345146108129136e-04	0.000000000000000000000000000000e+00
-4.858564799950773704040329903364e+03	-2.577353340323073325503211439269e-04	-1.149239834770086909638414640611e-04	0.000000000000000000000000000000e+00
-4.858464799950773340242449194193e+03	-2.577753303246019451512582865149e-04	-1.146515938317603598012306420628e-04	0.000000000000000000000000000000e+00
-4.858364799950772976444568485022e+03	-2.578148209320223747421929605395e-04	-1.143776677104628815891812498862e-04	0.000000000000000000000000000000e+00
-4.858264799950772612646687775850e+03	-2.578538084251806388434713479541e-04	-1.141022058324312718653736897778e-04	0.000000000000000000000000000000e+00
-4.858164799950772248848807066679e+03	-2.578922953788600602037517361964e-04	-1.138252089397961849771487297112e-04	0.000000000000000000000000000000e+00
-4.858064799950771885050926357508e+03	-2.579302843719393726479305328780e-04	-1.135466777975181848926028438385e-04	0.000000000000000000000000000000e+00
-4.857964799950771521253045648336e+03	-2.579677779873167727149596561986e-04	-1.132666131934016365409231830164e-04	0.000000000000000000000000000000e+00
-4.857864799950771157455164939165e+03	-2.580047788118336460350121797092e-04	-1.129850159381081770243807071985e-04	0.000000000000000000000000000000e+00
-4.857764799950770793657284229994e+03	-2.580412894361986189672997227262e-04	-1.127018868651697395969271675575e-04	0.000000000000000000000000000000e+00
-4.857664799950770429859403520823e+03	-2.580773124549110681368035979943e-04	-1.124172268310012252770860308182e-04	0.000000000000000000000000000000e+00
-4.857564799950770066061522811651e+03	-2.581128504661847926013318321736e-04	-1.121310367149127136749200972510e-04	0.000000000000000000000000000000e+00
-4.857464799950769702263642102480e+03	-2.581479060718714149680330649517e-04	-1.118433174191212807957115926705e-04	0.000000000000000000000000000000e+00
-4.857364799950769338465761393309e+03	-2.581824818773839451402363209809e-04	-1.115540698687624780304633587136e-04	0.000000000000000000000000000000e+00
-4.857264799950768974667880684137e+03	-2.582165804916199103834217876141e-04	-1.112632950119012690453138003654e-04	0.000000000000000000000000000000e+00
-4.857164799950768610869999974966e+03	-2.582502045268847022316260897412e-04	-1.109709938195426414103000878342e-04	0.000000000000000000000000000000e+00
-4.857064799950768247072119265795e+03	-2.582833565988145981331958189742e-04	-1.106771672856417845472523642236e-04	0.000000000000000000000000000000e+00
-4.856964799950767883274238556623e+03	-2.583160393262998373066496871076e-04	-1.103818164271138746544004272110e-04	0.000000000000000000000000000000e+00
-4.856864799950767519476357847452e+03	-2.583482553314075339662148067532e-04	-1.100849422838433988450571043849e-04	0.000000000000000000000000000000e+00
-4.856764799950767155678477138281e+03	-2.583800072393044821271457234246e-04	-1.097865459186931133680684147258e-04	0.000000000000000000000000000000e+00
-4.856664799950766791880596429110e+03	-2.584112976781800688312606961716e-04	-1.094866284175125545948675798158e-04	0.000000000000000000000000000000e+00
-4.856564799950766428082715719938e+03	-2.584421292791687536916089840133e-04	-1.091851908891461569832415090531e-04	0.000000000000000000000000000000e+00
-4.856464799950766064284835010767e+03	-2.584725046762728736977898780225e-04	-1.088822344654409509127554467334e-04	0.000000000000000000000000000000e+00
-4.856364799950765700486954301596e+03	-2.585024265062850143404027392080e-04	-1.085777603012538539443629370673e-04	0.000000000000000000000000000000e+00
-4.856264799950765336689073592424e+03	-2.585318974087104891557142849479e-04	-1.082717695744584877415653267896e-04	0.000000000000000000000000000000e+00
-4.856164799950764972891192883253e+03	-2.585609200256897108501086268717e-04	-1.079642634859516561783923660478e-04	0.000000000000000000000000000000e+00
-4.856064799950764609093312174082e+03	-2.585894970019205082144286844681e-04	-1.076552432596593762139866590211e-04	0.000000000000000000000000000000e+00
-4.855964799950764245295431464911e+03	-2.586176309845802261978831015909e-04	-1.073447101425425021913734324741e-04	0.000000000000000000000000000000e+00
-4.855864799950763881497550755739e+03	-2.586453246232480970324962843421e-04	-1.070326654046018757977798419034e-04	0.000000000000000000000000000000e+00
-4.855764799950763517699670046568e+03	-2.586725805698270150463635719262e-04	-1.067191103388831236592482198944e-04	0.000000000000000000000000000000e+00
-4.855664799950763153901789337397e+03	-2.586994014784658535779926502585e-04	-1.064040462614810077018531742077e-04	0.000000000000000000000000000000e+00
-4.855564799950762790103908628225e+03	-2.587257900054811313693414742687e-04	-1.060874745115433824896311598707e-04	0.000000000000000000000000000000e+00
-4.855464799950762426306027919054e+03	-2.587517488092790584296165601330e-04	-1.057693964512746917765867449290e-04	0.000000000000000000000000000000e+00
-4.855364799950762062508147209883e+03	-2.587772805502772566384195318534e-04	-1.054498134659390584828841941345e-04	0.000000000000000000000000000000e+00
-4.855264799950761698710266500711e+03	-2.588023878908266429792195406634e-04	-1.051287269638629680952243705683e-04	0.000000000000000000000000000000e+00
-4.855164799950761334912385791540e+03	-2.588270734951328790919566902318e-04	-1.048061383764375319388797991316e-04	0.000000000000000000000000000000e+00
-4.855064799950760971114505082369e+03	-2.588513400291783087166230803433e-04	-1.044820491581203032163335797655e-04	0.000000000000000000000000000000e+00
-4.854964799950760607316624373198e+03	-2.588751901606432446155403592769e-04	-1.041564607864367135751579307446e-04	0.000000000000000000000000000000e+00
-4.854864799950760243518743664026e+03	-2.588986265588277433866148946606e-04	-1.038293747619810353374422695616e-04	0.000000000000000000000000000000e+00
-4.854764799950759879720862954855e+03	-2.589216518945728381755067015746e-04	-1.035007926084169642584609238867e-04	0.000000000000000000000000000000e+00
-4.854664799950759515922982245684e+03	-2.589442688401821508585587405804e-04	-1.031707158724777550519446922550e-04	0.000000000000000000000000000000e+00
-4.854564799950759152125101536512e+03	-2.589664800693432331751830943745e-04	-1.028391461239659638920648787597e-04	0.000000000000000000000000000000e+00
-4.854464799950758788327220827341e+03	-2.589882882570487452299212716156e-04	-1.025060849557527301294940214049e-04	0.000000000000000000000000000000e+00
-4.854364799950758424529340118170e+03	-2.590096960795179050450476321288e-04	-1.021715339837766514316519383954e-04	0.000000000000000000000000000000e+00
-4.854264799950758060731459408998e+03	-2.590307062141176128525210664577e-04	-1.018354948470422116895556241545e-04	0.000000000000000000000000000000e+00
-4.854164799950757696933578699827e+03	-2.590513213392837380162625482427e-04	-1.014979692076178836640173996919e-04	0.000000000000000000000000000000e+00
-4.854064799950757333135697990656e+03	-2.590715441344421891139981894980e-04	-1.011589587506336488731753520121e-04	0.000000000000000000000000000000e+00
-4.853964799950756969337817281485e+03	-2.590913772799300924393195444395e-04	-1.008184651842782057718991839401e-04	0.000000000000000000000000000000e+00
-4.853864799950756605539936572313e+03	-2.591108234569168078734180404865e-04	-1.004764902397957306977999136777e-04	0.000000000000000000000000000000e+00
-4.853764799950756241742055863142e+03	-2.591298853473249989669280335391e-04	-1.001330356714822051363705801563e-04	0.000000000000000000000000000000e+00
-4.853664799950755877944175153971e+03	-2.591485656337517030217698632555e-04	-9.978810325668130930525795418973e-05	0.000000000000000000000000000000e+00
-4.853564799950755514146294444799e+03	-2.591668669993891843325584112279e-04	-9.944169479577989561019241149253e-05	0.000000000000000000000000000000e+00
-4.853464799950755150348413735628e+03	-2.591847921279460042684461562601e-04	-9.909381211220304197257596756643e-05	0.000000000000000000000000000000e+00
-4.853364799950754786550533026457e+03	-2.592023437035679287246403568190e-04	-9.874445705240867147620131838437e-05	0.000000000000000000000000000000e+00
-4.853264799950754422752652317286e+03	-2.592195244107587271537029849355e-04	-9.839363148588177899068335507948e-05	0.000000000000000000000000000000e+00
-4.853164799950754058954771608114e+03	-2.592363369343011342271765329315e-04	-9.804133730512814279885874801934e-05	0.000000000000000000000000000000e+00
-4.853064799950753695156890898943e+03	-2.592527839591776488668839473206e-04	-9.768757642566772451606094129772e-05	0.000000000000000000000000000000e+00
-4.852964799950753331359010189772e+03	-2.592688681704914416964458112602e-04	-9.733235078602754046083606054296e-05	0.000000000000000000000000000000e+00
-4.852864799950752967561129480600e+03	-2.592845922533870998624716541769e-04	-9.697566234773420776500707507495e-05	0.000000000000000000000000000000e+00
-4.852764799950752603763248771429e+03	-2.592999588929714260658598856679e-04	-9.661751309530594838265171730995e-05	0.000000000000000000000000000000e+00
-4.852664799950752239965368062258e+03	-2.593149707742342375930977294018e-04	-9.625790503624425428590150044528e-05	0.000000000000000000000000000000e+00
-4.852564799950751876167487353086e+03	-2.593296305819691111374525327449e-04	-9.589684020102509187481742980452e-05	0.000000000000000000000000000000e+00
-4.852464799950751512369606643915e+03	-2.593439410006941276201630763865e-04	-9.553432064308965915386956391231e-05	0.000000000000000000000000000000e+00
-4.852364799950751148571725934744e+03	-2.593579047145726712217395082405e-04	-9.517034843883476343765620564241e-05	0.000000000000000000000000000000e+00
-4.852264799950750784773845225573e+03	-2.593715244073341742031546530711e-04	-9.480492568760272471817263095772e-05	0.000000000000000000000000000000e+00
-4.852164799950750420975964516401e+03	-2.593848027621946990967094492930e-04	-9.443805451167089956131944772366e-05	0.000000000000000000000000000000e+00
-4.852064799950750057178083807230e+03	-2.593977424617778461575501314229e-04	-9.406973705624070355990617997577e-05	0.000000000000000000000000000000e+00
-4.851964799950749693380203098059e+03	-2.594103461880353897646422911549e-04	-9.369997548942625431589448226077e-05	0.000000000000000000000000000000e+00
-4.851864799950749329582322388887e+03	-2.594226166221680232419621869866e-04	-9.332877200224263495188098405109e-05	0.000000000000000000000000000000e+00
-4.851764799950748965784441679716e+03	-2.594345564445460494695794295694e-04	-9.295612880859361552149389140709e-05	0.000000000000000000000000000000e+00
-4.851664799950748601986560970545e+03	-2.594461683346300714947396670595e-04	-9.258204814525900850155637478167e-05	0.000000000000000000000000000000e+00
-4.851564799950748238188680261374e+03	-2.594574549708918999833817675693e-04	-9.220653227188160415590811869180e-05	0.000000000000000000000000000000e+00
-4.851464799950747874390799552202e+03	-2.594684190307351354110032559674e-04	-9.182958347095368577088503325712e-05	0.000000000000000000000000000000e+00
-4.851364799950747510592918843031e+03	-2.594790631904158586737429992297e-04	-9.145120404780304344729419119275e-05	0.000000000000000000000000000000e+00
-4.851264799950747146795038133860e+03	-2.594893901249635927500070131657e-04	-9.107139633057866263173701915079e-05	0.000000000000000000000000000000e+00
-4.851164799950746782997157424688e+03	-2.594994025081019391014425234943e-04	-9.069016267023588409937340237832e-05	0.000000000000000000000000000000e+00
-4.851064799950746419199276715517e+03	-2.595091030121693224941292754693e-04	-9.030750544052119801845257551776e-05	0.000000000000000000000000000000e+00
-4.850964799950746055401396006346e+03	-2.595184943080398442399880920561e-04	-8.992342703795660433397501920538e-05	0.000000000000000000000000000000e+00
-4.850864799950745691603515297174e+03	-2.595275790650441896482980563832e-04	-8.953792988182351236543105033050e-05	0.000000000000000000000000000000e+00
-4.850764799950745327805634588003e+03	-2.595363599508902644266705728171e-04	-8.915101641414623382872473023042e-05	0.000000000000000000000000000000e+00
-4.850664799950744964007753878832e+03	-2.595448396315842105527837979650e-04	-8.876268909967504217722877868368e-05	0.000000000000000000000000000000e+00
-4.850564799950744600209873169661e+03	-2.595530207713512053056825745756e-04	-8.837295042586882536702480583912e-05	0.000000000000000000000000000000e+00
-4.850464799950744236411992460489e+03	-2.595609060325564229274042382656e-04	-8.798180290287725073116592566791e-05	0.000000000000000000000000000000e+00
-4.850364799950743872614111751318e+03	-2.595684980756258336542785514212e-04	-8.758924906352257748823331162669e-05	0.000000000000000000000000000000e+00
-4.850264799950743508816231042147e+03	-2.595757995589673280088793827503e-04	-8.719529146328095425486082170607e-05	0.000000000000000000000000000000e+00
-4.850164799950743145018350332975e+03	-2.595828131388916242515418897341e-04	-8.679993268026335064002640962144e-05	0.000000000000000000000000000000e+00
-4.850064799950742781220469623804e+03	-2.595895414695332300419883253539e-04	-8.640317531519608226352885393950e-05	0.000000000000000000000000000000e+00
-4.849964799950742417422588914633e+03	-2.595959872027716209413883419188e-04	-8.600502199140080722590540052153e-05	0.000000000000000000000000000000e+00
-4.849864799950742053624708205462e+03	-2.596021529881522020739847977921e-04	-8.560547535477418376517050324637e-05	0.000000000000000000000000000000e+00
-4.849764799950741689826827496290e+03	-2.596080414728075408392626854948e-04	-8.520453807376708068015841446297e-05	0.000000000000000000000000000000e+00
-4.849664799950741326028946787119e+03	-2.596136553013784369937921869820e-04	-8.480221283936331341541531303463e-05	0.000000000000000000000000000000e+00
-4.849564799950740962231066077948e+03	-2.596189971159352095735062260218e-04	-8.439850236505802778038537459437e-05	0.000000000000000000000000000000e+00
-4.849464799950740598433185368776e+03	-2.596240695558989296058693962976e-04	-8.399340938683556867256491118567e-05	0.000000000000000000000000000000e+00
-4.849364799950740234635304659605e+03	-2.596288752579625986119382652362e-04	-8.358693666314699643495045311425e-05	0.000000000000000000000000000000e+00
-4.849264799950739870837423950434e+03	-2.596334168560125981589647992109e-04	-8.317908697488712887503636839170e-05	0.000000000000000000000000000000e+00
-4.849164799950739507039543241262e+03	-2.596376969810501394129997887461e-04	-8.276986312537117670799780011492e-05	0.000000000000000000000000000000e+00
-4.849064799950739143241662532091e+03	-2.596417182611124958510617766194e-04	-8.235926794031094531900460964380e-05	0.000000000000000000000000000000e+00
-4.848964799950738779443781822920e+03	-2.596454833211947238642836044420e-04	-8.194730426779060284466632557709e-05	0.000000000000000000000000000000e+00
-4.848864799950738415645901113749e+03	-2.596489947831710038902985893117e-04	-8.153397497824201457360809852659e-05	0.000000000000000000000000000000e+00
-4.848764799950738051848020404577e+03	-2.596522552657164152264956946681e-04	-8.111928296441968432375912989585e-05	0.000000000000000000000000000000e+00
-4.848664799950737688050139695406e+03	-2.596552673842284397927315797716e-04	-8.070323114137524858624495038839e-05	0.000000000000000000000000000000e+00
-4.848564799950737324252258986235e+03	-2.596580337507487369445857705585e-04	-8.028582244643149633082923610772e-05	0.000000000000000000000000000000e+00
-4.848464799950736960454378277063e+03	-2.596605569738849182866158304961e-04	-7.986705983915604999817672293716e-05	0.000000000000000000000000000000e+00
-4.848364799950736596656497567892e+03	-2.596628396587324309058297799879e-04	-7.944694630133454504861134637395e-05	0.000000000000000000000000000000e+00
-4.848264799950736232858616858721e+03	-2.596648844067963863950498915045e-04	-7.902548483694344359264116750552e-05	0.000000000000000000000000000000e+00
-4.848164799950735869060736149549e+03	-2.596666938159135525066023575391e-04	-7.860267847212236013050568050886e-05	0.000000000000000000000000000000e+00
-4.848064799950735505262855440378e+03	-2.596682704801743990161155828389e-04	-7.817853025514602137348990629206e-05	0.000000000000000000000000000000e+00
-4.847964799950735141464974731207e+03	-2.596696169898452520065357251866e-04	-7.775304325639575172678802372772e-05	0.000000000000000000000000000000e+00
-4.847864799950734777667094022036e+03	-2.596707359312903397319249876318e-04	-7.732622056833055219655231882214e-05	0.000000000000000000000000000000e+00
-4.847764799950734413869213312864e+03	-2.596716298868941637419116563734e-04	-7.689806530545775916860029575162e-05	0.000000000000000000000000000000e+00
-4.847664799950734050071332603693e+03	-2.596723014349837615859228900916e-04	-7.646858060430329661130710583450e-05	0.000000000000000000000000000000e+00
-4.847564799950733686273451894522e+03	-2.596727531497512405679606306563e-04	-7.603776962338144038752035802631e-05	0.000000000000000000000000000000e+00
-4.847464799950733322475571185350e+03	-2.596729876011760404508343924590e-04	-7.560563554316421664824171555708e-05	0.000000000000000000000000000000e+00
-4.847364799950732958677690476179e+03	-2.596730073549476840513716702219e-04	-7.517218156605035299291234229813e-05	0.000000000000000000000000000000e+00
-4.847264799950732594879809767008e+03	-2.596728149723883109951938497062e-04	-7.473741091633382305388366706467e-05	0.000000000000000000000000000000e+00
-4.847164799950732231081929057837e+03	-2.596724130103754825220352397963e-04	-7.430132684017195740001915371664e-05	0.000000000000000000000000000000e+00
-4.847064799950731867284048348665e+03	-2.596718040212649862910621045842e-04	-7.386393260555312075942707705778e-05	0.000000000000000000000000000000e+00
-4.846964799950731503486167639494e+03	-2.596709905528137496064089440040e-04	-7.342523150226394200879714846408e-05	0.000000000000000000000000000000e+00
-4.846864799950731139688286930323e+03	-2.596699751481027526427147744670e-04	-7.298522684185620534955823979217e-05	0.000000000000000000000000000000e+00
-4.846764799950730775890406221151e+03	-2.596687603454602127212025308722e-04	-7.254392195761325359305848881064e-05	0.000000000000000000000000000000e+00
-4.846664799950730412092525511980e+03	-2.596673486783847143756498443423e-04	-7.210132020451595776487641042962e-05	0.000000000000000000000000000000e+00
-4.846564799950730048294644802809e+03	-2.596657426754685562587943170598e-04	-7.165742495920832079089879407263e-05	0.000000000000000000000000000000e+00
-4.846464799950729684496764093637e+03	-2.596639448603210438386301728286e-04	-7.121223961996260684494813864021e-05	0.000000000000000000000000000000e+00
-4.846364799950729320698883384466e+03	-2.596619577514919447250307804609e-04	-7.076576760664410477817687361579e-05	0.000000000000000000000000000000e+00
-4.846264799950728956901002675295e+03	-2.596597838623952150469142985401e-04	-7.031801236067540365748396169465e-05	0.000000000000000000000000000000e+00
-4.846164799950728593103121966124e+03	-2.596574257012324547788661988079e-04	-6.986897734500030238569828755502e-05	0.000000000000000000000000000000e+00
-4.846064799950728229305241256952e+03	-2.596548857709168509587394080285e-04	-6.941866604404727208836589635865e-05	0.000000000000000000000000000000e+00
-4.845964799950727865507360547781e+03	-2.596521665689970666951458255767e-04	-6.896708196369253902977686232489e-05	0.000000000000000000000000000000e+00
-4.845864799950727501709479838610e+03	-2.596492705875810759648392167520e-04	-6.851422863122267963801453882766e-05	0.000000000000000000000000000000e+00
-4.845764799950727137911599129438e+03	-2.596462003132604863010757245689e-04	-6.806010959529684961177159463475e-05	0.000000000000000000000000000000e+00
-4.845664799950726774113718420267e+03	-2.596429582270345904314312601713e-04	-6.760472842590859289882421201412e-05	0.000000000000000000000000000000e+00
-4.845564799950726410315837711096e+03	-2.596395468042347431762706388980e-04	-6.714808871434720344111013456967e-05	0.000000000000000000000000000000e+00
-4.845464799950726046517957001925e+03	-2.596359685144488467674339648994e-04	-6.669019407315870744904634515038e-05	0.000000000000000000000000000000e+00
-4.845364799950725682720076292753e+03	-2.596322258214458361669230157531e-04	-6.623104813610639844245059348893e-05	0.000000000000000000000000000000e+00
-4.845264799950725318922195583582e+03	-2.596283211831004354361307484567e-04	-6.577065455813095216312108570733e-05	0.000000000000000000000000000000e+00
-4.845164799950724955124314874411e+03	-2.596242570513178598949621811443e-04	-6.530901701531018912171011603363e-05	0.000000000000000000000000000000e+00
-4.845064799950724591326434165239e+03	-2.596200358719588977517156447306e-04	-6.484613920481830859603861183516e-05	0.000000000000000000000000000000e+00
-4.844964799950724227528553456068e+03	-2.596156600847648291026381617286e-04	-6.438202484488483802634040120694e-05	0.000000000000000000000000000000e+00
-4.844864799950723863730672746897e+03	-2.596111321232825617719153221685e-04	-6.391667767475306741447454994542e-05	0.000000000000000000000000000000e+00
-4.844764799950723499932792037725e+03	-2.596064544147900924123129051679e-04	-6.345010145463811780490448466452e-05	0.000000000000000000000000000000e+00
-4.844664799950723136134911328554e+03	-2.596016293802218049754926276762e-04	-6.298229996568456253228096564101e-05	0.000000000000000000000000000000e+00
-4.844564799950722772337030619383e+03	-2.595966594340940402328710145952e-04	-6.251327700992370965584615793986e-05	0.000000000000000000000000000000e+00
-4.844464799950722408539149910212e+03	-2.595915469844308821369127660006e-04	-6.204303641023038295033292799374e-05	0.000000000000000000000000000000e+00
-4.844364799950722044741269201040e+03	-2.595862944326898899723155000885e-04	-6.157158201027932342610377025593e-05	0.000000000000000000000000000000e+00
-4.844264799950721680943388491869e+03	-2.595809041736881015577376174974e-04	-6.109891767450121137852936392676e-05	0.000000000000000000000000000000e+00
-4.844164799950721317145507782698e+03	-2.595753785955280906576347899062e-04	-6.062504728803825475649813547818e-05	0.000000000000000000000000000000e+00
-4.844064799950720953347627073526e+03	-2.595697200795242954446395700074e-04	-6.014997475669935740258398304547e-05	0.000000000000000000000000000000e+00
-4.843964799950720589549746364355e+03	-2.595639310001293469619410014815e-04	-5.967370400691488071739931875470e-05	0.000000000000000000000000000000e+00
-4.843864799950720225751865655184e+03	-2.595580137248606144260987260708e-04	-5.919623898569101907692416308926e-05	0.000000000000000000000000000000e+00
-4.843764799950719861953984946012e+03	-2.595519706142268589500743392051e-04	-5.871758366056372801643908898583e-05	0.000000000000000000000000000000e+00
-4.843664799950719498156104236841e+03	-2.595458040216551041066972427274e-04	-5.823774201955230682501568617582e-05	0.000000000000000000000000000000e+00
-4.843564799950719134358223527670e+03	-2.595395162934175064921304976195e-04	-5.775671807111250002529298508414e-05	0.000000000000000000000000000000e+00
-4.843464799950718770560342818499e+03	-2.595331097685586057600970466552e-04	-5.727451584408926004007497900794e-05	0.000000000000000000000000000000e+00
-4.843364799950718406762462109327e+03	-2.595265867788225204459973127769e-04	-5.679113938766904229674126192151e-05	0.000000000000000000000000000000e+00
-4.843264799950718042964581400156e+03	-2.595199496485803606314612945738e-04	-5.630659277133174796595160849222e-05	0.000000000000000000000000000000e+00
-4.843164799950717679166700690985e+03	-2.595132006947578574493351588615e-04	-5.582088008480225334827229399792e-05	0.000000000000000000000000000000e+00
-4.843064799950717315368819981813e+03	-2.595063422267631010088850818107e-04	-5.533400543800149202740626397379e-05	0.000000000000000000000000000000e+00
-4.842964799950716951570939272642e+03	-2.594993765464143867412183386278e-04	-5.484597296099718465771724607016e-05	0.000000000000000000000000000000e+00
-4.842864799950716587773058563471e+03	-2.594923059478682785851388903353e-04	-5.435678680395414862341202377749e-05	0.000000000000000000000000000000e+00
-4.842764799950716223975177854300e+03	-2.594851327175479432235460919287e-04	-5.386645113708420112190802808705e-05	0.000000000000000000000000000000e+00
-4.842664799950715860177297145128e+03	-2.594778591340714843198334005336e-04	-5.337497015059567600017698119075e-05	0.000000000000000000000000000000e+00
-4.842564799950715496379416435957e+03	-2.594704874681803309643957078379e-04	-5.288234805464252723901028008235e-05	0.000000000000000000000000000000e+00
-4.842464799950715132581535726786e+03	-2.594630199826682766424401638261e-04	-5.238858907927302586146969809455e-05	0.000000000000000000000000000000e+00
-4.842364799950714768783655017614e+03	-2.594554589323100845209280063131e-04	-5.189369747437807737057771650946e-05	0.000000000000000000000000000000e+00
-4.842264799950714404985774308443e+03	-2.594478065637906890467112575038e-04	-5.139767750963913261119317410497e-05	0.000000000000000000000000000000e+00
-4.842164799950714041187893599272e+03	-2.594400651156343975446694205544e-04	-5.090053347447571238486296874015e-05	0.000000000000000000000000000000e+00
-4.842064799950713677390012890100e+03	-2.594322368181343628663892975084e-04	-5.040226967799251193633192080767e-05	0.000000000000000000000000000000e+00
-4.841964799950713313592132180929e+03	-2.594243238932820560388448072331e-04	-4.990289044892612596929226675968e-05	0.000000000000000000000000000000e+00
-4.841864799950712949794251471758e+03	-2.594163285546971725939457975585e-04	-4.940240013559137386258204860390e-05	0.000000000000000000000000000000e+00
-4.841764799950712585996370762587e+03	-2.594082530075574846879782331399e-04	-4.890080310582725219188671150761e-05	0.000000000000000000000000000000e+00
-4.841664799950712222198490053415e+03	-2.594000994485290184816961289727e-04	-4.839810374694244679430812916543e-05	0.000000000000000000000000000000e+00
-4.841564799950711858400609344244e+03	-2.593918700656962315204134839064e-04	-4.789430646566049924349114941258e-05	0.000000000000000000000000000000e+00
-4.841464799950711494602728635073e+03	-2.593835670384927322151824569119e-04	-4.738941568806455997267187973954e-05	0.000000000000000000000000000000e+00
-4.841364799950711130804847925901e+03	-2.593751925376318366936456705218e-04	-4.688343585954174159817486877699e-05	0.000000000000000000000000000000e+00
-4.841264799950710767006967216730e+03	-2.593667487250374509115402599235e-04	-4.637637144472711987720422999182e-05	0.000000000000000000000000000000e+00
-4.841164799950710403209086507559e+03	-2.593582377537751153945277948765e-04	-4.586822692744729420850219314687e-05	0.000000000000000000000000000000e+00
-4.841064799950710039411205798388e+03	-2.593496617679833210305673230067e-04	-4.535900681066359576730159797187e-05	0.000000000000000000000000000000e+00
-4.840964799950709675613325089216e+03	-2.593410229028049332825056616514e-04	-4.484871561641489584072728380448e-05	0.000000000000000000000000000000e+00
-4.840864799950709311815444380045e+03	-2.593323232843187790309935625288e-04	-4.433735788576002791617353127052e-05	0.000000000000000000000000000000e+00
-4.840764799950708948017563670874e+03	-2.593235650294716128881622463354e-04	-4.382493817871983707518471207187e-05	0.000000000000000000000000000000e+00
-4.840664799950708584219682961702e+03	-2.593147502460099750910826887917e-04	-4.331146107421880925899410064162e-05	0.000000000000000000000000000000e+00
-4.840564799950708220421802252531e+03	-2.593058810324126999165283979920e-04	-4.279693117002635494462020604445e-05	0.000000000000000000000000000000e+00
-4.840464799950707856623921543360e+03	-2.592969594778230446249778218260e-04	-4.228135308269769302141199984746e-05	0.000000000000000000000000000000e+00
-4.840364799950707492826040834188e+03	-2.592879876619815773461374952547e-04	-4.176473144751435519683377406430e-05	0.000000000000000000000000000000e+00
-4.840264799950707129028160125017e+03	-2.592789676551589565442479390356e-04	-4.124707091842429737896247310402e-05	0.000000000000000000000000000000e+00
-4.840164799950706765230279415846e+03	-2.592699015180889273238240555486e-04	-4.072837616798165869327896793095e-05	0.000000000000000000000000000000e+00
-4.840064799950706401432398706675e+03	-2.592607913019016972061558945484e-04	-4.020865188728608681859033602279e-05	0.000000000000000000000000000000e+00
-4.839964799950706037634517997503e+03	-2.592516390480572576957007946419e-04	-3.968790278592176516735470781505e-05	0.000000000000000000000000000000e+00
-4.839864799950705673836637288332e+03	-2.592424467882793021576703917930e-04	-3.916613359189599283260996287481e-05	0.000000000000000000000000000000e+00
-4.839764799950705310038756579161e+03	-2.592332165444889268551831307263e-04	-3.864334905157741216919636828564e-05	0.000000000000000000000000000000e+00
-4.839664799950704946240875869989e+03	-2.592239503287388740875030190836e-04	-3.811955392963386368048242514028e-05	0.000000000000000000000000000000e+00
-4.839564799950704582442995160818e+03	-2.592146501431477753282783815791e-04	-3.759475300896985465806676707246e-05	0.000000000000000000000000000000e+00
-4.839464799950704218645114451647e+03	-2.592053179798348280446496083584e-04	-3.706895109066368900830115706846e-05	0.000000000000000000000000000000e+00
-4.839364799950703854847233742476e+03	-2.591959558208544183062482790803e-04	-3.654215299390416339794449007705e-05	0.000000000000000000000000000000e+00
-4.839264799950703491049353033304e+03	-2.591865656381312312851739054764e-04	-3.601436355592694491542862800237e-05	0.000000000000000000000000000000e+00
-4.839164799950703127251472324133e+03	-2.591771493933954159660792981867e-04	-3.548558763195054893257313066712e-05	0.000000000000000000000000000000e+00
-4.839064799950702763453591614962e+03	-2.591677090381181293270163035203e-04	-3.495583009511196460059392898678e-05	0.000000000000000000000000000000e+00
-4.838964799950702399655710905790e+03	-2.591582465134470263101729159416e-04	-3.442509583640190087535162821730e-05	0.000000000000000000000000000000e+00
-4.838864799950702035857830196619e+03	-2.591487637501424003139138818597e-04	-3.389338976459966662436659734503e-05	0.000000000000000000000000000000e+00
-4.838764799950701672059949487448e+03	-2.591392626685131068443868063156e-04	-3.336071680620766448681011051569e-05	0.000000000000000000000000000000e+00
-4.838664799950701308262068778276e+03	-2.591297451783529750581058781478e-04	-3.282708190538555947284374281203e-05	0.000000000000000000000000000000e+00
-4.838564799950700944464188069105e+03	-2.591202131788775445651873408082e-04	-3.229249002388406809219839610492e-05	0.000000000000000000000000000000e+00
-4.838464799950700580666307359934e+03	-2.591106685586606396022590903527e-04	-3.175694614097834768320222087468e-05	0.000000000000000000000000000000e+00
-4.838364799950700216868426650763e+03	-2.591011131955717563569996375605e-04	-3.122045525340107403368394844989e-05	0.000000000000000000000000000000e+00
-4.838264799950699853070545941591e+03	-2.590915489567130708219167001261e-04	-3.068302237527512597858869725087e-05	0.000000000000000000000000000000e+00
-4.838164799950699489272665232420e+03	-2.590819776983570971694292861542e-04	-3.014465253804590746749235419255e-05	0.000000000000000000000000000000e+00
-4.838064799950699125474784523249e+03	-2.590724012658846171774928990317e-04	-2.960535079041335792399136650488e-05	0.000000000000000000000000000000e+00
-4.837964799950698761676903814077e+03	-2.590628214937224470248988694721e-04	-2.906512219826352553609175033422e-05	0.000000000000000000000000000000e+00
-4.837864799950698397879023104906e+03	-2.590532402052819088179858031395e-04	-2.852397184459984239100066583106e-05	0.000000000000000000000000000000e+00
-4.837764799950698034081142395735e+03	-2.590436592128972479072424039970e-04	-2.798190482947402013915762231111e-05	0.000000000000000000000000000000e+00
-4.837664799950697670283261686563e+03	-2.590340803177644838847792918557e-04	-2.743892626991660684508678169635e-05	0.000000000000000000000000000000e+00
-4.837564799950697306485380977392e+03	-2.590245053098803157919094442008e-04	-2.689504129986716436748889202946e-05	0.000000000000000000000000000000e+00
-4.837464799950696942687500268221e+03	-2.590149359679815152177062564931e-04	-2.635025507010411709054968631971e-05	0.000000000000000000000000000000e+00
-4.837364799950696578889619559050e+03	-2.590053740594843736076702267468e-04	-2.580457274817422796075148949679e-05	0.000000000000000000000000000000e+00
-4.837264799950696215091738849878e+03	-2.589958213404244748330473857578e-04	-2.525799951832173909863771266160e-05	0.000000000000000000000000000000e+00
-4.837164799950695851293858140707e+03	-2.589862795553966846005822244337e-04	-2.471054058141717020926665659974e-05	0.000000000000000000000000000000e+00
-4.837064799950695487495977431536e+03	-2.589767504374955193330309910493e-04	-2.416220115488573413377315635131e-05	0.000000000000000000000000000000e+00
-4.836964799950695123698096722364e+03	-2.589672357082556776800008613293e-04	-2.361298647263544408093742521526e-05	0.000000000000000000000000000000e+00
-4.836864799950694759900216013193e+03	-2.589577370775927346591149813548e-04	-2.306290178498484816425710686172e-05	0.000000000000000000000000000000e+00
-4.836764799950694396102335304022e+03	-2.589482562437443778982637532238e-04	-2.251195235859043529023579277570e-05	0.000000000000000000000000000000e+00
-4.836664799950694032304454594851e+03	-2.589387948932115896677474964349e-04	-2.196014347637369206909727092913e-05	0.000000000000000000000000000000e+00
-4.836564799950693668506573885679e+03	-2.589293547007003168033967277495e-04	-2.140748043744780735979371666389e-05	0.000000000000000000000000000000e+00
-4.836464799950693304708693176508e+03	-2.589199373290632490499096896031e-04	-2.085396855704405155436213792353e-05	0.000000000000000000000000000000e+00
-4.836364799950692940910812467337e+03	-2.589105444292420310850588727192e-04	-2.029961316643780349657476269609e-05	0.000000000000000000000000000000e+00
-4.836264799950692577112931758165e+03	-2.589011776402096371742234115487e-04	-1.974441961287425552806946982276e-05	0.000000000000000000000000000000e+00
-4.836164799950692213315051048994e+03	-2.588918385889130168754646010854e-04	-1.918839325949375261624700594876e-05	0.000000000000000000000000000000e+00
-4.836064799950691849517170339823e+03	-2.588825288902160117951445350570e-04	-1.863153948525681638591182387454e-05	0.000000000000000000000000000000e+00
-4.835964799950691485719289630651e+03	-2.588732501468425433940878654937e-04	-1.807386368486883372586580820407e-05	0.000000000000000000000000000000e+00
-4.835864799950691121921408921480e+03	-2.588640039493202344746125564967e-04	-1.751537126870439641792773222129e-05	0.000000000000000000000000000000e+00
-4.835764799950690758123528212309e+03	-2.588547918759239764574520137330e-04	-1.695606766273133583409170321854e-05	0.000000000000000000000000000000e+00
-4.835664799950690394325647503138e+03	-2.588456154926201471799807052321e-04	-1.639595830843439171545239396721e-05	0.000000000000000000000000000000e+00
-4.835564799950690030527766793966e+03	-2.588364763530107744843311579075e-04	-1.583504866273856924300568460584e-05	0.000000000000000000000000000000e+00
-4.835464799950689666729886084795e+03	-2.588273759982781876964885725556e-04	-1.527334419793216745966576985971e-05	0.000000000000000000000000000000e+00
-4.835364799950689302932005375624e+03	-2.588183159571299943660371845056e-04	-1.471085040158948243163052060911e-05	0.000000000000000000000000000000e+00
-4.835264799950688939134124666452e+03	-2.588092977457441112160152485444e-04	-1.414757277649318176096331078906e-05	0.000000000000000000000000000000e+00
-4.835164799950688575336243957281e+03	-2.588003228677142829837476423194e-04	-1.358351684055633859093004806029e-05	0.000000000000000000000000000000e+00
-4.835064799950688211538363248110e+03	-2.587913928139957638920043425657e-04	-1.301868812674416576167287645793e-05	0.000000000000000000000000000000e+00
-4.834964799950687847740482538939e+03	-2.587825090628514328010278955361e-04	-1.245309218299540945863908281144e-05	0.000000000000000000000000000000e+00
-4.834864799950687483942601829767e+03	-2.587736730797979625706695117060e-04	-1.188673457214344470541256965079e-05	0.000000000000000000000000000000e+00
-4.834764799950687120144721120596e+03	-2.587648863175525857337200275055e-04	-1.131962087183701679677337581520e-05	0.000000000000000000000000000000e+00
-4.834664799950686756346840411425e+03	-2.587561502159798601692408670516e-04	-1.075175667446069474055513059962e-05	0.000000000000000000000000000000e+00
-4.834564799950686392548959702253e+03	-2.587474662020389768769812466331e-04	-1.018314758705498758038950068983e-05	0.000000000000000000000000000000e+00
-4.834464799950686028751078993082e+03	-2.587388356897310677517953791948e-04	-9.613799231236164256919098092258e-06	0.000000000000000000000000000000e+00
-4.834364799950685664953198283911e+03	-2.587302600800471638793631701247e-04	-9.043717243115743126160958886839e-06	0.000000000000000000000000000000e+00
-4.834264799950685301155317574739e+03	-2.587217407609162080420195373165e-04	-8.472907273219669769745432397201e-06	0.000000000000000000000000000000e+00
-4.834164799950684937357436865568e+03	-2.587132791071534466953441011583e-04	-7.901374986407191567359953321414e-06	0.000000000000000000000000000000e+00
-4.834064799950684573559556156397e+03	-2.587048764804090387851853716228e-04	-7.329126061789409549639909974283e-06	0.000000000000000000000000000000e+00
-4.833964799950684209761675447226e+03	-2.586965342291170982455539295586e-04	-6.756166192647547342055129593330e-06	0.000000000000000000000000000000e+00
-4.833864799950683845963794738054e+03	-2.586882536884449533369501050828e-04	-6.182501086350877060452725653139e-06	0.000000000000000000000000000000e+00
-4.833764799950683482165914028883e+03	-2.586800361802428396655606501753e-04	-5.608136464274361450562614989090e-06	0.000000000000000000000000000000e+00
-4.833664799950683118368033319712e+03	-2.586718830129935932024554112729e-04	-5.033078061715987707510234355768e-06	0.000000000000000000000000000000e+00
-4.833564799950682754570152610540e+03	-2.586637954817629938240874931665e-04	-4.457331627813792975336456420044e-06	0.000000000000000000000000000000e+00
-4.833464799950682390772271901369e+03	-2.586557748681502714831192957234e-04	-3.880902925462601855315439292049e-06	0.000000000000000000000000000000e+00
-4.833364799950682026974391192198e+03	-2.586478224402388292196830477110e-04	-3.303797731230442888785466676316e-06	0.000000000000000000000000000000e+00
-4.833264799950681663176510483027e+03	-2.586399394525475082737275833722e-04	-2.726021835274680860425984205153e-06	0.000000000000000000000000000000e+00
-4.833164799950681299378629773855e+03	-2.586321271459820158276909918271e-04	-2.147581041257840781541835206703e-06	0.000000000000000000000000000000e+00
-4.833064799950680935580749064684e+03	-2.586243867477865153794991392999e-04	-1.568481166263157011156112452532e-06	0.000000000000000000000000000000e+00
-4.832964799950680571782868355513e+03	-2.586167194714958676368676826485e-04	-9.887280407097983870006851353507e-07	0.000000000000000000000000000000e+00
-4.832864799950680207984987646341e+03	-2.586091265168879798318213314445e-04	-4.083275082678211412933019959504e-07	0.000000000000000000000000000000e+00
-4.832764799950679844187106937170e+03	-2.586016090699365345059734799804e-04	1.727145742271787743024624196819e-07	0.000000000000000000000000000000e+00
-4.832664799950679480389226227999e+03	-2.585941683027639893463489606518e-04	7.543923368597040018972881350590e-07	0.000000000000000000000000000000e+00
-4.832564799950679116591345518827e+03	-2.585868053735949022818585429917e-04	1.336699896720267999875508477259e-06	0.000000000000000000000000000000e+00
-4.832464799950678752793464809656e+03	-2.585795214267096902606424269067e-04	1.919631357991619291156453613878e-06	0.000000000000000000000000000000e+00
-4.832364799950678388995584100485e+03	-2.585723175923984422375223601875e-04	2.503180812035234326779192109980e-06	0.000000000000000000000000000000e+00
-4.832264799950678025197703391314e+03	-2.585651949869154911029744958739e-04	3.087342337478102893491430439021e-06	0.000000000000000000000000000000e+00
-4.832164799950677661399822682142e+03	-2.585581547124338771918850010678e-04	3.672110000299785524793599530979e-06	0.000000000000000000000000000000e+00
-4.832064799950677297601941972971e+03	-2.585511978570003538933919084997e-04	4.257477853919761232525612731914e-06	0.000000000000000000000000000000e+00
-4.831964799950676933804061263800e+03	-2.585443254944907185213787137457e-04	4.843439939285057300425059445548e-06	0.000000000000000000000000000000e+00
-4.831864799950676570006180554628e+03	-2.585375386845654142355110938212e-04	5.429990284958151398777941032403e-06	0.000000000000000000000000000000e+00
-4.831764799950676206208299845457e+03	-2.585308384726255656431426199759e-04	6.017122907205151949392579746601e-06	0.000000000000000000000000000000e+00
-4.831664799950675842410419136286e+03	-2.585242258897691228214377190397e-04	6.604831810084249117600175421616e-06	0.000000000000000000000000000000e+00
-4.831564799950675478612538427114e+03	-2.585177019527476016506895017955e-04	7.193110985534448289743271465202e-06	0.000000000000000000000000000000e+00
-4.831464799950675114814657717943e+03	-2.585112676639230409880720884530e-04	7.781954413464571213075553213212e-06	0.000000000000000000000000000000e+00
-4.831364799950674751016777008772e+03	-2.585049240112252851020446797747e-04	8.371356061842528186204767659540e-06	0.000000000000000000000000000000e+00
-4.831264799950674387218896299601e+03	-2.584986719681095371572987495767e-04	8.961309886784860453045817307860e-06	0.000000000000000000000000000000e+00
-4.831164799950674023421015590429e+03	-2.584925124935144548007914799825e-04	9.551809832646538400723924822078e-06	0.000000000000000000000000000000e+00
-4.831064799950673659623134881258e+03	-2.584864465318203541679964452271e-04	1.014284983211104690164691688459e-05	0.000000000000000000000000000000e+00
-4.830964799950673295825254172087e+03	-2.584804750128079559902405382132e-04	1.073442380628071460106631729303e-05	0.000000000000000000000000000000e+00
-4.830864799950672932027373462915e+03	-2.584745988516172943323667698934e-04	1.132652566476732441957692848478e-05	0.000000000000000000000000000000e+00
-4.830764799950672568229492753744e+03	-2.584688189487071674314833114039e-04	1.191914930578296291890753877407e-05	0.000000000000000000000000000000e+00
-4.830664799950672204431612044573e+03	-2.584631361898146427458211604744e-04	1.251228861623114749451832899974e-05	0.000000000000000000000000000000e+00
-4.830564799950671840633731335402e+03	-2.584575514459152125248952991399e-04	1.310593747179820767808245546293e-05	0.000000000000000000000000000000e+00
-4.830464799950671476835850626230e+03	-2.584520655731831662201003485535e-04	1.370008973704491377358823112065e-05	0.000000000000000000000000000000e+00
-4.830364799950671113037969917059e+03	-2.584466794129522339458493451758e-04	1.429473926549837484991853364669e-05	0.000000000000000000000000000000e+00
-4.830264799950670749240089207888e+03	-2.584413937916767178316901354407e-04	1.488987989974416712639186666234e-05	0.000000000000000000000000000000e+00
-4.830164799950670385442208498716e+03	-2.584362095208928402148562675222e-04	1.548550547151873849104422586898e-05	0.000000000000000000000000000000e+00
-4.830064799950670021644327789545e+03	-2.584311273971805797237955015788e-04	1.608160980180205188220209089334e-05	0.000000000000000000000000000000e+00
-4.829964799950669657846447080374e+03	-2.584261482021258326223500656482e-04	1.667818670091047092147833186271e-05	0.000000000000000000000000000000e+00
-4.829864799950669294048566371202e+03	-2.584212727022826825741541600934e-04	1.727522996858990304478408128741e-05	0.000000000000000000000000000000e+00
-4.829764799950668930250685662031e+03	-2.584165016491365377687694504516e-04	1.787273339410917302630225911297e-05	0.000000000000000000000000000000e+00
-4.829664799950668566452804952860e+03	-2.584118357790669969972774389078e-04	1.847069075635365400047706307962e-05	0.000000000000000000000000000000e+00
-4.829564799950668202654924243689e+03	-2.584072758133116372997184484461e-04	1.906909582391913565322869028584e-05	0.000000000000000000000000000000e+00
-4.829464799950667838857043534517e+03	-2.584028224579297474024219827271e-04	1.966794235520593297052507897327e-05	0.000000000000000000000000000000e+00
-4.829364799950667475059162825346e+03	-2.583984764037667116766405772665e-04	2.026722409851321521551993642962e-05	0.000000000000000000000000000000e+00
-4.829264799950667111261282116175e+03	-2.583942383264185567275095234407e-04	2.086693479213360256810209925060e-05	0.000000000000000000000000000000e+00
-4.829164799950666747463401407003e+03	-2.583901088861968232436583381428e-04	2.146706816444797621674760168542e-05	0.000000000000000000000000000000e+00
-4.829064799950666383665520697832e+03	-2.583860887280941967883429732922e-04	2.206761793402052223146518616925e-05	0.000000000000000000000000000000e+00
-4.828964799950666019867639988661e+03	-2.583821784817498675400349039677e-04	2.266857780969401938223062309419e-05	0.000000000000000000000000000000e+00
-4.828864799950665656069759279490e+03	-2.583783787614158658149654534952e-04	2.326994149068533702159194964665e-05	0.000000000000000000000000000000e+00
-4.828764799950665292271878570318e+03	-2.583746901659232891694528699844e-04	2.387170266668117691276351788332e-05	0.000000000000000000000000000000e+00
-4.828664799950664928473997861147e+03	-2.583711132786492884437501427186e-04	2.447385501793403528628632892516e-05	0.000000000000000000000000000000e+00
-4.828564799950664564676117151976e+03	-2.583676486674841080160014428202e-04	2.507639221535839528965002032113e-05	0.000000000000000000000000000000e+00
-4.828464799950664200878236442804e+03	-2.583642968847986681572848066679e-04	2.567930792062712611295398346112e-05	0.000000000000000000000000000000e+00
-4.828364799950663837080355733633e+03	-2.583610584674123642270893164152e-04	2.628259578626811589566192317591e-05	0.000000000000000000000000000000e+00
-4.828264799950663473282475024462e+03	-2.583579339365615163900957718113e-04	2.688624945576112825005449247229e-05	0.000000000000000000000000000000e+00
-4.828164799950663109484594315290e+03	-2.583549237978678735430659862971e-04	2.749026256363486207258926830033e-05	0.000000000000000000000000000000e+00
-4.828064799950662745686713606119e+03	-2.583520285413077135529269501291e-04	2.809462873556423497195880245592e-05	0.000000000000000000000000000000e+00
-4.827964799950662381888832896948e+03	-2.583492486411811603352894906038e-04	2.869934158846788014945138056699e-05	0.000000000000000000000000000000e+00
-4.827864799950662018090952187777e+03	-2.583465845560819346138359264842e-04	2.930439473060585334348270014626e-05	0.000000000000000000000000000000e+00
-4.827764799950661654293071478605e+03	-2.583440367288675925706853409025e-04	2.990978176167755322643025672757e-05	0.000000000000000000000000000000e+00
-4.827664799950661290495190769434e+03	-2.583416055866299813371933513650e-04	3.051549627291985186563864906883e-05	0.000000000000000000000000000000e+00
-4.827564799950660926697310060263e+03	-2.583392915406660739555122496824e-04	3.112153184720541830793685833534e-05	0.000000000000000000000000000000e+00
-4.827464799950660562899429351091e+03	-2.583370949864493464412373846528e-04	3.172788205914126578085360241843e-05	0.000000000000000000000000000000e+00
-4.827364799950660199101548641920e+03	-2.583350163036013716864880418456e-04	3.233454047516748862921287521743e-05	0.000000000000000000000000000000e+00
-4.827264799950659835303667932749e+03	-2.583330558558637928337486933117e-04	3.294150065365621609216398302244e-05	0.000000000000000000000000000000e+00
-4.827164799950659471505787223577e+03	-2.583312139910708387507964900465e-04	3.354875614501073887493282077443e-05	0.000000000000000000000000000000e+00
-4.827064799950659107707906514406e+03	-2.583294910411220021359546272777e-04	3.415630049176486272540301247780e-05	0.000000000000000000000000000000e+00
-4.826964799950658743910025805235e+03	-2.583278873219553139345405767813e-04	3.476412722868243819355008050742e-05	0.000000000000000000000000000000e+00
-4.826864799950658380112145096064e+03	-2.583264031335208345957488162981e-04	3.537222988285710045504653398218e-05	0.000000000000000000000000000000e+00
-4.826764799950658016314264386892e+03	-2.583250387597546332205111774272e-04	3.598060197381217854145640799857e-05	0.000000000000000000000000000000e+00
-4.826664799950657652516383677721e+03	-2.583237944685530377599003148958e-04	3.658923701360081463460072193072e-05	0.000000000000000000000000000000e+00
-4.826564799950657288718502968550e+03	-2.583226705117474273146194185813e-04	3.719812850690627309630312269384e-05	0.000000000000000000000000000000e+00
-4.826464799950656924920622259378e+03	-2.583216671250793496951436711839e-04	3.780726995114242568098855690195e-05	0.000000000000000000000000000000e+00
-4.826364799950656561122741550207e+03	-2.583207845281758558222962030015e-04	3.841665483655441970739854995465e-05	0.000000000000000000000000000000e+00
-4.826264799950656197324860841036e+03	-2.583200229245255388592361622813e-04	3.902627664631953596568667008704e-05	0.000000000000000000000000000000e+00
-4.826164799950655833526980131865e+03	-2.583193825014547359737726583973e-04	3.963612885664824313615775541741e-05	0.000000000000000000000000000000e+00
-4.826064799950655469729099422693e+03	-2.583188634301042179916563235054e-04	4.024620493688539450954227971735e-05	0.000000000000000000000000000000e+00
-4.825964799950655105931218713522e+03	-2.583184658654060958903053712987e-04	4.085649834961162799517805921390e-05	0.000000000000000000000000000000e+00
-4.825864799950654742133338004351e+03	-2.583181899460614862340523956163e-04	4.146700255074495586457214435505e-05	0.000000000000000000000000000000e+00
-4.825764799950654378335457295179e+03	-2.583180357945180681891739205014e-04	4.207771098964248324397069422886e-05	0.000000000000000000000000000000e+00
-4.825664799950654014537576586008e+03	-2.583180035169486163208751872133e-04	4.268861710920234344736334808346e-05	0.000000000000000000000000000000e+00
-4.825564799950653650739695876837e+03	-2.583180932032293707599490684146e-04	4.329971434596576883475915753507e-05	0.000000000000000000000000000000e+00
-4.825464799950653286941815167665e+03	-2.583183049269191121008470979348e-04	4.391099613021937173463343784263e-05	0.000000000000000000000000000000e+00
-4.825364799950652923143934458494e+03	-2.583186387452386699806194947371e-04	4.452245588609754056285544576710e-05	0.000000000000000000000000000000e+00
-4.825264799950652559346053749323e+03	-2.583190946990505942881810597100e-04	4.513408703168503922952339846297e-05	0.000000000000000000000000000000e+00
-4.825164799950652195548173040152e+03	-2.583196728128394768948805637621e-04	4.574588297911974884733463109221e-05	0.000000000000000000000000000000e+00
-4.825064799950651831750292330980e+03	-2.583203730946924360153960087416e-04	4.635783713469557884654520529821e-05	0.000000000000000000000000000000e+00
-4.824964799950651467952411621809e+03	-2.583211955362802510899333796601e-04	4.696994289896554072025539050550e-05	0.000000000000000000000000000000e+00
-4.824864799950651104154530912638e+03	-2.583221401128386602967512697404e-04	4.758219366684497084749386197622e-05	0.000000000000000000000000000000e+00
-4.824764799950650740356650203466e+03	-2.583232067831501459556631239423e-04	4.819458282771489561783703758913e-05	0.000000000000000000000000000000e+00
-4.824664799950650376558769494295e+03	-2.583243954895262620326257252401e-04	4.880710376552557951514502154744e-05	0.000000000000000000000000000000e+00
-4.824564799950650012760888785124e+03	-2.583257061577900700645449294512e-04	4.941974985890021550283268680914e-05	0.000000000000000000000000000000e+00
-4.824464799950649648963008075953e+03	-2.583271386972593340256021399171e-04	5.003251448123873060562158410214e-05	0.000000000000000000000000000000e+00
-4.824364799950649285165127366781e+03	-2.583286930007297694036894064595e-04	5.064539100082179477919919197149e-05	0.000000000000000000000000000000e+00
-4.824264799950648921367246657610e+03	-2.583303689444588885880393913652e-04	5.125837278091492464756825930827e-05	0.000000000000000000000000000000e+00
-4.824164799950648557569365948439e+03	-2.583321663881503341478329538461e-04	5.187145317987276342324917677296e-05	0.000000000000000000000000000000e+00
-4.824064799950648193771485239267e+03	-2.583340851749384289512412316014e-04	5.248462555124348957649033087236e-05	0.000000000000000000000000000000e+00
-4.823964799950647829973604530096e+03	-2.583361251313731057552280923062e-04	5.309788324387336780601359675913e-05	0.000000000000000000000000000000e+00
-4.823864799950647466175723820925e+03	-2.583382860674054873166560764020e-04	5.371121960201142198250423565042e-05	0.000000000000000000000000000000e+00
-4.823764799950647102377843111753e+03	-2.583405677763736833438268369889e-04	5.432462796541427749869024310669e-05	0.000000000000000000000000000000e+00
-4.823664799950646738579962402582e+03	-2.583429700349890211288905739195e-04	5.493810166945109848711178979208e-05	0.000000000000000000000000000000e+00
-4.823564799950646374782081693411e+03	-2.583454926033227640712330863693e-04	5.555163404520869444448011309490e-05	0.000000000000000000000000000000e+00
-4.823464799950646010984200984240e+03	-2.583481352247931012514059467833e-04	5.616521841959672172372650122973e-05	0.000000000000000000000000000000e+00
-4.823364799950645647186320275068e+03	-2.583508976261527333162515418508e-04	5.677884811545304088011357213084e-05	0.000000000000000000000000000000e+00
-4.823264799950645283388439565897e+03	-2.583537795174765667842453620295e-04	5.739251645164916888503664482712e-05	0.000000000000000000000000000000e+00
-4.823164799950644919590558856726e+03	-2.583567805921502757125762794743e-04	5.800621674319589397015098364285e-05	0.000000000000000000000000000000e+00
-4.823064799950644555792678147554e+03	-2.583599005268588633642268259649e-04	5.861994230134897856292555684554e-05	0.000000000000000000000000000000e+00
-4.822964799950644191994797438383e+03	-2.583631389815757659761397135867e-04	5.923368643371499774746835598194e-05	0.000000000000000000000000000000e+00
-4.822864799950643828196916729212e+03	-2.583664955995524444183619738880e-04	5.984744244435729969809611983322e-05	0.000000000000000000000000000000e+00
-4.822764799950643464399036020041e+03	-2.583699700073083011138408426888e-04	6.046120363390206775685772888629e-05	0.000000000000000000000000000000e+00
-4.822664799950643100601155310869e+03	-2.583735618146211390593058876419e-04	6.107496329964449770753842638982e-05	0.000000000000000000000000000000e+00
-4.822564799950642736803274601698e+03	-2.583772706145178918966942571700e-04	6.168871473565511057493560009846e-05	0.000000000000000000000000000000e+00
-4.822464799950642373005393892527e+03	-2.583810959832656792452276750538e-04	6.230245123288613996303392239540e-05	0.000000000000000000000000000000e+00
-4.822364799950642009207513183355e+03	-2.583850374803636209750101748739e-04	6.291616607927806169471562913742e-05	0.000000000000000000000000000000e+00
-4.822264799950641645409632474184e+03	-2.583890946485348141109517072778e-04	6.352985255986619121410657884397e-05	0.000000000000000000000000000000e+00
-4.822164799950641281611751765013e+03	-2.583932670137186349973434928984e-04	6.414350395688742329045745060867e-05	0.000000000000000000000000000000e+00
-4.822064799950640917813871055841e+03	-2.583975540850638004039541151258e-04	6.475711354988703948466072235490e-05	0.000000000000000000000000000000e+00
-4.821964799950640554015990346670e+03	-2.584019553549214828422342371539e-04	6.537067461582565114103920977939e-05	0.000000000000000000000000000000e+00
-4.821864799950640190218109637499e+03	-2.584064702988391306129334346053e-04	6.598418042918621014177038563986e-05	0.000000000000000000000000000000e+00
-4.821764799950639826420228928328e+03	-2.584110983755544504840429009818e-04	6.659762426208111452900079152428e-05	0.000000000000000000000000000000e+00
-4.821664799950639462622348219156e+03	-2.584158390269900951001502686921e-04	6.721099938435943609970485423943e-05	0.000000000000000000000000000000e+00
-4.821564799950639098824467509985e+03	-2.584206916782485130221203029066e-04	6.782429906371422931570663861223e-05	0.000000000000000000000000000000e+00
-4.821464799950638735026586800814e+03	-2.584256557376072866577532138876e-04	6.843751656578990797633738063510e-05	0.000000000000000000000000000000e+00
-4.821364799950638371228706091642e+03	-2.584307305965150122935292120729e-04	6.905064515428971675878311309305e-05	0.000000000000000000000000000000e+00
-4.821264799950638007430825382471e+03	-2.584359156295875053870048088100e-04	6.966367809108332473117669580986e-05	0.000000000000000000000000000000e+00
-4.821164799950637643632944673300e+03	-2.584412101946043853299694870174e-04	7.027660863631443241821700196326e-05	0.000000000000000000000000000000e+00
-4.821064799950637279835063964128e+03	-2.584466136325061481025799903222e-04	7.088943004850855504964113329436e-05	0.000000000000000000000000000000e+00
-4.820964799950636916037183254957e+03	-2.584521252673916726083636064004e-04	7.150213558468077870364232317968e-05	0.000000000000000000000000000000e+00
-4.820864799950636552239302545786e+03	-2.584577444065161064799818202431e-04	7.211471850044367908061371252870e-05	0.000000000000000000000000000000e+00
-4.820764799950636188441421836615e+03	-2.584634703402891313557543373491e-04	7.272717205011526738194643781910e-05	0.000000000000000000000000000000e+00
-4.820664799950635824643541127443e+03	-2.584693023422737702572693496705e-04	7.333948948682705816157212375117e-05	0.000000000000000000000000000000e+00
-4.820564799950635460845660418272e+03	-2.584752396691856286478627957592e-04	7.395166406263212362497821983354e-05	0.000000000000000000000000000000e+00
-4.820464799950635097047779709101e+03	-2.584812815608922981214234937397e-04	7.456368902861331055854920979442e-05	0.000000000000000000000000000000e+00
-4.820364799950634733249898999929e+03	-2.584874272404135190327190141346e-04	7.517555763499147081143497706179e-05	0.000000000000000000000000000000e+00
-4.820264799950634369452018290758e+03	-2.584936759139216141782646740666e-04	7.578726313123375954005495058752e-05	0.000000000000000000000000000000e+00
-4.820164799950634005654137581587e+03	-2.585000267707422477378442771112e-04	7.639879876616202832029234315314e-05	0.000000000000000000000000000000e+00
-4.820064799950633641856256872416e+03	-2.585064789833558889474429687283e-04	7.701015778806121825968838967569e-05	0.000000000000000000000000000000e+00
-4.819964799950633278058376163244e+03	-2.585130317073993841923973402430e-04	7.762133344478787508238099013269e-05	0.000000000000000000000000000000e+00
-4.819864799950632914260495454073e+03	-2.585196840816681796218490241301e-04	7.823231898387871842415197676246e-05	0.000000000000000000000000000000e+00
-4.819764799950632550462614744902e+03	-2.585264352281188148137414106742e-04	7.884310765265919757494722519553e-05	0.000000000000000000000000000000e+00
-4.819664799950632186664734035730e+03	-2.585332842518720669611198559323e-04	7.945369269835216919414117020537e-05	0.000000000000000000000000000000e+00
-4.819564799950631822866853326559e+03	-2.585402302412161492685405139724e-04	8.006406736818660213085563359670e-05	0.000000000000000000000000000000e+00
-4.819464799950631459068972617388e+03	-2.585472722676107225001085332394e-04	8.067422490950632290186012030020e-05	0.000000000000000000000000000000e+00
-4.819364799950631095271091908216e+03	-2.585544093856911775780593742979e-04	8.128415856987882893210789481131e-05	0.000000000000000000000000000000e+00
-4.819264799950630731473211199045e+03	-2.585616406332732434419918732260e-04	8.189386159720411534779921369775e-05	0.000000000000000000000000000000e+00
-4.819164799950630367675330489874e+03	-2.585689650313582454294047963117e-04	8.250332723982356953208033845115e-05	0.000000000000000000000000000000e+00
-4.819064799950630003877449780703e+03	-2.585763815841384720764506432999e-04	8.311254874662889278579686047621e-05	0.000000000000000000000000000000e+00
-4.818964799950629640079569071531e+03	-2.585838892790034092804274390431e-04	8.372151936717107619835565035515e-05	0.000000000000000000000000000000e+00
-4.818864799950629276281688362360e+03	-2.585914870865459744622705251516e-04	8.433023235176936296605965104334e-05	0.000000000000000000000000000000e+00
-4.818764799950628912483807653189e+03	-2.585991739605694012503478429466e-04	8.493868095162034623571423175292e-05	0.000000000000000000000000000000e+00
-4.818664799950628548685926944017e+03	-2.586069488380945578451242106155e-04	8.554685841890695852801629328610e-05	0.000000000000000000000000000000e+00
-4.818564799950628184888046234846e+03	-2.586148106393675906444773460180e-04	8.615475800690762379126924619399e-05	0.000000000000000000000000000000e+00
-4.818464799950627821090165525675e+03	-2.586227582678681099701001322444e-04	8.676237297010535524498936466031e-05	0.000000000000000000000000000000e+00
-4.818364799950627457292284816504e+03	-2.586307906103177552646632531008e-04	8.736969656429689388109360859147e-05	0.000000000000000000000000000000e+00
-4.818264799950627093494404107332e+03	-2.586389065366890855496295742455e-04	8.797672204670191472772322605067e-05	0.000000000000000000000000000000e+00
-4.818164799950626729696523398161e+03	-2.586471049002151204043720156278e-04	8.858344267607216535043157534801e-05	0.000000000000000000000000000000e+00
-4.818064799950626365898642688990e+03	-2.586553845373991519958345453034e-04	8.918985171280071277358919568101e-05	0.000000000000000000000000000000e+00
-4.817964799950626002100761979818e+03	-2.586637442680249907890621674511e-04	8.979594241903117684926172170634e-05	0.000000000000000000000000000000e+00
-4.817864799950625638302881270647e+03	-2.586721828951677533588171531420e-04	9.040170805876695007356064204274e-05	0.000000000000000000000000000000e+00
-4.817764799950625274505000561476e+03	-2.586806992052048670416297682095e-04	9.100714189798044450804836991153e-05	0.000000000000000000000000000000e+00
-4.817664799950624910707119852304e+03	-2.586892919678277251091524924220e-04	9.161223720472239291125193805243e-05	0.000000000000000000000000000000e+00
-4.817564799950624546909239143133e+03	-2.586979599360537756223832328573e-04	9.221698724923109566006806936400e-05	0.000000000000000000000000000000e+00
-4.817464799950624183111358433962e+03	-2.587067018462387729162144101025e-04	9.282138530404170832874971575066e-05	0.000000000000000000000000000000e+00
-4.817364799950623819313477724791e+03	-2.587155164180897880255027843077e-04	9.342542464409551571536544090080e-05	0.000000000000000000000000000000e+00
-4.817264799950623455515597015619e+03	-2.587244023546783817414651540645e-04	9.402909854684923297331311520253e-05	0.000000000000000000000000000000e+00
-4.817164799950623091717716306448e+03	-2.587333583424544823994861708627e-04	9.463240029238429319030645459065e-05	0.000000000000000000000000000000e+00
-4.817064799950622727919835597277e+03	-2.587423830512603178770347778226e-04	9.523532316351610786230724725598e-05	0.000000000000000000000000000000e+00
-4.816964799950622364121954888105e+03	-2.587514751343452149533186368302e-04	9.583786044590336802503904856110e-05	0.000000000000000000000000000000e+00
-4.816864799950622000324074178934e+03	-2.587606332283804528790471799482e-04	9.644000542815733183297371988729e-05	0.000000000000000000000000000000e+00
-4.816764799950621636526193469763e+03	-2.587698559534748216776067764044e-04	9.704175140195104437568218713750e-05	0.000000000000000000000000000000e+00
-4.816664799950621272728312760592e+03	-2.587791419131905057068876452320e-04	9.764309166212862525682097958324e-05	0.000000000000000000000000000000e+00
-4.816564799950620908930432051420e+03	-2.587884896945592382716538892851e-04	9.824401950681451551553730050514e-05	0.000000000000000000000000000000e+00
-4.816464799950620545132551342249e+03	-2.587978978680992151774342691084e-04	9.884452823752267033776547355828e-05	0.000000000000000000000000000000e+00
-4.816364799950620181334670633078e+03	-2.588073649878321709147388496319e-04	9.944461115926580597763201341266e-05	0.000000000000000000000000000000e+00
-4.816264799950619817536789923906e+03	-2.588168895913009969443618896179e-04	1.000442615806645653636977599810e-04	0.000000000000000000000000000000e+00
-4.816164799950619453738909214735e+03	-2.588264701995877936635537253096e-04	1.006434728140566972577271687150e-04	0.000000000000000000000000000000e+00
-4.816064799950619089941028505564e+03	-2.588361053173322476328443997318e-04	1.012422381756061812033489766272e-04	0.000000000000000000000000000000e+00
-4.815964799950618726143147796392e+03	-2.588457934327506593241707832931e-04	1.018405509854123931322983365177e-04	0.000000000000000000000000000000e+00
-4.815864799950618362345267087221e+03	-2.588555330176550792892209429397e-04	1.024384045676191489979145465838e-04	0.000000000000000000000000000000e+00
-4.815764799950617998547386378050e+03	-2.588653225274733116895164997118e-04	1.030357922505238026187474043027e-04	0.000000000000000000000000000000e+00
-4.815664799950617634749505668879e+03	-2.588751604012688636163863620254e-04	1.036327073666862351019463117652e-04	0.000000000000000000000000000000e+00
-4.815564799950617270951624959707e+03	-2.588850450617616533524611988071e-04	1.042291432530378984767580052839e-04	0.000000000000000000000000000000e+00
-4.815464799950616907153744250536e+03	-2.588949749153490981039282825549e-04	1.048250932509907509078070364517e-04	0.000000000000000000000000000000e+00
-4.815364799950616543355863541365e+03	-2.589049483521274727833294537760e-04	1.054205507065461783558490971302e-04	0.000000000000000000000000000000e+00
-4.815264799950616179557982832193e+03	-2.589149637459139193136625767266e-04	1.060155089704038620284157201645e-04	0.000000000000000000000000000000e+00
-4.815164799950615815760102123022e+03	-2.589250194542687269830261165282e-04	1.066099613980706593829861361655e-04	0.000000000000000000000000000000e+00
-4.815064799950615451962221413851e+03	-2.589351138185181006902413347603e-04	1.072039013499693496048875696047e-04	0.000000000000000000000000000000e+00
-4.814964799950615088164340704679e+03	-2.589452451637773628713434792559e-04	1.077973221915474197427770031155e-04	0.000000000000000000000000000000e+00
-4.814864799950614724366459995508e+03	-2.589554117989745348968333438222e-04	1.083902172933857153188513811060e-04	0.000000000000000000000000000000e+00
-4.814764799950614360568579286337e+03	-2.589656120168744605700150707150e-04	1.089825800313071315966392815788e-04	0.000000000000000000000000000000e+00
-4.814664799950613996770698577166e+03	-2.589758440941032006758770744881e-04	1.095744037864851964285753394002e-04	0.000000000000000000000000000000e+00
-4.814564799950613632972817867994e+03	-2.589861062911730238411678328703e-04	1.101656819455525853409388892246e-04	0.000000000000000000000000000000e+00
-4.814464799950613269174937158823e+03	-2.589963968525076684450147990191e-04	1.107564079007096230662654523513e-04	0.000000000000000000000000000000e+00
-4.814364799950612905377056449652e+03	-2.590067140064681466306295565261e-04	1.113465750498326902080681310991e-04	0.000000000000000000000000000000e+00
-4.814264799950612541579175740480e+03	-2.590170559653789277877733443489e-04	1.119361767965825892479775349742e-04	0.000000000000000000000000000000e+00
-4.814164799950612177781295031309e+03	-2.590274209255546099262002002206e-04	1.125252065505128427902459264942e-04	0.000000000000000000000000000000e+00
-4.814064799950611813983414322138e+03	-2.590378070673268620996432254344e-04	1.131136577271779240436155866689e-04	0.000000000000000000000000000000e+00
-4.813964799950611450185533612967e+03	-2.590482125550720173511043409320e-04	1.137015237482413788829699319294e-04	0.000000000000000000000000000000e+00
-4.813864799950611086387652903795e+03	-2.590586355372388282884699162167e-04	1.142887980415839614635117871266e-04	0.000000000000000000000000000000e+00
-4.813764799950610722589772194624e+03	-2.590690741463769816016471381204e-04	1.148754740414116343096700978421e-04	0.000000000000000000000000000000e+00
-4.813664799950610358791891485453e+03	-2.590795264991656667898090038449e-04	1.154615451883635006413708623541e-04	0.000000000000000000000000000000e+00
-4.813564799950609994994010776281e+03	-2.590899906964429038301600538574e-04	1.160470049296196824901994393286e-04	0.000000000000000000000000000000e+00
-4.813464799950609631196130067110e+03	-2.591004648232351418972452261613e-04	1.166318467190090903953456069608e-04	0.000000000000000000000000000000e+00
-4.813364799950609267398249357939e+03	-2.591109469487871291328018319433e-04	1.172160640171171388894399978398e-04	0.000000000000000000000000000000e+00
-4.813264799950608903600368648767e+03	-2.591214351265926497773495196242e-04	1.177996502913933806692275974015e-04	0.000000000000000000000000000000e+00
-4.813164799950608539802487939596e+03	-2.591319273944250986714543660838e-04	1.183825990162590187934968377625e-04	0.000000000000000000000000000000e+00
-4.813064799950608176004607230425e+03	-2.591424217743690857490568291155e-04	1.189649036732143646709000672779e-04	0.000000000000000000000000000000e+00
-4.812964799950607812206726521254e+03	-2.591529162728519863206910756048e-04	1.195465577509461876275567715489e-04	0.000000000000000000000000000000e+00
-4.812864799950607448408845812082e+03	-2.591634088806760876678991767363e-04	1.201275547454350102645481701558e-04	0.000000000000000000000000000000e+00
-4.812764799950607084610965102911e+03	-2.591738975730513319488401702273e-04	1.207078881600622547376130966335e-04	0.000000000000000000000000000000e+00
-4.812664799950606720813084393740e+03	-2.591843803096281675241163711121e-04	1.212875515057173212742080981030e-04	0.000000000000000000000000000000e+00
-4.812564799950606357015203684568e+03	-2.591948550345309965937945495540e-04	1.218665383009045718228774424219e-04	0.000000000000000000000000000000e+00
-4.812464799950605993217322975397e+03	-2.592053196763921649355133514092e-04	1.224448420718501917298787207145e-04	0.000000000000000000000000000000e+00
-4.812364799950605629419442266226e+03	-2.592157721483860058526993430661e-04	1.230224563526090243107541377654e-04	0.000000000000000000000000000000e+00
-4.812264799950605265621561557055e+03	-2.592262103482638056946296689631e-04	1.235993746851711885814673053119e-04	0.000000000000000000000000000000e+00
-4.812164799950604901823680847883e+03	-2.592366321583886609562774605564e-04	1.241755906195686292269042549918e-04	0.000000000000000000000000000000e+00
-4.812064799950604538025800138712e+03	-2.592470354457712569500038579662e-04	1.247510977139816394643201391546e-04	0.000000000000000000000000000000e+00
-4.811964799950604174227919429541e+03	-2.592574180621055922671414073477e-04	1.253258895348451128562428102953e-04	0.000000000000000000000000000000e+00
-4.811864799950603810430038720369e+03	-2.592677778438055163912068223908e-04	1.258999596569548493334850247649e-04	0.000000000000000000000000000000e+00
-4.811764799950603446632158011198e+03	-2.592781126120414841515482429202e-04	1.264733016635736714827764615166e-04	0.000000000000000000000000000000e+00
-4.811664799950603082834277302027e+03	-2.592884201727777980679701119726e-04	1.270459091465373782040698680262e-04	0.000000000000000000000000000000e+00
-4.811564799950602719036396592855e+03	-2.592986983168101759560097985258e-04	1.276177757063606441577385819386e-04	0.000000000000000000000000000000e+00
-4.811464799950602355238515883684e+03	-2.593089448198038606333004629789e-04	1.281888949523428107915568041619e-04	0.000000000000000000000000000000e+00
-4.811364799950601991440635174513e+03	-2.593191574423321633068029168356e-04	1.287592605026734605272453748626e-04	0.000000000000000000000000000000e+00
-4.811264799950601627642754465342e+03	-2.593293339299151695903633552120e-04	1.293288659845379638419632373214e-04	0.000000000000000000000000000000e+00
-4.811164799950601263844873756170e+03	-2.593394720130591502536832049230e-04	1.298977050342228366144187168274e-04	0.000000000000000000000000000000e+00
-4.811064799950600900046993046999e+03	-2.593495694072964056521579667702e-04	1.304657712972210432608721752956e-04	0.000000000000000000000000000000e+00
-4.810964799950600536249112337828e+03	-2.593596238132251643668246821051e-04	1.310330584283370559256498566469e-04	0.000000000000000000000000000000e+00
-4.810864799950600172451231628656e+03	-2.593696329165502407858301392451e-04	1.315995600917918323564947957749e-04	0.000000000000000000000000000000e+00
-4.810764799950599808653350919485e+03	-2.593795943881241263667680740923e-04	1.321652699613277395698091032372e-04	0.000000000000000000000000000000e+00
-4.810664799950599444855470210314e+03	-2.593895058839881893192336193010e-04	1.327301817203132064653531285714e-04	0.000000000000000000000000000000e+00
-4.810564799950599081057589501143e+03	-2.593993650454145790187898690249e-04	1.332942890618472680207273750597e-04	0.000000000000000000000000000000e+00
-4.810464799950598717259708791971e+03	-2.594091694989484014714775650390e-04	1.338575856888640823808001023565e-04	0.000000000000000000000000000000e+00
-4.810364799950598353461828082800e+03	-2.594189168564503284591937770642e-04	1.344200653142370955814288713270e-04	0.000000000000000000000000000000e+00
-4.810264799950597989663947373629e+03	-2.594286047151395861558309530182e-04	1.349817216608832604832907131609e-04	0.000000000000000000000000000000e+00
-4.810164799950597625866066664457e+03	-2.594382306576375942647194605684e-04	1.355425484618669846551691771097e-04	0.000000000000000000000000000000e+00
-4.810064799950597262068185955286e+03	-2.594477922520115509459615044108e-04	1.361025394605040240471327539495e-04	0.000000000000000000000000000000e+00
-4.809964799950596898270305246115e+03	-2.594572870518188851055030319515e-04	1.366616884104650514030615537919e-04	0.000000000000000000000000000000e+00
-4.809864799950596534472424536943e+03	-2.594667125961519255246401360893e-04	1.372199890758793059883369203078e-04	0.000000000000000000000000000000e+00
-4.809764799950596170674543827772e+03	-2.594760664096828410400685793746e-04	1.377774352314378638467706750248e-04	0.000000000000000000000000000000e+00
-4.809664799950595806876663118601e+03	-2.594853460027092312452368094711e-04	1.383340206624969080575343616246e-04	0.000000000000000000000000000000e+00
-4.809564799950595443078782409430e+03	-2.594945488712000966624593445431e-04	1.388897391651807550465996810019e-04	0.000000000000000000000000000000e+00
-4.809464799950595079280901700258e+03	-2.595036724968419715453560314700e-04	1.394445845464847182678530534972e-04	0.000000000000000000000000000000e+00
-4.809364799950594715483020991087e+03	-2.595127143470858156228120439124e-04	1.399985506243778905690472447176e-04	0.000000000000000000000000000000e+00
-4.809264799950594351685140281916e+03	-2.595216718751939600530465046546e-04	1.405516312279056284021555578434e-04	0.000000000000000000000000000000e+00
-4.809164799950593987887259572744e+03	-2.595305425202877581090932235242e-04	1.411038201972919547185630895214e-04	0.000000000000000000000000000000e+00
-4.809064799950593624089378863573e+03	-2.595393237073953984946073081375e-04	1.416551113840417721288778007960e-04	0.000000000000000000000000000000e+00
-4.808964799950593260291498154402e+03	-2.595480128475003691809752659481e-04	1.422054986510429134324157152136e-04	0.000000000000000000000000000000e+00
-4.808864799950592896493617445230e+03	-2.595566073375900838747509791204e-04	1.427549758726679753062516198270e-04	0.000000000000000000000000000000e+00
-4.808764799950592532695736736059e+03	-2.595651045607049963760692978809e-04	1.433035369348760164689982055108e-04	0.000000000000000000000000000000e+00
-4.808664799950592168897856026888e+03	-2.595735018859882028280372523454e-04	1.438511757353140118990963980394e-04	0.000000000000000000000000000000e+00
-4.808564799950591805099975317717e+03	-2.595817966687354234368856342741e-04	1.443978861834182528429970648887e-04	0.000000000000000000000000000000e+00
-4.808464799950591441302094608545e+03	-2.595899862504451468224464516510e-04	1.449436622005154215626909763870e-04	0.000000000000000000000000000000e+00
-4.808364799950591077504213899374e+03	-2.595980679588695333101511231177e-04	1.454884977199235305579672061782e-04	0.000000000000000000000000000000e+00
-4.808264799950590713706333190203e+03	-2.596060391080654266432459209568e-04	1.460323866870527533684542831338e-04	0.000000000000000000000000000000e+00
-4.808164799950590349908452481031e+03	-2.596138969984460162163109053779e-04	1.465753230595059301150095976141e-04	0.000000000000000000000000000000e+00
-4.808064799950589986110571771860e+03	-2.596216389168326619391047316299e-04	1.471173008071789375158372470409e-04	0.000000000000000000000000000000e+00
-4.807964799950589622312691062689e+03	-2.596292621365071527812784513145e-04	1.476583139123609504823886329206e-04	0.000000000000000000000000000000e+00
-4.807864799950589258514810353518e+03	-2.596367639172646158383928050029e-04	1.481983563698342971394483758019e-04	0.000000000000000000000000000000e+00
-4.807764799950588894716929644346e+03	-2.596441415054663711878268905764e-04	1.487374221869743680553288545099e-04	0.000000000000000000000000000000e+00
-4.807664799950588530919048935175e+03	-2.596513921340936541064248199717e-04	1.492755053838491460013043754529e-04	0.000000000000000000000000000000e+00
-4.807564799950588167121168226004e+03	-2.596585130228013914982510002005e-04	1.498125999933186001857737812415e-04	0.000000000000000000000000000000e+00
-4.807464799950587803323287516832e+03	-2.596655013779725204234316571217e-04	1.503487000611338636479885622066e-04	0.000000000000000000000000000000e+00
-4.807364799950587439525406807661e+03	-2.596723543927726318876481048648e-04	1.508837996460361938113464708167e-04	0.000000000000000000000000000000e+00
-4.807264799950587075727526098490e+03	-2.596790692472049941023903851800e-04	1.514178928198557704063592632693e-04	0.000000000000000000000000000000e+00
-4.807164799950586711929645389318e+03	-2.596856431081661720564057738159e-04	1.519509736676101952380230075690e-04	0.000000000000000000000000000000e+00
-4.807064799950586348131764680147e+03	-2.596920731295016470871472868964e-04	1.524830362876028564279168309170e-04	0.000000000000000000000000000000e+00
-4.806964799950585984333883970976e+03	-2.596983564520621411836343028767e-04	1.530140747915211029209214821378e-04	0.000000000000000000000000000000e+00
-4.806864799950585620536003261805e+03	-2.597044902037603207600735544247e-04	1.535440833045340666262318363167e-04	0.000000000000000000000000000000e+00
-4.806764799950585256738122552633e+03	-2.597104714996276630598059931287e-04	1.540730559653904032432064630243e-04	0.000000000000000000000000000000e+00
-4.806664799950584892940241843462e+03	-2.597162974418719188704485212327e-04	1.546009869265157349316197610278e-04	0.000000000000000000000000000000e+00
-4.806564799950584529142361134291e+03	-2.597219651199347378693615961964e-04	1.551278703541099303515882201765e-04	0.000000000000000000000000000000e+00
-4.806464799950584165344480425119e+03	-2.597274716105500529106375751098e-04	1.556537004282441136529535619104e-04	0.000000000000000000000000000000e+00
-4.806364799950583801546599715948e+03	-2.597328139778023016817631862807e-04	1.561784713429574295191770705316e-04	0.000000000000000000000000000000e+00
-4.806264799950583437748719006777e+03	-2.597379892731856783523458620522e-04	1.567021773063536455809080516488e-04	0.000000000000000000000000000000e+00
-4.806164799950583073950838297606e+03	-2.597429945356631683824055745191e-04	1.572248125406974566739548571093e-04	0.000000000000000000000000000000e+00
-4.806064799950582710152957588434e+03	-2.597478267917262338519701625472e-04	1.577463712825105993618757249664e-04	0.000000000000000000000000000000e+00
-4.805964799950582346355076879263e+03	-2.597524830554549866816482772691e-04	1.582668477826676954080264980718e-04	0.000000000000000000000000000000e+00
-4.805864799950581982557196170092e+03	-2.597569603285785786936368246813e-04	1.587862363064919597223367819794e-04	0.000000000000000000000000000000e+00
-4.805764799950581618759315460920e+03	-2.597612556005358085131629053421e-04	1.593045311338505288373257329226e-04	0.000000000000000000000000000000e+00
-4.805664799950581254961434751749e+03	-2.597653658485365958316637424730e-04	1.598217265592495725436833486910e-04	0.000000000000000000000000000000e+00
-4.805564799950580891163554042578e+03	-2.597692880376232388295321129590e-04	1.603378168919292700005801988183e-04	0.000000000000000000000000000000e+00
-4.805464799950580527365673333406e+03	-2.597730191207325389605997667530e-04	1.608527964559584876903797212577e-04	0.000000000000000000000000000000e+00
-4.805364799950580163567792624235e+03	-2.597765560387579799467294705551e-04	1.613666595903291050076444612671e-04	0.000000000000000000000000000000e+00
-4.805264799950579799769911915064e+03	-2.597798957206123946633846699683e-04	1.618794006490502585329793738822e-04	0.000000000000000000000000000000e+00
-4.805164799950579435972031205893e+03	-2.597830350832909572858508973070e-04	1.623910140012422610462233807382e-04	0.000000000000000000000000000000e+00
-4.805064799950579072174150496721e+03	-2.597859710319347175365434221561e-04	1.629014940312302223840434933777e-04	0.000000000000000000000000000000e+00
-4.804964799950578708376269787550e+03	-2.597887004598941891424235262065e-04	1.634108351386374805621487515950e-04	0.000000000000000000000000000000e+00
-4.804864799950578344578389078379e+03	-2.597912202487935888137182693924e-04	1.639190317384787889520153525424e-04	0.000000000000000000000000000000e+00
-4.804764799950577980780508369207e+03	-2.597935272685952920630747531305e-04	1.644260782612531510919057220477e-04	0.000000000000000000000000000000e+00
-4.804664799950577616982627660036e+03	-2.597956183776646142853661292094e-04	1.649319691530364928675617131049e-04	0.000000000000000000000000000000e+00
-4.804564799950577253184746950865e+03	-2.597974904228352423588010999822e-04	1.654366988755740365373003708527e-04	0.000000000000000000000000000000e+00
-4.804464799950576889386866241693e+03	-2.597991402394745578258161700091e-04	1.659402619063724308116208883135e-04	0.000000000000000000000000000000e+00
-4.804364799950576525588985532522e+03	-2.598005646515497190154886375524e-04	1.664426527387915556721598164813e-04	0.000000000000000000000000000000e+00
-4.804264799950576161791104823351e+03	-2.598017604716939600063840831723e-04	1.669438658821361103502117773090e-04	0.000000000000000000000000000000e+00
-4.804164799950575797993224114180e+03	-2.598027245012732148500556039750e-04	1.674438958617469031496527431813e-04	0.000000000000000000000000000000e+00
-4.804064799950575434195343405008e+03	-2.598034535304530670551947935110e-04	1.679427372190919515344831314252e-04	0.000000000000000000000000000000e+00
-4.803964799950575070397462695837e+03	-2.598039443382662411728689644264e-04	1.684403845118572027456105288934e-04	0.000000000000000000000000000000e+00
-4.803864799950574706599581986666e+03	-2.598041936926802570120842439394e-04	1.689368323140370104721436073092e-04	0.000000000000000000000000000000e+00
-4.803764799950574342801701277494e+03	-2.598041983506655717463262877942e-04	1.694320752160243404721429172355e-04	0.000000000000000000000000000000e+00
-4.803664799950573979003820568323e+03	-2.598039550582638846504268670401e-04	1.699261078247007051428285606676e-04	0.000000000000000000000000000000e+00
-4.803564799950573615205939859152e+03	-2.598034605506570381486253218384e-04	1.704189247635258812503533665250e-04	0.000000000000000000000000000000e+00
-4.803464799950573251408059149981e+03	-2.598027115522360272828472638196e-04	1.709105206726271397685984476666e-04	0.000000000000000000000000000000e+00
-4.803364799950572887610178440809e+03	-2.598017047766706597022867697433e-04	1.714008902088884757179687579054e-04	0.000000000000000000000000000000e+00
-4.803264799950572523812297731638e+03	-2.598004369269792156529885751581e-04	1.718900280460392687980480941334e-04	0.000000000000000000000000000000e+00
-4.803164799950572160014417022467e+03	-2.597989046955986500685165108138e-04	1.723779288747429169151997863096e-04	0.000000000000000000000000000000e+00
-4.803064799950571796216536313295e+03	-2.597971047644551741313823089996e-04	1.728645874026849276090811446949e-04	0.000000000000000000000000000000e+00
-4.802964799950571432418655604124e+03	-2.597950338050351078850175312596e-04	1.733499983546609552690492828120e-04	0.000000000000000000000000000000e+00
-4.802864799950571068620774894953e+03	-2.597926884784559496861799932077e-04	1.738341564726643504595893219289e-04	0.000000000000000000000000000000e+00
-4.802764799950570704822894185781e+03	-2.597900654355381503887723049218e-04	1.743170565159735466154167227160e-04	0.000000000000000000000000000000e+00
-4.802664799950570341025013476610e+03	-2.597871613168767791074431627862e-04	1.747986932612390401607649348392e-04	0.000000000000000000000000000000e+00
-4.802564799950569977227132767439e+03	-2.597839727529138395024921326382e-04	1.752790615025701808932928615903e-04	0.000000000000000000000000000000e+00
-4.802464799950569613429252058268e+03	-2.597804963640108571153175542889e-04	1.757581560516215828972319545898e-04	0.000000000000000000000000000000e+00
-4.802364799950569249631371349096e+03	-2.597767287605217377544075674223e-04	1.762359717376792644059901871145e-04	0.000000000000000000000000000000e+00
-4.802264799950568885833490639925e+03	-2.597726665428659511419828831436e-04	1.767125034077464624041042817737e-04	0.000000000000000000000000000000e+00
-4.802164799950568522035609930754e+03	-2.597683063016022024516171740061e-04	1.771877459266291761786488168084e-04	0.000000000000000000000000000000e+00
-4.802064799950568158237729221582e+03	-2.597636446175022664761833368630e-04	1.776616941770213585049392746029e-04	0.000000000000000000000000000000e+00
-4.801964799950567794439848512411e+03	-2.597586780616252012665601256458e-04	1.781343430595898357816919688190e-04	0.000000000000000000000000000000e+00
-4.801864799950567430641967803240e+03	-2.597534031953918870309905297944e-04	1.786056874930588758004779137423e-04	0.000000000000000000000000000000e+00
-4.801764799950567066844087094069e+03	-2.597478165706599987153091468883e-04	1.790757224142944844646335722516e-04	0.000000000000000000000000000000e+00
-4.801664799950566703046206384897e+03	-2.597419147297990870033868038291e-04	1.795444427783883230374112338623e-04	0.000000000000000000000000000000e+00
-4.801564799950566339248325675726e+03	-2.597356942057662014186614207745e-04	1.800118435587414356547492078064e-04	0.000000000000000000000000000000e+00
-4.801464799950565975450444966555e+03	-2.597291515221817302661033721733e-04	1.804779197471474889470643976352e-04	0.000000000000000000000000000000e+00
-4.801364799950565611652564257383e+03	-2.597222831934056200449412177278e-04	1.809426663538758219256646908590e-04	0.000000000000000000000000000000e+00
-4.801264799950565247854683548212e+03	-2.597150857246137574917133061803e-04	1.814060784077541163984009786603e-04	0.000000000000000000000000000000e+00
-4.801164799950564884056802839041e+03	-2.597075556118749479345142461284e-04	1.818681509562507150196131178177e-04	0.000000000000000000000000000000e+00
-4.801064799950564520258922129869e+03	-2.596996893422278936472413768399e-04	1.823288790655566953945870833920e-04	0.000000000000000000000000000000e+00
-4.800964799950564156461041420698e+03	-2.596914833937588227251447303701e-04	1.827882578206675376081974393472e-04	0.000000000000000000000000000000e+00
-4.800864799950563792663160711527e+03	-2.596829342356790637502683694038e-04	1.832462823254645749131153120715e-04	0.000000000000000000000000000000e+00
-4.800764799950563428865280002356e+03	-2.596740383284033251883038406760e-04	1.837029477027959023169301211453e-04	0.000000000000000000000000000000e+00
-4.800664799950563065067399293184e+03	-2.596647921236279747854436283916e-04	1.841582490945571767490540615597e-04	0.000000000000000000000000000000e+00
-4.800564799950562701269518584013e+03	-2.596551920644098068562122261227e-04	1.846121816617719835467575917320e-04	0.000000000000000000000000000000e+00
-4.800464799950562337471637874842e+03	-2.596452345852449179915144572561e-04	1.850647405846718234704445515959e-04	0.000000000000000000000000000000e+00
-4.800364799950561973673757165670e+03	-2.596349161121483417082045352942e-04	1.855159210627758557734384714522e-04	0.000000000000000000000000000000e+00
-4.800264799950561609875876456499e+03	-2.596242330627333036278947542286e-04	1.859657183149702346959541987559e-04	0.000000000000000000000000000000e+00
-4.800164799950561246077995747328e+03	-2.596131818462914524377194158689e-04	1.864141275795871206984177792521e-04	0.000000000000000000000000000000e+00
-4.800064799950560882280115038157e+03	-2.596017588638729824308815086198e-04	1.868611441144833393290802803222e-04	0.000000000000000000000000000000e+00
-4.799964799950560518482234328985e+03	-2.595899605083671897280683804610e-04	1.873067631971187419360341808172e-04	0.000000000000000000000000000000e+00
-4.799864799950560154684353619814e+03	-2.595777831645832995494105333023e-04	1.877509801246341869084693909642e-04	0.000000000000000000000000000000e+00
-4.799764799950559790886472910643e+03	-2.595652232093316729572007872662e-04	1.881937902139291414471689023458e-04	0.000000000000000000000000000000e+00
-4.799664799950559427088592201471e+03	-2.595522770115051762289393177952e-04	1.886351888017389580743526922291e-04	0.000000000000000000000000000000e+00
-4.799564799950559063290711492300e+03	-2.595389409321609839112476869616e-04	1.890751712447117987778155701051e-04	0.000000000000000000000000000000e+00
-4.799464799950558699492830783129e+03	-2.595252113246025445041087476028e-04	1.895137329194852881045219028522e-04	0.000000000000000000000000000000e+00
-4.799364799950558335694950073957e+03	-2.595110845344619256158669173828e-04	1.899508692227626512581684092851e-04	0.000000000000000000000000000000e+00
-4.799264799950557971897069364786e+03	-2.594965568997825385889888227808e-04	1.903865755713886082512581454651e-04	0.000000000000000000000000000000e+00
-4.799164799950557608099188655615e+03	-2.594816247511019173359325673545e-04	1.908208474024248614813598079465e-04	0.000000000000000000000000000000e+00
-4.799064799950557244301307946444e+03	-2.594662844115348766457773699301e-04	1.912536801732252851517696035089e-04	0.000000000000000000000000000000e+00
-4.798964799950556880503427237272e+03	-2.594505321968571583818308212699e-04	1.916850693615106539062498125503e-04	0.000000000000000000000000000000e+00
-4.798864799950556516705546528101e+03	-2.594343644155891318893447650140e-04	1.921150104654431004132242311044e-04	0.000000000000000000000000000000e+00
-4.798764799950556152907665818930e+03	-2.594177773690797654537742999992e-04	1.925434990037001663741589307932e-04	0.000000000000000000000000000000e+00
-4.798664799950555789109785109758e+03	-2.594007673515910856500144010539e-04	1.929705305155484740611826488532e-04	0.000000000000000000000000000000e+00
-4.798564799950555425311904400587e+03	-2.593833306503826909017451640693e-04	1.933961005609170996991097446482e-04	0.000000000000000000000000000000e+00
-4.798464799950555061514023691416e+03	-2.593654635457966987216460452714e-04	1.938202047204704589564855377049e-04	0.000000000000000000000000000000e+00
-4.798364799950554697716142982244e+03	-2.593471623113429097920445975944e-04	1.942428385956809484911428365095e-04	0.000000000000000000000000000000e+00
-4.798264799950554333918262273073e+03	-2.593284232137842430961083284302e-04	1.946639978089011267098351609661e-04	0.000000000000000000000000000000e+00
-4.798164799950553970120381563902e+03	-2.593092425132224420995796787537e-04	1.950836780034355421621639070651e-04	0.000000000000000000000000000000e+00
-4.798064799950553606322500854731e+03	-2.592896164631841604032713721750e-04	1.955018748436121824637451416251e-04	0.000000000000000000000000000000e+00
-4.797964799950553242524620145559e+03	-2.592695413107070473955617639916e-04	1.959185840148536250637789635221e-04	0.000000000000000000000000000000e+00
-4.797864799950552878726739436388e+03	-2.592490132964264844261936815428e-04	1.963338012237476459115326221649e-04	0.000000000000000000000000000000e+00
-4.797764799950552514928858727217e+03	-2.592280286546622667699646402895e-04	1.967475221981175841773348267338e-04	0.000000000000000000000000000000e+00
-4.797664799950552151130978018045e+03	-2.592065836135057192712860540951e-04	1.971597426870923546078639976287e-04	0.000000000000000000000000000000e+00
-4.797564799950551787333097308874e+03	-2.591846743949069204089596940577e-04	1.975704584611758635702416508906e-04	0.000000000000000000000000000000e+00
-4.797464799950551423535216599703e+03	-2.591622972147624684620403900936e-04	1.979796653123162895708542219353e-04	0.000000000000000000000000000000e+00
-4.797364799950551059737335890532e+03	-2.591394482830031392554814839713e-04	1.983873590539748216730886465342e-04	0.000000000000000000000000000000e+00
-4.797264799950550695939455181360e+03	-2.591161238036821944270837736468e-04	1.987935355211940726544161961442e-04	0.000000000000000000000000000000e+00
-4.797164799950550332141574472189e+03	-2.590923199750636354843358333255e-04	1.991981905706661126927159433109e-04	0.000000000000000000000000000000e+00
-4.797064799950549968343693763018e+03	-2.590680329897108373320147034491e-04	1.996013200808000693717292328699e-04	0.000000000000000000000000000000e+00
-4.796964799950549604545813053846e+03	-2.590432590345755070604383263344e-04	2.000029199517892940056451589470e-04	0.000000000000000000000000000000e+00
-4.796864799950549240747932344675e+03	-2.590179942910866427337179818124e-04	2.004029861056782569131429205811e-04	0.000000000000000000000000000000e+00
-4.796764799950548876950051635504e+03	-2.589922349352401426993142141697e-04	2.008015144864290090105651831465e-04	0.000000000000000000000000000000e+00
-4.796664799950548513152170926332e+03	-2.589659771376882522672668862640e-04	2.011985010599871826191681334350e-04	0.000000000000000000000000000000e+00
-4.796564799950548149354290217161e+03	-2.589392170638294982804028521173e-04	2.015939418143475856965568526746e-04	0.000000000000000000000000000000e+00
-4.796464799950547785556409507990e+03	-2.589119508738988947350867508845e-04	2.019878327596195521226318803087e-04	0.000000000000000000000000000000e+00
-4.796364799950547421758528798819e+03	-2.588841747230582568221890493732e-04	2.023801699280916685692865986113e-04	0.000000000000000000000000000000e+00
-4.796264799950547057960648089647e+03	-2.588558847614866775983799573879e-04	2.027709493742963116347244323379e-04	0.000000000000000000000000000000e+00
-4.796164799950546694162767380476e+03	-2.588270771344716009686182101035e-04	2.031601671750736157716354934877e-04	0.000000000000000000000000000000e+00
-4.796064799950546330364886671305e+03	-2.587977479824997862484226018864e-04	2.035478194296351430597757925511e-04	0.000000000000000000000000000000e+00
-4.795964799950545966567005962133e+03	-2.587678934413485979867952657685e-04	2.039339022596270650875688312809e-04	0.000000000000000000000000000000e+00
-4.795864799950545602769125252962e+03	-2.587375096421776210497966985713e-04	2.043184118091930195730554498112e-04	0.000000000000000000000000000000e+00
-4.795764799950545238971244543791e+03	-2.587065927116205467546639074072e-04	2.047013442450364790938660553010e-04	0.000000000000000000000000000000e+00
-4.795664799950544875173363834620e+03	-2.586751387718770047938199319049e-04	2.050826957564827403464324806492e-04	0.000000000000000000000000000000e+00
-4.795564799950544511375483125448e+03	-2.586431439408048830498609849116e-04	2.054624625555405881445480975600e-04	0.000000000000000000000000000000e+00
-4.795464799950544147577602416277e+03	-2.586106043320129184610867145722e-04	2.058406408769633360016787504421e-04	0.000000000000000000000000000000e+00
-4.795364799950543783779721707106e+03	-2.585775160549532336769218421324e-04	2.062172269783096769778935053452e-04	0.000000000000000000000000000000e+00
-4.795264799950543419981840997934e+03	-2.585438752150144158144240424946e-04	2.065922171400039653206548440068e-04	0.000000000000000000000000000000e+00
-4.795164799950543056183960288763e+03	-2.585096779136145410046832004980e-04	2.069656076653961728449571122468e-04	0.000000000000000000000000000000e+00
-4.795064799950542692386079579592e+03	-2.584749202482946326200896614012e-04	2.073373948808213574224873498864e-04	0.000000000000000000000000000000e+00
-4.794964799950542328588198870420e+03	-2.584395983128121737117111056392e-04	2.077075751356587791050800628767e-04	0.000000000000000000000000000000e+00
-4.794864799950541964790318161249e+03	-2.584037081972349989174297935079e-04	2.080761448023905012521400648140e-04	0.000000000000000000000000000000e+00
-4.794764799950541600992437452078e+03	-2.583672459880352405801884341230e-04	2.084431002766596935024678849402e-04	0.000000000000000000000000000000e+00
-4.794664799950541237194556742907e+03	-2.583302077681836001268878000303e-04	2.088084379773283926449989333918e-04	0.000000000000000000000000000000e+00
-4.794564799950540873396676033735e+03	-2.582925896172438362877188389177e-04	2.091721543465349111238366086596e-04	0.000000000000000000000000000000e+00
-4.794464799950540509598795324564e+03	-2.582543876114673075256034096014e-04	2.095342458497507576523077865716e-04	0.000000000000000000000000000000e+00
-4.794364799950540145800914615393e+03	-2.582155978238879481465040122146e-04	2.098947089758372325663665636242e-04	0.000000000000000000000000000000e+00
-4.794264799950539782003033906221e+03	-2.581762163244171901996248941202e-04	2.102535402371014810769117575617e-04	0.000000000000000000000000000000e+00
-4.794164799950539418205153197050e+03	-2.581362391799393732685907743019e-04	2.106107361693521399462897258914e-04	0.000000000000000000000000000000e+00
-4.794064799950539054407272487879e+03	-2.580956624544072084727341920285e-04	2.109662933319546589041454387470e-04	0.000000000000000000000000000000e+00
-4.793964799950538690609391778708e+03	-2.580544822089372966784914797955e-04	2.113202083078860257520786847252e-04	0.000000000000000000000000000000e+00
-4.793864799950538326811511069536e+03	-2.580126945019061888118849790175e-04	2.116724777037891933127028432082e-04	0.000000000000000000000000000000e+00
-4.793764799950537963013630360365e+03	-2.579702953890462835406793828952e-04	2.120230981500269642776174139343e-04	0.000000000000000000000000000000e+00
-4.793664799950537599215749651194e+03	-2.579272809235422128475156977601e-04	2.123720663007354965846201766411e-04	0.000000000000000000000000000000e+00
-4.793564799950537235417868942022e+03	-2.578836471561272276030452044182e-04	2.127193788338774293241589807835e-04	0.000000000000000000000000000000e+00
-4.793464799950536871619988232851e+03	-2.578393901351797999794979165955e-04	2.130650324512944394396429803606e-04	0.000000000000000000000000000000e+00
-4.793364799950536507822107523680e+03	-2.577945059068206053350114093092e-04	2.134090238787594189569934988171e-04	0.000000000000000000000000000000e+00
-4.793264799950536144024226814508e+03	-2.577489905150092872575251501388e-04	2.137513498660282456383802118793e-04	0.000000000000000000000000000000e+00
-4.793164799950535780226346105337e+03	-2.577028400016418731299783217992e-04	2.140920071868910386399253997780e-04	0.000000000000000000000000000000e+00
-4.793064799950535416428465396166e+03	-2.576560504066480270651817718885e-04	2.144309926392230889087564538187e-04	0.000000000000000000000000000000e+00
-4.792964799950535052630584686995e+03	-2.576086177680887365215589568379e-04	2.147683030450351661638092037876e-04	0.000000000000000000000000000000e+00
-4.792864799950534688832703977823e+03	-2.575605381222538904986696373101e-04	2.151039352505235548260881239813e-04	0.000000000000000000000000000000e+00
-4.792764799950534325034823268652e+03	-2.575118075037602914136025678005e-04	2.154378861261195207427859843463e-04	0.000000000000000000000000000000e+00
-4.792664799950533961236942559481e+03	-2.574624219456496669773681862381e-04	2.157701525665384255456974438303e-04	0.000000000000000000000000000000e+00
-4.792564799950533597439061850309e+03	-2.574123774794871157521602977880e-04	2.161007314908282718034920888428e-04	0.000000000000000000000000000000e+00
-4.792464799950533233641181141138e+03	-2.573616701354592816580746372779e-04	2.164296198424179500183900382027e-04	0.000000000000000000000000000000e+00
-4.792364799950532869843300431967e+03	-2.573102959424731247910222986519e-04	2.167568145891648622065883689203e-04	0.000000000000000000000000000000e+00
-4.792264799950532506045419722795e+03	-2.572582509282546380305345401496e-04	2.170823127234022473230901084662e-04	0.000000000000000000000000000000e+00
-4.792164799950532142247539013624e+03	-2.572055311194477804880020865852e-04	2.174061112619859916905012964250e-04	0.000000000000000000000000000000e+00
-4.792064799950531778449658304453e+03	-2.571521325417135735852403044532e-04	2.177282072463409244317961155346e-04	0.000000000000000000000000000000e+00
-4.791964799950531414651777595282e+03	-2.570980512198293055532716255840e-04	2.180485977425067605373759649368e-04	0.000000000000000000000000000000e+00
-4.791864799950531050853896886110e+03	-2.570432831777880069816510921754e-04	2.183672798411835018310422906751e-04	0.000000000000000000000000000000e+00
-4.791764799950530687056016176939e+03	-2.569878244388980347880091503754e-04	2.186842506577764313601547341293e-04	0.000000000000000000000000000000e+00
-4.791664799950530323258135467768e+03	-2.569316710258827103977030681392e-04	2.189995073324406469998659741094e-04	0.000000000000000000000000000000e+00
-4.791564799950529959460254758596e+03	-2.568748189609801747639028501879e-04	2.193130470301250800613246383364e-04	0.000000000000000000000000000000e+00
-4.791464799950529595662374049425e+03	-2.568172642660435686483288986182e-04	2.196248669406161344291178449950e-04	0.000000000000000000000000000000e+00
-4.791364799950529231864493340254e+03	-2.567590029626410502716638006859e-04	2.199349642785808107026818136731e-04	0.000000000000000000000000000000e+00
-4.791264799950528868066612631083e+03	-2.567000310721561924347244865174e-04	2.202433362836093695517891699609e-04	0.000000000000000000000000000000e+00
-4.791164799950528504268731921911e+03	-2.566403446158884338497430110948e-04	2.205499802202575071810586315735e-04	0.000000000000000000000000000000e+00
-4.791064799950528140470851212740e+03	-2.565799396151536388918645847923e-04	2.208548933780881784287586366844e-04	0.000000000000000000000000000000e+00
-4.790964799950527776672970503569e+03	-2.565188120913848741910801010135e-04	2.211580730717127964493617930941e-04	0.000000000000000000000000000000e+00
-4.790864799950527412875089794397e+03	-2.564569580662332394342672881038e-04	2.214595166408320529253389574720e-04	0.000000000000000000000000000000e+00
-4.790764799950527049077209085226e+03	-2.563943735616690234278836069137e-04	2.217592214502763045980843203964e-04	0.000000000000000000000000000000e+00
-4.790664799950526685279328376055e+03	-2.563310546000827517404418998126e-04	2.220571848900453905926999365050e-04	0.000000000000000000000000000000e+00
-4.790564799950526321481447666883e+03	-2.562669972043863969753119125272e-04	2.223534043753480160619112604437e-04	0.000000000000000000000000000000e+00
-4.790464799950525957683566957712e+03	-2.562021973981149143041735616322e-04	2.226478773466407563592223128879e-04	0.000000000000000000000000000000e+00
-4.790364799950525593885686248541e+03	-2.561366512055277770004702020401e-04	2.229406012696664649008759795379e-04	0.000000000000000000000000000000e+00
-4.790264799950525230087805539370e+03	-2.560703546517105661829705187671e-04	2.232315736354922202418910037736e-04	0.000000000000000000000000000000e+00
-4.790164799950524866289924830198e+03	-2.560033037626768316098735400743e-04	2.235207919605469207863929215208e-04	0.000000000000000000000000000000e+00
-4.790064799950524502492044121027e+03	-2.559354945654698982628050263344e-04	2.238082537866582560816958169525e-04	0.000000000000000000000000000000e+00
-4.789964799950524138694163411856e+03	-2.558669230882650524015742288242e-04	2.240939566810892715365693961260e-04	0.000000000000000000000000000000e+00
-4.789864799950523774896282702684e+03	-2.557975853604715107784961514170e-04	2.243778982365744723535827542804e-04	0.000000000000000000000000000000e+00
-4.789764799950523411098401993513e+03	-2.557274774128348235335828064763e-04	2.246600760713553853603619003820e-04	0.000000000000000000000000000000e+00
-4.789664799950523047300521284342e+03	-2.556565952775391686695172221988e-04	2.249404878292157684751412238811e-04	0.000000000000000000000000000000e+00
-4.789564799950522683502640575171e+03	-2.555849349883098091569533227840e-04	2.252191311795161425459571580276e-04	0.000000000000000000000000000000e+00
-4.789464799950522319704759865999e+03	-2.555124925805158210903589299789e-04	2.254960038172280521392987218121e-04	0.000000000000000000000000000000e+00
-4.789364799950521955906879156828e+03	-2.554392640912726592135328917976e-04	2.257711034629677029125088827399e-04	0.000000000000000000000000000000e+00
-4.789264799950521592108998447657e+03	-2.553652455595449934956653326168e-04	2.260444278630291653053169254051e-04	0.000000000000000000000000000000e+00
-4.789164799950521228311117738485e+03	-2.552904330262495999175065275466e-04	2.263159747894171445505018258615e-04	0.000000000000000000000000000000e+00
-4.789064799950520864513237029314e+03	-2.552148225343584680979702739023e-04	2.265857420398791272683064468296e-04	0.000000000000000000000000000000e+00
-4.788964799950520500715356320143e+03	-2.551384101290016920803027655751e-04	2.268537274379372299052542993891e-04	0.000000000000000000000000000000e+00
-4.788864799950520136917475610971e+03	-2.550611918575709032193377101549e-04	2.271199288329194237567171255066e-04	0.000000000000000000000000000000e+00
-4.788764799950519773119594901800e+03	-2.549831637698224320182083246777e-04	2.273843440999902992035591742237e-04	0.000000000000000000000000000000e+00
-4.788664799950519409321714192629e+03	-2.549043219179806868054938284729e-04	2.276469711401813691628581715065e-04	0.000000000000000000000000000000e+00
-4.788564799950519045523833483458e+03	-2.548246623568416408325831845616e-04	2.279078078804209388577572958923e-04	0.000000000000000000000000000000e+00
-4.788464799950518681725952774286e+03	-2.547441811438764277912560896056e-04	2.281668522735633250660136628341e-04	0.000000000000000000000000000000e+00
-4.788364799950518317928072065115e+03	-2.546628743393349915413725881308e-04	2.284241022984177772129493755315e-04	0.000000000000000000000000000000e+00
-4.788264799950517954130191355944e+03	-2.545807380063496816284540624764e-04	2.286795559597767479430990844591e-04	0.000000000000000000000000000000e+00
-4.788164799950517590332310646772e+03	-2.544977682110392824821332169449e-04	2.289332112884438384312058012426e-04	0.000000000000000000000000000000e+00
-4.788064799950517226534429937601e+03	-2.544139610226126089337350677511e-04	2.291850663412610389618045969584e-04	0.000000000000000000000000000000e+00
-4.787964799950516862736549228430e+03	-2.543293125134728064652700485482e-04	2.294351192011356984582631790559e-04	0.000000000000000000000000000000e+00
-4.787864799950516498938668519258e+03	-2.542438187593210551472322489275e-04	2.296833679770668705955732891155e-04	0.000000000000000000000000000000e+00
-4.787764799950516135140787810087e+03	-2.541574758392609240977011442197e-04	2.299298108041711720221644821294e-04	0.000000000000000000000000000000e+00
-4.787664799950515771342907100916e+03	-2.540702798359024006807915796458e-04	2.301744458437081797957945994426e-04	0.000000000000000000000000000000e+00
-4.787564799950515407545026391745e+03	-2.539822268354661907556468758429e-04	2.304172712831053951385712474931e-04	0.000000000000000000000000000000e+00
-4.787464799950515043747145682573e+03	-2.538933129278880189254319343917e-04	2.306582853359825566706697852482e-04	0.000000000000000000000000000000e+00
-4.787364799950514679949264973402e+03	-2.538035342069230372065435918927e-04	2.308974862421756012783452538528e-04	0.000000000000000000000000000000e+00
-4.787264799950514316151384264231e+03	-2.537128867702501794877123497685e-04	2.311348722677600557758037513878e-04	0.000000000000000000000000000000e+00
-4.787164799950513952353503555059e+03	-2.536213667195766786194299768908e-04	2.313704417050739135710418770131e-04	0.000000000000000000000000000000e+00
-4.787064799950513588555622845888e+03	-2.535289701607426919235943607589e-04	2.316041928727401047558714930474e-04	0.000000000000000000000000000000e+00
-4.786964799950513224757742136717e+03	-2.534356932038257640728284858511e-04	2.318361241156884511999125564330e-04	0.000000000000000000000000000000e+00
-4.786864799950512860959861427546e+03	-2.533415319632455610203425333538e-04	2.320662338051769440182281467600e-04	0.000000000000000000000000000000e+00
-4.786764799950512497161980718374e+03	-2.532464825578686039297959808891e-04	2.322945203388128041985249971901e-04	0.000000000000000000000000000000e+00
-4.786664799950512133364100009203e+03	-2.531505411111129488950510779688e-04	2.325209821405728113918875976651e-04	0.000000000000000000000000000000e+00
-4.786564799950511769566219300032e+03	-2.530537037510530292902521942722e-04	2.327456176608233074428605524631e-04	0.000000000000000000000000000000e+00
-4.786464799950511405768338590860e+03	-2.529559666105244439097965436503e-04	2.329684253763395222931731343152e-04	0.000000000000000000000000000000e+00
-4.786364799950511041970457881689e+03	-2.528573258272288535285221566795e-04	2.331894037903245475197577807336e-04	0.000000000000000000000000000000e+00
-4.786264799950510678172577172518e+03	-2.527577775438388774618958532159e-04	2.334085514324277406666280354486e-04	0.000000000000000000000000000000e+00
-4.786164799950510314374696463346e+03	-2.526573179081032069666357120497e-04	2.336258668587626687908331835075e-04	0.000000000000000000000000000000e+00
-4.786064799950509950576815754175e+03	-2.525559430729513391705731706338e-04	2.338413486519244285921637072079e-04	0.000000000000000000000000000000e+00
-4.785964799950509586778935045004e+03	-2.524536491965987446833841190141e-04	2.340549954210066412822049963793e-04	0.000000000000000000000000000000e+00
-4.785864799950509222981054335833e+03	-2.523504324426519267871027452088e-04	2.342668058016178240371418795007e-04	0.000000000000000000000000000000e+00
-4.785764799950508859183173626661e+03	-2.522462889802134264165267563129e-04	2.344767784558972735595855363400e-04	0.000000000000000000000000000000e+00
-4.785664799950508495385292917490e+03	-2.521412149839869355598398481533e-04	2.346849120725304888544771042547e-04	0.000000000000000000000000000000e+00
-4.785564799950508131587412208319e+03	-2.520352066343824648693427992185e-04	2.348912053667640519039050417405e-04	0.000000000000000000000000000000e+00
-4.785464799950507767789531499147e+03	-2.519282601176214570620759403141e-04	2.350956570804199662408362492272e-04	0.000000000000000000000000000000e+00
-4.785364799950507403991650789976e+03	-2.518203716258420087406588727674e-04	2.352982659819095618419781956732e-04	0.000000000000000000000000000000e+00
-4.785264799950507040193770080805e+03	-2.517115373572038753736956895324e-04	2.354990308662469121296634266827e-04	0.000000000000000000000000000000e+00
-4.785164799950506676395889371634e+03	-2.516017535159939099570491904956e-04	2.356979505550616004524305813206e-04	0.000000000000000000000000000000e+00
-4.785064799950506312598008662462e+03	-2.514910163127310137841374793055e-04	2.358950238966111613049536632758e-04	0.000000000000000000000000000000e+00
-4.784964799950505948800127953291e+03	-2.513793219642715751072081786788e-04	2.360902497657928710266678207219e-04	0.000000000000000000000000000000e+00
-4.784864799950505585002247244120e+03	-2.512666666939145283278522757797e-04	2.362836270641550777144718198386e-04	0.000000000000000000000000000000e+00
-4.784764799950505221204366534948e+03	-2.511530467315066842380610889762e-04	2.364751547199080974545615241311e-04	0.000000000000000000000000000000e+00
-4.784664799950504857406485825777e+03	-2.510384583135477892107401132193e-04	2.366648316879344871380141945849e-04	0.000000000000000000000000000000e+00
-4.784564799950504493608605116606e+03	-2.509228976832960180710918596247e-04	2.368526569497988293853951713430e-04	0.000000000000000000000000000000e+00
-4.784464799950504129810724407434e+03	-2.508063610908729248669124523019e-04	2.370386295137570566854412490443e-04	0.000000000000000000000000000000e+00
-4.784364799950503766012843698263e+03	-2.506888447933688815298658436603e-04	2.372227484147652605377121215469e-04	0.000000000000000000000000000000e+00
-4.784264799950503402214962989092e+03	-2.505703450549481370659976597892e-04	2.374050127144879855992098960371e-04	0.000000000000000000000000000000e+00
-4.784164799950503038417082279921e+03	-2.504508581469540935866835429380e-04	2.375854215013059275198037401111e-04	0.000000000000000000000000000000e+00
-4.784064799950502674619201570749e+03	-2.503303803480145281294688697216e-04	2.377639738903232513068941589296e-04	0.000000000000000000000000000000e+00
-4.783964799950502310821320861578e+03	-2.502089079441466518485825965001e-04	2.379406690233742862738280932078e-04	0.000000000000000000000000000000e+00
-4.783864799950501947023440152407e+03	-2.500864372288623860458856018596e-04	2.381155060690298686226079594164e-04	0.000000000000000000000000000000e+00
-4.783764799950501583225559443235e+03	-2.499629645032734755714931562665e-04	2.382884842226029250850799501293e-04	0.000000000000000000000000000000e+00
-4.783664799950501219427678734064e+03	-2.498384860761966022243973917227e-04	2.384596027061537855135792129957e-04	0.000000000000000000000000000000e+00
-4.783564799950500855629798024893e+03	-2.497129982642584981530897714208e-04	2.386288607684947907401629141333e-04	0.000000000000000000000000000000e+00
-4.783464799950500491831917315722e+03	-2.495864973920010050460749351231e-04	2.387962576851946022802458680090e-04	0.000000000000000000000000000000e+00
-4.783364799950500128034036606550e+03	-2.494589797919861875324931688169e-04	2.389617927585817530947154274656e-04	0.000000000000000000000000000000e+00
-4.783264799950499764236155897379e+03	-2.493304418049012297423083772685e-04	2.391254653177478730913946280978e-04	0.000000000000000000000000000000e+00
-4.783164799950499400438275188208e+03	-2.492008797796635487069305536778e-04	2.392872747185503454203647777376e-04	0.000000000000000000000000000000e+00
-4.783064799950499036640394479036e+03	-2.490702900735256367092951279574e-04	2.394472203436143664580931789132e-04	0.000000000000000000000000000000e+00
-4.782964799950498672842513769865e+03	-2.489386690521800662642681878367e-04	2.396053016023346263208004813805e-04	0.000000000000000000000000000000e+00
-4.782864799950498309044633060694e+03	-2.488060130898643866788344514163e-04	2.397615179308764472767417919030e-04	0.000000000000000000000000000000e+00
-4.782764799950497945246752351522e+03	-2.486723185694658579819593668958e-04	2.399158687921762716371842927288e-04	0.000000000000000000000000000000e+00
-4.782664799950497581448871642351e+03	-2.485375818826263474847770851284e-04	2.400683536759417972816788022783e-04	0.000000000000000000000000000000e+00
-4.782564799950497217650990933180e+03	-2.484017994298469552902353107982e-04	2.402189720986515710822450930806e-04	0.000000000000000000000000000000e+00
-4.782464799950496853853110224009e+03	-2.482649676205928566431746506993e-04	2.403677236035539589113080305438e-04	0.000000000000000000000000000000e+00
-4.782364799950496490055229514837e+03	-2.481270828733978190197562163632e-04	2.405146077606657632839276539372e-04	0.000000000000000000000000000000e+00
-4.782264799950496126257348805666e+03	-2.479881416159689902674323480625e-04	2.406596241667701633736714539324e-04	0.000000000000000000000000000000e+00
-4.782164799950495762459468096495e+03	-2.478481402852911988539397203368e-04	2.408027724454142755577262802191e-04	0.000000000000000000000000000000e+00
-4.782064799950495398661587387323e+03	-2.477070753277315793769441931715e-04	2.409440522469061176508153820919e-04	0.000000000000000000000000000000e+00
-4.781964799950495034863706678152e+03	-2.475649431991439812332511660742e-04	2.410834632483110852481378305612e-04	0.000000000000000000000000000000e+00
-4.781864799950494671065825968981e+03	-2.474217403649733772880159321517e-04	2.412210051534479130722760098493e-04	0.000000000000000000000000000000e+00
-4.781764799950494307267945259809e+03	-2.472774633003600014934109108111e-04	2.413566776928840942190168661341e-04	0.000000000000000000000000000000e+00
-4.781664799950493943470064550638e+03	-2.471321084902438117679446261121e-04	2.414904806239308386172498499533e-04	0.000000000000000000000000000000e+00
-4.781564799950493579672183841467e+03	-2.469856724294684649848030666419e-04	2.416224137306374893877786158569e-04	0.000000000000000000000000000000e+00
-4.781464799950493215874303132296e+03	-2.468381516228855630107341667667e-04	2.417524768237853971010464793068e-04	0.000000000000000000000000000000e+00
-4.781364799950492852076422423124e+03	-2.466895425854584650640632936813e-04	2.418806697408813061438842550999e-04	0.000000000000000000000000000000e+00
-4.781264799950492488278541713953e+03	-2.465398418423664253333604801099e-04	2.420069923461501989851718530389e-04	0.000000000000000000000000000000e+00
-4.781164799950492124480661004782e+03	-2.463890459291084053354559113558e-04	2.421314445305277067606308794012e-04	0.000000000000000000000000000000e+00
-4.781064799950491760682780295610e+03	-2.462371513916067778532381638001e-04	2.422540262116518964413680592429e-04	0.000000000000000000000000000000e+00
-4.780964799950491396884899586439e+03	-2.460841547863111935037783162272e-04	2.423747373338545972164953523631e-04	0.000000000000000000000000000000e+00
-4.780864799950491033087018877268e+03	-2.459300526803020678356936912223e-04	2.424935778681522118797181386540e-04	0.000000000000000000000000000000e+00
-4.780764799950490669289138168097e+03	-2.457748416513940684265115965701e-04	2.426105478122360403249457849739e-04	0.000000000000000000000000000000e+00
-4.780664799950490305491257458925e+03	-2.456185182882397646103589394784e-04	2.427256471904619796256530328549e-04	0.000000000000000000000000000000e+00
-4.780564799950489941693376749754e+03	-2.454610791904327351045655980499e-04	2.428388760538398446434810162842e-04	0.000000000000000000000000000000e+00
-4.780464799950489577895496040583e+03	-2.453025209686110008969195384054e-04	2.429502344800220923256434124582e-04	0.000000000000000000000000000000e+00
-4.780364799950489214097615331411e+03	-2.451428402445600786621615618799e-04	2.430597225732920310063006619217e-04	0.000000000000000000000000000000e+00
-4.780264799950488850299734622240e+03	-2.449820336513160883885886764944e-04	2.431673404645515689220108823676e-04	0.000000000000000000000000000000e+00
-4.780164799950488486501853913069e+03	-2.448200978332686983743315956019e-04	2.432730883113083935210402275473e-04	0.000000000000000000000000000000e+00
-4.780064799950488122703973203897e+03	-2.446570294462640702236322365337e-04	2.433769662976626899867499398411e-04	0.000000000000000000000000000000e+00
-4.779964799950487758906092494726e+03	-2.444928251577073701622522250432e-04	2.434789746342932363447342236640e-04	0.000000000000000000000000000000e+00
-4.779864799950487395108211785555e+03	-2.443274816466656598236417696768e-04	2.435791135584431190991977489446e-04	0.000000000000000000000000000000e+00
-4.779764799950487031310331076384e+03	-2.441609956039703533542395419431e-04	2.436773833339048796631925997147e-04	0.000000000000000000000000000000e+00
-4.779664799950486667512450367212e+03	-2.439933637323195389935009957938e-04	2.437737842510051186877689799459e-04	0.000000000000000000000000000000e+00
-4.779564799950486303714569658041e+03	-2.438245827463804090741439356549e-04	2.438683166265885853950939887724e-04	0.000000000000000000000000000000e+00
-4.779464799950485939916688948870e+03	-2.436546493728913647617423388070e-04	2.439609808040018603357557136491e-04	0.000000000000000000000000000000e+00
-4.779364799950485576118808239698e+03	-2.434835603507641207943201777653e-04	2.440517771530763063096008957942e-04	0.000000000000000000000000000000e+00
-4.779264799950485212320927530527e+03	-2.433113124311856475916193698339e-04	2.441407060701108024461380985315e-04	0.000000000000000000000000000000e+00
-4.779164799950484848523046821356e+03	-2.431379023777199778390961659724e-04	2.442277679778536922383658236413e-04	0.000000000000000000000000000000e+00
-4.779064799950484484725166112185e+03	-2.429633269664099046517002911116e-04	2.443129633254843792108945699226e-04	0.000000000000000000000000000000e+00
-4.778964799950484120927285403013e+03	-2.427875829858785442123825237815e-04	2.443962925885943262768740247282e-04	0.000000000000000000000000000000e+00
-4.778864799950483757129404693842e+03	-2.426106672374307899903850271883e-04	2.444777562691676214140512612971e-04	0.000000000000000000000000000000e+00
-4.778764799950483393331523984671e+03	-2.424325765351545772241514953294e-04	2.445573548955609199245797569233e-04	0.000000000000000000000000000000e+00
-4.778664799950483029533643275499e+03	-2.422533077060220660890743626936e-04	2.446350890224830072240680411966e-04	0.000000000000000000000000000000e+00
-4.778564799950482665735762566328e+03	-2.420728575899906622349161411378e-04	2.447109592309737653194334772166e-04	0.000000000000000000000000000000e+00
-4.778464799950482301937881857157e+03	-2.418912230401039289030135082115e-04	2.447849661283826513957784243303e-04	0.000000000000000000000000000000e+00
-4.778364799950481938140001147985e+03	-2.417084009225922822030468983812e-04	2.448571103483465800920715338407e-04	0.000000000000000000000000000000e+00
-4.778264799950481574342120438814e+03	-2.415243881169736592847557821173e-04	2.449273925507675889363945476163e-04	0.000000000000000000000000000000e+00
-4.778164799950481210544239729643e+03	-2.413391815161538883540565114671e-04	2.449958134217895279992338597452e-04	0.000000000000000000000000000000e+00
-4.778064799950480846746359020472e+03	-2.411527780265270586891601656276e-04	2.450623736737746953366634539151e-04	0.000000000000000000000000000000e+00
-4.777964799950480482948478311300e+03	-2.409651745680755925010929630048e-04	2.451270740452796050717898523885e-04	0.000000000000000000000000000000e+00
-4.777864799950480119150597602129e+03	-2.407763680744703167942166732729e-04	2.451899153010304302155453193279e-04	0.000000000000000000000000000000e+00
-4.777764799950479755352716892958e+03	-2.405863554931702912812602201953e-04	2.452508982318980660167206941935e-04	0.000000000000000000000000000000e+00
-4.777664799950479391554836183786e+03	-2.403951337855224736680254116195e-04	2.453100236548723259502602367377e-04	0.000000000000000000000000000000e+00
-4.777564799950479027756955474615e+03	-2.402026999268611680976581723712e-04	2.453672924130359208651219748987e-04	0.000000000000000000000000000000e+00
-4.777464799950478663959074765444e+03	-2.400090509066075278050284014242e-04	2.454227053755378418209431856667e-04	0.000000000000000000000000000000e+00
-4.777364799950478300161194056273e+03	-2.398141837283686511952951470050e-04	2.454762634375662008236196331978e-04	0.000000000000000000000000000000e+00
-4.777264799950477936363313347101e+03	-2.396180954100365966073088452859e-04	2.455279675203206378800158127262e-04	0.000000000000000000000000000000e+00
-4.777164799950477572565432637930e+03	-2.394207829838872615517419983888e-04	2.455778185709840775313717031736e-04	0.000000000000000000000000000000e+00
-4.777064799950477208767551928759e+03	-2.392222434966790451087853552892e-04	2.456258175626942143361663983825e-04	0.000000000000000000000000000000e+00
-4.776964799950476844969671219587e+03	-2.390224740097514290106811563064e-04	2.456719654945143478316782470472e-04	0.000000000000000000000000000000e+00
-4.776864799950476481171790510416e+03	-2.388214715991231792534960076679e-04	2.457162633914035669742415013417e-04	0.000000000000000000000000000000e+00
-4.776764799950476117373909801245e+03	-2.386192333555906019190023803489e-04	2.457587123041868261592857169973e-04	0.000000000000000000000000000000e+00
-4.776664799950475753576029092073e+03	-2.384157563848254195257997389845e-04	2.457993133095240454594199164262e-04	0.000000000000000000000000000000e+00
-4.776564799950475389778148382902e+03	-2.382110378074726744854899829207e-04	2.458380675098791024422995032950e-04	0.000000000000000000000000000000e+00
-4.776464799950475025980267673731e+03	-2.380050747592481717729295809249e-04	2.458749760334880650469724372442e-04	0.000000000000000000000000000000e+00
-4.776364799950474662182386964560e+03	-2.377978643910360571217532665855e-04	2.459100400343270449894650386824e-04	0.000000000000000000000000000000e+00
-4.776264799950474298384506255388e+03	-2.375894038689858802238658030959e-04	2.459432606920796174874987993775e-04	0.000000000000000000000000000000e+00
-4.776164799950473934586625546217e+03	-2.373796903746097392440966844518e-04	2.459746392121033736234692046452e-04	0.000000000000000000000000000000e+00
-4.776064799950473570788744837046e+03	-2.371687211048790458640944667223e-04	2.460041768253965269175331798124e-04	0.000000000000000000000000000000e+00
-4.775964799950473206990864127874e+03	-2.369564932723211548009495386324e-04	2.460318747885635983288499240018e-04	0.000000000000000000000000000000e+00
-4.775864799950472843192983418703e+03	-2.367430041051158306954910193198e-04	2.460577343837807217860613739902e-04	0.000000000000000000000000000000e+00
-4.775764799950472479395102709532e+03	-2.365282508471914710550948468537e-04	2.460817569187605160369036738643e-04	0.000000000000000000000000000000e+00
-4.775664799950472115597222000360e+03	-2.363122307583211394611116817899e-04	2.461039437267163059765151533753e-04	0.000000000000000000000000000000e+00
-4.775564799950471751799341291189e+03	-2.360949411142183277257516893499e-04	2.461242961663261271353098091907e-04	0.000000000000000000000000000000e+00
-4.775464799950471388001460582018e+03	-2.358763792066326909439150094627e-04	2.461428156216957543848955491939e-04	0.000000000000000000000000000000e+00
-4.775364799950471024203579872847e+03	-2.356565423434452946540446083290e-04	2.461595035023218932743183096079e-04	0.000000000000000000000000000000e+00
-4.775264799950470660405699163675e+03	-2.354354278487639162090877542610e-04	2.461743612430541245338078137905e-04	0.000000000000000000000000000000e+00
-4.775164799950470296607818454504e+03	-2.352130330630179937817514357334e-04	2.461873903040570654189578281290e-04	0.000000000000000000000000000000e+00
-4.775064799950469932809937745333e+03	-2.349893553430533585293232823332e-04	2.461985921707715552729511809815e-04	0.000000000000000000000000000000e+00
-4.774964799950469569012057036161e+03	-2.347643920622267770231123007463e-04	2.462079683538755158281330359671e-04	0.000000000000000000000000000000e+00
-4.774864799950469205214176326990e+03	-2.345381406105002768374551136432e-04	2.462155203892442151963892982280e-04	0.000000000000000000000000000000e+00
-4.774764799950468841416295617819e+03	-2.343105983945352281932333893266e-04	2.462212498379103150190905235917e-04	0.000000000000000000000000000000e+00
-4.774664799950468477618414908648e+03	-2.340817628377861816559024621398e-04	2.462251582860230502552978393283e-04	0.000000000000000000000000000000e+00
-4.774564799950468113820534199476e+03	-2.338516313805945432031940800499e-04	2.462272473448072463396429920834e-04	0.000000000000000000000000000000e+00
-4.774464799950467750022653490305e+03	-2.336202014802819511372217187173e-04	2.462275186505215773986876559576e-04	0.000000000000000000000000000000e+00
-4.774364799950467386224772781134e+03	-2.333874706112434361561513984640e-04	2.462259738644164992066309949337e-04	0.000000000000000000000000000000e+00
-4.774264799950467022426892071962e+03	-2.331534362650404187955466284166e-04	2.462226146726917484601482311035e-04	0.000000000000000000000000000000e+00
-4.774164799950466658629011362791e+03	-2.329180959504933002938986685848e-04	2.462174427864530831117084730408e-04	0.000000000000000000000000000000e+00
-4.774064799950466294831130653620e+03	-2.326814471937740263531024798027e-04	2.462104599416688600725666713487e-04	0.000000000000000000000000000000e+00
-4.773964799950465931033249944448e+03	-2.324434875384982172180636794678e-04	2.462016678991258539742348343538e-04	0.000000000000000000000000000000e+00
-4.773864799950465567235369235277e+03	-2.322042145458171622310339365924e-04	2.461910684443847506693014981494e-04	0.000000000000000000000000000000e+00
-4.773764799950465203437488526106e+03	-2.319636257945095975455118697539e-04	2.461786633877352070513822024367e-04	0.000000000000000000000000000000e+00
-4.773664799950464839639607816935e+03	-2.317217188810730772643292629809e-04	2.461644545641501519335492265128e-04	0.000000000000000000000000000000e+00
-4.773564799950464475841727107763e+03	-2.314784914198152903676286573642e-04	2.461484438332399242964354524332e-04	0.000000000000000000000000000000e+00
-4.773464799950464112043846398592e+03	-2.312339410429449981700805727414e-04	2.461306330792057610150347368716e-04	0.000000000000000000000000000000e+00
-4.773364799950463748245965689421e+03	-2.309880654006627007275576080048e-04	2.461110242107926882743074159521e-04	0.000000000000000000000000000000e+00
-4.773264799950463384448084980249e+03	-2.307408621612512219286456049971e-04	2.460896191612423045645685615312e-04	0.000000000000000000000000000000e+00
-4.773164799950463020650204271078e+03	-2.304923290111657524850685696549e-04	2.460664198882446963151382490764e-04	0.000000000000000000000000000000e+00
-4.773064799950462656852323561907e+03	-2.302424636551239200271679052889e-04	2.460414283738900282673400798927e-04	0.000000000000000000000000000000e+00
-4.772964799950462293054442852736e+03	-2.299912638161953713084040273884e-04	2.460146466246197001666307091483e-04	0.000000000000000000000000000000e+00
-4.772864799950461929256562143564e+03	-2.297387272358912188845864177367e-04	2.459860766711769613536431311474e-04	0.000000000000000000000000000000e+00
-4.772764799950461565458681434393e+03	-2.294848516742531896375062450133e-04	2.459557205685570374642523461262e-04	0.000000000000000000000000000000e+00
-4.772664799950461201660800725222e+03	-2.292296349099424480379172397448e-04	2.459235803959568776588806571226e-04	0.000000000000000000000000000000e+00
-4.772564799950460837862920016050e+03	-2.289730747403282567781906964299e-04	2.458896582567242513304994755430e-04	0.000000000000000000000000000000e+00
-4.772464799950460474065039306879e+03	-2.287151689815762308291557936002e-04	2.458539562783065195519793810774e-04	0.000000000000000000000000000000e+00
-4.772364799950460110267158597708e+03	-2.284559154687364288666140410555e-04	2.458164766121989728425711874138e-04	0.000000000000000000000000000000e+00
-4.772264799950459746469277888536e+03	-2.281953120558310923321476693104e-04	2.457772214338925184130835166485e-04	0.000000000000000000000000000000e+00
-4.772164799950459382671397179365e+03	-2.279333566159421405484392098018e-04	2.457361929428209879403000037712e-04	0.000000000000000000000000000000e+00
-4.772064799950459018873516470194e+03	-2.276700470412983947840479537206e-04	2.456933933623079574504188826722e-04	0.000000000000000000000000000000e+00
-4.771964799950458655075635761023e+03	-2.274053812433624228474260409172e-04	2.456488249395132419418408264988e-04	0.000000000000000000000000000000e+00
-4.771864799950458291277755051851e+03	-2.271393571529172752607173002559e-04	2.456024899453786852765446724334e-04	0.000000000000000000000000000000e+00
-4.771764799950457927479874342680e+03	-2.268719727201527064375241593552e-04	2.455543906745735706007027765452e-04	0.000000000000000000000000000000e+00
-4.771664799950457563681993633509e+03	-2.266032259147513145455116179150e-04	2.455045294454397055046446229909e-04	0.000000000000000000000000000000e+00
-4.771564799950457199884112924337e+03	-2.263331147259742205830879147044e-04	2.454529085999357482412996933618e-04	0.000000000000000000000000000000e+00
-4.771464799950456836086232215166e+03	-2.260616371627466119308136338617e-04	2.453995305035814255244230874808e-04	0.000000000000000000000000000000e+00
-4.771364799950456472288351505995e+03	-2.257887912537428251168875048549e-04	2.453443975454009913853004043460e-04	0.000000000000000000000000000000e+00
-4.771264799950456108490470796824e+03	-2.255145750474712117421977053411e-04	2.452875121378663065586922531480e-04	0.000000000000000000000000000000e+00
-4.771164799950455744692590087652e+03	-2.252389866123587333548300426500e-04	2.452288767168396468182356429111e-04	0.000000000000000000000000000000e+00
-4.771064799950455380894709378481e+03	-2.249620240368351497487614532034e-04	2.451684937415156981602160080058e-04	0.000000000000000000000000000000e+00
-4.770964799950455017096828669310e+03	-2.246836854294170988423362533837e-04	2.451063656943633893570133608364e-04	0.000000000000000000000000000000e+00
-4.770864799950454653298947960138e+03	-2.244039689187915531404932112380e-04	2.450424950810671281993535775001e-04	0.000000000000000000000000000000e+00
-4.770764799950454289501067250967e+03	-2.241228726538992761969926181820e-04	2.449768844304676582677993135206e-04	0.000000000000000000000000000000e+00
-4.770664799950453925703186541796e+03	-2.238403948040177911856657422263e-04	2.449095362945023736031546768288e-04	0.000000000000000000000000000000e+00
-4.770564799950453561905305832624e+03	-2.235565335588440784211211598276e-04	2.448404532481451996960009065418e-04	0.000000000000000000000000000000e+00
-4.770464799950453198107425123453e+03	-2.232712871285769476187993420879e-04	2.447696378893460407953630575406e-04	0.000000000000000000000000000000e+00
-4.770364799950452834309544414282e+03	-2.229846537439991391044841195779e-04	2.446970928389698477466163151206e-04	0.000000000000000000000000000000e+00
-4.770264799950452470511663705111e+03	-2.226966316565590455530537772333e-04	2.446228207407350353080888183399e-04	0.000000000000000000000000000000e+00
-4.770164799950452106713782995939e+03	-2.224072191384521084665804036007e-04	2.445468242611517368373386105418e-04	0.000000000000000000000000000000e+00
-4.770064799950451742915902286768e+03	-2.221164144827019436018861187065e-04	2.444691060894592458258012257488e-04	0.000000000000000000000000000000e+00
-4.769964799950451379118021577597e+03	-2.218242160032411140323932441376e-04	2.443896689375634032233286507818e-04	0.000000000000000000000000000000e+00
-4.769864799950451015320140868425e+03	-2.215306220349914966341597910571e-04	2.443085155399732258212075475257e-04	0.000000000000000000000000000000e+00
-4.769764799950450651522260159254e+03	-2.212356309339445130466433875327e-04	2.442256486537372635846343538191e-04	0.000000000000000000000000000000e+00
-4.769664799950450287724379450083e+03	-2.209392410772407914273246509751e-04	2.441410710583793606739955173168e-04	0.000000000000000000000000000000e+00
-4.769564799950449923926498740911e+03	-2.206414508632496655760046877504e-04	2.440547855558341725206589201136e-04	0.000000000000000000000000000000e+00
-4.769464799950449560128618031740e+03	-2.203422587116482674832879107285e-04	2.439667949703820865915704363402e-04	0.000000000000000000000000000000e+00
-4.769364799950449196330737322569e+03	-2.200416630635002675133587990430e-04	2.438771021485838178931987441089e-04	0.000000000000000000000000000000e+00
-4.769264799950448832532856613398e+03	-2.197396623813343164311612243367e-04	2.437857099592143539541766461554e-04	0.000000000000000000000000000000e+00
-4.769164799950448468734975904226e+03	-2.194362551492221350638717192183e-04	2.436926212931967913877251419308e-04	0.000000000000000000000000000000e+00
-4.769064799950448104937095195055e+03	-2.191314398728561973865580636556e-04	2.435978390635354135125567598408e-04	0.000000000000000000000000000000e+00
-4.768964799950447741139214485884e+03	-2.188252150796271696623490621292e-04	2.435013662052484969232357681079e-04	0.000000000000000000000000000000e+00
-4.768864799950447377341333776712e+03	-2.185175793187009430067896387229e-04	2.434032056753007114847237035704e-04	0.000000000000000000000000000000e+00
-4.768764799950447013543453067541e+03	-2.182085311610952864814355622869e-04	2.433033604525349511207843455907e-04	0.000000000000000000000000000000e+00
-4.768664799950446649745572358370e+03	-2.178980691997562291369050502254e-04	2.432018335376038664467912564504e-04	0.000000000000000000000000000000e+00
-4.768564799950446285947691649199e+03	-2.175861920496339812700070659446e-04	2.430986279529009095115577032686e-04	0.000000000000000000000000000000e+00
-4.768464799950445922149810940027e+03	-2.172728983477585846303264949242e-04	2.429937467424909177532432735802e-04	0.000000000000000000000000000000e+00
-4.768364799950445558351930230856e+03	-2.169581867533151560509946387256e-04	2.428871929720403455895544331256e-04	0.000000000000000000000000000000e+00
-4.768264799950445194554049521685e+03	-2.166420559477188600289165876234e-04	2.427789697287470081169674651633e-04	0.000000000000000000000000000000e+00
-4.768164799950444830756168812513e+03	-2.163245046346893392039123504844e-04	2.426690801212694182341367277189e-04	0.000000000000000000000000000000e+00
-4.768064799950444466958288103342e+03	-2.160055315403249822075321118220e-04	2.425575272796556900844339166312e-04	0.000000000000000000000000000000e+00
-4.767964799950444103160407394171e+03	-2.156851354131767036208938703723e-04	2.424443143552720901327812708104e-04	0.000000000000000000000000000000e+00
-4.767864799950443739362526684999e+03	-2.153633150243212902516520834695e-04	2.423294445207309919312899104682e-04	0.000000000000000000000000000000e+00
-4.767764799950443375564645975828e+03	-2.150400691674346389907490628701e-04	2.422129209698186682545723025228e-04	0.000000000000000000000000000000e+00
-4.767664799950443011766765266657e+03	-2.147153966588643441478628792751e-04	2.420947469174224327137512347008e-04	0.000000000000000000000000000000e+00
-4.767564799950442647968884557486e+03	-2.143892963377020408413664576130e-04	2.419749255994574561098170439877e-04	0.000000000000000000000000000000e+00
-4.767464799950442284171003848314e+03	-2.140617670658553147074176781217e-04	2.418534602727932033162244751523e-04	0.000000000000000000000000000000e+00
-4.767364799950441920373123139143e+03	-2.137328077281193405585063560537e-04	2.417303542151793822705119207939e-04	0.000000000000000000000000000000e+00
-4.767264799950441556575242429972e+03	-2.134024172322480331510236029047e-04	2.416056107251715677052689157378e-04	0.000000000000000000000000000000e+00
-4.767164799950441192777361720800e+03	-2.130705945090248726921794419908e-04	2.414792331220563098830717008170e-04	0.000000000000000000000000000000e+00
-4.767064799950440828979481011629e+03	-2.127373385123332695609971176864e-04	2.413512247457759180707670410015e-04	0.000000000000000000000000000000e+00
-4.766964799950440465181600302458e+03	-2.124026482192266850838185954231e-04	2.412215889568527832278327371895e-04	0.000000000000000000000000000000e+00
-4.766864799950440101383719593287e+03	-2.120665226299982373137781310746e-04	2.410903291363133483290320802084e-04	0.000000000000000000000000000000e+00
-4.766764799950439737585838884115e+03	-2.117289607682499273395154704147e-04	2.409574486856115907960906863394e-04	0.000000000000000000000000000000e+00
-4.766664799950439373787958174944e+03	-2.113899616809615945433459271996e-04	2.408229510265521525636672750537e-04	0.000000000000000000000000000000e+00
-4.766564799950439009990077465773e+03	-2.110495244385593297583442184973e-04	2.406868396012131448846727010960e-04	0.000000000000000000000000000000e+00
-4.766464799950438646192196756601e+03	-2.107076481349835360597222422285e-04	2.405491178718683568243941195419e-04	0.000000000000000000000000000000e+00
-4.766364799950438282394316047430e+03	-2.103643318877566914006094211942e-04	2.404097893209092740192389658915e-04	0.000000000000000000000000000000e+00
-4.766264799950437918596435338259e+03	-2.100195748380506233568554286251e-04	2.402688574507665824394470055481e-04	0.000000000000000000000000000000e+00
-4.766164799950437554798554629087e+03	-2.096733761507532959808552952552e-04	2.401263257838312113658790769577e-04	0.000000000000000000000000000000e+00
-4.766064799950437191000673919916e+03	-2.093257350145354340250486435693e-04	2.399821978623751866314256497859e-04	0.000000000000000000000000000000e+00
-4.765964799950436827202793210745e+03	-2.089766506419164966441154307475e-04	2.398364772484719146562748282037e-04	0.000000000000000000000000000000e+00
-4.765864799950436463404912501574e+03	-2.086261222693304071516828823718e-04	2.396891675239161683275829206607e-04	0.000000000000000000000000000000e+00
-4.765764799950436099607031792402e+03	-2.082741491571908219911091197929e-04	2.395402722901435849881673911810e-04	0.000000000000000000000000000000e+00
-4.765664799950435735809151083231e+03	-2.079207305899559660253977932953e-04	2.393897951681498933746566892822e-04	0.000000000000000000000000000000e+00
-4.765564799950435372011270374060e+03	-2.075658658761930883563523453361e-04	2.392377397984096255596081492811e-04	0.000000000000000000000000000000e+00
-4.765464799950435008213389664888e+03	-2.072095543486425386729699038568e-04	2.390841098407946662633000167730e-04	0.000000000000000000000000000000e+00
-4.765364799950434644415508955717e+03	-2.068517953642813014987489328433e-04	2.389289089744920974341113595329e-04	0.000000000000000000000000000000e+00
-4.765264799950434280617628246546e+03	-2.064925883043863135985623857849e-04	2.387721408979219073036304177293e-04	0.000000000000000000000000000000e+00
-4.765164799950433916819747537374e+03	-2.061319325745971579692816799678e-04	2.386138093286542386558396477980e-04	0.000000000000000000000000000000e+00
-4.765064799950433553021866828203e+03	-2.057698276049784596748032372560e-04	2.384539180033263118356490206651e-04	0.000000000000000000000000000000e+00
-4.764964799950433189223986119032e+03	-2.054062728500818751052603428064e-04	2.382924706775588056563430772172e-04	0.000000000000000000000000000000e+00
-4.764864799950432825426105409861e+03	-2.050412677890075662402030731712e-04	2.381294711258720756767021109468e-04	0.000000000000000000000000000000e+00
-4.764764799950432461628224700689e+03	-2.046748119254652954410178544720e-04	2.379649231416018574820914199819e-04	0.000000000000000000000000000000e+00
-4.764664799950432097830343991518e+03	-2.043069047878351407725866506482e-04	2.377988305368146718099531256030e-04	0.000000000000000000000000000000e+00
-4.764564799950431734032463282347e+03	-2.039375459292277234339685332287e-04	2.376311971422227688893746844201e-04	0.000000000000000000000000000000e+00
-4.764464799950431370234582573175e+03	-2.035667349275440286132665690388e-04	2.374620268070988559402229034490e-04	0.000000000000000000000000000000e+00
-4.764364799950431006436701864004e+03	-2.031944713855347655565714015680e-04	2.372913233991902554661374002976e-04	0.000000000000000000000000000000e+00
-4.764264799950430642638821154833e+03	-2.028207549308593210610901502733e-04	2.371190908046329009171981905268e-04	0.000000000000000000000000000000e+00
-4.764164799950430278840940445662e+03	-2.024455852161443063924606278192e-04	2.369453329278647902515070322593e-04	0.000000000000000000000000000000e+00
-4.764064799950429915043059736490e+03	-2.020689619190415892060336267022e-04	2.367700536915392768664428979619e-04	0.000000000000000000000000000000e+00
-4.763964799950429551245179027319e+03	-2.016908847422860273125577723619e-04	2.365932570364377642187225792014e-04	0.000000000000000000000000000000e+00
-4.763864799950429187447298318148e+03	-2.013113534137525519225608849894e-04	2.364149469213822378141354185743e-04	0.000000000000000000000000000000e+00
-4.763764799950428823649417608976e+03	-2.009303676865129798401882199599e-04	2.362351273231473093063004231595e-04	0.000000000000000000000000000000e+00
-4.763664799950428459851536899805e+03	-2.005479273388923648711174019255e-04	2.360538022363720166499345687328e-04	0.000000000000000000000000000000e+00
-4.763564799950428096053656190634e+03	-2.001640321745248342344414282934e-04	2.358709756734711905732521097789e-04	0.000000000000000000000000000000e+00
-4.763464799950427732255775481462e+03	-1.997786820224090183987369906404e-04	2.356866516645465228947664559911e-04	0.000000000000000000000000000000e+00
-4.763364799950427368457894772291e+03	-1.993918767369630201322094897876e-04	2.355008342572971740541687424297e-04	0.000000000000000000000000000000e+00
-4.763264799950427004660014063120e+03	-1.990036161980789498719690566730e-04	2.353135275169301909078262147190e-04	0.000000000000000000000000000000e+00
-4.763164799950426640862133353949e+03	-1.986139003111770545174918911613e-04	2.351247355260704908434116200411e-04	0.000000000000000000000000000000e+00
-4.763064799950426277064252644777e+03	-1.982227290072592499128867338243e-04	2.349344623846705206338808524791e-04	0.000000000000000000000000000000e+00
-4.762964799950425913266371935606e+03	-1.978301022429623822786182163469e-04	2.347427122099195087156359162961e-04	0.000000000000000000000000000000e+00
-4.762864799950425549468491226435e+03	-1.974360200006108662269810327672e-04	2.345494891361524735211990799755e-04	0.000000000000000000000000000000e+00
-4.762764799950425185670610517263e+03	-1.970404822882689975169223650653e-04	2.343547973147588794461809724723e-04	0.000000000000000000000000000000e+00
-4.762664799950424821872729808092e+03	-1.966434891397927508128323781378e-04	2.341586409140908591353796852630e-04	0.000000000000000000000000000000e+00
-4.762564799950424458074849098921e+03	-1.962450406148811166574114084327e-04	2.339610241193712460334996894318e-04	0.000000000000000000000000000000e+00
-4.762464799950424094276968389750e+03	-1.958451367991269234485052219696e-04	2.337619511326011190448931342800e-04	0.000000000000000000000000000000e+00
-4.762364799950423730479087680578e+03	-1.954437778040673341552885267092e-04	2.335614261724671303528666488347e-04	0.000000000000000000000000000000e+00
-4.762264799950423366681206971407e+03	-1.950409637672337738283079300317e-04	2.333594534742485079783363977057e-04	0.000000000000000000000000000000e+00
-4.762164799950423002883326262236e+03	-1.946366948522013692185472777396e-04	2.331560372897236246576141427411e-04	0.000000000000000000000000000000e+00
-4.762064799950422639085445553064e+03	-1.942309712486380089257326231333e-04	2.329511818870763227747044954441e-04	0.000000000000000000000000000000e+00
-4.761964799950422275287564843893e+03	-1.938237931723528885506052654719e-04	2.327448915508018869278961116009e-04	0.000000000000000000000000000000e+00
-4.761864799950421911489684134722e+03	-1.934151608653445137461085456820e-04	2.325371705816127454458097645329e-04	0.000000000000000000000000000000e+00
-4.761764799950421547691803425550e+03	-1.930050745958484593230858328283e-04	2.323280232963437653276317362838e-04	0.000000000000000000000000000000e+00
-4.761664799950421183893922716379e+03	-1.925935346583843423094034585930e-04	2.321174540278572761328040874318e-04	0.000000000000000000000000000000e+00
-4.761564799950420820096042007208e+03	-1.921805413738025781686391546543e-04	2.319054671249478228201718055246e-04	0.000000000000000000000000000000e+00
-4.761464799950420456298161298037e+03	-1.917660950893304593924126866256e-04	2.316920669522464849062609593133e-04	0.000000000000000000000000000000e+00
-4.761364799950420092500280588865e+03	-1.913501961786179630421733666168e-04	2.314772578901250329932309801606e-04	0.000000000000000000000000000000e+00
-4.761264799950419728702399879694e+03	-1.909328450417829077696840744949e-04	2.312610443345995974058493249714e-04	0.000000000000000000000000000000e+00
-4.761164799950419364904519170523e+03	-1.905140421054557313667449092165e-04	2.310434306972342284082488905739e-04	0.000000000000000000000000000000e+00
[truncated: 84,862 more rows]
