# Supplementary material for: Light-wave-controlled Haldane model in monolayer hexagonal boron nitride
Source: Nature. 2024 Apr 15;628(8009):752–7. doi: 10.1038/s41586-024-07244-z (PMC11041748; doi:10.1038/s41586-024-07244-z)
Supplement: Supplementary file 1 — This zipped file contains source data files for Supplementary Figs. 1–4 and Extended Data Figs 2–5, 7, 8, 11 and 10. [file 41586_2024_7244_MOESM1_ESM.zip › Data source/Extended data fig 3/vpot_panel_h.csv]

# vector potential of laser 2 x y z direction
-4.960964799951146233070176094770e+03	0.000000000000000000000000000000e+00	0.000000000000000000000000000000e+00	0.000000000000000000000000000000e+00
-4.960864799951145869272295385599e+03	1.116645911907084618833443305334e-07	-2.374459389396094736828635553619e-07	0.000000000000000000000000000000e+00
-4.960764799951145505474414676428e+03	2.227182666978333163943458688355e-07	-4.743543493808048992638735398553e-07	0.000000000000000000000000000000e+00
-4.960664799951145141676533967257e+03	3.331580649168418211386176897709e-07	-7.107238691493731021561882851834e-07	0.000000000000000000000000000000e+00
-4.960564799951144777878653258085e+03	4.429810260656949519073402078695e-07	-9.465531471542297140309998003393e-07	0.000000000000000000000000000000e+00
-4.960464799951144414080772548914e+03	5.521841922434165413714540412982e-07	-1.181840843402523914319225684100e-06	0.000000000000000000000000000000e+00
-4.960364799951144050282891839743e+03	6.607646074887217365519402785534e-07	-1.416585629014519607954685105622e-06	0.000000000000000000000000000000e+00
-4.960264799951143686485011130571e+03	7.687193178386668306371291153889e-07	-1.650786186238216166955773689384e-06	0.000000000000000000000000000000e+00
-4.960164799951143322687130421400e+03	8.760453713873554754305601061093e-07	-1.884441208463741955419037434061e-06	0.000000000000000000000000000000e+00
-4.960064799951142958889249712229e+03	9.827398183446826397045544346232e-07	-2.117549400237504756056884647197e-06	0.000000000000000000000000000000e+00
-4.959964799951142595091369003057e+03	1.088799711095114566454045493260e-06	-2.350109477276098992400317488904e-06	0.000000000000000000000000000000e+00
-4.959864799951142231293488293886e+03	1.194222104256522093226086482509e-06	-2.582120166479983828589431227307e-06	0.000000000000000000000000000000e+00
-4.959764799951141867495607584715e+03	1.299004054739030383712711062827e-06	-2.813580205946900806532632796642e-06	0.000000000000000000000000000000e+00
-4.959664799951141503697726875544e+03	1.403142621803917575496497942289e-06	-3.044488344985062784170100694259e-06	0.000000000000000000000000000000e+00
-4.959564799951141139899846166372e+03	1.506634867122546885597552009106e-06	-3.274843344126094057808988926905e-06	0.000000000000000000000000000000e+00
-4.959464799951140776101965457201e+03	1.609477854835328997448349805377e-06	-3.504643975137743056112293177362e-06	0.000000000000000000000000000000e+00
-4.959364799951140412304084748030e+03	1.711668651610731458197157614509e-06	-3.733889021036329065742279120776e-06	0.000000000000000000000000000000e+00
-4.959264799951140048506204038858e+03	1.813204326704297181615632532370e-06	-3.962577276098963222723467469955e-06	0.000000000000000000000000000000e+00
-4.959164799951139684708323329687e+03	1.914081952017709961334996152105e-06	-4.190707545875518782053231747753e-06	0.000000000000000000000000000000e+00
-4.959064799951139320910442620516e+03	2.014298602157879465839995097864e-06	-4.418278647200357865340060448123e-06	0.000000000000000000000000000000e+00
-4.958964799951138957112561911345e+03	2.113851354496073879066144612926e-06	-4.645289408203826544930745146011e-06	0.000000000000000000000000000000e+00
-4.958864799951138593314681202173e+03	2.212737289227051058689314452788e-06	-4.871738668323483959692130756958e-06	0.000000000000000000000000000000e+00
-4.958764799951138229516800493002e+03	2.310953489428235010677992883332e-06	-5.097625278315103578930054389895e-06	0.000000000000000000000000000000e+00
-4.958664799951137865718919783831e+03	2.408497041118912480878047968624e-06	-5.322948100263417815325266146953e-06	0.000000000000000000000000000000e+00
-4.958564799951137501921039074659e+03	2.505365033319449875388222961914e-06	-5.547706007592639021171274787969e-06	0.000000000000000000000000000000e+00
-4.958464799951137138123158365488e+03	2.601554558110544485769995495805e-06	-5.771897885076704351871388493089e-06	0.000000000000000000000000000000e+00
-4.958364799951136774325277656317e+03	2.697062710692477831839804908176e-06	-5.995522628849299553836522252981e-06	0.000000000000000000000000000000e+00
-4.958264799951136410527396947145e+03	2.791886589444402885779169740110e-06	-6.218579146413625254367039951742e-06	0.000000000000000000000000000000e+00
-4.958164799951136046729516237974e+03	2.886023295983641884156645912585e-06	-6.441066356651915070881050939811e-06	0.000000000000000000000000000000e+00
-4.958064799951135682931635528803e+03	2.979469935225018868300622329470e-06	-6.662983189834725868279895200086e-06	0.000000000000000000000000000000e+00
-4.957964799951135319133754819632e+03	3.072223615440183754342643937529e-06	-6.884328587629954424671665375035e-06	0.000000000000000000000000000000e+00
-4.957864799951134955335874110460e+03	3.164281448316968166996256822676e-06	-7.105101503111625398198970132713e-06	0.000000000000000000000000000000e+00
-4.957764799951134591537993401289e+03	3.255640549018751014214746730691e-06	-7.325300900768425183982521242676e-06	0.000000000000000000000000000000e+00
-4.957664799951134227740112692118e+03	3.346298036243833379211297385236e-06	-7.544925756511986743378227887602e-06	0.000000000000000000000000000000e+00
-4.957564799951133863942231982946e+03	3.436251032284841788082881824939e-06	-7.763975057684941499173796042310e-06	0.000000000000000000000000000000e+00
-4.957464799951133500144351273775e+03	3.525496663088116230841103163063e-06	-7.982447803068701874308100985278e-06	0.000000000000000000000000000000e+00
-4.957364799951133136346470564604e+03	3.614032058313125287497347484789e-06	-8.200343002891005814332381351761e-06	0.000000000000000000000000000000e+00
-4.957264799951132772548589855433e+03	3.701854351391879983598515863052e-06	-8.417659678833213976250834931214e-06	0.000000000000000000000000000000e+00
-4.957164799951132408750709146261e+03	3.788960679588372633234700376237e-06	-8.634396864037364665938299734815e-06	0.000000000000000000000000000000e+00
-4.957064799951132044952828437090e+03	3.875348184057995776772599649806e-06	-8.850553603112961960179549958383e-06	0.000000000000000000000000000000e+00
-4.956964799951131681154947727919e+03	3.961014009906981023863194874002e-06	-9.066128952143530047615149758400e-06	0.000000000000000000000000000000e+00
-4.956864799951131317357067018747e+03	4.045955306251839166998846702983e-06	-9.281121978692913459803130737935e-06	0.000000000000000000000000000000e+00
-4.956764799951130953559186309576e+03	4.130169226278799024520971272523e-06	-9.495531761811323192396493142464e-06	0.000000000000000000000000000000e+00
-4.956664799951130589761305600405e+03	4.213652927303259836154872286507e-06	-9.709357392041152433359053885997e-06	0.000000000000000000000000000000e+00
-4.956564799951130225963424891233e+03	4.296403570829224176786786254523e-06	-9.922597971422512770308700658095e-06	0.000000000000000000000000000000e+00
-4.956464799951129862165544182062e+03	4.378418322608741034636294781057e-06	-1.013525261349854339303078187839e-05	0.000000000000000000000000000000e+00
-4.956364799951129498367663472891e+03	4.459694352701342960198106074587e-06	-1.034732044332045940984374232663e-05	0.000000000000000000000000000000e+00
-4.956264799951129134569782763720e+03	4.540228835533481521117941948074e-06	-1.055880059745236299473952756856e-05	0.000000000000000000000000000000e+00
-4.956164799951128770771902054548e+03	4.620018949957964451134319328052e-06	-1.076969222397578348398086700577e-05	0.000000000000000000000000000000e+00
-4.956064799951128406974021345377e+03	4.699061879313368235064861389016e-06	-1.097999448249398199753922023003e-05	0.000000000000000000000000000000e+00
-4.955964799951128043176140636206e+03	4.777354811483458317089133976507e-06	-1.118970654413600025658265257889e-05	0.000000000000000000000000000000e+00
-4.955864799951127679378259927034e+03	4.854894938956591521339589689887e-06	-1.139882759156045867921132341838e-05	0.000000000000000000000000000000e+00
-4.955764799951127315580379217863e+03	4.931679458885128636887879016726e-06	-1.160735681895911391883595420449e-05	0.000000000000000000000000000000e+00
-4.955664799951126951782498508692e+03	5.007705573144805498116746006465e-06	-1.181529343206014365794728065984e-05	0.000000000000000000000000000000e+00
-4.955564799951126587984617799520e+03	5.082970488394112535421396487090e-06	-1.202263664813119592672616825491e-05	0.000000000000000000000000000000e+00
-4.955464799951126224186737090349e+03	5.157471416133656538218973941490e-06	-1.222938569598218769990134041636e-05	0.000000000000000000000000000000e+00
-4.955364799951125860388856381178e+03	5.231205572765500395101406772014e-06	-1.243553981596783752526166888508e-05	0.000000000000000000000000000000e+00
-4.955264799951125496590975672007e+03	5.304170179652508763218886345125e-06	-1.264109825998997114733859992164e-05	0.000000000000000000000000000000e+00
-4.955164799951125132793094962835e+03	5.376362463177647150851246049541e-06	-1.284606029149954930428188110136e-05	0.000000000000000000000000000000e+00
-4.955064799951124768995214253664e+03	5.447779654803280152946393100066e-06	-1.305042518549846004957595141382e-05	0.000000000000000000000000000000e+00
-4.954964799951124405197333544493e+03	5.518418991130445122703269966724e-06	-1.325419222854104849354268252926e-05	0.000000000000000000000000000000e+00
-4.954864799951124041399452835321e+03	5.588277713958116525792396006578e-06	-1.345736071873541276375067787807e-05	0.000000000000000000000000000000e+00
-4.954764799951123677601572126150e+03	5.657353070342430484027888143439e-06	-1.365992996574442383268376682848e-05	0.000000000000000000000000000000e+00
-4.954664799951123313803691416979e+03	5.725642312655893225413483715869e-06	-1.386189929078650817618426765998e-05	0.000000000000000000000000000000e+00
-4.954564799951122950005810707808e+03	5.793142698646570899463723730571e-06	-1.406326802663617801607796875540e-05	0.000000000000000000000000000000e+00
-4.954464799951122586207929998636e+03	5.859851491497241276042509672273e-06	-1.426403551762429728851956645119e-05	0.000000000000000000000000000000e+00
-4.954364799951122222410049289465e+03	5.925765959884543750135765804998e-06	-1.446420111963811721937644971803e-05	0.000000000000000000000000000000e+00
-4.954264799951121858612168580294e+03	5.990883378038068360251899163726e-06	-1.466376420012103746093757444813e-05	0.000000000000000000000000000000e+00
-4.954164799951121494814287871122e+03	6.055201025799436336492787003039e-06	-1.486272413807212328313352850406e-05	0.000000000000000000000000000000e+00
-4.954064799951121131016407161951e+03	6.118716188681345073240979565155e-06	-1.506108032404536696080652596885e-05	0.000000000000000000000000000000e+00
-4.953964799951120767218526452780e+03	6.181426157926580914594907184556e-06	-1.525883216014871368582106470058e-05	0.000000000000000000000000000000e+00
-4.953864799951120403420645743608e+03	6.243328230567007375848617017899e-06	-1.545597906004280626423609545927e-05	0.000000000000000000000000000000e+00
-4.953764799951120039622765034437e+03	6.304419709482503390027621770209e-06	-1.565252044893950111458143237275e-05	0.000000000000000000000000000000e+00
-4.953664799951119675824884325266e+03	6.364697903459875296403383537758e-06	-1.584845576360011999185462006068e-05	0.000000000000000000000000000000e+00
-4.953564799951119312027003616095e+03	6.424160127251729865492223953138e-06	-1.604378445233343913130415192558e-05	0.000000000000000000000000000000e+00
-4.953464799951118948229122906923e+03	6.482803701635324454164658464217e-06	-1.623850597499346324584408585157e-05	0.000000000000000000000000000000e+00
-4.953364799951118584431242197752e+03	6.540625953471352786250739286267e-06	-1.643261980297690136787122638928e-05	0.000000000000000000000000000000e+00
-4.953264799951118220633361488581e+03	6.597624215762703628091086216489e-06	-1.662612541922041568625244278845e-05	0.000000000000000000000000000000e+00
-4.953164799951117856835480779409e+03	6.653795827713180500572343750720e-06	-1.681902231819761288529602172304e-05	0.000000000000000000000000000000e+00
-4.953064799951117493037600070238e+03	6.709138134786170569185802942114e-06	-1.701131000591577459757526569195e-05	0.000000000000000000000000000000e+00
-4.952964799951117129239719361067e+03	6.763648488763288123097605630818e-06	-1.720298799991235746379043825005e-05	0.000000000000000000000000000000e+00
-4.952864799951116765441838651896e+03	6.817324247802945209385484803821e-06	-1.739405582925121197769222081142e-05	0.000000000000000000000000000000e+00
-4.952764799951116401643957942724e+03	6.870162776498897703320034580088e-06	-1.758451303451856416177993824856e-05	0.000000000000000000000000000000e+00
-4.952664799951116037846077233553e+03	6.922161445938727851174936123169e-06	-1.777435916781874313311560820150e-05	0.000000000000000000000000000000e+00
-4.952564799951115674048196524382e+03	6.973317633762303943147607687703e-06	-1.796359379276966133551739213114e-05	0.000000000000000000000000000000e+00
-4.952464799951115310250315815210e+03	7.023628724220157824083970998785e-06	-1.815221648449802710934171401380e-05	0.000000000000000000000000000000e+00
-4.952364799951114946452435106039e+03	7.073092108231831063984169222225e-06	-1.834022682963432009204014783155e-05	0.000000000000000000000000000000e+00
-4.952264799951114582654554396868e+03	7.121705183444162683234924388076e-06	-1.852762442630749895630497270371e-05	0.000000000000000000000000000000e+00
-4.952164799951114218856673687696e+03	7.169465354289522667733270538948e-06	-1.871440888413947197898949681427e-05	0.000000000000000000000000000000e+00
-4.952064799951113855058792978525e+03	7.216370032044004826428818671902e-06	-1.890057982423931011201241603192e-05	0.000000000000000000000000000000e+00
-4.951964799951113491260912269354e+03	7.262416634885537486670138013212e-06	-1.908613687919720594337799624007e-05	0.000000000000000000000000000000e+00
-4.951864799951113127463031560183e+03	7.307602587951956073068510849611e-06	-1.927107969307816838391671232511e-05	0.000000000000000000000000000000e+00
-4.951764799951112763665150851011e+03	7.351925323399009617791801524112e-06	-1.945540792141549373732781202939e-05	0.000000000000000000000000000000e+00
-4.951664799951112399867270141840e+03	7.395382280458311366683806648004e-06	-1.963912123120395894341518039372e-05	0.000000000000000000000000000000e+00
-4.951564799951112036069389432669e+03	7.437970905495233481209086529029e-06	-1.982221930089277765209797299573e-05	0.000000000000000000000000000000e+00
-4.951464799951111672271508723497e+03	7.479688652066723813366649203926e-06	-2.000470182037829202314170584653e-05	0.000000000000000000000000000000e+00
-4.951364799951111308473628014326e+03	7.520532980979071858626799212955e-06	-2.018656849099642058040053604895e-05	0.000000000000000000000000000000e+00
-4.951264799951110944675747305155e+03	7.560501360345601017001575250287e-06	-2.036781902551485534430715518273e-05	0.000000000000000000000000000000e+00
-4.951164799951110580877866595984e+03	7.599591265644318502467825099389e-06	-2.054845314812501163074208443415e-05	0.000000000000000000000000000000e+00
-4.951064799951110217079985886812e+03	7.637800179775461914370715543754e-06	-2.072847059443370679935984834952e-05	0.000000000000000000000000000000e+00
-4.950964799951109853282105177641e+03	7.675125593119007692344615834124e-06	-2.090787111145461199708528443608e-05	0.000000000000000000000000000000e+00
-4.950864799951109489484224468470e+03	7.711565003592090632774519454173e-06	-2.108665445759942946293494236976e-05	0.000000000000000000000000000000e+00
-4.950764799951109125686343759298e+03	7.747115916706360724819369067973e-06	-2.126482040266884282800861905027e-05	0.000000000000000000000000000000e+00
-4.950664799951108761888463050127e+03	7.781775845625284082260862683622e-06	-2.144236872784319636493777228026e-05	0.000000000000000000000000000000e+00
-4.950564799951108398090582340956e+03	7.815542311221337996233853029349e-06	-2.161929922567293706810870324020e-05	0.000000000000000000000000000000e+00
-4.950464799951108034292701631784e+03	7.848412842133155165979911671581e-06	-2.179561170006879245960619562172e-05	0.000000000000000000000000000000e+00
-4.950364799951107670494820922613e+03	7.880384974822576450042589668588e-06	-2.197130596629170783780013453956e-05	0.000000000000000000000000000000e+00
-4.950264799951107306696940213442e+03	7.911456253631656183617631983296e-06	-2.214638185094253619231152718783e-05	0.000000000000000000000000000000e+00
-4.950164799951106942899059504271e+03	7.941624230839555687554154328467e-06	-2.232083919195146723283076917177e-05	0.000000000000000000000000000000e+00
-4.950064799951106579101178795099e+03	7.970886466719372402851828685044e-06	-2.249467783856720908431531258387e-05	0.000000000000000000000000000000e+00
-4.949964799951106215303298085928e+03	7.999240529594887709995132407670e-06	-2.266789765134593281296210287579e-05	0.000000000000000000000000000000e+00
-4.949864799951105851505417376757e+03	8.026683995897233433124660917368e-06	-2.284049850213993912537331631984e-05	0.000000000000000000000000000000e+00
-4.949764799951105487707536667585e+03	8.053214450221485499374976524400e-06	-2.301248027408611500355117840400e-05	0.000000000000000000000000000000e+00
-4.949664799951105123909655958414e+03	8.078829485383150872061103209276e-06	-2.318384286159410234869071576469e-05	0.000000000000000000000000000000e+00
-4.949564799951104760111775249243e+03	8.103526702474586721229241059739e-06	-2.335458617033424300827443298445e-05	0.000000000000000000000000000000e+00
-4.949464799951104396313894540071e+03	8.127303710921323032451493717510e-06	-2.352471011722525614075565703054e-05	0.000000000000000000000000000000e+00
-4.949364799951104032516013830900e+03	8.150158128538312370787131955208e-06	-2.369421463042169535167559557554e-05	0.000000000000000000000000000000e+00
-4.949264799951103668718133121729e+03	8.172087581586079694856081245824e-06	-2.386309964930112122671011787300e-05	0.000000000000000000000000000000e+00
-4.949164799951103304920252412558e+03	8.193089704826777303222316850562e-06	-2.403136512445105024801846049787e-05	0.000000000000000000000000000000e+00
-4.949064799951102941122371703386e+03	8.213162141580158465614322493842e-06	-2.419901101765564621257596777948e-05	0.000000000000000000000000000000e+00
-4.948964799951102577324490994215e+03	8.232302543779449410191878522269e-06	-2.436603730188216770501802299620e-05	0.000000000000000000000000000000e+00
-4.948864799951102213526610285044e+03	8.250508572027150160045280702370e-06	-2.453244396126717162499517033147e-05	0.000000000000000000000000000000e+00
-4.948764799951101849728729575872e+03	8.267777895650706620686576364676e-06	-2.469823099110245582838048250540e-05	0.000000000000000000000000000000e+00
-4.948664799951101485930848866701e+03	8.284108192758109822707336677983e-06	-2.486339839782076459925169720222e-05	0.000000000000000000000000000000e+00
-4.948564799951101122132968157530e+03	8.299497150293390132350969390362e-06	-2.502794619898124340012096622488e-05	0.000000000000000000000000000000e+00
-4.948464799951100758335087448359e+03	8.313942464092016594394939088541e-06	-2.519187442325465645293937344551e-05	0.000000000000000000000000000000e+00
-4.948364799951100394537206739187e+03	8.327441838936196325145211449836e-06	-2.535518311040834682208548744864e-05	0.000000000000000000000000000000e+00
-4.948264799951100030739326030016e+03	8.339992988610068873345237960848e-06	-2.551787231129095255186510493584e-05	0.000000000000000000000000000000e+00
-4.948164799951099666941445320845e+03	8.351593635954798937131270120116e-06	-2.567994208781687547039039587471e-05	0.000000000000000000000000000000e+00
-4.948064799951099303143564611673e+03	8.362241512923564048902214107528e-06	-2.584139251295051282423381744380e-05	0.000000000000000000000000000000e+00
-4.947964799951098939345683902502e+03	8.371934360636459250960654532303e-06	-2.600222367069023819132964070455e-05	0.000000000000000000000000000000e+00
-4.947864799951098575547803193331e+03	8.380669929435261163684633967108e-06	-2.616243565605213844838666803483e-05	0.000000000000000000000000000000e+00
-4.947764799951098211749922484159e+03	8.388445978938107350404707052149e-06	-2.632202857505349662841677427227e-05	0.000000000000000000000000000000e+00
-4.947664799951097847952041774988e+03	8.395260278094063873931957031616e-06	-2.648100254469604777343358370523e-05	0.000000000000000000000000000000e+00
-4.947564799951097484154161065817e+03	8.401110605237574268473396688073e-06	-2.663935769294897051287160372190e-05	0.000000000000000000000000000000e+00
-4.947464799951097120356280356646e+03	8.405994748142828890450327372630e-06	-2.679709415873166518970265037591e-05	0.000000000000000000000000000000e+00
-4.947364799951096756558399647474e+03	8.409910504077978415254403243839e-06	-2.695421209189625077161378552404e-05	0.000000000000000000000000000000e+00
-4.947264799951096392760518938303e+03	8.412855679859262630708970076565e-06	-2.711071165320984830988254588036e-05	0.000000000000000000000000000000e+00
-4.947164799951096028962638229132e+03	8.414828091905017257785999451603e-06	-2.726659301433659673584083971143e-05	0.000000000000000000000000000000e+00
-4.947064799951095665164757519960e+03	8.415825566289570657039879886252e-06	-2.742185635781945859316792446503e-05	0.000000000000000000000000000000e+00
-4.946964799951095301366876810789e+03	8.415845938797027032626275888649e-06	-2.757650187706175471964026302274e-05	0.000000000000000000000000000000e+00
-4.946864799951094937568996101618e+03	8.414887054974912416983531815440e-06	-2.773052977630846514778793776568e-05	0.000000000000000000000000000000e+00
-4.946764799951094573771115392447e+03	8.412946770187722399692194230614e-06	-2.788394027062729622445762245331e-05	0.000000000000000000000000000000e+00
-4.946664799951094209973234683275e+03	8.410022949670337719194762593489e-06	-2.803673358588949023235958879496e-05	0.000000000000000000000000000000e+00
-4.946564799951093846175353974104e+03	8.406113468581339904627663939252e-06	-2.818890995875042155931200493768e-05	0.000000000000000000000000000000e+00
-4.946464799951093482377473264933e+03	8.401216212056171063590932768239e-06	-2.834046963662992181694211257792e-05	0.000000000000000000000000000000e+00
-4.946364799951093118579592555761e+03	8.395329075260197108161903944978e-06	-2.849141287769239150708469598960e-05	0.000000000000000000000000000000e+00
-4.946264799951092754781711846590e+03	8.388449963441632067505555891973e-06	-2.864173995082664063763742967605e-05	0.000000000000000000000000000000e+00
-4.946164799951092390983831137419e+03	8.380576791984345509938132690042e-06	-2.879145113562552943864067400703e-05	0.000000000000000000000000000000e+00
-4.946064799951092027185950428247e+03	8.371707486460544604114572542208e-06	-2.894054672236534141594593849689e-05	0.000000000000000000000000000000e+00
-4.945964799951091663388069719076e+03	8.361839982683315572746692023731e-06	-2.908902701198491923565911387861e-05	0.000000000000000000000000000000e+00
-4.945864799951091299590189009905e+03	8.350972226759044867642860221491e-06	-2.923689231606458376814920707698e-05	0.000000000000000000000000000000e+00
-4.945764799951090935792308300734e+03	8.339102175139703125410217676716e-06	-2.938414295680478208151395480563e-05	0.000000000000000000000000000000e+00
-4.945664799951090571994427591562e+03	8.326227794675022397005541285875e-06	-2.953077926700454231153346318361e-05	0.000000000000000000000000000000e+00
-4.945564799951090208196546882391e+03	8.312347062664500582564869324287e-06	-2.967680159003964392855356990708e-05	0.000000000000000000000000000000e+00
-4.945464799951089844398666173220e+03	8.297457966909300834147666936502e-06	-2.982221027984058132833007637164e-05	0.000000000000000000000000000000e+00
-4.945364799951089480600785464048e+03	8.281558505764006962879958395618e-06	-2.996700570087029364177953760784e-05	0.000000000000000000000000000000e+00
-4.945264799951089116802904754877e+03	8.264646688188234850496426131539e-06	-3.011118822810162688231871985778e-05	0.000000000000000000000000000000e+00
-4.945164799951088753005024045706e+03	8.246720533798140522862944734594e-06	-3.025475824699461652221924023998e-05	0.000000000000000000000000000000e+00
-4.945064799951088389207143336535e+03	8.227778072917736794053035487284e-06	-3.039771615347346852523298388338e-05	0.000000000000000000000000000000e+00
-4.944964799951088025409262627363e+03	8.207817346630109960536544888576e-06	-3.054006235390336080823270314966e-05	0.000000000000000000000000000000e+00
-4.944864799951087661611381918192e+03	8.186836406828478947240133878349e-06	-3.068179726506698042857307351383e-05	0.000000000000000000000000000000e+00
-4.944764799951087297813501209021e+03	8.164833316267122316467995390976e-06	-3.082292131414084731914904136119e-05	0.000000000000000000000000000000e+00
-4.944664799951086934015620499849e+03	8.141806148612157893089749660653e-06	-3.096343493867138391356999549409e-05	0.000000000000000000000000000000e+00
-4.944564799951086570217739790678e+03	8.117752988492168229731939244065e-06	-3.110333858655076793089944153792e-05	0.000000000000000000000000000000e+00
-4.944464799951086206419859081507e+03	8.092671931548699017027435897997e-06	-3.124263271599253782677407809132e-05	0.000000000000000000000000000000e+00
-4.944364799951085842621978372335e+03	8.066561084486588087275396596887e-06	-3.138131779550698818035195380993e-05	0.000000000000000000000000000000e+00
-4.944264799951085478824097663164e+03	8.039418565124182609752181982721e-06	-3.151939430387632791203539328606e-05	0.000000000000000000000000000000e+00
-4.944164799951085115026216953993e+03	8.011242502443369938773878868865e-06	-3.165686273012959455570511368983e-05	0.000000000000000000000000000000e+00
-4.944064799951084751228336244822e+03	7.982031036639472936487262055838e-06	-3.179372357351734491425626627503e-05	0.000000000000000000000000000000e+00
-4.943964799951084387430455535650e+03	7.951782319170996217862039390223e-06	-3.192997734348611532217282471535e-05	0.000000000000000000000000000000e+00
-4.943864799951084023632574826479e+03	7.920494512809225011950274575323e-06	-3.206562455965266506766747633961e-05	0.000000000000000000000000000000e+00
-4.943764799951083659834694117308e+03	7.888165791687666475017620681953e-06	-3.220066575177797586933270412857e-05	0.000000000000000000000000000000e+00
-4.943664799951083296036813408136e+03	7.854794341351326679282786324965e-06	-3.233510145974103451235737161085e-05	0.000000000000000000000000000000e+00
-4.943564799951082932238932698965e+03	7.820378358805843606055968608715e-06	-3.246893223351237831551807655472e-05	0.000000000000000000000000000000e+00
-4.943464799951082568441051989794e+03	7.784916052566454120419624229665e-06	-3.260215863312741020520885149026e-05	0.000000000000000000000000000000e+00
-4.943364799951082204643171280622e+03	7.748405642706830502835363416736e-06	-3.273478122865951050156352319931e-05	0.000000000000000000000000000000e+00
-4.943264799951081840845290571451e+03	7.710845360907717080975291856770e-06	-3.286680060019289120656210689830e-05	0.000000000000000000000000000000e+00
-4.943164799951081477047409862280e+03	7.672233450505429642215897423352e-06	-3.299821733779526055675701545766e-05	0.000000000000000000000000000000e+00
-4.943064799951081113249529153109e+03	7.632568166540197298003747605755e-06	-3.312903204149021652545614724517e-05	0.000000000000000000000000000000e+00
-4.942964799951080749451648443937e+03	7.591847775804325624269316280524e-06	-3.325924532122946414205294507482e-05	0.000000000000000000000000000000e+00
-4.942864799951080385653767734766e+03	7.550070556890225123602197049300e-06	-3.338885779686477531334048984846e-05	0.000000000000000000000000000000e+00
-4.942764799951080021855887025595e+03	7.507234800238241481716659070367e-06	-3.351787009811975213318183119959e-05	0.000000000000000000000000000000e+00
-4.942664799951079658058006316423e+03	7.463338808184338440184380641940e-06	-3.364628286456132591790077479565e-05	0.000000000000000000000000000000e+00
-4.942564799951079294260125607252e+03	7.418380895007609568511837416782e-06	-3.377409674557108683508321878008e-05	0.000000000000000000000000000000e+00
-4.942464799951078930462244898081e+03	7.372359386977630794023606808363e-06	-3.390131240031635603436252490717e-05	0.000000000000000000000000000000e+00
-4.942364799951078566664364188910e+03	7.325272622401638442958538011140e-06	-3.402793049772104771403397061036e-05	0.000000000000000000000000000000e+00
-4.942264799951078202866483479738e+03	7.277118951671527710581104109178e-06	-3.415395171643630079470754790094e-05	0.000000000000000000000000000000e+00
-4.942164799951077839068602770567e+03	7.227896737310694430197512139191e-06	-3.427937674481091408131699926898e-05	0.000000000000000000000000000000e+00
-4.942064799951077475270722061396e+03	7.177604354020692188989311716130e-06	-3.440420628086154425590362238019e-05	0.000000000000000000000000000000e+00
-4.941964799951077111472841352224e+03	7.126240188727742907147128664791e-06	-3.452844103224268702996557767193e-05	0.000000000000000000000000000000e+00
-4.941864799951076747674960643053e+03	7.073802640629033964701690567756e-06	-3.465208171621643468010912081390e-05	0.000000000000000000000000000000e+00
-4.941764799951076383877079933882e+03	7.020290121238866250556135556460e-06	-3.477512905962204384831965020553e-05	0.000000000000000000000000000000e+00
-4.941664799951076020079199224710e+03	6.965701054434618405368766919095e-06	-3.489758379884524584421678916613e-05	0.000000000000000000000000000000e+00
-4.941564799951075656281318515539e+03	6.910033876502537422681620576936e-06	-3.501944667978737398819286119611e-05	0.000000000000000000000000000000e+00
-4.941464799951075292483437806368e+03	6.853287036183351373130109157605e-06	-3.514071845783425378532613403415e-05	0.000000000000000000000000000000e+00
-4.941364799951074928685557097197e+03	6.795458994717692393272481105049e-06	-3.526139989782490336391387875103e-05	0.000000000000000000000000000000e+00
-4.941264799951074564887676388025e+03	6.736548225891348573763934420855e-06	-3.538149177401998996851661960505e-05	0.000000000000000000000000000000e+00
-4.941164799951074201089795678854e+03	6.676553216080325265117598187992e-06	-3.550099487007008316509504286529e-05	0.000000000000000000000000000000e+00
-4.941064799951073837291914969683e+03	6.615472464295748835337324794681e-06	-3.561990997898371153450314263722e-05	0.000000000000000000000000000000e+00
-4.940964799951073473494034260511e+03	6.553304482228549351951248785886e-06	-3.573823790309519574928329155306e-05	0.000000000000000000000000000000e+00
-4.940864799951073109696153551340e+03	6.490047794293984021851261906333e-06	-3.585597945403225125749965829236e-05	0.000000000000000000000000000000e+00
-4.940764799951072745898272842169e+03	6.425700937675965813554619654457e-06	-3.597313545268340123119144013941e-05	0.000000000000000000000000000000e+00
-4.940664799951072382100392132998e+03	6.360262462371201497052415618771e-06	-3.608970672916519300318233254288e-05	0.000000000000000000000000000000e+00
-4.940564799951072018302511423826e+03	6.293730931233167900365130242868e-06	-3.620569412278917055840118943699e-05	0.000000000000000000000000000000e+00
-4.940464799951071654504630714655e+03	6.226104920015856926103579166432e-06	-3.632109848202865728982249859946e-05	0.000000000000000000000000000000e+00
-4.940364799951071290706750005484e+03	6.157383017417359631769883249186e-06	-3.643592066448532191397235990848e-05	0.000000000000000000000000000000e+00
-4.940264799951070926908869296312e+03	6.087563825123248716216992071359e-06	-3.655016153685555465105427863648e-05	0.000000000000000000000000000000e+00
-4.940164799951070563110988587141e+03	6.016645957849778046991600505278e-06	-3.666382197489661301211330557415e-05	0.000000000000000000000000000000e+00
-4.940064799951070199313107877970e+03	5.944628043386883134934460526377e-06	-3.677690286339257785081999219123e-05	0.000000000000000000000000000000e+00
-4.939964799951069835515227168798e+03	5.871508722640980861972193755038e-06	-3.688940509612009935108342673082e-05	0.000000000000000000000000000000e+00
-4.939864799951069471717346459627e+03	5.797286649677583708693655306643e-06	-3.700132957581393295049335123714e-05	0.000000000000000000000000000000e+00
-4.939764799951069107919465750456e+03	5.721960491763707305887167592351e-06	-3.711267721413227197585493755128e-05	0.000000000000000000000000000000e+00
-4.939664799951068744121585041285e+03	5.645528929410109426521250514108e-06	-3.722344893162188376707980030922e-05	0.000000000000000000000000000000e+00
-4.939564799951068380323704332113e+03	5.567990656413287573335384184059e-06	-3.733364565768304928943324694224e-05	0.000000000000000000000000000000e+00
-4.939464799951068016525823622942e+03	5.489344379897308006874268038189e-06	-3.744326833053427235281987450755e-05	0.000000000000000000000000000000e+00
-4.939364799951067652727942913771e+03	5.409588820355420474186424611984e-06	-3.755231789717681942447971565890e-05	0.000000000000000000000000000000e+00
-4.939264799951067288930062204599e+03	5.328722711691484049175565607115e-06	-3.766079531335903582498630948194e-05	0.000000000000000000000000000000e+00
-4.939164799951066925132181495428e+03	5.246744801261183755813986145933e-06	-3.776870154354048574139174343500e-05	0.000000000000000000000000000000e+00
-4.939064799951066561334300786257e+03	5.163653849913038821250934468088e-06	-3.787603756085585507114646408588e-05	0.000000000000000000000000000000e+00
-4.938964799951066197536420077085e+03	5.079448632029212723211324120864e-06	-3.798280434707871196448394912615e-05	0.000000000000000000000000000000e+00
-4.938864799951065833738539367914e+03	4.994127935566112326190579828733e-06	-3.808900289258500309252583604369e-05	0.000000000000000000000000000000e+00
-4.938764799951065469940658658743e+03	4.907690562094804058532876434029e-06	-3.819463419631641439011549010729e-05	0.000000000000000000000000000000e+00
-4.938664799951065106142777949572e+03	4.820135326841186144020568599133e-06	-3.829969926574349462942634114704e-05	0.000000000000000000000000000000e+00
-4.938564799951064742344897240400e+03	4.731461058725976180281119071180e-06	-3.840419911682860958698076947471e-05	0.000000000000000000000000000000e+00
-4.938464799951064378547016531229e+03	4.641666600404486111924266117379e-06	-3.850813477398867259397091666884e-05	0.000000000000000000000000000000e+00
-4.938364799951064014749135822058e+03	4.550750808306176975112904842247e-06	-3.861150727005771245625362353415e-05	0.000000000000000000000000000000e+00
-4.938264799951063650951255112886e+03	4.458712552674033224116203338872e-06	-3.871431764624923808643802702889e-05	0.000000000000000000000000000000e+00
-4.938164799951063287153374403715e+03	4.365550717603682100945595295771e-06	-3.881656695211839307180223812566e-05	0.000000000000000000000000000000e+00
-4.938064799951062923355493694544e+03	4.271264201082327504775323911979e-06	-3.891825624552394083562056881220e-05	0.000000000000000000000000000000e+00
-4.937964799951062559557612985373e+03	4.175851915027460244664910676837e-06	-3.901938659259005328684699609454e-05	0.000000000000000000000000000000e+00
-4.937864799951062195759732276201e+03	4.079312785325361616242494100515e-06	-3.911995906766790973441844103675e-05	0.000000000000000000000000000000e+00
-4.937764799951061831961851567030e+03	3.981645751869390137953671343629e-06	-3.921997475329709928991428480316e-05	0.000000000000000000000000000000e+00
-4.937664799951061468163970857859e+03	3.882849768598035353249844914281e-06	-3.931943474016683353483569973719e-05	0.000000000000000000000000000000e+00
-4.937564799951061104366090148687e+03	3.782923803532773850583385485957e-06	-3.941834012707700333382268564897e-05	0.000000000000000000000000000000e+00
-4.937464799951060740568209439516e+03	3.681866838815689384726984392793e-06	-3.951669202089899170238229686447e-05	0.000000000000000000000000000000e+00
-4.937364799951060376770328730345e+03	3.579677870746904956778715670151e-06	-3.961449153653636470187246465535e-05	0.000000000000000000000000000000e+00
-4.937264799951060012972448021173e+03	3.476355909821751043404028380657e-06	-3.971173979688532516526058846473e-05	0.000000000000000000000000000000e+00
-4.937164799951059649174567312002e+03	3.371899980767739855532817705441e-06	-3.980843793279501734508341037611e-05	0.000000000000000000000000000000e+00
-4.937064799951059285376686602831e+03	3.266309122581307510028948357106e-06	-3.990458708302761472097239248136e-05	0.000000000000000000000000000000e+00
-4.936964799951058921578805893660e+03	3.159582388564345290155911671892e-06	-4.000018839421827228190753356074e-05	0.000000000000000000000000000000e+00
-4.936864799951058557780925184488e+03	3.051718846360495430883146006362e-06	-4.009524302083484841550953259315e-05	0.000000000000000000000000000000e+00
-4.936764799951058193983044475317e+03	2.942717577991218205296598472986e-06	-4.018975212513747094326965747513e-05	0.000000000000000000000000000000e+00
-4.936664799951057830185163766146e+03	2.832577679891642594091263201994e-06	-4.028371687713792697292658484542e-05	0.000000000000000000000000000000e+00
-4.936564799951057466387283056974e+03	2.721298262946178515289067517680e-06	-4.037713845455886301546305494625e-05	0.000000000000000000000000000000e+00
-4.936464799951057102589402347803e+03	2.608878452523931271763574235578e-06	-4.047001804279280214298591955568e-05	0.000000000000000000000000000000e+00
-4.936364799951056738791521638632e+03	2.495317388513843254155668074934e-06	-4.056235683486101206880747316319e-05	0.000000000000000000000000000000e+00
-4.936264799951056374993640929461e+03	2.380614225359634896980742801986e-06	-4.065415603137214961082870900988e-05	0.000000000000000000000000000000e+00
-4.936164799951056011195760220289e+03	2.264768132094508041994183542012e-06	-4.074541684048077640591459247510e-05	0.000000000000000000000000000000e+00
-4.936064799951055647397879511118e+03	2.147778292375610861782197005820e-06	-4.083614047784566456009841539654e-05	0.000000000000000000000000000000e+00
-4.935964799951055283599998801947e+03	2.029643904518300342478247938471e-06	-4.092632816658796677351458970229e-05	0.000000000000000000000000000000e+00
-4.935864799951054919802118092775e+03	1.910364181530125245606901648876e-06	-4.101598113724916284863336590760e-05	0.000000000000000000000000000000e+00
-4.935764799951054556004237383604e+03	1.789938351144606840811509575195e-06	-4.110510062774887067322399092362e-05	0.000000000000000000000000000000e+00
-4.935664799951054192206356674433e+03	1.668365655854773575510717475989e-06	-4.119368788334249457299199304039e-05	0.000000000000000000000000000000e+00
-4.935564799951053828408475965261e+03	1.545645352946469374999819909600e-06	-4.128174415657865004751839177466e-05	0.000000000000000000000000000000e+00
-4.935464799951053464610595256090e+03	1.421776714531419267612726356487e-06	-4.136927070725649363850881523597e-05	0.000000000000000000000000000000e+00
-4.935364799951053100812714546919e+03	1.296759027580050217362170848767e-06	-4.145626880238282240508096432308e-05	0.000000000000000000000000000000e+00
-4.935264799951052737014833837748e+03	1.170591593954083892958873379386e-06	-4.154273971612902432125336016355e-05	0.000000000000000000000000000000e+00
-4.935164799951052373216953128576e+03	1.043273730438879985627734919840e-06	-4.162868472978787281937179676206e-05	0.000000000000000000000000000000e+00
-4.935064799951052009419072419405e+03	9.148047687755687215992845238988e-07	-4.171410513173015870320992082299e-05	0.000000000000000000000000000000e+00
-4.934964799951051645621191710234e+03	7.851840556928977127396649185465e-07	-4.179900221736113232568962660984e-05	0.000000000000000000000000000000e+00
-4.934864799951051281823311001062e+03	6.544109529388677900976333673411e-07	-4.188337728907680346506631208214e-05	0.000000000000000000000000000000e+00
-4.934764799951050918025430291891e+03	5.224848373121143040509126165283e-07	-4.196723165622007857078826220665e-05	0.000000000000000000000000000000e+00
-4.934664799951050554227549582720e+03	3.894051006930568138810269934041e-07	-4.205056663503670827397584730534e-05	0.000000000000000000000000000000e+00
-4.934564799951050190429668873549e+03	2.551711500747960438925015028144e-07	-4.213338354863111292515631678413e-05	0.000000000000000000000000000000e+00
-4.934464799951049826631788164377e+03	1.197824075937600648401144473598e-07	-4.221568372692202517288198593270e-05	0.000000000000000000000000000000e+00
-4.934364799951049462833907455206e+03	-1.676168943988539684988067334642e-08	-4.229746850659797668828612793313e-05	0.000000000000000000000000000000e+00
-4.934264799951049099036026746035e+03	-1.544616885120834067206697232111e-07	-4.237873923107261548304941500831e-05	0.000000000000000000000000000000e+00
-4.934164799951048735238146036863e+03	-2.933181218749515720497925488908e-07	-4.245949725043989447835837691692e-05	0.000000000000000000000000000000e+00
-4.934064799951048371440265327692e+03	-4.333315065171388003709986545819e-07	-4.253974392142908389101083055372e-05	0.000000000000000000000000000000e+00
-4.933964799951048007642384618521e+03	-5.745023441344021012739317830209e-07	-4.261948060735962776545901475878e-05	0.000000000000000000000000000000e+00
-4.933864799951047643844503909349e+03	-7.168311211004416803131678546934e-07	-4.269870867809583787552685230082e-05	0.000000000000000000000000000000e+00
-4.933764799951047280046623200178e+03	-8.603183084379913868810704768997e-07	-4.277742951000145887711922920715e-05	0.000000000000000000000000000000e+00
-4.933664799951046916248742491007e+03	-1.004964361790133625811668842409e-06	-4.285564448589407083060540126773e-05	0.000000000000000000000000000000e+00
-4.933564799951046552450861781836e+03	-1.150769721391909671724890565359e-06	-4.293335499499932909287652771368e-05	0.000000000000000000000000000000e+00
-4.933464799951046188652981072664e+03	-1.297734812042152964794159211714e-06	-4.301056243290506190786806617332e-05	0.000000000000000000000000000000e+00
-4.933364799951045824855100363493e+03	-1.445860043075588374859429680042e-06	-4.308726820151521891928345087130e-05	0.000000000000000000000000000000e+00
-4.933264799951045461057219654322e+03	-1.595145808335172975809309464656e-06	-4.316347370900367060551905407095e-05	0.000000000000000000000000000000e+00
-4.933164799951045097259338945150e+03	-1.745592486144701306000960074061e-06	-4.323918036976785186052685272529e-05	0.000000000000000000000000000000e+00
-4.933064799951044733461458235979e+03	-1.897200439281673632410120909630e-06	-4.331438960438229037819626854322e-05	0.000000000000000000000000000000e+00
-4.932964799951044369663577526808e+03	-2.049970014950408372028179196378e-06	-4.338910283955193174882866702369e-05	0.000000000000000000000000000000e+00
-4.932864799951044005865696817636e+03	-2.203901544755424928527650849097e-06	-4.346332150806536968792176400811e-05	0.000000000000000000000000000000e+00
-4.932764799951043642067816108465e+03	-2.358995344675054592548709558875e-06	-4.353704704874792718715531547602e-05	0.000000000000000000000000000000e+00
-4.932664799951043278269935399294e+03	-2.515251715035354044506122478397e-06	-4.361028090641457503505093451501e-05	0.000000000000000000000000000000e+00
-4.932564799951042914472054690123e+03	-2.672670940484249462116075890528e-06	-4.368302453182270803609676956825e-05	0.000000000000000000000000000000e+00
-4.932464799951042550674173980951e+03	-2.831253289965953160773779948012e-06	-4.375527938162480603339135609708e-05	0.000000000000000000000000000000e+00
-4.932364799951042186876293271780e+03	-2.990999016695627991068145296039e-06	-4.382704691832093230096159541809e-05	0.000000000000000000000000000000e+00
-4.932264799951041823078412562609e+03	-3.151908358134323633872528325206e-06	-4.389832861021110996333632892075e-05	0.000000000000000000000000000000e+00
-4.932164799951041459280531853437e+03	-3.313981535964180981363282410546e-06	-4.396912593134753578479403945956e-05	0.000000000000000000000000000000e+00
-4.932064799951041095482651144266e+03	-3.477218756063888933856590932048e-06	-4.403944036148668553839330419564e-05	0.000000000000000000000000000000e+00
-4.931964799951040731684770435095e+03	-3.641620208484417329386105197098e-06	-4.410927338604127029720453068151e-05	0.000000000000000000000000000000e+00
-4.931864799951040367886889725924e+03	-3.807186067424983654374024549805e-06	-4.417862649603206397653371029222e-05	0.000000000000000000000000000000e+00
-4.931764799951040004089009016752e+03	-3.973916491209330615393818808556e-06	-4.424750118803958857461103293396e-05	0.000000000000000000000000000000e+00
-4.931664799951039640291128307581e+03	-4.141811622262240456641708280516e-06	-4.431589896415566388800794106473e-05	0.000000000000000000000000000000e+00
-4.931564799951039276493247598410e+03	-4.310871587086321174984212406534e-06	-4.438382133193484880683693516445e-05	0.000000000000000000000000000000e+00
-4.931464799951038912695366889238e+03	-4.481096496239069291262976935108e-06	-4.445126980434572675588908441391e-05	0.000000000000000000000000000000e+00
-4.931364799951038548897486180067e+03	-4.652486444310172755440147690509e-06	-4.451824589972208949181786685756e-05	0.000000000000000000000000000000e+00
-4.931264799951038185099605470896e+03	-4.825041509899123865802439414807e-06	-4.458475114171395826999713674077e-05	0.000000000000000000000000000000e+00
-4.931164799951037821301724761724e+03	-4.998761755593072745522224831216e-06	-4.465078705923851014368899936535e-05	0.000000000000000000000000000000e+00
-4.931064799951037457503844052553e+03	-5.173647227944968810420690169538e-06	-4.471635518643083485662223508506e-05	0.000000000000000000000000000000e+00
-4.930964799951037093705963343382e+03	-5.349697957451938558923274641410e-06	-4.478145706259464430172567706023e-05	0.000000000000000000000000000000e+00
-4.930864799951036729908082634211e+03	-5.526913958533982693436224786776e-06	-4.484609423215277191569066994603e-05	0.000000000000000000000000000000e+00
-4.930764799951036366110201925039e+03	-5.705295229512915493146063550256e-06	-4.491026824459759075837059216774e-05	0.000000000000000000000000000000e+00
-4.930664799951036002312321215868e+03	-5.884841752591581166592811513727e-06	-4.497398065444132994822670768009e-05	0.000000000000000000000000000000e+00
-4.930564799951035638514440506697e+03	-6.065553493833356501379380082417e-06	-4.503723302116621491492098883214e-05	0.000000000000000000000000000000e+00
-4.930464799951035274716559797525e+03	-6.247430403141891530139143129396e-06	-4.510002690917454666553673692242e-05	0.000000000000000000000000000000e+00
-4.930364799951034910918679088354e+03	-6.430472414241173763089359782796e-06	-4.516236388773862519673690796296e-05	0.000000000000000000000000000000e+00
-4.930264799951034547120798379183e+03	-6.614679444655837213106353705827e-06	-4.522424553095056448670518989275e-05	0.000000000000000000000000000000e+00
-4.930164799951034183322917670012e+03	-6.800051395691757717936864330310e-06	-4.528567341767199906686983124082e-05	0.000000000000000000000000000000e+00
-4.930064799951033819525036960840e+03	-6.986588152416910842623046923316e-06	-4.534664913148365506835590910129e-05	0.000000000000000000000000000000e+00
-4.929964799951033455727156251669e+03	-7.174289583642520314228380878818e-06	-4.540717426063485350580181676428e-05	0.000000000000000000000000000000e+00
-4.929864799951033091929275542498e+03	-7.363155541904486824469119182757e-06	-4.546725039799282382579556638369e-05	0.000000000000000000000000000000e+00
-4.929764799951032728131394833326e+03	-7.553185863445086188822964745615e-06	-4.552687914099199035025677950728e-05	0.000000000000000000000000000000e+00
-4.929664799951032364333514124155e+03	-7.744380368194954649806865942807e-06	-4.558606209158308931322922674667e-05	0.000000000000000000000000000000e+00
-4.929564799951032000535633414984e+03	-7.936738859755329984204882953769e-06	-4.564480085618219780624685300019e-05	0.000000000000000000000000000000e+00
-4.929464799951031636737752705812e+03	-8.130261125380607706552432700775e-06	-4.570309704561964752721897609078e-05	0.000000000000000000000000000000e+00
-4.929364799951031272939871996641e+03	-8.324946935961159005801235366562e-06	-4.576095227508884366162539292233e-05	0.000000000000000000000000000000e+00
-4.929264799951030909141991287470e+03	-8.520796046006427355823907576760e-06	-4.581836816409496856723065905115e-05	0.000000000000000000000000000000e+00
-4.929164799951030545344110578299e+03	-8.717808193628319893384200078845e-06	-4.587534633640357026231754167256e-05	0.000000000000000000000000000000e+00
-4.929064799951030181546229869127e+03	-8.915983100524852905991411711195e-06	-4.593188841998906959875753619471e-05	0.000000000000000000000000000000e+00
-4.928964799951029817748349159956e+03	-9.115320471964119192274760006267e-06	-4.598799604698314546233697819311e-05	0.000000000000000000000000000000e+00
-4.928864799951029453950468450785e+03	-9.315819996768512920373717101086e-06	-4.604367085362301832912948484910e-05	0.000000000000000000000000000000e+00
-4.928764799951029090152587741613e+03	-9.517481347299250947859884652846e-06	-4.609891448019965928296903800998e-05	0.000000000000000000000000000000e+00
-4.928664799951028726354707032442e+03	-9.720304179441149945608939553221e-06	-4.615372857100587028391508459535e-05	0.000000000000000000000000000000e+00
-4.928564799951028362556826323271e+03	-9.924288132587738946719692345599e-06	-4.620811477428426956902754452194e-05	0.000000000000000000000000000000e+00
-4.928464799951027998758945614100e+03	-1.012943282962661245279016586363e-05	-4.626207474217519573797888221556e-05	0.000000000000000000000000000000e+00
-4.928364799951027634961064904928e+03	-1.033573787692509524831826345226e-05	-4.631561013066449664218535153815e-05	0.000000000000000000000000000000e+00
-4.928264799951027271163184195757e+03	-1.054320286431618843004092561655e-05	-4.636872259953123695877530430209e-05	0.000000000000000000000000000000e+00
-4.928164799951026907365303486586e+03	-1.075182736508477632242104099491e-05	-4.642141381229532444939456237165e-05	0.000000000000000000000000000000e+00
-4.928064799951026543567422777414e+03	-1.096161093595416712411557552675e-05	-4.647368543616500069374022907631e-05	0.000000000000000000000000000000e+00
-4.927964799951026179769542068243e+03	-1.117255311707289444059145594457e-05	-4.652553914198428438924945438337e-05	0.000000000000000000000000000000e+00
-4.927864799951025815971661359072e+03	-1.138465343200180850200941423678e-05	-4.657697660418030623057095152006e-05	0.000000000000000000000000000000e+00
-4.927764799951025452173780649900e+03	-1.159791138770145367824400406409e-05	-4.662799950071054214508284307961e-05	0.000000000000000000000000000000e+00
-4.927664799951025088375899940729e+03	-1.181232647451974584356694519816e-05	-4.667860951300999231830188285208e-05	0.000000000000000000000000000000e+00
-4.927564799951024724578019231558e+03	-1.202789816617993773253253442235e-05	-4.672880832593823824654827303604e-05	0.000000000000000000000000000000e+00
-4.927464799951024360780138522387e+03	-1.224462591976887059299922838607e-05	-4.677859762772643202697470110607e-05	0.000000000000000000000000000000e+00
-4.927364799951023996982257813215e+03	-1.246250917572552230068276546415e-05	-4.682797910992420433243244026755e-05	0.000000000000000000000000000000e+00
-4.927264799951023633184377104044e+03	-1.268154735782982313612061997521e-05	-4.687695446734647751864735742977e-05	0.000000000000000000000000000000e+00
-4.927164799951023269386496394873e+03	-1.290173987319180529261767459426e-05	-4.692552539802021096876014083499e-05	0.000000000000000000000000000000e+00
-4.927064799951022905588615685701e+03	-1.312308611224101665847143610710e-05	-4.697369360313103124138570110269e-05	0.000000000000000000000000000000e+00
-4.926964799951022541790734976530e+03	-1.334558544871623106072879016981e-05	-4.702146078696984866614541620500e-05	0.000000000000000000000000000000e+00
-4.926864799951022177992854267359e+03	-1.356923723965545835860608409051e-05	-4.706882865687931130887350361647e-05	0.000000000000000000000000000000e+00
-4.926764799951021814194973558187e+03	-1.379404082538622897558412000452e-05	-4.711579892320027248935054853263e-05	0.000000000000000000000000000000e+00
-4.926664799951021450397092849016e+03	-1.401999552951620538622078820934e-05	-4.716237329921808889244758122850e-05	0.000000000000000000000000000000e+00
-4.926564799951021086599212139845e+03	-1.424710065892405957130913835007e-05	-4.720855350110891867927015441708e-05	0.000000000000000000000000000000e+00
-4.926464799951020722801331430674e+03	-1.447535550375066895742361822164e-05	-4.725434124788590440182159402305e-05	0.000000000000000000000000000000e+00
-4.926364799951020359003450721502e+03	-1.470475933739056985448227787838e-05	-4.729973826134530848382120371554e-05	0.000000000000000000000000000000e+00
-4.926264799951019995205570012331e+03	-1.493531141648375140055376997239e-05	-4.734474626601255383383237695938e-05	0.000000000000000000000000000000e+00
-4.926164799951019631407689303160e+03	-1.516701098090772055720747146790e-05	-4.738936698908820347201850675667e-05	0.000000000000000000000000000000e+00
-4.926064799951019267609808593988e+03	-1.539985725376986864859282788665e-05	-4.743360216039388594679027111312e-05	0.000000000000000000000000000000e+00
-4.925964799951018903811927884817e+03	-1.563384944140014113831381459274e-05	-4.747745351231812588376282602276e-05	0.000000000000000000000000000000e+00
-4.925864799951018540014047175646e+03	-1.586898673334398015091241396224e-05	-4.752092277976213387713153024627e-05	0.000000000000000000000000000000e+00
-4.925764799951018176216166466475e+03	-1.610526830235559564213562722124e-05	-4.756401170008551506588473367643e-05	0.000000000000000000000000000000e+00
-4.925664799951017812418285757303e+03	-1.634269330439152456040455274611e-05	-4.760672201305190994738078535953e-05	0.000000000000000000000000000000e+00
-4.925564799951017448620405048132e+03	-1.658126087860448477574910886023e-05	-4.764905546077459453334357331045e-05	0.000000000000000000000000000000e+00
-4.925464799951017084822524338961e+03	-1.682097014733752038807661211006e-05	-4.769101378766199241443154988040e-05	0.000000000000000000000000000000e+00
-4.925364799951016721024643629789e+03	-1.706182021611845874356494512369e-05	-4.773259874036315294348886695275e-05	0.000000000000000000000000000000e+00
-4.925264799951016357226762920618e+03	-1.730381017365466221852136896597e-05	-4.777381206771314132736999669149e-05	0.000000000000000000000000000000e+00
-4.925164799951015993428882211447e+03	-1.754693909182808832323413605891e-05	-4.781465552067838806118288408342e-05	0.000000000000000000000000000000e+00
-4.925064799951015629631001502275e+03	-1.779120602569063779702616956424e-05	-4.785513085230199092868705323944e-05	0.000000000000000000000000000000e+00
-4.924964799951015265833120793104e+03	-1.803661001345979069451080922803e-05	-4.789523981764894246379235531741e-05	0.000000000000000000000000000000e+00
-4.924864799951014902035240083933e+03	-1.828315007651458467315824796273e-05	-4.793498417375129642568551413540e-05	0.000000000000000000000000000000e+00
-4.924764799951014538237359374762e+03	-1.853082521939185755514151177081e-05	-4.797436567955331394516593768174e-05	0.000000000000000000000000000000e+00
-4.924664799951014174439478665590e+03	-1.877963442978280498543881826823e-05	-4.801338609585653513208217124664e-05	0.000000000000000000000000000000e+00
-4.924564799951013810641597956419e+03	-1.902957667852983963366515773874e-05	-4.805204718526479647265972627856e-05	0.000000000000000000000000000000e+00
-4.924464799951013446843717247248e+03	-1.928065091962374516336951868478e-05	-4.809035071212920756924744103422e-05	0.000000000000000000000000000000e+00
-4.924364799951013083045836538076e+03	-1.953285609020114868572028099525e-05	-4.812829844249308044621879498770e-05	0.000000000000000000000000000000e+00
-4.924264799951012719247955828905e+03	-1.978619111054227442812909754100e-05	-4.816589214403681819829175503322e-05	0.000000000000000000000000000000e+00
-4.924164799951012355450075119734e+03	-2.004065488406903282792188847328e-05	-4.820313358602272909994926330945e-05	0.000000000000000000000000000000e+00
-4.924064799951011991652194410563e+03	-2.029624629734335695963043377787e-05	-4.824002453923983393859614698940e-05	0.000000000000000000000000000000e+00
-4.923964799951011627854313701391e+03	-2.055296422006590826864896870418e-05	-4.827656677594860558508024772628e-05	0.000000000000000000000000000000e+00
-4.923864799951011264056432992220e+03	-2.081080750507503980290674450160e-05	-4.831276206982568145915923896183e-05	0.000000000000000000000000000000e+00
-4.923764799951010900258552283049e+03	-2.106977498834608470519233480722e-05	-4.834861219590851500859524092490e-05	0.000000000000000000000000000000e+00
-4.923664799951010536460671573877e+03	-2.132986548899094963733895358171e-05	-4.838411893054001363572227956134e-05	0.000000000000000000000000000000e+00
-4.923564799951010172662790864706e+03	-2.159107780925797586682110540401e-05	-4.841928405131311563764154315415e-05	0.000000000000000000000000000000e+00
-4.923464799951009808864910155535e+03	-2.185341073453217304784802765827e-05	-4.845410933701534004136232680615e-05	0.000000000000000000000000000000e+00
-4.923364799951009445067029446363e+03	-2.211686303333569694794594195919e-05	-4.848859656757331611015224281935e-05	0.000000000000000000000000000000e+00
-4.923264799951009081269148737192e+03	-2.238143345732866937585099631480e-05	-4.852274752399724508725165073031e-05	0.000000000000000000000000000000e+00
-4.923164799951008717471268028021e+03	-2.264712074131027593620890669968e-05	-4.855656398832534838706093127669e-05	0.000000000000000000000000000000e+00
-4.923064799951008353673387318850e+03	-2.291392360322019243305813329670e-05	-4.859004774356830223380060429506e-05	0.000000000000000000000000000000e+00
-4.922964799951007989875506609678e+03	-2.318184074414030265264691221816e-05	-4.862320057365359098500851020574e-05	0.000000000000000000000000000000e+00
-4.922864799951007626077625900507e+03	-2.345087084829674140690203287818e-05	-4.865602426336988078382772560104e-05	0.000000000000000000000000000000e+00
-4.922764799951007262279745191336e+03	-2.372101258306221879183610379282e-05	-4.868852059831135255371301062688e-05	0.000000000000000000000000000000e+00
-4.922664799951006898481864482164e+03	-2.399226459895865276594761894557e-05	-4.872069136482198078302863208933e-05	0.000000000000000000000000000000e+00
-4.922564799951006534683983772993e+03	-2.426462552966014054179992587290e-05	-4.875253834993982586217334262990e-05	0.000000000000000000000000000000e+00
-4.922464799951006170886103063822e+03	-2.453809399199619764001152610877e-05	-4.878406334134127898686031366005e-05	0.000000000000000000000000000000e+00
-4.922364799951005807088222354650e+03	-2.481266858595532898016169931488e-05	-4.881526812728527995634275615799e-05	0.000000000000000000000000000000e+00
-4.922264799951005443290341645479e+03	-2.508834789468889812729356092458e-05	-4.884615449655753497163954146565e-05	0.000000000000000000000000000000e+00
-4.922164799951005079492460936308e+03	-2.536513048451529808214634231778e-05	-4.887672423841469377617935387903e-05	0.000000000000000000000000000000e+00
-4.922064799951004715694580227137e+03	-2.564301490492444394390762762992e-05	-4.890697914252852002018126520433e-05	0.000000000000000000000000000000e+00
-4.921964799951004351896699517965e+03	-2.592199968858256034043123505750e-05	-4.893692099893002774371741914194e-05	0.000000000000000000000000000000e+00
-4.921864799951003988098818808794e+03	-2.620208335133729750723863283213e-05	-4.896655159795363141230287173933e-05	0.000000000000000000000000000000e+00
-4.921764799951003624300938099623e+03	-2.648326439222310825266810951906e-05	-4.899587273018124174237680756860e-05	0.000000000000000000000000000000e+00
-4.921664799951003260503057390451e+03	-2.676554129346699422938894719071e-05	-4.902488618638638185557449000740e-05	0.000000000000000000000000000000e+00
-4.921564799951002896705176681280e+03	-2.704891252049451986832692695906e-05	-4.905359375747826955168132134766e-05	0.000000000000000000000000000000e+00
-4.921464799951002532907295972109e+03	-2.733337652193614479697800212499e-05	-4.908199723444588602905974683566e-05	0.000000000000000000000000000000e+00
-4.921364799951002169109415262938e+03	-2.761893172963387813024192796174e-05	-4.911009840830205138133973674641e-05	0.000000000000000000000000000000e+00
-4.921264799951001805311534553766e+03	-2.790557655864820042366722385729e-05	-4.913789907002748654158211238929e-05	0.000000000000000000000000000000e+00
-4.921164799951001441513653844595e+03	-2.819330940726534815679756029727e-05	-4.916540101051485489765113801042e-05	0.000000000000000000000000000000e+00
-4.921064799951001077715773135424e+03	-2.848212865700487604332484525838e-05	-4.919260602051281068385069072946e-05	0.000000000000000000000000000000e+00
-4.920964799951000713917892426252e+03	-2.877203267262753782563047821874e-05	-4.921951589057003382003327440763e-05	0.000000000000000000000000000000e+00
-4.920864799951000350120011717081e+03	-2.906301980214345844866045964761e-05	-4.924613241097925797444545548132e-05	0.000000000000000000000000000000e+00
-4.920764799950999986322131007910e+03	-2.935508837682063827071582418071e-05	-4.927245737172132573162761093322e-05	0.000000000000000000000000000000e+00
-4.920664799950999622524250298738e+03	-2.964823671119376220610408534384e-05	-4.929849256240918955020505198839e-05	0.000000000000000000000000000000e+00
-4.920564799950999258726369589567e+03	-2.994246310307330363525632477284e-05	-4.932423977223196015452419405101e-05	0.000000000000000000000000000000e+00
-4.920464799950998894928488880396e+03	-3.023776583355495696362781610222e-05	-4.934970078989893459749799253800e-05	0.000000000000000000000000000000e+00
-4.920364799950998531130608171225e+03	-3.053414316702935478366892629865e-05	-4.937487740358362432345137871259e-05	0.000000000000000000000000000000e+00
-4.920264799950998167332727462053e+03	-3.083159335119213062623849674893e-05	-4.939977140086781033602100765556e-05	0.000000000000000000000000000000e+00
-4.920164799950997803534846752882e+03	-3.113011461705423921003318965539e-05	-4.942438456868557126100069409880e-05	0.000000000000000000000000000000e+00
-4.920064799950997439736966043711e+03	-3.142970517895265954990899337496e-05	-4.944871869326733851424116039652e-05	0.000000000000000000000000000000e+00
-4.919964799950997075939085334539e+03	-3.173036323456132845816438092790e-05	-4.947277556008393791702262842769e-05	0.000000000000000000000000000000e+00
-4.919864799950996712141204625368e+03	-3.203208696490242979966131531278e-05	-4.949655695379069229779961380800e-05	0.000000000000000000000000000000e+00
-4.919764799950996348343323916197e+03	-3.233487453435798867880726636947e-05	-4.952006465817146310757351779230e-05	0.000000000000000000000000000000e+00
-4.919664799950995984545443207026e+03	-3.263872409068177055839823919037e-05	-4.954330045608275979790099952105e-05	0.000000000000000000000000000000e+00
-4.919564799950995620747562497854e+03	-3.294363376501149208658639211400e-05	-4.956626612939782887011161416346e-05	0.000000000000000000000000000000e+00
-4.919464799950995256949681788683e+03	-3.324960167188131652691793216370e-05	-4.958896345895078358210691926722e-05	0.000000000000000000000000000000e+00
-4.919364799950994893151801079512e+03	-3.355662590923470833034064630951e-05	-4.961139422448071332636884700484e-05	0.000000000000000000000000000000e+00
-4.919264799950994529353920370340e+03	-3.386470455843755875775455410626e-05	-4.963356020457585399434027872978e-05	0.000000000000000000000000000000e+00
-4.919164799950994165556039661169e+03	-3.417383568429162998695072794852e-05	-4.965546317661773801201488542922e-05	0.000000000000000000000000000000e+00
-4.919064799950993801758158951998e+03	-3.448401733504831770393828094257e-05	-4.967710491672539180937201441779e-05	0.000000000000000000000000000000e+00
-4.918964799950993437960278242826e+03	-3.479524754242271184986878829193e-05	-4.969848719969953328981157603117e-05	0.000000000000000000000000000000e+00
-4.918864799950993074162397533655e+03	-3.510752432160796229982172023121e-05	-4.971961179896679640464324245741e-05	0.000000000000000000000000000000e+00
-4.918764799950992710364516824484e+03	-3.542084567128999013103235471434e-05	-4.974048048652399638515711477460e-05	0.000000000000000000000000000000e+00
-4.918664799950992346566636115313e+03	-3.573520957366244961287207737577e-05	-4.976109503288239497469438998856e-05	0.000000000000000000000000000000e+00
-4.918564799950991982768755406141e+03	-3.605061399444205611506189534943e-05	-4.978145720701199954203591824253e-05	0.000000000000000000000000000000e+00
-4.918464799950991618970874696970e+03	-3.636705688288417151390191639493e-05	-4.980156877628590285237222823334e-05	0.000000000000000000000000000000e+00
-4.918364799950991255172993987799e+03	-3.668453617179875551673404188158e-05	-4.982143150642462961453713066184e-05	0.000000000000000000000000000000e+00
-4.918264799950990891375113278627e+03	-3.700304977756658126068420311405e-05	-4.984104716144053046208636792436e-05	0.000000000000000000000000000000e+00
-4.918164799950990527577232569456e+03	-3.732259560015576939579276527503e-05	-4.986041750358219626316699790713e-05	0.000000000000000000000000000000e+00
-4.918064799950990163779351860285e+03	-3.764317152313864065253309898473e-05	-4.987954429327890631170466795297e-05	0.000000000000000000000000000000e+00
-4.917964799950989799981471151114e+03	-3.796477541370887334119116340858e-05	-4.989842928908512395243593506855e-05	0.000000000000000000000000000000e+00
-4.917864799950989436183590441942e+03	-3.828740512269897255936967894741e-05	-4.991707424762499898220416416628e-05	0.000000000000000000000000000000e+00
-4.917764799950989072385709732771e+03	-3.861105848459805110761688951015e-05	-4.993548092353693103762762861564e-05	0.000000000000000000000000000000e+00
-4.917664799950988708587829023600e+03	-3.893573331756988823186202419713e-05	-4.995365106941816686408550096665e-05	0.000000000000000000000000000000e+00
-4.917564799950988344789948314428e+03	-3.926142742347134073155681677214e-05	-4.997158643576942468975815581089e-05	0.000000000000000000000000000000e+00
-4.917464799950987980992067605257e+03	-3.958813858787104544715088061402e-05	-4.998928877093956603351251888334e-05	0.000000000000000000000000000000e+00
-4.917364799950987617194186896086e+03	-3.991586458006840635063736111299e-05	-5.000675982107031494663246240506e-05	0.000000000000000000000000000000e+00
-4.917264799950987253396306186914e+03	-4.024460315311294077806822389043e-05	-5.002400133004100435960351256348e-05	0.000000000000000000000000000000e+00
-4.917164799950986889598425477743e+03	-4.057435204382386283129477422271e-05	-5.004101503941339019153333733669e-05	0.000000000000000000000000000000e+00
-4.917064799950986525800544768572e+03	-4.090510897281005302673212442599e-05	-5.005780268837648578836296842098e-05	0.000000000000000000000000000000e+00
-4.916964799950986162002664059401e+03	-4.123687164449027866587604851389e-05	-5.007436601369145057118664743356e-05	0.000000000000000000000000000000e+00
-4.916864799950985798204783350229e+03	-4.156963774711373946647158250656e-05	-5.009070674963653967094387442494e-05	0.000000000000000000000000000000e+00
-4.916764799950985434406902641058e+03	-4.190340495278093845433337039097e-05	-5.010682662795208066816576852887e-05	0.000000000000000000000000000000e+00
-4.916664799950985070609021931887e+03	-4.223817091746480357691839735423e-05	-5.012272737778553164788436502519e-05	0.000000000000000000000000000000e+00
-4.916564799950984706811141222715e+03	-4.257393328103220234018624901218e-05	-5.013841072563655280706906847144e-05	0.000000000000000000000000000000e+00
-4.916464799950984343013260513544e+03	-4.291068966726567328589386773885e-05	-5.015387839530216615348962028165e-05	0.000000000000000000000000000000e+00
-4.916364799950983979215379804373e+03	-4.324843768388555049217783499138e-05	-5.016913210782194230963337844287e-05	0.000000000000000000000000000000e+00
-4.916264799950983615417499095201e+03	-4.358717492257231169083472877013e-05	-5.018417358142325507925837757561e-05	0.000000000000000000000000000000e+00
-4.916164799950983251619618386030e+03	-4.392689895898928552657111690216e-05	-5.019900453146661055284574737279e-05	0.000000000000000000000000000000e+00
-4.916064799950982887821737676859e+03	-4.426760735280565019558740580408e-05	-5.021362667039100331810644317621e-05	0.000000000000000000000000000000e+00
-4.915964799950982524023856967688e+03	-4.460929764771974379228627882732e-05	-5.022804170765933365686017886276e-05	0.000000000000000000000000000000e+00
-4.915864799950982160225976258516e+03	-4.495196737148267281157856811724e-05	-5.024225134970391960960445221218e-05	0.000000000000000000000000000000e+00
-4.915764799950981796428095549345e+03	-4.529561403592221880678655998587e-05	-5.025625729987204292140146044687e-05	0.000000000000000000000000000000e+00
-4.915664799950981432630214840174e+03	-4.564023513696705675567188986719e-05	-5.027006125837155597413721808131e-05	0.000000000000000000000000000000e+00
-4.915564799950981068832334131002e+03	-4.598582815467129191085160488939e-05	-5.028366492221657003394361118431e-05	0.000000000000000000000000000000e+00
-4.915464799950980705034453421831e+03	-4.633239055323928802954808192638e-05	-5.029706998517320448499265395093e-05	0.000000000000000000000000000000e+00
-4.915364799950980341236572712660e+03	-4.667991978105079375893637916306e-05	-5.031027813770538349713579151512e-05	0.000000000000000000000000000000e+00
-4.915264799950979977438692003489e+03	-4.702841327068637395335259920870e-05	-5.032329106692074789002402934734e-05	0.000000000000000000000000000000e+00
-4.915164799950979613640811294317e+03	-4.737786843895316625215399786164e-05	-5.033611045651658732601879675528e-05	0.000000000000000000000000000000e+00
-4.915064799950979249842930585146e+03	-4.772828268691091548438579228453e-05	-5.034873798672586059452932483183e-05	0.000000000000000000000000000000e+00
-4.914964799950978886045049875975e+03	-4.807965339989833333409971483086e-05	-5.036117533426330398777653885034e-05	0.000000000000000000000000000000e+00
-4.914864799950978522247169166803e+03	-4.843197794755972227995211021323e-05	-5.037342417227159388666557493508e-05	0.000000000000000000000000000000e+00
-4.914764799950978158449288457632e+03	-4.878525368387195867677166849496e-05	-5.038548617026759066182123314448e-05	0.000000000000000000000000000000e+00
-4.914664799950977794651407748461e+03	-4.913947794717172655887954535459e-05	-5.039736299408867066604994500167e-05	0.000000000000000000000000000000e+00
-4.914564799950977430853527039289e+03	-4.949464806018309025658838407047e-05	-5.040905630583911243691036530024e-05	0.000000000000000000000000000000e+00
-4.914464799950977067055646330118e+03	-4.985076133004535161577161495039e-05	-5.042056776383657776697405639155e-05	0.000000000000000000000000000000e+00
-4.914364799950976703257765620947e+03	-5.020781504834118504423945417159e-05	-5.043189902255867408924910888501e-05	0.000000000000000000000000000000e+00
-4.914264799950976339459884911776e+03	-5.056580649112513847634811647858e-05	-5.044305173258959140150312072670e-05	0.000000000000000000000000000000e+00
-4.914164799950975975662004202604e+03	-5.092473291895235795430710301623e-05	-5.045402754056682050574911269081e-05	0.000000000000000000000000000000e+00
-4.914064799950975611864123493433e+03	-5.128459157690768490398328105506e-05	-5.046482808912795933915795831837e-05	0.000000000000000000000000000000e+00
-4.913964799950975248066242784262e+03	-5.164537969463498380366661688612e-05	-5.047545501685761417266090633760e-05	0.000000000000000000000000000000e+00
-4.913864799950974884268362075090e+03	-5.200709448636682221854196650490e-05	-5.048590995823436179592430539387e-05	0.000000000000000000000000000000e+00
-4.913764799950974520470481365919e+03	-5.236973315095442866196756570574e-05	-5.049619454357783367506873339892e-05	0.000000000000000000000000000000e+00
-4.913664799950974156672600656748e+03	-5.273329287189796216487810975870e-05	-5.050631039899586109676032918969e-05	0.000000000000000000000000000000e+00
-4.913564799950973792874719947577e+03	-5.309777081737705289573095446265e-05	-5.051625914633170840372863863443e-05	0.000000000000000000000000000000e+00
-4.913464799950973429076839238405e+03	-5.346316414028166804110406284956e-05	-5.052604240311144175555602142680e-05	0.000000000000000000000000000000e+00
-4.913364799950973065278958529234e+03	-5.382946997824326228936422933380e-05	-5.053566178249131821825779198321e-05	0.000000000000000000000000000000e+00
-4.913264799950972701481077820063e+03	-5.419668545366623324619631540955e-05	-5.054511889320535103671538923464e-05	0.000000000000000000000000000000e+00
-4.913164799950972337683197110891e+03	-5.456480767375967500572991886187e-05	-5.055441533951290201216385855609e-05	0.000000000000000000000000000000e+00
-4.913064799950971973885316401720e+03	-5.493383373056940954847274238837e-05	-5.056355272114640262868731634960e-05	0.000000000000000000000000000000e+00
-4.912964799950971610087435692549e+03	-5.530376070101033662363212983770e-05	-5.057253263325917682366808514338e-05	0.000000000000000000000000000000e+00
-4.912864799950971246289554983377e+03	-5.567458564689906823450687989308e-05	-5.058135666637334507339876510379e-05	0.000000000000000000000000000000e+00
-4.912764799950970882491674274206e+03	-5.604630561498686805574007130382e-05	-5.059002640632784367517513213208e-05	0.000000000000000000000000000000e+00
-4.912664799950970518693793565035e+03	-5.641891763699288222990574359628e-05	-5.059854343422654567334270647727e-05	0.000000000000000000000000000000e+00
-4.912564799950970154895912855864e+03	-5.679241872963763443837512112644e-05	-5.060690932638646987676983579618e-05	0.000000000000000000000000000000e+00
-4.912464799950969791098032146692e+03	-5.716680589467686656162531688707e-05	-5.061512565428611184906518283277e-05	0.000000000000000000000000000000e+00
-4.912364799950969427300151437521e+03	-5.754207611893564361382757965657e-05	-5.062319398451386976648530557910e-05	0.000000000000000000000000000000e+00
-4.912264799950969063502270728350e+03	-5.791822637434275683303297466153e-05	-5.063111587871657191979590795228e-05	0.000000000000000000000000000000e+00
-4.912164799950968699704390019178e+03	-5.829525361796542492695549775306e-05	-5.063889289354813974140465115958e-05	0.000000000000000000000000000000e+00
-4.912064799950968335906509310007e+03	-5.867315479204425959303473292472e-05	-5.064652658061832537139332344189e-05	0.000000000000000000000000000000e+00
-4.911964799950967972108628600836e+03	-5.905192682402856985167741155074e-05	-5.065401848644158474882157050523e-05	0.000000000000000000000000000000e+00
-4.911864799950967608310747891665e+03	-5.943156662661191710125135889697e-05	-5.066137015238605234698429646834e-05	0.000000000000000000000000000000e+00
-4.911764799950967244512867182493e+03	-5.981207109776798865746760824891e-05	-5.066858311462261755262273532630e-05	0.000000000000000000000000000000e+00
-4.911664799950966880714986473322e+03	-6.019343712078674234330563641571e-05	-5.067565890407413657040708310220e-05	0.000000000000000000000000000000e+00
-4.911564799950966516917105764151e+03	-6.057566156431085601079961078241e-05	-5.068259904636476630016353461805e-05	0.000000000000000000000000000000e+00
-4.911464799950966153119225054979e+03	-6.095874128237244133710417970384e-05	-5.068940506176937275300067864414e-05	0.000000000000000000000000000000e+00
-4.911364799950965789321344345808e+03	-6.134267311443007610494843051541e-05	-5.069607846516309532149818783964e-05	0.000000000000000000000000000000e+00
-4.911264799950965425523463636637e+03	-6.172745388540613463868728105766e-05	-5.070262076597103302263991331245e-05	0.000000000000000000000000000000e+00
-4.911164799950965061725582927465e+03	-6.211308040572434863331452437052e-05	-5.070903346811801883217349362631e-05	0.000000000000000000000000000000e+00
-4.911064799950964697927702218294e+03	-6.249954947134769324412761903886e-05	-5.071531806997854987303225859918e-05	0.000000000000000000000000000000e+00
-4.910964799950964334129821509123e+03	-6.288685786381658488451706912059e-05	-5.072147606432681247144722558318e-05	0.000000000000000000000000000000e+00
-4.910864799950963970331940799952e+03	-6.327500235028731619298103527882e-05	-5.072750893828684951459423446707e-05	0.000000000000000000000000000000e+00
-4.910764799950963606534060090780e+03	-6.366397968357080270826453549660e-05	-5.073341817328284978098548729797e-05	0.000000000000000000000000000000e+00
-4.910664799950963242736179381609e+03	-6.405378660217162770009607930533e-05	-5.073920524498956601986907055668e-05	0.000000000000000000000000000000e+00
-4.910564799950962878938298672438e+03	-6.444441983032730384035879911409e-05	-5.074487162328285500337288205230e-05	0.000000000000000000000000000000e+00
-4.910464799950962515140417963266e+03	-6.483587607804794145007626360311e-05	-5.075041877219034632765654047049e-05	0.000000000000000000000000000000e+00
-4.910364799950962151342537254095e+03	-6.522815204115607937672416394292e-05	-5.075584814984223996307127757532e-05	0.000000000000000000000000000000e+00
-4.910264799950961787544656544924e+03	-6.562124440132685468472090173364e-05	-5.076116120842225965838212520254e-05	0.000000000000000000000000000000e+00
-4.910164799950961423746775835752e+03	-6.601514982612845694898845438914e-05	-5.076635939411869443641661669986e-05	0.000000000000000000000000000000e+00
-4.910064799950961059948895126581e+03	-6.640986496906284004652920582856e-05	-5.077144414707561627256651726192e-05	0.000000000000000000000000000000e+00
-4.909964799950960696151014417410e+03	-6.680538646960675920865452281916e-05	-5.077641690134420619350680281556e-05	0.000000000000000000000000000000e+00
-4.909864799950960332353133708239e+03	-6.720171095325303846617498448879e-05	-5.078127908483422945371335566200e-05	0.000000000000000000000000000000e+00
-4.909764799950959968555252999067e+03	-6.759883503155212269766088928336e-05	-5.078603211926565301351579884148e-05	0.000000000000000000000000000000e+00
-4.909664799950959604757372289896e+03	-6.799675530215395493835450757558e-05	-5.079067742012038498989473511713e-05	0.000000000000000000000000000000e+00
-4.909564799950959240959491580725e+03	-6.839546834885009763457114351226e-05	-5.079521639659416318507770271573e-05	0.000000000000000000000000000000e+00
-4.909464799950958877161610871553e+03	-6.879497074161612494864331823763e-05	-5.079965045154859269293384782529e-05	0.000000000000000000000000000000e+00
-4.909364799950958513363730162382e+03	-6.919525903665431321946238663045e-05	-5.080398098146330547811300171190e-05	0.000000000000000000000000000000e+00
-4.909264799950958149565849453211e+03	-6.959632977643660247356327541723e-05	-5.080820937638828936177420869669e-05	0.000000000000000000000000000000e+00
-4.909164799950957785767968744040e+03	-6.999817948974782898675234266150e-05	-5.081233701989634575632223678632e-05	0.000000000000000000000000000000e+00
-4.909064799950957421970088034868e+03	-7.040080469172922889627835862925e-05	-5.081636528903568970167922702608e-05	0.000000000000000000000000000000e+00
-4.908964799950957058172207325697e+03	-7.080420188392223996860092016803e-05	-5.082029555428271253188221567854e-05	0.000000000000000000000000000000e+00
-4.908864799950956694374326616526e+03	-7.120836755431253376012051825583e-05	-5.082412917949488684321579512471e-05	0.000000000000000000000000000000e+00
-4.908764799950956330576445907354e+03	-7.161329817737438659108750727000e-05	-5.082786752186380021135275741884e-05	0.000000000000000000000000000000e+00
-4.908664799950955966778565198183e+03	-7.201899021411525380741841528831e-05	-5.083151193186838542013850084089e-05	0.000000000000000000000000000000e+00
-4.908564799950955602980684489012e+03	-7.242544011212066930316400004131e-05	-5.083506375322825233432910696507e-05	0.000000000000000000000000000000e+00
-4.908464799950955239182803779840e+03	-7.283264430559938898846611410320e-05	-5.083852432285720273144602465720e-05	0.000000000000000000000000000000e+00
-4.908364799950954875384923070669e+03	-7.324059921542879175553053539005e-05	-5.084189497081690098769304886339e-05	0.000000000000000000000000000000e+00
-4.908264799950954511587042361498e+03	-7.364930124920061925777869937804e-05	-5.084517702027068706540843812114e-05	0.000000000000000000000000000000e+00
-4.908164799950954147789161652327e+03	-7.405874680126690542437961628508e-05	-5.084837178743754535457932686171e-05	0.000000000000000000000000000000e+00
-4.908064799950953783991280943155e+03	-7.446893225278619057785206569733e-05	-5.085148058154624292094558857258e-05	0.000000000000000000000000000000e+00
-4.907964799950953420193400233984e+03	-7.487985397177004725979138077818e-05	-5.085450470478962360816599375113e-05	0.000000000000000000000000000000e+00
-4.907864799950953056395519524813e+03	-7.529150831312985000208504171582e-05	-5.085744545227905121778308461522e-05	0.000000000000000000000000000000e+00
-4.907764799950952692597638815641e+03	-7.570389161872377549108992234039e-05	-5.086030411199903564830465674262e-05	0.000000000000000000000000000000e+00
-4.907664799950952328799758106470e+03	-7.611700021740412799246128239261e-05	-5.086308196476198778329322336411e-05	0.000000000000000000000000000000e+00
-4.907564799950951965001877397299e+03	-7.653083042506490872147056903074e-05	-5.086578028416318444362639872303e-05	0.000000000000000000000000000000e+00
-4.907464799950951601203996688128e+03	-7.694537854468961560628487150737e-05	-5.086840033653584175997452998530e-05	0.000000000000000000000000000000e+00
-4.907364799950951237406115978956e+03	-7.736064086639935475937096542864e-05	-5.087094338090641893823998231916e-05	0.000000000000000000000000000000e+00
-4.907264799950950873608235269785e+03	-7.777661366750118234186101018324e-05	-5.087341066895002366895009449088e-05	0.000000000000000000000000000000e+00
-4.907164799950950509810354560614e+03	-7.819329321253674458351567988501e-05	-5.087580344494604115334820959582e-05	0.000000000000000000000000000000e+00
-4.907064799950950146012473851442e+03	-7.861067575333112109059463534777e-05	-5.087812294573389187849268844310e-05	0.000000000000000000000000000000e+00
-4.906964799950949782214593142271e+03	-7.902875752904199341437874171135e-05	-5.088037040066898590399968593800e-05	0.000000000000000000000000000000e+00
-4.906864799950949418416712433100e+03	-7.944753476620903046012678316856e-05	-5.088254703157883300284822225557e-05	0.000000000000000000000000000000e+00
-4.906764799950949054618831723928e+03	-7.986700367880355849910245513712e-05	-5.088465405271933576130186094311e-05	0.000000000000000000000000000000e+00
-4.906664799950948690820951014757e+03	-8.028716046827847512609016566998e-05	-5.088669267073125208541983788280e-05	0.000000000000000000000000000000e+00
-4.906564799950948327023070305586e+03	-8.070800132361840716239964610423e-05	-5.088866408459683389042121914869e-05	0.000000000000000000000000000000e+00
-4.906464799950947963225189596415e+03	-8.112952242139015316194083915491e-05	-5.089056948559663519663850972385e-05	0.000000000000000000000000000000e+00
-4.906364799950947599427308887243e+03	-8.155171992579338341531475231605e-05	-5.089241005726651673711502521513e-05	0.000000000000000000000000000000e+00
-4.906264799950947235629428178072e+03	-8.197458998871154324181165229390e-05	-5.089418697535480641926455835922e-05	0.000000000000000000000000000000e+00
-4.906164799950946871831547468901e+03	-8.239812874976310864711531722904e-05	-5.089590140777962919312049638876e-05	0.000000000000000000000000000000e+00
-4.906064799950946508033666759729e+03	-8.282233233635297750627884960650e-05	-5.089755451458648086507374763698e-05	0.000000000000000000000000000000e+00
-4.905964799950946144235786050558e+03	-8.324719686372421311240654695496e-05	-5.089914744790591033182791669276e-05	0.000000000000000000000000000000e+00
-4.905864799950945780437905341387e+03	-8.367271843500997746071595750905e-05	-5.090068135191140510226182058773e-05	0.000000000000000000000000000000e+00
-4.905764799950945416640024632215e+03	-8.409889314128576268819736938553e-05	-5.090215736277749365972650208434e-05	0.000000000000000000000000000000e+00
-4.905664799950945052842143923044e+03	-8.452571706162179869612632865383e-05	-5.090357660863799690214095972074e-05	0.000000000000000000000000000000e+00
-4.905564799950944689044263213873e+03	-8.495318626313582669080937126438e-05	-5.090494020954447609373164085333e-05	0.000000000000000000000000000000e+00
-4.905464799950944325246382504702e+03	-8.538129680104598114454700352738e-05	-5.090624927742486377588854162823e-05	0.000000000000000000000000000000e+00
-4.905364799950943961448501795530e+03	-8.581004471872405122735705251813e-05	-5.090750491604229796592864798477e-05	0.000000000000000000000000000000e+00
-4.905264799950943597650621086359e+03	-8.623942604774890486902388930801e-05	-5.090870822095413931497598358789e-05	0.000000000000000000000000000000e+00
-4.905164799950943233852740377188e+03	-8.666943680796017031916361750277e-05	-5.090986027947115089616753058621e-05	0.000000000000000000000000000000e+00
-4.905064799950942870054859668016e+03	-8.710007300751220231035953922571e-05	-5.091096217061692871461153764301e-05	0.000000000000000000000000000000e+00
-4.904964799950942506256978958845e+03	-8.753133064292825150920496213303e-05	-5.091201496508745419009023258639e-05	0.000000000000000000000000000000e+00
-4.904864799950942142459098249674e+03	-8.796320569915490501788912780512e-05	-5.091301972521090413777850036681e-05	0.000000000000000000000000000000e+00
-4.904764799950941778661217540503e+03	-8.839569414961673016369048117014e-05	-5.091397750490761660302485580587e-05	0.000000000000000000000000000000e+00
-4.904664799950941414863336831331e+03	-8.882879195627121644406737344113e-05	-5.091488934965025320777617934276e-05	0.000000000000000000000000000000e+00
-4.904564799950941051065456122160e+03	-8.926249506966390720712895001654e-05	-5.091575629642417156117337184718e-05	0.000000000000000000000000000000e+00
-4.904464799950940687267575412989e+03	-8.969679942898378883012200368796e-05	-5.091657937368800773431792849877e-05	0.000000000000000000000000000000e+00
-4.904364799950940323469694703817e+03	-9.013170096211896450098810529283e-05	-5.091735960133442814162796352662e-05	0.000000000000000000000000000000e+00
-4.904264799950939959671813994646e+03	-9.056719558571244997266513898637e-05	-5.091809799065108471010157598080e-05	0.000000000000000000000000000000e+00
-4.904164799950939595873933285475e+03	-9.100327920521834878814920744006e-05	-5.091879554428180721780544670807e-05	0.000000000000000000000000000000e+00
-4.904064799950939232076052576303e+03	-9.143994771495813592577378559056e-05	-5.091945325618794471016215208437e-05	0.000000000000000000000000000000e+00
-4.903964799950938868278171867132e+03	-9.187719699817729381019493217764e-05	-5.092007211160995763798986502024e-05	0.000000000000000000000000000000e+00
-4.903864799950938504480291157961e+03	-9.231502292710208384864806197001e-05	-5.092065308702916584960435075757e-05	0.000000000000000000000000000000e+00
-4.903764799950938140682410448790e+03	-9.275342136299660257027499543625e-05	-5.092119715012976763346408404232e-05	0.000000000000000000000000000000e+00
-4.903664799950937776884529739618e+03	-9.319238815622004105335834944768e-05	-5.092170525976099428608692698539e-05	0.000000000000000000000000000000e+00
-4.903564799950937413086649030447e+03	-9.363191914628422895562620542620e-05	-5.092217836589951540171919419642e-05	0.000000000000000000000000000000e+00
-4.903464799950937049288768321276e+03	-9.407201016191135472740980638662e-05	-5.092261740961204067364848091515e-05	0.000000000000000000000000000000e+00
-4.903364799950936685490887612104e+03	-9.451265702109191621776290714863e-05	-5.092302332301813175968741020938e-05	0.000000000000000000000000000000e+00
-4.903264799950936321693006902933e+03	-9.495385553114295588365140199372e-05	-5.092339702925321065930114317055e-05	0.000000000000000000000000000000e+00
-4.903164799950935957895126193762e+03	-9.539560148876643152441451301016e-05	-5.092373944243181203622369834783e-05	0.000000000000000000000000000000e+00
-4.903064799950935594097245484591e+03	-9.583789068010793938193203622689e-05	-5.092405146761101172392730007665e-05	0.000000000000000000000000000000e+00
-4.902964799950935230299364775419e+03	-9.628071888081551855595452416026e-05	-5.092433400075409240031695801143e-05	0.000000000000000000000000000000e+00
-4.902864799950934866501484066248e+03	-9.672408185609880778513952614972e-05	-5.092458792869440577406880965583e-05	0.000000000000000000000000000000e+00
-4.902764799950934502703603357077e+03	-9.716797536078832420083223331275e-05	-5.092481412909947194019369409723e-05	0.000000000000000000000000000000e+00
-4.902664799950934138905722647905e+03	-9.761239513939504023644355701350e-05	-5.092501347043526847098091070443e-05	0.000000000000000000000000000000e+00
-4.902564799950933775107841938734e+03	-9.805733692617015027220839229471e-05	-5.092518681193076345243078706382e-05	0.000000000000000000000000000000e+00
-4.902464799950933411309961229563e+03	-9.850279644516505412037837841055e-05	-5.092533500354264503233100991331e-05	0.000000000000000000000000000000e+00
-4.902364799950933047512080520391e+03	-9.894876941029155735084915646027e-05	-5.092545888592027458503103121146e-05	0.000000000000000000000000000000e+00
-4.902264799950932683714199811220e+03	-9.939525152538232911480359232925e-05	-5.092555929037087704544170541077e-05	0.000000000000000000000000000000e+00
-4.902164799950932319916319102049e+03	-9.984223848425149549362656031803e-05	-5.092563703882492775467868972861e-05	0.000000000000000000000000000000e+00
-4.902064799950931956118438392878e+03	-1.002897259707555581084714724227e-04	-5.092569294380177647493107562227e-05	0.000000000000000000000000000000e+00
-4.901964799950931592320557683706e+03	-1.007377096588544347025712122345e-04	-5.092572780837548146850093933047e-05	0.000000000000000000000000000000e+00
-4.901864799950931228522676974535e+03	-1.011861852126727436690378780781e-04	-5.092574242614089429859527968780e-05	0.000000000000000000000000000000e+00
-4.901764799950930864724796265364e+03	-1.016351482865613596292056475257e-04	-5.092573758117992758923456286801e-05	0.000000000000000000000000000000e+00
-4.901664799950930500926915556192e+03	-1.020845945251590638786637343927e-04	-5.092571404802810061196796653782e-05	0.000000000000000000000000000000e+00
-4.901564799950930137129034847021e+03	-1.025345195634545200939410913854e-04	-5.092567259164124750291449683637e-05	0.000000000000000000000000000000e+00
-4.901464799950929773331154137850e+03	-1.029849190268483991169898295048e-04	-5.092561396736252363540153886845e-05	0.000000000000000000000000000000e+00
-4.901364799950929409533273428679e+03	-1.034357885312157205801031345516e-04	-5.092553892088958139919285805775e-05	0.000000000000000000000000000000e+00
-4.901264799950929045735392719507e+03	-1.038871236829684113712676807317e-04	-5.092544818824201025399614484179e-05	0.000000000000000000000000000000e+00
-4.901164799950928681937512010336e+03	-1.043389200791180809399505413637e-04	-5.092534249572898684714147843344e-05	0.000000000000000000000000000000e+00
-4.901064799950928318139631301165e+03	-1.047911733073389727857391284793e-04	-5.092522255991717585301217785521e-05	0.000000000000000000000000000000e+00
-4.900964799950927954341750591993e+03	-1.052438789460311327874156295259e-04	-5.092508908759884765291015007449e-05	0.000000000000000000000000000000e+00
-4.900864799950927590543869882822e+03	-1.056970325643838214775202533069e-04	-5.092494277576023996041004737734e-05	0.000000000000000000000000000000e+00
-4.900764799950927226745989173651e+03	-1.061506297224390753947131926793e-04	-5.092478431155014306341149987745e-05	0.000000000000000000000000000000e+00
-4.900664799950926862948108464479e+03	-1.066046659711554581715167722145e-04	-5.092461437224871545915300119489e-05	0.000000000000000000000000000000e+00
-4.900564799950926499150227755308e+03	-1.070591368524720826726007172347e-04	-5.092443362523655698724175944214e-05	0.000000000000000000000000000000e+00
-4.900464799950926135352347046137e+03	-1.075140378993727822108661396072e-04	-5.092424272796401235564520137977e-05	0.000000000000000000000000000000e+00
-4.900364799950925771554466336966e+03	-1.079693646359504714989097085009e-04	-5.092404232792068473085339563866e-05	0.000000000000000000000000000000e+00
-4.900264799950925407756585627794e+03	-1.084251125774717650985037864508e-04	-5.092383306260522715484817535270e-05	0.000000000000000000000000000000e+00
-4.900164799950925043958704918623e+03	-1.088812772304417178428209700414e-04	-5.092361555949534402624317985797e-05	0.000000000000000000000000000000e+00
-4.900064799950924680160824209452e+03	-1.093378540926687820990931276910e-04	-5.092339043601805685570343973367e-05	0.000000000000000000000000000000e+00
-4.899964799950924316362943500280e+03	-1.097948386533299954242320906062e-04	-5.092315829952018008553588090948e-05	0.000000000000000000000000000000e+00
-4.899864799950923952565062791109e+03	-1.102522263930363444033033726299e-04	-5.092291974723907473608652818342e-05	0.000000000000000000000000000000e+00
-4.899764799950923588767182081938e+03	-1.107100127838982640132714507786e-04	-5.092267536627361211630862780630e-05	0.000000000000000000000000000000e+00
-4.899664799950923224969301372766e+03	-1.111681932895914215898153232231e-04	-5.092242573355540180861031340775e-05	0.000000000000000000000000000000e+00
-4.899564799950922861171420663595e+03	-1.116267633654226092143613158214e-04	-5.092217141582025682292750312641e-05	0.000000000000000000000000000000e+00
-4.899464799950922497373539954424e+03	-1.120857184583958800466046978883e-04	-5.092191296957991624881276204739e-05	0.000000000000000000000000000000e+00
-4.899364799950922133575659245253e+03	-1.125450540072788337348300147234e-04	-5.092165094109398474795866174070e-05	0.000000000000000000000000000000e+00
-4.899264799950921769777778536081e+03	-1.130047654426691051141387611700e-04	-5.092138586634214309726426117564e-05	0.000000000000000000000000000000e+00
-4.899164799950921405979897826910e+03	-1.134648481870610561925843962072e-04	-5.092111827099660945365397490825e-05	0.000000000000000000000000000000e+00
-4.899064799950921042182017117739e+03	-1.139252976549125765575246060912e-04	-5.092084867039483101185809443834e-05	0.000000000000000000000000000000e+00
-4.898964799950920678384136408567e+03	-1.143861092527121954900981570802e-04	-5.092057756951243993647285290827e-05	0.000000000000000000000000000000e+00
-4.898864799950920314586255699396e+03	-1.148472783790462211847560602962e-04	-5.092030546293645323950929904022e-05	0.000000000000000000000000000000e+00
-4.898764799950919950788374990225e+03	-1.153088004246662052294444822387e-04	-5.092003283483871660343098031198e-05	0.000000000000000000000000000000e+00
-4.898664799950919586990494281054e+03	-1.157706707725564612958962795730e-04	-5.091976015894962603099832554321e-05	0.000000000000000000000000000000e+00
-4.898564799950919223192613571882e+03	-1.162328847980018684329928113641e-04	-5.091948789853206633554752458259e-05	0.000000000000000000000000000000e+00
-4.898464799950918859394732862711e+03	-1.166954378686557692278158437915e-04	-5.091921650635562745807610740556e-05	0.000000000000000000000000000000e+00
-4.898364799950918495596852153540e+03	-1.171583253446080712546067958968e-04	-5.091894642467106472981733245042e-05	0.000000000000000000000000000000e+00
-4.898264799950918131798971444368e+03	-1.176215425784535518116333263627e-04	-5.091867808518503018535769633068e-05	0.000000000000000000000000000000e+00
-4.898164799950917768001090735197e+03	-1.180850849153602981833274809809e-04	-5.091841190903502749245251868260e-05	0.000000000000000000000000000000e+00
-4.898064799950917404203210026026e+03	-1.185489476931383240852768690132e-04	-5.091814830676466503743896052647e-05	0.000000000000000000000000000000e+00
-4.897964799950917040405329316854e+03	-1.190131262423083622920688684488e-04	-5.091788767829912585108353972885e-05	0.000000000000000000000000000000e+00
-4.897864799950916676607448607683e+03	-1.194776158861708334479878601542e-04	-5.091763041292092213749992390959e-05	0.000000000000000000000000000000e+00
-4.897764799950916312809567898512e+03	-1.199424119408749639555111787814e-04	-5.091737688924590730108268865628e-05	0.000000000000000000000000000000e+00
-4.897664799950915949011687189341e+03	-1.204075097154881071517124047077e-04	-5.091712747519952514266630694273e-05	0.000000000000000000000000000000e+00
-4.897564799950915585213806480169e+03	-1.208729045120651864574090605942e-04	-5.091688252799334365875441599236e-05	0.000000000000000000000000000000e+00
-4.897464799950915221415925770998e+03	-1.213385916257183147091633368397e-04	-5.091664239410184633876504944894e-05	0.000000000000000000000000000000e+00
-4.897364799950914857618045061827e+03	-1.218045663446866167791901580664e-04	-5.091640740923947418402825682016e-05	0.000000000000000000000000000000e+00
-4.897264799950914493820164352655e+03	-1.222708239504061199579010299487e-04	-5.091617789833793877732684429738e-05	0.000000000000000000000000000000e+00
-4.897164799950914130022283643484e+03	-1.227373597175799560445724756264e-04	-5.091595417552378607418950284824e-05	0.000000000000000000000000000000e+00
-4.897064799950913766224402934313e+03	-1.232041689142485227804330039092e-04	-5.091573654409625834978136982301e-05	0.000000000000000000000000000000e+00
-4.896964799950913402426522225142e+03	-1.236712468018600111999832913412e-04	-5.091552529650536620996550962737e-05	0.000000000000000000000000000000e+00
-4.896864799950913038628641515970e+03	-1.241385886353408923247348960572e-04	-5.091532071433027908675256201221e-05	0.000000000000000000000000000000e+00
-4.896764799950912674830760806799e+03	-1.246061896631667697751821854979e-04	-5.091512306825795290297562156745e-05	0.000000000000000000000000000000e+00
-4.896664799950912311032880097628e+03	-1.250740451274331781726656398490e-04	-5.091493261806203556377181662640e-05	0.000000000000000000000000000000e+00
-4.896564799950911947234999388456e+03	-1.255421502639266796968325889949e-04	-5.091474961258201639355269740861e-05	0.000000000000000000000000000000e+00
-4.896464799950911583437118679285e+03	-1.260105003021960419582608858846e-04	-5.091457428970268728109921374525e-05	0.000000000000000000000000000000e+00
-4.896364799950911219639237970114e+03	-1.264790904656235785014084527234e-04	-5.091440687633382744135476793979e-05	0.000000000000000000000000000000e+00
-4.896264799950910855841357260942e+03	-1.269479159714967061479973242655e-04	-5.091424758839019988534285721116e-05	0.000000000000000000000000000000e+00
-4.896164799950910492043476551771e+03	-1.274169720310795023403976911069e-04	-5.091409663077177828304636930667e-05	0.000000000000000000000000000000e+00
-4.896064799950910128245595842600e+03	-1.278862538496845606406093764917e-04	-5.091395419734426520562073359422e-05	0.000000000000000000000000000000e+00
-4.895964799950909764447715133429e+03	-1.283557566267449275444062495311e-04	-5.091382047091988819441377156494e-05	0.000000000000000000000000000000e+00
-4.895864799950909400649834424257e+03	-1.288254755558861206106435748353e-04	-5.091369562323846010426509067770e-05	0.000000000000000000000000000000e+00
-4.895764799950909036851953715086e+03	-1.292954058249984176411084835223e-04	-5.091357981494869694482144351078e-05	0.000000000000000000000000000000e+00
-4.895664799950908673054073005915e+03	-1.297655426163092000704790685006e-04	-5.091347319558983387744952042731e-05	0.000000000000000000000000000000e+00
-4.895564799950908309256192296743e+03	-1.302358811064554318815550404409e-04	-5.091337590357351903895544165124e-05	0.000000000000000000000000000000e+00
-4.895464799950907945458311587572e+03	-1.307064164665563553609228808483e-04	-5.091328806616593775826590251299e-05	0.000000000000000000000000000000e+00
-4.895364799950907581660430878401e+03	-1.311771438622862410647296194099e-04	-5.091320979947027558628822041520e-05	0.000000000000000000000000000000e+00
-4.895264799950907217862550169230e+03	-1.316480584539472733097281720305e-04	-5.091314120840939138994130086502e-05	0.000000000000000000000000000000e+00
-4.895164799950906854064669460058e+03	-1.321191553965426525047571759686e-04	-5.091308238670883603562908326090e-05	0.000000000000000000000000000000e+00
-4.895064799950906490266788750887e+03	-1.325904298398497516923294492486e-04	-5.091303341688008113688490574589e-05	0.000000000000000000000000000000e+00
-4.894964799950906126468908041716e+03	-1.330618769284934357205463228979e-04	-5.091299437020407306266761571223e-05	0.000000000000000000000000000000e+00
-4.894864799950905762671027332544e+03	-1.335334918020195159402835338724e-04	-5.091296530671505121993722364770e-05	0.000000000000000000000000000000e+00
-4.894764799950905398873146623373e+03	-1.340052695949683133225943665323e-04	-5.091294627518463738677367835805e-05	0.000000000000000000000000000000e+00
-4.894664799950905035075265914202e+03	-1.344772054369483842064386669435e-04	-5.091293731310620964856591963432e-05	0.000000000000000000000000000000e+00
-4.894564799950904671277385205030e+03	-1.349492944527103273615747935921e-04	-5.091293844667956093727120836512e-05	0.000000000000000000000000000000e+00
-4.894464799950904307479504495859e+03	-1.354215317622207265767231287867e-04	-5.091294969079584217374473409379e-05	0.000000000000000000000000000000e+00
-4.894364799950903943681623786688e+03	-1.358939124807362829831097750244e-04	-5.091297104902276290808518788289e-05	0.000000000000000000000000000000e+00
-4.894264799950903579883743077517e+03	-1.363664317188779744830645634934e-04	-5.091300251359010366810492476120e-05	0.000000000000000000000000000000e+00
-4.894164799950903216085862368345e+03	-1.368390845827054049139992475403e-04	-5.091304406537549258207966951240e-05	0.000000000000000000000000000000e+00
-4.894064799950902852287981659174e+03	-1.373118661737912074224943204115e-04	-5.091309567389048015709565597753e-05	0.000000000000000000000000000000e+00
-4.893964799950902488490100950003e+03	-1.377847715892956375737660179581e-04	-5.091315729726686477914915363030e-05	0.000000000000000000000000000000e+00
-4.893864799950902124692220240831e+03	-1.382577959220412477762962577543e-04	-5.091322888224335702642489587255e-05	0.000000000000000000000000000000e+00
-4.893764799950901760894339531660e+03	-1.387309342605876972317341389029e-04	-5.091331036415246082300900543061e-05	0.000000000000000000000000000000e+00
-4.893664799950901397096458822489e+03	-1.392041816893066160949060661167e-04	-5.091340166690771373457155557496e-05	0.000000000000000000000000000000e+00
-4.893564799950901033298578113317e+03	-1.396775332884566593692060587628e-04	-5.091350270299114410448362844086e-05	0.000000000000000000000000000000e+00
-4.893464799950900669500697404146e+03	-1.401509841342586150120946841824e-04	-5.091361337344105345058611900022e-05	0.000000000000000000000000000000e+00
-4.893364799950900305702816694975e+03	-1.406245292989707288810324881112e-04	-5.091373356784009701755597254724e-05	0.000000000000000000000000000000e+00
-4.893264799950899941904935985804e+03	-1.410981638509639483642504886873e-04	-5.091386316430360149849765338814e-05	0.000000000000000000000000000000e+00
-4.893164799950899578107055276632e+03	-1.415718828547974370620637918350e-04	-5.091400202946822834597709328541e-05	0.000000000000000000000000000000e+00
-4.893064799950899214309174567461e+03	-1.420456813712941165732395187860e-04	-5.091415001848087425228087110618e-05	0.000000000000000000000000000000e+00
-4.892964799950898850511293858290e+03	-1.425195544576163980167449185643e-04	-5.091430697498789689032713812189e-05	0.000000000000000000000000000000e+00
-4.892864799950898486713413149118e+03	-1.429934971673418593433868561959e-04	-5.091447273112461848138324271851e-05	0.000000000000000000000000000000e+00
-4.892764799950898122915532439947e+03	-1.434675045505392208030487344317e-04	-5.091464710750512074211721058603e-05	0.000000000000000000000000000000e+00
-4.892664799950897759117651730776e+03	-1.439415716538442390967644790578e-04	-5.091482991321230410592876824971e-05	0.000000000000000000000000000000e+00
-4.892564799950897395319771021605e+03	-1.444156935205358454742813334448e-04	-5.091502094578829930998642439022e-05	0.000000000000000000000000000000e+00
-4.892464799950897031521890312433e+03	-1.448898651906122838316226530964e-04	-5.091521999122508904643547023028e-05	0.000000000000000000000000000000e+00
-4.892364799950896667724009603262e+03	-1.453640817008673572288679487485e-04	-5.091542682395548875557561574468e-05	0.000000000000000000000000000000e+00
-4.892264799950896303926128894091e+03	-1.458383380849668370382588022949e-04	-5.091564120684439169331816921193e-05	0.000000000000000000000000000000e+00
-4.892164799950895940128248184919e+03	-1.463126293735249263024134069866e-04	-5.091586289118029860171349421094e-05	0.000000000000000000000000000000e+00
-4.892064799950895576330367475748e+03	-1.467869505941807773026497319080e-04	-5.091609161666716586386663423447e-05	0.000000000000000000000000000000e+00
-4.891964799950895212532486766577e+03	-1.472612967716751175475259350023e-04	-5.091632711141651115686890261003e-05	0.000000000000000000000000000000e+00
-4.891864799950894848734606057405e+03	-1.477356629279270383917066489232e-04	-5.091656909193985114164479610643e-05	0.000000000000000000000000000000e+00
-4.891764799950894484936725348234e+03	-1.482100440821107565497749547490e-04	-5.091681726314139665081487384768e-05	0.000000000000000000000000000000e+00
-4.891664799950894121138844639063e+03	-1.486844352507325382403702285217e-04	-5.091707131831107991347395991255e-05	0.000000000000000000000000000000e+00
-4.891564799950893757340963929892e+03	-1.491588314477076775404346120624e-04	-5.091733093911785283051246731034e-05	0.000000000000000000000000000000e+00
-4.891464799950893393543083220720e+03	-1.496332276844376102647310444738e-04	-5.091759579560326307674442136708e-05	0.000000000000000000000000000000e+00
-4.891364799950893029745202511549e+03	-1.501076189698870007403069815055e-04	-5.091786554617537579247796286630e-05	0.000000000000000000000000000000e+00
-4.891264799950892665947321802378e+03	-1.505820003106610454213926120204e-04	-5.091813983760295954936539453151e-05	0.000000000000000000000000000000e+00
-4.891164799950892302149441093206e+03	-1.510563667110827222941904501852e-04	-5.091841830500996369558708298797e-05	0.000000000000000000000000000000e+00
-4.891064799950891938351560384035e+03	-1.515307131732702029119908004873e-04	-5.091870057187030063289637227264e-05	0.000000000000000000000000000000e+00
-4.890964799950891574553679674864e+03	-1.520050346972143457454501591641e-04	-5.091898625000293980178908692658e-05	0.000000000000000000000000000000e+00
-4.890864799950891210755798965693e+03	-1.524793262808561895328696156326e-04	-5.091927493956726594095257842909e-05	0.000000000000000000000000000000e+00
-4.890764799950890846957918256521e+03	-1.529535829201646363658534388819e-04	-5.091956622905876938363009531763e-05	0.000000000000000000000000000000e+00
-4.890664799950890483160037547350e+03	-1.534277996092141076699133517280e-04	-5.091985969530502095705543075255e-05	0.000000000000000000000000000000e+00
-4.890564799950890119362156838179e+03	-1.539019713402622272901271172074e-04	-5.092015490346194503748500359563e-05	0.000000000000000000000000000000e+00
-4.890464799950889755564276129007e+03	-1.543760931038277756273402463449e-04	-5.092045140701037720830021693352e-05	0.000000000000000000000000000000e+00
-4.890364799950889391766395419836e+03	-1.548501598887685082490961452351e-04	-5.092074874775294717876156225245e-05	0.000000000000000000000000000000e+00
-4.890264799950889027968514710665e+03	-1.553241666823591371308921349481e-04	-5.092104645581125308209657909231e-05	0.000000000000000000000000000000e+00
-4.890164799950888664170634001493e+03	-1.557981084703693118974354714368e-04	-5.092134404962333392918524821447e-05	0.000000000000000000000000000000e+00
-4.890064799950888300372753292322e+03	-1.562719802371417907992795504057e-04	-5.092164103594141311278850614563e-05	0.000000000000000000000000000000e+00
-4.889964799950887936574872583151e+03	-1.567457769656705032692428636310e-04	-5.092193690983001460627355161392e-05	0.000000000000000000000000000000e+00
-4.889864799950887572776991873980e+03	-1.572194936376788293192624523797e-04	-5.092223115466429600277364908578e-05	0.000000000000000000000000000000e+00
-4.889764799950887208979111164808e+03	-1.576931252336978247271387365558e-04	-5.092252324212874069631756812626e-05	0.000000000000000000000000000000e+00
-4.889664799950886845181230455637e+03	-1.581666667331445546434975923944e-04	-5.092281263221613466602930020422e-05	0.000000000000000000000000000000e+00
-4.889564799950886481383349746466e+03	-1.586401131144004814088610544331e-04	-5.092309877322682786339805294240e-05	0.000000000000000000000000000000e+00
-4.889464799950886117585469037294e+03	-1.591134593548899065808266417577e-04	-5.092338110176833441272714608772e-05	0.000000000000000000000000000000e+00
-4.889364799950885753787588328123e+03	-1.595867004311584400663009963850e-04	-5.092365904275519030959887278875e-05	0.000000000000000000000000000000e+00
-4.889264799950885389989707618952e+03	-1.600598313189515505688964580600e-04	-5.092393200940915670878184062786e-05	0.000000000000000000000000000000e+00
-4.889164799950885026191826909781e+03	-1.605328469932931702464362633265e-04	-5.092419940325968071015427796056e-05	0.000000000000000000000000000000e+00
-4.889064799950884662393946200609e+03	-1.610057424285642993684597445991e-04	-5.092446061414472206286055411262e-05	0.000000000000000000000000000000e+00
-4.888964799950884298596065491438e+03	-1.614785125985816922888904656475e-04	-5.092471502021180348616577471255e-05	0.000000000000000000000000000000e+00
-4.888864799950883934798184782267e+03	-1.619511524766766247338672934930e-04	-5.092496198791943368480716891611e-05	0.000000000000000000000000000000e+00
-4.888764799950883571000304073095e+03	-1.624236570357736610895754703066e-04	-5.092520087203880141488859800702e-05	0.000000000000000000000000000000e+00
-4.888664799950883207202423363924e+03	-1.628960212484694216900776853052e-04	-5.092543101565576770537249751136e-05	0.000000000000000000000000000000e+00
-4.888564799950882843404542654753e+03	-1.633682400871114585253623951999e-04	-5.092565175017319011648714299767e-05	0.000000000000000000000000000000e+00
-4.888464799950882479606661945581e+03	-1.638403085238772122645550810560e-04	-5.092586239531351804867703725321e-05	0.000000000000000000000000000000e+00
-4.888364799950882115808781236410e+03	-1.643122215308528879639665687407e-04	-5.092606225912171331220504311155e-05	0.000000000000000000000000000000e+00
-4.888264799950881752010900527239e+03	-1.647839740801124120903042857833e-04	-5.092625063796847562861552782820e-05	0.000000000000000000000000000000e+00
-4.888164799950881388213019818068e+03	-1.652555611437964708590464546489e-04	-5.092642681655375951153136293570e-05	0.000000000000000000000000000000e+00
-4.888064799950881024415139108896e+03	-1.657269776941915485728162860113e-04	-5.092659006791062318436624778428e-05	0.000000000000000000000000000000e+00
-4.887964799950880660617258399725e+03	-1.661982187038089930648104841637e-04	-5.092673965340933499605299838997e-05	0.000000000000000000000000000000e+00
-4.887864799950880296819377690554e+03	-1.666692791454641082472820645677e-04	-5.092687482276185253126862817474e-05	0.000000000000000000000000000000e+00
-4.887764799950879933021496981382e+03	-1.671401539923553008701317956763e-04	-5.092699481402651856109392580763e-05	0.000000000000000000000000000000e+00
-4.887664799950879569223616272211e+03	-1.676108382181432001744453286207e-04	-5.092709885361316356948771510993e-05	0.000000000000000000000000000000e+00
-4.887564799950879205425735563040e+03	-1.680813267970298588611932633086e-04	-5.092718615628843189645919009578e-05	0.000000000000000000000000000000e+00
-4.887464799950878841627854853868e+03	-1.685516147038380353750941509361e-04	-5.092725592518146702320988583601e-05	0.000000000000000000000000000000e+00
-4.887364799950878477829974144697e+03	-1.690216969140902864530973115365e-04	-5.092730735178986790781877069811e-05	0.000000000000000000000000000000e+00
-4.887264799950878114032093435526e+03	-1.694915684040883036183544607667e-04	-5.092733961598597058157908423759e-05	0.000000000000000000000000000000e+00
-4.887164799950877750234212726355e+03	-1.699612241509921954640827124194e-04	-5.092735188602342790093260860296e-05	0.000000000000000000000000000000e+00
-4.887064799950877386436332017183e+03	-1.704306591328997428323732687971e-04	-5.092734331854410100752852952333e-05	0.000000000000000000000000000000e+00
-4.886964799950877022638451308012e+03	-1.708998683289256810980544232237e-04	-5.092731305858526927267046491288e-05	0.000000000000000000000000000000e+00
-4.886864799950876658840570598841e+03	-1.713688467192810908727718111066e-04	-5.092726023958709096351588074825e-05	0.000000000000000000000000000000e+00
-4.886764799950876295042689889669e+03	-1.718375892853527073939057245866e-04	-5.092718398340047048509018901008e-05	0.000000000000000000000000000000e+00
-4.886664799950875931244809180498e+03	-1.723060910097822028084341150489e-04	-5.092708340029513568647176469106e-05	0.000000000000000000000000000000e+00
-4.886564799950875567446928471327e+03	-1.727743468765456581921757805986e-04	-5.092695758896807430894659862730e-05	0.000000000000000000000000000000e+00
-4.886464799950875203649047762156e+03	-1.732423518710328187285990564348e-04	-5.092680563655225503723322777461e-05	0.000000000000000000000000000000e+00
-4.886364799950874839851167052984e+03	-1.737101009801265386230106901877e-04	-5.092662661862568736388656720493e-05	0.000000000000000000000000000000e+00
-4.886264799950874476053286343813e+03	-1.741775891922821718066360929811e-04	-5.092641959922073895171770741008e-05	0.000000000000000000000000000000e+00
-4.886164799950874112255405634642e+03	-1.746448114976068813255366540815e-04	-5.092618363083381213818334742882e-05	0.000000000000000000000000000000e+00
-4.886064799950873748457524925470e+03	-1.751117628879391113598529283735e-04	-5.092591775443528471405477131562e-05	0.000000000000000000000000000000e+00
-4.885964799950873384659644216299e+03	-1.755784383569279237177762631461e-04	-5.092562099947978273900214829517e-05	0.000000000000000000000000000000e+00
-4.885864799950873020861763507128e+03	-1.760448329001124156446833612932e-04	-5.092529238391675828903984446505e-05	0.000000000000000000000000000000e+00
-4.885764799950872657063882797956e+03	-1.765109415150010834221622202378e-04	-5.092493091420137891209632408085e-05	0.000000000000000000000000000000e+00
-4.885664799950872293266002088785e+03	-1.769767592011512401771466951317e-04	-5.092453558530568813412717221745e-05	0.000000000000000000000000000000e+00
-4.885564799950871929468121379614e+03	-1.774422809602483523758881256427e-04	-5.092410538073013865972490932243e-05	0.000000000000000000000000000000e+00
-4.885464799950871565670240670443e+03	-1.779075017961854576330898991543e-04	-5.092363927251535596569045893922e-05	0.000000000000000000000000000000e+00
-4.885364799950871201872359961271e+03	-1.783724167151425012058790775527e-04	-5.092313622125428814162856339109e-05	0.000000000000000000000000000000e+00
-4.885264799950870838074479252100e+03	-1.788370207256657266978866482887e-04	-5.092259517610459967603200870379e-05	0.000000000000000000000000000000e+00
-4.885164799950870474276598542929e+03	-1.793013088387469854481648390276e-04	-5.092201507480141083180832928257e-05	0.000000000000000000000000000000e+00
-4.885064799950870110478717833757e+03	-1.797652760679030730251587444357e-04	-5.092139484367032162487679003426e-05	0.000000000000000000000000000000e+00
-4.884964799950869746680837124586e+03	-1.802289174292551199307865772425e-04	-5.092073339764075428715353610620e-05	0.000000000000000000000000000000e+00
-4.884864799950869382882956415415e+03	-1.806922279416077925691397343400e-04	-5.092002964025961421392491024207e-05	0.000000000000000000000000000000e+00
-4.884764799950869019085075706244e+03	-1.811552026265286297404544235690e-04	-5.091928246370522196176389151390e-05	0.000000000000000000000000000000e+00
-4.884664799950868655287194997072e+03	-1.816178365084273520300289783691e-04	-5.091849074880159083588901380857e-05	0.000000000000000000000000000000e+00
-4.884564799950868291489314287901e+03	-1.820801246146350356718696117397e-04	-5.091765336503299585685713979366e-05	0.000000000000000000000000000000e+00
-4.884464799950867927691433578730e+03	-1.825420619754834219376077308894e-04	-5.091676917055885443538082446580e-05	0.000000000000000000000000000000e+00
-4.884364799950867563893552869558e+03	-1.830036436243840367900370669219e-04	-5.091583701222889842647953417831e-05	0.000000000000000000000000000000e+00
-4.884264799950867200095672160387e+03	-1.834648645979074189568680530726e-04	-5.091485572559867822054618935468e-05	0.000000000000000000000000000000e+00
-4.884164799950866836297791451216e+03	-1.839257199358622937943735786703e-04	-5.091382413494534466122040661240e-05	0.000000000000000000000000000000e+00
-4.884064799950866472499910742044e+03	-1.843862046813746658358718066850e-04	-5.091274105328377655270422064149e-05	0.000000000000000000000000000000e+00
-4.883964799950866108702030032873e+03	-1.848463138809669384452633034144e-04	-5.091160528238296566509377139020e-05	0.000000000000000000000000000000e+00
-4.883864799950865744904149323702e+03	-1.853060425846369521554052317569e-04	-5.091041561278276088168062707418e-05	0.000000000000000000000000000000e+00
-4.883764799950865381106268614531e+03	-1.857653858459370772165941687604e-04	-5.090917082381086984426907249279e-05	0.000000000000000000000000000000e+00
-4.883664799950865017308387905359e+03	-1.862243387220531164096687382070e-04	-5.090786968360020618793587710016e-05	0.000000000000000000000000000000e+00
-4.883564799950864653510507196188e+03	-1.866828962738833975944924281620e-04	-5.090651094910651460259676248654e-05	0.000000000000000000000000000000e+00
-4.883464799950864289712626487017e+03	-1.871410535661175681028389750082e-04	-5.090509336612633470775177157996e-05	0.000000000000000000000000000000e+00
-4.883364799950863925914745777845e+03	-1.875988056673156330767665567194e-04	-5.090361566931522242524660315510e-05	0.000000000000000000000000000000e+00
-4.883264799950863562116865068674e+03	-1.880561476499866414412859283445e-04	-5.090207658220632371774000413112e-05	0.000000000000000000000000000000e+00
-4.883164799950863198318984359503e+03	-1.885130745906676429275716788680e-04	-5.090047481722923970650501734880e-05	0.000000000000000000000000000000e+00
-4.883064799950862834521103650331e+03	-1.889695815700023469405760545570e-04	-5.089880907572917639230050679267e-05	0.000000000000000000000000000000e+00
-4.882964799950862470723222941160e+03	-1.894256636728199169519143429952e-04	-5.089707804798642641315800649870e-05	0.000000000000000000000000000000e+00
-4.882864799950862106925342231989e+03	-1.898813159882136293674786964303e-04	-5.089528041323614895776600297594e-05	0.000000000000000000000000000000e+00
-4.882764799950861743127461522818e+03	-1.903365336096194510798890187075e-04	-5.089341483968844783445165114166e-05	0.000000000000000000000000000000e+00
-4.882664799950861379329580813646e+03	-1.907913116348946712310524764789e-04	-5.089147998454876124828707983916e-05	0.000000000000000000000000000000e+00
-4.882564799950861015531700104475e+03	-1.912456451663963974494514497238e-04	-5.088947449403854973379313086923e-05	0.000000000000000000000000000000e+00
-4.882464799950860651733819395304e+03	-1.916995293110600791924857944082e-04	-5.088739700341629579576768760418e-05	0.000000000000000000000000000000e+00
-4.882364799950860287935938686132e+03	-1.921529591804778684584892323173e-04	-5.088524613699881525823859318436e-05	0.000000000000000000000000000000e+00
-4.882264799950859924138057976961e+03	-1.926059298909770076038000530261e-04	-5.088302050818283288769611205637e-05	0.000000000000000000000000000000e+00
-4.882164799950859560340177267790e+03	-1.930584365636981629497231915948e-04	-5.088071871946693071082218340351e-05	0.000000000000000000000000000000e+00
-4.882064799950859196542296558619e+03	-1.935104743246736770743293698516e-04	-5.087833936247371994891774971137e-05	0.000000000000000000000000000000e+00
-4.881964799950858832744415849447e+03	-1.939620383049056855789826769865e-04	-5.087588101797239242309045526014e-05	0.000000000000000000000000000000e+00
-4.881864799950858468946535140276e+03	-1.944131236404443422750853986969e-04	-5.087334225590151590493115385527e-05	0.000000000000000000000000000000e+00
-4.881764799950858105148654431105e+03	-1.948637254724658275303883492313e-04	-5.087072163539216828036931827839e-05	0.000000000000000000000000000000e+00
-4.881664799950857741350773721933e+03	-1.953138389473503566153012034334e-04	-5.086801770479136309286230521742e-05	0.000000000000000000000000000000e+00
-4.881564799950857377552893012762e+03	-1.957634592167601338390942045109e-04	-5.086522900168575968965489764173e-05	0.000000000000000000000000000000e+00
-4.881464799950857013755012303591e+03	-1.962125814377171982658826232537e-04	-5.086235405292571895748132693171e-05	0.000000000000000000000000000000e+00
-4.881364799950856649957131594419e+03	-1.966612007726812423255569051150e-04	-5.085939137464960978001968228135e-05	0.000000000000000000000000000000e+00
-4.881264799950856286159250885248e+03	-1.971093123896273220044955687413e-04	-5.085633947230846108478879985526e-05	0.000000000000000000000000000000e+00
-4.881164799950855922361370176077e+03	-1.975569114621235399312237923652e-04	-5.085319684069088494058827332189e-05	0.000000000000000000000000000000e+00
-4.881064799950855558563489466906e+03	-1.980039931694086200418547516477e-04	-5.084996196394831136306305396921e-05	0.000000000000000000000000000000e+00
-4.880964799950855194765608757734e+03	-1.984505526964693467202593968324e-04	-5.084663331562054160465621843734e-05	0.000000000000000000000000000000e+00
-4.880864799950854830967728048563e+03	-1.988965852341180852533991663122e-04	-5.084320935866155894257770175848e-05	0.000000000000000000000000000000e+00
-4.880764799950854467169847339392e+03	-1.993420859790700854462242030962e-04	-5.083968854546567827995193211699e-05	0.000000000000000000000000000000e+00
-4.880664799950854103371966630220e+03	-1.997870501340207581315172591374e-04	-5.083606931789398712629932108875e-05	0.000000000000000000000000000000e+00
-4.880564799950853739574085921049e+03	-2.002314729077228974696289753865e-04	-5.083235010730107795735160935990e-05	0.000000000000000000000000000000e+00
-4.880464799950853375776205211878e+03	-2.006753495150637135128329768818e-04	-5.082852933456207873046464595923e-05	0.000000000000000000000000000000e+00
-4.880364799950853011978324502707e+03	-2.011186751771419460848439042522e-04	-5.082460541009998833189217903872e-05	0.000000000000000000000000000000e+00
-4.880264799950852648180443793535e+03	-2.015614451213447347148466359812e-04	-5.082057673391331695592065820222e-05	0.000000000000000000000000000000e+00
-4.880164799950852284382563084364e+03	-2.020036545814244885715255106717e-04	-5.081644169560400431081073624462e-05	0.000000000000000000000000000000e+00
-4.880064799950851920584682375193e+03	-2.024452987975756479768763007598e-04	-5.081219867440566986165409457676e-05	0.000000000000000000000000000000e+00
-4.879964799950851556786801666021e+03	-2.028863730165113374998009376782e-04	-5.080784603921210024245549985444e-05	0.000000000000000000000000000000e+00
-4.879864799950851192988920956850e+03	-2.033268724915399648395936127443e-04	-5.080338214860610936271165249956e-05	0.000000000000000000000000000000e+00
-4.879764799950850829191040247679e+03	-2.037667924826416841841553173609e-04	-5.079880535088864923574242249416e-05	0.000000000000000000000000000000e+00
-4.879664799950850465393159538507e+03	-2.042061282565447782530454468031e-04	-5.079411398410820541009236261942e-05	0.000000000000000000000000000000e+00
-4.879564799950850101595278829336e+03	-2.046448750868020132354790918683e-04	-5.078930637609053121411112341477e-05	0.000000000000000000000000000000e+00
-4.879464799950849737797398120165e+03	-2.050830282538667226777812091498e-04	-5.078438084446865305107698951304e-05	0.000000000000000000000000000000e+00
-4.879364799950849373999517410994e+03	-2.055205830451689997910580398610e-04	-5.077933569671316029739069342064e-05	0.000000000000000000000000000000e+00
-4.879264799950849010201636701822e+03	-2.059575347551916187083254072832e-04	-5.077416923016280690889381888020e-05	0.000000000000000000000000000000e+00
-4.879164799950848646403755992651e+03	-2.063938786855459557416370142136e-04	-5.076887973205541118278463774693e-05	0.000000000000000000000000000000e+00
-4.879064799950848282605875283480e+03	-2.068296101450477751139411797254e-04	-5.076346547955902657007706824110e-05	0.000000000000000000000000000000e+00
-4.878964799950847918807994574308e+03	-2.072647244497929333757746395150e-04	-5.075792473980343097244780081745e-05	0.000000000000000000000000000000e+00
-4.878864799950847555010113865137e+03	-2.076992169232328669815218491479e-04	-5.075225576991188708962654541068e-05	0.000000000000000000000000000000e+00
-4.878764799950847191212233155966e+03	-2.081330828962501340757829115802e-04	-5.074645681703322802743802433234e-05	0.000000000000000000000000000000e+00
-4.878664799950846827414352446795e+03	-2.085663177072337394393070075793e-04	-5.074052611837418685133277440613e-05	0.000000000000000000000000000000e+00
-4.878564799950846463616471737623e+03	-2.089989167021543781197628897317e-04	-5.073446190123205140056969475459e-05	0.000000000000000000000000000000e+00
-4.878464799950846099818591028452e+03	-2.094308752346395435372378157624e-04	-5.072826238302762403425960613390e-05	0.000000000000000000000000000000e+00
-4.878364799950845736020710319281e+03	-2.098621886660485542745735454417e-04	-5.072192577133841177037046343834e-05	0.000000000000000000000000000000e+00
-4.878264799950845372222829610109e+03	-2.102928523655474724474850889422e-04	-5.071545026393218234296578206255e-05	0.000000000000000000000000000000e+00
-4.878164799950845008424948900938e+03	-2.107228617101838323392992702310e-04	-5.070883404880074387614113939904e-05	0.000000000000000000000000000000e+00
-4.878064799950844644627068191767e+03	-2.111522120849613419306389783259e-04	-5.070207530419407014740315609025e-05	0.000000000000000000000000000000e+00
-4.877964799950844280829187482595e+03	-2.115808988829143946937272335873e-04	-5.069517219865466979653728651911e-05	0.000000000000000000000000000000e+00
-4.877864799950843917031306773424e+03	-2.120089175051825000715283175978e-04	-5.068812289105226046633662084773e-05	0.000000000000000000000000000000e+00
-4.877764799950843553233426064253e+03	-2.124362633610845784316173423534e-04	-5.068092553061874109892812056977e-05	0.000000000000000000000000000000e+00
-4.877664799950843189435545355082e+03	-2.128629318681930933897239466290e-04	-5.067357825698342173011481937017e-05	0.000000000000000000000000000000e+00
-4.877564799950842825637664645910e+03	-2.132889184524081299231673680694e-04	-5.066607920020859887316050373940e-05	0.000000000000000000000000000000e+00
-4.877464799950842461839783936739e+03	-2.137142185480312827489113303159e-04	-5.065842648082533419048173461974e-05	0.000000000000000000000000000000e+00
-4.877364799950842098041903227568e+03	-2.141388275978394362814016815832e-04	-5.065061820986959230730950487498e-05	0.000000000000000000000000000000e+00
-4.877264799950841734244022518396e+03	-2.145627410531584361701867846861e-04	-5.064265248891861579457612796418e-05	0.000000000000000000000000000000e+00
-4.877164799950841370446141809225e+03	-2.149859543739365711021577221018e-04	-5.063452741012761863619029423234e-05	0.000000000000000000000000000000e+00
-4.877064799950841006648261100054e+03	-2.154084630288180274987341888959e-04	-5.062624105626672364180093643959e-05	0.000000000000000000000000000000e+00
-4.876964799950840642850380390882e+03	-2.158302624952160189523986399962e-04	-5.061779150075823867273999701055e-05	0.000000000000000000000000000000e+00
-4.876864799950840279052499681711e+03	-2.162513482593859969783933738796e-04	-5.060917680771415648466327041888e-05	0.000000000000000000000000000000e+00
-4.876764799950839915254618972540e+03	-2.166717158164985907158744948831e-04	-5.060039503197396627831583515444e-05	0.000000000000000000000000000000e+00
-4.876664799950839551456738263369e+03	-2.170913606707124111037943148261e-04	-5.059144421914277018215849723859e-05	0.000000000000000000000000000000e+00
-4.876564799950839187658857554197e+03	-2.175102783352467737416208182211e-04	-5.058232240562963012795588690906e-05	0.000000000000000000000000000000e+00
-4.876464799950838823860976845026e+03	-2.179284643324542320146769425193e-04	-5.057302761868621965822556685310e-05	0.000000000000000000000000000000e+00
-4.876364799950838460063096135855e+03	-2.183459141938929746942082976702e-04	-5.056355787644577388928457395423e-05	0.000000000000000000000000000000e+00
-4.876264799950838096265215426683e+03	-2.187626234603990880121793249913e-04	-5.055391118796228341978477027752e-05	0.000000000000000000000000000000e+00
-4.876164799950837732467334717512e+03	-2.191785876821586822107978953511e-04	-5.054408555324999994737278363743e-05	0.000000000000000000000000000000e+00
-4.876064799950837368669454008341e+03	-2.195938024187797741465510981129e-04	-5.053407896332317905457517936973e-05	0.000000000000000000000000000000e+00
-4.875964799950837004871573299170e+03	-2.200082632393642241043496543540e-04	-5.052388940023615503159895578911e-05	0.000000000000000000000000000000e+00
-4.875864799950836641073692589998e+03	-2.204219657225792660358576480206e-04	-5.051351483712363931583011478210e-05	0.000000000000000000000000000000e+00
-4.875764799950836277275811880827e+03	-2.208349054567290649028765692208e-04	-5.050295323824132386319324394819e-05	0.000000000000000000000000000000e+00
-4.875664799950835913477931171656e+03	-2.212470780398261113904034846911e-04	-5.049220255900676912258137618572e-05	0.000000000000000000000000000000e+00
-4.875564799950835549680050462484e+03	-2.216584790796623184640917747501e-04	-5.048126074604052240324750244760e-05	0.000000000000000000000000000000e+00
-4.875464799950835185882169753313e+03	-2.220691041938801179277118702515e-04	-5.047012573720757505537498621706e-05	0.000000000000000000000000000000e+00
-4.875364799950834822084289044142e+03	-2.224789490100433130351231802990e-04	-5.045879546165900938602816294676e-05	0.000000000000000000000000000000e+00
-4.875264799950834458286408334970e+03	-2.228880091657077955769744592729e-04	-5.044726783987401826959973138997e-05	0.000000000000000000000000000000e+00
-4.875164799950834094488527625799e+03	-2.232962803084921545471869253063e-04	-5.043554078370211449363832989512e-05	0.000000000000000000000000000000e+00
-4.875064799950833730690646916628e+03	-2.237037580961479595487856331104e-04	-5.042361219640564503653712424835e-05	0.000000000000000000000000000000e+00
-4.874964799950833366892766207457e+03	-2.241104381966300713047851589366e-04	-5.041147997270256961950193885791e-05	0.000000000000000000000000000000e+00
-4.874864799950833003094885498285e+03	-2.245163162881666269084235398878e-04	-5.039914199880952386158966538332e-05	0.000000000000000000000000000000e+00
-4.874764799950832639297004789114e+03	-2.249213880593290521784505253677e-04	-5.038659615248513315649905863758e-05	0.000000000000000000000000000000e+00
-4.874664799950832275499124079943e+03	-2.253256492091016132284925221896e-04	-5.037384030307359082364107583096e-05	0.000000000000000000000000000000e+00
-4.874564799950831911701243370771e+03	-2.257290954469511035616891003741e-04	-5.036087231154853441480664932861e-05	0.000000000000000000000000000000e+00
-4.874464799950831547903362661600e+03	-2.261317224928962059046777532956e-04	-5.034769003055714563753253454337e-05	0.000000000000000000000000000000e+00
-4.874364799950831184105481952429e+03	-2.265335260775765829910355364518e-04	-5.033429130446456198659174741117e-05	0.000000000000000000000000000000e+00
-4.874264799950830820307601243258e+03	-2.269345019423220767649379547848e-04	-5.032067396939852554470923307051e-05	0.000000000000000000000000000000e+00
-4.874164799950830456509720534086e+03	-2.273346458392214196938402315240e-04	-5.030683585329428928129349984921e-05	0.000000000000000000000000000000e+00
-4.874064799950830092711839824915e+03	-2.277339535311910002912672013053e-04	-5.029277477593982150676568676495e-05	0.000000000000000000000000000000e+00
-4.873964799950829728913959115744e+03	-2.281324207920433304840057697760e-04	-5.027848854902124749611386222981e-05	0.000000000000000000000000000000e+00
-4.873864799950829365116078406572e+03	-2.285300434065553232439171882362e-04	-5.026397497616854183419971002778e-05	0.000000000000000000000000000000e+00
-4.873764799950829001318197697401e+03	-2.289268171705365160096407040058e-04	-5.024923185300151214039907077158e-05	0.000000000000000000000000000000e+00
-4.873664799950828637520316988230e+03	-2.293227378908969146375368408641e-04	-5.023425696717604706752202670117e-05	0.000000000000000000000000000000e+00
-4.873564799950828273722436279058e+03	-2.297178013857148644576849916277e-04	-5.021904809843057436490390554873e-05	0.000000000000000000000000000000e+00
-4.873464799950827909924555569887e+03	-2.301120034843045960692292650762e-04	-5.020360301863284420214803005500e-05	0.000000000000000000000000000000e+00
-4.873364799950827546126674860716e+03	-2.305053400272835271902355236406e-04	-5.018791949182692933330296458649e-05	0.000000000000000000000000000000e+00
-4.873264799950827182328794151545e+03	-2.308978068666396458227113575035e-04	-5.017199527428047598279214902561e-05	0.000000000000000000000000000000e+00
-4.873164799950826818530913442373e+03	-2.312893998657983513165398159472e-04	-5.015582811453225966320454420888e-05	0.000000000000000000000000000000e+00
-4.873064799950826454733032733202e+03	-2.316801148996893496435217629781e-04	-5.013941575343993072846546232846e-05	0.000000000000000000000000000000e+00
-4.872964799950826090935152024031e+03	-2.320699478548133589360380479860e-04	-5.012275592422808518765914298498e-05	0.000000000000000000000000000000e+00
-4.872864799950825727137271314859e+03	-2.324588946293083813448426822035e-04	-5.010584635253653880675867027250e-05	0.000000000000000000000000000000e+00
-4.872764799950825363339390605688e+03	-2.328469511330161104221275758519e-04	-5.008868475646886548463543320509e-05	0.000000000000000000000000000000e+00
-4.872664799950824999541509896517e+03	-2.332341132875478235085553446737e-04	-5.007126884664120667961170751958e-05	0.000000000000000000000000000000e+00
-4.872564799950824635743629187346e+03	-2.336203770263503554354550528771e-04	-5.005359632623130445271131261364e-05	0.000000000000000000000000000000e+00
-4.872464799950824271945748478174e+03	-2.340057382947716385461489618791e-04	-5.003566489102782589024412396306e-05	0.000000000000000000000000000000e+00
-4.872364799950823908147867769003e+03	-2.343901930501262156122249669110e-04	-5.001747222947989081429792657119e-05	0.000000000000000000000000000000e+00
-4.872264799950823544349987059832e+03	-2.347737372617604816992659122477e-04	-4.999901602274688409630054586330e-05	0.000000000000000000000000000000e+00
-4.872164799950823180552106350660e+03	-2.351563669111176549820357850606e-04	-4.998029394474849158728005371621e-05	0.000000000000000000000000000000e+00
-4.872064799950822816754225641489e+03	-2.355380779918026662445029728588e-04	-4.996130366221500709866809586401e-05	0.000000000000000000000000000000e+00
-4.871964799950822452956344932318e+03	-2.359188665096467502242660874145e-04	-4.994204283473787655232845050790e-05	0.000000000000000000000000000000e+00
-4.871864799950822089158464223146e+03	-2.362987284827719014317082280030e-04	-4.992250911482047929981081813011e-05	0.000000000000000000000000000000e+00
-4.871764799950821725360583513975e+03	-2.366776599416550860236624354016e-04	-4.990270014792915338709342054635e-05	0.000000000000000000000000000000e+00
-4.871664799950821361562702804804e+03	-2.370556569291921555214797123767e-04	-4.988261357254448509360514329991e-05	0.000000000000000000000000000000e+00
-4.871564799950820997764822095633e+03	-2.374327155007617334240427320324e-04	-4.986224702021283564047290925991e-05	0.000000000000000000000000000000e+00
-4.871464799950820633966941386461e+03	-2.378088317242887223500191762326e-04	-4.984159811559807796293997128600e-05	0.000000000000000000000000000000e+00
-4.871364799950820270169060677290e+03	-2.381840016803077027598978254730e-04	-4.982066447653362486211806037240e-05	0.000000000000000000000000000000e+00
-4.871264799950819906371179968119e+03	-2.385582214620260335224272152388e-04	-4.979944371407465366838329678956e-05	0.000000000000000000000000000000e+00
-4.871164799950819542573299258947e+03	-2.389314871753868169557827316751e-04	-4.977793343255060873157880063644e-05	0.000000000000000000000000000000e+00
-4.871064799950819178775418549776e+03	-2.393037949391315928181905858807e-04	-4.975613122961791397538822145918e-05	0.000000000000000000000000000000e+00
-4.870964799950818814977537840605e+03	-2.396751408848627883530629789632e-04	-4.973403469631291584467092103949e-05	0.000000000000000000000000000000e+00
-4.870864799950818451179657131433e+03	-2.400455211571060599139160185445e-04	-4.971164141710511085586743362796e-05	0.000000000000000000000000000000e+00
-4.870764799950818087381776422262e+03	-2.404149319133722551185272653385e-04	-4.968894896995054255399437703744e-05	0.000000000000000000000000000000e+00
-4.870664799950817723583895713091e+03	-2.407833693242192936879303433173e-04	-4.966595492634550340150037528453e-05	0.000000000000000000000000000000e+00
-4.870564799950817359786015003920e+03	-2.411508295733137230247578042253e-04	-4.964265685138039929744785405674e-05	0.000000000000000000000000000000e+00
-4.870464799950816995988134294748e+03	-2.415173088574920840562038071297e-04	-4.961905230379391225229226969340e-05	0.000000000000000000000000000000e+00
-4.870364799950816632190253585577e+03	-2.418828033868221144466609251467e-04	-4.959513883602733246925078902656e-05	0.000000000000000000000000000000e+00
-4.870264799950816268392372876406e+03	-2.422473093846635723395965822391e-04	-4.957091399427918180500482470130e-05	0.000000000000000000000000000000e+00
-4.870164799950815904594492167234e+03	-2.426108230877289516792122414657e-04	-4.954637531856002018951917742484e-05	0.000000000000000000000000000000e+00
-4.870064799950815540796611458063e+03	-2.429733407461439806916680961280e-04	-4.952152034274750954387714352301e-05	0.000000000000000000000000000000e+00
-4.869964799950815176998730748892e+03	-2.433348586235077680006017031289e-04	-4.949634659464168776228654156313e-05	0.000000000000000000000000000000e+00
-4.869864799950814813200850039721e+03	-2.436953729969528403224293677809e-04	-4.947085159602046631078381411228e-05	0.000000000000000000000000000000e+00
-4.869764799950814449402969330549e+03	-2.440548801572048549009957829625e-04	-4.944503286269539210021767283720e-05	0.000000000000000000000000000000e+00
-4.869664799950814085605088621378e+03	-2.444133764086421222068434833119e-04	-4.941888790456757198955861642986e-05	0.000000000000000000000000000000e+00
-4.869564799950813721807207912207e+03	-2.447708580693548846909934901817e-04	-4.939241422568388189227872597797e-05	0.000000000000000000000000000000e+00
-4.869464799950813358009327203035e+03	-2.451273214712044058033457716306e-04	-4.936560932429334528932091119557e-05	0.000000000000000000000000000000e+00
-4.869364799950812994211446493864e+03	-2.454827629598815711201020839383e-04	-4.933847069290377601634769999528e-05	0.000000000000000000000000000000e+00
-4.869264799950812630413565784693e+03	-2.458371788949657334166776223583e-04	-4.931099581833862433889736909265e-05	0.000000000000000000000000000000e+00
-4.869164799950812266615685075521e+03	-2.461905656499828259041462441559e-04	-4.928318218179403309171099367703e-05	0.000000000000000000000000000000e+00
-4.869064799950811902817804366350e+03	-2.465429196124634754656856916455e-04	-4.925502725889612421102115025207e-05	0.000000000000000000000000000000e+00
-4.868964799950811539019923657179e+03	-2.468942371840007906323710695773e-04	-4.922652851975849533101153854275e-05	0.000000000000000000000000000000e+00
-4.868864799950811175222042948008e+03	-2.472445147803079869286424496977e-04	-4.919768342903995354950183460652e-05	0.000000000000000000000000000000e+00
-4.868764799950810811424162238836e+03	-2.475937488312757953773379782092e-04	-4.916848944600243215274915087321e-05	0.000000000000000000000000000000e+00
-4.868664799950810447626281529665e+03	-2.479419357810293289036407404780e-04	-4.913894402456914450947472738918e-05	0.000000000000000000000000000000e+00
-4.868564799950810083828400820494e+03	-2.482890720879851113693514985670e-04	-4.910904461338293447653438605904e-05	0.000000000000000000000000000000e+00
-4.868464799950809720030520111322e+03	-2.486351542249075645060751860171e-04	-4.907878865586486397381421609154e-05	0.000000000000000000000000000000e+00
-4.868364799950809356232639402151e+03	-2.489801786789653322180815298026e-04	-4.904817359027297674197928833983e-05	0.000000000000000000000000000000e+00
-4.868264799950808992434758692980e+03	-2.493241419517873880447311751851e-04	-4.901719684976131282197475691476e-05	0.000000000000000000000000000000e+00
-4.868164799950808628636877983809e+03	-2.496670405595188715723586891926e-04	-4.898585586243908566485283362368e-05	0.000000000000000000000000000000e+00
-4.868064799950808264838997274637e+03	-2.500088710328765453753951941707e-04	-4.895414805143010318708857164793e-05	0.000000000000000000000000000000e+00
-4.867964799950807901041116565466e+03	-2.503496299172042519574910013347e-04	-4.892207083493238533753941221782e-05	0.000000000000000000000000000000e+00
-4.867864799950807537243235856295e+03	-2.506893137725278828016606258444e-04	-4.888962162627797817604849428541e-05	0.000000000000000000000000000000e+00
-4.867764799950807173445355147123e+03	-2.510279191736100763698846805028e-04	-4.885679783399297801621888326373e-05	0.000000000000000000000000000000e+00
-4.867664799950806809647474437952e+03	-2.513654427100049703128203937297e-04	-4.882359686185776563235871883251e-05	0.000000000000000000000000000000e+00
-4.867564799950806445849593728781e+03	-2.517018809861121947379913876830e-04	-4.879001610896741664927939163832e-05	0.000000000000000000000000000000e+00
-4.867464799950806082051713019609e+03	-2.520372306212311365285205777553e-04	-4.875605296979236265384610726770e-05	0.000000000000000000000000000000e+00
-4.867364799950805718253832310438e+03	-2.523714882496144989304509564931e-04	-4.872170483423918783180001090827e-05	0.000000000000000000000000000000e+00
-4.867264799950805354455951601267e+03	-2.527046505205218611400663775157e-04	-4.868696908771168987885985535158e-05	0.000000000000000000000000000000e+00
-4.867164799950804990658070892096e+03	-2.530367140982728584204519695078e-04	-4.865184311117206288456807361520e-05	0.000000000000000000000000000000e+00
-4.867064799950804626860190182924e+03	-2.533676756623000911675114288357e-04	-4.861632428120237159547070704413e-05	0.000000000000000000000000000000e+00
-4.866964799950804263062309473753e+03	-2.536975319072018171355498150632e-04	-4.858040997006612054598742589384e-05	0.000000000000000000000000000000e+00
-4.866864799950803899264428764582e+03	-2.540262795427944268224218493657e-04	-4.854409754577008068729751522064e-05	0.000000000000000000000000000000e+00
-4.866764799950803535466548055410e+03	-2.543539152941644851738112187434e-04	-4.850738437212631252786962376966e-05	0.000000000000000000000000000000e+00
-4.866664799950803171668667346239e+03	-2.546804359017206106571840074082e-04	-4.847026780881432479926307355100e-05	0.000000000000000000000000000000e+00
-4.866564799950802807870786637068e+03	-2.550058381212450832851990067951e-04	-4.843274521144348384368155668867e-05	0.000000000000000000000000000000e+00
-4.866464799950802444072905927896e+03	-2.553301187239451273784662799216e-04	-4.839481393161557885558912706081e-05	0.000000000000000000000000000000e+00
-4.866364799950802080275025218725e+03	-2.556532744965039232777626043713e-04	-4.835647131698759041123353297209e-05	0.000000000000000000000000000000e+00
-4.866264799950801716477144509554e+03	-2.559753022411315106360296667276e-04	-4.831771471133461485223184461724e-05	0.000000000000000000000000000000e+00
-4.866164799950801352679263800383e+03	-2.562961987756150953991773899787e-04	-4.827854145461302583838131274874e-05	0.000000000000000000000000000000e+00
-4.866064799950800988881383091211e+03	-2.566159609333693025767786366487e-04	-4.823894888302377820200536606698e-05	0.000000000000000000000000000000e+00
-4.865964799950800625083502382040e+03	-2.569345855634862121723294148268e-04	-4.819893432907590831394337160809e-05	0.000000000000000000000000000000e+00
-4.865864799950800261285621672869e+03	-2.572520695307847988023142171699e-04	-4.815849512165022418492058009498e-05	0.000000000000000000000000000000e+00
-4.865764799950799897487740963697e+03	-2.575684097158605339455972327301e-04	-4.811762858606315142098036607976e-05	0.000000000000000000000000000000e+00
-4.865664799950799533689860254526e+03	-2.578836030151342292512928189296e-04	-4.807633204413078924308738715254e-05	0.000000000000000000000000000000e+00
-4.865564799950799169891979545355e+03	-2.581976463409010424769618463614e-04	-4.803460281423313591332019401037e-05	0.000000000000000000000000000000e+00
-4.865464799950798806094098836184e+03	-2.585105366213788329055045522864e-04	-4.799243821137846323886255728297e-05	0.000000000000000000000000000000e+00
-4.865364799950798442296218127012e+03	-2.588222708007564625519447698565e-04	-4.794983554726791469269286949384e-05	0.000000000000000000000000000000e+00
-4.865264799950798078498337417841e+03	-2.591328458392417178994537874104e-04	-4.790679213036022550701795164052e-05	0.000000000000000000000000000000e+00
-4.865164799950797714700456708670e+03	-2.594422587131089605848310863934e-04	-4.786330526593666638340493491022e-05	0.000000000000000000000000000000e+00
-4.865064799950797350902575999498e+03	-2.597505064147464528233333336260e-04	-4.781937225616612272818470308344e-05	0.000000000000000000000000000000e+00
-4.864964799950796987104695290327e+03	-2.600575859527034659930688764717e-04	-4.777499040017035684697194186654e-05	0.000000000000000000000000000000e+00
-4.864864799950796623306814581156e+03	-2.603634943517370639587404923532e-04	-4.773015699408943276951106104988e-05	0.000000000000000000000000000000e+00
-4.864764799950796259508933871984e+03	-2.606682286528586153448450168924e-04	-4.768486933114734436242945769813e-05	0.000000000000000000000000000000e+00
-4.864664799950795895711053162813e+03	-2.609717859133798721280039778492e-04	-4.763912470171773830968087182214e-05	0.000000000000000000000000000000e+00
-4.864564799950795531913172453642e+03	-2.612741632069589940191856047846e-04	-4.759292039338988103847755128939e-05	0.000000000000000000000000000000e+00
-4.864464799950795168115291744471e+03	-2.615753576236460849549492202470e-04	-4.754625369103472728917608725041e-05	0.000000000000000000000000000000e+00
-4.864364799950794804317411035299e+03	-2.618753662699285127482551338574e-04	-4.749912187687119874933416863172e-05	0.000000000000000000000000000000e+00
-4.864264799950794440519530326128e+03	-2.621741862687759576887314150184e-04	-4.745152223053259821303889731681e-05	0.000000000000000000000000000000e+00
-4.864164799950794076721649616957e+03	-2.624718147596850816721802956977e-04	-4.740345202913317959429739811839e-05	0.000000000000000000000000000000e+00
-4.864064799950793712923768907785e+03	-2.627682488987239262795414518337e-04	-4.735490854733488734701687961071e-05	0.000000000000000000000000000000e+00
-4.863964799950793349125888198614e+03	-2.630634858585761482255294119170e-04	-4.730588905741427206783772385634e-05	0.000000000000000000000000000000e+00
-4.863864799950792985328007489443e+03	-2.633575228285846042859674742687e-04	-4.725639082932951451918382468342e-05	0.000000000000000000000000000000e+00
-4.863764799950792621530126780272e+03	-2.636503570147951530655561214189e-04	-4.720641113078765294022026699494e-05	0.000000000000000000000000000000e+00
-4.863664799950792257732246071100e+03	-2.639419856399995351937948218080e-04	-4.715594722731193910681898873172e-05	0.000000000000000000000000000000e+00
-4.863564799950791893934365361929e+03	-2.642324059437785787815555771374e-04	-4.710499638230935024558673762662e-05	0.000000000000000000000000000000e+00
-4.863464799950791530136484652758e+03	-2.645216151825445917260271055937e-04	-4.705355585713824324942816668127e-05	0.000000000000000000000000000000e+00
-4.863364799950791166338603943586e+03	-2.648096106295838082257676493469e-04	-4.700162291117619185222553657155e-05	0.000000000000000000000000000000e+00
-4.863264799950790802540723234415e+03	-2.650963895750981847744542907463e-04	-4.694919480188791867120851053485e-05	0.000000000000000000000000000000e+00
-4.863164799950790438742842525244e+03	-2.653819493262473045748495170670e-04	-4.689626878489343053723129028931e-05	0.000000000000000000000000000000e+00
-4.863064799950790074944961816072e+03	-2.656662872071895230112470454031e-04	-4.684284211403624869273984443474e-05	0.000000000000000000000000000000e+00
-4.862964799950789711147081106901e+03	-2.659494005591231673320262718363e-04	-4.678891204145182194885574378240e-05	0.000000000000000000000000000000e+00
-4.862864799950789347349200397730e+03	-2.662312867403273026513377264024e-04	-4.673447581763607536773155737286e-05	0.000000000000000000000000000000e+00
-4.862764799950788983551319688559e+03	-2.665119431262021184800281581317e-04	-4.667953069151406736512349704427e-05	0.000000000000000000000000000000e+00
-4.862664799950788619753438979387e+03	-2.667913671093089899959138744379e-04	-4.662407391050882977208066892949e-05	0.000000000000000000000000000000e+00
-4.862564799950788255955558270216e+03	-2.670695560994103766837282076807e-04	-4.656810272061032309311515153816e-05	0.000000000000000000000000000000e+00
-4.862464799950787892157677561045e+03	-2.673465075235093957144172360785e-04	-4.651161436644454761843436862989e-05	0.000000000000000000000000000000e+00
-4.862364799950787528359796851873e+03	-2.676222188258887990132406375920e-04	-4.645460609134275618012713260363e-05	0.000000000000000000000000000000e+00
-4.862264799950787164561916142702e+03	-2.678966874681499503278725438093e-04	-4.639707513741082953867556071259e-05	0.000000000000000000000000000000e+00
-4.862164799950786800764035433531e+03	-2.681699109292514770358506481784e-04	-4.633901874559879407100213000170e-05	0.000000000000000000000000000000e+00
-4.862064799950786436966154724360e+03	-2.684418867055473798509390714884e-04	-4.628043415577042754994324669227e-05	0.000000000000000000000000000000e+00
-4.861964799950786073168274015188e+03	-2.687126123108249256890567302491e-04	-4.622131860677306143536657856430e-05	0.000000000000000000000000000000e+00
-4.861864799950785709370393306017e+03	-2.689820852763423779038798322460e-04	-4.616166933650743059913343357969e-05	0.000000000000000000000000000000e+00
-4.861764799950785345572512596846e+03	-2.692503031508660760011408807912e-04	-4.610148358199771956170490150306e-05	0.000000000000000000000000000000e+00
-4.861664799950784981774631887674e+03	-2.695172635007076237731449275259e-04	-4.604075857946170359643808800421e-05	0.000000000000000000000000000000e+00
-4.861564799950784617976751178503e+03	-2.697829639097603184917650853691e-04	-4.597949156438101858289033141425e-05	0.000000000000000000000000000000e+00
-4.861464799950784254178870469332e+03	-2.700474019795355801014380414671e-04	-4.591767977157155283286782410102e-05	0.000000000000000000000000000000e+00
-4.861364799950783890380989760160e+03	-2.703105753291989467312905759400e-04	-4.585532043525398121800937256687e-05	0.000000000000000000000000000000e+00
-4.861264799950783526583109050989e+03	-2.705724815956056365263970864277e-04	-4.579241078912436706000593789057e-05	0.000000000000000000000000000000e+00
-4.861164799950783162785228341818e+03	-2.708331184333360010588198640846e-04	-4.572894806642494020367320506359e-05	0.000000000000000000000000000000e+00
-4.861064799950782798987347632647e+03	-2.710924835147304366375631268227e-04	-4.566492950001498351024140087695e-05	0.000000000000000000000000000000e+00
-4.860964799950782435189466923475e+03	-2.713505745299241329882011797281e-04	-4.560035232244179388954447018634e-05	0.000000000000000000000000000000e+00
-4.860864799950782071391586214304e+03	-2.716073891868814424617462055522e-04	-4.553521376601179241000796893424e-05	0.000000000000000000000000000000e+00
-4.860764799950781707593705505133e+03	-2.718629252114298697727556852755e-04	-4.546951106286175638138136179123e-05	0.000000000000000000000000000000e+00
-4.860664799950781343795824795961e+03	-2.721171803472937906868966972951e-04	-4.540324144503013275263325621012e-05	0.000000000000000000000000000000e+00
-4.860564799950780979997944086790e+03	-2.723701523561278454478584709619e-04	-4.533640214452848025885461913376e-05	0.000000000000000000000000000000e+00
-4.860464799950780616200063377619e+03	-2.726218390175499527335045701903e-04	-4.526899039341302676464282028768e-05	0.000000000000000000000000000000e+00
-4.860364799950780252402182668447e+03	-2.728722381291739983513733314169e-04	-4.520100342385632147517576795437e-05	0.000000000000000000000000000000e+00
-4.860264799950779888604301959276e+03	-2.731213475066422528836351801829e-04	-4.513243846821897523871255919481e-05	0.000000000000000000000000000000e+00
-4.860164799950779524806421250105e+03	-2.733691649836574098612895777904e-04	-4.506329275912155670315642486123e-05	0.000000000000000000000000000000e+00
-4.860064799950779161008540540934e+03	-2.736156884120143528878188465825e-04	-4.499356352951654268272629888514e-05	0.000000000000000000000000000000e+00
-4.859964799950778797210659831762e+03	-2.738609156616314348718643767455e-04	-4.492324801276039049737279218455e-05	0.000000000000000000000000000000e+00
-4.859864799950778433412779122591e+03	-2.741048446205815404194683360117e-04	-4.485234344268571873241141512167e-05	0.000000000000000000000000000000e+00
-4.859764799950778069614898413420e+03	-2.743474731951228229656636337097e-04	-4.478084705367355576079158030467e-05	0.000000000000000000000000000000e+00
-4.859664799950777705817017704248e+03	-2.745887993097291166454121391638e-04	-4.470875608072573056690074411179e-05	0.000000000000000000000000000000e+00
-4.859564799950777342019136995077e+03	-2.748288209071198602735652816165e-04	-4.463606775953730422795001642200e-05	0.000000000000000000000000000000e+00
-4.859464799950776978221256285906e+03	-2.750675359482899129046074016003e-04	-4.456277932656915724942206513681e-05	0.000000000000000000000000000000e+00
-4.859364799950776614423375576735e+03	-2.753049424125388272913128595576e-04	-4.448888801912061755810048890858e-05	0.000000000000000000000000000000e+00
-4.859264799950776250625494867563e+03	-2.755410382974999065029686473594e-04	-4.441439107540219013905286038479e-05	0.000000000000000000000000000000e+00
-4.859164799950775886827614158392e+03	-2.757758216191689352829452541727e-04	-4.433928573460842219788533014047e-05	0.000000000000000000000000000000e+00
-4.859064799950775523029733449221e+03	-2.760092904119323693051812895760e-04	-4.426356923699078187552438667929e-05	0.000000000000000000000000000000e+00
-4.858964799950775159231852740049e+03	-2.762414427285954702205594823994e-04	-4.418723882393067926453375515727e-05	0.000000000000000000000000000000e+00
-4.858864799950774795433972030878e+03	-2.764722766404098986021964368121e-04	-4.411029173801255518806707645041e-05	0.000000000000000000000000000000e+00
-4.858764799950774431636091321707e+03	-2.767017902371010358401892670344e-04	-4.403272522309704451771994460074e-05	0.000000000000000000000000000000e+00
-4.858664799950774067838210612535e+03	-2.769299816268950349858191106733e-04	-4.395453652439424113533561477851e-05	0.000000000000000000000000000000e+00
-4.858564799950773704040329903364e+03	-2.771568489365453294946683993061e-04	-4.387572288853701710491933551950e-05	0.000000000000000000000000000000e+00
-4.858464799950773340242449194193e+03	-2.773823903113589251293036319623e-04	-4.379628156365445704103350754721e-05	0.000000000000000000000000000000e+00
-4.858364799950772976444568485022e+03	-2.776066039152224750215236515061e-04	-4.371620979944532635851073276712e-05	0.000000000000000000000000000000e+00
-4.858264799950772612646687775850e+03	-2.778294879306277042133044297145e-04	-4.363550484725165471864768984567e-05	0.000000000000000000000000000000e+00
-4.858164799950772248848807066679e+03	-2.780510405586967257775266038067e-04	-4.355416396013237368550763406461e-05	0.000000000000000000000000000000e+00
-4.858064799950771885050926357508e+03	-2.782712600192069232578340187700e-04	-4.347218439293702214485867751925e-05	0.000000000000000000000000000000e+00
-4.857964799950771521253045648336e+03	-2.784901445506156162680577725865e-04	-4.338956340237953303827500572964e-05	0.000000000000000000000000000000e+00
-4.857864799950771157455164939165e+03	-2.787076924100840755703367701557e-04	-4.330629824711210141240103066451e-05	0.000000000000000000000000000000e+00
-4.857764799950770793657284229994e+03	-2.789239018735015381532382772178e-04	-4.322238618779909312579701197166e-05	0.000000000000000000000000000000e+00
-4.857664799950770429859403520823e+03	-2.791387712355085717885749829748e-04	-4.313782448719104164721119265558e-05	0.000000000000000000000000000000e+00
-4.857564799950770066061522811651e+03	-2.793522988095203853781134384349e-04	-4.305261041019870584022413706471e-05	0.000000000000000000000000000000e+00
-4.857464799950769702263642102480e+03	-2.795644829277494887789790034560e-04	-4.296674122396717518173811511950e-05	0.000000000000000000000000000000e+00
-4.857364799950769338465761393309e+03	-2.797753219412282984189521695129e-04	-4.288021419795006984815657902210e-05	0.000000000000000000000000000000e+00
-4.857264799950768974667880684137e+03	-2.799848142198310923904613911617e-04	-4.279302660398376113035437406928e-05	0.000000000000000000000000000000e+00
-4.857164799950768610869999974966e+03	-2.801929581522958571243586689548e-04	-4.270517571636169349260161998139e-05	0.000000000000000000000000000000e+00
-4.857064799950768247072119265795e+03	-2.803997521462456461727175138776e-04	-4.261665881190871340775117026567e-05	0.000000000000000000000000000000e+00
-4.856964799950767883274238556623e+03	-2.806051946282096679410877904104e-04	-4.252747317005551338890689816452e-05	0.000000000000000000000000000000e+00
-4.856864799950767519476357847452e+03	-2.808092840436439397398815653872e-04	-4.243761607291308279735556063805e-05	0.000000000000000000000000000000e+00
-4.856764799950767155678477138281e+03	-2.810120188569516707852158354797e-04	-4.234708480534723318939802072514e-05	0.000000000000000000000000000000e+00
-4.856664799950766791880596429110e+03	-2.812133975515032115188862604782e-04	-4.225587665505315076823478204204e-05	0.000000000000000000000000000000e+00
-4.856564799950766428082715719938e+03	-2.814134186296556234575805266473e-04	-4.216398891263004370354161576273e-05	0.000000000000000000000000000000e+00
-4.856464799950766064284835010767e+03	-2.816120806127721406218744615302e-04	-4.207141887165579622730876563352e-05	0.000000000000000000000000000000e+00
-4.856364799950765700486954301596e+03	-2.818093820412408720237074088999e-04	-4.197816382876169049231593333182e-05	0.000000000000000000000000000000e+00
-4.856264799950765336689073592424e+03	-2.820053214744935041538576037112e-04	-4.188422108370716231192515399684e-05	0.000000000000000000000000000000e+00
-4.856164799950764972891192883253e+03	-2.821998974910235155784399285750e-04	-4.178958793945459078119156193232e-05	0.000000000000000000000000000000e+00
-4.856064799950764609093312174082e+03	-2.823931086884038494343174274803e-04	-4.169426170224416243687351468772e-05	0.000000000000000000000000000000e+00
-4.855964799950764245295431464911e+03	-2.825849536833046401346214437922e-04	-4.159823968166874896996987320819e-05	0.000000000000000000000000000000e+00
-4.855864799950763881497550755739e+03	-2.827754311115101811327510183958e-04	-4.150151919074883237210232822534e-05	0.000000000000000000000000000000e+00
-4.855764799950763517699670046568e+03	-2.829645396279357842661550392904e-04	-4.140409754600745718695203878568e-05	0.000000000000000000000000000000e+00
-4.855664799950763153901789337397e+03	-2.831522779066440969990281484314e-04	-4.130597206754521664301416095100e-05	0.000000000000000000000000000000e+00
-4.855564799950762790103908628225e+03	-2.833386446408613112447894000212e-04	-4.120714007911531332525173487724e-05	0.000000000000000000000000000000e+00
-4.855464799950762426306027919054e+03	-2.835236385429927216672574274980e-04	-4.110759890819858596543168172133e-05	0.000000000000000000000000000000e+00
-4.855364799950762062508147209883e+03	-2.837072583446381213514997376990e-04	-4.100734588607861754762373696082e-05	0.000000000000000000000000000000e+00
-4.855264799950761698710266500711e+03	-2.838895027966067637938130108211e-04	-4.090637834791685018996296174798e-05	0.000000000000000000000000000000e+00
-4.855164799950761334912385791540e+03	-2.840703706689319454209430304559e-04	-4.080469363282772035520298836708e-05	0.000000000000000000000000000000e+00
-4.855064799950760971114505082369e+03	-2.842498607508852628486528679730e-04	-4.070228908395386182390504603568e-05	0.000000000000000000000000000000e+00
-4.854964799950760607316624373198e+03	-2.844279718509905990897479455271e-04	-4.059916204854126801004551849950e-05	0.000000000000000000000000000000e+00
-4.854864799950760243518743664026e+03	-2.846047027970375134509062320376e-04	-4.049530987801452881552286000577e-05	0.000000000000000000000000000000e+00
-4.854764799950759879720862954855e+03	-2.847800524360944687991825663431e-04	-4.039072992805206748466451127655e-05	0.000000000000000000000000000000e+00
-4.854664799950759515922982245684e+03	-2.849540196345216251476439861534e-04	-4.028541955866139778752454958521e-05	0.000000000000000000000000000000e+00
-4.854564799950759152125101536512e+03	-2.851266032779833079803533113505e-04	-4.017937613425439475570849490182e-05	0.000000000000000000000000000000e+00
-4.854464799950758788327220827341e+03	-2.852978022714600428964837330881e-04	-4.007259702372259929951600621045e-05	0.000000000000000000000000000000e+00
-4.854364799950758424529340118170e+03	-2.854676155392602649937816572390e-04	-3.996507960051250927255642175773e-05	0.000000000000000000000000000000e+00
-4.854264799950758060731459408998e+03	-2.856360420250315945711605536417e-04	-3.985682124270090441768218947338e-05	0.000000000000000000000000000000e+00
-4.854164799950757696933578699827e+03	-2.858030806917720586211861810710e-04	-3.974781933307018486544945345962e-05	0.000000000000000000000000000000e+00
-4.854064799950757333135697990656e+03	-2.859687305218403907507151995304e-04	-3.963807125918369608005148441165e-05	0.000000000000000000000000000000e+00
-4.853964799950756969337817281485e+03	-2.861329905169665479419682796447e-04	-3.952757441346108768657000021030e-05	0.000000000000000000000000000000e+00
-4.853864799950756605539936572313e+03	-2.862958596982613599518652236497e-04	-3.941632619325365874569933044569e-05	0.000000000000000000000000000000e+00
-4.853764799950756241742055863142e+03	-2.864573371062262329214687106571e-04	-3.930432400091971658099773700989e-05	0.000000000000000000000000000000e+00
-4.853664799950755877944175153971e+03	-2.866174218007622024641245506160e-04	-3.919156524389994238240231272385e-05	0.000000000000000000000000000000e+00
-4.853564799950755514146294444799e+03	-2.867761128611787699131674411746e-04	-3.907804733479274325721672389555e-05	0.000000000000000000000000000000e+00
-4.853464799950755150348413735628e+03	-2.869334093862023048887577303390e-04	-3.896376769142963138615326501579e-05	0.000000000000000000000000000000e+00
-4.853364799950754786550533026457e+03	-2.870893104939840141838491849313e-04	-3.884872373695055574552986721315e-05	0.000000000000000000000000000000e+00
-4.853264799950754422752652317286e+03	-2.872438153221078022299395104966e-04	-3.873291289987928803957573098415e-05	0.000000000000000000000000000000e+00
-4.853164799950754058954771608114e+03	-2.873969230275973726213001313567e-04	-3.861633261419875442262833464824e-05	0.000000000000000000000000000000e+00
-4.853064799950753695156890898943e+03	-2.875486327869233296392059706648e-04	-3.849898031942638077385759887150e-05	0.000000000000000000000000000000e+00
-4.852964799950753331359010189772e+03	-2.876989437960097376750789877065e-04	-3.838085346068943119572647315607e-05	0.000000000000000000000000000000e+00
-4.852864799950752967561129480600e+03	-2.878478552702403011828713452758e-04	-3.826194948880033295992436626065e-05	0.000000000000000000000000000000e+00
-4.852764799950752603763248771429e+03	-2.879953664444641651606882071235e-04	-3.814226586033198790077342055227e-05	0.000000000000000000000000000000e+00
-4.852664799950752239965368062258e+03	-2.881414765730014987919760383051e-04	-3.802180003769307703237120832362e-05	0.000000000000000000000000000000e+00
-4.852564799950751876167487353086e+03	-2.882861849296484285654074142258e-04	-3.790054948920333806067911597282e-05	0.000000000000000000000000000000e+00
-4.852464799950751512369606643915e+03	-2.884294908076819713947658296860e-04	-3.777851168916882256681999407988e-05	0.000000000000000000000000000000e+00
-4.852364799950751148571725934744e+03	-2.885713935198643172175270166235e-04	-3.765568411795717351916654158650e-05	0.000000000000000000000000000000e+00
-4.852264799950750784773845225573e+03	-2.887118923984467863327885162050e-04	-3.753206426207283502279390963174e-05	0.000000000000000000000000000000e+00
-4.852164799950750420975964516401e+03	-2.888509867951734614785475052656e-04	-3.740764961423225529266872735334e-05	0.000000000000000000000000000000e+00
-4.852064799950750057178083807230e+03	-2.889886760812844946483268770976e-04	-3.728243767343907607431097162021e-05	0.000000000000000000000000000000e+00
-4.851964799950749693380203098059e+03	-2.891249596475189260168237037618e-04	-3.715642594505929495940152462730e-05	0.000000000000000000000000000000e+00
-4.851864799950749329582322388887e+03	-2.892598369041173402352318255737e-04	-3.702961194089640737259899738731e-05	0.000000000000000000000000000000e+00
-4.851764799950748965784441679716e+03	-2.893933072808238179951523250111e-04	-3.690199317926647401945719484395e-05	0.000000000000000000000000000000e+00
-4.851664799950748601986560970545e+03	-2.895253702268878875925040006223e-04	-3.677356718507323576818762722596e-05	0.000000000000000000000000000000e+00
-4.851564799950748238188680261374e+03	-2.896560252110657175499131010810e-04	-3.664433148988313366373192891956e-05	0.000000000000000000000000000000e+00
-4.851464799950747874390799552202e+03	-2.897852717216214176593203077914e-04	-3.651428363200030861304354323771e-05	0.000000000000000000000000000000e+00
-4.851364799950747510592918843031e+03	-2.899131092663275268729583533656e-04	-3.638342115654160784663298522368e-05	0.000000000000000000000000000000e+00
-4.851264799950747146795038133860e+03	-2.900395373724652843538951429991e-04	-3.625174161551148973615943393867e-05	0.000000000000000000000000000000e+00
-4.851164799950746782997157424688e+03	-2.901645555868246836861423787468e-04	-3.611924256787693538828590278378e-05	0.000000000000000000000000000000e+00
-4.851064799950746419199276715517e+03	-2.902881634757038765634606924948e-04	-3.598592157964229925216220751238e-05	0.000000000000000000000000000000e+00
-4.850964799950746055401396006346e+03	-2.904103606249084680579475303830e-04	-3.585177622392414617438077817368e-05	0.000000000000000000000000000000e+00
-4.850864799950745691603515297174e+03	-2.905311466397502697875387944748e-04	-3.571680408102600713876953464343e-05	0.000000000000000000000000000000e+00
-4.850764799950745327805634588003e+03	-2.906505211450456736127501145006e-04	-3.558100273851311467739402805144e-05	0.000000000000000000000000000000e+00
-4.850664799950744964007753878832e+03	-2.907684837851139169132008710505e-04	-3.544436979128707729518737989949e-05	0.000000000000000000000000000000e+00
-4.850564799950744600209873169661e+03	-2.908850342237745347125088546392e-04	-3.530690284166052001326233100720e-05	0.000000000000000000000000000000e+00
-4.850464799950744236411992460489e+03	-2.910001721443448118031849247700e-04	-3.516859949943167070211466618268e-05	0.000000000000000000000000000000e+00
-4.850364799950743872614111751318e+03	-2.911138972496367469805500505231e-04	-3.502945738195889220471801461798e-05	0.000000000000000000000000000000e+00
-4.850264799950743508816231042147e+03	-2.912262092619534751755661083905e-04	-3.488947411423515347324644797489e-05	0.000000000000000000000000000000e+00
-4.850164799950743145018350332975e+03	-2.913371079230856895876666801115e-04	-3.474864732896246004821561026432e-05	0.000000000000000000000000000000e+00
-4.850064799950742781220469623804e+03	-2.914465929943073590861757349302e-04	-3.460697466662622355125164541612e-05	0.000000000000000000000000000000e+00
-4.849964799950742417422588914633e+03	-2.915546642563711745611831904768e-04	-3.446445377556956341522434450475e-05	0.000000000000000000000000000000e+00
-4.849864799950742053624708205462e+03	-2.916613215095036700137687279977e-04	-3.432108231206756795679882476868e-05	0.000000000000000000000000000000e+00
-4.849764799950741689826827496290e+03	-2.917665645733999099653566133838e-04	-3.417685794040147413382427221684e-05	0.000000000000000000000000000000e+00
-4.849664799950741326028946787119e+03	-2.918703932872179058165273968228e-04	-3.403177833293277954008690389109e-05	0.000000000000000000000000000000e+00
-4.849564799950740962231066077948e+03	-2.919728075095725443148519939740e-04	-3.388584117017734084753577405991e-05	0.000000000000000000000000000000e+00
-4.849464799950740598433185368776e+03	-2.920738071185291365519653972171e-04	-3.373904414087932317070986365515e-05	0.000000000000000000000000000000e+00
-4.849364799950740234635304659605e+03	-2.921733920115968043303145140754e-04	-3.359138494208515620742874774329e-05	0.000000000000000000000000000000e+00
-4.849264799950739870837423950434e+03	-2.922715621057211617984938900605e-04	-3.344286127921736840673885837738e-05	0.000000000000000000000000000000e+00
-4.849164799950739507039543241262e+03	-2.923683173372768886663641829671e-04	-3.329347086614838047927827924255e-05	0.000000000000000000000000000000e+00
-4.849064799950739143241662532091e+03	-2.924636576620598697393016429658e-04	-3.314321142527422436874218192315e-05	0.000000000000000000000000000000e+00
-4.848964799950738779443781822920e+03	-2.925575830552789007715785984942e-04	-3.299208068758816057939459165382e-05	0.000000000000000000000000000000e+00
-4.848864799950738415645901113749e+03	-2.926500935115470690590921964969e-04	-3.284007639275425484599868486413e-05	0.000000000000000000000000000000e+00
-4.848764799950738051848020404577e+03	-2.927411890448727003512241484628e-04	-3.268719628918083283100268210397e-05	0.000000000000000000000000000000e+00
-4.848664799950737688050139695406e+03	-2.928308696886501973424832279136e-04	-3.253343813409391449293500686579e-05	0.000000000000000000000000000000e+00
-4.848564799950737324252258986235e+03	-2.929191354956500108024097794868e-04	-3.237879969361051292952788371871e-05	0.000000000000000000000000000000e+00
-4.848464799950736960454378277063e+03	-2.930059865380087733358061008460e-04	-3.222327874281187223446873413302e-05	0.000000000000000000000000000000e+00
-4.848364799950736596656497567892e+03	-2.930914229072186742014460847372e-04	-3.206687306581661726272505785751e-05	0.000000000000000000000000000000e+00
-4.848264799950736232858616858721e+03	-2.931754447141165630802417396694e-04	-3.190958045585382885696995591829e-05	0.000000000000000000000000000000e+00
-4.848164799950735869060736149549e+03	-2.932580520888729454231924620444e-04	-3.175139871533601065379040506720e-05	0.000000000000000000000000000000e+00
-4.848064799950735505262855440378e+03	-2.933392451809802188578135684338e-04	-3.159232565593198135099617385180e-05	0.000000000000000000000000000000e+00
-4.847964799950735141464974731207e+03	-2.934190241592406927541303307549e-04	-3.143235909863965855471149013489e-05	0.000000000000000000000000000000e+00
-4.847864799950734777667094022036e+03	-2.934973892117543367401288900709e-04	-3.127149687385877486383092827005e-05	0.000000000000000000000000000000e+00
-4.847764799950734413869213312864e+03	-2.935743405459060413262295519132e-04	-3.110973682146347875799446969225e-05	0.000000000000000000000000000000e+00
-4.847664799950734050071332603693e+03	-2.936498783883526074792169602290e-04	-3.094707679087484739413604906133e-05	0.000000000000000000000000000000e+00
-4.847564799950733686273451894522e+03	-2.937240029850091398849754042999e-04	-3.078351464113330453534200792376e-05	0.000000000000000000000000000000e+00
-4.847464799950733322475571185350e+03	-2.937967146010354402112241256617e-04	-3.061904824097090973070156572078e-05	0.000000000000000000000000000000e+00
-4.847364799950732958677690476179e+03	-2.938680135208216414287318851706e-04	-3.045367546888359328504866652132e-05	0.000000000000000000000000000000e+00
-4.847264799950732594879809767008e+03	-2.939379000479737879224229057940e-04	-3.028739421320326247969584310127e-05	0.000000000000000000000000000000e+00
-4.847164799950732231081929057837e+03	-2.940063745052988735013965726495e-04	-3.012020237216979598481904345508e-05	0.000000000000000000000000000000e+00
-4.847064799950731867284048348665e+03	-2.940734372347894999381867631172e-04	-2.995209785400294679228415384298e-05	0.000000000000000000000000000000e+00
-4.846964799950731503486167639494e+03	-2.941390885976082644574780555757e-04	-2.978307857697412317572911721886e-05	0.000000000000000000000000000000e+00
-4.846864799950731139688286930323e+03	-2.942033289740717677540615682119e-04	-2.961314246947807817108774819381e-05	0.000000000000000000000000000000e+00
-4.846764799950730775890406221151e+03	-2.942661587636341883299218036285e-04	-2.944228747010447369623735436317e-05	0.000000000000000000000000000000e+00
-4.846664799950730412092525511980e+03	-2.943275783848705315706717478008e-04	-2.927051152770933286229732006589e-05	0.000000000000000000000000000000e+00
-4.846564799950730048294644802809e+03	-2.943875882754593909310103505561e-04	-2.909781260148638047657865257634e-05	0.000000000000000000000000000000e+00
-4.846464799950729684496764093637e+03	-2.944461888921656549100713817779e-04	-2.892418866103826157278912367676e-05	0.000000000000000000000000000000e+00
-4.846364799950729320698883384466e+03	-2.945033807108224550852515477573e-04	-2.874963768644766507354831874821e-05	0.000000000000000000000000000000e+00
-4.846264799950728956901002675295e+03	-2.945591642263131141460386075437e-04	-2.857415766834829159884039107009e-05	0.000000000000000000000000000000e+00
-4.846164799950728593103121966124e+03	-2.946135399525523349863187494435e-04	-2.839774660799572301864493462098e-05	0.000000000000000000000000000000e+00
-4.846064799950728229305241256952e+03	-2.946665084224674440067925917930e-04	-2.822040251733816325655987422572e-05	0.000000000000000000000000000000e+00
-4.845964799950727865507360547781e+03	-2.947180701879789296859790681538e-04	-2.804212341908706050881174010048e-05	0.000000000000000000000000000000e+00
-4.845864799950727501709479838610e+03	-2.947682258199807643107848154074e-04	-2.786290734678760071425795974420e-05	0.000000000000000000000000000000e+00
-4.845764799950727137911599129438e+03	-2.948169759083204546565304404737e-04	-2.768275234488906211098580012475e-05	0.000000000000000000000000000000e+00
-4.845664799950726774113718420267e+03	-2.948643210617784421456732957267e-04	-2.750165646881504782016690524582e-05	0.000000000000000000000000000000e+00
-4.845564799950726410315837711096e+03	-2.949102619080475030065302544102e-04	-2.731961778503359306903564007740e-05	0.000000000000000000000000000000e+00
-4.845464799950726046517957001925e+03	-2.949547990937114437005883704757e-04	-2.713663437112714366485945183260e-05	0.000000000000000000000000000000e+00
-4.845364799950725682720076292753e+03	-2.949979332842235795093810413192e-04	-2.695270431586237522671514743600e-05	0.000000000000000000000000000000e+00
-4.845264799950725318922195583582e+03	-2.950396651638850504910382976931e-04	-2.676782571925990060891613342431e-05	0.000000000000000000000000000000e+00
-4.845164799950724955124314874411e+03	-2.950799954358223242852077294884e-04	-2.658199669266383502290451712469e-05	0.000000000000000000000000000000e+00
-4.845064799950724591326434165239e+03	-2.951189248219647531280840357937e-04	-2.639521535881120191694912402447e-05	0.000000000000000000000000000000e+00
-4.844964799950724227528553456068e+03	-2.951564540630215345562437079252e-04	-2.620747985190123721188984462493e-05	0.000000000000000000000000000000e+00
-4.844864799950723863730672746897e+03	-2.951925839184584552700452153573e-04	-2.601878831766451735402895240057e-05	0.000000000000000000000000000000e+00
-4.844764799950723499932792037725e+03	-2.952273151664740386858343246246e-04	-2.582913891343195184275086107029e-05	0.000000000000000000000000000000e+00
-4.844664799950723136134911328554e+03	-2.952606486039757466982580424997e-04	-2.563852980820362668034316511179e-05	0.000000000000000000000000000000e+00
-4.844564799950722772337030619383e+03	-2.952925850465553140808405707674e-04	-2.544695918271752246094148663946e-05	0.000000000000000000000000000000e+00
-4.844464799950722408539149910212e+03	-2.953231253284640828865592609986e-04	-2.525442522951805627662129338784e-05	0.000000000000000000000000000000e+00
-4.844364799950722044741269201040e+03	-2.953522703025878489574429508480e-04	-2.506092615302448132195457797256e-05	0.000000000000000000000000000000e+00
-4.844264799950721680943388491869e+03	-2.953800208404214373836271789742e-04	-2.486646016959913742076782039447e-05	0.000000000000000000000000000000e+00
-4.844164799950721317145507782698e+03	-2.954063778320427900714317814845e-04	-2.467102550761554569883765575256e-05	0.000000000000000000000000000000e+00
-4.844064799950720953347627073526e+03	-2.954313421860866738406781184523e-04	-2.447462040752636095505140323425e-05	0.000000000000000000000000000000e+00
-4.843964799950720589549746364355e+03	-2.954549148297182258916804276083e-04	-2.427724312193113768531919915983e-05	0.000000000000000000000000000000e+00
-4.843864799950720225751865655184e+03	-2.954770967086060113812595595562e-04	-2.407889191564396058121456933865e-05	0.000000000000000000000000000000e+00
-4.843764799950719861953984946012e+03	-2.954978887868946473178877187848e-04	-2.387956506576090562202555056537e-05	0.000000000000000000000000000000e+00
-4.843664799950719498156104236841e+03	-2.955172920471772638265073318564e-04	-2.367926086172734531274351732488e-05	0.000000000000000000000000000000e+00
-4.843564799950719134358223527670e+03	-2.955353074904675317324809213915e-04	-2.347797760540509129172613567160e-05	0.000000000000000000000000000000e+00
-4.843464799950718770560342818499e+03	-2.955519361361710938343461130273e-04	-2.327571361113935397924371017986e-05	0.000000000000000000000000000000e+00
-4.843364799950718406762462109327e+03	-2.955671790220571045967878909266e-04	-2.307246720582555653635860315465e-05	0.000000000000000000000000000000e+00
-4.843264799950718042964581400156e+03	-2.955810372042290109020901134329e-04	-2.286823672897596586468804691350e-05	0.000000000000000000000000000000e+00
-4.843164799950717679166700690985e+03	-2.955935117570952243813697801755e-04	-2.266302053278617791650002832871e-05	0.000000000000000000000000000000e+00
-4.843064799950717315368819981813e+03	-2.956046037733393058548336806979e-04	-2.245681698220139632877004332023e-05	0.000000000000000000000000000000e+00
-4.842964799950716951570939272642e+03	-2.956143143638897703012746731588e-04	-2.224962445498256197943913459181e-05	0.000000000000000000000000000000e+00
-4.842864799950716587773058563471e+03	-2.956226446578897291972420902084e-04	-2.204144134177229280829174440370e-05	0.000000000000000000000000000000e+00
-4.842764799950716223975177854300e+03	-2.956295958026659365450172778367e-04	-2.183226604616066778377127255428e-05	0.000000000000000000000000000000e+00
-4.842664799950715860177297145128e+03	-2.956351689636977264803718856712e-04	-2.162209698475081774628366038105e-05	0.000000000000000000000000000000e+00
-4.842564799950715496379416435957e+03	-2.956393653245854087792399145229e-04	-2.141093258722433329238436783282e-05	0.000000000000000000000000000000e+00
-4.842464799950715132581535726786e+03	-2.956421860870184475239552668313e-04	-2.119877129640650664050768869906e-05	0.000000000000000000000000000000e+00
-4.842364799950714768783655017614e+03	-2.956436324707430434582944300814e-04	-2.098561156833137020878872480711e-05	0.000000000000000000000000000000e+00
-4.842264799950714404985774308443e+03	-2.956437057135298247627364087720e-04	-2.077145187230657595069127641096e-05	0.000000000000000000000000000000e+00
-4.842164799950714041187893599272e+03	-2.956424070711406162578760437043e-04	-2.055629069097807479086018056513e-05	0.000000000000000000000000000000e+00
-4.842064799950713677390012890100e+03	-2.956397378172954254482718283725e-04	-2.034012652039459616119809748369e-05	0.000000000000000000000000000000e+00
-4.841964799950713313592132180929e+03	-2.956356992436386696247729855003e-04	-2.012295787007196829474821309081e-05	0.000000000000000000000000000000e+00
-4.841864799950712949794251471758e+03	-2.956302926597051319163034222015e-04	-1.990478326305721151474707741880e-05	0.000000000000000000000000000000e+00
-4.841764799950712585996370762587e+03	-2.956235193928858631315370608661e-04	-1.968560123599248922214230428374e-05	0.000000000000000000000000000000e+00
-4.841664799950712222198490053415e+03	-2.956153807883933246590524301922e-04	-1.946541033917881493762146172255e-05	0.000000000000000000000000000000e+00
-4.841564799950711858400609344244e+03	-2.956058782092263687371613833932e-04	-1.924420913663958654891972255285e-05	0.000000000000000000000000000000e+00
-4.841464799950711494602728635073e+03	-2.955950130361350560934119435785e-04	-1.902199620618392065835196291790e-05	0.000000000000000000000000000000e+00
-4.841364799950711130804847925901e+03	-2.955827866675847146425704092820e-04	-1.879877013946980397122825390266e-05	0.000000000000000000000000000000e+00
-4.841264799950710767006967216730e+03	-2.955692005197201066048207085402e-04	-1.857452954206701767943948899742e-05	0.000000000000000000000000000000e+00
-4.841164799950710403209086507559e+03	-2.955542560263288366824430131174e-04	-1.834927303351987888592640463248e-05	0.000000000000000000000000000000e+00
-4.841064799950710039411205798388e+03	-2.955379546388048686567096012823e-04	-1.812299924740977196497768164640e-05	0.000000000000000000000000000000e+00
-4.840964799950709675613325089216e+03	-2.955202978261112288331513564543e-04	-1.789570683141746985835712768775e-05	0.000000000000000000000000000000e+00
-4.840864799950709311815444380045e+03	-2.955012870747427094868242658521e-04	-1.766739444738528257670961973957e-05	0.000000000000000000000000000000e+00
-4.840764799950708948017563670874e+03	-2.954809238886881386267069249385e-04	-1.743806077137894481481929231936e-05	0.000000000000000000000000000000e+00
-4.840664799950708584219682961702e+03	-2.954592097893921618691204233897e-04	-1.720770449374933416027827481898e-05	0.000000000000000000000000000000e+00
-4.840564799950708220421802252531e+03	-2.954361463157168616808223582382e-04	-1.697632431919396568545735370925e-05	0.000000000000000000000000000000e+00
-4.840464799950707856623921543360e+03	-2.954117350239031597816663499145e-04	-1.674391896681826631091034862653e-05	0.000000000000000000000000000000e+00
-4.840364799950707492826040834188e+03	-2.953859774875314606057408184370e-04	-1.651048717019666620966188153030e-05	0.000000000000000000000000000000e+00
-4.840264799950707129028160125017e+03	-2.953588752974823489726163838753e-04	-1.627602767743343948974275858799e-05	0.000000000000000000000000000000e+00
-4.840164799950706765230279415846e+03	-2.953304300618967998676156483384e-04	-1.604053925122333481255443299318e-05	0.000000000000000000000000000000e+00
-4.840064799950706401432398706675e+03	-2.953006434061360629614312323099e-04	-1.580402066891200272332612675186e-05	0.000000000000000000000000000000e+00
-4.839964799950706037634517997503e+03	-2.952695169727411676589834410578e-04	-1.556647072255620275300566635046e-05	0.000000000000000000000000000000e+00
-4.839864799950705673836637288332e+03	-2.952370524213922655179520582180e-04	-1.532788821898377335092508721992e-05	0.000000000000000000000000000000e+00
-4.839764799950705310038756579161e+03	-2.952032514288673763561132723510e-04	-1.508827197985339005922942462457e-05	0.000000000000000000000000000000e+00
-4.839664799950704946240875869989e+03	-2.951681156890010259384593549470e-04	-1.484762084171409498840974588996e-05	0.000000000000000000000000000000e+00
-4.839564799950704582442995160818e+03	-2.951316469126424499834493442307e-04	-1.460593365606459928800631847823e-05	0.000000000000000000000000000000e+00
-4.839464799950704218645114451647e+03	-2.950938468276135813288252318642e-04	-1.436320928941238063533854252274e-05	0.000000000000000000000000000000e+00
-4.839364799950703854847233742476e+03	-2.950547171786664407862332826227e-04	-1.411944662333251306182355100383e-05	0.000000000000000000000000000000e+00
-4.839264799950703491049353033304e+03	-2.950142597274405279958453540701e-04	-1.387464455452629518545336340107e-05	0.000000000000000000000000000000e+00
-4.839164799950703127251472324133e+03	-2.949724762524196159697853492077e-04	-1.362880199487963280371733559848e-05	0.000000000000000000000000000000e+00
-4.839064799950702763453591614962e+03	-2.949293685488884372153384205717e-04	-1.338191787152120464609011268875e-05	0.000000000000000000000000000000e+00
-4.838964799950702399655710905790e+03	-2.948849384288889361772911801296e-04	-1.313399112688037740476719450466e-05	0.000000000000000000000000000000e+00
-4.838864799950702035857830196619e+03	-2.948391877211760879994029149742e-04	-1.288502071874488698430705896358e-05	0.000000000000000000000000000000e+00
-4.838764799950701672059949487448e+03	-2.947921182711736088656595544677e-04	-1.263500562031828766424573773364e-05	0.000000000000000000000000000000e+00
-4.838664799950701308262068778276e+03	-2.947437319409292868707672674589e-04	-1.238394482027715223402489913562e-05	0.000000000000000000000000000000e+00
-4.838564799950700944464188069105e+03	-2.946940306090697707895598167482e-04	-1.213183732282806375781490648702e-05	0.000000000000000000000000000000e+00
-4.838464799950700580666307359934e+03	-2.946430161707553588464059135532e-04	-1.187868214776431426593812645809e-05	0.000000000000000000000000000000e+00
-4.838364799950700216868426650763e+03	-2.945906905376342453835303292209e-04	-1.162447833052240015838489639588e-05	0.000000000000000000000000000000e+00
-4.838264799950699853070545941591e+03	-2.945370556377966048990091341153e-04	-1.136922492223825333404994830655e-05	0.000000000000000000000000000000e+00
-4.838164799950699489272665232420e+03	-2.944821134157281339836786937525e-04	-1.111292098980323006854591810777e-05	0.000000000000000000000000000000e+00
-4.838064799950699125474784523249e+03	-2.944258658322635932580446649354e-04	-1.085556561591986949905520171145e-05	0.000000000000000000000000000000e+00
-4.837964799950698761676903814077e+03	-2.943683148645396445777788763110e-04	-1.059715789915737428237511169593e-05	0.000000000000000000000000000000e+00
-4.837864799950698397879023104906e+03	-2.943094625059477424493248332027e-04	-1.033769695400685238967190826553e-05	0.000000000000000000000000000000e+00
-4.837764799950698034081142395735e+03	-2.942493107660864291343083554153e-04	-1.007718191093631326168012646294e-05	0.000000000000000000000000000000e+00
-4.837664799950697670283261686563e+03	-2.941878616707135213337309664894e-04	-9.815611916445408159951832582912e-06	0.000000000000000000000000000000e+00
-4.837564799950697306485380977392e+03	-2.941251172616979174014029130291e-04	-9.552986133119913020089915278721e-06	0.000000000000000000000000000000e+00
-4.837464799950696942687500268221e+03	-2.940610795969709166663985655532e-04	-9.289303739685947030701833326827e-06	0.000000000000000000000000000000e+00
-4.837364799950696578889619559050e+03	-2.939957507504774845454031950709e-04	-9.024563931063950654996343170300e-06	0.000000000000000000000000000000e+00
-4.837264799950696215091738849878e+03	-2.939291328121271381842993797306e-04	-8.758765918422384131507632543112e-06	0.000000000000000000000000000000e+00
-4.837164799950695851293858140707e+03	-2.938612278877443442087757929926e-04	-8.491908929231200664055484450543e-06	0.000000000000000000000000000000e+00
-4.837064799950695487495977431536e+03	-2.937920380990189164749359918005e-04	-8.223992207315009597646746075661e-06	0.000000000000000000000000000000e+00
-4.836964799950695123698096722364e+03	-2.937215655834558175087123377267e-04	-7.955015012906010895481039024713e-06	0.000000000000000000000000000000e+00
-4.836864799950694759900216013193e+03	-2.936498124943247973149540452908e-04	-7.684976622696648401017981144800e-06	0.000000000000000000000000000000e+00
-4.836764799950694396102335304022e+03	-2.935767810006096527157548603526e-04	-7.413876329892015766423810085861e-06	0.000000000000000000000000000000e+00
-4.836664799950694032304454594851e+03	-2.935024732869573782685634899536e-04	-7.141713444261976083881834909128e-06	0.000000000000000000000000000000e+00
-4.836564799950693668506573885679e+03	-2.934268915536267208730991651322e-04	-6.868487292193015548557449845291e-06	0.000000000000000000000000000000e+00
-4.836464799950693304708693176508e+03	-2.933500380164366259580499551873e-04	-6.594197216739833694316551965242e-06	0.000000000000000000000000000000e+00
-4.836364799950692940910812467337e+03	-2.932719149067143041970107120164e-04	-6.318842577676651567472523168822e-06	0.000000000000000000000000000000e+00
-4.836264799950692577112931758165e+03	-2.931925244712430271738778930768e-04	-6.042422751548275108011455680757e-06	0.000000000000000000000000000000e+00
-4.836164799950692213315051048994e+03	-2.931118689722096519977012629710e-04	-5.764937131720844281593946201170e-06	0.000000000000000000000000000000e+00
-4.836064799950691849517170339823e+03	-2.930299506871518206568838493808e-04	-5.486385128432329795738608274602e-06	0.000000000000000000000000000000e+00
-4.835964799950691485719289630651e+03	-2.929467719089047256925129048000e-04	-5.206766168842749448100043485610e-06	0.000000000000000000000000000000e+00
-4.835864799950691121921408921480e+03	-2.928623349455478758716908682658e-04	-4.926079697084101565742429718053e-06	0.000000000000000000000000000000e+00
-4.835764799950690758123528212309e+03	-2.927766421203513197597800843397e-04	-4.644325174310038405298302344182e-06	0.000000000000000000000000000000e+00
-4.835664799950690394325647503138e+03	-2.926896957717215982421044007111e-04	-4.361502078745226150936851322593e-06	0.000000000000000000000000000000e+00
-4.835564799950690030527766793966e+03	-2.926014982531474802052162687005e-04	-4.077609905734442332118569463084e-06	0.000000000000000000000000000000e+00
-4.835464799950689666729886084795e+03	-2.925120519331455355878379709367e-04	-3.792648167791385673664307856545e-06	0.000000000000000000000000000000e+00
-4.835364799950689302932005375624e+03	-2.924213591952049494902821091813e-04	-3.506616394647210236600000030083e-06	0.000000000000000000000000000000e+00
-4.835264799950688939134124666452e+03	-2.923294224377327157546324620796e-04	-3.219514133298759285821584452680e-06	0.000000000000000000000000000000e+00
-4.835164799950688575336243957281e+03	-2.922362440739979089730782302325e-04	-2.931340948056512437107281460191e-06	0.000000000000000000000000000000e+00
-4.835064799950688211538363248110e+03	-2.921418265320760107063569055441e-04	-2.642096420592253706773749888370e-06	0.000000000000000000000000000000e+00
-4.834964799950687847740482538939e+03	-2.920461722547929104415453949173e-04	-2.351780149986434629471232157782e-06	0.000000000000000000000000000000e+00
-4.834864799950687483942601829767e+03	-2.919492836996686354993080225739e-04	-2.060391752775276066314471407059e-06	0.000000000000000000000000000000e+00
-4.834764799950687120144721120596e+03	-2.918511633388607014703841624481e-04	-1.767930862997535858515936804669e-06	0.000000000000000000000000000000e+00
-4.834664799950686756346840411425e+03	-2.917518136591071373914241249281e-04	-1.474397132241009877398900569656e-06	0.000000000000000000000000000000e+00
-4.834564799950686392548959702253e+03	-2.916512371616694025006077950479e-04	-1.179790229688725813208898494933e-06	0.000000000000000000000000000000e+00
-4.834464799950686028751078993082e+03	-2.915494363622749777326115250276e-04	-8.841098421648561725031756700077e-07	0.000000000000000000000000000000e+00
-4.834364799950685664953198283911e+03	-2.914464137910595777428146568866e-04	-5.873556741803156498881615700525e-07	0.000000000000000000000000000000e+00
-4.834264799950685301155317574739e+03	-2.913421719925091460910715479571e-04	-2.895274479780617735276101228775e-07	0.000000000000000000000000000000e+00
-4.834164799950684937357436865568e+03	-2.912367135254015251648318507449e-04	9.375096421896305139148533949744e-09	0.000000000000000000000000000000e+00
-4.834064799950684573559556156397e+03	-2.911300409627479092618262956904e-04	3.093522011778031650232692346264e-07	0.000000000000000000000000000000e+00
-4.833964799950684209761675447226e+03	-2.910221568917340808323179768280e-04	6.104040905817379135389882244267e-07	0.000000000000000000000000000000e+00
-4.833864799950683845963794738054e+03	-2.909130639136612130404846432441e-04	9.125309710155394095283968788901e-07	0.000000000000000000000000000000e+00
-4.833764799950683482165914028883e+03	-2.908027646438864554853664934342e-04	1.215733030907008836536882002977e-06	0.000000000000000000000000000000e+00
-4.833664799950683118368033319712e+03	-2.906912617117633030813794725589e-04	1.520010440686427266465826323161e-06	0.000000000000000000000000000000e+00
-4.833564799950682754570152610540e+03	-2.905785577605816938882854483239e-04	1.825363352743387843025654748708e-06	0.000000000000000000000000000000e+00
-4.833464799950682390772271901369e+03	-2.904646554475077274704020169338e-04	2.131791901383909021308691450480e-06	0.000000000000000000000000000000e+00
-4.833364799950682026974391192198e+03	-2.903495574435232748355950604946e-04	2.439296202787899961309837915113e-06	0.000000000000000000000000000000e+00
-4.833264799950681663176510483027e+03	-2.902332664333651546934023102153e-04	2.747876354966909677484581189799e-06	0.000000000000000000000000000000e+00
-4.833164799950681299378629773855e+03	-2.901157851154641470828310367835e-04	3.057532437722202931266405473432e-06	0.000000000000000000000000000000e+00
-4.833064799950680935580749064684e+03	-2.899971162018837901597212436400e-04	3.368264512603122208962138847688e-06	0.000000000000000000000000000000e+00
-4.832964799950680571782868355513e+03	-2.898772624182586890931312417763e-04	3.680072622865808418100462204303e-06	0.000000000000000000000000000000e+00
-4.832864799950680207984987646341e+03	-2.897562265037328249617232245328e-04	3.992956793432205339817748362963e-06	0.000000000000000000000000000000e+00
-4.832764799950679844187106937170e+03	-2.896340112108974841793884724694e-04	4.306917030849394847609803993471e-06	0.000000000000000000000000000000e+00
-4.832664799950679480389226227999e+03	-2.895106193057289168703294368612e-04	4.621953323249253151570620917754e-06	0.000000000000000000000000000000e+00
-4.832564799950679116591345518827e+03	-2.893860535675257784037073260919e-04	4.938065640308402233613245535526e-06	0.000000000000000000000000000000e+00
-4.832464799950678752793464809656e+03	-2.892603167888461372474206978467e-04	5.255253933208521695209704954754e-06	0.000000000000000000000000000000e+00
-4.832364799950678388995584100485e+03	-2.891334117754446454522099241302e-04	5.573518134596956643145998500088e-06	0.000000000000000000000000000000e+00
-4.832264799950678025197703391314e+03	-2.890053413462088959841322921562e-04	5.892858158547661847357149178528e-06	0.000000000000000000000000000000e+00
-4.832164799950677661399822682142e+03	-2.888761083330959968974716023382e-04	6.213273900522447442491477676008e-06	0.000000000000000000000000000000e+00
-4.832064799950677297601941972971e+03	-2.887457155810687118267787720782e-04	6.534765237332580383312723160127e-06	0.000000000000000000000000000000e+00
-4.831964799950676933804061263800e+03	-2.886141659480312752182606939044e-04	6.857332027100697608226753665406e-06	0.000000000000000000000000000000e+00
-4.831864799950676570006180554628e+03	-2.884814623047649907207345965077e-04	7.180974109223047851591811147065e-06	0.000000000000000000000000000000e+00
-4.831764799950676206208299845457e+03	-2.883476075348637211563651572277e-04	7.505691304332072269207658254953e-06	0.000000000000000000000000000000e+00
-4.831664799950675842410419136286e+03	-2.882126045346689448105326203375e-04	7.831483414259284066435105875481e-06	0.000000000000000000000000000000e+00
-4.831564799950675478612538427114e+03	-2.880764562132047575115922910527e-04	8.158350221998524208944121582920e-06	0.000000000000000000000000000000e+00
-4.831464799950675114814657717943e+03	-2.879391654921124410297650353385e-04	8.486291491669521218290002384510e-06	0.000000000000000000000000000000e+00
-4.831364799950674751016777008772e+03	-2.878007353055847604254846583416e-04	8.815306968481791474734343694308e-06	0.000000000000000000000000000000e+00
-4.831264799950674387218896299601e+03	-2.876611686003003698179625313713e-04	9.145396378698877486211962772877e-06	0.000000000000000000000000000000e+00
-4.831164799950674023421015590429e+03	-2.875204683353575134223401033040e-04	9.476559429602902947620095275294e-06	0.000000000000000000000000000000e+00
-4.831064799950673659623134881258e+03	-2.873786374822078350070586605369e-04	9.808795809459498800538489182710e-06	0.000000000000000000000000000000e+00
-4.830964799950673295825254172087e+03	-2.872356790245898078804687170162e-04	1.014210518748303930700819380784e-05	0.000000000000000000000000000000e+00
-4.830864799950672932027373462915e+03	-2.870915959584617854066790343381e-04	1.047648721380223557121409011517e-05	0.000000000000000000000000000000e+00
-4.830764799950672568229492753744e+03	-2.869463912919352683618401389509e-04	1.081194151942604076929201062374e-05	0.000000000000000000000000000000e+00
-4.830664799950672204431612044573e+03	-2.868000680452073049286898509536e-04	1.114846771620993315583033472782e-05	0.000000000000000000000000000000e+00
-4.830564799950671840633731335402e+03	-2.866526292504932701618591828208e-04	1.148606539682252094289154065176e-05	0.000000000000000000000000000000e+00
-4.830464799950671476835850626230e+03	-2.865040779519588865116574982750e-04	1.182473413471249107441034265076e-05	0.000000000000000000000000000000e+00
-4.830364799950671113037969917059e+03	-2.863544172056525153984007925345e-04	1.216447348407591206036378050914e-05	0.000000000000000000000000000000e+00
-4.830264799950670749240089207888e+03	-2.862036500794367982654364812589e-04	1.250528297982385529532947665565e-05	0.000000000000000000000000000000e+00
-4.830164799950670385442208498716e+03	-2.860517796529202434220595652192e-04	1.284716213755040262406784123961e-05	0.000000000000000000000000000000e+00
-4.830064799950670021644327789545e+03	-2.858988090173887044662115464178e-04	1.319011045350097408555833933264e-05	0.000000000000000000000000000000e+00
-4.829964799950669657846447080374e+03	-2.857447412757363708162017257308e-04	1.353412740454101649307128846234e-05	0.000000000000000000000000000000e+00
-4.829864799950669294048566371202e+03	-2.855895795423967582424285005516e-04	1.387921244812502066302319081448e-05	0.000000000000000000000000000000e+00
-4.829764799950668930250685662031e+03	-2.854333269432733199283402925062e-04	1.422536502226591980865832987035e-05	0.000000000000000000000000000000e+00
-4.829664799950668566452804952860e+03	-2.852759866156700575313964751700e-04	1.457258454550481827657979622126e-05	0.000000000000000000000000000000e+00
-4.829564799950668202654924243689e+03	-2.851175617082216443530506833071e-04	1.492087041688108281338193822352e-05	0.000000000000000000000000000000e+00
-4.829464799950667838857043534517e+03	-2.849580553808233858784082492832e-04	1.527022201590278450392297593385e-05	0.000000000000000000000000000000e+00
-4.829364799950667475059162825346e+03	-2.847974708045612887361008880305e-04	1.562063870251747952277651676489e-05	0.000000000000000000000000000000e+00
-4.829264799950667111261282116175e+03	-2.846358111616413707166406421578e-04	1.597211981708337105050933557582e-05	0.000000000000000000000000000000e+00
-4.829164799950666747463401407003e+03	-2.844730796453192418413169484381e-04	1.632466468034081847346752902617e-05	0.000000000000000000000000000000e+00
-4.829064799950666383665520697832e+03	-2.843092794598291975401160858183e-04	1.667827259338419725520283320996e-05	0.000000000000000000000000000000e+00
-4.828964799950666019867639988661e+03	-2.841444138203131491993147506037e-04	1.703294283763412980832983867341e-05	0.000000000000000000000000000000e+00
-4.828864799950665656069759279490e+03	-2.839784859527495004989650073668e-04	1.738867467481004162703495108389e-05	0.000000000000000000000000000000e+00
-4.828764799950665292271878570318e+03	-2.838114990938815358594016213800e-04	1.774546734690313415979540101475e-05	0.000000000000000000000000000000e+00
-4.828664799950664928473997861147e+03	-2.836434564911458088877493910474e-04	1.810332007614966939022284331262e-05	0.000000000000000000000000000000e+00
-4.828564799950664564676117151976e+03	-2.834743614026004224042132317862e-04	1.846223206500464744119448246007e-05	0.000000000000000000000000000000e+00
-4.828464799950664200878236442804e+03	-2.833042170968527121571733928818e-04	1.882220249611581621589952162399e-05	0.000000000000000000000000000000e+00
-4.828364799950663837080355733633e+03	-2.831330268529871473787151714419e-04	1.918323053229807745030492671656e-05	0.000000000000000000000000000000e+00
-4.828264799950663473282475024462e+03	-2.829607939604928518693982564258e-04	1.954531531650824174319545922796e-05	0.000000000000000000000000000000e+00
-4.828164799950663109484594315290e+03	-2.827875217191907998223743270216e-04	1.990845597182015289257871193396e-05	0.000000000000000000000000000000e+00
-4.828064799950662745686713606119e+03	-2.826132134391611200677218995736e-04	2.027265160140017476219156944417e-05	0.000000000000000000000000000000e+00
-4.827964799950662381888832896948e+03	-2.824378724406699124258035560331e-04	2.063790128848303728997630457354e-05	0.000000000000000000000000000000e+00
-4.827864799950662018090952187777e+03	-2.822615020540960640606231724092e-04	2.100420409634807213171241169203e-05	0.000000000000000000000000000000e+00
-4.827764799950661654293071478605e+03	-2.820841056198577405725314015683e-04	2.137155906829580744661807589768e-05	0.000000000000000000000000000000e+00
-4.827664799950661290495190769434e+03	-2.819056864883387686707139074827e-04	2.173996522762493537744843408177e-05	0.000000000000000000000000000000e+00
-4.827564799950660926697310060263e+03	-2.817262480198148020052451023787e-04	2.210942157760962850816810476573e-05	0.000000000000000000000000000000e+00
-4.827464799950660562899429351091e+03	-2.815457935843793243688160110594e-04	2.247992710147726628557018901944e-05	0.000000000000000000000000000000e+00
-4.827364799950660199101548641920e+03	-2.813643265618693818479190138504e-04	2.285148076238650703033775113404e-05	0.000000000000000000000000000000e+00
-4.827264799950659835303667932749e+03	-2.811818503417913149740325895465e-04	2.322408150340573603073388020412e-05	0.000000000000000000000000000000e+00
-4.827164799950659471505787223577e+03	-2.809983683232460029838284398807e-04	2.359772824749191004771106672244e-05	0.000000000000000000000000000000e+00
-4.827064799950659107707906514406e+03	-2.808138839148542164995958625440e-04	2.397241989746973724506769187759e-05	0.000000000000000000000000000000e+00
-4.826964799950658743910025805235e+03	-2.806284005346817533692316271043e-04	2.434815533601126369541919891581e-05	0.000000000000000000000000000000e+00
-4.826864799950658380112145096064e+03	-2.804419216101641408253608567236e-04	2.472493342561583596879784541223e-05	0.000000000000000000000000000000e+00
-4.826764799950658016314264386892e+03	-2.802544505780315002747837827002e-04	2.510275300859043641574924743409e-05	0.000000000000000000000000000000e+00
-4.826664799950657652516383677721e+03	-2.800659908842329241969448805349e-04	2.548161290703037081613498149313e-05	0.000000000000000000000000000000e+00
-4.826564799950657288718502968550e+03	-2.798765459838609614626192545472e-04	2.586151192280038293254060266513e-05	0.000000000000000000000000000000e+00
-4.826464799950656924920622259378e+03	-2.796861193410757773919472768398e-04	2.624244883751611465312614246415e-05	0.000000000000000000000000000000e+00
-4.826364799950656561122741550207e+03	-2.794947144290290969720347291627e-04	2.662442241252595915776413271203e-05	0.000000000000000000000000000000e+00
-4.826264799950656197324860841036e+03	-2.793023347297881480745529447773e-04	2.700743138889329694306978835172e-05	0.000000000000000000000000000000e+00
-4.826164799950655833526980131865e+03	-2.791089837342591709924699561185e-04	2.739147448737909437753261510107e-05	0.000000000000000000000000000000e+00
-4.826064799950655469729099422693e+03	-2.789146649421111448172161395576e-04	2.777655040842491899685806622244e-05	0.000000000000000000000000000000e+00
-4.825964799950655105931218713522e+03	-2.787193818616989717147636174133e-04	2.816265783213631732941062413289e-05	0.000000000000000000000000000000e+00
-4.825864799950654742133338004351e+03	-2.785231380099866069915970356874e-04	2.854979541826657558054904095801e-05	0.000000000000000000000000000000e+00
-4.825764799950654378335457295179e+03	-2.783259369124702975809015903508e-04	2.893796180620088011651268311564e-05	0.000000000000000000000000000000e+00
-4.825664799950654014537576586008e+03	-2.781277821031012242175561866020e-04	2.932715561494083709027751172282e-05	0.000000000000000000000000000000e+00
-4.825564799950653650739695876837e+03	-2.779286771242083062434524709516e-04	2.971737544308940880762211211863e-05	0.000000000000000000000000000000e+00
-4.825464799950653286941815167665e+03	-2.777286255264207353622707419305e-04	3.010861986883622617582230429623e-05	0.000000000000000000000000000000e+00
-4.825364799950652923143934458494e+03	-2.775276308685902925538213636969e-04	3.050088744994328739936970129598e-05	0.000000000000000000000000000000e+00
-4.825264799950652559346053749323e+03	-2.773256967177136107782775553687e-04	3.089417672373103275831884850788e-05	0.000000000000000000000000000000e+00
-4.825164799950652195548173040152e+03	-2.771228266488543834702995560804e-04	3.128848620706483951497620110693e-05	0.000000000000000000000000000000e+00
-4.825064799950651831750292330980e+03	-2.769190242450650309320725472872e-04	3.168381439634188273882231534628e-05	0.000000000000000000000000000000e+00
-4.824964799950651467952411621809e+03	-2.767142930973087461971049449971e-04	3.208015976747837899032619879414e-05	0.000000000000000000000000000000e+00
-4.824864799950651104154530912638e+03	-2.765086368043809987929404492490e-04	3.247752077589727385002402182401e-05	0.000000000000000000000000000000e+00
-4.824764799950650740356650203466e+03	-2.763020589728309300836528450418e-04	3.287589585651623437945884065314e-05	0.000000000000000000000000000000e+00
-4.824664799950650376558769494295e+03	-2.760945632168829654527753003634e-04	3.327528342373611592057078278906e-05	0.000000000000000000000000000000e+00
-4.824564799950650012760888785124e+03	-2.758861531583577217548175486428e-04	3.367568187142978803705686829950e-05	0.000000000000000000000000000000e+00
-4.824464799950649648963008075953e+03	-2.756768324265932400274348168523e-04	3.407708957293135347901835707773e-05	0.000000000000000000000000000000e+00
-4.824364799950649285165127366781e+03	-2.754666046583658929429450079596e-04	3.447950488102575339463204406876e-05	0.000000000000000000000000000000e+00
-4.824264799950648921367246657610e+03	-2.752554734978110754194113862781e-04	3.488292612793878589389981459412e-05	0.000000000000000000000000000000e+00
-4.824164799950648557569365948439e+03	-2.750434425963439494418338870929e-04	3.528735162532752441194930370649e-05	0.000000000000000000000000000000e+00
-4.824064799950648193771485239267e+03	-2.748305156125799720429059291860e-04	3.569277966427110876683134743637e-05	0.000000000000000000000000000000e+00
-4.823964799950647829973604530096e+03	-2.746166962122551522332281059846e-04	3.609920851526195634565927217174e-05	0.000000000000000000000000000000e+00
-4.823864799950647466175723820925e+03	-2.744019880681464163517391252611e-04	3.650663642819735276150855396438e-05	0.000000000000000000000000000000e+00
-4.823764799950647102377843111753e+03	-2.741863948599917023656036274559e-04	3.691506163237144908613115990015e-05	0.000000000000000000000000000000e+00
-4.823664799950646738579962402582e+03	-2.739699202744099457498827554502e-04	3.732448233646766565848457153365e-05	0.000000000000000000000000000000e+00
-4.823564799950646374782081693411e+03	-2.737525680048209569469874757885e-04	3.773489672855148214028475628368e-05	0.000000000000000000000000000000e+00
-4.823464799950646010984200984240e+03	-2.735343417513651361958060270752e-04	3.814630297606364092363739892733e-05	0.000000000000000000000000000000e+00
-4.823364799950645647186320275068e+03	-2.733152452208230799406141198205e-04	3.855869922581373000942950302061e-05	0.000000000000000000000000000000e+00
-4.823264799950645283388439565897e+03	-2.730952821265352414500937605624e-04	3.897208360397418601406283045208e-05	0.000000000000000000000000000000e+00
-4.823164799950644919590558856726e+03	-2.728744561883210493352658332356e-04	3.938645421607469019947486699174e-05	0.000000000000000000000000000000e+00
-4.823064799950644555792678147554e+03	-2.726527711323984055381830504672e-04	3.980180914699699140776520400742e-05	0.000000000000000000000000000000e+00
-4.822964799950644191994797438383e+03	-2.724302306913026954296452863957e-04	4.021814646097006780900082190122e-05	0.000000000000000000000000000000e+00
-4.822864799950643828196916729212e+03	-2.722068386038059605372407823154e-04	4.063546420156576976373541398857e-05	0.000000000000000000000000000000e+00
-4.822764799950643464399036020041e+03	-2.719825986148356375925183581188e-04	4.105376039169480827497119013181e-05	0.000000000000000000000000000000e+00
-4.822664799950643100601155310869e+03	-2.717575144753935144185941208406e-04	4.147303303360318389725325260997e-05	0.000000000000000000000000000000e+00
-4.822564799950642736803274601698e+03	-2.715315899424744147672150518247e-04	4.189328010886900866905149798392e-05	0.000000000000000000000000000000e+00
-4.822464799950642373005393892527e+03	-2.713048287789847205254967210664e-04	4.231449957839970073963931085359e-05	0.000000000000000000000000000000e+00
-4.822364799950642009207513183355e+03	-2.710772347536610023428782501043e-04	4.273668938242963978189556395471e-05	0.000000000000000000000000000000e+00
-4.822264799950641645409632474184e+03	-2.708488116409882165772082807109e-04	4.315984744051820187586698818194e-05	0.000000000000000000000000000000e+00
-4.822164799950641281611751765013e+03	-2.706195632211181732913740649593e-04	4.358397165154820096814522467632e-05	0.000000000000000000000000000000e+00
-4.822064799950640917813871055841e+03	-2.703894932797875705690615610877e-04	4.400905989372472335453140290795e-05	0.000000000000000000000000000000e+00
-4.821964799950640554015990346670e+03	-2.701586056082362456709500264651e-04	4.443511002457439584356971296053e-05	0.000000000000000000000000000000e+00
-4.821864799950640190218109637499e+03	-2.699269040031250467201462406308e-04	4.486211988094505371963208184560e-05	0.000000000000000000000000000000e+00
-4.821764799950639826420228928328e+03	-2.696943922664537585977273526083e-04	4.529008727900580850555395384660e-05	0.000000000000000000000000000000e+00
-4.821664799950639462622348219156e+03	-2.694610742054789204180664796695e-04	4.571901001424752230108475292703e-05	0.000000000000000000000000000000e+00
-4.821564799950639098824467509985e+03	-2.692269536326315345839410575479e-04	4.614888586148370224968018327161e-05	0.000000000000000000000000000000e+00
-4.821464799950638735026586800814e+03	-2.689920343654346674214239421019e-04	4.657971257485180835737278992603e-05	0.000000000000000000000000000000e+00
-4.821364799950638371228706091642e+03	-2.687563202264209956046658867024e-04	4.701148788781495433493004543202e-05	0.000000000000000000000000000000e+00
-4.821264799950638007430825382471e+03	-2.685198150430502441604607710701e-04	4.744420951316402179209069656096e-05	0.000000000000000000000000000000e+00
-4.821164799950637643632944673300e+03	-2.682825226476266244728108301132e-04	4.787787514302021488893368328377e-05	0.000000000000000000000000000000e+00
-4.821064799950637279835063964128e+03	-2.680444468772159470268401371129e-04	4.831248244883796735295311552960e-05	0.000000000000000000000000000000e+00
-4.820964799950636916037183254957e+03	-2.678055915735630594133598325612e-04	4.874802908140831705832013431845e-05	0.000000000000000000000000000000e+00
-4.820864799950636552239302545786e+03	-2.675659605830087422323471102459e-04	4.918451267086266007590514282022e-05	0.000000000000000000000000000000e+00
-4.820764799950636188441421836615e+03	-2.673255577564068218368587004363e-04	4.962193082667695195669618768441e-05	0.000000000000000000000000000000e+00
-4.820664799950635824643541127443e+03	-2.670843869490412830769443530698e-04	5.006028113767624782839624208997e-05	0.000000000000000000000000000000e+00
-4.820564799950635460845660418272e+03	-2.668424520205428941525827024606e-04	5.049956117203974393552526334084e-05	0.000000000000000000000000000000e+00
-4.820464799950635097047779709101e+03	-2.665997568348062651474861262102e-04	5.093976847730617832149188628499e-05	0.000000000000000000000000000000e+00
-4.820364799950634733249898999929e+03	-2.663563052599064728820366099171e-04	5.138090058037966519153411093512e-05	0.000000000000000000000000000000e+00
-4.820264799950634369452018290758e+03	-2.661121011680157399763302361606e-04	5.182295498753592907521109411917e-05	0.000000000000000000000000000000e+00
-4.820164799950634005654137581587e+03	-2.658671484353201681233302977603e-04	5.226592918442894556470962319494e-05	0.000000000000000000000000000000e+00
-4.820064799950633641856256872416e+03	-2.656214509419360918912600411090e-04	5.270982063609803606281031806979e-05	0.000000000000000000000000000000e+00
-4.819964799950633278058376163244e+03	-2.653750125718268119967557794325e-04	5.315462678697533522535062511238e-05	0.000000000000000000000000000000e+00
-4.819864799950632914260495454073e+03	-2.651278372127187864769337632964e-04	5.360034506089370563708396133507e-05	0.000000000000000000000000000000e+00
-4.819764799950632550462614744902e+03	-2.648799287560180929120001724897e-04	5.404697286109502518203565046839e-05	0.000000000000000000000000000000e+00
-4.819664799950632186664734035730e+03	-2.646312910967268364377524836328e-04	5.449450757023893519978216537503e-05	0.000000000000000000000000000000e+00
-4.819564799950631822866853326559e+03	-2.643819281333591782873204678594e-04	5.494294655041197488875431842459e-05	0.000000000000000000000000000000e+00
-4.819464799950631459068972617388e+03	-2.641318437678576895935589341491e-04	5.539228714313714939040944607029e-05	0.000000000000000000000000000000e+00
-4.819364799950631095271091908216e+03	-2.638810419055094883510059755594e-04	5.584252666938390444921827548974e-05	0.000000000000000000000000000000e+00
-4.819264799950630731473211199045e+03	-2.636295264548623221677325911827e-04	5.629366242957850087220289525547e-05	0.000000000000000000000000000000e+00
-4.819164799950630367675330489874e+03	-2.633773013276405425969750595527e-04	5.674569170361483622187087627609e-05	0.000000000000000000000000000000e+00
-4.819064799950630003877449780703e+03	-2.631243704386611336788759363259e-04	5.719861175086567308496407480156e-05	0.000000000000000000000000000000e+00
-4.818964799950629640079569071531e+03	-2.628707377057497404822250519629e-04	5.765241981019427391702211749269e-05	0.000000000000000000000000000000e+00
-4.818864799950629276281688362360e+03	-2.626164070496565350158746365850e-04	5.810711309996646279155130265792e-05	0.000000000000000000000000000000e+00
-4.818764799950628912483807653189e+03	-2.623613823939719737199371962788e-04	5.856268881806308694874460551993e-05	0.000000000000000000000000000000e+00
-4.818664799950628548685926944017e+03	-2.621056676650428260075265107787e-04	5.901914414189292557759783375282e-05	0.000000000000000000000000000000e+00
-4.818564799950628184888046234846e+03	-2.618492667918877691256296369460e-04	5.947647622840599839757688704900e-05	0.000000000000000000000000000000e+00
-4.818464799950627821090165525675e+03	-2.615921837061131998564134093499e-04	5.993468221410729436862685481913e-05	0.000000000000000000000000000000e+00
-4.818364799950627457292284816504e+03	-2.613344223418290462185309408483e-04	6.039375921507088664820506185293e-05	0.000000000000000000000000000000e+00
-4.818264799950627093494404107332e+03	-2.610759866355643623279936260673e-04	6.085370432695454221555531049148e-05	0.000000000000000000000000000000e+00
-4.818164799950626729696523398161e+03	-2.608168805261829232590431448813e-04	6.131451462501467030916102451954e-05	0.000000000000000000000000000000e+00
-4.818064799950626365898642688990e+03	-2.605571079547989825353493387183e-04	6.177618716412172487385812136296e-05	0.000000000000000000000000000000e+00
-4.817964799950626002100761979818e+03	-2.602966728646927585706649654895e-04	6.223871897877604746508045652220e-05	0.000000000000000000000000000000e+00
-4.817864799950625638302881270647e+03	-2.600355792012260837398063273440e-04	6.270210708312406251881132579484e-05	0.000000000000000000000000000000e+00
-4.817764799950625274505000561476e+03	-2.597738309117578908193080255984e-04	6.316634847097496051251258597503e-05	0.000000000000000000000000000000e+00
-4.817664799950624910707119852304e+03	-2.595114319455598078482949642165e-04	6.363144011581776059681414547953e-05	0.000000000000000000000000000000e+00
-4.817564799950624546909239143133e+03	-2.592483862537315361489198561884e-04	6.409737897083880690807244917551e-05	0.000000000000000000000000000000e+00
-4.817464799950624183111358433962e+03	-2.589846977891164993973438512853e-04	6.456416196893965790421648920372e-05	0.000000000000000000000000000000e+00
-4.817364799950623819313477724791e+03	-2.587203705062171674340654181634e-04	6.503178602275545003904427820984e-05	0.000000000000000000000000000000e+00
-4.817264799950623455515597015619e+03	-2.584554083611105969146837235684e-04	6.550024802467361380222538036477e-05	0.000000000000000000000000000000e+00
-4.817164799950623091717716306448e+03	-2.581898153113638093303361387143e-04	6.596954484685305054522674872430e-05	0.000000000000000000000000000000e+00
-4.817064799950622727919835597277e+03	-2.579235953159493316584616184883e-04	6.643967334124371588305324465296e-05	0.000000000000000000000000000000e+00
-4.816964799950622364121954888105e+03	-2.576567523351605201731295835543e-04	6.691063033960660967180283931199e-05	0.000000000000000000000000000000e+00
-4.816864799950622000324074178934e+03	-2.573892903305269384654774267318e-04	6.738241265353422677214512148680e-05	0.000000000000000000000000000000e+00
-4.816764799950621636526193469763e+03	-2.571212132647299523045825164758e-04	6.785501707447137373103301927202e-05	0.000000000000000000000000000000e+00
-4.816664799950621272728312760592e+03	-2.568525251015178908174652061547e-04	6.832844037373644624933782809606e-05	0.000000000000000000000000000000e+00
-4.816564799950620908930432051420e+03	-2.565832298056215871398522132552e-04	6.880267930254309967277176474099e-05	0.000000000000000000000000000000e+00
-4.816464799950620545132551342249e+03	-2.563133313426698648568313743112e-04	6.927773059202231250609804735774e-05	0.000000000000000000000000000000e+00
-4.816364799950620181334670633078e+03	-2.560428336791046991828546541825e-04	6.975359095324496492337290609598e-05	0.000000000000000000000000000000e+00
-4.816264799950619817536789923906e+03	-2.557717407820969202428273980843e-04	7.023025707724472898631218331644e-05	0.000000000000000000000000000000e+00
-4.816164799950619453738909214735e+03	-2.555000566194613200420027165904e-04	7.070772563504144675363555228031e-05	0.000000000000000000000000000000e+00
-4.816064799950619089941028505564e+03	-2.552277851595723015369621133885e-04	7.118599327766487430864394969632e-05	0.000000000000000000000000000000e+00
-4.815964799950618726143147796392e+03	-2.549549303712792024459443673834e-04	7.166505663617888657272031460721e-05	0.000000000000000000000000000000e+00
-4.815864799950618362345267087221e+03	-2.546814962238218358996089119017e-04	7.214491232170610224717216540924e-05	0.000000000000000000000000000000e+00
-4.815764799950617998547386378050e+03	-2.544074866867457600412560925207e-04	7.262555692545287467330739072935e-05	0.000000000000000000000000000000e+00
-4.815664799950617634749505668879e+03	-2.541329057298179813079164190981e-04	7.310698701873478413601481484818e-05	0.000000000000000000000000000000e+00
-4.815564799950617270951624959707e+03	-2.538577573229422240305708236008e-04	7.358919915300246898052366484322e-05	0.000000000000000000000000000000e+00
-4.815464799950616907153744250536e+03	-2.535820454360745252950226635846e-04	7.407218985986789041003203193370e-05	0.000000000000000000000000000000e+00
-4.815364799950616543355863541365e+03	-2.533057740391388840128783499495e-04	7.455595565113108517431295130251e-05	0.000000000000000000000000000000e+00
-4.815264799950616179557982832193e+03	-2.530289471019425305217676047675e-04	7.504049301880724351897222756946e-05	0.000000000000000000000000000000e+00
-4.815164799950615815760102123022e+03	-2.527515685940916840765413375891e-04	7.552579843515424792062956660388e-05	0.000000000000000000000000000000e+00
-4.815064799950615451962221413851e+03	-2.524736424849071477101436489221e-04	7.601186835270063195044154547020e-05	0.000000000000000000000000000000e+00
-4.814964799950615088164340704679e+03	-2.521951727433399030944838337120e-04	7.649869920427397281849357657535e-05	0.000000000000000000000000000000e+00
-4.814864799950614724366459995508e+03	-2.519161633378866511911997605466e-04	7.698628740302963628389792960505e-05	0.000000000000000000000000000000e+00
-4.814764799950614360568579286337e+03	-2.516366182365056781630729965116e-04	7.747462934248002300839652800590e-05	0.000000000000000000000000000000e+00
-4.814664799950613996770698577166e+03	-2.513565414065325044450094349457e-04	7.796372139652415372314264718767e-05	0.000000000000000000000000000000e+00
-4.814564799950613632972817867994e+03	-2.510759368145954796049112989209e-04	7.845355991947772873393307513368e-05	0.000000000000000000000000000000e+00
-4.814464799950613269174937158823e+03	-2.507948084265318650955267631986e-04	7.894414124610358044972779900661e-05	0.000000000000000000000000000000e+00
-4.814364799950612905377056449652e+03	-2.505131602073033749052133334345e-04	7.943546169164254603951152988728e-05	0.000000000000000000000000000000e+00
-4.814264799950612541579175740480e+03	-2.502309961209122040996788438605e-04	7.992751755184476021749706564634e-05	0.000000000000000000000000000000e+00
-4.814164799950612177781295031309e+03	-2.499483201303168405232879578648e-04	8.042030510300132749908902374258e-05	0.000000000000000000000000000000e+00
-4.814064799950611813983414322138e+03	-2.496651361973482017610204142244e-04	8.091382060197646879529803642939e-05	0.000000000000000000000000000000e+00
-4.813964799950611450185533612967e+03	-2.493814482826253384195602791351e-04	8.140806028624006103044247195655e-05	0.000000000000000000000000000000e+00
-4.813864799950611086387652903795e+03	-2.490972603454717337195800652694e-04	8.190302037390058333566483783628e-05	0.000000000000000000000000000000e+00
-4.813764799950610722589772194624e+03	-2.488125763438312778273731051826e-04	8.239869706373845626573571010454e-05	0.000000000000000000000000000000e+00
-4.813664799950610358791891485453e+03	-2.485274002341844590269204218203e-04	8.289508653523985535430812499058e-05	0.000000000000000000000000000000e+00
-4.813564799950609994994010776281e+03	-2.482417359714645006818489747502e-04	8.339218494863089058740518444424e-05	0.000000000000000000000000000000e+00
-4.813464799950609631196130067110e+03	-2.479555875089736608277157792202e-04	8.388998844491220600524949979615e-05	0.000000000000000000000000000000e+00
-4.813364799950609267398249357939e+03	-2.476689587982995859744006494907e-04	8.438849314589401298496162961982e-05	0.000000000000000000000000000000e+00
-4.813264799950608903600368648767e+03	-2.473818537892315564882816936176e-04	8.488769515423150299401888752016e-05	0.000000000000000000000000000000e+00
-4.813164799950608539802487939596e+03	-2.470942764296770572350625538860e-04	8.538759055346074823469176839907e-05	0.000000000000000000000000000000e+00
-4.813064799950608176004607230425e+03	-2.468062306655781313821651501428e-04	8.588817540803491399660496430357e-05	0.000000000000000000000000000000e+00
-4.812964799950607812206726521254e+03	-2.465177204408280594617741687813e-04	8.638944576336095890027599875083e-05	0.000000000000000000000000000000e+00
-4.812864799950607448408845812082e+03	-2.462287496971878758035556788997e-04	8.689139764583668750635991884224e-05	0.000000000000000000000000000000e+00
-4.812764799950607084610965102911e+03	-2.459393223742032102280274941108e-04	8.739402706288829081587160585443e-05	0.000000000000000000000000000000e+00
-4.812664799950606720813084393740e+03	-2.456494424091208586893864129763e-04	8.789733000300823913611414361924e-05	0.000000000000000000000000000000e+00
-4.812564799950606357015203684568e+03	-2.453591137368057333890958293665e-04	8.840130243579359507494902503666e-05	0.000000000000000000000000000000e+00
-4.812464799950605993217322975397e+03	-2.450683402896577044692560942707e-04	8.890594031198476021593535278953e-05	0.000000000000000000000000000000e+00
-4.812364799950605629419442266226e+03	-2.447771259975287127565179989830e-04	8.941123956350460126422940998481e-05	0.000000000000000000000000000000e+00
-4.812264799950605265621561557055e+03	-2.444854747876396114554531369123e-04	8.991719610349800987335322499661e-05	0.000000000000000000000000000000e+00
-4.812164799950604901823680847883e+03	-2.441933905844974415227932595940e-04	9.042380582637188260030497444220e-05	0.000000000000000000000000000000e+00
-4.812064799950604538025800138712e+03	-2.439008773098126799366153205639e-04	9.093106460783545322637544394695e-05	0.000000000000000000000000000000e+00
-4.811964799950604174227919429541e+03	-2.436079388824164337554178949574e-04	9.143896830494112652146926345509e-05	0.000000000000000000000000000000e+00
-4.811864799950603810430038720369e+03	-2.433145792181778781226864083465e-04	9.194751275612561016402357605415e-05	0.000000000000000000000000000000e+00
-4.811764799950603446632158011198e+03	-2.430208022299217213765126777147e-04	9.245669378125156165695863741405e-05	0.000000000000000000000000000000e+00
-4.811664799950603082834277302027e+03	-2.427266118273457514743773888455e-04	9.296650718164954695175300480869e-05	0.000000000000000000000000000000e+00
-4.811564799950602719036396592855e+03	-2.424320119169385179432041343972e-04	9.347694874016048696349634461455e-05	0.000000000000000000000000000000e+00
-4.811464799950602355238515883684e+03	-2.421370064018969596193048277044e-04	9.398801422117847000417545366702e-05	0.000000000000000000000000000000e+00
-4.811364799950601991440635174513e+03	-2.418415991820444118590854865047e-04	9.449969937069395723924780661207e-05	0.000000000000000000000000000000e+00
-4.811264799950601627642754465342e+03	-2.415457941537483969093175195653e-04	9.501199991633744893013840959739e-05	0.000000000000000000000000000000e+00
-4.811164799950601263844873756170e+03	-2.412495952098386853279521346849e-04	9.552491156742347593738839961475e-05	0.000000000000000000000000000000e+00
-4.811064799950600900046993046999e+03	-2.409530062395254387200976831096e-04	9.603843001499507911478126231941e-05	0.000000000000000000000000000000e+00
-4.810964799950600536249112337828e+03	-2.406560311283174066841056282229e-04	9.655255093186864106917510763850e-05	0.000000000000000000000000000000e+00
-4.810864799950600172451231628656e+03	-2.403586737579402863879823870619e-04	9.706726997267911094362247137468e-05	0.000000000000000000000000000000e+00
-4.810764799950599808653350919485e+03	-2.400609380062550821458011718335e-04	9.758258277392568998641342314926e-05	0.000000000000000000000000000000e+00
-4.810664799950599444855470210314e+03	-2.397628277471767360446569528065e-04	9.809848495401789659087904427182e-05	0.000000000000000000000000000000e+00
-4.810564799950599081057589501143e+03	-2.394643468505927043615127969289e-04	9.861497211332195659584665126118e-05	0.000000000000000000000000000000e+00
-4.810464799950598717259708791971e+03	-2.391654991822817779255350156831e-04	9.913203983420773568718126211863e-05	0.000000000000000000000000000000e+00
-4.810364799950598353461828082800e+03	-2.388662886038328211652653765285e-04	9.964968368109596995492449611476e-05	0.000000000000000000000000000000e+00
-4.810264799950597989663947373629e+03	-2.385667189725639177316079964086e-04	1.001678992005059165787753117094e-04	0.000000000000000000000000000000e+00
-4.810164799950597625866066664457e+03	-2.382667941414413263854360502947e-04	1.006866819211034246419125826044e-04	0.000000000000000000000000000000e+00
-4.810064799950597262068185955286e+03	-2.379665179589987892509045375178e-04	1.012060273537493989681051997920e-04	0.000000000000000000000000000000e+00
-4.809964799950596898270305246115e+03	-2.376658942692567858586544238264e-04	1.017259309915486569821096995980e-04	0.000000000000000000000000000000e+00
-4.809864799950596534472424536943e+03	-2.373649269116420311345055926822e-04	1.022463883098991785933554177213e-04	0.000000000000000000000000000000e+00
-4.809764799950596170674543827772e+03	-2.370636197209070275982584208307e-04	1.027673947665417626554443253362e-04	0.000000000000000000000000000000e+00
-4.809664799950595806876663118601e+03	-2.367619765270498072978755388363e-04	1.032889458016101035539927033291e-04	0.000000000000000000000000000000e+00
-4.809564799950595443078782409430e+03	-2.364600011552336737436635916154e-04	1.038110368376811930551245621857e-04	0.000000000000000000000000000000e+00
-4.809464799950595079280901700258e+03	-2.361576974257071877879438082104e-04	1.043336632798261964924155242862e-04	0.000000000000000000000000000000e+00
-4.809364799950594715483020991087e+03	-2.358550691537243161350484443872e-04	1.048568205156616813195427639904e-04	0.000000000000000000000000000000e+00
-4.809264799950594351685140281916e+03	-2.355521201494645527462629130966e-04	1.053805039154012657912767858548e-04	0.000000000000000000000000000000e+00
-4.809164799950593987887259572744e+03	-2.352488542179532841902567241732e-04	1.059047088319076335627064167078e-04	0.000000000000000000000000000000e+00
-4.809064799950593624089378863573e+03	-2.349452751589822634137316725855e-04	1.064294306007449413117513237204e-04	0.000000000000000000000000000000e+00
-4.808964799950593260291498154402e+03	-2.346413867670303003525045237865e-04	1.069546645402316600425435266786e-04	0.000000000000000000000000000000e+00
-4.808864799950592896493617445230e+03	-2.343371928311839254375353869264e-04	1.074804059514937687545149680446e-04	0.000000000000000000000000000000e+00
-4.808764799950592532695736736059e+03	-2.340326971350583241514992094423e-04	1.080066501185183546872997650823e-04	0.000000000000000000000000000000e+00
-4.808664799950592168897856026888e+03	-2.337279034567183529005202080597e-04	1.085333923082075794838696758404e-04	0.000000000000000000000000000000e+00
-4.808564799950591805099975317717e+03	-2.334228155685997717263407968957e-04	1.090606277704330790345385593376e-04	0.000000000000000000000000000000e+00
-4.808464799950591441302094608545e+03	-2.331174372374305041235448276993e-04	1.095883517380907292392000496051e-04	0.000000000000000000000000000000e+00
-4.808364799950591077504213899374e+03	-2.328117722241521408022696393303e-04	1.101165594271557912403255996558e-04	0.000000000000000000000000000000e+00
-4.808264799950590713706333190203e+03	-2.325058242838415789761896679266e-04	1.106452460367384496792500514495e-04	0.000000000000000000000000000000e+00
-4.808164799950590349908452481031e+03	-2.321995971656327971757716177592e-04	1.111744067491397439757447318520e-04	0.000000000000000000000000000000e+00
-4.808064799950589986110571771860e+03	-2.318930946126387384817468806375e-04	1.117040367299079061834052306601e-04	0.000000000000000000000000000000e+00
-4.807964799950589622312691062689e+03	-2.315863203618734105990184524160e-04	1.122341311278950241056909242765e-04	0.000000000000000000000000000000e+00
-4.807864799950589258514810353518e+03	-2.312792781441741756659480344638e-04	1.127646850753141516453606496562e-04	0.000000000000000000000000000000e+00
-4.807764799950588894716929644346e+03	-2.309719716841240400636431351344e-04	1.132956936877967579670872799724e-04	0.000000000000000000000000000000e+00
-4.807664799950588530919048935175e+03	-2.306644046999743236960045411621e-04	1.138271520644506103409412944849e-04	0.000000000000000000000000000000e+00
-4.807564799950588167121168226004e+03	-2.303565809035672750596651647825e-04	1.143590552879179822465260940589e-04	0.000000000000000000000000000000e+00
-4.807464799950587803323287516832e+03	-2.300485040002590386796349486431e-04	1.148913984244342816054551548177e-04	0.000000000000000000000000000000e+00
-4.807364799950587439525406807661e+03	-2.297401776888426225449457707128e-04	1.154241765238870313795352395836e-04	0.000000000000000000000000000000e+00
-4.807264799950587075727526098490e+03	-2.294316056614711365948394705683e-04	1.159573846198752702972914474522e-04	0.000000000000000000000000000000e+00
-4.807164799950586711929645389318e+03	-2.291227916035812209403360606430e-04	1.164910177297692788411440090179e-04	0.000000000000000000000000000000e+00
-4.807064799950586348131764680147e+03	-2.288137391938165011908562496146e-04	1.170250708547707389154540758014e-04	0.000000000000000000000000000000e+00
-4.806964799950585984333883970976e+03	-2.285044521039513961465500235803e-04	1.175595389799732323277484113966e-04	0.000000000000000000000000000000e+00
-4.806864799950585620536003261805e+03	-2.281949339988149525956795393711e-04	1.180944170744231322932316086138e-04	0.000000000000000000000000000000e+00
-4.806764799950585256738122552633e+03	-2.278851885362149511625451392405e-04	1.186297000911808744100586765491e-04	0.000000000000000000000000000000e+00
-4.806664799950584892940241843462e+03	-2.275752193668621205756286141053e-04	1.191653829673825664477865293733e-04	0.000000000000000000000000000000e+00
-4.806564799950584529142361134291e+03	-2.272650301342945958812252760239e-04	1.197014606243020318166944693239e-04	0.000000000000000000000000000000e+00
-4.806464799950584165344480425119e+03	-2.269546244748024850772932792253e-04	1.202379279674131918502835714158e-04	0.000000000000000000000000000000e+00
-4.806364799950583801546599715948e+03	-2.266440060173527339029003746518e-04	1.207747798864528004534821259419e-04	0.000000000000000000000000000000e+00
-4.806264799950583437748719006777e+03	-2.263331783835139906276706645016e-04	1.213120112554835717741386069690e-04	0.000000000000000000000000000000e+00
-4.806164799950583073950838297606e+03	-2.260221451873818232069374145610e-04	1.218496169329577280028564789660e-04	0.000000000000000000000000000000e+00
-4.806064799950582710152957588434e+03	-2.257109100355040990672217393609e-04	1.223875917617808046708449687401e-04	0.000000000000000000000000000000e+00
-4.805964799950582346355076879263e+03	-2.253994765268064191018199116101e-04	1.229259305693759438387474558496e-04	0.000000000000000000000000000000e+00
-4.805864799950581982557196170092e+03	-2.250878482525179582422053536916e-04	1.234646281677484447834858283244e-04	0.000000000000000000000000000000e+00
-4.805764799950581618759315460920e+03	-2.247760287960972789243763170219e-04	1.240036793535507619185009886564e-04	0.000000000000000000000000000000e+00
-4.805664799950581254961434751749e+03	-2.244640217331584969209096191989e-04	1.245430789081478550796994175798e-04	0.000000000000000000000000000000e+00
-4.805564799950580891163554042578e+03	-2.241518306313975826982859418379e-04	1.250828215976828921771057956391e-04	0.000000000000000000000000000000e+00
-4.805464799950580527365673333406e+03	-2.238394590505188525095953133714e-04	1.256229021731432771071673704100e-04	0.000000000000000000000000000000e+00
-4.805364799950580163567792624235e+03	-2.235269105421616763276770889490e-04	1.261633153704271113459273179203e-04	0.000000000000000000000000000000e+00
-4.805264799950579799769911915064e+03	-2.232141886498274026186944274386e-04	1.267040559104099808028498497237e-04	0.000000000000000000000000000000e+00
-4.805164799950579435972031205893e+03	-2.229012969088064186409803291156e-04	1.272451184990120950403513777616e-04	0.000000000000000000000000000000e+00
-4.805064799950579072174150496721e+03	-2.225882388461055088994811068659e-04	1.277864978272658059640920491518e-04	0.000000000000000000000000000000e+00
-4.804964799950578708376269787550e+03	-2.222750179803753491254714180769e-04	1.283281885713835059840276509036e-04	0.000000000000000000000000000000e+00
-4.804864799950578344578389078379e+03	-2.219616378218381899916494814917e-04	1.288701853928257701209503238715e-04	0.000000000000000000000000000000e+00
-4.804764799950577980780508369207e+03	-2.216481018722158660878840397146e-04	1.294124829383700402141155194613e-04	0.000000000000000000000000000000e+00
-4.804664799950577616982627660036e+03	-2.213344136246578862121242581296e-04	1.299550758401795259693034534365e-04	0.000000000000000000000000000000e+00
-4.804564799950577253184746950865e+03	-2.210205765636698218169070573325e-04	1.304979587158724854776409296520e-04	0.000000000000000000000000000000e+00
-4.804464799950576889386866241693e+03	-2.207065941650418580861903183887e-04	1.310411261685918852051835337136e-04	0.000000000000000000000000000000e+00
-4.804364799950576525588985532522e+03	-2.203924698957775618526205851921e-04	1.315845727870754123482038844273e-04	0.000000000000000000000000000000e+00
-4.804264799950576161791104823351e+03	-2.200782072140229205653438881995e-04	1.321282931457258124491316308990e-04	0.000000000000000000000000000000e+00
-4.804164799950575797993224114180e+03	-2.197638095689955167830881288538e-04	1.326722818046816335883081316993e-04	0.000000000000000000000000000000e+00
-4.804064799950575434195343405008e+03	-2.194492804009140550329515217953e-04	1.332165333098882145212299432657e-04	0.000000000000000000000000000000e+00
-4.803964799950575070397462695837e+03	-2.191346231409279157742453492119e-04	1.337610421931691607067699267830e-04	0.000000000000000000000000000000e+00
-4.803864799950574706599581986666e+03	-2.188198412110471701482600215272e-04	1.343058029722980100707785400260e-04	0.000000000000000000000000000000e+00
-4.803764799950574342801701277494e+03	-2.185049380240725676229768259518e-04	1.348508101510704137657170598175e-04	0.000000000000000000000000000000e+00
-4.803664799950573979003820568323e+03	-2.181899169835259302135943570988e-04	1.353960582193765066656709894488e-04	0.000000000000000000000000000000e+00
-4.803564799950573615205939859152e+03	-2.178747814835807635434894447002e-04	1.359415416532737386472867724407e-04	0.000000000000000000000000000000e+00
-4.803464799950573251408059149981e+03	-2.175595349089930034304496420106e-04	1.364872549150599769212516276795e-04	0.000000000000000000000000000000e+00
-4.803364799950572887610178440809e+03	-2.172441806350320877335574598632e-04	1.370331924533470149395880666177e-04	0.000000000000000000000000000000e+00
-4.803264799950572523812297731638e+03	-2.169287220274121637253461614137e-04	1.375793487031343523534915318507e-04	0.000000000000000000000000000000e+00
-4.803164799950572160014417022467e+03	-2.166131624422236207246073025345e-04	1.381257180858833002318197813452e-04	0.000000000000000000000000000000e+00
-4.803064799950571796216536313295e+03	-2.162975052258648666746870814492e-04	1.386722950095915741705598911437e-04	0.000000000000000000000000000000e+00
-4.802964799950571432418655604124e+03	-2.159817537149742673521085611910e-04	1.392190738688680500326211308959e-04	0.000000000000000000000000000000e+00
-4.802864799950571068620774894953e+03	-2.156659112363623566257370134380e-04	1.397660490450079262634425214529e-04	0.000000000000000000000000000000e+00
-4.802764799950570704822894185781e+03	-2.153499811069442635563797594500e-04	1.403132149060682114672521381138e-04	0.000000000000000000000000000000e+00
-4.802664799950570341025013476610e+03	-2.150339666336725189671463809304e-04	1.408605658069436185591410959361e-04	0.000000000000000000000000000000e+00
-4.802564799950569977227132767439e+03	-2.147178711134698620138089308895e-04	1.414080960894426757575720321469e-04	0.000000000000000000000000000000e+00
-4.802464799950569613429252058268e+03	-2.144016978331625617511940751214e-04	1.419558000823641899425936463430e-04	0.000000000000000000000000000000e+00
-4.802364799950569249631371349096e+03	-2.140854500694137386995752336816e-04	1.425036721015741707999785470307e-04	0.000000000000000000000000000000e+00
-4.802264799950568885833490639925e+03	-2.137691310886571743020423408410e-04	1.430517064500828633855783467155e-04	0.000000000000000000000000000000e+00
-4.802164799950568522035609930754e+03	-2.134527441470311203818716050407e-04	1.435998974181223227907649997448e-04	0.000000000000000000000000000000e+00
-4.802064799950568158237729221582e+03	-2.131362924903125964908728873226e-04	1.441482392832241785432523251131e-04	0.000000000000000000000000000000e+00
-4.801964799950567794439848512411e+03	-2.128197793538517956779543283119e-04	1.446967263102977784786778991943e-04	0.000000000000000000000000000000e+00
-4.801864799950567430641967803240e+03	-2.125032079625067613082300965743e-04	1.452453527517086307677823819873e-04	0.000000000000000000000000000000e+00
-4.801764799950567066844087094069e+03	-2.121865815305783891427798826257e-04	1.457941128473571712042405890131e-04	0.000000000000000000000000000000e+00
-4.801664799950566703046206384897e+03	-2.118699032617455920487342657665e-04	1.463430008247579370683072452763e-04	0.000000000000000000000000000000e+00
-4.801564799950566339248325675726e+03	-2.115531763490008170750661387061e-04	1.468920108991189036207886120522e-04	0.000000000000000000000000000000e+00
-4.801464799950565975450444966555e+03	-2.112364039745858064738709414243e-04	1.474411372734212271728287957373e-04	0.000000000000000000000000000000e+00
-4.801364799950565611652564257383e+03	-2.109195893099274942469184557226e-04	1.479903741384993676264564266276e-04	0.000000000000000000000000000000e+00
-4.801264799950565247854683548212e+03	-2.106027355155744176882365303882e-04	1.485397156731214007505115226593e-04	0.000000000000000000000000000000e+00
-4.801164799950564884056802839041e+03	-2.102858457411331289266948063599e-04	1.490891560440697370323870352138e-04	0.000000000000000000000000000000e+00
-4.801064799950564520258922129869e+03	-2.099689231252050401494574360939e-04	1.496386894062221115803135162992e-04	0.000000000000000000000000000000e+00
-4.800964799950564156461041420698e+03	-2.096519707953235127709246121697e-04	1.501883099026328721812412192449e-04	0.000000000000000000000000000000e+00
-4.800864799950563792663160711527e+03	-2.093349918678911634421085929958e-04	1.507380116646146739345368814611e-04	0.000000000000000000000000000000e+00
-4.800764799950563428865280002356e+03	-2.090179894481174411105528498922e-04	1.512877888118203636210606921608e-04	0.000000000000000000000000000000e+00
-4.800664799950563065067399293184e+03	-2.087009666299566377611202083742e-04	1.518376354523251893328950057338e-04	0.000000000000000000000000000000e+00
-4.800564799950562701269518584013e+03	-2.083839264960458991567809894363e-04	1.523875456827094437839420493219e-04	0.000000000000000000000000000000e+00
-4.800464799950562337471637874842e+03	-2.080668721176437234703787693135e-04	1.529375135881412160407388789451e-04	0.000000000000000000000000000000e+00
-4.800364799950561973673757165670e+03	-2.077498065545687309669392606182e-04	1.534875332424596582493042662421e-04	0.000000000000000000000000000000e+00
-4.800264799950561609875876456499e+03	-2.074327328551385692112507541651e-04	1.540375987082583607822028337608e-04	0.000000000000000000000000000000e+00
-4.800164799950561246077995747328e+03	-2.071156540561092248512592428611e-04	1.545877040369691610664781844520e-04	0.000000000000000000000000000000e+00
-4.800064799950560882280115038157e+03	-2.067985731826145793469523548325e-04	1.551378432689461963570748403995e-04	0.000000000000000000000000000000e+00
-4.799964799950560518482234328985e+03	-2.064814932481062357497864079292e-04	1.556880104335502546658576150662e-04	0.000000000000000000000000000000e+00
-4.799864799950560154684353619814e+03	-2.061644172542936436377108977425e-04	1.562381995492334780563370433271e-04	0.000000000000000000000000000000e+00
-4.799764799950559790886472910643e+03	-2.058473481910845493108447312736e-04	1.567884046236242827788293086044e-04	0.000000000000000000000000000000e+00
-4.799664799950559427088592201471e+03	-2.055302890365256628275869577038e-04	1.573386196536126317713222277916e-04	0.000000000000000000000000000000e+00
-4.799564799950559063290711492300e+03	-2.052132427567436503013792448158e-04	1.578888386254355511058300454152e-04	0.000000000000000000000000000000e+00
-4.799464799950558699492830783129e+03	-2.048962123058863701429571646528e-04	1.584390555147629716953999734486e-04	0.000000000000000000000000000000e+00
-4.799364799950558335694950073957e+03	-2.045792006260645429834704733807e-04	1.589892642867839233668247889142e-04	0.000000000000000000000000000000e+00
-4.799264799950557971897069364786e+03	-2.042622106472935300178206396993e-04	1.595394588962928915636813043122e-04	0.000000000000000000000000000000e+00
-4.799164799950557608099188655615e+03	-2.039452452874355721339216795940e-04	1.600896332877764993100205836996e-04	0.000000000000000000000000000000e+00
-4.799064799950557244301307946444e+03	-2.036283074521421103571239274999e-04	1.606397813955005144347099044211e-04	0.000000000000000000000000000000e+00
-4.798964799950556880503427237272e+03	-2.033114000347967297108869866307e-04	1.611898971435972091614807766291e-04	0.000000000000000000000000000000e+00
-4.798864799950556516705546528101e+03	-2.029945259164580488673440550329e-04	1.617399744461527739090855870785e-04	0.000000000000000000000000000000e+00
-4.798764799950556152907665818930e+03	-2.026776879658031518989524943919e-04	1.622900072072953002975947978115e-04	0.000000000000000000000000000000e+00
-4.798664799950555789109785109758e+03	-2.023608890390712368705788959389e-04	1.628399893212827912597484569801e-04	0.000000000000000000000000000000e+00
-4.798564799950555425311904400587e+03	-2.020441319800075896922358920094e-04	1.633899146725916048331767038704e-04	0.000000000000000000000000000000e+00
-4.798464799950555061514023691416e+03	-2.017274196198078019173077768400e-04	1.639397771360051147930547710274e-04	0.000000000000000000000000000000e+00
-4.798364799950554697716142982244e+03	-2.014107547770623680115364972920e-04	1.644895705767027236504640441694e-04	0.000000000000000000000000000000e+00
-4.798264799950554333918262273073e+03	-2.010941402577015807776050770883e-04	1.650392888503489840709703706523e-04	0.000000000000000000000000000000e+00
-4.798164799950553970120381563902e+03	-2.007775788549406978302641624268e-04	1.655889258031831810791256742732e-04	0.000000000000000000000000000000e+00
-4.798064799950553606322500854731e+03	-2.004610733492254062270560011072e-04	1.661384752721091039983497550381e-04	0.000000000000000000000000000000e+00
-4.797964799950553242524620145559e+03	-2.001446265081776936748531037225e-04	1.666879310847850081261922738918e-04	0.000000000000000000000000000000e+00
-4.797864799950552878726739436388e+03	-1.998282410865419365768314019505e-04	1.672372870597139829854094195127e-04	0.000000000000000000000000000000e+00
-4.797764799950552514928858727217e+03	-1.995119198261313133400951524976e-04	1.677865370063345645205293843460e-04	0.000000000000000000000000000000e+00
-4.797664799950552151130978018045e+03	-1.991956654557745971540622109686e-04	1.683356747251114828196894013246e-04	0.000000000000000000000000000000e+00
-4.797564799950551787333097308874e+03	-1.988794806912631656092838028371e-04	1.688846940076268164122874626543e-04	0.000000000000000000000000000000e+00
-4.797464799950551423535216599703e+03	-1.985633682352984439971332886188e-04	1.694335886366713634070685357003e-04	0.000000000000000000000000000000e+00
-4.797364799950551059737335890532e+03	-1.982473307774395654499294261441e-04	1.699823523863362565756995881117e-04	0.000000000000000000000000000000e+00
-4.797264799950550695939455181360e+03	-1.979313709940514105518200027589e-04	1.705309790221048494868877343222e-04	0.000000000000000000000000000000e+00
-4.797164799950550332141574472189e+03	-1.976154915482529722103172131753e-04	1.710794623009448465859871912897e-04	0.000000000000000000000000000000e+00
-4.797064799950549968343693763018e+03	-1.972996950898659644733218465618e-04	1.716277959714007314302036677489e-04	0.000000000000000000000000000000e+00
-4.796964799950549604545813053846e+03	-1.969839842553638650270164678346e-04	1.721759737736864117642332505653e-04	0.000000000000000000000000000000e+00
-4.796864799950549240747932344675e+03	-1.966683616678212016392474081883e-04	1.727239894397780814363357881902e-04	0.000000000000000000000000000000e+00
-4.796764799950548876950051635504e+03	-1.963528299368632180736671255517e-04	1.732718366935074346801143319041e-04	0.000000000000000000000000000000e+00
-4.796664799950548513152170926332e+03	-1.960373916586158652645283106963e-04	1.738195092506550430266204498864e-04	0.000000000000000000000000000000e+00
-4.796564799950548149354290217161e+03	-1.957220494156560364369668025830e-04	1.743670008190440303720569747981e-04	0.000000000000000000000000000000e+00
-4.796464799950547785556409507990e+03	-1.954068057769622630132078100473e-04	1.749143050986339106758066241909e-04	0.000000000000000000000000000000e+00
-4.796364799950547421758528798819e+03	-1.950916632978656273592066305866e-04	1.754614157816148051292209908425e-04	0.000000000000000000000000000000e+00
-4.796264799950547057960648089647e+03	-1.947766245200011092121583633485e-04	1.760083265525017677446267816421e-04	0.000000000000000000000000000000e+00
-4.796164799950546694162767380476e+03	-1.944616919712591489484421192202e-04	1.765550310882294904150924264030e-04	0.000000000000000000000000000000e+00
-4.796064799950546330364886671305e+03	-1.941468681657376716374885372574e-04	1.771015230582471163944119352252e-04	0.000000000000000000000000000000e+00
-4.795964799950545966567005962133e+03	-1.938321556036943821461904224890e-04	1.776477961246133248276318772341e-04	0.000000000000000000000000000000e+00
-4.795864799950545602769125252962e+03	-1.935175567714993855039651293737e-04	1.781938439420917134371757928335e-04	0.000000000000000000000000000000e+00
-4.795764799950545238971244543791e+03	-1.932030741415881325284686909072e-04	1.787396601582463709443487909212e-04	0.000000000000000000000000000000e+00
-4.795664799950544875173363834620e+03	-1.928887101724147991321789419317e-04	1.792852384135376934363309553433e-04	0.000000000000000000000000000000e+00
-4.795564799950544511375483125448e+03	-1.925744673084059095744674516837e-04	1.798305723414183904685509363119e-04	0.000000000000000000000000000000e+00
-4.795464799950544147577602416277e+03	-1.922603479799143662894861384061e-04	1.803756555684297622176026631990e-04	0.000000000000000000000000000000e+00
-4.795364799950543783779721707106e+03	-1.919463546031737778696513174737e-04	1.809204817142982476847051787061e-04	0.000000000000000000000000000000e+00
-4.795264799950543419981840997934e+03	-1.916324895802531123097794951704e-04	1.814650443920321084244340337222e-04	0.000000000000000000000000000000e+00
-4.795164799950543056183960288763e+03	-1.913187552990117839320921566681e-04	1.820093372080183833239958035577e-04	0.000000000000000000000000000000e+00
-4.795064799950542692386079579592e+03	-1.910051541330549842567093632439e-04	1.825533537621200331178827891421e-04	0.000000000000000000000000000000e+00
-4.794964799950542328588198870420e+03	-1.906916884416895007631209679744e-04	1.830970876477734101631794638720e-04	0.000000000000000000000000000000e+00
-4.794864799950541964790318161249e+03	-1.903783605698796982819837042555e-04	1.836405324520857824249775447356e-04	0.000000000000000000000000000000e+00
-4.794764799950541600992437452078e+03	-1.900651728482040153829502049376e-04	1.841836817559332098274971212248e-04	0.000000000000000000000000000000e+00
-4.794664799950541237194556742907e+03	-1.897521275928116776029325185604e-04	1.847265291340586103405879692119e-04	0.000000000000000000000000000000e+00
-4.794564799950540873396676033735e+03	-1.894392271053799256703975562033e-04	1.852690681551699886965567376507e-04	0.000000000000000000000000000000e+00
-4.794464799950540509598795324564e+03	-1.891264736730713792549340990234e-04	1.858112923820389090524829445172e-04	0.000000000000000000000000000000e+00
-4.794364799950540145800914615393e+03	-1.888138695684919970280146728214e-04	1.863531953715992115980237819883e-04	0.000000000000000000000000000000e+00
-4.794264799950539782003033906221e+03	-1.885014170496491993540832954324e-04	1.868947706750458375834361701706e-04	0.000000000000000000000000000000e+00
-4.794164799950539418205153197050e+03	-1.881891183599104517675665304566e-04	1.874360118379340338183591807564e-04	0.000000000000000000000000000000e+00
-4.794064799950539054407272487879e+03	-1.878769757279621737105362866416e-04	1.879769124002785571705964606792e-04	0.000000000000000000000000000000e+00
-4.793964799950538690609391778708e+03	-1.875649913677689725310243629153e-04	1.885174658966532314306047135588e-04	0.000000000000000000000000000000e+00
-4.793864799950538326811511069536e+03	-1.872531674785333382672602997587e-04	1.890576658562906939113623661086e-04	0.000000000000000000000000000000e+00
-4.793764799950537963013630360365e+03	-1.869415062446556094824523519549e-04	1.895975058031822233634011709569e-04	0.000000000000000000000000000000e+00
-4.793664799950537599215749651194e+03	-1.866300098356942914652745191262e-04	1.901369792561779473605981793938e-04	0.000000000000000000000000000000e+00
-4.793564799950537235417868942022e+03	-1.863186804063268081112225704743e-04	1.906760797290870496859677141188e-04	0.000000000000000000000000000000e+00
-4.793464799950536871619988232851e+03	-1.860075200963105790646218151707e-04	1.912148007307783571882137119147e-04	0.000000000000000000000000000000e+00
-4.793364799950536507822107523680e+03	-1.856965310304444763313952426742e-04	1.917531357652810079534450027339e-04	0.000000000000000000000000000000e+00
-4.793264799950536144024226814508e+03	-1.853857153185305790474290965619e-04	1.922910783318853092122707737488e-04	0.000000000000000000000000000000e+00
-4.793164799950535780226346105337e+03	-1.850750750553364161379160668375e-04	1.928286219252438391923848426401e-04	0.000000000000000000000000000000e+00
-4.793064799950535416428465396166e+03	-1.847646123205574800272416036151e-04	1.933657600354727387065301158486e-04	0.000000000000000000000000000000e+00
-4.792964799950535052630584686995e+03	-1.844543291787801740297392250056e-04	1.939024861482530840556259832397e-04	0.000000000000000000000000000000e+00
-4.792864799950534688832703977823e+03	-1.841442276794450578960432585163e-04	1.944387937449326122976017705568e-04	0.000000000000000000000000000000e+00
-4.792764799950534325034823268652e+03	-1.838343098568105270403105766519e-04	1.949746763026275007263388161505e-04	0.000000000000000000000000000000e+00
-4.792664799950533961236942559481e+03	-1.835245777299168170280940781680e-04	1.955101272943243089809384205324e-04	0.000000000000000000000000000000e+00
-4.792564799950533597439061850309e+03	-1.832150333025504688501394756628e-04	1.960451401889822193105872294439e-04	0.000000000000000000000000000000e+00
-4.792464799950533233641181141138e+03	-1.829056785632090110366165802702e-04	1.965797084516353852596398654740e-04	0.000000000000000000000000000000e+00
-4.792364799950532869843300431967e+03	-1.825965154850662109774911412430e-04	1.971138255434954700880817446418e-04	0.000000000000000000000000000000e+00
-4.792264799950532506045419722795e+03	-1.822875460259374888732225583610e-04	1.976474849220542665071548293909e-04	0.000000000000000000000000000000e+00
-4.792164799950532142247539013624e+03	-1.819787721282459279966564613673e-04	1.981806800411866687806894393731e-04	0.000000000000000000000000000000e+00
-4.792064799950531778449658304453e+03	-1.816701957189884746902974743676e-04	1.987134043512536448264360622318e-04	0.000000000000000000000000000000e+00
-4.791964799950531414651777595282e+03	-1.813618187097026533596139108440e-04	1.992456512992054793679402857620e-04	0.000000000000000000000000000000e+00
-4.791864799950531050853896886110e+03	-1.810536429964335525168855900446e-04	1.997774143286851255066349786205e-04	0.000000000000000000000000000000e+00
-4.791764799950530687056016176939e+03	-1.807456704597012987160292718514e-04	2.003086868801317460293126559989e-04	0.000000000000000000000000000000e+00
-4.791664799950530323258135467768e+03	-1.804379029644688286430215251599e-04	2.008394623908844444509780302610e-04	0.000000000000000000000000000000e+00
-4.791564799950529959460254758596e+03	-1.801303423601100406770819661872e-04	2.013697342952861044779178101294e-04	0.000000000000000000000000000000e+00
-4.791464799950529595662374049425e+03	-1.798229904803784072377798031184e-04	2.018994960247873649960420605609e-04	0.000000000000000000000000000000e+00
-4.791364799950529231864493340254e+03	-1.795158491433758852877378142665e-04	2.024287410080508661097686839980e-04	0.000000000000000000000000000000e+00
-4.791264799950528868066612631083e+03	-1.792089201515222876212596325729e-04	2.029574626710555222859622137577e-04	0.000000000000000000000000000000e+00
-4.791164799950528504268731921911e+03	-1.789022052915249523085544636203e-04	2.034856544372010123383071045211e-04	0.000000000000000000000000000000e+00
-4.791064799950528140470851212740e+03	-1.785957063343489000309394221233e-04	2.040133097274124320420068956494e-04	0.000000000000000000000000000000e+00
-4.790964799950527776672970503569e+03	-1.782894250351872895716393019327e-04	2.045404219602450551687006230495e-04	0.000000000000000000000000000000e+00
-4.790864799950527412875089794397e+03	-1.779833631334323069874553402414e-04	2.050669845519892842567594160030e-04	0.000000000000000000000000000000e+00
-4.790764799950527049077209085226e+03	-1.776775223526464071461400395791e-04	2.055929909167756826967460304090e-04	0.000000000000000000000000000000e+00
-4.790664799950526685279328376055e+03	-1.773719044005340160496952961466e-04	2.061184344666802236573088791260e-04	0.000000000000000000000000000000e+00
-4.790564799950526321481447666883e+03	-1.770665109689135584183222738019e-04	2.066433086118295932211846865911e-04	0.000000000000000000000000000000e+00
-4.790464799950525957683566957712e+03	-1.767613437336898918501859601093e-04	2.071676067605067645717442648134e-04	0.000000000000000000000000000000e+00
-4.790364799950525593885686248541e+03	-1.764564043548271475569944044537e-04	2.076913223192565179694296650936e-04	0.000000000000000000000000000000e+00
-4.790264799950525230087805539370e+03	-1.761516944763219234652840139432e-04	2.082144486929913401989516996693e-04	0.000000000000000000000000000000e+00
-4.790164799950524866289924830198e+03	-1.758472157261769109985738435142e-04	2.087369792850972155962702148102e-04	0.000000000000000000000000000000e+00
-4.790064799950524502492044121027e+03	-1.755429697163749826454431923750e-04	2.092589074975397152311717974271e-04	0.000000000000000000000000000000e+00
-4.789964799950524138694163411856e+03	-1.752389580428534692629893854132e-04	2.097802267309700860898474816807e-04	0.000000000000000000000000000000e+00
-4.789864799950523774896282702684e+03	-1.749351822854790336914804216306e-04	2.103009303848316384130678891040e-04	0.000000000000000000000000000000e+00
-4.789764799950523411098401993513e+03	-1.746316440080228696296593682291e-04	2.108210118574660788242497444500e-04	0.000000000000000000000000000000e+00
-4.789664799950523047300521284342e+03	-1.743283447581362799808091246234e-04	2.113404645462200602979568886397e-04	0.000000000000000000000000000000e+00
-4.789564799950522683502640575171e+03	-1.740252860673266888796861806554e-04	2.118592818475518676536728523985e-04	0.000000000000000000000000000000e+00
-4.789464799950522319704759865999e+03	-1.737224694509340060851604325975e-04	2.123774571571381843647363663052e-04	0.000000000000000000000000000000e+00
-4.789364799950521955906879156828e+03	-1.734198964081073979486696812202e-04	2.128949838699809406824398072544e-04	0.000000000000000000000000000000e+00
-4.789264799950521592108998447657e+03	-1.731175684217825462736517483364e-04	2.134118553805143786005621420188e-04	0.000000000000000000000000000000e+00
-4.789164799950521228311117738485e+03	-1.728154869586592053305740268598e-04	2.139280650827121710300104950875e-04	0.000000000000000000000000000000e+00
-4.789064799950520864513237029314e+03	-1.725136534691791383427234007897e-04	2.144436063701945951835703407795e-04	0.000000000000000000000000000000e+00
-4.788964799950520500715356320143e+03	-1.722120693875045960730824079477e-04	2.149584726363359228010901924577e-04	0.000000000000000000000000000000e+00
-4.788864799950520136917475610971e+03	-1.719107361314970393566942119534e-04	2.154726572743718916898292281559e-04	0.000000000000000000000000000000e+00
-4.788764799950519773119594901800e+03	-1.716096551026964308391681290900e-04	2.159861536775072314749135404810e-04	0.000000000000000000000000000000e+00
-4.788664799950519409321714192629e+03	-1.713088276863007164505653401321e-04	2.164989552390233248750639472036e-04	0.000000000000000000000000000000e+00
-4.788564799950519045523833483458e+03	-1.710082552511459574005880934777e-04	2.170110553523859502934867382606e-04	0.000000000000000000000000000000e+00
-4.788464799950518681725952774286e+03	-1.707079391496866519091490932425e-04	2.175224474113531870390902955847e-04	0.000000000000000000000000000000e+00
-4.788364799950518317928072065115e+03	-1.704078807179765719329728179687e-04	2.180331248100833476527560250702e-04	0.000000000000000000000000000000e+00
-4.788264799950517954130191355944e+03	-1.701080812756500335730658335365e-04	2.185430809432430186538265370899e-04	0.000000000000000000000000000000e+00
-4.788164799950517590332310646772e+03	-1.698085421259034385327302274504e-04	2.190523092061152368118653877005e-04	0.000000000000000000000000000000e+00
-4.788064799950517226534429937601e+03	-1.695092645554774389918262222920e-04	2.195608029947077196285254441221e-04	0.000000000000000000000000000000e+00
-4.787964799950516862736549228430e+03	-1.692102498346392651113606619973e-04	2.200685557058611771345801866318e-04	0.000000000000000000000000000000e+00
-4.787864799950516498938668519258e+03	-1.689114992171656217442160530240e-04	2.205755607373577321071722590062e-04	0.000000000000000000000000000000e+00
-4.787764799950516135140787810087e+03	-1.686130139403259917216942875839e-04	2.210818114880294487072792675164e-04	0.000000000000000000000000000000e+00
-4.787664799950515771342907100916e+03	-1.683147952248662644007121125256e-04	2.215873013578668882222338920585e-04	0.000000000000000000000000000000e+00
-4.787564799950515407545026391745e+03	-1.680168442749928249969199045566e-04	2.220920237481277461234069336982e-04	0.000000000000000000000000000000e+00
-4.787464799950515043747145682573e+03	-1.677191622783570775986894396681e-04	2.225959720614456788592705471785e-04	0.000000000000000000000000000000e+00
-4.787364799950514679949264973402e+03	-1.674217504060402934417534082101e-04	2.230991397019390493332985370145e-04	0.000000000000000000000000000000e+00
-4.787264799950514316151384264231e+03	-1.671246098125390012849311727194e-04	2.236015200753198621172468385510e-04	0.000000000000000000000000000000e+00
-4.787164799950513952353503555059e+03	-1.668277416357506759414519592610e-04	2.241031065890027257694883111583e-04	0.000000000000000000000000000000e+00
-4.787064799950513588555622845888e+03	-1.665311469969598604911470429712e-04	2.246038926522138964685104678409e-04	0.000000000000000000000000000000e+00
-4.786964799950513224757742136717e+03	-1.662348270008248034886738642157e-04	2.251038716761004029615761412586e-04	0.000000000000000000000000000000e+00
-4.786864799950512860959861427546e+03	-1.659387827353643401172289539858e-04	2.256030370738391444083298376100e-04	0.000000000000000000000000000000e+00
-4.786764799950512497161980718374e+03	-1.656430152719453425484014141844e-04	2.261013822607462321698928997549e-04	0.000000000000000000000000000000e+00
-4.786664799950512133364100009203e+03	-1.653475256652704684576238314264e-04	2.265989006543862773878500460611e-04	0.000000000000000000000000000000e+00
-4.786564799950511769566219300032e+03	-1.650523149533663974306008093151e-04	2.270955856746817056682902213893e-04	0.000000000000000000000000000000e+00
-4.786464799950511405768338590860e+03	-1.647573841575724739455521827836e-04	2.275914307440222072911190087652e-04	0.000000000000000000000000000000e+00
-4.786364799950511041970457881689e+03	-1.644627342825297298262166023619e-04	2.280864292873742145244253531899e-04	0.000000000000000000000000000000e+00
-4.786264799950510678172577172518e+03	-1.641683663161703945858327369223e-04	2.285805747323904602540112218634e-04	0.000000000000000000000000000000e+00
-4.786164799950510314374696463346e+03	-1.638742812297076768216635977993e-04	2.290738605095195637179755765445e-04	0.000000000000000000000000000000e+00
-4.786064799950509950576815754175e+03	-1.635804799776261961308243542135e-04	2.295662800521156162412983459120e-04	0.000000000000000000000000000000e+00
-4.785964799950509586778935045004e+03	-1.632869634976725776564360215204e-04	2.300578267965479296007502707511e-04	0.000000000000000000000000000000e+00
-4.785864799950509222981054335833e+03	-1.629937327108466429449740164870e-04	2.305484941823107301796941248639e-04	0.000000000000000000000000000000e+00
-4.785764799950508859183173626661e+03	-1.627007885213929802743770824947e-04	2.310382756521329615431031845318e-04	0.000000000000000000000000000000e+00
-4.785664799950508495385292917490e+03	-1.624081318167928402428079603936e-04	2.315271646520880870125796979764e-04	0.000000000000000000000000000000e+00
-4.785564799950508131587412208319e+03	-1.621157634677566005635546142472e-04	2.320151546317039735565362912340e-04	0.000000000000000000000000000000e+00
-4.785464799950507767789531499147e+03	-1.618236843282165561205832027269e-04	2.325022390440727214702687497550e-04	0.000000000000000000000000000000e+00
-4.785364799950507403991650789976e+03	-1.615318952353201155999057325729e-04	2.329884113459606837914089849662e-04	0.000000000000000000000000000000e+00
-4.785264799950507040193770080805e+03	-1.612403970094235131169796426676e-04	2.334736649979183772951607522828e-04	0.000000000000000000000000000000e+00
-4.785164799950506676395889371634e+03	-1.609491904540857908946505094860e-04	2.339579934643905019097526176708e-04	0.000000000000000000000000000000e+00
-4.785064799950506312598008662462e+03	-1.606582763560633511472353074367e-04	2.344413902138259601318909242096e-04	0.000000000000000000000000000000e+00
-4.784964799950505948800127953291e+03	-1.603676554853048603303117269903e-04	2.349238487187879035472670707918e-04	0.000000000000000000000000000000e+00
-4.784864799950505585002247244120e+03	-1.600773285949466141764307991480e-04	2.354053624560638064561191029611e-04	0.000000000000000000000000000000e+00
-4.784764799950505221204366534948e+03	-1.597872964213082008864269534243e-04	2.358859249067756208139562401627e-04	0.000000000000000000000000000000e+00
-4.784664799950504857406485825777e+03	-1.594975596838887606319229428564e-04	2.363655295564898227520661544432e-04	0.000000000000000000000000000000e+00
-4.784564799950504493608605116606e+03	-1.592081190853635703184865146653e-04	2.368441698953276488334024341142e-04	0.000000000000000000000000000000e+00
-4.784464799950504129810724407434e+03	-1.589189753115810620296560751186e-04	2.373218394180751425730918624524e-04	0.000000000000000000000000000000e+00
-4.784364799950503766012843698263e+03	-1.586301290315602209417267243197e-04	2.377985316242934177993761934999e-04	0.000000000000000000000000000000e+00
-4.784264799950503402214962989092e+03	-1.583415808974885524446768458873e-04	2.382742400184288135943366793157e-04	0.000000000000000000000000000000e+00
-4.784164799950503038417082279921e+03	-1.580533315447202661035291937353e-04	2.387489581099231034447272215004e-04	0.000000000000000000000000000000e+00
-4.784064799950502674619201570749e+03	-1.577653815917751101410154701554e-04	2.392226794133236501826988984476e-04	0.000000000000000000000000000000e+00
-4.783964799950502310821320861578e+03	-1.574777316403373685505667767259e-04	2.396953974483937235568503654193e-04	0.000000000000000000000000000000e+00
-4.783864799950501947023440152407e+03	-1.571903822752555358356618686599e-04	2.401671057402226009628437575216e-04	0.000000000000000000000000000000e+00
-4.783764799950501583225559443235e+03	-1.569033340645422899047728426680e-04	2.406377978193358579094007776433e-04	0.000000000000000000000000000000e+00
-4.783664799950501219427678734064e+03	-1.566165875593748715421255068847e-04	2.411074672218055500640815358437e-04	0.000000000000000000000000000000e+00
-4.783564799950500855629798024893e+03	-1.563301432940959517694373692720e-04	2.415761074893604495091720130162e-04	0.000000000000000000000000000000e+00
-4.783464799950500491831917315722e+03	-1.560440017862148244683073716743e-04	2.420437121694962538925172124138e-04	0.000000000000000000000000000000e+00
-4.783364799950500128034036606550e+03	-1.557581635364092224188548030384e-04	2.425102748155857684732999990374e-04	0.000000000000000000000000000000e+00
-4.783264799950499764236155897379e+03	-1.554726290285272959686840854587e-04	2.429757889869891423779285632989e-04	0.000000000000000000000000000000e+00
-4.783164799950499400438275188208e+03	-1.551873987295902422231530515262e-04	2.434402482491640235407609482721e-04	0.000000000000000000000000000000e+00
-4.783064799950499036640394479036e+03	-1.549024730897952052861843430520e-04	2.439036461737757136448295769426e-04	0.000000000000000000000000000000e+00
-4.782964799950498672842513769865e+03	-1.546178525425187186021630525445e-04	2.443659763388073501676200915966e-04	0.000000000000000000000000000000e+00
-4.782864799950498309044633060694e+03	-1.543335375043204996635404224747e-04	2.448272323286701155319045053460e-04	0.000000000000000000000000000000e+00
-4.782764799950497945246752351522e+03	-1.540495283749476783993065387435e-04	2.452874077343131752060312322783e-04	0.000000000000000000000000000000e+00
-4.782664799950497581448871642351e+03	-1.537658255373394592443320183506e-04	2.457464961533339952749754875327e-04	0.000000000000000000000000000000e+00
-4.782564799950497217650990933180e+03	-1.534824293576322168895786912657e-04	2.462044911900881992254663810371e-04	0.000000000000000000000000000000e+00
-4.782464799950496853853110224009e+03	-1.531993401851650528182335886385e-04	2.466613864557998313069286933086e-04	0.000000000000000000000000000000e+00
-4.782364799950496490055229514837e+03	-1.529165583524856771024946766602e-04	2.471171755686711862115556570529e-04	0.000000000000000000000000000000e+00
-4.782264799950496126257348805666e+03	-1.526340841753568323014428331774e-04	2.475718521539929098049248601399e-04	0.000000000000000000000000000000e+00
-4.782164799950495762459468096495e+03	-1.523519179527630426195655699573e-04	2.480254098442539914363969000277e-04	0.000000000000000000000000000000e+00
-4.782064799950495398661587387323e+03	-1.520700599669178780613126855670e-04	2.484778422792515936191881653627e-04	0.000000000000000000000000000000e+00
-4.781964799950495034863706678152e+03	-1.517885104832715709513579760426e-04	2.489291431062009901306608661287e-04	0.000000000000000000000000000000e+00
-4.781864799950494671065825968981e+03	-1.515072697505191474508928761722e-04	2.493793059798453956923958152458e-04	0.000000000000000000000000000000e+00
-4.781764799950494307267945259809e+03	-1.512263380006088301244632221554e-04	2.498283245625657956502652101705e-04	0.000000000000000000000000000000e+00
-4.781664799950493943470064550638e+03	-1.509457154487510639230551934276e-04	2.502761925244906672342881659432e-04	0.000000000000000000000000000000e+00
-4.781564799950493579672183841467e+03	-1.506654022934278132177243758605e-04	2.507229035436057550285948725133e-04	0.000000000000000000000000000000e+00
-4.781464799950493215874303132296e+03	-1.503853987164023738292567555774e-04	2.511684513058637380211735035118e-04	0.000000000000000000000000000000e+00
-4.781364799950492852076422423124e+03	-1.501057048827295374235357705572e-04	2.516128295052937882333998764750e-04	0.000000000000000000000000000000e+00
-4.781264799950492488278541713953e+03	-1.498263209407662980079956049906e-04	2.520560318441112377697843616176e-04	0.000000000000000000000000000000e+00
-4.781164799950492124480661004782e+03	-1.495472470221828294786176050124e-04	2.524980520328270832373929177805e-04	0.000000000000000000000000000000e+00
-4.781064799950491760682780295610e+03	-1.492684832419740323730672493241e-04	2.529388837903573275349422555536e-04	0.000000000000000000000000000000e+00
-4.780964799950491396884899586439e+03	-1.489900296984714329895371776047e-04	2.533785208441325384823294974979e-04	0.000000000000000000000000000000e+00
-4.780864799950491033087018877268e+03	-1.487118864733554619763505888486e-04	2.538169569302071363996187169931e-04	0.000000000000000000000000000000e+00
-4.780764799950490669289138168097e+03	-1.484340536316683563378138188682e-04	2.542541857933685732658102285342e-04	0.000000000000000000000000000000e+00
-4.780664799950490305491257458925e+03	-1.481565312218271698602861663474e-04	2.546902011872467829281529994034e-04	0.000000000000000000000000000000e+00
-4.780564799950489941693376749754e+03	-1.478793192756375424797704587476e-04	2.551249968744230892103708185914e-04	0.000000000000000000000000000000e+00
-4.780464799950489577895496040583e+03	-1.476024178083076593848838031775e-04	2.555585666265394934916488356436e-04	0.000000000000000000000000000000e+00
-4.780364799950489214097615331411e+03	-1.473258268184627522209145800147e-04	2.559909042244074743946424810304e-04	0.000000000000000000000000000000e+00
-4.780264799950488850299734622240e+03	-1.470495462881599526595854943167e-04	2.564220034581171127341381321685e-04	0.000000000000000000000000000000e+00
-4.780164799950488486501853913069e+03	-1.467735761829036880699028699837e-04	2.568518581271458912050620337908e-04	0.000000000000000000000000000000e+00
-4.780064799950488122703973203897e+03	-1.464979164516613211344947531600e-04	2.572804620404673856502719697659e-04	0.000000000000000000000000000000e+00
-4.779964799950487758906092494726e+03	-1.462225670268794128821981948008e-04	2.577078090166601731687834320184e-04	0.000000000000000000000000000000e+00
-4.779864799950487395108211785555e+03	-1.459475278245002567711896546143e-04	2.581338928840162523330181709724e-04	0.000000000000000000000000000000e+00
-4.779764799950487031310331076384e+03	-1.456727987439789006630930234820e-04	2.585587074806496802464872430960e-04	0.000000000000000000000000000000e+00
-4.779664799950486667512450367212e+03	-1.453983796683006295830109522171e-04	2.589822466546049927610395613442e-04	0.000000000000000000000000000000e+00
-4.779564799950486303714569658041e+03	-1.451242704639988008452622381128e-04	2.594045042639656789042190698780e-04	0.000000000000000000000000000000e+00
-4.779464799950485939916688948870e+03	-1.448504709811731399650425178294e-04	2.598254741769623300459701731313e-04	0.000000000000000000000000000000e+00
-4.779364799950485576118808239698e+03	-1.445769810535084702509539544835e-04	2.602451502720808974855604134291e-04	0.000000000000000000000000000000e+00
-4.779264799950485212320927530527e+03	-1.443038004982938218682952946637e-04	2.606635264381706789879600272286e-04	0.000000000000000000000000000000e+00
-4.779164799950484848523046821356e+03	-1.440309291164420016882752317855e-04	2.610805965745524137404387499117e-04	0.000000000000000000000000000000e+00
-4.779064799950484484725166112185e+03	-1.437583666925096239231490757859e-04	2.614963545911261604687281234760e-04	0.000000000000000000000000000000e+00
-4.778964799950484120927285403013e+03	-1.434861129947174389169528563315e-04	2.619107944084791213430751799507e-04	0.000000000000000000000000000000e+00
-4.778864799950483757129404693842e+03	-1.432141677749712311423779809161e-04	2.623239099579931406236443791613e-04	0.000000000000000000000000000000e+00
-4.778764799950483393331523984671e+03	-1.429425307688830695633519507481e-04	2.627356951819525827766799164209e-04	0.000000000000000000000000000000e+00
-4.778664799950483029533643275499e+03	-1.426712016957929374683794465639e-04	2.631461440336516142794731631938e-04	0.000000000000000000000000000000e+00
-4.778564799950482665735762566328e+03	-1.424001802587908772999153450556e-04	2.635552504775015938455473563096e-04	0.000000000000000000000000000000e+00
-4.778464799950482301937881857157e+03	-1.421294661447394607443894809506e-04	2.639630084891383000195164143520e-04	0.000000000000000000000000000000e+00
-4.778364799950481938140001147985e+03	-1.418590590242968009233176518435e-04	2.643694120555292671921610025976e-04	0.000000000000000000000000000000e+00
-4.778264799950481574342120438814e+03	-1.415889585519398356349557444034e-04	2.647744551750804710942011066521e-04	0.000000000000000000000000000000e+00
-4.778164799950481210544239729643e+03	-1.413191643659881526970401033338e-04	2.651781318577436106012634731144e-04	0.000000000000000000000000000000e+00
-4.778064799950480846746359020472e+03	-1.410496760886282218653425823973e-04	2.655804361251225763872196861115e-04	0.000000000000000000000000000000e+00
-4.777964799950480482948478311300e+03	-1.407804933259379520128773410903e-04	2.659813620105803532583932380362e-04	0.000000000000000000000000000000e+00
-4.777864799950480119150597602129e+03	-1.405116156679117633051395719335e-04	2.663809035593453803866803575318e-04	0.000000000000000000000000000000e+00
-4.777764799950479755352716892958e+03	-1.402430426884860659511589098258e-04	2.667790548286180199628880860274e-04	0.000000000000000000000000000000e+00
-4.777664799950479391554836183786e+03	-1.399747739455651184253132113255e-04	2.671758098876769716399637299986e-04	0.000000000000000000000000000000e+00
-4.777564799950479027756955474615e+03	-1.397068089810473193700113281324e-04	2.675711628179851990852466947501e-04	0.000000000000000000000000000000e+00
-4.777464799950478663959074765444e+03	-1.394391473208519873893534990472e-04	2.679651077132961275832634395755e-04	0.000000000000000000000000000000e+00
-4.777364799950478300161194056273e+03	-1.391717884749464118933348633078e-04	2.683576386797594079576534387144e-04	0.000000000000000000000000000000e+00
-4.777264799950477936363313347101e+03	-1.389047319373734460431352166765e-04	2.687487498360267889133123908607e-04	0.000000000000000000000000000000e+00
-4.777164799950477572565432637930e+03	-1.386379771862794791671691374546e-04	2.691384353133576099077750587441e-04	0.000000000000000000000000000000e+00
-4.777064799950477208767551928759e+03	-1.383715236839428157529507945611e-04	2.695266892557243482327067329862e-04	0.000000000000000000000000000000e+00
-4.776964799950476844969671219587e+03	-1.381053708768025152248820619505e-04	2.699135058199178408347429503067e-04	0.000000000000000000000000000000e+00
-4.776864799950476481171790510416e+03	-1.378395181954875027725837544068e-04	2.702988791756525603464378360030e-04	0.000000000000000000000000000000e+00
-4.776764799950476117373909801245e+03	-1.375739650548463578055846667780e-04	2.706828035056716200666693250554e-04	0.000000000000000000000000000000e+00
-4.776664799950475753576029092073e+03	-1.373087108539772108282278617608e-04	2.710652730058515621006098861301e-04	0.000000000000000000000000000000e+00
-4.776564799950475389778148382902e+03	-1.370437549762583179409347611255e-04	2.714462818853071997098058698583e-04	0.000000000000000000000000000000e+00
-4.776464799950475025980267673731e+03	-1.367790967893788521819037340421e-04	2.718258243664961886117137357388e-04	0.000000000000000000000000000000e+00
-4.776364799950474662182386964560e+03	-1.365147356453702640749492402961e-04	2.722038946853232730185845333892e-04	0.000000000000000000000000000000e+00
-4.776264799950474298384506255388e+03	-1.362506708806379674379927191552e-04	2.725804870912448027268915051735e-04	0.000000000000000000000000000000e+00
-4.776164799950473934586625546217e+03	-1.359869018159934046623138481635e-04	2.729555958473725454753455732515e-04	0.000000000000000000000000000000e+00
-4.776064799950473570788744837046e+03	-1.357234277566865998827794204118e-04	2.733292152305778245635625722798e-04	0.000000000000000000000000000000e+00
-4.775964799950473206990864127874e+03	-1.354602479924391458289412160099e-04	2.737013395315952227898614879109e-04	0.000000000000000000000000000000e+00
-4.775864799950472843192983418703e+03	-1.351973617974774617266769949353e-04	2.740719630551261779688454467419e-04	0.000000000000000000000000000000e+00
-4.775764799950472479395102709532e+03	-1.349347684305666475110263569093e-04	2.744410801199424158186568334372e-04	0.000000000000000000000000000000e+00
-4.775664799950472115597222000360e+03	-1.346724671350445548794610983734e-04	2.748086850589891117976892864760e-04	0.000000000000000000000000000000e+00
-4.775564799950471751799341291189e+03	-1.344104571388564546563504364940e-04	2.751747722194882155716255667244e-04	0.000000000000000000000000000000e+00
-4.775464799950471388001460582018e+03	-1.341487376545899209978607302673e-04	2.755393359630410707490633104300e-04	0.000000000000000000000000000000e+00
-4.775364799950471024203579872847e+03	-1.338873078795103661181586929274e-04	2.759023706657313598777925278682e-04	0.000000000000000000000000000000e+00
-4.775264799950470660405699163675e+03	-1.336261669955966834358318529041e-04	2.762638707182275615500954835113e-04	0.000000000000000000000000000000e+00
-4.775164799950470296607818454504e+03	-1.333653141695775412416125060844e-04	2.766238305258853532979379519219e-04	0.000000000000000000000000000000e+00
-4.775064799950469932809937745333e+03	-1.331047485529680016267534137242e-04	2.769822445088497434376173522708e-04	0.000000000000000000000000000000e+00
-4.774964799950469569012057036161e+03	-1.328444692821065188821638702876e-04	2.773391071021571487043022585794e-04	0.000000000000000000000000000000e+00
-4.774864799950469205214176326990e+03	-1.325844754781923444733604533496e-04	2.776944127558371466259201643112e-04	0.000000000000000000000000000000e+00
-4.774764799950468841416295617819e+03	-1.323247662473233656962867677009e-04	2.780481559350141736869366226870e-04	0.000000000000000000000000000000e+00
-4.774664799950468477618414908648e+03	-1.320653406805343780140021836544e-04	2.784003311200087898112653927996e-04	0.000000000000000000000000000000e+00
-4.774564799950468113820534199476e+03	-1.318061978538356555489680088655e-04	2.787509328064391596856130828286e-04	0.000000000000000000000000000000e+00
-4.774464799950467750022653490305e+03	-1.315473368282520094663112786293e-04	2.790999555053218293514116776777e-04	0.000000000000000000000000000000e+00
-4.774364799950467386224772781134e+03	-1.312887566498622258278489161043e-04	2.794473937431727196371855637125e-04	0.000000000000000000000000000000e+00
-4.774264799950467022426892071962e+03	-1.310304563498389371269808867382e-04	2.797932420621077943302668078474e-04	0.000000000000000000000000000000e+00
-4.774164799950466658629011362791e+03	-1.307724349444887919791807862069e-04	2.801374950199433488777500667055e-04	0.000000000000000000000000000000e+00
-4.774064799950466294831130653620e+03	-1.305146914352931398085183589686e-04	2.804801471902964075076647443296e-04	0.000000000000000000000000000000e+00
-4.773964799950465931033249944448e+03	-1.302572248089490950049423867441e-04	2.808211931626846324591695314155e-04	0.000000000000000000000000000000e+00
-4.773864799950465567235369235277e+03	-1.300000340374108721321066983734e-04	2.811606275426261247925296959949e-04	0.000000000000000000000000000000e+00
-4.773764799950465203437488526106e+03	-1.297431180779317174463910466997e-04	2.814984449517391709889857498439e-04	0.000000000000000000000000000000e+00
-4.773664799950464839639607816935e+03	-1.294864758731060843614107946919e-04	2.818346400278415016596444964136e-04	0.000000000000000000000000000000e+00
-4.773564799950464475841727107763e+03	-1.292301063509122696984499079065e-04	2.821692074250494960442614544860e-04	0.000000000000000000000000000000e+00
-4.773464799950464112043846398592e+03	-1.289740084247554294076543168757e-04	2.825021418138771696695887847284e-04	0.000000000000000000000000000000e+00
-4.773364799950463748245965689421e+03	-1.287181809935109737599856494228e-04	2.828334378813348367470714705973e-04	0.000000000000000000000000000000e+00
-4.773264799950463384448084980249e+03	-1.284626229415684233250982693164e-04	2.831630903310278267806521235173e-04	0.000000000000000000000000000000e+00
-4.773164799950463020650204271078e+03	-1.282073331388755631048137484385e-04	2.834910938832544964431636724811e-04	0.000000000000000000000000000000e+00
-4.773064799950462656852323561907e+03	-1.279523104409830574525186452917e-04	2.838174432751045667133737993026e-04	0.000000000000000000000000000000e+00
-4.772964799950462293054442852736e+03	-1.276975536890893902532140291584e-04	2.841421332605568094917258825660e-04	0.000000000000000000000000000000e+00
-4.772864799950461929256562143564e+03	-1.274430617100862658894883105987e-04	2.844651586105766257958626930247e-04	0.000000000000000000000000000000e+00
-4.772764799950461565458681434393e+03	-1.271888333166043896782504418752e-04	2.847865141132136239561500890005e-04	0.000000000000000000000000000000e+00
-4.772664799950461201660800725222e+03	-1.269348673070596006731691751668e-04	2.851061945736985472898972204803e-04	0.000000000000000000000000000000e+00
-4.772564799950460837862920016050e+03	-1.266811624656993839378726907086e-04	2.854241948145403644059026060376e-04	0.000000000000000000000000000000e+00
-4.772464799950460474065039306879e+03	-1.264277175626498165000172191341e-04	2.857405096756227631978053427275e-04	0.000000000000000000000000000000e+00
-4.772364799950460110267158597708e+03	-1.261745313539628927761160337440e-04	2.860551340143007532576535645319e-04	0.000000000000000000000000000000e+00
-4.772264799950459746469277888536e+03	-1.259216025816641752570201884254e-04	2.863680627054968346086039066023e-04	0.000000000000000000000000000000e+00
-4.772164799950459382671397179365e+03	-1.256689299738009059793225619117e-04	2.866792906417968411769692238522e-04	0.000000000000000000000000000000e+00
-4.772064799950459018873516470194e+03	-1.254165122444904974675222719682e-04	2.869888127335457842642663095489e-04	0.000000000000000000000000000000e+00
-4.771964799950458655075635761023e+03	-1.251643480939692947267322109539e-04	2.872966239089431539181773711533e-04	0.000000000000000000000000000000e+00
-4.771864799950458291277755051851e+03	-1.249124362086418793364728241357e-04	2.876027191141383287237287547100e-04	0.000000000000000000000000000000e+00
-4.771764799950457927479874342680e+03	-1.246607752611306174899546972412e-04	2.879070933133253350731661779349e-04	0.000000000000000000000000000000e+00
-4.771664799950457563681993633509e+03	-1.244093639103256959243387624880e-04	2.882097414888376606459385875780e-04	0.000000000000000000000000000000e+00
-4.771564799950457199884112924337e+03	-1.241582008014354831116482502651e-04	2.885106586412426884179216468596e-04	0.000000000000000000000000000000e+00
-4.771464799950456836086232215166e+03	-1.239072845660372428153866986023e-04	2.888098397894358596200981015301e-04	0.000000000000000000000000000000e+00
-4.771364799950456472288351505995e+03	-1.236566138221282542229706447046e-04	2.891072799707346740669122731049e-04	0.000000000000000000000000000000e+00
-4.771264799950456108490470796824e+03	-1.234061871741773115489226864128e-04	2.894029742409722568037555578968e-04	0.000000000000000000000000000000e+00
-4.771164799950455744692590087652e+03	-1.231560032131766302138792257281e-04	2.896969176745908705443433017734e-04	0.000000000000000000000000000000e+00
-4.771064799950455380894709378481e+03	-1.229060605166940782842499579885e-04	2.899891053647349402171140564377e-04	0.000000000000000000000000000000e+00
-4.770964799950455017096828669310e+03	-1.226563576489257331725291066959e-04	2.902795324233440233015202114331e-04	0.000000000000000000000000000000e+00
-4.770864799950454653298947960138e+03	-1.224068931607489533336385889584e-04	2.905681939812454006935582562221e-04	0.000000000000000000000000000000e+00
-4.770764799950454289501067250967e+03	-1.221576655897757210118143023081e-04	2.908550851882463965207559208892e-04	0.000000000000000000000000000000e+00
-4.770664799950453925703186541796e+03	-1.219086734604063238006713132400e-04	2.911402012132264269066161954669e-04	0.000000000000000000000000000000e+00
-4.770564799950453561905305832624e+03	-1.216599152838834969891923520890e-04	2.914235372442287234744096036110e-04	0.000000000000000000000000000000e+00
-4.770464799950453198107425123453e+03	-1.214113895583468776158408974908e-04	2.917050884885520568509664762757e-04	0.000000000000000000000000000000e+00
-4.770364799950452834309544414282e+03	-1.211630947688878650984889429054e-04	2.919848501728416470188398612606e-04	0.000000000000000000000000000000e+00
-4.770264799950452470511663705111e+03	-1.209150293876047664674150405872e-04	2.922628175431804531392288026836e-04	0.000000000000000000000000000000e+00
-4.770164799950452106713782995939e+03	-1.206671918736584294892799640309e-04	2.925389858651794875929463835007e-04	0.000000000000000000000000000000e+00
-4.770064799950451742915902286768e+03	-1.204195806733281061840640235872e-04	2.928133504240685637022567622267e-04	0.000000000000000000000000000000e+00
-4.769964799950451379118021577597e+03	-1.201721942200677771279276884187e-04	2.930859065247861218808655969781e-04	0.000000000000000000000000000000e+00
-4.769864799950451015320140868425e+03	-1.199250309345628145692511101750e-04	2.933566494920690557839104695148e-04	0.000000000000000000000000000000e+00
-4.769764799950450651522260159254e+03	-1.196780892247869843578525483885e-04	2.936255746705423758276254364574e-04	0.000000000000000000000000000000e+00
-4.769664799950450287724379450083e+03	-1.194313674860597866873856975900e-04	2.938926774248083306079193377514e-04	0.000000000000000000000000000000e+00
-4.769564799950449923926498740911e+03	-1.191848641011042440711331646952e-04	2.941579531395353114785196080305e-04	0.000000000000000000000000000000e+00
-4.769464799950449560128618031740e+03	-1.189385774401049468158159116982e-04	2.944213972195465944987902151553e-04	0.000000000000000000000000000000e+00
-4.769364799950449196330737322569e+03	-1.186925058607665186237445364981e-04	2.946830050899085402804633559981e-04	0.000000000000000000000000000000e+00
-4.769264799950448832532856613398e+03	-1.184466477083723939030951433082e-04	2.949427721960186312040452794037e-04	0.000000000000000000000000000000e+00
-4.769164799950448468734975904226e+03	-1.182010013158439881014727390607e-04	2.952006940036934002150048605984e-04	0.000000000000000000000000000000e+00
-4.769064799950448104937095195055e+03	-1.179555650038002068526535315307e-04	2.954567659992556548885500600221e-04	0.000000000000000000000000000000e+00
-4.768964799950447741139214485884e+03	-1.177103370806172939365061291817e-04	2.957109836896215930741871336096e-04	0.000000000000000000000000000000e+00
-4.768864799950447377341333776712e+03	-1.174653158424890180520916427298e-04	2.959633426023878101200625945211e-04	0.000000000000000000000000000000e+00
-4.768764799950447013543453067541e+03	-1.172204995734872661665784687735e-04	2.962138382859176013658930592953e-04	0.000000000000000000000000000000e+00
-4.768664799950446649745572358370e+03	-1.169758865456229214672273508668e-04	2.964624663094272646358950940026e-04	0.000000000000000000000000000000e+00
-4.768564799950446285947691649199e+03	-1.167314750189071072316096544519e-04	2.967092222630719148407374419207e-04	0.000000000000000000000000000000e+00
-4.768464799950445922149810940027e+03	-1.164872632414128237211131677853e-04	2.969541017580311901592760026602e-04	0.000000000000000000000000000000e+00
-4.768364799950445558351930230856e+03	-1.162432494493368290199367121041e-04	2.971971004265942534888766957124e-04	0.000000000000000000000000000000e+00
-4.768264799950445194554049521685e+03	-1.159994318670619671074809020617e-04	2.974382139222449565260641968223e-04	0.000000000000000000000000000000e+00
-4.768164799950444830756168812513e+03	-1.157558087072197805338091836092e-04	2.976774379197464075359758073347e-04	0.000000000000000000000000000000e+00
-4.768064799950444466958288103342e+03	-1.155123781707534619082877735963e-04	2.979147681152251054409463293382e-04	0.000000000000000000000000000000e+00
-4.767964799950444103160407394171e+03	-1.152691384469811848589859692993e-04	2.981502002262551281192015650845e-04	0.000000000000000000000000000000e+00
-4.767864799950443739362526684999e+03	-1.150260877136597195951467353936e-04	2.983837299919415075519224522793e-04	0.000000000000000000000000000000e+00
-4.767764799950443375564645975828e+03	-1.147832241370484143878905047842e-04	2.986153531730038760208523207496e-04	0.000000000000000000000000000000e+00
-4.767664799950443011766765266657e+03	-1.145405458719735429691521932938e-04	2.988450655518590823138402878811e-04	0.000000000000000000000000000000e+00
-4.767564799950442647968884557486e+03	-1.142980510618929094286341796582e-04	2.990728629327041331910363997082e-04	0.000000000000000000000000000000e+00
-4.767464799950442284171003848314e+03	-1.140557378389608596865739675863e-04	2.992987411415983216994574078740e-04	0.000000000000000000000000000000e+00
-4.767364799950441920373123139143e+03	-1.138136043240935911221092813328e-04	2.995226960265453554875525465917e-04	0.000000000000000000000000000000e+00
-4.767264799950441556575242429972e+03	-1.135716486270347874622949069234e-04	2.997447234575748345984658183028e-04	0.000000000000000000000000000000e+00
-4.767164799950441192777361720800e+03	-1.133298688464215924842984350995e-04	2.999648193268237292632982793350e-04	0.000000000000000000000000000000e+00
-4.767064799950440828979481011629e+03	-1.130882630698509225307749059830e-04	3.001829795486172613831754585334e-04	0.000000000000000000000000000000e+00
-4.766964799950440465181600302458e+03	-1.128468293739460907333660433238e-04	3.003992000595494607506630302396e-04	0.000000000000000000000000000000e+00
-4.766864799950440101383719593287e+03	-1.126055658244237564968512343988e-04	3.006134768185636128509652387208e-04	0.000000000000000000000000000000e+00
-4.766764799950439737585838884115e+03	-1.123644704761612002439502555617e-04	3.008258058070320561418198312964e-04	0.000000000000000000000000000000e+00
-4.766664799950439373787958174944e+03	-1.121235413732639098682505873761e-04	3.010361830288357624929584943629e-04	0.000000000000000000000000000000e+00
-4.766564799950439009990077465773e+03	-1.118827765491335331053679436053e-04	3.012446045104437549952414165944e-04	0.000000000000000000000000000000e+00
-4.766464799950438646192196756601e+03	-1.116421740265361009546499215794e-04	3.014510663009917126181624880132e-04	0.000000000000000000000000000000e+00
-4.766364799950438282394316047430e+03	-1.114017318176705628090042421441e-04	3.016555644723607917077889961632e-04	0.000000000000000000000000000000e+00
-4.766264799950437918596435338259e+03	-1.111614479242377010554873595360e-04	3.018580951192555801229633338778e-04	0.000000000000000000000000000000e+00
-4.766164799950437554798554629087e+03	-1.109213203375093031739090365662e-04	3.020586543592821055816133313243e-04	0.000000000000000000000000000000e+00
-4.766064799950437191000673919916e+03	-1.106813470383976455435615093847e-04	3.022572383330251392756504724701e-04	0.000000000000000000000000000000e+00
-4.765964799950436827202793210745e+03	-1.104415259975253431681818661048e-04	3.024538432041253910656508629984e-04	0.000000000000000000000000000000e+00
-4.765864799950436463404912501574e+03	-1.102018551752954568989303907323e-04	3.026484651593562709946672040218e-04	0.000000000000000000000000000000e+00
-4.765764799950436099607031792402e+03	-1.099623325219619530230749648858e-04	3.028411004087002713312803958701e-04	0.000000000000000000000000000000e+00
-4.765664799950435735809151083231e+03	-1.097229559777004339032185908920e-04	3.030317451854248607216735234005e-04	0.000000000000000000000000000000e+00
-4.765564799950435372011270374060e+03	-1.094837234726791803246515044634e-04	3.032203957461583783417058413079e-04	0.000000000000000000000000000000e+00
-4.765464799950435008213389664888e+03	-1.092446329271305462084093451658e-04	3.034070483709651148973573953072e-04	0.000000000000000000000000000000e+00
-4.765364799950434644415508955717e+03	-1.090056822514225837172929800545e-04	3.035916993634202852049563947645e-04	0.000000000000000000000000000000e+00
-4.765264799950434280617628246546e+03	-1.087668693461310478326486972378e-04	3.037743450506846213006462154027e-04	0.000000000000000000000000000000e+00
-4.765164799950433916819747537374e+03	-1.085281921021116177715828965411e-04	3.039549817835784234487661592539e-04	0.000000000000000000000000000000e+00
-4.765064799950433553021866828203e+03	-1.082896484005725114274643061663e-04	3.041336059366555569401235903371e-04	0.000000000000000000000000000000e+00
-4.764964799950433189223986119032e+03	-1.080512361131473302033878525208e-04	3.043102139082767441588539547581e-04	0.000000000000000000000000000000e+00
-4.764864799950432825426105409861e+03	-1.078129531019682020012359635608e-04	3.044848021206825855987376794332e-04	0.000000000000000000000000000000e+00
-4.764764799950432461628224700689e+03	-1.075747972197392765764459299227e-04	3.046573670200663098289739494362e-04	0.000000000000000000000000000000e+00
-4.764664799950432097830343991518e+03	-1.073367663098104512857389192249e-04	3.048279050766459271487596183192e-04	0.000000000000000000000000000000e+00
-4.764564799950431734032463282347e+03	-1.070988582062514220955007360203e-04	3.049964127847363290317594941570e-04	0.000000000000000000000000000000e+00
-4.764464799950431370234582573175e+03	-1.068610707339260056407057031258e-04	3.051628866628206828391645100140e-04	0.000000000000000000000000000000e+00
-4.764364799950431006436701864004e+03	-1.066234017085667865444922886020e-04	3.053273232536215012720981487604e-04	0.000000000000000000000000000000e+00
-4.764264799950430642638821154833e+03	-1.063858489368500222357546980412e-04	3.054897191241715491936969950615e-04	0.000000000000000000000000000000e+00
-4.764164799950430278840940445662e+03	-1.061484102164708188172775882308e-04	3.056500708658840457197791717903e-04	0.000000000000000000000000000000e+00
-4.764064799950429915043059736490e+03	-1.059110833362186321945225264685e-04	3.058083750946227578892955278889e-04	0.000000000000000000000000000000e+00
-4.763964799950429551245179027319e+03	-1.056738660760530402549575712534e-04	3.059646284507714438134773349276e-04	0.000000000000000000000000000000e+00
-4.763864799950429187447298318148e+03	-1.054367562071797725454028182845e-04	3.061188275993031874047667351135e-04	0.000000000000000000000000000000e+00
-4.763764799950428823649417608976e+03	-1.051997514921270245524462239040e-04	3.062709692298490283743350737211e-04	0.000000000000000000000000000000e+00
-4.763664799950428459851536899805e+03	-1.049628496848221107960383302604e-04	3.064210500567664838093839829725e-04	0.000000000000000000000000000000e+00
-4.763564799950428096053656190634e+03	-1.047260485306682805534128632985e-04	3.065690668192074192291429746149e-04	0.000000000000000000000000000000e+00
-4.763464799950427732255775481462e+03	-1.044893457666219401588220128119e-04	3.067150162811857028004325353976e-04	0.000000000000000000000000000000e+00
-4.763364799950427368457894772291e+03	-1.042527391212700379335975853223e-04	3.068588952316443716622496040713e-04	0.000000000000000000000000000000e+00
-4.763264799950427004660014063120e+03	-1.040162263149077743768639026101e-04	3.070007004845224187795926784617e-04	0.000000000000000000000000000000e+00
-4.763164799950426640862133353949e+03	-1.037798050596165969593209776889e-04	3.071404288788212545366351768905e-04	0.000000000000000000000000000000e+00
-4.763064799950426277064252644777e+03	-1.035434730593423982049350318135e-04	3.072780772786705178085953082956e-04	0.000000000000000000000000000000e+00
-4.762964799950425913266371935606e+03	-1.033072280099740796908622253447e-04	3.074136425733937786133886937989e-04	0.000000000000000000000000000000e+00
-4.762864799950425549468491226435e+03	-1.030710675994222651251711053710e-04	3.075471216775735902419774969729e-04	0.000000000000000000000000000000e+00
-4.762764799950425185670610517263e+03	-1.028349895076983928953254232574e-04	3.076785115311163787583936812808e-04	0.000000000000000000000000000000e+00
-4.762664799950424821872729808092e+03	-1.025989914069939712469928250194e-04	3.078078090993166277683501519391e-04	0.000000000000000000000000000000e+00
-4.762564799950424458074849098921e+03	-1.023630709617601587235052873481e-04	3.079350113729209005575260249543e-04	0.000000000000000000000000000000e+00
-4.762464799950424094276968389750e+03	-1.021272258287875885508083628750e-04	3.080601153681913201287656534078e-04	0.000000000000000000000000000000e+00
-4.762364799950423730479087680578e+03	-1.018914536572864369678992346735e-04	3.081831181269685613483000352630e-04	0.000000000000000000000000000000e+00
-4.762264799950423366681206971407e+03	-1.016557520889667355027535800005e-04	3.083040167167347888818595968985e-04	0.000000000000000000000000000000e+00
-4.762164799950423002883326262236e+03	-1.014201187581190085089041796884e-04	3.084228082306756193488317396856e-04	0.000000000000000000000000000000e+00
-4.762064799950422639085445553064e+03	-1.011845512916950326747639321567e-04	3.085394897877420292663097622921e-04	0.000000000000000000000000000000e+00
-4.761964799950422275287564843893e+03	-1.009490473093890031087635494877e-04	3.086540585327119377324900373338e-04	0.000000000000000000000000000000e+00
-4.761864799950421911489684134722e+03	-1.007136044237188213972336581215e-04	3.087665116362509759584398238985e-04	0.000000000000000000000000000000e+00
-4.761764799950421547691803425550e+03	-1.004782202401076818178843330642e-04	3.088768462949731483796478315185e-04	0.000000000000000000000000000000e+00
-4.761664799950421183893922716379e+03	-1.002428923569659286038277534736e-04	3.089850597315010058765971656669e-04	0.000000000000000000000000000000e+00
-4.761564799950420820096042007208e+03	-1.000076183657731029429810432063e-04	3.090911491945252226841434062266e-04	0.000000000000000000000000000000e+00
-4.761464799950420456298161298037e+03	-9.977239585116024747548507667361e-05	3.091951119588640106705668131326e-04	0.000000000000000000000000000000e+00
-4.761364799950420092500280588865e+03	-9.953722239099249539419356214154e-05	3.092969453255219373054296649883e-04	0.000000000000000000000000000000e+00
-4.761264799950419728702399879694e+03	-9.930209555645182217548799785689e-05	3.093966466217482557364559792035e-04	0.000000000000000000000000000000e+00
-4.761164799950419364904519170523e+03	-9.906701291212012257074437382443e-05	3.094942132010950180259767350321e-04	0.000000000000000000000000000000e+00
[truncated: 84,862 more rows]
