# Supplementary material for: Light-wave-controlled Haldane model in monolayer hexagonal boron nitride
Source: Nature. 2024 Apr 15;628(8009):752–7. doi: 10.1038/s41586-024-07244-z (PMC11041748; doi:10.1038/s41586-024-07244-z)
Supplement: Supplementary file 1 — This zipped file contains source data files for Supplementary Figs. 1–4 and Extended Data Figs 2–5, 7, 8, 11 and 10. [file 41586_2024_7244_MOESM1_ESM.zip › Data source/Extended data fig 3/vpot_panel_i.csv]

# vector potential of laser 2 x y z direction
-4.960964799951146233070176094770e+03	0.000000000000000000000000000000e+00	0.000000000000000000000000000000e+00	0.000000000000000000000000000000e+00
-4.960864799951145869272295385599e+03	7.703243445047903173957646477156e-09	-5.274435522123814784698631052962e-07	0.000000000000000000000000000000e+00
-4.960764799951145505474414676428e+03	1.569565294114703144271934524747e-08	-1.054891092463071147655360136619e-06	0.000000000000000000000000000000e+00
-4.960664799951145141676533967257e+03	2.397694548169963585384222590300e-08	-1.582336433442662803949612868037e-06	0.000000000000000000000000000000e+00
-4.960564799951144777878653258085e+03	3.254682074429683962819143377282e-08	-2.109773384751976916552922841630e-06	0.000000000000000000000000000000e+00
-4.960464799951144414080772548914e+03	4.140496108033540719875394706465e-08	-2.637195753004460134532238244076e-06	0.000000000000000000000000000000e+00
-4.960364799951144050282891839743e+03	5.055103150503876964969685947962e-08	-3.164597341928700202119684181667e-06	0.000000000000000000000000000000e+00
-4.960264799951143686485011130571e+03	5.998467968790056739487284893919e-08	-3.691971952471039553349448081310e-06	0.000000000000000000000000000000e+00
-4.960164799951143322687130421400e+03	6.970553594353340878608067329725e-08	-4.219313382898297962186624082692e-06	0.000000000000000000000000000000e+00
-4.960064799951142958889249712229e+03	7.971321322293234730195770221944e-08	-4.746615428900594295510886183598e-06	0.000000000000000000000000000000e+00
-4.959964799951142595091369003057e+03	9.000730710515357693459446725842e-08	-5.273871883694270757086779155554e-06	0.000000000000000000000000000000e+00
-4.959864799951142231293488293886e+03	1.005873957893998092699496828793e-07	-5.801076538124912422740575568270e-06	0.000000000000000000000000000000e+00
-4.959764799951141867495607584715e+03	1.114530400875308346380073245586e-07	-6.328223180770467572457856075818e-06	0.000000000000000000000000000000e+00
-4.959664799951141503697726875544e+03	1.226037834169818899223672499510e-07	-6.855305598044455266874656895748e-06	0.000000000000000000000000000000e+00
-4.959564799951141139899846166372e+03	1.340391517940990709823503553369e-07	-7.382317574299272026623446041338e-06	0.000000000000000000000000000000e+00
-4.959464799951140776101965457201e+03	1.457586538278925308414471148644e-07	-7.909252891929584062006772238185e-06	0.000000000000000000000000000000e+00
-4.959364799951140412304084748030e+03	1.577617807141986756752817392183e-07	-8.436105331475810982229217305228e-06	0.000000000000000000000000000000e+00
-4.959264799951140048506204038858e+03	1.700480062302699668541519466280e-07	-8.962868671727692513858179457209e-06	0.000000000000000000000000000000e+00
-4.959164799951139684708323329687e+03	1.826167867297746736971500143912e-07	-9.489536689827945004777065562962e-06	0.000000000000000000000000000000e+00
-4.959064799951139320910442620516e+03	1.954675611382179192384244380276e-07	-1.001610316137598907890605276494e-05	0.000000000000000000000000000000e+00
-4.958964799951138957112561911345e+03	2.085997509487737222613171379770e-07	-1.054256186053177385267883708897e-05	0.000000000000000000000000000000e+00
-4.958864799951138593314681202173e+03	2.220127602185460085807257660240e-07	-1.106890656011966383195747887225e-05	0.000000000000000000000000000000e+00
-4.958764799951138229516800493002e+03	2.357059755652415979751868220504e-07	-1.159513103173241220630786812995e-05	0.000000000000000000000000000000e+00
-4.958664799951137865718919783831e+03	2.496787661642640606146257512693e-07	-1.212122904583520190591097026589e-05	0.000000000000000000000000000000e+00
-4.958564799951137501921039074659e+03	2.639304837462292635469416745425e-07	-1.264719437186976458550521917878e-05	0.000000000000000000000000000000e+00
-4.958464799951137138123158365488e+03	2.784604625948937398672601833266e-07	-1.317302077835856567689879620398e-05	0.000000000000000000000000000000e+00
-4.958364799951136774325277656317e+03	2.932680195455140917782201667036e-07	-1.369870203300906228631537292495e-05	0.000000000000000000000000000000e+00
-4.958264799951136410527396947145e+03	3.083524539836203810032311777023e-07	-1.422423190281802207811205629451e-05	0.000000000000000000000000000000e+00
-4.958164799951136046729516237974e+03	3.237130478442137238876275939087e-07	-1.474960415417590314486953606554e-05	0.000000000000000000000000000000e+00
-4.958064799951135682931635528803e+03	3.393490656113788797044181818480e-07	-1.527481255297131519264516863466e-05	0.000000000000000000000000000000e+00
-4.957964799951135319133754819632e+03	3.552597543183289845818129647215e-07	-1.579985086469551291347805654919e-05	0.000000000000000000000000000000e+00
-4.957864799951134955335874110460e+03	3.714443435478652786353454939156e-07	-1.632471285454696897899116991848e-05	0.000000000000000000000000000000e+00
-4.957764799951134591537993401289e+03	3.879020454332614613043655419494e-07	-1.684939228753599277377261955735e-05	0.000000000000000000000000000000e+00
-4.957664799951134227740112692118e+03	4.046320546595721984368693863177e-07	-1.737388292858941350326092145639e-05	0.000000000000000000000000000000e+00
-4.957564799951133863942231982946e+03	4.216335484653581578261423955245e-07	-1.789817854265529718294815142432e-05	0.000000000000000000000000000000e+00
-4.957464799951133500144351273775e+03	4.389056866448445667977182067104e-07	-1.842227289480773477835066909147e-05	0.000000000000000000000000000000e+00
-4.957364799951133136346470564604e+03	4.564476115504967217646238326206e-07	-1.894615975035166422629773208541e-05	0.000000000000000000000000000000e+00
-4.957264799951132772548589855433e+03	4.742584480960226670858369529132e-07	-1.946983287492773650193336743008e-05	0.000000000000000000000000000000e+00
-4.957164799951132408750709146261e+03	4.923373037597936729259763891098e-07	-1.999328603461724267209044525462e-05	0.000000000000000000000000000000e+00
-4.957064799951132044952828437090e+03	5.106832685886989233795788152570e-07	-2.051651299604706805371906463975e-05	0.000000000000000000000000000000e+00
-4.956964799951131681154947727919e+03	5.292954152024184800526414827748e-07	-2.103950752649468025363282963625e-05	0.000000000000000000000000000000e+00
-4.956864799951131317357067018747e+03	5.481727987981230443704627058876e-07	-2.156226339399318158275911661015e-05	0.000000000000000000000000000000e+00
-4.956764799951130953559186309576e+03	5.673144571556001480348656838826e-07	-2.208477436743636485852113060524e-05	0.000000000000000000000000000000e+00
-4.956664799951130589761305600405e+03	5.867194106427994659716355918544e-07	-2.260703421668382341732858598071e-05	0.000000000000000000000000000000e+00
-4.956564799951130225963424891233e+03	6.063866622218133983337269750369e-07	-2.312903671266609500838627722086e-05	0.000000000000000000000000000000e+00
-4.956464799951129862165544182062e+03	6.263151974552775690880724625276e-07	-2.365077562748981246376622777916e-05	0.000000000000000000000000000000e+00
-4.956364799951129498367663472891e+03	6.465039845131981233286892415957e-07	-2.417224473454291535485204123201e-05	0.000000000000000000000000000000e+00
-4.956264799951129134569782763720e+03	6.669519741802075173819778011741e-07	-2.469343780859985148438788538083e-05	0.000000000000000000000000000000e+00
-4.956164799951128770771902054548e+03	6.876580998632398019791483675944e-07	-2.521434862592682920050431161219e-05	0.000000000000000000000000000000e+00
-4.956064799951128406974021345377e+03	7.086212775996427626711937457216e-07	-2.573497096438708326327123032673e-05	0.000000000000000000000000000000e+00
-4.955964799951128043176140636206e+03	7.298404060657095533109898523316e-07	-2.625529860354615087564625341976e-05	0.000000000000000000000000000000e+00
-4.955864799951127679378259927034e+03	7.513143665856411516681934679995e-07	-2.677532532477717143134555988215e-05	0.000000000000000000000000000000e+00
-4.955764799951127315580379217863e+03	7.730420231409288375068597151674e-07	-2.729504491136620997963728452174e-05	0.000000000000000000000000000000e+00
-4.955664799951126951782498508692e+03	7.950222223801738455429611619751e-07	-2.781445114861758069013490668464e-05	0.000000000000000000000000000000e+00
-4.955564799951126587984617799520e+03	8.172537936293277820184554997851e-07	-2.833353782395918387011779504547e-05	0.000000000000000000000000000000e+00
-4.955464799951126224186737090349e+03	8.397355489023617458257823034651e-07	-2.885229872704785653437890846629e-05	0.000000000000000000000000000000e+00
-4.955364799951125860388856381178e+03	8.624662829123650012157361287313e-07	-2.937072764987472975133607488996e-05	0.000000000000000000000000000000e+00
-4.955264799951125496590975672007e+03	8.854447730830644141218881831845e-07	-2.988881838687058598914327023355e-05	0.000000000000000000000000000000e+00
-4.955164799951125132793094962835e+03	9.086697795607813810022648434717e-07	-3.040656473501122323806547531611e-05	0.000000000000000000000000000000e+00
-4.955064799951124768995214253664e+03	9.321400452268102624514035936532e-07	-3.092396049392282252098532180362e-05	0.000000000000000000000000000000e+00
-4.954964799951124405197333544493e+03	9.558542957102271095496141481429e-07	-3.144099946598729168698721503361e-05	0.000000000000000000000000000000e+00
-4.954864799951124041399452835321e+03	9.798112394011210596529194705173e-07	-3.195767545644765663878650308050e-05	0.000000000000000000000000000000e+00
-4.954764799951123677601572126150e+03	1.004009567464261636513477536636e-06	-3.247398227351338140939107645977e-05	0.000000000000000000000000000000e+00
-4.954664799951123313803691416979e+03	1.028447953853189566873630247934e-06	-3.298991372846573228447622505577e-05	0.000000000000000000000000000000e+00
-4.954564799951122950005810707808e+03	1.053125055324735348698315766380e-06	-3.350546363576310804344160487744e-05	0.000000000000000000000000000000e+00
-4.954464799951122586207929998636e+03	1.078039511453968112144686034015e-06	-3.402062581314635664794104874531e-05	0.000000000000000000000000000000e+00
-4.954364799951122222410049289465e+03	1.103189944649566938214167374777e-06	-3.453539408174410548293953304722e-05	0.000000000000000000000000000000e+00
-4.954264799951121858612168580294e+03	1.128574960169628611130593874579e-06	-3.504976226617803738766152021888e-05	0.000000000000000000000000000000e+00
-4.954164799951121494814287871122e+03	1.154193146137896981367836589383e-06	-3.556372419466816668653930122446e-05	0.000000000000000000000000000000e+00
-4.954064799951121131016407161951e+03	1.180043073560423044931111564992e-06	-3.607727369913810166763418196822e-05	0.000000000000000000000000000000e+00
-4.953964799951120767218526452780e+03	1.206123296342653409551361719243e-06	-3.659040461532027995600335756876e-05	0.000000000000000000000000000000e+00
-4.953864799951120403420645743608e+03	1.232432351306941218562081806487e-06	-3.710311078286116322948531842663e-05	0.000000000000000000000000000000e+00
-4.953764799951120039622765034437e+03	1.258968758210493720260452973903e-06	-3.761538604542643871074883432648e-05	0.000000000000000000000000000000e+00
-4.953664799951119675824884325266e+03	1.285731019763741871434446772948e-06	-3.812722425080615967296973622958e-05	0.000000000000000000000000000000e+00
-4.953564799951119312027003616095e+03	1.312717621649140445385371168963e-06	-3.863861925101987239298054199743e-05	0.000000000000000000000000000000e+00
-4.953464799951118948229122906923e+03	1.339927032540390174116386005909e-06	-3.914956490242171599936576997791e-05	0.000000000000000000000000000000e+00
-4.953364799951118584431242197752e+03	1.367357704122096112488854435796e-06	-3.966005506580546133418505028168e-05	0.000000000000000000000000000000e+00
-4.953264799951118220633361488581e+03	1.395008071109848460061137430388e-06	-4.017008360650954981469623605861e-05	0.000000000000000000000000000000e+00
-4.953164799951117856835480779409e+03	1.422876551270730711049278087443e-06	-4.067964439452205097991557836146e-05	0.000000000000000000000000000000e+00
-4.953064799951117493037600070238e+03	1.450961545444257673508417494368e-06	-4.118873130458562003717790100943e-05	0.000000000000000000000000000000e+00
-4.952964799951117129239719361067e+03	1.479261437563735310921943233442e-06	-4.169733821630238764606099510779e-05	0.000000000000000000000000000000e+00
-4.952864799951116765441838651896e+03	1.507774594678055323450816156694e-06	-4.220545901423881582099212339543e-05	0.000000000000000000000000000000e+00
-4.952764799951116401643957942724e+03	1.536499366973910916315919361619e-06	-4.271308758803049962374590031722e-05	0.000000000000000000000000000000e+00
-4.952664799951116037846077233553e+03	1.565434087798443072675849165043e-06	-4.322021783248690109330639175234e-05	0.000000000000000000000000000000e+00
-4.952564799951115674048196524382e+03	1.594577073682307590121254650684e-06	-4.372684364769608317572921474259e-05	0.000000000000000000000000000000e+00
-4.952464799951115310250315815210e+03	1.623926624363175798038171418480e-06	-4.423295893912934878631354473910e-05	0.000000000000000000000000000000e+00
-4.952364799951114946452435106039e+03	1.653481022809657944412035229798e-06	-4.473855761774582566166549857378e-05	0.000000000000000000000000000000e+00
-4.952264799951114582654554396868e+03	1.683238535245652640204164565696e-06	-4.524363360009700377791647118997e-05	0.000000000000000000000000000000e+00
-4.952164799951114218856673687696e+03	1.713197411175123631850132979726e-06	-4.574818080843121178256927006345e-05	0.000000000000000000000000000000e+00
-4.952064799951113855058792978525e+03	1.743355883407298184407637278714e-06	-4.625219317079804599249920338266e-05	0.000000000000000000000000000000e+00
-4.951964799951113491260912269354e+03	1.773712168082297239749228583150e-06	-4.675566462115269774800149771288e-05	0.000000000000000000000000000000e+00
-4.951864799951113127463031560183e+03	1.804264464697186973646302401986e-06	-4.725858909946025366178440352272e-05	0.000000000000000000000000000000e+00
-4.951764799951112763665150851011e+03	1.835010956132455775150847179789e-06	-4.776096055179990100027220822909e-05	0.000000000000000000000000000000e+00
-4.951664799951112399867270141840e+03	1.865949808678917707066135384109e-06	-4.826277293046907207853604693248e-05	0.000000000000000000000000000000e+00
-4.951564799951112036069389432669e+03	1.897079172065036094759252725817e-06	-4.876402019408752766885251084261e-05	0.000000000000000000000000000000e+00
-4.951464799951111672271508723497e+03	1.928397179484676984194358936864e-06	-4.926469630770134554157216322245e-05	0.000000000000000000000000000000e+00
-4.951364799951111308473628014326e+03	1.959901947625284422373681189611e-06	-4.976479524288684124335227498825e-05	0.000000000000000000000000000000e+00
-4.951264799951110944675747305155e+03	1.991591576696479677768608293476e-06	-5.026431097785442111275377996549e-05	0.000000000000000000000000000000e+00
-4.951164799951110580877866595984e+03	2.023464150459079953817912583824e-06	-5.076323749755234042814813766320e-05	0.000000000000000000000000000000e+00
-4.951064799951110217079985886812e+03	2.055517736254547395163176995436e-06	-5.126156879377037346419768160111e-05	0.000000000000000000000000000000e+00
-4.950964799951109853282105177641e+03	2.087750385034856739918402573908e-06	-5.175929886524341578570018729266e-05	0.000000000000000000000000000000e+00
-4.950864799951109489484224468470e+03	2.120160131392786064896769510080e-06	-5.225642171775499167374334774649e-05	0.000000000000000000000000000000e+00
-4.950764799951109125686343759298e+03	2.152744993592630200278078070331e-06	-5.275293136424067346043273452061e-05	0.000000000000000000000000000000e+00
-4.950664799951108761888463050127e+03	2.185502973601333425585080405540e-06	-5.324882182489140599592966629494e-05	0.000000000000000000000000000000e+00
-4.950564799951108398090582340956e+03	2.218432057120049070265228527421e-06	-5.374408712725673624779898496229e-05	0.000000000000000000000000000000e+00
-4.950464799951108034292701631784e+03	2.251530213616116277998945027772e-06	-5.423872130634796158519389530639e-05	0.000000000000000000000000000000e+00
-4.950364799951107670494820922613e+03	2.284795396355459440448573693594e-06	-5.473271840474115609029640006078e-05	0.000000000000000000000000000000e+00
-4.950264799951107306696940213442e+03	2.318225542435404371217379237979e-06	-5.522607247268013588338553265800e-05	0.000000000000000000000000000000e+00
-4.950164799951106942899059504271e+03	2.351818572817920113864542316917e-06	-5.571877756817926859384329518754e-05	0.000000000000000000000000000000e+00
-4.950064799951106579101178795099e+03	2.385572392363277913646677289017e-06	-5.621082775712622862105197207860e-05	0.000000000000000000000000000000e+00
-4.949964799951106215303298085928e+03	2.419484889864128200018819972450e-06	-5.670221711338462364628346112916e-05	0.000000000000000000000000000000e+00
-4.949864799951105851505417376757e+03	2.453553938079999391543148043460e-06	-5.719293971889651272437135598459e-05	0.000000000000000000000000000000e+00
-4.949764799951105487707536667585e+03	2.487777393772210476392435160586e-06	-5.768298966378482273142935810029e-05	0.000000000000000000000000000000e+00
-4.949664799951105123909655958414e+03	2.522153097739207532843605866213e-06	-5.817236104645565639235244015381e-05	0.000000000000000000000000000000e+00
-4.949564799951104760111775249243e+03	2.556678874852313601849550586675e-06	-5.866104797370045800678287073460e-05	0.000000000000000000000000000000e+00
-4.949464799951104396313894540071e+03	2.591352534091897840919831511042e-06	-5.914904456079809785991330262078e-05	0.000000000000000000000000000000e+00
-4.949364799951104032516013830900e+03	2.626171868583960147662016704206e-06	-5.963634493161682110801830036806e-05	0.000000000000000000000000000000e+00
-4.949264799951103668718133121729e+03	2.661134655637132100016589708602e-06	-6.012294321871608146750504131361e-05	0.000000000000000000000000000000e+00
-4.949164799951103304920252412558e+03	2.696238656780094636701908261678e-06	-6.060883356344824615495603392645e-05	0.000000000000000000000000000000e+00
-4.949064799951102941122371703386e+03	2.731481617799410360286843993394e-06	-6.109401011606017885442743153845e-05	0.000000000000000000000000000000e+00
-4.948964799951102577324490994215e+03	2.766861268777772580473471239482e-06	-6.157846703579470748826651949059e-05	0.000000000000000000000000000000e+00
-4.948864799951102213526610285044e+03	2.802375324132663050776806054620e-06	-6.206219849099192935760332945350e-05	0.000000000000000000000000000000e+00
-4.948764799951101849728729575872e+03	2.838021482655429833546383358578e-06	-6.254519865919046207273362947276e-05	0.000000000000000000000000000000e+00
-4.948664799951101485930848866701e+03	2.873797427550776399483726045170e-06	-6.302746172722843698548594870701e-05	0.000000000000000000000000000000e+00
-4.948564799951101122132968157530e+03	2.909700826476661538139232426881e-06	-6.350898189134447906906144609707e-05	0.000000000000000000000000000000e+00
-4.948464799951100758335087448359e+03	2.945729331584614314553218286652e-06	-6.398975335727849706249359407195e-05	0.000000000000000000000000000000e+00
-4.948364799951100394537206739187e+03	2.981880579560456872261061875284e-06	-6.446977034037232453730914549794e-05	0.000000000000000000000000000000e+00
-4.948264799951100030739326030016e+03	3.018152191665443129475450770305e-06	-6.494902706567025254397185207722e-05	0.000000000000000000000000000000e+00
-4.948164799951099666941445320845e+03	3.054541773777805321632731680448e-06	-6.542751776801937252294599778324e-05	0.000000000000000000000000000000e+00
-4.948064799951099303143564611673e+03	3.091046916434710084369257704351e-06	-6.590523669216981079554268374565e-05	0.000000000000000000000000000000e+00
-4.947964799951098939345683902502e+03	3.127665194874624076927733043463e-06	-6.638217809287485463454886458479e-05	0.000000000000000000000000000000e+00
-4.947864799951098575547803193331e+03	3.164394169080089993026502423468e-06	-6.685833623499080728431326337002e-05	0.000000000000000000000000000000e+00
-4.947764799951098211749922484159e+03	3.201231383820909147543522579871e-06	-6.733370539357681587577797444055e-05	0.000000000000000000000000000000e+00
-4.947664799951097847952041774988e+03	3.238174368697733180113857570648e-06	-6.780827985399448250107556912525e-05	0.000000000000000000000000000000e+00
-4.947564799951097484154161065817e+03	3.275220638186060216959488017308e-06	-6.828205391200733976285464077449e-05	0.000000000000000000000000000000e+00
-4.947464799951097120356280356646e+03	3.312367691680639302599696918716e-06	-6.875502187388015014075232089752e-05	0.000000000000000000000000000000e+00
-4.947364799951096756558399647474e+03	3.349613013540280136826716647636e-06	-6.922717805647806983259523461172e-05	0.000000000000000000000000000000e+00
-4.947264799951096392760518938303e+03	3.386954073133067269913689875671e-06	-6.969851678736563641274742719744e-05	0.000000000000000000000000000000e+00
-4.947164799951096028962638229132e+03	3.424388324881979603087891680935e-06	-7.016903240490559386013241782720e-05	0.000000000000000000000000000000e+00
-4.947064799951095665164757519960e+03	3.461913208310913923719791956968e-06	-7.063871925835756850845653653792e-05	0.000000000000000000000000000000e+00
-4.946964799951095301366876810789e+03	3.499526148091107393030274597123e-06	-7.110757170797656881357923230880e-05	0.000000000000000000000000000000e+00
-4.946864799951094937568996101618e+03	3.537224554087968727194906878863e-06	-7.157558412511126828044888403824e-05	0.000000000000000000000000000000e+00
-4.946764799951094573771115392447e+03	3.575005821408306636900471114915e-06	-7.204275089230219352234851903916e-05	0.000000000000000000000000000000e+00
-4.946664799951094209973234683275e+03	3.612867330447960607551442097085e-06	-7.250906640337970903223419050221e-05	0.000000000000000000000000000000e+00
-4.946564799951093846175353974104e+03	3.650806446939830631994621315539e-06	-7.297452506356182577122032606454e-05	0.000000000000000000000000000000e+00
-4.946464799951093482377473264933e+03	3.688820522002308436860769716437e-06	-7.343912128955179291663057927764e-05	0.000000000000000000000000000000e+00
-4.946364799951093118579592555761e+03	3.726906892188106814391449980728e-06	-7.390284950963556763730427645598e-05	0.000000000000000000000000000000e+00
-4.946264799951092754781711846590e+03	3.765062879533485365685183815510e-06	-7.436570416377908158099552249354e-05	0.000000000000000000000000000000e+00
-4.946164799951092390983831137419e+03	3.803285791607876467011186902289e-06	-7.482767970372531762639212171706e-05	0.000000000000000000000000000000e+00
-4.946064799951092027185950428247e+03	3.841572921563903835894156213460e-06	-7.528877059309121045228146984485e-05	0.000000000000000000000000000000e+00
-4.945964799951091663388069719076e+03	3.879921548187801320266634985678e-06	-7.574897130746435737133626098228e-05	0.000000000000000000000000000000e+00
-4.945864799951091299590189009905e+03	3.918328935950222593326535552860e-06	-7.620827633449952587599285358522e-05	0.000000000000000000000000000000e+00
-4.945764799951090935792308300734e+03	3.956792335057447259813977191723e-06	-7.666668017401498500147660752901e-05	0.000000000000000000000000000000e+00
-4.945664799951090571994427591562e+03	3.995308981502980832608597216993e-06	-7.712417733808864695344703621416e-05	0.000000000000000000000000000000e+00
-4.945564799951090208196546882391e+03	4.033876097119545615032019936219e-06	-7.758076235115400544773561763989e-05	0.000000000000000000000000000000e+00
-4.945464799951089844398666173220e+03	4.072490889631463759404904345640e-06	-7.803642975009584365712195230813e-05	0.000000000000000000000000000000e+00
-4.945364799951089480600785464048e+03	4.111150552707430807792676058510e-06	-7.849117408434579308031120437050e-05	0.000000000000000000000000000000e+00
-4.945264799951089116802904754877e+03	4.149852266013683103071732483080e-06	-7.894498991597770267553135781213e-05	0.000000000000000000000000000000e+00
-4.945164799951088753005024045706e+03	4.188593195267547211854859690039e-06	-7.939787181980272339106019519051e-05	0.000000000000000000000000000000e+00
-4.945064799951088389207143336535e+03	4.227370492291384911803017038201e-06	-7.984981438346427072300787175507e-05	0.000000000000000000000000000000e+00
-4.944964799951088025409262627363e+03	4.266181295066921884862227998259e-06	-8.030081220753272977508352425957e-05	0.000000000000000000000000000000e+00
-4.944864799951087661611381918192e+03	4.305022727789964351590313446083e-06	-8.075085990559998413550885087986e-05	0.000000000000000000000000000000e+00
-4.944764799951087297813501209021e+03	4.343891900925500258441678408383e-06	-8.119995210437366015086141368684e-05	0.000000000000000000000000000000e+00
-4.944664799951086934015620499849e+03	4.382785911263187559108994023616e-06	-8.164808344377130343728216077537e-05	0.000000000000000000000000000000e+00
-4.944564799951086570217739790678e+03	4.421701841973222813658196683750e-06	-8.209524857701417592092257846659e-05	0.000000000000000000000000000000e+00
-4.944464799951086206419859081507e+03	4.460636762662598575786276899890e-06	-8.254144217072094445817459495984e-05	0.000000000000000000000000000000e+00
-4.944364799951085842621978372335e+03	4.499587729431736862707649077242e-06	-8.298665890500108485283020653966e-05	0.000000000000000000000000000000e+00
-4.944264799951085478824097663164e+03	4.538551784931508872064469251040e-06	-8.343089347354815034796954309471e-05	0.000000000000000000000000000000e+00
-4.944164799951085115026216953993e+03	4.577525958420631628498480986122e-06	-8.387414058373268775214287584774e-05	0.000000000000000000000000000000e+00
-4.944064799951084751228336244822e+03	4.616507265823445795049125711662e-06	-8.431639495669504514533537653520e-05	0.000000000000000000000000000000e+00
-4.943964799951084387430455535650e+03	4.655492709788071261246128473843e-06	-8.475765132743790853438875521064e-05	0.000000000000000000000000000000e+00
-4.943864799951084023632574826479e+03	4.694479279744940507896559106493e-06	-8.519790444491858101040693274086e-05	0.000000000000000000000000000000e+00
-4.943764799951083659834694117308e+03	4.733463951965708901533421565366e-06	-8.563714907214111282836299654520e-05	0.000000000000000000000000000000e+00
-4.943664799951083296036813408136e+03	4.772443689622539377426929663173e-06	-8.607537998624807912100009854584e-05	0.000000000000000000000000000000e+00
-4.943564799951082932238932698965e+03	4.811415442847764052257310968264e-06	-8.651259197861223563998794849894e-05	0.000000000000000000000000000000e+00
-4.943464799951082568441051989794e+03	4.850376148793915143152613578259e-06	-8.694877985492784923642756167439e-05	0.000000000000000000000000000000e+00
-4.943364799951082204643171280622e+03	4.889322731694133663420988311632e-06	-8.738393843530187926355728977867e-05	0.000000000000000000000000000000e+00
-4.943264799951081840845290571451e+03	4.928252102922946577615026519936e-06	-8.781806255434482016627995015767e-05	0.000000000000000000000000000000e+00
-4.943164799951081477047409862280e+03	4.967161161057413262961100774984e-06	-8.825114706126139499289123824255e-05	0.000000000000000000000000000000e+00
-4.943064799951081113249529153109e+03	5.006046791938646359351391956771e-06	-8.868318681994092364615639434433e-05	0.000000000000000000000000000000e+00
-4.942964799951080749451648443937e+03	5.044905868733695996470288436253e-06	-8.911417670904748784647952941640e-05	0.000000000000000000000000000000e+00
-4.942864799951080385653767734766e+03	5.083735251997804174318735387361e-06	-8.954411162210986570211129764729e-05	0.000000000000000000000000000000e+00
-4.942764799951080021855887025595e+03	5.122531789737025061971797956772e-06	-8.997298646761115457123197947098e-05	0.000000000000000000000000000000e+00
-4.942664799951079658058006316423e+03	5.161292317471210367536491037121e-06	-9.040079616907820418865437961387e-05	0.000000000000000000000000000000e+00
-4.942564799951079294260125607252e+03	5.200013658297358932276928389360e-06	-9.082753566517076518945644769687e-05	0.000000000000000000000000000000e+00
-4.942464799951078930462244898081e+03	5.238692622953329701873843859961e-06	-9.125319990977036658207077746141e-05	0.000000000000000000000000000000e+00
-4.942364799951078566664364188910e+03	5.277326009881918074818484692967e-06	-9.167778387206897638093960889449e-05	0.000000000000000000000000000000e+00
-4.942264799951078202866483479738e+03	5.315910605295288851677298902487e-06	-9.210128253665737763609955290889e-05	0.000000000000000000000000000000e+00
-4.942164799951077839068602770567e+03	5.354443183239775949622783757231e-06	-9.252369090361327341222319464720e-05	0.000000000000000000000000000000e+00
-4.942064799951077475270722061396e+03	5.392920505661033635637444799693e-06	-9.294500398858916137469904361623e-05	0.000000000000000000000000000000e+00
-4.941964799951077111472841352224e+03	5.431339322469551983885074214475e-06	-9.336521682289989666758689423887e-05	0.000000000000000000000000000000e+00
-4.941864799951076747674960643053e+03	5.469696371606523004722192476956e-06	-9.378432445361005150366584537380e-05	0.000000000000000000000000000000e+00
-4.941764799951076383877079933882e+03	5.507988379110066762712073079600e-06	-9.420232194362090883624910597760e-05	0.000000000000000000000000000000e+00
-4.941664799951076020079199224710e+03	5.546212059181808166278930538606e-06	-9.461920437175732050572724007864e-05	0.000000000000000000000000000000e+00
-4.941564799951075656281318515539e+03	5.584364114253810358232902461006e-06	-9.503496683285413170524241754933e-05	0.000000000000000000000000000000e+00
-4.941464799951075292483437806368e+03	5.622441235055857083869300383494e-06	-9.544960443784249702614541632784e-05	0.000000000000000000000000000000e+00
-4.941364799951074928685557097197e+03	5.660440100683086577740971145900e-06	-9.586311231383578992763794257570e-05	0.000000000000000000000000000000e+00
-4.941264799951074564887676388025e+03	5.698357378663976122070821545007e-06	-9.627548560421529536598045373452e-05	0.000000000000000000000000000000e+00
-4.941164799951074201089795678854e+03	5.736189725028673888672717251502e-06	-9.668671946871559071557539200015e-05	0.000000000000000000000000000000e+00
-4.941064799951073837291914969683e+03	5.773933784377677217347808735770e-06	-9.709680908350969629708876462715e-05	0.000000000000000000000000000000e+00
-4.940964799951073473494034260511e+03	5.811586189950860718888073219723e-06	-9.750574964129388709239282251318e-05	0.000000000000000000000000000000e+00
-4.940864799951073109696153551340e+03	5.849143563696841497192863840171e-06	-9.791353635137226051401992954482e-05	0.000000000000000000000000000000e+00
-4.940764799951072745898272842169e+03	5.886602516342696737091516601126e-06	-9.832016443974097891396468629210e-05	0.000000000000000000000000000000e+00
-4.940664799951072382100392132998e+03	5.923959647464017564246017283347e-06	-9.872562914917224104194293232695e-05	0.000000000000000000000000000000e+00
-4.940564799951072018302511423826e+03	5.961211545555306800430253599821e-06	-9.912992573929798245310762716542e-05	0.000000000000000000000000000000e+00
-4.940464799951071654504630714655e+03	5.998354788100713837922274562775e-06	-9.953304948669323710258582948995e-05	0.000000000000000000000000000000e+00
-4.940364799951071290706750005484e+03	6.035385941645111715207240588033e-06	-9.993499568495926854705402320178e-05	0.000000000000000000000000000000e+00
-4.940264799951070926908869296312e+03	6.072301561865507923661591793696e-06	-1.003357596448063352280802296157e-04	0.000000000000000000000000000000e+00
-4.940164799951070563110988587141e+03	6.109098193642793180383170764669e-06	-1.007353366941361847049229982787e-04	0.000000000000000000000000000000e+00
-4.940064799951070199313107877970e+03	6.145772371133826473101405274413e-06	-1.011337221781243039418415885500e-04	0.000000000000000000000000000000e+00
-4.939964799951069835515227168798e+03	6.182320617843847906838078420932e-06	-1.015309114593017630195914691171e-04	0.000000000000000000000000000000e+00
-4.939864799951069471717346459627e+03	6.218739446699230363747000482899e-06	-1.019268999176368284539581643422e-04	0.000000000000000000000000000000e+00
-4.939764799951069107919465750456e+03	6.255025360120556423605426427104e-06	-1.023216829506162648061665110255e-04	0.000000000000000000000000000000e+00
-4.939664799951068744121585041285e+03	6.291174850096030709352586118843e-06	-1.027152559733262974801110134493e-04	0.000000000000000000000000000000e+00
-4.939564799951068380323704332113e+03	6.327184398255214105148171166437e-06	-1.031076144185333044690430770451e-04	0.000000000000000000000000000000e+00
-4.939464799951068016525823622942e+03	6.363050475943088317280250942876e-06	-1.034987537367641692890793403414e-04	0.000000000000000000000000000000e+00
-4.939364799951067652727942913771e+03	6.398769544294446542757881513097e-06	-1.038886693963863493096397294657e-04	0.000000000000000000000000000000e+00
-4.939264799951067288930062204599e+03	6.434338054308603469324829432496e-06	-1.042773568836875781656522987895e-04	0.000000000000000000000000000000e+00
-4.939164799951066925132181495428e+03	6.469752446924439006454513739763e-06	-1.046648117029553242242692623343e-04	0.000000000000000000000000000000e+00
-4.939064799951066561334300786257e+03	6.505009153095748642271854006447e-06	-1.050510293765558966858769673891e-04	0.000000000000000000000000000000e+00
-4.938964799951066197536420077085e+03	6.540104593866924990357494817950e-06	-1.054360054450131857668726542698e-04	0.000000000000000000000000000000e+00
-4.938864799951065833738539367914e+03	6.575035180448952738742514345649e-06	-1.058197354670871860420067189779e-04	0.000000000000000000000000000000e+00
-4.938764799951065469940658658743e+03	6.609797314295727165488984061748e-06	-1.062022150198520996583831377258e-04	0.000000000000000000000000000000e+00
-4.938664799951065106142777949572e+03	6.644387387180678433164487256546e-06	-1.065834396987741820514439261558e-04	0.000000000000000000000000000000e+00
-4.938564799951064742344897240400e+03	6.678801781273719449902488698445e-06	-1.069634051177892081901932286314e-04	0.000000000000000000000000000000e+00
-4.938464799951064378547016531229e+03	6.713036869218501203422557604972e-06	-1.073421069093796542193511300844e-04	0.000000000000000000000000000000e+00
-4.938364799951064014749135822058e+03	6.747089014209982344274021959230e-06	-1.077195407246515267358014100729e-04	0.000000000000000000000000000000e+00
-4.938264799951063650951255112886e+03	6.780954570072312171270106917476e-06	-1.080957022334108939094418633253e-04	0.000000000000000000000000000000e+00
-4.938164799951063287153374403715e+03	6.814629881337014313618348493318e-06	-1.084705871242400235807470942895e-04	0.000000000000000000000000000000e+00
-4.938064799951062923355493694544e+03	6.848111283321484662274438587337e-06	-1.088441911045732367552610342365e-04	0.000000000000000000000000000000e+00
-4.937964799951062559557612985373e+03	6.881395102207792539091187056233e-06	-1.092165099007724222849105566446e-04	0.000000000000000000000000000000e+00
-4.937864799951062195759732276201e+03	6.914477655121785950795548075787e-06	-1.095875392582021720785587226565e-04	0.000000000000000000000000000000e+00
-4.937764799951061831961851567030e+03	6.947355250212504315925499814854e-06	-1.099572749413046452620149051604e-04	0.000000000000000000000000000000e+00
-4.937664799951061468163970857859e+03	6.980024186731885112199621351570e-06	-1.103257127336740257622302308071e-04	0.000000000000000000000000000000e+00
-4.937564799951061104366090148687e+03	7.012480755114776302780628391975e-06	-1.106928484381306817358955885133e-04	0.000000000000000000000000000000e+00
-4.937464799951060740568209439516e+03	7.044721237059244377037500739469e-06	-1.110586778767949590798064241071e-04	0.000000000000000000000000000000e+00
-4.937364799951060376770328730345e+03	7.076741905607183935036832295173e-06	-1.114231968911606225755214771844e-04	0.000000000000000000000000000000e+00
-4.937264799951060012972448021173e+03	7.108539025225216957302142029018e-06	-1.117864013421680124309512405212e-04	0.000000000000000000000000000000e+00
-4.937164799951059649174567312002e+03	7.140108851885890230170618464545e-06	-1.121482871102767264834959570763e-04	0.000000000000000000000000000000e+00
-4.937064799951059285376686602831e+03	7.171447633149161609384877880125e-06	-1.125088500955380855627491198945e-04	0.000000000000000000000000000000e+00
-4.936964799951058921578805893660e+03	7.202551608244181898183314260997e-06	-1.128680862176671516198048217383e-04	0.000000000000000000000000000000e+00
-4.936864799951058557780925184488e+03	7.233417008151365563625462967723e-06	-1.132259914161144883585491394129e-04	0.000000000000000000000000000000e+00
-4.936764799951058193983044475317e+03	7.264040055684745208954694595249e-06	-1.135825616501374339759738996136e-04	0.000000000000000000000000000000e+00
-4.936664799951057830185163766146e+03	7.294416965574615731228869802694e-06	-1.139377928988711299570016355354e-04	0.000000000000000000000000000000e+00
-4.936564799951057466387283056974e+03	7.324543944550461387955377079440e-06	-1.142916811613991432934958614176e-04	0.000000000000000000000000000000e+00
-4.936464799951057102589402347803e+03	7.354417191424172548994131481948e-06	-1.146442224568237769951467575069e-04	0.000000000000000000000000000000e+00
-4.936364799951056738791521638632e+03	7.384032897173534346036642000977e-06	-1.149954128243359062619063926114e-04	0.000000000000000000000000000000e+00
-4.936264799951056374993640929461e+03	7.413387245026001619221250882319e-06	-1.153452483232845842634622934852e-04	0.000000000000000000000000000000e+00
-4.936164799951056011195760220289e+03	7.442476410542750843522125103746e-06	-1.156937250332462006853148639429e-04	0.000000000000000000000000000000e+00
-4.936064799951055647397879511118e+03	7.471296561703009034912000008166e-06	-1.160408390540932879091487461842e-04	0.000000000000000000000000000000e+00
-4.935964799951055283599998801947e+03	7.499843858988662177397516855892e-06	-1.163865865060630290376067486058e-04	0.000000000000000000000000000000e+00
-4.935864799951054919802118092775e+03	7.528114455469128771367050972918e-06	-1.167309635298252509230318429978e-04	0.000000000000000000000000000000e+00
-4.935764799951054556004237383604e+03	7.556104496886512055778186564003e-06	-1.170739662865502003557746646401e-04	0.000000000000000000000000000000e+00
-4.935664799951054192206356674433e+03	7.583810121741022433855365647570e-06	-1.174155909579758459140505499896e-04	0.000000000000000000000000000000e+00
-4.935564799951053828408475965261e+03	7.611227461376663326034133078002e-06	-1.177558337464748545531448287171e-04	0.000000000000000000000000000000e+00
-4.935464799951053464610595256090e+03	7.638352640067195696745028232755e-06	-1.180946908751211887238577458170e-04	0.000000000000000000000000000000e+00
-4.935364799951053100812714546919e+03	7.665181775102354149982811226671e-06	-1.184321585877563104676618577216e-04	0.000000000000000000000000000000e+00
-4.935264799951052737014833837748e+03	7.691710976874338310583546773902e-06	-1.187682331490549924885719024203e-04	0.000000000000000000000000000000e+00
-4.935164799951052373216953128576e+03	7.717936348964560009451758848531e-06	-1.191029108445908039643629239279e-04	0.000000000000000000000000000000e+00
-4.935064799951052009419072419405e+03	7.743853988230653049001234178306e-06	-1.194361879809011762294465586187e-04	0.000000000000000000000000000000e+00
-4.934964799951051645621191710234e+03	7.769459984893746395842421825773e-06	-1.197680608855520754344597955665e-04	0.000000000000000000000000000000e+00
-4.934864799951051281823311001062e+03	7.794750422625984707090431025112e-06	-1.200985259072023363926748351638e-04	0.000000000000000000000000000000e+00
-4.934764799951050918025430291891e+03	7.819721378638314825018466869277e-06	-1.204275794156675627455399535393e-04	0.000000000000000000000000000000e+00
-4.934664799951050554227549582720e+03	7.844368923768516217200075235638e-06	-1.207552178019836612099871531179e-04	0.000000000000000000000000000000e+00
-4.934564799951050190429668873549e+03	7.868689122569499079062720070521e-06	-1.210814374784700234600337553914e-04	0.000000000000000000000000000000e+00
-4.934464799951049826631788164377e+03	7.892678033397836217534802860651e-06	-1.214062348787922201174063752127e-04	0.000000000000000000000000000000e+00
-4.934364799951049462833907455206e+03	7.916331708502552432708647411896e-06	-1.217296064580244101390946176444e-04	0.000000000000000000000000000000e+00
-4.934264799951049099036026746035e+03	7.939646194114157844992293866504e-06	-1.220515486927112894189814684687e-04	0.000000000000000000000000000000e+00
-4.934164799951048735238146036863e+03	7.962617530533933638079574501845e-06	-1.223720580809297005762947829766e-04	0.000000000000000000000000000000e+00
-4.934064799951048371440265327692e+03	7.985241752223451583013631716046e-06	-1.226911311423498226157169366246e-04	0.000000000000000000000000000000e+00
-4.933964799951048007642384618521e+03	8.007514887894340895871034269327e-06	-1.230087644182958862490440132831e-04	0.000000000000000000000000000000e+00
-4.933864799951047643844503909349e+03	8.029432960598297346868808255227e-06	-1.233249544718066452713561842458e-04	0.000000000000000000000000000000e+00
-4.933764799951047280046623200178e+03	8.050991987817322762433121241532e-06	-1.236396978876952922835746884189e-04	0.000000000000000000000000000000e+00
-4.933664799951046916248742491007e+03	8.072187981554215249020353684095e-06	-1.239529912726091169170028472024e-04	0.000000000000000000000000000000e+00
-4.933564799951046552450861781836e+03	8.093016948423277951438561950148e-06	-1.242648312550886490618351487569e-04	0.000000000000000000000000000000e+00
-4.933464799951046188652981072664e+03	8.113474889741273450723645088711e-06	-1.245752144856264497299602744818e-04	0.000000000000000000000000000000e+00
-4.933364799951045824855100363493e+03	8.133557801618605166845375753493e-06	-1.248841376367254953419494434286e-04	0.000000000000000000000000000000e+00
-4.933264799951045461057219654322e+03	8.153261675050722378111506261078e-06	-1.251915974029571554382300746511e-04	0.000000000000000000000000000000e+00
-4.933164799951045097259338945150e+03	8.172582496009770880126578396219e-06	-1.254975905010187367093904553528e-04	0.000000000000000000000000000000e+00
-4.933064799951044733461458235979e+03	8.191516245536446932658074249201e-06	-1.258021136697906475557240391083e-04	0.000000000000000000000000000000e+00
-4.932964799951044369663577526808e+03	8.210058899832091763859587274510e-06	-1.261051636703931560709590620206e-04	0.000000000000000000000000000000e+00
-4.932864799951044005865696817636e+03	8.228206430350999526796701433184e-06	-1.264067372862426872400648525385e-04	0.000000000000000000000000000000e+00
-4.932764799951043642067816108465e+03	8.245954803892957343000418013457e-06	-1.267068313231077948764063956233e-04	0.000000000000000000000000000000e+00
-4.932664799951043278269935399294e+03	8.263299982695990327993817992080e-06	-1.270054426091646456679212784380e-04	0.000000000000000000000000000000e+00
-4.932564799951042914472054690123e+03	8.280237924529331927582694039547e-06	-1.273025679950520966474819539727e-04	0.000000000000000000000000000000e+00
-4.932464799951042550674173980951e+03	8.296764582786607706448890608986e-06	-1.275982043539263660874433226056e-04	0.000000000000000000000000000000e+00
-4.932364799951042186876293271780e+03	8.312875906579229200914563091551e-06	-1.278923485815153249234299437376e-04	0.000000000000000000000000000000e+00
-4.932264799951041823078412562609e+03	8.328567840830009694338617598497e-06	-1.281849975961723273921999410874e-04	0.000000000000000000000000000000e+00
-4.932164799951041459280531853437e+03	8.343836326366974810091019232328e-06	-1.284761483389296079886399137848e-04	0.000000000000000000000000000000e+00
-4.932064799951041095482651144266e+03	8.358677300017393333093386476040e-06	-1.287657977735512447418908532626e-04	0.000000000000000000000000000000e+00
-4.931964799951040731684770435095e+03	8.373086694702006237069243088644e-06	-1.290539428865858243358766266340e-04	0.000000000000000000000000000000e+00
-4.931864799951040367886889725924e+03	8.387060439529467470031083575766e-06	-1.293405806874185380236919051811e-04	0.000000000000000000000000000000e+00
-4.931764799951040004089009016752e+03	8.400594459890976169213518132128e-06	-1.296257082083228980712297229161e-04	0.000000000000000000000000000000e+00
-4.931664799951039640291128307581e+03	8.413684677555120634243231159122e-06	-1.299093225045120476249943530789e-04	0.000000000000000000000000000000e+00
-4.931564799951039276493247598410e+03	8.426327010762913729755019254242e-06	-1.301914206541896368990451904324e-04	0.000000000000000000000000000000e+00
-4.931464799951038912695366889238e+03	8.438517374323023105585697689612e-06	-1.304719997586002114709630150813e-04	0.000000000000000000000000000000e+00
-4.931364799951038548897486180067e+03	8.450251679707206398941242431189e-06	-1.307510569420793295272731349144e-04	0.000000000000000000000000000000e+00
-4.931264799951038185099605470896e+03	8.461525835145931089746433595433e-06	-1.310285893521030556926193488820e-04	0.000000000000000000000000000000e+00
-4.931164799951037821301724761724e+03	8.472335745724182397308789360668e-06	-1.313045941593371295982861646223e-04	0.000000000000000000000000000000e+00
-4.931064799951037457503844052553e+03	8.482677313477465994560368367505e-06	-1.315790685576856736647977097476e-04	0.000000000000000000000000000000e+00
-4.930964799951037093705963343382e+03	8.492546437488002151745651591153e-06	-1.318520097643395214137562732049e-04	0.000000000000000000000000000000e+00
-4.930864799951036729908082634211e+03	8.501939013981094368896558599591e-06	-1.321234150198239765735402917457e-04	0.000000000000000000000000000000e+00
-4.930764799951036366110201925039e+03	8.510850936421684355555859757825e-06	-1.323932815880462740294049028833e-04	0.000000000000000000000000000000e+00
-4.930664799951036002312321215868e+03	8.519278095611095051814878886809e-06	-1.326616067563425528826048793718e-04	0.000000000000000000000000000000e+00
-4.930564799951035638514440506697e+03	8.527216379783939667808857765241e-06	-1.329283878355243416185399452090e-04	0.000000000000000000000000000000e+00
-4.930464799951035274716559797525e+03	8.534661674705230622987872646235e-06	-1.331936221599247180142483459875e-04	0.000000000000000000000000000000e+00
-4.930364799951034910918679088354e+03	8.541609863767637563186467530851e-06	-1.334573070874438998397598643564e-04	0.000000000000000000000000000000e+00
-4.930264799951034547120798379183e+03	8.548056828088936807139366913511e-06	-1.337194399995944289836341534183e-04	0.000000000000000000000000000000e+00
-4.930164799951034183322917670012e+03	8.553998446609625117388955861664e-06	-1.339800183015460032127930123380e-04	0.000000000000000000000000000000e+00
-4.930064799951033819525036960840e+03	8.559430596190701183716316446937e-06	-1.342390394221697387262121070606e-04	0.000000000000000000000000000000e+00
-4.929964799951033455727156251669e+03	8.564349151711628371622976596544e-06	-1.344965008140820532378523211037e-04	0.000000000000000000000000000000e+00
-4.929864799951033091929275542498e+03	8.568749986168444854545481192964e-06	-1.347523999536881424837764242852e-04	0.000000000000000000000000000000e+00
-4.929764799951032728131394833326e+03	8.572628970772046540791203050880e-06	-1.350067343412248333130165622862e-04	0.000000000000000000000000000000e+00
-4.929664799951032364333514124155e+03	8.575981975046629242668237702585e-06	-1.352595015008032470430615612500e-04	0.000000000000000000000000000000e+00
-4.929564799951032000535633414984e+03	8.578804866928300252204749043461e-06	-1.355106989804507851889864289419e-04	0.000000000000000000000000000000e+00
-4.929464799951031636737752705812e+03	8.581093512863833912469348208507e-06	-1.357603243521528170369844223941e-04	0.000000000000000000000000000000e+00
-4.929364799951031272939871996641e+03	8.582843777909584737019661748736e-06	-1.360083752118937980117585606621e-04	0.000000000000000000000000000000e+00
-4.929264799951030909141991287470e+03	8.584051525830563159676772633233e-06	-1.362548491796980356782070797905e-04	0.000000000000000000000000000000e+00
-4.929164799951030545344110578299e+03	8.584712619199655279900694482276e-06	-1.364997438996699136420226450284e-04	0.000000000000000000000000000000e+00
-4.929064799951030181546229869127e+03	8.584822919497000156294035100313e-06	-1.367430570400337630845855052542e-04	0.000000000000000000000000000000e+00
-4.928964799951029817748349159956e+03	8.584378287209502625377220697001e-06	-1.369847862931731650917160925118e-04	0.000000000000000000000000000000e+00
-4.928864799951029453950468450785e+03	8.583374581930500280360120390899e-06	-1.372249293756698735116672516199e-04	0.000000000000000000000000000000e+00
-4.928764799951029090152587741613e+03	8.581807662459572751448809435626e-06	-1.374634840283422499221388513035e-04	0.000000000000000000000000000000e+00
-4.928664799951028726354707032442e+03	8.579673386902498369885154694270e-06	-1.377004480162832920214777132628e-04	0.000000000000000000000000000000e+00
-4.928564799951028362556826323271e+03	8.576967612771334498796699241652e-06	-1.379358191288980657086826742130e-04	0.000000000000000000000000000000e+00
-4.928464799951027998758945614100e+03	8.573686197084650329977052740649e-06	-1.381695951799408661128665265494e-04	0.000000000000000000000000000000e+00
-4.928364799951027634961064904928e+03	8.569824996467888429674264472169e-06	-1.384017740075517281014144677087e-04	0.000000000000000000000000000000e+00
-4.928264799951027271163184195757e+03	8.565379867253858421518968035979e-06	-1.386323534742926115274908038799e-04	0.000000000000000000000000000000e+00
-4.928164799951026907365303486586e+03	8.560346665583376359119453791191e-06	-1.388613314671831256916223473752e-04	0.000000000000000000000000000000e+00
-4.928064799951026543567422777414e+03	8.554721247506009130742200829989e-06	-1.390887058977356574920869469736e-04	0.000000000000000000000000000000e+00
-4.927964799951026179769542068243e+03	8.548499469080962859593442182415e-06	-1.393144747019901743146502726134e-04	0.000000000000000000000000000000e+00
-4.927864799951025815971661359072e+03	8.541677186478094970911029149008e-06	-1.395386358405484306111077330570e-04	0.000000000000000000000000000000e+00
-4.927764799951025452173780649900e+03	8.534250256079038067405333201076e-06	-1.397611872986078763222289600421e-04	0.000000000000000000000000000000e+00
-4.927664799951025088375899940729e+03	8.526214534578471188432970129245e-06	-1.399821270859949147793988011301e-04	0.000000000000000000000000000000e+00
-4.927564799951024724578019231558e+03	8.517565879085474078399355113422e-06	-1.402014532371978895557151911788e-04	0.000000000000000000000000000000e+00
-4.927464799951024360780138522387e+03	8.508300147225028838894080041033e-06	-1.404191638113993394806205960990e-04	0.000000000000000000000000000000e+00
-4.927364799951023996982257813215e+03	8.498413197239611366318699781086e-06	-1.406352568925080910242075837857e-04	0.000000000000000000000000000000e+00
-4.927264799951023633184377104044e+03	8.487900888090926785115551689298e-06	-1.408497305891905917400036551967e-04	0.000000000000000000000000000000e+00
-4.927164799951023269386496394873e+03	8.476759079561722808027722508850e-06	-1.410625830349019997622672661919e-04	0.000000000000000000000000000000e+00
-4.927064799951022905588615685701e+03	8.464983632357728457235208907594e-06	-1.412738123879166769920889823453e-04	0.000000000000000000000000000000e+00
-4.926964799951022541790734976530e+03	8.452570408209697817576537548501e-06	-1.414834168313582214975693274184e-04	0.000000000000000000000000000000e+00
-4.926864799951022177992854267359e+03	8.439515269975552045592266658947e-06	-1.416913945732290120230190133555e-04	0.000000000000000000000000000000e+00
-4.926764799951021814194973558187e+03	8.425814081742641657246997710651e-06	-1.418977438464393730273988003532e-04	0.000000000000000000000000000000e+00
-4.926664799951021450397092849016e+03	8.411462708930081660484850969439e-06	-1.421024629088361976216731141776e-04	0.000000000000000000000000000000e+00
-4.926564799951021086599212139845e+03	8.396457018391201884265767629856e-06	-1.423055500432310013000231085911e-04	0.000000000000000000000000000000e+00
-4.926464799951020722801331430674e+03	8.380792878516088787160115414210e-06	-1.425070035574276775154622942665e-04	0.000000000000000000000000000000e+00
-4.926364799951020359003450721502e+03	8.364466159334228909896964687665e-06	-1.427068217842496569442573006725e-04	0.000000000000000000000000000000e+00
-4.926264799951019995205570012331e+03	8.347472732617226866811722951756e-06	-1.429050030815666330694796437584e-04	0.000000000000000000000000000000e+00
-4.926164799951019631407689303160e+03	8.329808471981628369379228871150e-06	-1.431015458323207727685255630234e-04	0.000000000000000000000000000000e+00
-4.926064799951019267609808593988e+03	8.311469252991821176777993696039e-06	-1.432964484445524661147125522476e-04	0.000000000000000000000000000000e+00
-4.925964799951018903811927884817e+03	8.292450953263022443815062623163e-06	-1.434897093514256424980068960195e-04	0.000000000000000000000000000000e+00
-4.925864799951018540014047175646e+03	8.272749452564364324672757655676e-06	-1.436813270112524904345563392383e-04	0.000000000000000000000000000000e+00
-4.925764799951018176216166466475e+03	8.252360632922032092698150229637e-06	-1.438712999075177979054623866872e-04	0.000000000000000000000000000000e+00
-4.925664799951017812418285757303e+03	8.231280378722502210080309847928e-06	-1.440596265489028048045749841322e-04	0.000000000000000000000000000000e+00
-4.925564799951017448620405048132e+03	8.209504576815851548295122075416e-06	-1.442463054693085132852009566662e-04	0.000000000000000000000000000000e+00
-4.925464799951017084822524338961e+03	8.187029116619134371185886878131e-06	-1.444313352278785102158348285784e-04	0.000000000000000000000000000000e+00
-4.925364799951016721024643629789e+03	8.163849890219850797602220426885e-06	-1.446147144090214101651292732953e-04	0.000000000000000000000000000000e+00
-4.925264799951016357226762920618e+03	8.139962792479457615686319615911e-06	-1.447964416224326478655620720204e-04	0.000000000000000000000000000000e+00
-4.925164799951015993428882211447e+03	8.115363721136967188585741028728e-06	-1.449765155031159996265599509968e-04	0.000000000000000000000000000000e+00
-4.925064799951015629631001502275e+03	8.090048576912600570274804179238e-06	-1.451549347114043729111559910550e-04	0.000000000000000000000000000000e+00
-4.924964799951015265833120793104e+03	8.064013263611525324670720182851e-06	-1.453316979329802977570496036464e-04	0.000000000000000000000000000000e+00
-4.924864799951014902035240083933e+03	8.037253688227620449804032565222e-06	-1.455068038788958489915259519876e-04	0.000000000000000000000000000000e+00
-4.924764799951014538237359374762e+03	8.009765761047331087481467026823e-06	-1.456802512855920805553977537272e-04	0.000000000000000000000000000000e+00
-4.924664799951014174439478665590e+03	7.981545395753558808332565888133e-06	-1.458520389149180261460780894112e-04	0.000000000000000000000000000000e+00
-4.924564799951013810641597956419e+03	7.952588509529617965426208370250e-06	-1.460221655541491035494583439203e-04	0.000000000000000000000000000000e+00
-4.924464799951013446843717247248e+03	7.922891023163254728325227693730e-06	-1.461906300160051395010257779816e-04	0.000000000000000000000000000000e+00
-4.924364799951013083045836538076e+03	7.892448861150689834063551297838e-06	-1.463574311386678795509491690652e-04	0.000000000000000000000000000000e+00
-4.924264799951012719247955828905e+03	7.861257951800727406693226895218e-06	-1.465225677857978745129152731153e-04	0.000000000000000000000000000000e+00
-4.924164799951012355450075119734e+03	7.829314227338906128478811241589e-06	-1.466860388465511229674764770436e-04	0.000000000000000000000000000000e+00
-4.924064799951011991652194410563e+03	7.796613624011704621200383180657e-06	-1.468478432355949819289320235072e-04	0.000000000000000000000000000000e+00
-4.923964799951011627854313701391e+03	7.763152082190763768115501775036e-06	-1.470079798931237522515574900339e-04	0.000000000000000000000000000000e+00
-4.923864799951011264056432992220e+03	7.728925546477171716359261255391e-06	-1.471664477848736406195850889844e-04	0.000000000000000000000000000000e+00
-4.923764799951010900258552283049e+03	7.693929965805772596266869089998e-06	-1.473232459021373420664235975863e-04	0.000000000000000000000000000000e+00
-4.923664799951010536460671573877e+03	7.658161293549514204211797752109e-06	-1.474783732617780532877377330792e-04	0.000000000000000000000000000000e+00
-4.923564799951010172662790864706e+03	7.621615487623838884124246456642e-06	-1.476318289062429980635499093822e-04	0.000000000000000000000000000000e+00
-4.923464799951009808864910155535e+03	7.584288510591085420437917202774e-06	-1.477836119035765461045273116980e-04	0.000000000000000000000000000000e+00
-4.923364799951009445067029446363e+03	7.546176329764931588618259022949e-06	-1.479337213474326813769654798136e-04	0.000000000000000000000000000000e+00
-4.923264799951009081269148737192e+03	7.507274917314859575580288097996e-06	-1.480821563570870909570115214748e-04	0.000000000000000000000000000000e+00
-4.923164799951008717471268028021e+03	7.467580250370642575930089229752e-06	-1.482289160774487117838010830084e-04	0.000000000000000000000000000000e+00
-4.923064799951008353673387318850e+03	7.427088311126870351721891011509e-06	-1.483739996790708166266720136051e-04	0.000000000000000000000000000000e+00
-4.922964799951007989875506609678e+03	7.385795086947464627819773946849e-06	-1.485174063581615579512917868499e-04	0.000000000000000000000000000000e+00
-4.922864799951007626077625900507e+03	7.343696570470232603742005011993e-06	-1.486591353365940238948073037761e-04	0.000000000000000000000000000000e+00
-4.922764799951007262279745191336e+03	7.300788759711427241768950252565e-06	-1.487991858619158334550713895794e-04	0.000000000000000000000000000000e+00
-4.922664799951006898481864482164e+03	7.257067658170334660105299517951e-06	-1.489375572073581624737287354421e-04	0.000000000000000000000000000000e+00
-4.922564799951006534683983772993e+03	7.212529274933847973515135126865e-06	-1.490742486718443901485414704311e-04	0.000000000000000000000000000000e+00
-4.922464799951006170886103063822e+03	7.167169624781064850879523653315e-06	-1.492092595799980950244112420933e-04	0.000000000000000000000000000000e+00
-4.922364799951005807088222354650e+03	7.120984728287889307918843984080e-06	-1.493425892821506173035323028486e-04	0.000000000000000000000000000000e+00
-4.922264799951005443290341645479e+03	7.073970611931630958816273613277e-06	-1.494742371543482145797299143197e-04	0.000000000000000000000000000000e+00
-4.922164799951005079492460936308e+03	7.026123308195625443664956294443e-06	-1.496042025983585670514952603583e-04	0.000000000000000000000000000000e+00
-4.922064799951004715694580227137e+03	6.977438855673825209762015792103e-06	-1.497324850416768490541513658698e-04	0.000000000000000000000000000000e+00
-4.921964799951004351896699517965e+03	6.927913299175404692462672956443e-06	-1.498590839375313398060957092994e-04	0.000000000000000000000000000000e+00
-4.921864799951003988098818808794e+03	6.877542689829354484606048492079e-06	-1.499839987648884107387936559519e-04	0.000000000000000000000000000000e+00
-4.921764799951003624300938099623e+03	6.826323085189083976270438269829e-06	-1.501072290284571875661201456609e-04	0.000000000000000000000000000000e+00
-4.921664799951003260503057390451e+03	6.774250549336987572111856703572e-06	-1.502287742586935618323978891553e-04	0.000000000000000000000000000000e+00
-4.921564799951002896705176681280e+03	6.721321152989015990900263652907e-06	-1.503486340118037416745122580863e-04	0.000000000000000000000000000000e+00
-4.921464799951002532907295972109e+03	6.667530973599228930330951731209e-06	-1.504668078697473417981028687151e-04	0.000000000000000000000000000000e+00
-4.921364799951002169109415262938e+03	6.612876095464329944144041273368e-06	-1.505832954402399313526689228482e-04	0.000000000000000000000000000000e+00
-4.921264799951001805311534553766e+03	6.557352609828196237046291777739e-06	-1.506980963567550939156969302957e-04	0.000000000000000000000000000000e+00
-4.921164799951001441513653844595e+03	6.500956614986362719853761615862e-06	-1.508112102785259724807565007154e-04	0.000000000000000000000000000000e+00
-4.921064799951001077715773135424e+03	6.443684216390500135403836962089e-06	-1.509226368905462994495642048420e-04	0.000000000000000000000000000000e+00
-4.920964799951000713917892426252e+03	6.385531526752864385347054076991e-06	-1.510323759035709658381241293768e-04	0.000000000000000000000000000000e+00
-4.920864799951000350120011717081e+03	6.326494666150708587489242401558e-06	-1.511404270541160483817821891250e-04	0.000000000000000000000000000000e+00
-4.920764799950999986322131007910e+03	6.266569762130693439067773142792e-06	-1.512467901044584029594114449324e-04	0.000000000000000000000000000000e+00
-4.920664799950999622524250298738e+03	6.205752949813225582227291243775e-06	-1.513514648426345803912396181801e-04	0.000000000000000000000000000000e+00
-4.920564799950999258726369589567e+03	6.144040371996789193231869319334e-06	-1.514544510824394711861334839043e-04	0.000000000000000000000000000000e+00
-4.920464799950998894928488880396e+03	6.081428179262225055634431825080e-06	-1.515557486634242726625254604755e-04	0.000000000000000000000000000000e+00
-4.920364799950998531130608171225e+03	6.017912530076995233886075903351e-06	-1.516553574508939952834168929385e-04	0.000000000000000000000000000000e+00
-4.920264799950998167332727462053e+03	5.953489590899373208046033850716e-06	-1.517532773359045624155666542876e-04	0.000000000000000000000000000000e+00
-4.920164799950997803534846752882e+03	5.888155536282608597503217956470e-06	-1.518495082352592324623219433022e-04	0.000000000000000000000000000000e+00
-4.920064799950997439736966043711e+03	5.821906548979047838984508117521e-06	-1.519440500915046144206344003180e-04	0.000000000000000000000000000000e+00
-4.919964799950997075939085334539e+03	5.754738820044192184124942635037e-06	-1.520369028729262226521529166590e-04	0.000000000000000000000000000000e+00
-4.919864799950996712141204625368e+03	5.686648548940735368247174907896e-06	-1.521280665735434353431215770414e-04	0.000000000000000000000000000000e+00
-4.919764799950996348343323916197e+03	5.617631943642509799582626661696e-06	-1.522175412131039921783542956391e-04	0.000000000000000000000000000000e+00
-4.919664799950995984545443207026e+03	5.547685220738402255306540022950e-06	-1.523053268370780041242318336714e-04	0.000000000000000000000000000000e+00
-4.919564799950995620747562497854e+03	5.476804605536199273838407486359e-06	-1.523914235166513669005039499638e-04	0.000000000000000000000000000000e+00
-4.919464799950995256949681788683e+03	5.404986332166398665824511710065e-06	-1.524758313487188491914398058569e-04	0.000000000000000000000000000000e+00
-4.919364799950994893151801079512e+03	5.332226643685921922265636557769e-06	-1.525585504558764490205119424004e-04	0.000000000000000000000000000000e+00
-4.919264799950994529353920370340e+03	5.258521792181787659129204443031e-06	-1.526395809864134248644285118957e-04	0.000000000000000000000000000000e+00
-4.919164799950994165556039661169e+03	5.183868038874709676029108040840e-06	-1.527189231143037304559706424101e-04	0.000000000000000000000000000000e+00
-4.919064799950993801758158951998e+03	5.108261654222624711170919892256e-06	-1.527965770391969888009064959533e-04	0.000000000000000000000000000000e+00
-4.918964799950993437960278242826e+03	5.031698918024168527287319496732e-06	-1.528725429864089511988733960379e-04	0.000000000000000000000000000000e+00
-4.918864799950993074162397533655e+03	4.954176119522046965488060871197e-06	-1.529468212069114141631737124882e-04	0.000000000000000000000000000000e+00
-4.918764799950992710364516824484e+03	4.875689557506351094935421325305e-06	-1.530194119773216755546474399097e-04	0.000000000000000000000000000000e+00
-4.918664799950992346566636115313e+03	4.796235540417793588455555586769e-06	-1.530903155998914486144585334060e-04	0.000000000000000000000000000000e+00
-4.918564799950991982768755406141e+03	4.715810386450853618591546462246e-06	-1.531595324024952881059036258193e-04	0.000000000000000000000000000000e+00
-4.918464799950991618970874696970e+03	4.634410423656868390580778477306e-06	-1.532270627386185827753517507688e-04	0.000000000000000000000000000000e+00
-4.918364799950991255172993987799e+03	4.552031990046998467423170625645e-06	-1.532929069873448972918805743859e-04	0.000000000000000000000000000000e+00
-4.918264799950990891375113278627e+03	4.468671433695135496708995825887e-06	-1.533570655533428805060436328489e-04	0.000000000000000000000000000000e+00
-4.918164799950990527577232569456e+03	4.384325112840704905361240845130e-06	-1.534195388668527671328228878522e-04	0.000000000000000000000000000000e+00
-4.918064799950990163779351860285e+03	4.298989395991404219873974895672e-06	-1.534803273836721747031691664986e-04	0.000000000000000000000000000000e+00
-4.917964799950989799981471151114e+03	4.212660662025807555345052052287e-06	-1.535394315851415752548908555397e-04	0.000000000000000000000000000000e+00
-4.917864799950989436183590441942e+03	4.125335300295902341873033325470e-06	-1.535968519781291436072934164514e-04	0.000000000000000000000000000000e+00
-4.917764799950989072385709732771e+03	4.037009710729517630736860184237e-06	-1.536525890950151990600042184454e-04	0.000000000000000000000000000000e+00
-4.917664799950988708587829023600e+03	3.947680303932649062555963054288e-06	-1.537066434936760507806025044530e-04	0.000000000000000000000000000000e+00
-4.917564799950988344789948314428e+03	3.857343501291702520287433403334e-06	-1.537590157574673824063260507700e-04	0.000000000000000000000000000000e+00
-4.917464799950987980992067605257e+03	3.765995735075599292336319748320e-06	-1.538097064952071758598545203611e-04	0.000000000000000000000000000000e+00
-4.917364799950987617194186896086e+03	3.673633448537793991272356469713e-06	-1.538587163411580117488436370010e-04	0.000000000000000000000000000000e+00
-4.917264799950987253396306186914e+03	3.580253096018173040901129769442e-06	-1.539060459550090173997533016248e-04	0.000000000000000000000000000000e+00
-4.917164799950986889598425477743e+03	3.485851143044866342458150063055e-06	-1.539516960218571643703722173768e-04	0.000000000000000000000000000000e+00
-4.917064799950986525800544768572e+03	3.390424066435905204322997716360e-06	-1.539956672521882135966364568702e-04	0.000000000000000000000000000000e+00
-4.916964799950986162002664059401e+03	3.293968354400790062724586199083e-06	-1.540379603818569829130902260061e-04	0.000000000000000000000000000000e+00
-4.916864799950985798204783350229e+03	3.196480506641933265086705229230e-06	-1.540785761720672893126948821418e-04	0.000000000000000000000000000000e+00
-4.916764799950985434406902641058e+03	3.097957034455973527882054890936e-06	-1.541175154093512406853344609559e-04	0.000000000000000000000000000000e+00
-4.916664799950985070609021931887e+03	2.998394460834992138664398253489e-06	-1.541547789055481751906151455245e-04	0.000000000000000000000000000000e+00
-4.916564799950984706811141222715e+03	2.897789320567566527774841164677e-06	-1.541903674977828958992526198202e-04	0.000000000000000000000000000000e+00
-4.916464799950984343013260513544e+03	2.796138160339720502028547019502e-06	-1.542242820484436614889706129716e-04	0.000000000000000000000000000000e+00
-4.916364799950983979215379804373e+03	2.693437538835737682580469959381e-06	-1.542565234451593908938243915330e-04	0.000000000000000000000000000000e+00
-4.916264799950983615417499095201e+03	2.589684026838836029387738366103e-06	-1.542870926007766240080354425146e-04	0.000000000000000000000000000000e+00
-4.916164799950983251619618386030e+03	2.484874207331734792487737059630e-06	-1.543159904533358047634683529736e-04	0.000000000000000000000000000000e+00
-4.916064799950982887821737676859e+03	2.379004675597043162840792465684e-06	-1.543432179660471847363473196779e-04	0.000000000000000000000000000000e+00
-4.915964799950982524023856967688e+03	2.272072039317537961856767469992e-06	-1.543687761272661033377234796049e-04	0.000000000000000000000000000000e+00
-4.915864799950982160225976258516e+03	2.164072918676283782793466972660e-06	-1.543926659504678614281275583764e-04	0.000000000000000000000000000000e+00
-4.915764799950981796428095549345e+03	2.055003946456638782707164112007e-06	-1.544148884742221070412449002163e-04	0.000000000000000000000000000000e+00
-4.915664799950981432630214840174e+03	1.944861768142072856605309660871e-06	-1.544354447621666519014499430185e-04	0.000000000000000000000000000000e+00
-4.915564799950981068832334131002e+03	1.833643042015864897646020871547e-06	-1.544543359029808000503630749378e-04	0.000000000000000000000000000000e+00
-4.915464799950980705034453421831e+03	1.721344439260640815143486512251e-06	-1.544715630103582156874841846417e-04	0.000000000000000000000000000000e+00
-4.915364799950980341236572712660e+03	1.607962644057754216203419417308e-06	-1.544871272229793031198485930844e-04	0.000000000000000000000000000000e+00
-4.915264799950979977438692003489e+03	1.493494353686537914834052756530e-06	-1.545010297044830446105967425297e-04	0.000000000000000000000000000000e+00
-4.915164799950979613640811294317e+03	1.377936278623357447105715611890e-06	-1.545132716434383503365662670959e-04	0.000000000000000000000000000000e+00
-4.915064799950979249842930585146e+03	1.261285142640532025654163256201e-06	-1.545238542533148933498521326868e-04	0.000000000000000000000000000000e+00
-4.914964799950978886045049875975e+03	1.143537682905079734847352164462e-06	-1.545327787724535379635520948582e-04	0.000000000000000000000000000000e+00
-4.914864799950978522247169166803e+03	1.024690650077326353647707082861e-06	-1.545400464640361718263172896570e-04	0.000000000000000000000000000000e+00
-4.914764799950978158449288457632e+03	9.047408084093064436440739806145e-07	-1.545456586160550772109795181208e-04	0.000000000000000000000000000000e+00
-4.914664799950977794651407748461e+03	7.836849358430229825814815336482e-07	-1.545496165412818415172552244385e-04	0.000000000000000000000000000000e+00
-4.914564799950977430853527039289e+03	6.615198241085295444884528323626e-07	-1.545519215772356985683089192207e-04	0.000000000000000000000000000000e+00
-4.914464799950977067055646330118e+03	5.382422788218322735447887369964e-07	-1.545525750861514091213932964308e-04	0.000000000000000000000000000000e+00
-4.914364799950976703257765620947e+03	4.138491195826431507275488998893e-07	-1.545515784549467348026746682521e-04	0.000000000000000000000000000000e+00
-4.914264799950976339459884911776e+03	2.883371800719159435665028563128e-07	-1.545489330951892615207549086520e-04	0.000000000000000000000000000000e+00
-4.914164799950975975662004202604e+03	1.617033081492286841174504767593e-07	-1.545446404430628705144873391575e-04	0.000000000000000000000000000000e+00
-4.914064799950975611864123493433e+03	3.394436594997717917896590516386e-08	-1.545387019593336130895977476030e-04	0.000000000000000000000000000000e+00
-4.913964799950975248066242784262e+03	-9.494277001762306775561558493115e-08	-1.545311191293151245693821005389e-04	0.000000000000000000000000000000e+00
-4.913864799950974884268362075090e+03	-2.249612087756925356139592374685e-07	-1.545218934628336316695895735762e-04	0.000000000000000000000000000000e+00
-4.913764799950974520470481365919e+03	-3.561140447800756107067177494430e-07	-1.545110264941923364570564025655e-04	0.000000000000000000000000000000e+00
-4.913664799950974156672600656748e+03	-4.884043578238902949824437778326e-07	-1.544985197821353937325250527124e-04	0.000000000000000000000000000000e+00
-4.913564799950973792874719947577e+03	-6.218352129412861785084085976261e-07	-1.544843749098113734174314570780e-04	0.000000000000000000000000000000e+00
-4.913464799950973429076839238405e+03	-7.564096603113695950793850773797e-07	-1.544685934847362621547689487400e-04	0.000000000000000000000000000000e+00
-4.913364799950973065278958529234e+03	-8.921307351623682763922668081946e-07	-1.544511771387558957038116380645e-04	0.000000000000000000000000000000e+00
-4.913264799950972701481077820063e+03	-1.029001457675968192136996270936e-06	-1.544321275280080118640774200500e-04	0.000000000000000000000000000000e+00
-4.913164799950972337683197110891e+03	-1.167024832891860136621056849571e-06	-1.544114463328837612982047389210e-04	0.000000000000000000000000000000e+00
-4.913064799950971973885316401720e+03	-1.306203850612497014839594351721e-06	-1.543891352579887033587974221049e-04	0.000000000000000000000000000000e+00
-4.912964799950971610087435692549e+03	-1.446541485308029111343580339066e-06	-1.543651960321034224445091442846e-04	0.000000000000000000000000000000e+00
-4.912864799950971246289554983377e+03	-1.588040696021492304321849273196e-06	-1.543396304081434938348244001460e-04	0.000000000000000000000000000000e+00
-4.912764799950970882491674274206e+03	-1.730704426274176909459137641001e-06	-1.543124401631191242641877314767e-04	0.000000000000000000000000000000e+00
-4.912664799950970518693793565035e+03	-1.874535603971226281481065809031e-06	-1.542836270980941961849380872351e-04	0.000000000000000000000000000000e+00
-4.912564799950970154895912855864e+03	-2.019537141307419857123384501763e-06	-1.542531930381449054544285015567e-04	0.000000000000000000000000000000e+00
-4.912464799950969791098032146692e+03	-2.165711934673218566556633299380e-06	-1.542211398323179111311681532825e-04	0.000000000000000000000000000000e+00
-4.912364799950969427300151437521e+03	-2.313062864561000403707457725999e-06	-1.541874693535879431698781827365e-04	0.000000000000000000000000000000e+00
-4.912264799950969063502270728350e+03	-2.461592795471526813058053134720e-06	-1.541521834988149493306242021617e-04	0.000000000000000000000000000000e+00
-4.912164799950968699704390019178e+03	-2.611304575820636928308419999478e-06	-1.541152841887007813020254998193e-04	0.000000000000000000000000000000e+00
-4.912064799950968335906509310007e+03	-2.762201037846144675429486611828e-06	-1.540767733677455013537038741589e-04	0.000000000000000000000000000000e+00
-4.911964799950967972108628600836e+03	-2.914284997515002267578143255178e-06	-1.540366530042029300472117281373e-04	0.000000000000000000000000000000e+00
-4.911864799950967608310747891665e+03	-3.067559254430670376051406428308e-06	-1.539949250900360584216886028486e-04	0.000000000000000000000000000000e+00
-4.911764799950967244512867182493e+03	-3.222026591740724623432867018691e-06	-1.539515916408717012379969713010e-04	0.000000000000000000000000000000e+00
-4.911664799950966880714986473322e+03	-3.377689776044707292777368595749e-06	-1.539066546959548520672605986803e-04	0.000000000000000000000000000000e+00
-4.911564799950966516917105764151e+03	-3.534551557302185712834815753403e-06	-1.538601163181024962783166598612e-04	0.000000000000000000000000000000e+00
-4.911464799950966153119225054979e+03	-3.692614668741093552278365388930e-06	-1.538119785936569090291359263034e-04	0.000000000000000000000000000000e+00
-4.911364799950965789321344345808e+03	-3.851881826766286413268273319810e-06	-1.537622436324386008925368951594e-04	0.000000000000000000000000000000e+00
-4.911264799950965425523463636637e+03	-4.012355730868354499515232580720e-06	-1.537109135676986400656507392171e-04	0.000000000000000000000000000000e+00
-4.911164799950965061725582927465e+03	-4.174039063532650854228787939970e-06	-1.536579905560706493187345111906e-04	0.000000000000000000000000000000e+00
-4.911064799950964697927702218294e+03	-4.336934490148615636080815793907e-06	-1.536034767775221524226808567093e-04	0.000000000000000000000000000000e+00
-4.910964799950964334129821509123e+03	-4.501044658919315118021133026449e-06	-1.535473744353056495259846059298e-04	0.000000000000000000000000000000e+00
-4.910864799950963970331940799952e+03	-4.666372200771247077955017346085e-06	-1.534896857559091233255688102588e-04	0.000000000000000000000000000000e+00
-4.910764799950963606534060090780e+03	-4.832919729264404534469640184469e-06	-1.534304129890060031365245363233e-04	0.000000000000000000000000000000e+00
-4.910664799950963242736179381609e+03	-5.000689840502565640357416493211e-06	-1.533695584074048308062532264273e-04	0.000000000000000000000000000000e+00
-4.910564799950962878938298672438e+03	-5.169685113043888508000366088790e-06	-1.533071243069983303174141919811e-04	0.000000000000000000000000000000e+00
-4.910464799950962515140417963266e+03	-5.339908107811739815847917184355e-06	-1.532431130067120166049488005910e-04	0.000000000000000000000000000000e+00
-4.910364799950962151342537254095e+03	-5.511361368005796159503725806239e-06	-1.531775268484524249023442932227e-04	0.000000000000000000000000000000e+00
-4.910264799950961787544656544924e+03	-5.684047419013384266103620923172e-06	-1.531103681970547979868113586122e-04	0.000000000000000000000000000000e+00
-4.910164799950961423746775835752e+03	-5.857968768321132069785191903710e-06	-1.530416394402303397435927134751e-04	0.000000000000000000000000000000e+00
-4.910064799950961059948895126581e+03	-6.033127905426860344514396194970e-06	-1.529713429885129537342397521016e-04	0.000000000000000000000000000000e+00
-4.909964799950960696151014417410e+03	-6.209527301751753010751813666168e-06	-1.528994812752056836092917624370e-04	0.000000000000000000000000000000e+00
-4.909864799950960332353133708239e+03	-6.387169410552808657057389379874e-06	-1.528260567563264216844887144475e-04	0.000000000000000000000000000000e+00
-4.909764799950959968555252999067e+03	-6.566056666835536854216932856065e-06	-1.527510719105534277816038635223e-04	0.000000000000000000000000000000e+00
-4.909664799950959604757372289896e+03	-6.746191487266978035954468478907e-06	-1.526745292391702517580814868481e-04	0.000000000000000000000000000000e+00
-4.909564799950959240959491580725e+03	-6.927576270088975795462867685037e-06	-1.525964312660101410406426891697e-04	0.000000000000000000000000000000e+00
-4.909464799950958877161610871553e+03	-7.110213395031734632037705851060e-06	-1.525167805374002042134023993114e-04	0.000000000000000000000000000000e+00
-4.909364799950958513363730162382e+03	-7.294105223227671618143816423263e-06	-1.524355796221048427695199389831e-04	0.000000000000000000000000000000e+00
-4.909264799950958149565849453211e+03	-7.479254097125523870431915846035e-06	-1.523528311112689931274694066232e-04	0.000000000000000000000000000000e+00
-4.909164799950957785767968744040e+03	-7.665662340404790598769393938916e-06	-1.522685376183607181260065699391e-04	0.000000000000000000000000000000e+00
-4.909064799950957421970088034868e+03	-7.853332257890431806254122326649e-06	-1.521827017791134190483753885204e-04	0.000000000000000000000000000000e+00
-4.908964799950957058172207325697e+03	-8.042266135467882932517588723265e-06	-1.520953262514676410706998543887e-04	0.000000000000000000000000000000e+00
-4.908864799950956694374326616526e+03	-8.232466239998321912846312997658e-06	-1.520064137155123366092895897950e-04	0.000000000000000000000000000000e+00
-4.908764799950956330576445907354e+03	-8.423934819234288603009321028114e-06	-1.519159668734257491971850750900e-04	0.000000000000000000000000000000e+00
-4.908664799950955966778565198183e+03	-8.616674101735565937266320135635e-06	-1.518239884494158636798338823937e-04	0.000000000000000000000000000000e+00
-4.908564799950955602980684489012e+03	-8.810686296785374488566358608388e-06	-1.517304811896602600995720422361e-04	0.000000000000000000000000000000e+00
-4.908464799950955239182803779840e+03	-9.005973594306873654673391282888e-06	-1.516354478622457236346166009611e-04	0.000000000000000000000000000000e+00
-4.908364799950954875384923070669e+03	-9.202538164779937282966755518476e-06	-1.515388912571073124369719353766e-04	0.000000000000000000000000000000e+00
-4.908264799950954511587042361498e+03	-9.400382159158285049079493977953e-06	-1.514408141859669917894670732039e-04	0.000000000000000000000000000000e+00
-4.908164799950954147789161652327e+03	-9.599507708786891662343376818711e-06	-1.513412194822717261617067707746e-04	0.000000000000000000000000000000e+00
-4.908064799950953783991280943155e+03	-9.799916925319716249687986009409e-06	-1.512401100011313544255880936262e-04	0.000000000000000000000000000000e+00
-4.907964799950953420193400233984e+03	-1.000161190063772481293954963455e-05	-1.511374886192558145495135057956e-04	0.000000000000000000000000000000e+00
-4.907864799950953056395519524813e+03	-1.020459470676725996962815046221e-05	-1.510333582348920159268979013234e-04	0.000000000000000000000000000000e+00
-4.907764799950952692597638815641e+03	-1.040886739579871393159005155127e-05	-1.509277217677603051288609536940e-04	0.000000000000000000000000000000e+00
-4.907664799950952328799758106470e+03	-1.061443199980551149762871693261e-05	-1.508205821589903895558332225235e-04	0.000000000000000000000000000000e+00
-4.907564799950951965001877397299e+03	-1.082129053076343524748652302758e-05	-1.507119423710569358285105145967e-04	0.000000000000000000000000000000e+00
-4.907464799950951601203996688128e+03	-1.102944498047022856262316947706e-05	-1.506018053877146802878306264262e-04	0.000000000000000000000000000000e+00
-4.907364799950951237406115978956e+03	-1.123889732046558828214982694860e-05	-1.504901742139331329191354047481e-04	0.000000000000000000000000000000e+00
-4.907264799950950873608235269785e+03	-1.144964950195143518556998435409e-05	-1.503770518758307662803008764030e-04	0.000000000000000000000000000000e+00
-4.907164799950950509810354560614e+03	-1.166170345571254192342403738225e-05	-1.502624414206089062742699447028e-04	0.000000000000000000000000000000e+00
-4.907064799950950146012473851442e+03	-1.187506109203745402133362701891e-05	-1.501463459164850537154445309085e-04	0.000000000000000000000000000000e+00
-4.906964799950949782214593142271e+03	-1.208972430063979543700403151973e-05	-1.500287684526259348455345943307e-04	0.000000000000000000000000000000e+00
-4.906864799950949418416712433100e+03	-1.230569495057987227282399189665e-05	-1.499097121390799555382122854041e-04	0.000000000000000000000000000000e+00
-4.906764799950949054618831723928e+03	-1.252297489018662377197391166739e-05	-1.497891801067093302431143531095e-04	0.000000000000000000000000000000e+00
-4.906664799950948690820951014757e+03	-1.274156594697992398617421988538e-05	-1.496671755071217772489755581944e-04	0.000000000000000000000000000000e+00
-4.906564799950948327023070305586e+03	-1.296146992759318329309706219199e-05	-1.495437015126018073709474043298e-04	0.000000000000000000000000000000e+00
-4.906464799950947963225189596415e+03	-1.318268861769634801926320138987e-05	-1.494187613160415247469392507895e-04	0.000000000000000000000000000000e+00
-4.906364799950947599427308887243e+03	-1.340522378191921346512940210749e-05	-1.492923581308710210581447430656e-04	0.000000000000000000000000000000e+00
-4.906264799950947235629428178072e+03	-1.362907716377508590775008423535e-05	-1.491644951909883902788078735568e-04	0.000000000000000000000000000000e+00
-4.906164799950946871831547468901e+03	-1.385425048558480543947450669418e-05	-1.490351757506893368501743601939e-04	0.000000000000000000000000000000e+00
-4.906064799950946508033666759729e+03	-1.408074544840108220883443529425e-05	-1.489044030845963501735740308618e-04	0.000000000000000000000000000000e+00
-4.905964799950946144235786050558e+03	-1.430856373193324093131238716747e-05	-1.487721804875873641074712772081e-04	0.000000000000000000000000000000e+00
-4.905864799950945780437905341387e+03	-1.453770699447228049636625379915e-05	-1.486385112747241454139723870753e-04	0.000000000000000000000000000000e+00
-4.905764799950945416640024632215e+03	-1.476817687281630965708250496915e-05	-1.485033987811802485244638827311e-04	0.000000000000000000000000000000e+00
-4.905664799950945052842143923044e+03	-1.499997498219630967454703285302e-05	-1.483668463621684282041646163464e-04	0.000000000000000000000000000000e+00
-4.905564799950944689044263213873e+03	-1.523310291620229845583299466139e-05	-1.482288573928678082711890562351e-04	0.000000000000000000000000000000e+00
-4.905464799950944325246382504702e+03	-1.546756224670983181110166249095e-05	-1.480894352683505624246329546168e-04	0.000000000000000000000000000000e+00
-4.905364799950943961448501795530e+03	-1.570335452380687571113417055901e-05	-1.479485834035081613917900211774e-04	0.000000000000000000000000000000e+00
-4.905264799950943597650621086359e+03	-1.594048127572104785122826531296e-05	-1.478063052329772406046082267039e-04	0.000000000000000000000000000000e+00
-4.905164799950943233852740377188e+03	-1.617894400874719294607627373406e-05	-1.476626042110651426154943610669e-04	0.000000000000000000000000000000e+00
-4.905064799950942870054859668016e+03	-1.641874420717539170551206584303e-05	-1.475174838116748903069780363140e-04	0.000000000000000000000000000000e+00
-4.904964799950942506256978958845e+03	-1.665988333321928151838260678819e-05	-1.473709475282299161558868805244e-04	0.000000000000000000000000000000e+00
-4.904864799950942142459098249674e+03	-1.690236282694479387662955804927e-05	-1.472229988735982765014898010492e-04	0.000000000000000000000000000000e+00
-4.904764799950941778661217540503e+03	-1.714618410619921706002262429269e-05	-1.470736413800165676580428142373e-04	0.000000000000000000000000000000e+00
-4.904664799950941414863336831331e+03	-1.739134856654068911363010541127e-05	-1.469228785990133541363572566851e-04	0.000000000000000000000000000000e+00
-4.904564799950941051065456122160e+03	-1.763785758116803641473192831857e-05	-1.467707141013322444996619386970e-04	0.000000000000000000000000000000e+00
-4.904464799950940687267575412989e+03	-1.788571250085100187488841572137e-05	-1.466171514768545877487049278187e-04	0.000000000000000000000000000000e+00
-4.904364799950940323469694703817e+03	-1.813491465386086616529658088748e-05	-1.464621943345216818158777138947e-04	0.000000000000000000000000000000e+00
-4.904264799950939959671813994646e+03	-1.838546534590141453158890216812e-05	-1.463058463022567923239591891615e-04	0.000000000000000000000000000000e+00
-4.904164799950939595873933285475e+03	-1.863736586004034067763288073927e-05	-1.461481110268865479286104491763e-04	0.000000000000000000000000000000e+00
-4.904064799950939232076052576303e+03	-1.889061745664100640316844514910e-05	-1.459889921740621188204350966444e-04	0.000000000000000000000000000000e+00
-4.903964799950938868278171867132e+03	-1.914522137329460104099645989528e-05	-1.458284934281798802310076146327e-04	0.000000000000000000000000000000e+00
-4.903864799950938504480291157961e+03	-1.940117882475269052932297098035e-05	-1.456666184923017777833043062685e-04	0.000000000000000000000000000000e+00
-4.903764799950938140682410448790e+03	-1.965849100286014595486382139367e-05	-1.455033710880753133713738645127e-04	0.000000000000000000000000000000e+00
-4.903664799950937776884529739618e+03	-1.991715907648849222429110472632e-05	-1.453387549556530973591389477306e-04	0.000000000000000000000000000000e+00
-4.903564799950937413086649030447e+03	-2.017718419146963959457177772983e-05	-1.451727738536120213084373853363e-04	0.000000000000000000000000000000e+00
-4.903464799950937049288768321276e+03	-2.043856747053001839098916592175e-05	-1.450054315588720783413573256482e-04	0.000000000000000000000000000000e+00
-4.903364799950936685490887612104e+03	-2.070131001322508980779305010067e-05	-1.448367318666148311368663259557e-04	0.000000000000000000000000000000e+00
-4.903264799950936321693006902933e+03	-2.096541289587430055411411411459e-05	-1.446666785902014462465714483841e-04	0.000000000000000000000000000000e+00
-4.903164799950935957895126193762e+03	-2.123087717149640680624339550420e-05	-1.444952755610903489397189858323e-04	0.000000000000000000000000000000e+00
-4.903064799950935594097245484591e+03	-2.149770386974522506451715231357e-05	-1.443225266287545798925967543980e-04	0.000000000000000000000000000000e+00
-4.902964799950935230299364775419e+03	-2.176589399684577603348925589621e-05	-1.441484356605986910920130794622e-04	0.000000000000000000000000000000e+00
-4.902864799950934866501484066248e+03	-2.203544853553083168978647676806e-05	-1.439730065418753977932869725365e-04	0.000000000000000000000000000000e+00
-4.902764799950934502703603357077e+03	-2.230636844497789264270097564502e-05	-1.437962431756016883771520653568e-04	0.000000000000000000000000000000e+00
-4.902664799950934138905722647905e+03	-2.257865466074657207059747654476e-05	-1.436181494824747173662260468774e-04	0.000000000000000000000000000000e+00
-4.902564799950933775107841938734e+03	-2.285230809471638623313512195256e-05	-1.434387294007872105505024817873e-04	0.000000000000000000000000000000e+00
-4.902464799950933411309961229563e+03	-2.312732963502494817117222103420e-05	-1.432579868863426532724081319259e-04	0.000000000000000000000000000000e+00
-4.902364799950933047512080520391e+03	-2.340372014600661541633072615376e-05	-1.430759259123699908208826592215e-04	0.000000000000000000000000000000e+00
-4.902264799950932683714199811220e+03	-2.368148046813152394758465735247e-05	-1.428925504694380306698608951166e-04	0.000000000000000000000000000000e+00
-4.902164799950932319916319102049e+03	-2.396061141794505244058573201205e-05	-1.427078645653694381409404279282e-04	0.000000000000000000000000000000e+00
-4.902064799950931956118438392878e+03	-2.424111378800772358598977773703e-05	-1.425218722251544068053974445576e-04	0.000000000000000000000000000000e+00
-4.901964799950931592320557683706e+03	-2.452298834683548826667530418089e-05	-1.423345774908640578356594508236e-04	0.000000000000000000000000000000e+00
-4.901864799950931228522676974535e+03	-2.480623583884048407341253728031e-05	-1.421459844215632972556917490436e-04	0.000000000000000000000000000000e+00
-4.901764799950930864724796265364e+03	-2.509085698427219700821534653645e-05	-1.419560970932234834560037306517e-04	0.000000000000000000000000000000e+00
-4.901664799950930500926915556192e+03	-2.537685247915904670416679944633e-05	-1.417649195986346881328404867517e-04	0.000000000000000000000000000000e+00
-4.901564799950930137129034847021e+03	-2.566422299525042565490444423926e-05	-1.415724560473175235465054244699e-04	0.000000000000000000000000000000e+00
-4.901464799950929773331154137850e+03	-2.595296917995912130299775155695e-05	-1.413787105654348613594656347558e-04	0.000000000000000000000000000000e+00
-4.901364799950929409533273428679e+03	-2.624309165630423279556675264512e-05	-1.411836872957029551632623931567e-04	0.000000000000000000000000000000e+00
-4.901264799950929045735392719507e+03	-2.653459102285448753945178157476e-05	-1.409873903973022919548785392152e-04	0.000000000000000000000000000000e+00
-4.901164799950928681937512010336e+03	-2.682746785367201176604294576844e-05	-1.407898240457882267726713587663e-04	0.000000000000000000000000000000e+00
-4.901064799950928318139631301165e+03	-2.712172269825649750752891153915e-05	-1.405909924330011294413278477577e-04	0.000000000000000000000000000000e+00
-4.900964799950927954341750591993e+03	-2.741735608148986762851867515778e-05	-1.403908997669762060561682304183e-04	0.000000000000000000000000000000e+00
-4.900864799950927590543869882822e+03	-2.771436850358135420974159401908e-05	-1.401895502718531036270149803258e-04	0.000000000000000000000000000000e+00
-4.900764799950927226745989173651e+03	-2.801276044001301738887999004390e-05	-1.399869481877850268310842229980e-04	0.000000000000000000000000000000e+00
-4.900664799950926862948108464479e+03	-2.831253234148571821106148138636e-05	-1.397830977708476650304969535199e-04	0.000000000000000000000000000000e+00
-4.900564799950926499150227755308e+03	-2.861368463386550821956136325674e-05	-1.395780032929476856089212599699e-04	0.000000000000000000000000000000e+00
-4.900464799950926135352347046137e+03	-2.891621771813051710187797427309e-05	-1.393716690417309291526171133313e-04	0.000000000000000000000000000000e+00
-4.900364799950925771554466336966e+03	-2.922013197031826046414990094569e-05	-1.391640993204902793708294117536e-04	0.000000000000000000000000000000e+00
-4.900264799950925407756585627794e+03	-2.952542774147339822710112144932e-05	-1.389552984480732348605835912991e-04	0.000000000000000000000000000000e+00
-4.900164799950925043958704918623e+03	-2.983210535759593009098693261461e-05	-1.387452707587891285057751789012e-04	0.000000000000000000000000000000e+00
-4.900064799950924680160824209452e+03	-3.014016511958988566778107343058e-05	-1.385340206023159945105532875331e-04	0.000000000000000000000000000000e+00
-4.899964799950924316362943500280e+03	-3.044960730321243812983647569759e-05	-1.383215523436072185922696142768e-04	0.000000000000000000000000000000e+00
-4.899864799950923952565062791109e+03	-3.076043215902348880886468807105e-05	-1.381078703627977544935584441887e-04	0.000000000000000000000000000000e+00
-4.899764799950923588767182081938e+03	-3.107263991233569564017966135872e-05	-1.378929790551100965489278449283e-04	0.000000000000000000000000000000e+00
-4.899664799950923224969301372766e+03	-3.138623076316496578099662917438e-05	-1.376768828307599269906991157342e-04	0.000000000000000000000000000000e+00
-4.899564799950922861171420663595e+03	-3.170120488618142595531324001712e-05	-1.374595861148613837841858664746e-04	0.000000000000000000000000000000e+00
-4.899464799950922497373539954424e+03	-3.201756243066083664405505060380e-05	-1.372410933473321387274929117339e-04	0.000000000000000000000000000000e+00
-4.899364799950922133575659245253e+03	-3.233530352043647383740790357542e-05	-1.370214089827980960805547949732e-04	0.000000000000000000000000000000e+00
-4.899264799950921769777778536081e+03	-3.265442825385149190186434564609e-05	-1.368005374904977659335225670389e-04	0.000000000000000000000000000000e+00
-4.899164799950921405979897826910e+03	-3.297493670371171335187546191925e-05	-1.365784833541863936296617554333e-04	0.000000000000000000000000000000e+00
-4.899064799950921042182017117739e+03	-3.329682891723893361753464081865e-05	-1.363552510720397368225442757961e-04	0.000000000000000000000000000000e+00
-4.898964799950920678384136408567e+03	-3.362010491602467304565748928979e-05	-1.361308451565575172725885977343e-04	0.000000000000000000000000000000e+00
-4.898864799950920314586255699396e+03	-3.394476469598440323931221040965e-05	-1.359052701344666829082197256895e-04	0.000000000000000000000000000000e+00
-4.898764799950919950788374990225e+03	-3.427080822731222740700970930128e-05	-1.356785305466243175213231220155e-04	0.000000000000000000000000000000e+00
-4.898664799950919586990494281054e+03	-3.459823545443607570792562966311e-05	-1.354506309479201438868839479923e-04	0.000000000000000000000000000000e+00
-4.898564799950919223192613571882e+03	-3.492704629597334105425496253439e-05	-1.352215759071789455674633684268e-04	0.000000000000000000000000000000e+00
-4.898464799950918859394732862711e+03	-3.525724064468700280454427353760e-05	-1.349913700070625279317515499145e-04	0.000000000000000000000000000000e+00
-4.898364799950918495596852153540e+03	-3.558881836744222479547439252912e-05	-1.347600178439714352276318498625e-04	0.000000000000000000000000000000e+00
-4.898264799950918131798971444368e+03	-3.592177930516343448835714369238e-05	-1.345275240279464779198648205494e-04	0.000000000000000000000000000000e+00
-4.898164799950917768001090735197e+03	-3.625612327279189000660969410816e-05	-1.342938931825697721367945947080e-04	0.000000000000000000000000000000e+00
-4.898064799950917404203210026026e+03	-3.659185005924371473541578669852e-05	-1.340591299448657249069466468328e-04	0.000000000000000000000000000000e+00
-4.897964799950917040405329316854e+03	-3.692895942736845369368248181985e-05	-1.338232389652015586097022481482e-04	0.000000000000000000000000000000e+00
-4.897864799950916676607448607683e+03	-3.726745111390802292928442485120e-05	-1.335862249071876727956470487513e-04	0.000000000000000000000000000000e+00
-4.897764799950916312809567898512e+03	-3.760732482945625522550298081015e-05	-1.333480924475776536412136019649e-04	0.000000000000000000000000000000e+00
-4.897664799950915949011687189341e+03	-3.794858025841887948833436317031e-05	-1.331088462761680665628893915908e-04	0.000000000000000000000000000000e+00
-4.897564799950915585213806480169e+03	-3.829121705897396769598464705275e-05	-1.328684910956978964657188013732e-04	0.000000000000000000000000000000e+00
-4.897464799950915221415925770998e+03	-3.863523486303293750197818123837e-05	-1.326270316217478524665335237742e-04	0.000000000000000000000000000000e+00
-4.897364799950914857618045061827e+03	-3.898063327620194108528994814122e-05	-1.323844725826392389363139745484e-04	0.000000000000000000000000000000e+00
-4.897264799950914493820164352655e+03	-3.932741187774387741672710294694e-05	-1.321408187193326910172791466280e-04	0.000000000000000000000000000000e+00
-4.897164799950914130022283643484e+03	-3.967557022054078399607088267764e-05	-1.318960747853265848793247183579e-04	0.000000000000000000000000000000e+00
-4.897064799950913766224402934313e+03	-4.002510783105679101909549211236e-05	-1.316502455465552040309723524913e-04	0.000000000000000000000000000000e+00
-4.896964799950913402426522225142e+03	-4.037602420930154988303745211553e-05	-1.314033357812865803696672495349e-04	0.000000000000000000000000000000e+00
-4.896864799950913038628641515970e+03	-4.072831882879414958304256644261e-05	-1.311553502800202268118584525425e-04	0.000000000000000000000000000000e+00
-4.896764799950912674830760806799e+03	-4.108199113652753455211766309141e-05	-1.309062938453844362422101577081e-04	0.000000000000000000000000000000e+00
-4.896664799950912311032880097628e+03	-4.143704055293345782590500037124e-05	-1.306561712920334720425957764078e-04	0.000000000000000000000000000000e+00
-4.896564799950911947234999388456e+03	-4.179346647184787466458924520829e-05	-1.304049874465444062553859394527e-04	0.000000000000000000000000000000e+00
-4.896464799950911583437118679285e+03	-4.215126826047688505215427223760e-05	-1.301527471473137680113563163786e-04	0.000000000000000000000000000000e+00
-4.896364799950911219639237970114e+03	-4.251044525936315053409042530319e-05	-1.298994552444539209070523133605e-04	0.000000000000000000000000000000e+00
-4.896264799950910855841357260942e+03	-4.287099678235283960366086564164e-05	-1.296451165996891693316106497491e-04	0.000000000000000000000000000000e+00
-4.896164799950910492043476551771e+03	-4.323292211656306775540911657707e-05	-1.293897360862516479531464375086e-04	0.000000000000000000000000000000e+00
-4.896064799950910128245595842600e+03	-4.359622052234983898217138276188e-05	-1.291333185887770214697600756892e-04	0.000000000000000000000000000000e+00
-4.895964799950909764447715133429e+03	-4.396089123327648193933006592893e-05	-1.288758690031998319948380871125e-04	0.000000000000000000000000000000e+00
-4.895864799950909400649834424257e+03	-4.432693345608264853894425749914e-05	-1.286173922366487109170823943671e-04	0.000000000000000000000000000000e+00
-4.895764799950909036851953715086e+03	-4.469434637065374622474922539084e-05	-1.283578932073412926049421622920e-04	0.000000000000000000000000000000e+00
-4.895664799950908673054073005915e+03	-4.506312912999095978208718982216e-05	-1.280973768444788841655568312206e-04	0.000000000000000000000000000000e+00
-4.895564799950908309256192296743e+03	-4.543328086018170682870709331524e-05	-1.278358480881409725733732773989e-04	0.000000000000000000000000000000e+00
-4.895464799950907945458311587572e+03	-4.580480066037067606423208165900e-05	-1.275733118891794878532741641664e-04	0.000000000000000000000000000000e+00
-4.895364799950907581660430878401e+03	-4.617768760273133308181386924574e-05	-1.273097732091127952131631717592e-04	0.000000000000000000000000000000e+00
-4.895264799950907217862550169230e+03	-4.655194073243796150460976912555e-05	-1.270452370200194432310614178760e-04	0.000000000000000000000000000000e+00
-4.895164799950906854064669460058e+03	-4.692755906763823944708238777856e-05	-1.267797083044317765169323175556e-04	0.000000000000000000000000000000e+00
-4.895064799950906490266788750887e+03	-4.730454159942625643343189212331e-05	-1.265131920552293044290176338151e-04	0.000000000000000000000000000000e+00
-4.894964799950906126468908041716e+03	-4.768288729181616050854103372458e-05	-1.262456932755317716345760947760e-04	0.000000000000000000000000000000e+00
-4.894864799950905762671027332544e+03	-4.806259508171623902978916720308e-05	-1.259772169785920931453504501008e-04	0.000000000000000000000000000000e+00
-4.894764799950905398873146623373e+03	-4.844366387890355511247966746602e-05	-1.257077681876890725126000303291e-04	0.000000000000000000000000000000e+00
-4.894664799950905035075265914202e+03	-4.882609256599910584756285558683e-05	-1.254373519360198760766444969761e-04	0.000000000000000000000000000000e+00
-4.894564799950904671277385205030e+03	-4.920987999844346841033654316178e-05	-1.251659732665923174810274076663e-04	0.000000000000000000000000000000e+00
-4.894464799950904307479504495859e+03	-4.959502500447302215155070959085e-05	-1.248936372321168982411909720298e-04	0.000000000000000000000000000000e+00
-4.894364799950903943681623786688e+03	-4.998152638509667890828053193886e-05	-1.246203488948987398929335590481e-04	0.000000000000000000000000000000e+00
-4.894264799950903579883743077517e+03	-5.036938291407311475830418934230e-05	-1.243461133267291637751611466101e-04	0.000000000000000000000000000000e+00
-4.894164799950903216085862368345e+03	-5.075859333788852354677617606526e-05	-1.240709356087772166025301467940e-04	0.000000000000000000000000000000e+00
-4.894064799950902852287981659174e+03	-5.114915637573495994783190354838e-05	-1.237948208314809520926014219100e-04	0.000000000000000000000000000000e+00
-4.893964799950902488490100950003e+03	-5.154107071948914331211560879709e-05	-1.235177740944384415424511791670e-04	0.000000000000000000000000000000e+00
-4.893864799950902124692220240831e+03	-5.193433503369181716792166159102e-05	-1.232398005062986488800103046515e-04	0.000000000000000000000000000000e+00
-4.893764799950901760894339531660e+03	-5.232894795552765082342211444555e-05	-1.229609051846521972951864487555e-04	0.000000000000000000000000000000e+00
-4.893664799950901397096458822489e+03	-5.272490809480563563613544908470e-05	-1.226810932559217564002257416789e-04	0.000000000000000000000000000000e+00
-4.893564799950901033298578113317e+03	-5.312221403394005048853587780400e-05	-1.224003698552524564951288210679e-04	0.000000000000000000000000000000e+00
-4.893464799950900669500697404146e+03	-5.352086432793194903595815348218e-05	-1.221187401264019233623064897287e-04	0.000000000000000000000000000000e+00
-4.893364799950900305702816694975e+03	-5.392085750435118227932504431088e-05	-1.218362092216302859561810612021e-04	0.000000000000000000000000000000e+00
-4.893264799950899941904935985804e+03	-5.432219206331892935764316110436e-05	-1.215527823015898723846631157564e-04	0.000000000000000000000000000000e+00
-4.893164799950899578107055276632e+03	-5.472486647749079077037576146481e-05	-1.212684645352148652330467881733e-04	0.000000000000000000000000000000e+00
-4.893064799950899214309174567461e+03	-5.512887919204043047716537473413e-05	-1.209832610996106587323076220208e-04	0.000000000000000000000000000000e+00
-4.892964799950898850511293858290e+03	-5.553422862464371266479762345725e-05	-1.206971771799431210597103314441e-04	0.000000000000000000000000000000e+00
-4.892864799950898486713413149118e+03	-5.594091316546342804909633383836e-05	-1.204102179693276262464549097864e-04	0.000000000000000000000000000000e+00
-4.892764799950898122915532439947e+03	-5.634893117713450129153268663984e-05	-1.201223886687179912176326457285e-04	0.000000000000000000000000000000e+00
-4.892664799950897759117651730776e+03	-5.675828099474977439823850100531e-05	-1.198336944867951824392204862590e-04	0.000000000000000000000000000000e+00
-4.892564799950897395319771021605e+03	-5.716896092584634577263291710381e-05	-1.195441406398558734872766828872e-04	0.000000000000000000000000000000e+00
-4.892464799950897031521890312433e+03	-5.758096925039239715902669725089e-05	-1.192537323517008535393377210987e-04	0.000000000000000000000000000000e+00
-4.892364799950896667724009603262e+03	-5.799430422077463044994855012604e-05	-1.189624748535232867880165330554e-04	0.000000000000000000000000000000e+00
-4.892264799950896303926128894091e+03	-5.840896406178615850313118329495e-05	-1.186703733837967821192205253311e-04	0.000000000000000000000000000000e+00
-4.892164799950895940128248184919e+03	-5.882494697061502615101011293142e-05	-1.183774331881633272650980459595e-04	0.000000000000000000000000000000e+00
-4.892064799950895576330367475748e+03	-5.924225111683323942999082611927e-05	-1.180836595193210738791861347252e-04	0.000000000000000000000000000000e+00
-4.891964799950895212532486766577e+03	-5.966087464238634368706576394104e-05	-1.177890576369119599812324006294e-04	0.000000000000000000000000000000e+00
-4.891864799950894848734606057405e+03	-6.008081566158350990619965714679e-05	-1.174936328074092104292724947356e-04	0.000000000000000000000000000000e+00
-4.891764799950894484936725348234e+03	-6.050207226108822412217330688478e-05	-1.171973903040046341038002419843e-04	0.000000000000000000000000000000e+00
-4.891664799950894121138844639063e+03	-6.092464249990950538298645211555e-05	-1.169003354064958533293019926624e-04	0.000000000000000000000000000000e+00
-4.891564799950893757340963929892e+03	-6.134852440939365903708330174382e-05	-1.166024734011733435604107889105e-04	0.000000000000000000000000000000e+00
-4.891464799950893393543083220720e+03	-6.177371599321659922671862164023e-05	-1.163038095807073375427889705414e-04	0.000000000000000000000000000000e+00
-4.891364799950893029745202511549e+03	-6.220021522737665927230144014004e-05	-1.160043492440346346063206883770e-04	0.000000000000000000000000000000e+00
-4.891264799950892665947321802378e+03	-6.262802006018804580177866681012e-05	-1.157040976962452066703970765538e-04	0.000000000000000000000000000000e+00
-4.891164799950892302149441093206e+03	-6.305712841227478077099632969293e-05	-1.154030602484687229340384884146e-04	0.000000000000000000000000000000e+00
-4.891064799950891938351560384035e+03	-6.348753817656522624272852350913e-05	-1.151012422177609390407451717131e-04	0.000000000000000000000000000000e+00
-4.890964799950891574553679674864e+03	-6.391924721828708350415682026835e-05	-1.147986489269899642706035391981e-04	0.000000000000000000000000000000e+00
-4.890864799950891210755798965693e+03	-6.435225337496308336323463938911e-05	-1.144952857047223796545937224423e-04	0.000000000000000000000000000000e+00
-4.890764799950890846957918256521e+03	-6.478655445640708302086629988281e-05	-1.141911578851092612212070331879e-04	0.000000000000000000000000000000e+00
-4.890664799950890483160037547350e+03	-6.522214824472082701691671990929e-05	-1.138862708077720406127375518679e-04	0.000000000000000000000000000000e+00
-4.890564799950890119362156838179e+03	-6.565903249429122317225304694688e-05	-1.135806298176883250439922479202e-04	0.000000000000000000000000000000e+00
-4.890464799950889755564276129007e+03	-6.609720493178810642176390643954e-05	-1.132742402650775410781480712075e-04	0.000000000000000000000000000000e+00
-4.890364799950889391766395419836e+03	-6.653666325616266672120929781542e-05	-1.129671075052864699823917948862e-04	0.000000000000000000000000000000e+00
-4.890264799950889027968514710665e+03	-6.697740513864639195010242112005e-05	-1.126592368986746882158697657950e-04	0.000000000000000000000000000000e+00
-4.890164799950888664170634001493e+03	-6.741942822275053936315059033291e-05	-1.123506338104999130499475623601e-04	0.000000000000000000000000000000e+00
-4.890064799950888300372753292322e+03	-6.786273012426618980036385764265e-05	-1.120413036108032126631980918141e-04	0.000000000000000000000000000000e+00
-4.889964799950887936574872583151e+03	-6.830730843126483044572272440575e-05	-1.117312516742941484737539070693e-04	0.000000000000000000000000000000e+00
-4.889864799950887572776991873980e+03	-6.875316070409953389704071913258e-05	-1.114204833802357819463879629041e-04	0.000000000000000000000000000000e+00
-4.889764799950887208979111164808e+03	-6.920028447540669288944037429445e-05	-1.111090041123296136369585918047e-04	0.000000000000000000000000000000e+00
-4.889664799950886845181230455637e+03	-6.964867725010828356738828981420e-05	-1.107968192586003867115829191192e-04	0.000000000000000000000000000000e+00
-4.889564799950886481383349746466e+03	-7.009833650541469796287075144647e-05	-1.104839342112808633607559660739e-04	0.000000000000000000000000000000e+00
-4.889464799950886117585469037294e+03	-7.054925969082813212718274797908e-05	-1.101703543666964250306167238946e-04	0.000000000000000000000000000000e+00
-4.889364799950885753787588328123e+03	-7.100144422814657057391185546180e-05	-1.098560851251496862067413839981e-04	0.000000000000000000000000000000e+00
-4.889264799950885389989707618952e+03	-7.145488751146827216542689598100e-05	-1.095411318908049184625563832185e-04	0.000000000000000000000000000000e+00
-4.889164799950885026191826909781e+03	-7.190958690719687941561577559924e-05	-1.092255000715724609552242929666e-04	0.000000000000000000000000000000e+00
-4.889064799950884662393946200609e+03	-7.236553975404702923612809684073e-05	-1.089091950789930360538396159065e-04	0.000000000000000000000000000000e+00
-4.888964799950884298596065491438e+03	-7.282274336305054644128548213544e-05	-1.085922223281219565474073340816e-04	0.000000000000000000000000000000e+00
-4.888864799950883934798184782267e+03	-7.328119501756323356418676429058e-05	-1.082745872374133193002943009731e-04	0.000000000000000000000000000000e+00
-4.888764799950883571000304073095e+03	-7.374089197327218922137226364555e-05	-1.079562952286040362773547607311e-04	0.000000000000000000000000000000e+00
-4.888664799950883207202423363924e+03	-7.420183145820365502604715191026e-05	-1.076373517265978926741101795450e-04	0.000000000000000000000000000000e+00
-4.888564799950882843404542654753e+03	-7.466401067273151302260830730617e-05	-1.073177621593494559691303602555e-04	0.000000000000000000000000000000e+00
-4.888464799950882479606661945581e+03	-7.512742678958627101214878818425e-05	-1.069975319577479849764145569679e-04	0.000000000000000000000000000000e+00
-4.888364799950882115808781236410e+03	-7.559207695386463063663001760162e-05	-1.066766665555011898199738729076e-04	0.000000000000000000000000000000e+00
-4.888264799950881752010900527239e+03	-7.605795828303966532677599099443e-05	-1.063551713890190325659951264825e-04	0.000000000000000000000000000000e+00
-4.888164799950881388213019818068e+03	-7.652506786697147258841794625894e-05	-1.060330518972974058822603127261e-04	0.000000000000000000000000000000e+00
-4.888064799950881024415139108896e+03	-7.699340276791847681014252513521e-05	-1.057103135218017574874574404653e-04	0.000000000000000000000000000000e+00
-4.887964799950880660617258399725e+03	-7.746296002054924706697186520543e-05	-1.053869617063506739429099012817e-04	0.000000000000000000000000000000e+00
-4.887864799950880296819377690554e+03	-7.793373663195491123523855891975e-05	-1.050630018969994373392515263355e-04	0.000000000000000000000000000000e+00
-4.887764799950879933021496981382e+03	-7.840572958166208510349254323657e-05	-1.047384395419234600103572385699e-04	0.000000000000000000000000000000e+00
-4.887664799950879569223616272211e+03	-7.887893582164641134713001235923e-05	-1.044132800913017870099094852598e-04	0.000000000000000000000000000000e+00
-4.887564799950879205425735563040e+03	-7.935335227634669481421719750003e-05	-1.040875289972004088525844855972e-04	0.000000000000000000000000000000e+00
-4.887464799950878841627854853868e+03	-7.982897584267949859723745298368e-05	-1.037611917134556962279828828954e-04	0.000000000000000000000000000000e+00
-4.887364799950878477829974144697e+03	-8.030580339005443128372330185982e-05	-1.034342736955576314266530557617e-04	0.000000000000000000000000000000e+00
-4.887264799950878114032093435526e+03	-8.078383176038986788775747571734e-05	-1.031067804005331617388588338891e-04	0.000000000000000000000000000000e+00
-4.887164799950877750234212726355e+03	-8.126305776812938906541322614530e-05	-1.027787172868293631179670288844e-04	0.000000000000000000000000000000e+00
-4.887064799950877386436332017183e+03	-8.174347820025862690600931825813e-05	-1.024500898141967258165793697167e-04	0.000000000000000000000000000000e+00
-4.886964799950877022638451308012e+03	-8.222508981632282900730429586744e-05	-1.021209034435722773923385653383e-04	0.000000000000000000000000000000e+00
-4.886864799950876658840570598841e+03	-8.270788934844486978408689692444e-05	-1.017911636369627599238429915829e-04	0.000000000000000000000000000000e+00
-4.886764799950876295042689889669e+03	-8.319187350134388519301564812736e-05	-1.014608758573277665689799098558e-04	0.000000000000000000000000000000e+00
-4.886664799950875931244809180498e+03	-8.367703895235447666359901441879e-05	-1.011300455684628510182043736876e-04	0.000000000000000000000000000000e+00
-4.886564799950875567446928471327e+03	-8.416338235144648423531610337278e-05	-1.007986782348826098427638231492e-04	0.000000000000000000000000000000e+00
-4.886464799950875203649047762156e+03	-8.465090032124527469076930019654e-05	-1.004667793217037512903955231991e-04	0.000000000000000000000000000000e+00
-4.886364799950874839851167052984e+03	-8.513958945705268021014039403482e-05	-1.001343542945281776335511580989e-04	0.000000000000000000000000000000e+00
-4.886264799950874476053286343813e+03	-8.562944632686843846915147882015e-05	-9.980140861932599975498564548460e-05	0.000000000000000000000000000000e+00
-4.886164799950874112255405634642e+03	-8.612046747141224260074787721919e-05	-9.946794776231861949598173078257e-05	0.000000000000000000000000000000e+00
-4.886064799950873748457524925470e+03	-8.661264940414630615281299519381e-05	-9.913397718986173068941164521206e-05	0.000000000000000000000000000000e+00
-4.885964799950873384659644216299e+03	-8.710598861129857856718666786477e-05	-9.879950236832836085038023199445e-05	0.000000000000000000000000000000e+00
-4.885864799950873020861763507128e+03	-8.760048155188643499713396778361e-05	-9.846452876399189931434091649365e-05	0.000000000000000000000000000000e+00
-4.885764799950872657063882797956e+03	-8.809612465774100309359034843837e-05	-9.812906184290911182268452028765e-05	0.000000000000000000000000000000e+00
-4.885664799950872293266002088785e+03	-8.859291433353203189249303051156e-05	-9.779310707080319576590954344653e-05	0.000000000000000000000000000000e+00
-4.885564799950871929468121379614e+03	-8.909084695679334346078009909675e-05	-9.745666991294680832173813467278e-05	0.000000000000000000000000000000e+00
-4.885464799950871565670240670443e+03	-8.958991887794882664347584366737e-05	-9.711975583404510814575921751057e-05	0.000000000000000000000000000000e+00
-4.885364799950871201872359961271e+03	-9.009012642033900001691665293535e-05	-9.678237029811882416712592869246e-05	0.000000000000000000000000000000e+00
-4.885264799950870838074479252100e+03	-9.059146588024818470569893280597e-05	-9.644451876838733793678021255502e-05	0.000000000000000000000000000000e+00
-4.885164799950870474276598542929e+03	-9.109393352693217864313179887858e-05	-9.610620670715172531809594724805e-05	0.000000000000000000000000000000e+00
-4.885064799950870110478717833757e+03	-9.159752560264658135299326024992e-05	-9.576743957567790659773931949417e-05	0.000000000000000000000000000000e+00
-4.884964799950869746680837124586e+03	-9.210223832267559306973686572562e-05	-9.542822283407978304400204327962e-05	0.000000000000000000000000000000e+00
-4.884864799950869382882956415415e+03	-9.260806787536146438000184133443e-05	-9.508856194120234636008026640752e-05	0.000000000000000000000000000000e+00
-4.884764799950869019085075706244e+03	-9.311501042213444730762800238821e-05	-9.474846235450489655757072560149e-05	0.000000000000000000000000000000e+00
-4.884664799950868655287194997072e+03	-9.362306209754339691997415684455e-05	-9.440792952994420561985827733409e-05	0.000000000000000000000000000000e+00
-4.884564799950868291489314287901e+03	-9.413221900928683372015981500880e-05	-9.406696892185780313824783327448e-05	0.000000000000000000000000000000e+00
-4.884464799950867927691433578730e+03	-9.464247723824464300808323447001e-05	-9.372558598284722129051482752971e-05	0.000000000000000000000000000000e+00
-4.884364799950867563893552869558e+03	-9.515383283851032989505286385779e-05	-9.338378616366129402956430816118e-05	0.000000000000000000000000000000e+00
-4.884264799950867200095672160387e+03	-9.566628183742384352455934148907e-05	-9.304157491307953758725296511400e-05	0.000000000000000000000000000000e+00
-4.884164799950866836297791451216e+03	-9.617982023560497049918804890467e-05	-9.269895767779550387315684600864e-05	0.000000000000000000000000000000e+00
-4.884064799950866472499910742044e+03	-9.669444400698725685609075108928e-05	-9.235593990230024229355632048311e-05	0.000000000000000000000000000000e+00
-4.883964799950866108702030032873e+03	-9.721014909885252635365210371887e-05	-9.201252702876574801789388846629e-05	0.000000000000000000000000000000e+00
-4.883864799950865744904149323702e+03	-9.772693143186600862187818350435e-05	-9.166872449692851866544923700175e-05	0.000000000000000000000000000000e+00
-4.883764799950865381106268614531e+03	-9.824478690011194165123548094343e-05	-9.132453774397309743948714100270e-05	0.000000000000000000000000000000e+00
-4.883664799950865017308387905359e+03	-9.876371137112982480279338437512e-05	-9.097997220441575178667692469503e-05	0.000000000000000000000000000000e+00
-4.883564799950864653510507196188e+03	-9.928370068595115970934428251127e-05	-9.063503330998811139893045485394e-05	0.000000000000000000000000000000e+00
-4.883464799950864289712626487017e+03	-9.980475065913682814530000220188e-05	-9.028972648952096884556600686622e-05	0.000000000000000000000000000000e+00
-4.883364799950863925914745777845e+03	-1.003268570788149848926201768151e-04	-8.994405716882805310041781865493e-05	0.000000000000000000000000000000e+00
-4.883264799950863562116865068674e+03	-1.008500157067195740229897937823e-04	-8.959803077058991148916289315451e-05	0.000000000000000000000000000000e+00
-4.883164799950863198318984359503e+03	-1.013742222782293059659200484823e-04	-8.925165271423785939928358112994e-05	0.000000000000000000000000000000e+00
-4.883064799950862834521103650331e+03	-1.018994725024072986506798454975e-04	-8.890492841583797064761163220226e-05	0.000000000000000000000000000000e+00
-4.882964799950862470723222941160e+03	-1.024257620620412607493135426218e-04	-8.855786328797518982061665049343e-05	0.000000000000000000000000000000e+00
-4.882864799950862106925342231989e+03	-1.029530866136842034682177815519e-04	-8.821046273963744461469455027114e-05	0.000000000000000000000000000000e+00
-4.882764799950861743127461522818e+03	-1.034814417876957486509131856067e-04	-8.786273217609992080678188441922e-05	0.000000000000000000000000000000e+00
-4.882664799950861379329580813646e+03	-1.040108231882839518768479880606e-04	-8.751467699880935077749732897701e-05	0.000000000000000000000000000000e+00
-4.882564799950861015531700104475e+03	-1.045412263935477896340323078483e-04	-8.716630260526839690197326016019e-05	0.000000000000000000000000000000e+00
-4.882464799950860651733819395304e+03	-1.050726469555200801725414194721e-04	-8.681761438892014336090457993222e-05	0.000000000000000000000000000000e+00
-4.882364799950860287935938686132e+03	-1.056050804002110684318496702794e-04	-8.646861773903266926676047798850e-05	0.000000000000000000000000000000e+00
-4.882264799950859924138057976961e+03	-1.061385222276525124116691722875e-04	-8.611931804058368955263197408456e-05	0.000000000000000000000000000000e+00
-4.882164799950859560340177267790e+03	-1.066729679119423658539833610348e-04	-8.576972067414527717624239677718e-05	0.000000000000000000000000000000e+00
-4.882064799950859196542296558619e+03	-1.072084129012899894736396411155e-04	-8.541983101576874795428373499107e-05	0.000000000000000000000000000000e+00
-4.881964799950858832744415849447e+03	-1.077448526180619585001368987420e-04	-8.506965443686957250180730172318e-05	0.000000000000000000000000000000e+00
-4.881864799950858468946535140276e+03	-1.082822824588284123204992570599e-04	-8.471919630411239659183164629752e-05	0.000000000000000000000000000000e+00
-4.881764799950858105148654431105e+03	-1.088206977944099462232360742142e-04	-8.436846197929621059274918337678e-05	0.000000000000000000000000000000e+00
-4.881664799950857741350773721933e+03	-1.093600939699250723484424963061e-04	-8.401745681923955956331429018036e-05	0.000000000000000000000000000000e+00
-4.881564799950857377552893012762e+03	-1.099004663048382633965677213084e-04	-8.366618617566590242543012045928e-05	0.000000000000000000000000000000e+00
-4.881464799950857013755012303591e+03	-1.104418100930085519907966618014e-04	-8.331465539508909310967982309037e-05	0.000000000000000000000000000000e+00
-4.881364799950856649957131594419e+03	-1.109841206027386450354635383242e-04	-8.296286981869891591096638494562e-05	0.000000000000000000000000000000e+00
-4.881264799950856286159250885248e+03	-1.115273930768246072806060276150e-04	-8.261083478224678347447834658723e-05	0.000000000000000000000000000000e+00
-4.881164799950855922361370176077e+03	-1.120716227326061547502414339483e-04	-8.225855561593154320187276651311e-05	0.000000000000000000000000000000e+00
-4.881064799950855558563489466906e+03	-1.126168047620174360616204789487e-04	-8.190603764428537852514827788397e-05	0.000000000000000000000000000000e+00
-4.880964799950855194765608757734e+03	-1.131629343316384236082031145010e-04	-8.155328618605988636337117414499e-05	0.000000000000000000000000000000e+00
-4.880864799950854830967728048563e+03	-1.137100065827467926336119541375e-04	-8.120030655411219523698296285374e-05	0.000000000000000000000000000000e+00
-4.880764799950854467169847339392e+03	-1.142580166313704372743620396591e-04	-8.084710405529131377506957267798e-05	0.000000000000000000000000000000e+00
-4.880664799950854103371966630220e+03	-1.148069595683404880460953823018e-04	-8.049368399032450632768487253088e-05	0.000000000000000000000000000000e+00
-4.880564799950853739574085921049e+03	-1.153568304593448714309017466562e-04	-8.014005165370388541860868780731e-05	0.000000000000000000000000000000e+00
-4.880464799950853375776205211878e+03	-1.159076243449824793283614576822e-04	-7.978621233357305840821344089520e-05	0.000000000000000000000000000000e+00
-4.880364799950853011978324502707e+03	-1.164593362408178128450386701331e-04	-7.943217131161399099676528878788e-05	0.000000000000000000000000000000e+00
-4.880264799950852648180443793535e+03	-1.170119611374362495002238171438e-04	-7.907793386293395204288819710925e-05	0.000000000000000000000000000000e+00
-4.880164799950852284382563084364e+03	-1.175654940004998254277079894337e-04	-7.872350525595264811740819910213e-05	0.000000000000000000000000000000e+00
-4.880064799950851920584682375193e+03	-1.181199297708035596786435572625e-04	-7.836889075228945292488774709838e-05	0.000000000000000000000000000000e+00
-4.879964799950851556786801666021e+03	-1.186752633643323748355996594128e-04	-7.801409560665078580295878074580e-05	0.000000000000000000000000000000e+00
-4.879864799950851192988920956850e+03	-1.192314896723184919650681545811e-04	-7.765912506671772061461744840472e-05	0.000000000000000000000000000000e+00
-4.879764799950850829191040247679e+03	-1.197886035612994218811644397960e-04	-7.730398437303363529810029675104e-05	0.000000000000000000000000000000e+00
-4.879664799950850465393159538507e+03	-1.203465998731765120629416676579e-04	-7.694867875889207825719495748018e-05	0.000000000000000000000000000000e+00
-4.879564799950850101595278829336e+03	-1.209054734252740221202640502618e-04	-7.659321345022478382934955076777e-05	0.000000000000000000000000000000e+00
-4.879464799950849737797398120165e+03	-1.214652190103987278082392498035e-04	-7.623759366548985038410796155617e-05	0.000000000000000000000000000000e+00
-4.879364799950849373999517410994e+03	-1.220258313969001078003184801446e-04	-7.588182461556006749934383259770e-05	0.000000000000000000000000000000e+00
-4.879264799950849010201636701822e+03	-1.225873053287310319049013829229e-04	-7.552591150361140576782043032367e-05	0.000000000000000000000000000000e+00
-4.879164799950848646403755992651e+03	-1.231496355255090591456629267597e-04	-7.516985952501169633913069567654e-05	0.000000000000000000000000000000e+00
-4.879064799950848282605875283480e+03	-1.237128166825782237328579249436e-04	-7.481367386720944598690885563030e-05	0.000000000000000000000000000000e+00
-4.878964799950847918807994574308e+03	-1.242768434710713224781303276600e-04	-7.445735970962285546394937574277e-05	0.000000000000000000000000000000e+00
-4.878864799950847555010113865137e+03	-1.248417105379728527306260055241e-04	-7.410092222352900048765178553367e-05	0.000000000000000000000000000000e+00
-4.878764799950847191212233155966e+03	-1.254074125061824110990288394518e-04	-7.374436657195316180326422061952e-05	0.000000000000000000000000000000e+00
-4.878664799950846827414352446795e+03	-1.259739439745786884847916775598e-04	-7.338769790955839919261577408705e-05	0.000000000000000000000000000000e+00
-4.878564799950846463616471737623e+03	-1.265412995180839530063449105413e-04	-7.303092138253524745559325248578e-05	0.000000000000000000000000000000e+00
-4.878464799950846099818591028452e+03	-1.271094736877290479193369776567e-04	-7.267404212849161567952527285286e-05	0.000000000000000000000000000000e+00
-4.878364799950845736020710319281e+03	-1.276784610107190129531240518901e-04	-7.231706527634286269141938863214e-05	0.000000000000000000000000000000e+00
-4.878264799950845372222829610109e+03	-1.282482559904991935382373435814e-04	-7.195999594620210290316086876317e-05	0.000000000000000000000000000000e+00
-4.878164799950845008424948900938e+03	-1.288188531068218921349366468121e-04	-7.160283924927064768198303745805e-05	0.000000000000000000000000000000e+00
-4.878064799950844644627068191767e+03	-1.293902468158135345577958164043e-04	-7.124560028772867711389926714816e-05	0.000000000000000000000000000000e+00
-4.877964799950844280829187482595e+03	-1.299624315500423784013744876731e-04	-7.088828415462611505504231246277e-05	0.000000000000000000000000000000e+00
-4.877864799950843917031306773424e+03	-1.305354017185867906720303510681e-04	-7.053089593377363970827520489593e-05	0.000000000000000000000000000000e+00
-4.877764799950843553233426064253e+03	-1.311091517071040133107090452924e-04	-7.017344069963399235539958098684e-05	0.000000000000000000000000000000e+00
-4.877664799950843189435545355082e+03	-1.316836758778994708168202931731e-04	-6.981592351721339450958125905089e-05	0.000000000000000000000000000000e+00
-4.877564799950842825637664645910e+03	-1.322589685699965928681459681471e-04	-6.945834944195324967084609335544e-05	0.000000000000000000000000000000e+00
-4.877464799950842461839783936739e+03	-1.328350240992072603569973399118e-04	-6.910072351962199415937454505254e-05	0.000000000000000000000000000000e+00
-4.877364799950842098041903227568e+03	-1.334118367582026037920783778645e-04	-6.874305078620720544681221841898e-05	0.000000000000000000000000000000e+00
-4.877264799950841734244022518396e+03	-1.339894008165844793267068579823e-04	-6.838533626780787311790626992192e-05	0.000000000000000000000000000000e+00
-4.877164799950841370446141809225e+03	-1.345677105209574597830674003163e-04	-6.802758498052695443521209472948e-05	0.000000000000000000000000000000e+00
-4.877064799950841006648261100054e+03	-1.351467600950012322522791885504e-04	-6.766980193036405187654441784062e-05	0.000000000000000000000000000000e+00
-4.876964799950840642850380390882e+03	-1.357265437395436462157671808626e-04	-6.731199211310841593308013086627e-05	0.000000000000000000000000000000e+00
-4.876864799950840279052499681711e+03	-1.363070556326342495576109392630e-04	-6.695416051423211053778700163619e-05	0.000000000000000000000000000000e+00
-4.876764799950839915254618972540e+03	-1.368882899296182853628167652715e-04	-6.659631210878340888681403697547e-05	0.000000000000000000000000000000e+00
-4.876664799950839551456738263369e+03	-1.374702407632112850267847026231e-04	-6.623845186128040610131634258195e-05	0.000000000000000000000000000000e+00
-4.876564799950839187658857554197e+03	-1.380529022435741763608074705871e-04	-6.588058472560491649235026034859e-05	0.000000000000000000000000000000e+00
-4.876464799950838823860976845026e+03	-1.386362684583888524834927036267e-04	-6.552271564489654700862153458019e-05	0.000000000000000000000000000000e+00
-4.876364799950838460063096135855e+03	-1.392203334729343370233800580849e-04	-6.516484955144702818224944351755e-05	0.000000000000000000000000000000e+00
-4.876264799950838096265215426683e+03	-1.398050913301634101074816252108e-04	-6.480699136659476191496542796244e-05	0.000000000000000000000000000000e+00
-4.876164799950837732467334717512e+03	-1.403905360507796951357456505249e-04	-6.444914600061964031485484127870e-05	0.000000000000000000000000000000e+00
-4.876064799950837368669454008341e+03	-1.409766616333154502869323687619e-04	-6.409131835263810847858750863182e-05	0.000000000000000000000000000000e+00
-4.875964799950837004871573299170e+03	-1.415634620542096852851415844654e-04	-6.373351331049844411408278332942e-05	0.000000000000000000000000000000e+00
-4.875864799950836641073692589998e+03	-1.421509312678868202674264953345e-04	-6.337573575067626755613625633146e-05	0.000000000000000000000000000000e+00
-4.875764799950836277275811880827e+03	-1.427390632068359951727110068731e-04	-6.301799053817037704269821141168e-05	0.000000000000000000000000000000e+00
-4.875664799950835913477931171656e+03	-1.433278517816906772863044805533e-04	-6.266028252639874662147795314482e-05	0.000000000000000000000000000000e+00
-4.875564799950835549680050462484e+03	-1.439172908813090006208829096934e-04	-6.230261655709484931719988054510e-05	0.000000000000000000000000000000e+00
-4.875464799950835185882169753313e+03	-1.445073743728543763480132167132e-04	-6.194499746020418358676690173681e-05	0.000000000000000000000000000000e+00
-4.875364799950834822084289044142e+03	-1.450980961018768079610896659659e-04	-6.158743005378109793002128213857e-05	0.000000000000000000000000000000e+00
-4.875264799950834458286408334970e+03	-1.456894498923946672241935829106e-04	-6.122991914388584589346714581737e-05	0.000000000000000000000000000000e+00
-4.875164799950834094488527625799e+03	-1.462814295469768495917134432105e-04	-6.087246952448192567706325428745e-05	0.000000000000000000000000000000e+00
-4.875064799950833730690646916628e+03	-1.468740288468256072543227652716e-04	-6.051508597733367723903175061650e-05	0.000000000000000000000000000000e+00
-4.874964799950833366892766207457e+03	-1.474672415518597345506640605706e-04	-6.015777327190414367494644687362e-05	0.000000000000000000000000000000e+00
-4.874864799950833003094885498285e+03	-1.480610614007984039003362752851e-04	-5.980053616525321719989138902207e-05	0.000000000000000000000000000000e+00
-4.874764799950832639297004789114e+03	-1.486554821112453541025882897131e-04	-5.944337940193602907610823105067e-05	0.000000000000000000000000000000e+00
-4.874664799950832275499124079943e+03	-1.492504973797736478411529725818e-04	-5.908630771390165124876819868760e-05	0.000000000000000000000000000000e+00
-4.874564799950831911701243370771e+03	-1.498461008820109441851131659718e-04	-5.872932582039204870349644038718e-05	0.000000000000000000000000000000e+00
-4.874464799950831547903362661600e+03	-1.504422862727252047706366644420e-04	-5.837243842784132320323023379594e-05	0.000000000000000000000000000000e+00
-4.874364799950831184105481952429e+03	-1.510390471859109962939060611831e-04	-5.801565022977522807562031359474e-05	0.000000000000000000000000000000e+00
-4.874264799950830820307601243258e+03	-1.516363772348761453697546519592e-04	-5.765896590671098115602963285475e-05	0.000000000000000000000000000000e+00
-4.874164799950830456509720534086e+03	-1.522342700123289897014972060774e-04	-5.730239012605734878107524576940e-05	0.000000000000000000000000000000e+00
-4.874064799950830092711839824915e+03	-1.528327190904660900366840436959e-04	-5.694592754201504826655835800331e-05	0.000000000000000000000000000000e+00
-4.873964799950829728913959115744e+03	-1.534317180210604300138327316105e-04	-5.658958279547739433088318627973e-05	0.000000000000000000000000000000e+00
-4.873864799950829365116078406572e+03	-1.540312603355501039001373975168e-04	-5.623336051393127755539114165373e-05	0.000000000000000000000000000000e+00
-4.873764799950829001318197697401e+03	-1.546313395451274651151013506123e-04	-5.587726531135842744776529023021e-05	0.000000000000000000000000000000e+00
-4.873664799950828637520316988230e+03	-1.552319491408287897502016328133e-04	-5.552130178813696688476866936135e-05	0.000000000000000000000000000000e+00
-4.873564799950828273722436279058e+03	-1.558330825936244550845855005861e-04	-5.516547453094327826310719342651e-05	0.000000000000000000000000000000e+00
-4.873464799950827909924555569887e+03	-1.564347333545094975715272767047e-04	-5.480978811265414747709925902264e-05	0.000000000000000000000000000000e+00
-4.873364799950827546126674860716e+03	-1.570368948545947671360800690366e-04	-5.445424709224925348578782990927e-05	0.000000000000000000000000000000e+00
-4.873264799950827182328794151545e+03	-1.576395605051984609434878592538e-04	-5.409885601471392893059564332958e-05	0.000000000000000000000000000000e+00
-4.873164799950826818530913442373e+03	-1.582427236979382263737381464352e-04	-5.374361941094223923736858394840e-05	0.000000000000000000000000000000e+00
-4.873064799950826454733032733202e+03	-1.588463778048236705719292727323e-04	-5.338854179764038697907080344152e-05	0.000000000000000000000000000000e+00
-4.872964799950826090935152024031e+03	-1.594505161783493578896153675117e-04	-5.303362767723040761781369556438e-05	0.000000000000000000000000000000e+00
-4.872864799950825727137271314859e+03	-1.600551321515883223221832221128e-04	-5.267888153775420406006377294084e-05	0.000000000000000000000000000000e+00
-4.872764799950825363339390605688e+03	-1.606602190382859594169895345317e-04	-5.232430785277787259118439933125e-05	0.000000000000000000000000000000e+00
-4.872664799950824999541509896517e+03	-1.612657701329545144926930211327e-04	-5.196991108129637439942000165516e-05	0.000000000000000000000000000000e+00
-4.872564799950824635743629187346e+03	-1.618717787109679503293468982861e-04	-5.161569566763852558426844963080e-05	0.000000000000000000000000000000e+00
-4.872464799950824271945748478174e+03	-1.624782380286573027494689824834e-04	-5.126166604137229209671444696284e-05	0.000000000000000000000000000000e+00
-4.872364799950823908147867769003e+03	-1.630851413234064698799807846541e-04	-5.090782661721043026890540228457e-05	0.000000000000000000000000000000e+00
-4.872264799950823544349987059832e+03	-1.636924818137485706202871593717e-04	-5.055418179491645938074262378592e-05	0.000000000000000000000000000000e+00
-4.872164799950823180552106350660e+03	-1.643002526994626283710076997124e-04	-5.020073595921093238206994735506e-05	0.000000000000000000000000000000e+00
-4.872064799950822816754225641489e+03	-1.649084471616708239688486870023e-04	-4.984749347967809963814989071551e-05	0.000000000000000000000000000000e+00
-4.871964799950822452956344932318e+03	-1.655170583629361551972897226293e-04	-4.949445871067284372568292893924e-05	0.000000000000000000000000000000e+00
-4.871864799950822089158464223146e+03	-1.661260794473605570831936661946e-04	-4.914163599122799369958713988638e-05	0.000000000000000000000000000000e+00
-4.871764799950821725360583513975e+03	-1.667355035406834558742855678659e-04	-4.878902964496197139669317333066e-05	0.000000000000000000000000000000e+00
-4.871664799950821361562702804804e+03	-1.673453237503808922227721556197e-04	-4.843664397998676300009096573618e-05	0.000000000000000000000000000000e+00
-4.871564799950820997764822095633e+03	-1.679555331657649154195044438609e-04	-4.808448328881626329797324692628e-05	0.000000000000000000000000000000e+00
-4.871464799950820633966941386461e+03	-1.685661248580836010443895212063e-04	-4.773255184827493842686721436941e-05	0.000000000000000000000000000000e+00
-4.871364799950820270169060677290e+03	-1.691770918806213938774540839205e-04	-4.738085391940685453309942132272e-05	0.000000000000000000000000000000e+00
-4.871264799950819906371179968119e+03	-1.697884272687999929109942121030e-04	-4.702939374738504524743956669575e-05	0.000000000000000000000000000000e+00
-4.871164799950819542573299258947e+03	-1.704001240402795887274312036652e-04	-4.667817556142124507797749877192e-05	0.000000000000000000000000000000e+00
-4.871064799950819178775418549776e+03	-1.710121751950606158731993389210e-04	-4.632720357467597516870627671892e-05	0.000000000000000000000000000000e+00
-4.870964799950818814977537840605e+03	-1.716245737155859660185569515178e-04	-4.597648198416896109502055578488e-05	0.000000000000000000000000000000e+00
-4.870864799950818451179657131433e+03	-1.722373125668435805881578692933e-04	-4.562601497068995723502965455864e-05	0.000000000000000000000000000000e+00
-4.870764799950818087381776422262e+03	-1.728503846964694499674375371967e-04	-4.527580669870988962525878984700e-05	0.000000000000000000000000000000e+00
-4.870664799950817723583895713091e+03	-1.734637830348511819151396951000e-04	-4.492586131629237828711068147847e-05	0.000000000000000000000000000000e+00
-4.870564799950817359786015003920e+03	-1.740775004952318952364948012601e-04	-4.457618295500561869529679293045e-05	0.000000000000000000000000000000e+00
-4.870464799950816995988134294748e+03	-1.746915299738146284524303863961e-04	-4.422677572983466304581967598608e-05	0.000000000000000000000000000000e+00
-4.870364799950816632190253585577e+03	-1.753058643498670737294331534173e-04	-4.387764373909401323207990497366e-05	0.000000000000000000000000000000e+00
-4.870264799950816268392372876406e+03	-1.759204964858268529104973199040e-04	-4.352879106434062717306127110461e-05	0.000000000000000000000000000000e+00
-4.870164799950815904594492167234e+03	-1.765354192274071730168333305144e-04	-4.318022177028729105974919066924e-05	0.000000000000000000000000000000e+00
-4.870064799950815540796611458063e+03	-1.771506254037028883253912514562e-04	-4.283193990471637107230948315895e-05	0.000000000000000000000000000000e+00
-4.869964799950815176998730748892e+03	-1.777661078272970503373617834342e-04	-4.248394949839392423923678521192e-05	0.000000000000000000000000000000e+00
-4.869864799950814813200850039721e+03	-1.783818592943677830073290202506e-04	-4.213625456498420231979049055404e-05	0.000000000000000000000000000000e+00
-4.869764799950814449402969330549e+03	-1.789978725847957271785637622941e-04	-4.178885910096454193345463790088e-05	0.000000000000000000000000000000e+00
-4.869664799950814085605088621378e+03	-1.796141404622717289638056392675e-04	-4.144176708554062738389459075172e-05	0.000000000000000000000000000000e+00
-4.869564799950813721807207912207e+03	-1.802306556744051244372400999438e-04	-4.109498248056213972993766514463e-05	0.000000000000000000000000000000e+00
-4.869464799950813358009327203035e+03	-1.808474109528322953770185232969e-04	-4.074850923043881920863201751004e-05	0.000000000000000000000000000000e+00
-4.869364799950812994211446493864e+03	-1.814643990133257400038102602480e-04	-4.040235126205686647148443424449e-05	0.000000000000000000000000000000e+00
-4.869264799950812630413565784693e+03	-1.820816125559034689800064210630e-04	-4.005651248469579783035784958933e-05	0.000000000000000000000000000000e+00
-4.869164799950812266615685075521e+03	-1.826990442649389164049555933644e-04	-3.971099678994562576402060916081e-05	0.000000000000000000000000000000e+00
-4.869064799950811902817804366350e+03	-1.833166868092711489657969936573e-04	-3.936580805162450698688261785385e-05	0.000000000000000000000000000000e+00
-4.868964799950811539019923657179e+03	-1.839345328423155629792712373316e-04	-3.902095012569673610717396750047e-05	0.000000000000000000000000000000e+00
-4.868864799950811175222042948008e+03	-1.845525750021749880093457907293e-04	-3.867642685019114586093824659230e-05	0.000000000000000000000000000000e+00
-4.868764799950810811424162238836e+03	-1.851708059117511699556007931378e-04	-3.833224204511994102689484420488e-05	0.000000000000000000000000000000e+00
-4.868664799950810447626281529665e+03	-1.857892181788565794022666244345e-04	-3.798839951239789825953446777973e-05	0.000000000000000000000000000000e+00
-4.868564799950810083828400820494e+03	-1.864078043963267620683477154842e-04	-3.764490303576199960308365510819e-05	0.000000000000000000000000000000e+00
-4.868464799950809720030520111322e+03	-1.870265571421330145183981041868e-04	-3.730175638069143869996607820738e-05	0.000000000000000000000000000000e+00
-4.868364799950809356232639402151e+03	-1.876454689794954935541659857279e-04	-3.695896329432808778518715353556e-05	0.000000000000000000000000000000e+00
-4.868264799950808992434758692980e+03	-1.882645324569965966567813842047e-04	-3.661652750539731704642470999644e-05	0.000000000000000000000000000000e+00
-4.868164799950808628636877983809e+03	-1.888837401086949116350843791423e-04	-3.627445272412928154630654131729e-05	0.000000000000000000000000000000e+00
-4.868064799950808264838997274637e+03	-1.895030844542394373244964533853e-04	-3.593274264218059439171190638795e-05	0.000000000000000000000000000000e+00
-4.867964799950807901041116565466e+03	-1.901225579989842379667608351923e-04	-3.559140093255639970262413362967e-05	0.000000000000000000000000000000e+00
-4.867864799950807537243235856295e+03	-1.907421532341035041654975223935e-04	-3.525043124953291314317010973767e-05	0.000000000000000000000000000000e+00
-4.867764799950807173445355147123e+03	-1.913618626367068848923014279251e-04	-3.490983722858034192342013835031e-05	0.000000000000000000000000000000e+00
-4.867664799950806809647474437952e+03	-1.919816786699553886989810802532e-04	-3.456962248628624525832037095441e-05	0.000000000000000000000000000000e+00
-4.867564799950806445849593728781e+03	-1.926015937831774475601231966237e-04	-3.422979062027931495496707592352e-05	0.000000000000000000000000000000e+00
-4.867464799950806082051713019609e+03	-1.932216004119856312369607476143e-04	-3.389034520915357612822274568920e-05	0.000000000000000000000000000000e+00
-4.867364799950805718253832310438e+03	-1.938416909783934158513496459619e-04	-3.355128981239304192599193221724e-05	0.000000000000000000000000000000e+00
-4.867264799950805354455951601267e+03	-1.944618578909325758759946145560e-04	-3.321262797029676127778460847928e-05	0.000000000000000000000000000000e+00
-4.867164799950804990658070892096e+03	-1.950820935447708742802724879439e-04	-3.287436320390432742920283626376e-05	0.000000000000000000000000000000e+00
-4.867064799950804626860190182924e+03	-1.957023903218301050417615716270e-04	-3.253649901492179305224211605108e-05	0.000000000000000000000000000000e+00
-4.866964799950804263062309473753e+03	-1.963227405909044880234770591443e-04	-3.219903888564805969404319929694e-05	0.000000000000000000000000000000e+00
-4.866864799950803899264428764582e+03	-1.969431367077794704269211312209e-04	-3.186198627890166702519500474544e-05	0.000000000000000000000000000000e+00
-4.866764799950803535466548055410e+03	-1.975635710153508806108391127054e-04	-3.152534463794804287396084108153e-05	0.000000000000000000000000000000e+00
-4.866664799950803171668667346239e+03	-1.981840358437444342756816872964e-04	-3.118911738642718016511004575086e-05	0.000000000000000000000000000000e+00
-4.866564799950802807870786637068e+03	-1.988045235104356201188274821945e-04	-3.085330792828177464467293011907e-05	0.000000000000000000000000000000e+00
-4.866464799950802444072905927896e+03	-1.994250263203699107504573984073e-04	-3.051791964768578950930114079831e-05	0.000000000000000000000000000000e+00
-4.866364799950802080275025218725e+03	-2.000455365660833801852436231172e-04	-3.018295590897346388089238222729e-05	0.000000000000000000000000000000e+00
-4.866264799950801716477144509554e+03	-2.006660465278235923845817634259e-04	-2.984842005656879900779739067662e-05	0.000000000000000000000000000000e+00
-4.866164799950801352679263800383e+03	-2.012865484736709234796919743005e-04	-2.951431541491546120623695736995e-05	0.000000000000000000000000000000e+00
-4.866064799950800988881383091211e+03	-2.019070346596602634654804564462e-04	-2.918064528840714558764225794452e-05	0.000000000000000000000000000000e+00
-4.865964799950800625083502382040e+03	-2.025274973299028534196725148675e-04	-2.884741296131839718378669923382e-05	0.000000000000000000000000000000e+00
-4.865864799950800261285621672869e+03	-2.031479287167088003483034208685e-04	-2.851462169773589285784107238975e-05	0.000000000000000000000000000000e+00
-4.865764799950799897487740963697e+03	-2.037683210407096191362635861921e-04	-2.818227474149017044882485627522e-05	0.000000000000000000000000000000e+00
-4.865664799950799533689860254526e+03	-2.043886665109812894938756677732e-04	-2.785037531608780514945367112745e-05	0.000000000000000000000000000000e+00
-4.865564799950799169891979545355e+03	-2.050089573251676652691777302806e-04	-2.751892662464407716309613971539e-05	0.000000000000000000000000000000e+00
-4.865464799950798806094098836184e+03	-2.056291856696040734955865936229e-04	-2.718793184981606965346795368177e-05	0.000000000000000000000000000000e+00
-4.865364799950798442296218127012e+03	-2.062493437194414013305387989305e-04	-2.685739415373625119717176934486e-05	0.000000000000000000000000000000e+00
-4.865264799950798078498337417841e+03	-2.068694236387704811497290080524e-04	-2.652731667794651224589683180533e-05	0.000000000000000000000000000000e+00
-4.865164799950797714700456708670e+03	-2.074894175807467195868372122902e-04	-2.619770254333266576267369440956e-05	0.000000000000000000000000000000e+00
-4.865064799950797350902575999498e+03	-2.081093176877151331490706231975e-04	-2.586855485005942897284297865568e-05	0.000000000000000000000000000000e+00
-4.864964799950796987104695290327e+03	-2.087291160913357090933573090297e-04	-2.553987667750586590094744043888e-05	0.000000000000000000000000000000e+00
-4.864864799950796623306814581156e+03	-2.093488049127090644581372647082e-04	-2.521167108420130085794270968780e-05	0.000000000000000000000000000000e+00
-4.864764799950796259508933871984e+03	-2.099683762625024032507509152978e-04	-2.488394110776170287872670339180e-05	0.000000000000000000000000000000e+00
-4.864664799950795895711053162813e+03	-2.105878222410758802106423015488e-04	-2.455668976482656143877844612256e-05	0.000000000000000000000000000000e+00
-4.864564799950795531913172453642e+03	-2.112071349386091814129967625391e-04	-2.422992005099621279232482984334e-05	0.000000000000000000000000000000e+00
-4.864464799950795168115291744471e+03	-2.118263064352284572380846761064e-04	-2.390363494076966775401214826413e-05	0.000000000000000000000000000000e+00
-4.864364799950794804317411035299e+03	-2.124453288011335806012569449308e-04	-2.357783738748290704276451557053e-05	0.000000000000000000000000000000e+00
-4.864264799950794440519530326128e+03	-2.130641940967257304435922282693e-04	-2.325253032324765435222453657804e-05	0.000000000000000000000000000000e+00
-4.864164799950794076721649616957e+03	-2.136828943727352462730872950658e-04	-2.292771665889064070030338438055e-05	0.000000000000000000000000000000e+00
-4.864064799950793712923768907785e+03	-2.143014216703497537563904984381e-04	-2.260339928389334989344491844143e-05	0.000000000000000000000000000000e+00
-4.863964799950793349125888198614e+03	-2.149197680213426697812956200906e-04	-2.227958106633225188186742116159e-05	0.000000000000000000000000000000e+00
-4.863864799950792985328007489443e+03	-2.155379254482019785697788361034e-04	-2.195626485281952400578295292455e-05	0.000000000000000000000000000000e+00
-4.863764799950792621530126780272e+03	-2.161558859642593330516874283731e-04	-2.163345346844424319193538053252e-05	0.000000000000000000000000000000e+00
-4.863664799950792257732246071100e+03	-2.167736415738194001839173052915e-04	-2.131114971671409314617033625705e-05	0.000000000000000000000000000000e+00
-4.863564799950791893934365361929e+03	-2.173911842722894502150793316630e-04	-2.098935637949755943698279536669e-05	0.000000000000000000000000000000e+00
-4.863464799950791530136484652758e+03	-2.180085060463094338411432770997e-04	-2.066807621696660908191048311444e-05	0.000000000000000000000000000000e+00
-4.863364799950791166338603943586e+03	-2.186255988738821406762447008276e-04	-2.034731196753985463677311118502e-05	0.000000000000000000000000000000e+00
-4.863264799950790802540723234415e+03	-2.192424547245037371942522064217e-04	-2.002706634782624344533891180831e-05	0.000000000000000000000000000000e+00
-4.863164799950790438742842525244e+03	-2.198590655592946028259321300524e-04	-1.970734205256922461557342329819e-05	0.000000000000000000000000000000e+00
-4.863064799950790074944961816072e+03	-2.204754233311304100016020379726e-04	-1.938814175459141405126126112002e-05	0.000000000000000000000000000000e+00
-4.862964799950789711147081106901e+03	-2.210915199847735023493816575169e-04	-1.906946810473977447965981957267e-05	0.000000000000000000000000000000e+00
-4.862864799950789347349200397730e+03	-2.217073474570045168389326173397e-04	-1.875132373183128337013059194760e-05	0.000000000000000000000000000000e+00
-4.862764799950788983551319688559e+03	-2.223228976767543582909042454432e-04	-1.843371124259910568440705425086e-05	0.000000000000000000000000000000e+00
-4.862664799950788619753438979387e+03	-2.229381625652363636217595521671e-04	-1.811663322163928162289447953981e-05	0.000000000000000000000000000000e+00
-4.862564799950788255955558270216e+03	-2.235531340360787371391443345559e-04	-1.780009223135791920260631582273e-05	0.000000000000000000000000000000e+00
-4.862464799950787892157677561045e+03	-2.241678039954573382029623385137e-04	-1.748409081191887472607818243553e-05	0.000000000000000000000000000000e+00
-4.862364799950787528359796851873e+03	-2.247821643422286857268849180613e-04	-1.716863148119196857510453113616e-05	0.000000000000000000000000000000e+00
-4.862264799950787164561916142702e+03	-2.253962069680631253101865674182e-04	-1.685371673470169567171650371051e-05	0.000000000000000000000000000000e+00
-4.862164799950786800764035433531e+03	-2.260099237575784842605580715613e-04	-1.653934904557645771145529822732e-05	0.000000000000000000000000000000e+00
-4.862064799950786436966154724360e+03	-2.266233065884736995118653446468e-04	-1.622553086449830022828209885599e-05	0.000000000000000000000000000000e+00
-4.861964799950786073168274015188e+03	-2.272363473316630147480488233214e-04	-1.591226461965316126738814728192e-05	0.000000000000000000000000000000e+00
-4.861864799950785709370393306017e+03	-2.278490378514101233169142357582e-04	-1.559955271668164860656390080518e-05	0.000000000000000000000000000000e+00
-4.861764799950785345572512596846e+03	-2.284613700054627719298466770326e-04	-1.528739753863032858546833203661e-05	0.000000000000000000000000000000e+00
-4.861664799950784981774631887674e+03	-2.290733356451875540969048694606e-04	-1.497580144590352315466658117415e-05	0.000000000000000000000000000000e+00
-4.861564799950784617976751178503e+03	-2.296849266157048932972956079013e-04	-1.466476677621564902575385103134e-05	0.000000000000000000000000000000e+00
-4.861464799950784254178870469332e+03	-2.302961347560243514104999507097e-04	-1.435429584454404640652281505142e-05	0.000000000000000000000000000000e+00
-4.861364799950783890380989760160e+03	-2.309069518991800997777252835164e-04	-1.404439094308236338974442414251e-05	0.000000000000000000000000000000e+00
-4.861264799950783526583109050989e+03	-2.315173698723667426290634407948e-04	-1.373505434119444347951938256713e-05	0.000000000000000000000000000000e+00
-4.861164799950783162785228341818e+03	-2.321273804970752218258117638428e-04	-1.342628828536874505432049953235e-05	0.000000000000000000000000000000e+00
-4.861064799950782798987347632647e+03	-2.327369755892290468634459044139e-04	-1.311809499917327582606697139456e-05	0.000000000000000000000000000000e+00
-4.860964799950782435189466923475e+03	-2.333461469593207959251357497266e-04	-1.281047668321107448248259014223e-05	0.000000000000000000000000000000e+00
-4.860864799950782071391586214304e+03	-2.339548864125487253554785960219e-04	-1.250343551507620563141998798473e-05	0.000000000000000000000000000000e+00
-4.860764799950781707593705505133e+03	-2.345631857489537314999383799119e-04	-1.219697364931029007000754665890e-05	0.000000000000000000000000000000e+00
-4.860664799950781343795824795961e+03	-2.351710367635563938594478461397e-04	-1.189109321735957037861897145348e-05	0.000000000000000000000000000000e+00
-4.860564799950780979997944086790e+03	-2.357784312464943977157710852666e-04	-1.158579632753248642867711232229e-05	0.000000000000000000000000000000e+00
-4.860464799950780616200063377619e+03	-2.363853609831600651770833199095e-04	-1.128108506495781840253244537875e-05	0.000000000000000000000000000000e+00
-4.860364799950780252402182668447e+03	-2.369918177543380759589308759416e-04	-1.097696149154333972717580147904e-05	0.000000000000000000000000000000e+00
-4.860264799950779888604301959276e+03	-2.375977933363435405308972114824e-04	-1.067342764593502057936681010064e-05	0.000000000000000000000000000000e+00
-4.860164799950779524806421250105e+03	-2.382032795011601545784318822996e-04	-1.037048554347674299866248481816e-05	0.000000000000000000000000000000e+00
-4.860064799950779161008540540934e+03	-2.388082680165785974101683164506e-04	-1.006813717617059028878404719487e-05	0.000000000000000000000000000000e+00
-4.859964799950778797210659831762e+03	-2.394127506463351472056760860241e-04	-9.766384512637649720949786780189e-06	0.000000000000000000000000000000e+00
-4.859864799950778433412779122591e+03	-2.400167191502504859985933638455e-04	-9.465229498079359032360058368027e-06	0.000000000000000000000000000000e+00
-4.859764799950778069614898413420e+03	-2.406201652843687215001938772829e-04	-9.164674054239410272361572584732e-06	0.000000000000000000000000000000e+00
-4.859664799950777705817017704248e+03	-2.412230808010965715532797348786e-04	-8.864720079366163562445933565836e-06	0.000000000000000000000000000000e+00
-4.859564799950777342019136995077e+03	-2.418254574493428196366173743570e-04	-8.565369448175640226784098574253e-06	0.000000000000000000000000000000e+00
-4.859464799950776978221256285906e+03	-2.424272869746578516845364470456e-04	-8.266624011815042777254029793266e-06	0.000000000000000000000000000000e+00
-4.859364799950776614423375576735e+03	-2.430285611193734368520175115336e-04	-7.968485597826818693620483380347e-06	0.000000000000000000000000000000e+00
-4.859264799950776250625494867563e+03	-2.436292716227427251202142244324e-04	-7.670956010113279857328197341992e-06	0.000000000000000000000000000000e+00
-4.859164799950775886827614158392e+03	-2.442294102210803533221927796859e-04	-7.374037028901754769018902363475e-06	0.000000000000000000000000000000e+00
-4.859064799950775523029733449221e+03	-2.448289686479028764293230935323e-04	-7.077730410710308278122993019821e-06	0.000000000000000000000000000000e+00
-4.858964799950775159231852740049e+03	-2.454279386340691717326156773282e-04	-6.782037888313999178372705467499e-06	0.000000000000000000000000000000e+00
-4.858864799950774795433972030878e+03	-2.460263119079211953897645681621e-04	-6.486961170711695998027535720043e-06	0.000000000000000000000000000000e+00
-4.858764799950774431636091321707e+03	-2.466240801954247660772445716049e-04	-6.192501943093428961955269895778e-06	0.000000000000000000000000000000e+00
-4.858664799950774067838210612535e+03	-2.472212352203106739030602501117e-04	-5.898661866808315395018305626884e-06	0.000000000000000000000000000000e+00
-4.858564799950773704040329903364e+03	-2.478177687042157893194949114246e-04	-5.605442579333028073579163474971e-06	0.000000000000000000000000000000e+00
-4.858464799950773340242449194193e+03	-2.484136723668246057167285911760e-04	-5.312845694240818383586449913381e-06	0.000000000000000000000000000000e+00
-4.858364799950772976444568485022e+03	-2.490089379260105109659129141164e-04	-5.020872801171100214471902656310e-06	0.000000000000000000000000000000e+00
-4.858264799950772612646687775850e+03	-2.496035570979776552734408223699e-04	-4.729525465799573413034836977253e-06	0.000000000000000000000000000000e+00
-4.858164799950772248848807066679e+03	-2.501975215974027648251076794139e-04	-4.438805229808932537093144748974e-06	0.000000000000000000000000000000e+00
-4.858064799950771885050926357508e+03	-2.507908231375771180605982468848e-04	-4.148713610860112628022852709897e-06	0.000000000000000000000000000000e+00
-4.857964799950771521253045648336e+03	-2.513834534305486303681909099339e-04	-3.859252102564105036471182874624e-06	0.000000000000000000000000000000e+00
-4.857864799950771157455164939165e+03	-2.519754041872643182502222725105e-04	-3.570422174454320431353539222474e-06	0.000000000000000000000000000000e+00
-4.857764799950770793657284229994e+03	-2.525666671177125466481172555433e-04	-3.282225271959530332353469073148e-06	0.000000000000000000000000000000e+00
-4.857664799950770429859403520823e+03	-2.531572339310657641583968135990e-04	-2.994662816377360484387760639069e-06	0.000000000000000000000000000000e+00
-4.857564799950770066061522811651e+03	-2.537470963358231840385770272661e-04	-2.707736204848347508981464687450e-06	0.000000000000000000000000000000e+00
-4.857464799950769702263642102480e+03	-2.543362460399535736332854440889e-04	-2.421446810330563067717576583582e-06	0.000000000000000000000000000000e+00
-4.857364799950769338465761393309e+03	-2.549246747510384232711377894276e-04	-2.135795981574791138201275392250e-06	0.000000000000000000000000000000e+00
-4.857264799950768974667880684137e+03	-2.555123741764148983211801802184e-04	-1.850785043100288472208347564929e-06	0.000000000000000000000000000000e+00
-4.857164799950768610869999974966e+03	-2.560993360233192791403089572100e-04	-1.566415295171099225139351752978e-06	0.000000000000000000000000000000e+00
-4.857064799950768247072119265795e+03	-2.566855519990302383903646443741e-04	-1.282688013772943026779074782162e-06	0.000000000000000000000000000000e+00
-4.856964799950767883274238556623e+03	-2.572710138110123351956604054180e-04	-9.996044505906542587464133631237e-07	0.000000000000000000000000000000e+00
-4.856864799950767519476357847452e+03	-2.578557131670597261409449973968e-04	-7.171658329862159490732283206871e-07	0.000000000000000000000000000000e+00
-4.856764799950767155678477138281e+03	-2.584396417754399846895829728766e-04	-4.353733639773434970450852708745e-07	0.000000000000000000000000000000e+00
-4.856664799950766791880596429110e+03	-2.590227913450377579714090092722e-04	-1.542282222166454921768714934199e-07	0.000000000000000000000000000000e+00
-4.856564799950766428082715719938e+03	-2.596051535854990198817771052120e-04	1.262684380286409667151119665118e-07	0.000000000000000000000000000000e+00
-4.856464799950766064284835010767e+03	-2.601867202073749447098494069763e-04	4.061154868963627398990075961782e-07	0.000000000000000000000000000000e+00
-4.856364799950765700486954301596e+03	-2.607674829222662686578626534128e-04	6.853118189485626746327738209597e-07	0.000000000000000000000000000000e+00
-4.856264799950765336689073592424e+03	-2.613474334429674887300687480263e-04	9.638563531900383617363227417574e-07	0.000000000000000000000000000000e+00
-4.856164799950764972891192883253e+03	-2.619265634836113868823270767194e-04	1.241748033086320251078315049509e-06	0.000000000000000000000000000000e+00
-4.856064799950764609093312174082e+03	-2.625048647598134999615882012591e-04	1.518985826581073731719262812079e-06	0.000000000000000000000000000000e+00
-4.855964799950764245295431464911e+03	-2.630823289888166438554861770172e-04	1.795568726112941535034733982201e-06	0.000000000000000000000000000000e+00
-4.855864799950763881497550755739e+03	-2.636589478896357086924739920875e-04	2.071495748631787709061321742232e-06	0.000000000000000000000000000000e+00
-4.855764799950763517699670046568e+03	-2.642347131832024540419590064033e-04	2.346765935614378315932689739176e-06	0.000000000000000000000000000000e+00
-4.855664799950763153901789337397e+03	-2.648096165925104125346556394049e-04	2.621378353079481064713800869681e-06	0.000000000000000000000000000000e+00
-4.855564799950762790103908628225e+03	-2.653836498427597934829380577071e-04	2.895332091602401032050511514582e-06	0.000000000000000000000000000000e+00
-4.855464799950762426306027919054e+03	-2.659568046615025491315187355923e-04	3.168626266328914989426615220203e-06	0.000000000000000000000000000000e+00
-4.855364799950762062508147209883e+03	-2.665290727787876035384528883299e-04	3.441260016988643512302146337811e-06	0.000000000000000000000000000000e+00
-4.855264799950761698710266500711e+03	-2.671004459273058646157084083939e-04	3.713232507907840330583972704437e-06	0.000000000000000000000000000000e+00
-4.855164799950761334912385791540e+03	-2.676709158425357782708220444334e-04	3.984542928021595532296888347856e-06	0.000000000000000000000000000000e+00
-4.855064799950760971114505082369e+03	-2.682404742628884488676865860413e-04	4.255190490885476760894202963303e-06	0.000000000000000000000000000000e+00
-4.854964799950760607316624373198e+03	-2.688091129298531933682070427238e-04	4.525174434686564784011044565437e-06	0.000000000000000000000000000000e+00
-4.854864799950760243518743664026e+03	-2.693768235881429870537395743213e-04	4.794494022253924514758317149132e-06	0.000000000000000000000000000000e+00
-4.854764799950759879720862954855e+03	-2.699435979858400176667476699777e-04	5.063148541068483956986527594335e-06	0.000000000000000000000000000000e+00
-4.854664799950759515922982245684e+03	-2.705094278745412937625669513864e-04	5.331137303272348179573793952590e-06	0.000000000000000000000000000000e+00
-4.854564799950759152125101536512e+03	-2.710743050095044156914958488613e-04	5.598459645677506815123619654528e-06	0.000000000000000000000000000000e+00
-4.854464799950758788327220827341e+03	-2.716382211497931839505604045826e-04	5.865114929773972352522112827522e-06	0.000000000000000000000000000000e+00
-4.854364799950758424529340118170e+03	-2.722011680584234243757135729425e-04	6.131102541737333129728652891810e-06	0.000000000000000000000000000000e+00
-4.854264799950758060731459408998e+03	-2.727631375025088133340345208921e-04	6.396421892435714250536426400684e-06	0.000000000000000000000000000000e+00
-4.854164799950757696933578699827e+03	-2.733241212534067571260365525632e-04	6.661072417436174377390091516649e-06	0.000000000000000000000000000000e+00
-4.854064799950757333135697990656e+03	-2.738841110868643255980836581642e-04	6.925053577010490119382577628437e-06	0.000000000000000000000000000000e+00
-4.853964799950756969337817281485e+03	-2.744430987831641315446984386028e-04	7.188364856140369520045435569600e-06	0.000000000000000000000000000000e+00
-4.853864799950756605539936572313e+03	-2.750010761272704811614131514830e-04	7.451005764522079398339687861252e-06	0.000000000000000000000000000000e+00
-4.853764799950756241742055863142e+03	-2.755580349089752534470776357267e-04	7.712975836570479766583600944596e-06	0.000000000000000000000000000000e+00
-4.853664799950755877944175153971e+03	-2.761139669230441048668189818471e-04	7.974274631422489042239902523601e-06	0.000000000000000000000000000000e+00
-4.853564799950755514146294444799e+03	-2.766688639693623487543494565699e-04	8.234901732939934313783292285649e-06	0.000000000000000000000000000000e+00
-4.853464799950755150348413735628e+03	-2.772227178530813768153606702072e-04	8.494856749711834941526239495246e-06	0.000000000000000000000000000000e+00
-4.853364799950754786550533026457e+03	-2.777755203847644843197228770038e-04	8.754139315056086459118124543100e-06	0.000000000000000000000000000000e+00
-4.853264799950754422752652317286e+03	-2.783272633805332916048791425112e-04	9.012749087020575268903825605360e-06	0.000000000000000000000000000000e+00
-4.853164799950754058954771608114e+03	-2.788779386622137318983705167597e-04	9.270685748383676697296704172224e-06	0.000000000000000000000000000000e+00
-4.853064799950753695156890898943e+03	-2.794275380574824728212302016317e-04	9.527949006654183844011035686705e-06	0.000000000000000000000000000000e+00
-4.852964799950753331359010189772e+03	-2.799760534000127957902914754840e-04	9.784538594070643508231362173166e-06	0.000000000000000000000000000000e+00
-4.852864799950752967561129480600e+03	-2.805234765296211801519077333467e-04	1.004045426760009580358697783842e-05	0.000000000000000000000000000000e+00
-4.852764799950752603763248771429e+03	-2.810697992924132367943690358203e-04	1.029569580893623948478817625718e-05	0.000000000000000000000000000000e+00
-4.852664799950752239965368062258e+03	-2.816150135409300754411876521743e-04	1.055026302449698910460636896991e-05	0.000000000000000000000000000000e+00
-4.852564799950751876167487353086e+03	-2.821591111342945093140577306201e-04	1.080415574542145280031828213918e-05	0.000000000000000000000000000000e+00
-4.852464799950751512369606643915e+03	-2.827020839383573140059235928589e-04	1.105737382756630868675760265285e-05	0.000000000000000000000000000000e+00
-4.852364799950751148571725934744e+03	-2.832439238258433237237221558047e-04	1.130991715150161543135785835457e-05	0.000000000000000000000000000000e+00
-4.852264799950750784773845225573e+03	-2.837846226764977443715598504070e-04	1.156178562250600449514380263505e-05	0.000000000000000000000000000000e+00
-4.852164799950750420975964516401e+03	-2.843241723772323582136722919245e-04	1.181297917056128961505508806473e-05	0.000000000000000000000000000000e+00
-4.852064799950750057178083807230e+03	-2.848625648222716743272753259220e-04	1.206349775034649183353633455917e-05	0.000000000000000000000000000000e+00
-4.851964799950749693380203098059e+03	-2.853997919132990790554160742687e-04	1.231334134123126482880054149982e-05	0.000000000000000000000000000000e+00
-4.851864799950749329582322388887e+03	-2.859358455596030406699326054110e-04	1.256250994726874426268836693055e-05	0.000000000000000000000000000000e+00
-4.851764799950748965784441679716e+03	-2.864707176782231514040877318195e-04	1.281100359718777710041001660635e-05	0.000000000000000000000000000000e+00
-4.851664799950748601986560970545e+03	-2.870044001940963863256373045374e-04	1.305882234438458511227836716939e-05	0.000000000000000000000000000000e+00
-4.851564799950748238188680261374e+03	-2.875368850402029827391381378021e-04	1.330596626691382528798364426326e-05	0.000000000000000000000000000000e+00
-4.851464799950747874390799552202e+03	-2.880681641577125364286904307676e-04	1.355243546747905224560733911110e-05	0.000000000000000000000000000000e+00
-4.851364799950747510592918843031e+03	-2.885982294961301521107888135020e-04	1.379823007342261312856146471262e-05	0.000000000000000000000000000000e+00
-4.851264799950747146795038133860e+03	-2.891270730134422144164130230592e-04	1.404335023671491739221273836735e-05	0.000000000000000000000000000000e+00
-4.851164799950746782997157424688e+03	-2.896546866762624299236617009257e-04	1.428779613394313230216852578236e-05	0.000000000000000000000000000000e+00
-4.851064799950746419199276715517e+03	-2.901810624599776523499516933668e-04	1.453156796629928381543381266106e-05	0.000000000000000000000000000000e+00
-4.850964799950746055401396006346e+03	-2.907061923488938161644346003243e-04	1.477466595956777470290046533341e-05	0.000000000000000000000000000000e+00
-4.850864799950745691603515297174e+03	-2.912300683363815991498702029361e-04	1.501709036411228603185089025551e-05	0.000000000000000000000000000000e+00
-4.850764799950745327805634588003e+03	-2.917526824250222475948257638834e-04	1.525884145486210605418934960209e-05	0.000000000000000000000000000000e+00
-4.850664799950744964007753878832e+03	-2.922740266267532930656580791862e-04	1.549991953129786447754430434021e-05	0.000000000000000000000000000000e+00
-4.850564799950744600209873169661e+03	-2.927940929630140523380610328985e-04	1.574032491743665687264873420670e-05	0.000000000000000000000000000000e+00
-4.850464799950744236411992460489e+03	-2.933128734648913441690476489043e-04	1.598005796181661342710705886461e-05	0.000000000000000000000000000000e+00
-4.850364799950743872614111751318e+03	-2.938303601732648265981717727868e-04	1.621911903748083242445161833434e-05	0.000000000000000000000000000000e+00
-4.850264799950743508816231042147e+03	-2.943465451389526052992928750740e-04	1.645750854196074790519038755221e-05	0.000000000000000000000000000000e+00
-4.850164799950743145018350332975e+03	-2.948614204228564624615804845575e-04	1.669522689725889424039624586715e-05	0.000000000000000000000000000000e+00
-4.850064799950742781220469623804e+03	-2.953749780961071940907358701622e-04	1.693227454983109472289211361318e-05	0.000000000000000000000000000000e+00
-4.849964799950742417422588914633e+03	-2.958872102402099473102137228153e-04	1.716865197056803351845048755120e-05	0.000000000000000000000000000000e+00
-4.849864799950742053624708205462e+03	-2.963981089471891781916834673893e-04	1.740435965477624824645705436943e-05	0.000000000000000000000000000000e+00
-4.849764799950741689826827496290e+03	-2.969076663197338264259250717458e-04	1.763939812215853641377480420793e-05	0.000000000000000000000000000000e+00
-4.849664799950741326028946787119e+03	-2.974158744713422731532903586782e-04	1.787376791679375198488612108694e-05	0.000000000000000000000000000000e+00
-4.849564799950740962231066077948e+03	-2.979227255264671903739470693040e-04	1.810746960711604629842147451413e-05	0.000000000000000000000000000000e+00
-4.849464799950740598433185368776e+03	-2.984282116206604445682315507327e-04	1.834050378589346523864819782368e-05	0.000000000000000000000000000000e+00
-4.849364799950740234635304659605e+03	-2.989323249007176208462410738065e-04	1.857287107020599752960944572866e-05	0.000000000000000000000000000000e+00
-4.849264799950739870837423950434e+03	-2.994350575248228723580778964930e-04	1.880457210142301316554112877721e-05	0.000000000000000000000000000000e+00
-4.849164799950739507039543241262e+03	-2.999364016626931733928984602500e-04	1.903560754518011230635755881568e-05	0.000000000000000000000000000000e+00
-4.849064799950739143241662532091e+03	-3.004363494957230603689402048673e-04	1.926597809135540157886475054472e-05	0.000000000000000000000000000000e+00
-4.848964799950738779443781822920e+03	-3.009348932171286138820276434558e-04	1.949568445404514357359275489312e-05	0.000000000000000000000000000000e+00
-4.848864799950738415645901113749e+03	-3.014320250320918744349474316380e-04	1.972472737153884729988280455348e-05	0.000000000000000000000000000000e+00
-4.848764799950738051848020404577e+03	-3.019277371579048244859544425367e-04	1.995310760629374877725243642157e-05	0.000000000000000000000000000000e+00
-4.848664799950737688050139695406e+03	-3.024220218241134789174950903146e-04	2.018082594490872580875184816307e-05	0.000000000000000000000000000000e+00
-4.848564799950737324252258986235e+03	-3.029148712726615960341702837866e-04	2.040788319809760289059823168412e-05	0.000000000000000000000000000000e+00
-4.848464799950736960454378277063e+03	-3.034062777580345511910242528586e-04	2.063428020066185981061523957436e-05	0.000000000000000000000000000000e+00
-4.848364799950736596656497567892e+03	-3.038962335474028851611816293143e-04	2.086001781146277781679547469462e-05	0.000000000000000000000000000000e+00
-4.848264799950736232858616858721e+03	-3.043847309207658525034845276025e-04	2.108509691339296914587737863389e-05	0.000000000000000000000000000000e+00
-4.848164799950735869060736149549e+03	-3.048717621710948072998037527981e-04	2.130951841334735089830872134531e-05	0.000000000000000000000000000000e+00
-4.848064799950735505262855440378e+03	-3.053573196044764262620241357382e-04	2.153328324219349549696091161710e-05	0.000000000000000000000000000000e+00
-4.847964799950735141464974731207e+03	-3.058413955402557149985953710569e-04	2.175639235474141532783454167088e-05	0.000000000000000000000000000000e+00
-4.847864799950734777667094022036e+03	-3.063239823111791227013001037704e-04	2.197884672971275106957006473252e-05	0.000000000000000000000000000000e+00
-4.847764799950734413869213312864e+03	-3.068050722635373315713702702112e-04	2.220064736970938065242255066156e-05	0.000000000000000000000000000000e+00
-4.847664799950734050071332603693e+03	-3.072846577573078836152775661361e-04	2.242179530118143868230515258766e-05	0.000000000000000000000000000000e+00
-4.847564799950733686273451894522e+03	-3.077627311662978616506325391100e-04	2.264229157439473616550591750229e-05	0.000000000000000000000000000000e+00
-4.847464799950733322475571185350e+03	-3.082392848782861366312146866875e-04	2.286213726339761780352761999513e-05	0.000000000000000000000000000000e+00
-4.847364799950732958677690476179e+03	-3.087143112951657233922198031451e-04	2.308133346598721620046915092850e-05	0.000000000000000000000000000000e+00
-4.847264799950732594879809767008e+03	-3.091878028330858111348555805620e-04	2.329988130367514025239814023926e-05	0.000000000000000000000000000000e+00
-4.847164799950732231081929057837e+03	-3.096597519225936854907199613507e-04	2.351778192165254350860618959285e-05	0.000000000000000000000000000000e+00
-4.847064799950731867284048348665e+03	-3.101301510087766505861794907872e-04	2.373503648875465381990965130221e-05	0.000000000000000000000000000000e+00
-4.846964799950731503486167639494e+03	-3.105989925514034090056614267894e-04	2.395164619742467957070122808183e-05	0.000000000000000000000000000000e+00
-4.846864799950731139688286930323e+03	-3.110662690250657128054889710711e-04	2.416761226367715686925638496341e-05	0.000000000000000000000000000000e+00
-4.846764799950730775890406221151e+03	-3.115319729193195808468475060948e-04	2.438293592706071059124026123577e-05	0.000000000000000000000000000000e+00
-4.846664799950730412092525511980e+03	-3.119960967388264077085335834738e-04	2.459761845062022927641508240892e-05	0.000000000000000000000000000000e+00
-4.846564799950730048294644802809e+03	-3.124586330034938557592694152731e-04	2.481166112085845049041628318509e-05	0.000000000000000000000000000000e+00
-4.846464799950729684496764093637e+03	-3.129195742486166388098001167606e-04	2.502506524769697698038807553989e-05	0.000000000000000000000000000000e+00
-4.846364799950729320698883384466e+03	-3.133789130250171431346650763317e-04	2.523783216443672362447846191369e-05	0.000000000000000000000000000000e+00
-4.846264799950728956901002675295e+03	-3.138366418991858316535348283338e-04	2.544996322771775451761222530678e-05	0.000000000000000000000000000000e+00
-4.846164799950728593103121966124e+03	-3.142927534534214312721134287898e-04	2.566145981747855762738694251901e-05	0.000000000000000000000000000000e+00
-4.846064799950728229305241256952e+03	-3.147472402859708491724977097448e-04	2.587232333691474685569665348250e-05	0.000000000000000000000000000000e+00
-4.845964799950727865507360547781e+03	-3.152000950111691975237537821641e-04	2.608255521243716778916066356686e-05	0.000000000000000000000000000000e+00
-4.845864799950727501709479838610e+03	-3.156513102595793303015159203539e-04	2.629215689362945118407073608058e-05	0.000000000000000000000000000000e+00
-4.845764799950727137911599129438e+03	-3.161008786781312716873681978313e-04	2.650112985320496336387983971061e-05	0.000000000000000000000000000000e+00
-4.845664799950726774113718420267e+03	-3.165487929302614818379002503690e-04	2.670947558696319757494570812373e-05	0.000000000000000000000000000000e+00
-4.845564799950726410315837711096e+03	-3.169950456960519058133285419387e-04	2.691719561374557919547489959200e-05	0.000000000000000000000000000000e+00
-4.845464799950726046517957001925e+03	-3.174396296723688598757917578297e-04	2.712429147539071529085345779730e-05	0.000000000000000000000000000000e+00
-4.845364799950725682720076292753e+03	-3.178825375730014841067772035643e-04	2.733076473668903769338733855676e-05	0.000000000000000000000000000000e+00
-4.845264799950725318922195583582e+03	-3.183237621288003034447644523652e-04	2.753661698533690059282480477876e-05	0.000000000000000000000000000000e+00
-4.845164799950724955124314874411e+03	-3.187632960878154092521086226952e-04	2.774184983189009536821111046034e-05	0.000000000000000000000000000000e+00
-4.845064799950724591326434165239e+03	-3.192011322154344240414891586965e-04	2.794646490971678943733905176039e-05	0.000000000000000000000000000000e+00
-4.844964799950724227528553456068e+03	-3.196372632945201951518154892540e-04	2.815046387494990267632254121732e-05	0.000000000000000000000000000000e+00
-4.844864799950723863730672746897e+03	-3.200716821255485426342413113332e-04	2.835384840643890785676604904264e-05	0.000000000000000000000000000000e+00
-4.844764799950723499932792037725e+03	-3.205043815267452481966581334660e-04	2.855662020570105848866170050737e-05	0.000000000000000000000000000000e+00
-4.844664799950723136134911328554e+03	-3.209353543342234778290578134374e-04	2.875878099687204745714581843874e-05	0.000000000000000000000000000000e+00
-4.844564799950722772337030619383e+03	-3.213645934021203912772657318442e-04	2.896033252665610661751027787858e-05	0.000000000000000000000000000000e+00
-4.844464799950722408539149910212e+03	-3.217920916027339141469998384792e-04	2.916127656427553379594151683474e-05	0.000000000000000000000000000000e+00
-4.844364799950722044741269201040e+03	-3.222178418266590221169520802391e-04	2.936161490141965058411899214263e-05	0.000000000000000000000000000000e+00
-4.844264799950721680943388491869e+03	-3.226418369829238625215439562055e-04	2.956134935219319431580486945421e-05	0.000000000000000000000000000000e+00
-4.844164799950721317145507782698e+03	-3.230640699991258217235734484518e-04	2.976048175306413744916136931984e-05	0.000000000000000000000000000000e+00
-4.844064799950720953347627073526e+03	-3.234845338215669961756670858222e-04	2.995901396281097501237723756962e-05	0.000000000000000000000000000000e+00
-4.843964799950720589549746364355e+03	-3.239032214153897176918406319857e-04	3.015694786246940557370398161563e-05	0.000000000000000000000000000000e+00
-4.843864799950720225751865655184e+03	-3.243201257647116450381907792888e-04	3.035428535527847688666944203639e-05	0.000000000000000000000000000000e+00
-4.843764799950719861953984946012e+03	-3.247352398727606386831523455072e-04	3.055102836662615894101902025426e-05	0.000000000000000000000000000000e+00
-4.843664799950719498156104236841e+03	-3.251485567620095271275382220466e-04	3.074717884399436474817529640902e-05	0.000000000000000000000000000000e+00
-4.843564799950719134358223527670e+03	-3.255600694743103311334930793919e-04	3.094273875690340530868888135885e-05	0.000000000000000000000000000000e+00
-4.843464799950718770560342818499e+03	-3.259697710710285421635556968312e-04	3.113771009685587876168050280867e-05	0.000000000000000000000000000000e+00
-4.843364799950718406762462109327e+03	-3.263776546331768587186350494278e-04	3.133209487728002759759221573788e-05	0.000000000000000000000000000000e+00
-4.843264799950718042964581400156e+03	-3.267837132615488142557691464418e-04	3.152589513347250633600732383499e-05	0.000000000000000000000000000000e+00
-4.843164799950717679166700690985e+03	-3.271879400768521340553407483753e-04	3.171911292254061387864763621458e-05	0.000000000000000000000000000000e+00
-4.843064799950717315368819981813e+03	-3.275903282198417668276413383666e-04	3.191175032334396343249374727868e-05	0.000000000000000000000000000000e+00
-4.842964799950716951570939272642e+03	-3.279908708514525368486747236574e-04	3.210380943643560355555549579165e-05	0.000000000000000000000000000000e+00
-4.842864799950716587773058563471e+03	-3.283895611529317960959606370608e-04	3.229529238400257677276544709954e-05	0.000000000000000000000000000000e+00
-4.842764799950716223975177854300e+03	-3.287863923259715342832520956762e-04	3.248620130980592931452255456293e-05	0.000000000000000000000000000000e+00
-4.842664799950715860177297145128e+03	-3.291813575928403804750355110542e-04	3.267653837912018553041315627183e-05	0.000000000000000000000000000000e+00
-4.842564799950715496379416435957e+03	-3.295744501965151168100531808847e-04	3.286630577867224632052783883651e-05	0.000000000000000000000000000000e+00
-4.842464799950715132581535726786e+03	-3.299656634008121380147171564090e-04	3.305550571657976579448279252915e-05	0.000000000000000000000000000000e+00
-4.842364799950714768783655017614e+03	-3.303549904905184230255454913561e-04	3.324414042228895194803703350139e-05	0.000000000000000000000000000000e+00
-4.842264799950714404985774308443e+03	-3.307424247715222897711639937768e-04	3.343221214651183201488696128401e-05	0.000000000000000000000000000000e+00
-4.842164799950714041187893599272e+03	-3.311279595709438789037648565028e-04	3.361972316116299604616540763757e-05	0.000000000000000000000000000000e+00
-4.842064799950713677390012890100e+03	-3.315115882372653664800221662290e-04	3.380667575929575095500939641013e-05	0.000000000000000000000000000000e+00
-4.841964799950713313592132180929e+03	-3.318933041404607429611384183943e-04	3.399307225503777311762312884902e-05	0.000000000000000000000000000000e+00
-4.841864799950712949794251471758e+03	-3.322731006721252669522392864110e-04	3.417891498352617821567325795407e-05	0.000000000000000000000000000000e+00
-4.841764799950712585996370762587e+03	-3.326509712456049189417683908943e-04	3.436420630084209641144296631943e-05	0.000000000000000000000000000000e+00
-4.841664799950712222198490053415e+03	-3.330269092961250960993613290384e-04	3.454894858394467154058191105115e-05	0.000000000000000000000000000000e+00
-4.841564799950711858400609344244e+03	-3.334009082809194154939369525437e-04	3.473314423060453175629708200134e-05	0.000000000000000000000000000000e+00
-4.841464799950711494602728635073e+03	-3.337729616793578125803765299651e-04	3.491679565933671807245741725012e-05	0.000000000000000000000000000000e+00
-4.841364799950711130804847925901e+03	-3.341430629930746938963115333365e-04	3.509990530933308435813933190417e-05	0.000000000000000000000000000000e+00
-4.841264799950710767006967216730e+03	-3.345112057460963850274993092171e-04	3.528247564039417555987673824625e-05	0.000000000000000000000000000000e+00
-4.841164799950710403209086507559e+03	-3.348773834849686327833073740123e-04	3.546450913286054349403408902930e-05	0.000000000000000000000000000000e+00
-4.841064799950710039411205798388e+03	-3.352415897788834568508942179932e-04	3.564600828754352731435675605276e-05	0.000000000000000000000000000000e+00
-4.840964799950709675613325089216e+03	-3.356038182198058388190642364890e-04	3.582697562565553253601663419303e-05	0.000000000000000000000000000000e+00
-4.840864799950709311815444380045e+03	-3.359640624226001401515795397046e-04	3.600741368873976795857150268176e-05	0.000000000000000000000000000000e+00
-4.840764799950708948017563670874e+03	-3.363223160251559238492768955098e-04	3.618732503859944726410172166631e-05	0.000000000000000000000000000000e+00
-4.840664799950708584219682961702e+03	-3.366785726885137761121846722290e-04	3.636671225722644851426068601796e-05	0.000000000000000000000000000000e+00
-4.840564799950708220421802252531e+03	-3.370328260969904774803362901281e-04	3.654557794672947898008408262882e-05	0.000000000000000000000000000000e+00
-4.840464799950707856623921543360e+03	-3.373850699583039571341491758005e-04	3.672392472926169787071290495639e-05	0.000000000000000000000000000000e+00
-4.840364799950707492826040834188e+03	-3.377352980036980303543692194523e-04	3.690175524694781051355738088482e-05	0.000000000000000000000000000000e+00
-4.840264799950707129028160125017e+03	-3.380835039880665396708203651599e-04	3.707907216181065431469254800589e-05	0.000000000000000000000000000000e+00
-4.840164799950706765230279415846e+03	-3.384296816900773333808283283020e-04	3.725587815569724261816758614785e-05	0.000000000000000000000000000000e+00
-4.840064799950706401432398706675e+03	-3.387738249122957561766666945147e-04	3.743217593020430712181037535835e-05	0.000000000000000000000000000000e+00
-4.839964799950706037634517997503e+03	-3.391159274813078145123512729953e-04	3.760796820660331852073654523849e-05	0.000000000000000000000000000000e+00
-4.839864799950705673836637288332e+03	-3.394559832478431251299999527049e-04	3.778325772576497860229943759336e-05	0.000000000000000000000000000000e+00
-4.839764799950705310038756579161e+03	-3.397939860868973756952149400945e-04	3.795804724808321089753529453681e-05	0.000000000000000000000000000000e+00
-4.839664799950704946240875869989e+03	-3.401299298978542975414873783535e-04	3.813233955339862956031293794723e-05	0.000000000000000000000000000000e+00
-4.839564799950704582442995160818e+03	-3.404638086046074757842760938331e-04	3.830613744092148647418794027431e-05	0.000000000000000000000000000000e+00
-4.839464799950704218645114451647e+03	-3.407956161556817799643259725428e-04	3.847944372915413724454275490316e-05	0.000000000000000000000000000000e+00
-4.839364799950703854847233742476e+03	-3.411253465243541983797914696197e-04	3.865226125581295153711344769754e-05	0.000000000000000000000000000000e+00
-4.839264799950703491049353033304e+03	-3.414529937087746182082514945222e-04	3.882459287774975585432954416909e-05	0.000000000000000000000000000000e+00
-4.839164799950703127251472324133e+03	-3.417785517320859008973121806463e-04	3.899644147087274776309478996339e-05	0.000000000000000000000000000000e+00
-4.839064799950702763453591614962e+03	-3.421020146425437949248837821159e-04	3.916780993006689512653598073122e-05	0.000000000000000000000000000000e+00
-4.838964799950702399655710905790e+03	-3.424233765136365232988058249219e-04	3.933870116911387454982848566054e-05	0.000000000000000000000000000000e+00
-4.838864799950702035857830196619e+03	-3.427426314442036663250601424835e-04	3.950911812061144739614479415302e-05	0.000000000000000000000000000000e+00
-4.838764799950701672059949487448e+03	-3.430597735585549359557666626586e-04	3.967906373589237501667975616115e-05	0.000000000000000000000000000000e+00
-4.838664799950701308262068778276e+03	-3.433747970065884080360929520026e-04	3.984854098494282576090746994524e-05	0.000000000000000000000000000000e+00
-4.838564799950700944464188069105e+03	-3.436876959639086461309465114766e-04	4.001755285632028731959697331888e-05	0.000000000000000000000000000000e+00
-4.838464799950700580666307359934e+03	-3.439984646319439037798204594765e-04	4.018610235707095051926884821114e-05	0.000000000000000000000000000000e+00
-4.838364799950700216868426650763e+03	-3.443070972380633809617478391374e-04	4.035419251264665943578283102688e-05	0.000000000000000000000000000000e+00
-4.838264799950699853070545941591e+03	-3.446135880356939384591696828863e-04	4.052182636682129230178486811731e-05	0.000000000000000000000000000000e+00
-4.838164799950699489272665232420e+03	-3.449179313044363785409340827925e-04	4.068900698160672228581233311751e-05	0.000000000000000000000000000000e+00
-4.838064799950699125474784523249e+03	-3.452201213501812919644262667163e-04	4.085573743716823617031300153180e-05	0.000000000000000000000000000000e+00
-4.837964799950698761676903814077e+03	-3.455201525052245797170469288062e-04	4.102202083173949224374071897969e-05	0.000000000000000000000000000000e+00
-4.837864799950698397879023104906e+03	-3.458180191283824868667129415201e-04	4.118786028153697674914629489606e-05	0.000000000000000000000000000000e+00
-4.837764799950698034081142395735e+03	-3.461137156051063111517063219935e-04	4.135325892067397921805435578868e-05	0.000000000000000000000000000000e+00
-4.837664799950697670283261686563e+03	-3.464072363475965152593283313820e-04	4.151821990107407991336258001880e-05	0.000000000000000000000000000000e+00
-4.837564799950697306485380977392e+03	-3.466985757949166222641190771014e-04	4.168274639238417648631762624234e-05	0.000000000000000000000000000000e+00
-4.837464799950696942687500268221e+03	-3.469877284131066773852081208673e-04	4.184684158188699563745913123647e-05	0.000000000000000000000000000000e+00
-4.837364799950696578889619559050e+03	-3.472746886952960592223615954310e-04	4.201050867441315076790397942119e-05	0.000000000000000000000000000000e+00
-4.837264799950696215091738849878e+03	-3.475594511618161283617034484905e-04	4.217375089225269818712579783515e-05	0.000000000000000000000000000000e+00
-4.837164799950695851293858140707e+03	-3.478420103603122254601331952983e-04	4.233657147506625286360187887524e-05	0.000000000000000000000000000000e+00
-4.837064799950695487495977431536e+03	-3.481223608658555066994177984441e-04	4.249897367979560273195532849044e-05	0.000000000000000000000000000000e+00
-4.836964799950695123698096722364e+03	-3.484004972810540745088714320588e-04	4.266096078057386221417390803623e-05	0.000000000000000000000000000000e+00
-4.836864799950694759900216013193e+03	-3.486764142361636746071662518176e-04	4.282253606863513107358767961763e-05	0.000000000000000000000000000000e+00
-4.836764799950694396102335304022e+03	-3.489501063891983388340345406675e-04	4.298370285222373991676839133369e-05	0.000000000000000000000000000000e+00
-4.836664799950694032304454594851e+03	-3.492215684260399979899069933253e-04	4.314446445650296037060619780412e-05	0.000000000000000000000000000000e+00
-4.836564799950693668506573885679e+03	-3.494907950605481488856596250514e-04	4.330482422346330190730812059741e-05	0.000000000000000000000000000000e+00
-4.836464799950693304708693176508e+03	-3.497577810346688708710571891203e-04	4.346478551183032077841889018188e-05	0.000000000000000000000000000000e+00
-4.836364799950692940910812467337e+03	-3.500225211185433002621103515395e-04	4.362435169697196816291848153746e-05	0.000000000000000000000000000000e+00
-4.836264799950692577112931758165e+03	-3.502850101106157795077811201168e-04	4.378352617080548430565992146235e-05	0.000000000000000000000000000000e+00
-4.836164799950692213315051048994e+03	-3.505452428377416268859279036008e-04	4.394231234170384542241094560922e-05	0.000000000000000000000000000000e+00
-4.836064799950691849517170339823e+03	-3.508032141552942556779470795192e-04	4.410071363440171593765445900992e-05	0.000000000000000000000000000000e+00
-4.835964799950691485719289630651e+03	-3.510589189472719680827628163655e-04	4.425873348990100092283789257053e-05	0.000000000000000000000000000000e+00
-4.835864799950691121921408921480e+03	-3.513123521264041528196220287583e-04	4.441637536537588353859062895168e-05	0.000000000000000000000000000000e+00
-4.835764799950690758123528212309e+03	-3.515635086342573201005634597749e-04	4.457364273407746945365390245364e-05	0.000000000000000000000000000000e+00
-4.835664799950690394325647503138e+03	-3.518123834413401608209315263309e-04	4.473053908523795692536023649311e-05	0.000000000000000000000000000000e+00
-4.835564799950690030527766793966e+03	-3.520589715472087683802160373858e-04	4.488706792397434609418957474070e-05	0.000000000000000000000000000000e+00
-4.835464799950689666729886084795e+03	-3.523032679805708305108280509188e-04	4.504323277119172137371999609101e-05	0.000000000000000000000000000000e+00
-4.835364799950689302932005375624e+03	-3.525452677993895500563326095289e-04	4.519903716348608660718227936215e-05	0.000000000000000000000000000000e+00
-4.835264799950688939134124666452e+03	-3.527849660909874031193556032093e-04	4.535448465304675976688189575903e-05	0.000000000000000000000000000000e+00
-4.835164799950688575336243957281e+03	-3.530223579721488130073181466173e-04	4.550957880755833397275200713494e-05	0.000000000000000000000000000000e+00
-4.835064799950688211538363248110e+03	-3.532574385892227699680623320688e-04	4.566432321010217772498315791374e-05	0.000000000000000000000000000000e+00
-4.834964799950687847740482538939e+03	-3.534902031182249630344993640563e-04	4.581872145905751500831112887901e-05	0.000000000000000000000000000000e+00
-4.834864799950687483942601829767e+03	-3.537206467649392071378455781883e-04	4.597277716800208526796295283035e-05	0.000000000000000000000000000000e+00
-4.834764799950687120144721120596e+03	-3.539487647650184907500980902029e-04	4.612649396561235615220677996895e-05	0.000000000000000000000000000000e+00
-4.834664799950686756346840411425e+03	-3.541745523840856440557500750543e-04	4.627987549556328902150559301276e-05	0.000000000000000000000000000000e+00
-4.834564799950686392548959702253e+03	-3.543980049178333566022025546971e-04	4.643292541642771143438339631615e-05	0.000000000000000000000000000000e+00
-4.834464799950686028751078993082e+03	-3.546191176921237612693071916681e-04	4.658564740157524239989525471906e-05	0.000000000000000000000000000000e+00
-4.834364799950685664953198283911e+03	-3.548378860630874761378228399167e-04	4.673804513907081105428265033197e-05	0.000000000000000000000000000000e+00
-4.834264799950685301155317574739e+03	-3.550543054172222668871117257083e-04	4.689012233157272810423268905033e-05	0.000000000000000000000000000000e+00
-4.834164799950684937357436865568e+03	-3.552683711714911128816407615005e-04	4.704188269623034391805904697037e-05	0.000000000000000000000000000000e+00
-4.834064799950684573559556156397e+03	-3.554800787734196769462879927914e-04	4.719332996458130681733181277515e-05	0.000000000000000000000000000000e+00
-4.833964799950684209761675447226e+03	-3.556894237011936125113231721429e-04	4.734446788244839446390191395331e-05	0.000000000000000000000000000000e+00
-4.833864799950683845963794738054e+03	-3.558964014637549491855417205244e-04	4.749530020983593189484728291916e-05	0.000000000000000000000000000000e+00
-4.833764799950683482165914028883e+03	-3.561010076008982072788555672815e-04	4.764583072082579620534076303429e-05	0.000000000000000000000000000000e+00
-4.833664799950683118368033319712e+03	-3.563032376833659160136891230763e-04	4.779606320347300110317617649613e-05	0.000000000000000000000000000000e+00
-4.833564799950682754570152610540e+03	-3.565030873129436980555062586262e-04	4.794600145970089521627044426566e-05	0.000000000000000000000000000000e+00
-4.833464799950682390772271901369e+03	-3.567005521225547577321424164154e-04	4.809564930519594027182386786201e-05	0.000000000000000000000000000000e+00
-4.833364799950682026974391192198e+03	-3.568956277763538271520504796541e-04	4.824501056930210980472004123065e-05	0.000000000000000000000000000000e+00
-4.833264799950681663176510483027e+03	-3.570883099698207870618948955865e-04	4.839408909491483385626603430651e-05	0.000000000000000000000000000000e+00
-4.833164799950681299378629773855e+03	-3.572785944298535287626250589454e-04	4.854288873837459808349009682260e-05	0.000000000000000000000000000000e+00
-4.833064799950680935580749064684e+03	-3.574664769148603281345710769301e-04	4.869141336936013629262468005443e-05	0.000000000000000000000000000000e+00
-4.832964799950680571782868355513e+03	-3.576519532148518401917791642575e-04	4.883966687078118929172046436271e-05	0.000000000000000000000000000000e+00
-4.832864799950680207984987646341e+03	-3.578350191515324431150435469107e-04	4.898765313867091137755432894707e-05	0.000000000000000000000000000000e+00
-4.832764799950679844187106937170e+03	-3.580156705783910401838521231355e-04	4.913537608207789057551337363883e-05	0.000000000000000000000000000000e+00
-4.832664799950679480389226227999e+03	-3.581939033807914822375717545100e-04	4.928283962295774197487352452640e-05	0.000000000000000000000000000000e+00
-4.832564799950679116591345518827e+03	-3.583697134760622311951128171614e-04	4.943004769606434192210850375737e-05	0.000000000000000000000000000000e+00
-4.832464799950678752793464809656e+03	-3.585430968135856441038333830562e-04	4.957700424884067596717485137958e-05	0.000000000000000000000000000000e+00
-4.832364799950678388995584100485e+03	-3.587140493748866066671399099874e-04	4.972371324130930733903657725570e-05	0.000000000000000000000000000000e+00
-4.832264799950678025197703391314e+03	-3.588825671737207873013275616358e-04	4.987017864596245239790228698240e-05	0.000000000000000000000000000000e+00
-4.832164799950677661399822682142e+03	-3.590486462561621864610084120528e-04	5.001640444765169016922909395184e-05	0.000000000000000000000000000000e+00
-4.832064799950677297601941972971e+03	-3.592122827006901980735620316665e-04	5.016239464347728563070258345213e-05	0.000000000000000000000000000000e+00
-4.831964799950676933804061263800e+03	-3.593734726182761288724998305355e-04	5.030815324267716063351071897891e-05	0.000000000000000000000000000000e+00
-4.831864799950676570006180554628e+03	-3.595322121524692298398517831259e-04	5.045368426651547857659380058593e-05	0.000000000000000000000000000000e+00
-4.831764799950676206208299845457e+03	-3.596884974794820229171410375102e-04	5.059899174817084961013405330910e-05	0.000000000000000000000000000000e+00
-4.831664799950675842410419136286e+03	-3.598423248082751940354895303642e-04	5.074407973262419702586631387042e-05	0.000000000000000000000000000000e+00
-4.831564799950675478612538427114e+03	-3.599936903806419440446373592124e-04	5.088895227654625095289192548975e-05	0.000000000000000000000000000000e+00
-4.831464799950675114814657717943e+03	-3.601425904712916349105500390948e-04	5.103361344818465580646868473558e-05	0.000000000000000000000000000000e+00
-4.831364799950674751016777008772e+03	-3.602890213879331106523740135827e-04	5.117806732725075925241262075893e-05	0.000000000000000000000000000000e+00
-4.831264799950674387218896299601e+03	-3.604329794713571509176541773911e-04	5.132231800480600814821224853191e-05	0.000000000000000000000000000000e+00
-4.831164799950674023421015590429e+03	-3.605744610955187077171169018897e-04	5.146636958314800567096392036603e-05	0.000000000000000000000000000000e+00
-4.831064799950673659623134881258e+03	-3.607134626676182747977150722107e-04	5.161022617569622285586469767615e-05	0.000000000000000000000000000000e+00
-4.830964799950673295825254172087e+03	-3.608499806281829317550213787058e-04	5.175389190687735776899916495530e-05	0.000000000000000000000000000000e+00
-4.830864799950672932027373462915e+03	-3.609840114511465749939922442735e-04	5.189737091201031520936587382309e-05	0.000000000000000000000000000000e+00
-4.830764799950672568229492753744e+03	-3.611155516439297692189713817612e-04	5.204066733719090180783350962912e-05	0.000000000000000000000000000000e+00
-4.830664799950672204431612044573e+03	-3.612445977475190026124984843392e-04	5.218378533917611455028237599230e-05	0.000000000000000000000000000000e+00
-4.830564799950671840633731335402e+03	-3.613711463365452914928144245721e-04	5.232672908526813792141202386077e-05	0.000000000000000000000000000000e+00
-4.830464799950671476835850626230e+03	-3.614951940193621886601715864629e-04	5.246950275319796835405208867975e-05	0.000000000000000000000000000000e+00
-4.830364799950671113037969917059e+03	-3.616167374381233038521665790199e-04	5.261211053100872697034853797682e-05	0.000000000000000000000000000000e+00
-4.830264799950670749240089207888e+03	-3.617357732688592820979867070719e-04	5.275455661693862673350743919265e-05	0.000000000000000000000000000000e+00
-4.830164799950670385442208498716e+03	-3.618522982215539689210270779540e-04	5.289684521930361433888698186045e-05	0.000000000000000000000000000000e+00
-4.830064799950670021644327789545e+03	-3.619663090402203044909645868188e-04	5.303898055637966651564702003085e-05	0.000000000000000000000000000000e+00
-4.829964799950669657846447080374e+03	-3.620778025029753504140939135425e-04	5.318096685628478817280118118305e-05	0.000000000000000000000000000000e+00
-4.829864799950669294048566371202e+03	-3.621867754221149370529031497057e-04	5.332280835686067173209007341583e-05	0.000000000000000000000000000000e+00
-4.829764799950668930250685662031e+03	-3.622932246441874976940200614450e-04	5.346450930555401764767559091851e-05	0.000000000000000000000000000000e+00
-4.829664799950668566452804952860e+03	-3.623971470500676858757238552045e-04	5.360607395929757709902852003125e-05	0.000000000000000000000000000000e+00
-4.829564799950668202654924243689e+03	-3.624985395550289085132844579817e-04	5.374750658439084231811008751656e-05	0.000000000000000000000000000000e+00
-4.829464799950667838857043534517e+03	-3.625973991088156421838673004743e-04	5.388881145638043198469249728255e-05	0.000000000000000000000000000000e+00
-4.829364799950667475059162825346e+03	-3.626937226957150446800259846469e-04	5.402999285994019201860918966140e-05	0.000000000000000000000000000000e+00
-4.829264799950667111261282116175e+03	-3.627875073346278618317828357220e-04	5.417105508875093045377188682998e-05	0.000000000000000000000000000000e+00
-4.829164799950666747463401407003e+03	-3.628787500791389006478404599676e-04	5.431200244537990159043525095761e-05	0.000000000000000000000000000000e+00
-4.829064799950666383665520697832e+03	-3.629674480175867977253811869076e-04	5.445283924115995811054621866809e-05	0.000000000000000000000000000000e+00
-4.828964799950666019867639988661e+03	-3.630535982731331371385630202298e-04	5.459356979606840503749590198801e-05	0.000000000000000000000000000000e+00
-4.828864799950665656069759279490e+03	-3.631371980038311346461465944913e-04	5.473419843860556231653763381573e-05	0.000000000000000000000000000000e+00
-4.828764799950665292271878570318e+03	-3.632182444026935087474927676965e-04	5.487472950567302923960757987665e-05	0.000000000000000000000000000000e+00
-4.828664799950664928473997861147e+03	-3.632967346977599722677998439480e-04	5.501516734245163716202076109596e-05	0.000000000000000000000000000000e+00
-4.828564799950664564676117151976e+03	-3.633726661521638565816028076938e-04	5.515551630227913116862395459528e-05	0.000000000000000000000000000000e+00
-4.828464799950664200878236442804e+03	-3.634460360641984105756208123239e-04	5.529578074652756036061473920995e-05	0.000000000000000000000000000000e+00
-4.828364799950663837080355733633e+03	-3.635168417673820696195408075369e-04	5.543596504448038353929026356148e-05	0.000000000000000000000000000000e+00
-4.828264799950663473282475024462e+03	-3.635850806305236161165839181564e-04	5.557607357320926318167142454740e-05	0.000000000000000000000000000000e+00
-4.828164799950663109484594315290e+03	-3.636507500577863642721165859939e-04	5.571611071745062902316539266145e-05	0.000000000000000000000000000000e+00
-4.828064799950662745686713606119e+03	-3.637138474887518569712840932340e-04	5.585608086948191637957639166245e-05	0.000000000000000000000000000000e+00
-4.827964799950662381888832896948e+03	-3.637743703984828579252319702420e-04	5.599598842899754697110051293585e-05	0.000000000000000000000000000000e+00
-4.827864799950662018090952187777e+03	-3.638323162975859101364584091698e-04	5.613583780298464547204098651356e-05	0.000000000000000000000000000000e+00
-4.827764799950661654293071478605e+03	-3.638876827322730270024286891584e-04	5.627563340559846468118959661453e-05	0.000000000000000000000000000000e+00
-4.827664799950661290495190769434e+03	-3.639404672844228955282119830628e-04	5.641537965803756674671928794673e-05	0.000000000000000000000000000000e+00
-4.827564799950660926697310060263e+03	-3.639906675716414832279232971501e-04	5.655508098841871301174291652991e-05	0.000000000000000000000000000000e+00
-4.827464799950660562899429351091e+03	-3.640382812473219402947532952197e-04	5.669474183165151669064676931420e-05	0.000000000000000000000000000000e+00
-4.827364799950660199101548641920e+03	-3.640833060007039054598032556953e-04	5.683436662931279738982665028502e-05	0.000000000000000000000000000000e+00
-4.827264799950659835303667932749e+03	-3.641257395569321071195079131400e-04	5.697395982952073911678020357030e-05	0.000000000000000000000000000000e+00
-4.827164799950659471505787223577e+03	-3.641655796771144765720806812936e-04	5.711352588680872302854749089640e-05	0.000000000000000000000000000000e+00
-4.827064799950659107707906514406e+03	-3.642028241583795023124381362578e-04	5.725306926199895011598064997749e-05	0.000000000000000000000000000000e+00
-4.826964799950658743910025805235e+03	-3.642374708339330422260382569277e-04	5.739259442207582671878832170087e-05	0.000000000000000000000000000000e+00
-4.826864799950658380112145096064e+03	-3.642695175731143226310893012965e-04	5.753210584005905188498264379859e-05	0.000000000000000000000000000000e+00
-4.826764799950658016314264386892e+03	-3.642989622814516662702155613829e-04	5.767160799487650144241890348695e-05	0.000000000000000000000000000000e+00
-4.826664799950657652516383677721e+03	-3.643258029007170276797333841046e-04	5.781110537123686134858280283311e-05	0.000000000000000000000000000000e+00
-4.826564799950657288718502968550e+03	-3.643500374089804201387099436005e-04	5.795060245950202387115249291760e-05	0.000000000000000000000000000000e+00
-4.826464799950656924920622259378e+03	-3.643716638206634210461754008747e-04	5.809010375555923304680822072399e-05	0.000000000000000000000000000000e+00
-4.826364799950656561122741550207e+03	-3.643906801865920809871401964131e-04	5.822961376069300652334390089315e-05	0.000000000000000000000000000000e+00
-4.826264799950656197324860841036e+03	-3.644070845940491280672002272212e-04	5.836913698145684056134419037676e-05	0.000000000000000000000000000000e+00
-4.826164799950655833526980131865e+03	-3.644208751668256843561644053864e-04	5.850867792954464398531844171458e-05	0.000000000000000000000000000000e+00
-4.826064799950655469729099422693e+03	-3.644320500652722776002701010611e-04	5.864824112166200950450878348619e-05	0.000000000000000000000000000000e+00
-4.825964799950655105931218713522e+03	-3.644406074863489855726605970432e-04	5.878783107939720720689150135208e-05	0.000000000000000000000000000000e+00
-4.825864799950654742133338004351e+03	-3.644465456636752551632107977042e-04	5.892745232909198154153465609717e-05	0.000000000000000000000000000000e+00
-4.825764799950654378335457295179e+03	-3.644498628675788541066149495151e-04	5.906710940171213146052120457341e-05	0.000000000000000000000000000000e+00
-4.825664799950654014537576586008e+03	-3.644505574051443348194967430942e-04	5.920680683271787372043762354146e-05	0.000000000000000000000000000000e+00
-4.825564799950653650739695876837e+03	-3.644486276202605766656728025765e-04	5.934654916193398934342803641151e-05	0.000000000000000000000000000000e+00
-4.825464799950653286941815167665e+03	-3.644440718936680571708730536074e-04	5.948634093341976679034099895205e-05	0.000000000000000000000000000000e+00
-4.825364799950652923143934458494e+03	-3.644368886430049848251799815557e-04	5.962618669533874184596894396648e-05	0.000000000000000000000000000000e+00
-4.825264799950652559346053749323e+03	-3.644270763228532150450333926273e-04	5.976609099982822744011670690334e-05	0.000000000000000000000000000000e+00
-4.825164799950652195548173040152e+03	-3.644146334247833529836058108486e-04	5.990605840286863340449913239993e-05	0.000000000000000000000000000000e+00
-4.825064799950651831750292330980e+03	-3.643995584773989889794398866485e-04	6.004609346415262359931280800041e-05	0.000000000000000000000000000000e+00
-4.824964799950651467952411621809e+03	-3.643818500463806629545426840622e-04	6.018620074695403587058256666964e-05	0.000000000000000000000000000000e+00
-4.824864799950651104154530912638e+03	-3.643615067345287446103074824322e-04	6.032638481799662582465496041273e-05	0.000000000000000000000000000000e+00
-4.824764799950650740356650203466e+03	-3.643385271818059883627838324571e-04	6.046665024732264119610228303436e-05	0.000000000000000000000000000000e+00
-4.824664799950650376558769494295e+03	-3.643129100653792209162096238373e-04	6.060700160816117259892851776293e-05	0.000000000000000000000000000000e+00
-4.824564799950650012760888785124e+03	-3.642846540996605409455655344431e-04	6.074744347679635519997656811775e-05	0.000000000000000000000000000000e+00
-4.824464799950649648963008075953e+03	-3.642537580363475429971742425295e-04	6.088798043243536710442814774424e-05	0.000000000000000000000000000000e+00
-4.824364799950649285165127366781e+03	-3.642202206644631619185392690241e-04	6.102861705707624478218706332022e-05	0.000000000000000000000000000000e+00
-4.824264799950648921367246657610e+03	-3.641840408103948125567717042372e-04	6.116935793537556296899093677411e-05	0.000000000000000000000000000000e+00
-4.824164799950648557569365948439e+03	-3.641452173379327163053875704435e-04	6.131020765451587739829769629907e-05	0.000000000000000000000000000000e+00
-4.824064799950648193771485239267e+03	-3.641037491483076313399103174362e-04	6.145117080407306588921839685113e-05	0.000000000000000000000000000000e+00
-4.823964799950647829973604530096e+03	-3.640596351802279323321698267790e-04	6.159225197588343904148838747759e-05	0.000000000000000000000000000000e+00
-4.823864799950647466175723820925e+03	-3.640128744099159312230806762045e-04	6.173345576391076961527554223252e-05	0.000000000000000000000000000000e+00
-4.823764799950647102377843111753e+03	-3.639634658511437101044427855356e-04	6.187478676411304408418179168194e-05	0.000000000000000000000000000000e+00
-4.823664799950646738579962402582e+03	-3.639114085552679241086782013781e-04	6.201624957430917353066318620236e-05	0.000000000000000000000000000000e+00
-4.823564799950646374782081693411e+03	-3.638567016112643874581333847118e-04	6.215784879404548770101546217859e-05	0.000000000000000000000000000000e+00
-4.823464799950646010984200984240e+03	-3.637993441457615211021003887026e-04	6.229958902446205287750657930701e-05	0.000000000000000000000000000000e+00
-4.823364799950645647186320275068e+03	-3.637393353230735835134035394134e-04	6.244147486815890843534632148604e-05	0.000000000000000000000000000000e+00
-4.823264799950645283388439565897e+03	-3.636766743452326546524877581845e-04	6.258351092906212721680286881210e-05	0.000000000000000000000000000000e+00
-4.823164799950644919590558856726e+03	-3.636113604520205657213982597398e-04	6.272570181228969972246634068114e-05	0.000000000000000000000000000000e+00
-4.823064799950644555792678147554e+03	-3.635433929209995820852618919616e-04	6.286805212401730988229509033971e-05	0.000000000000000000000000000000e+00
-4.822964799950644191994797438383e+03	-3.634727710675427609331167300155e-04	6.301056647134397530139043874797e-05	0.000000000000000000000000000000e+00
-4.822864799950643828196916729212e+03	-3.633994942448636042073295548960e-04	6.315324946215756553302700382346e-05	0.000000000000000000000000000000e+00
-4.822764799950643464399036020041e+03	-3.633235618440447899611667192943e-04	6.329610570500011706377568865278e-05	0.000000000000000000000000000000e+00
-4.822664799950643100601155310869e+03	-3.632449732940663616152787707136e-04	6.343913980893310764104520149687e-05	0.000000000000000000000000000000e+00
-4.822564799950642736803274601698e+03	-3.631637280618333209029902075571e-04	6.358235638340256797029770297058e-05	0.000000000000000000000000000000e+00
-4.822464799950642373005393892527e+03	-3.630798256522024076639598710869e-04	6.372576003810404433446573646549e-05	0.000000000000000000000000000000e+00
-4.822364799950642009207513183355e+03	-3.629932656080081206963205975313e-04	6.386935538284746634567906609092e-05	0.000000000000000000000000000000e+00
-4.822264799950641645409632474184e+03	-3.629040475100883049279498759887e-04	6.401314702742193338182857820229e-05	0.000000000000000000000000000000e+00
-4.822164799950641281611751765013e+03	-3.628121709773087085956766451034e-04	6.415713958146029773522284189724e-05	0.000000000000000000000000000000e+00
-4.822064799950640917813871055841e+03	-3.627176356665871067436190955391e-04	6.430133765430370710366320130547e-05	0.000000000000000000000000000000e+00
-4.821964799950640554015990346670e+03	-3.626204412729167742002189811501e-04	6.444574585486603866130161932801e-05	0.000000000000000000000000000000e+00
-4.821864799950640190218109637499e+03	-3.625205875293889285632120689229e-04	6.459036879149818405169980461977e-05	0.000000000000000000000000000000e+00
-4.821764799950639826420228928328e+03	-3.624180742072147395037295947162e-04	6.473521107185225306572540215910e-05	0.000000000000000000000000000000e+00
-4.821664799950639462622348219156e+03	-3.623129011157466333389876034232e-04	6.488027730274569600428524740465e-05	0.000000000000000000000000000000e+00
-4.821564799950639098824467509985e+03	-3.622050681024989470836727978309e-04	6.502557209002527696325990369530e-05	0.000000000000000000000000000000e+00
-4.821464799950638735026586800814e+03	-3.620945750531675525092645262504e-04	6.517110003843104711843819965011e-05	0.000000000000000000000000000000e+00
-4.821364799950638371228706091642e+03	-3.619814218916491549427050244958e-04	6.531686575146011472254442553620e-05	0.000000000000000000000000000000e+00
-4.821264799950638007430825382471e+03	-3.618656085800598331235489180102e-04	6.546287383123041510226552963658e-05	0.000000000000000000000000000000e+00
-4.821164799950637643632944673300e+03	-3.617471351187526574892661113125e-04	6.560912887834433157747959786121e-05	0.000000000000000000000000000000e+00
-4.821064799950637279835063964128e+03	-3.616260015463348205695670589677e-04	6.575563549175230282795717728916e-05	0.000000000000000000000000000000e+00
-4.820964799950636916037183254957e+03	-3.615022079396840626493159209787e-04	6.590239826861628118226388295398e-05	0.000000000000000000000000000000e+00
-4.820864799950636552239302545786e+03	-3.613757544139641758595971055001e-04	6.604942180417316380160869249138e-05	0.000000000000000000000000000000e+00
-4.820764799950636188441421836615e+03	-3.612466411226400745879128173499e-04	6.619671069159814254852930437423e-05	0.000000000000000000000000000000e+00
-4.820664799950635824643541127443e+03	-3.611148682574920527367512423922e-04	6.634426952186793188283309152808e-05	0.000000000000000000000000000000e+00
-4.820564799950635460845660418272e+03	-3.609804360486292278305253677928e-04	6.649210288362405096764667922216e-05	0.000000000000000000000000000000e+00
-4.820464799950635097047779709101e+03	-3.608433447645024972315341837970e-04	6.664021536303587538250386979044e-05	0.000000000000000000000000000000e+00
-4.820364799950634733249898999929e+03	-3.607035947119166269941858971038e-04	6.678861154366379725665081590336e-05	0.000000000000000000000000000000e+00
-4.820264799950634369452018290758e+03	-3.605611862360416359878090286628e-04	6.693729600632220921949816494489e-05	0.000000000000000000000000000000e+00
-4.820164799950634005654137581587e+03	-3.604161197204236379183772687185e-04	6.708627332894246124601889125216e-05	0.000000000000000000000000000000e+00
-4.820064799950633641856256872416e+03	-3.602683955869947075682790949003e-04	6.723554808643580394961897228612e-05	0.000000000000000000000000000000e+00
-4.819964799950633278058376163244e+03	-3.601180142960823133552183961115e-04	6.738512485055623700731797232066e-05	0.000000000000000000000000000000e+00
-4.819864799950632914260495454073e+03	-3.599649763464178283192684837388e-04	6.753500818976335758492962613175e-05	0.000000000000000000000000000000e+00
-4.819764799950632550462614744902e+03	-3.598092822751444447987312358350e-04	6.768520266908511389455233020485e-05	0.000000000000000000000000000000e+00
-4.819664799950632186664734035730e+03	-3.596509326578244385846927499983e-04	6.783571284998054519953247787356e-05	0.000000000000000000000000000000e+00
-4.819564799950631822866853326559e+03	-3.594899281084455115037323835736e-04	6.798654329020249471437348232072e-05	0.000000000000000000000000000000e+00
-4.819464799950631459068972617388e+03	-3.593262692794265918995455511009e-04	6.813769854366029539959048744180e-05	0.000000000000000000000000000000e+00
-4.819364799950631095271091908216e+03	-3.591599568616228761730457819112e-04	6.828918316028236088887498622668e-05	0.000000000000000000000000000000e+00
-4.819264799950630731473211199045e+03	-3.589909915843302198011632864194e-04	6.844100168587885773142237555433e-05	0.000000000000000000000000000000e+00
-4.819164799950630367675330489874e+03	-3.588193742152887694141227825639e-04	6.859315866200424210898795029934e-05	0.000000000000000000000000000000e+00
-4.819064799950630003877449780703e+03	-3.586451055606857275109833338433e-04	6.874565862581986431557867778253e-05	0.000000000000000000000000000000e+00
-4.818964799950629640079569071531e+03	-3.584681864651576834943091931507e-04	6.889850610995647836945487973992e-05	0.000000000000000000000000000000e+00
-4.818864799950629276281688362360e+03	-3.582886178117920231329940339293e-04	6.905170564237681938776769463573e-05	0.000000000000000000000000000000e+00
-4.818764799950628912483807653189e+03	-3.581064005221278501341075628517e-04	6.920526174623808609350644749370e-05	0.000000000000000000000000000000e+00
-4.818664799950628548685926944017e+03	-3.579215355561558235125696469936e-04	6.935917893975446398002748793488e-05	0.000000000000000000000000000000e+00
-4.818564799950628184888046234846e+03	-3.577340239123176697001726953573e-04	6.951346173605964847558302821540e-05	0.000000000000000000000000000000e+00
-4.818464799950627821090165525675e+03	-3.575438666275046646625401791653e-04	6.966811464306934100279566912661e-05	0.000000000000000000000000000000e+00
-4.818364799950627457292284816504e+03	-3.573510647770557365453247822273e-04	6.982314216334371793307861375766e-05	0.000000000000000000000000000000e+00
-4.818264799950627093494404107332e+03	-3.571556194747545383283426900789e-04	6.997854879394998085621881767082e-05	0.000000000000000000000000000000e+00
-4.818164799950626729696523398161e+03	-3.569575318728258699584043878161e-04	7.013433902632483908732435873290e-05	0.000000000000000000000000000000e+00
-4.818064799950626365898642688990e+03	-3.567568031619315583810592151792e-04	7.029051734613707348893474335938e-05	0.000000000000000000000000000000e+00
-4.817964799950626002100761979818e+03	-3.565534345711654702106019332319e-04	7.044708823315001897796827634579e-05	0.000000000000000000000000000000e+00
-4.817864799950625638302881270647e+03	-3.563474273680478738787757997386e-04	7.060405616108414190035952318070e-05	0.000000000000000000000000000000e+00
-4.817764799950625274505000561476e+03	-3.561387828585189344217376561375e-04	7.076142559747960385316961628988e-05	0.000000000000000000000000000000e+00
-4.817664799950624910707119852304e+03	-3.559275023869317203760453960371e-04	7.091920100355886616427802948692e-05	0.000000000000000000000000000000e+00
-4.817564799950624546909239143133e+03	-3.557135873360444517331246938596e-04	7.107738683408928081954719635505e-05	0.000000000000000000000000000000e+00
-4.817464799950624183111358433962e+03	-3.554970391270117179016718722551e-04	7.123598753724574915262290897289e-05	0.000000000000000000000000000000e+00
-4.817364799950623819313477724791e+03	-3.552778592193754788296222724142e-04	7.139500755447339408726187270915e-05	0.000000000000000000000000000000e+00
-4.817264799950623455515597015619e+03	-3.550560491110549277138375146023e-04	7.155445132035027303724072922364e-05	0.000000000000000000000000000000e+00
-4.817164799950623091717716306448e+03	-3.548316103383358658188151402157e-04	7.171432326245011791131939160593e-05	0.000000000000000000000000000000e+00
-4.817064799950622727919835597277e+03	-3.546045444758593183538775139851e-04	7.187462780120511577578584772041e-05	0.000000000000000000000000000000e+00
-4.816964799950622364121954888105e+03	-3.543748531366093371987313620508e-04	7.203536934976874372710958782662e-05	0.000000000000000000000000000000e+00
-4.816864799950622000324074178934e+03	-3.541425379719001531077238187351e-04	7.219655231387864442217650040590e-05	0.000000000000000000000000000000e+00
-4.816764799950621636526193469763e+03	-3.539076006713627316029036062872e-04	7.235818109171956937115954833217e-05	0.000000000000000000000000000000e+00
-4.816664799950621272728312760592e+03	-3.536700429629303530851269776747e-04	7.252026007378632223038944504268e-05	0.000000000000000000000000000000e+00
-4.816564799950620908930432051420e+03	-3.534298666128235966339687923465e-04	7.268279364274682406796973532792e-05	0.000000000000000000000000000000e+00
-4.816464799950620545132551342249e+03	-3.531870734255347817065473492448e-04	7.284578617330517862939187612170e-05	0.000000000000000000000000000000e+00
-4.816364799950620181334670633078e+03	-3.529416652438113798442853585868e-04	7.300924203206487312842187797912e-05	0.000000000000000000000000000000e+00
-4.816264799950619817536789923906e+03	-3.526936439486388300684760466197e-04	7.317316557739193838040547834822e-05	0.000000000000000000000000000000e+00
-4.816164799950619453738909214735e+03	-3.524430114592228663848716418983e-04	7.333756115927828511842634373608e-05	0.000000000000000000000000000000e+00
-4.816064799950619089941028505564e+03	-3.521897697329706526658821275078e-04	7.350243311920504030946427187487e-05	0.000000000000000000000000000000e+00
-4.815964799950618726143147796392e+03	-3.519339207654716464822308719107e-04	7.366778579000599189077064243847e-05	0.000000000000000000000000000000e+00
-4.815864799950618362345267087221e+03	-3.516754665904774871526550228396e-04	7.383362349573110126887964810294e-05	0.000000000000000000000000000000e+00
-4.815764799950617998547386378050e+03	-3.514144092798812874824110341621e-04	7.399995055151008358125530595117e-05	0.000000000000000000000000000000e+00
-4.815664799950617634749505668879e+03	-3.511507509436961665602594528934e-04	7.416677126341609637815571742792e-05	0.000000000000000000000000000000e+00
-4.815564799950617270951624959707e+03	-3.508844937300329151937117178051e-04	7.433408992832949606713310863881e-05	0.000000000000000000000000000000e+00
-4.815464799950616907153744250536e+03	-3.506156398250773360836252123818e-04	7.450191083380168922522396313113e-05	0.000000000000000000000000000000e+00
-4.815364799950616543355863541365e+03	-3.503441914530663371662999594491e-04	7.467023825791910588388355929368e-05	0.000000000000000000000000000000e+00
-4.815264799950616179557982832193e+03	-3.500701508762638081151408186997e-04	7.483907646916719991897481989440e-05	0.000000000000000000000000000000e+00
-4.815164799950615815760102123022e+03	-3.497935203949354126401471987151e-04	7.500842972629463917613734658119e-05	0.000000000000000000000000000000e+00
-4.815064799950615451962221413851e+03	-3.495143023473228928964251505107e-04	7.517830227817748204362929831390e-05	0.000000000000000000000000000000e+00
-4.814964799950615088164340704679e+03	-3.492324991096175065309614726772e-04	7.534869836368359797065807903493e-05	0.000000000000000000000000000000e+00
-4.814864799950614724366459995508e+03	-3.489481130959328132080943252191e-04	7.551962221153710153823818140850e-05	0.000000000000000000000000000000e+00
-4.814764799950614360568579286337e+03	-3.486611467582767021934631035407e-04	7.569107804018290850279343517926e-05	0.000000000000000000000000000000e+00
-4.814664799950613996770698577166e+03	-3.483716025865228778368720696790e-04	7.586307005765142736503081621890e-05	0.000000000000000000000000000000e+00
-4.814564799950613632972817867994e+03	-3.480794831083813692731987465834e-04	7.603560246142337291155866019210e-05	0.000000000000000000000000000000e+00
-4.814464799950613269174937158823e+03	-3.477847908893683896019988210924e-04	7.620867943829468817672212477277e-05	0.000000000000000000000000000000e+00
-4.814364799950612905377056449652e+03	-3.474875285327756529660248041580e-04	7.638230516424158837718305647968e-05	0.000000000000000000000000000000e+00
-4.814264799950612541579175740480e+03	-3.471876986796387700578980783916e-04	7.655648380428575392429857426890e-05	0.000000000000000000000000000000e+00
-4.814164799950612177781295031309e+03	-3.468853040087049931054774543071e-04	7.673121951235960475166258953905e-05	0.000000000000000000000000000000e+00
-4.814064799950611813983414322138e+03	-3.465803472364004187561414838115e-04	7.690651643117176437802751109984e-05	0.000000000000000000000000000000e+00
-4.813964799950611450185533612967e+03	-3.462728311167960525487896639163e-04	7.708237869207263239044319869109e-05	0.000000000000000000000000000000e+00
-4.813864799950611086387652903795e+03	-3.459627584415736565454091433480e-04	7.725881041492011955772178932733e-05	0.000000000000000000000000000000e+00
-4.813764799950610722589772194624e+03	-3.456501320399904585503603193786e-04	7.743581570794546425906546005535e-05	0.000000000000000000000000000000e+00
-4.813664799950610358791891485453e+03	-3.453349547788435360690106890047e-04	7.761339866761927930565584388134e-05	0.000000000000000000000000000000e+00
-4.813564799950609994994010776281e+03	-3.450172295624330618540875903477e-04	7.779156337851768007740638211089e-05	0.000000000000000000000000000000e+00
-4.813464799950609631196130067110e+03	-3.446969593325252784014878226770e-04	7.797031391318860239509486165232e-05	0.000000000000000000000000000000e+00
-4.813364799950609267398249357939e+03	-3.443741470683143340338061566541e-04	7.814965433201828302282182514560e-05	0.000000000000000000000000000000e+00
-4.813264799950608903600368648767e+03	-3.440487957863837395131034746498e-04	7.832958868309783503815907357293e-05	0.000000000000000000000000000000e+00
-4.813164799950608539802487939596e+03	-3.437209085406670115020455469335e-04	7.851012100209009425284129024547e-05	0.000000000000000000000000000000e+00
-4.813064799950608176004607230425e+03	-3.433904884224073944531951951831e-04	7.869125531209649273851197692764e-05	0.000000000000000000000000000000e+00
-4.812964799950607812206726521254e+03	-3.430575385601172030275440860692e-04	7.887299562352423050806682347513e-05	0.000000000000000000000000000000e+00
-4.812864799950607448408845812082e+03	-3.427220621195362971513065364348e-04	7.905534593395354206468716995460e-05	0.000000000000000000000000000000e+00
-4.812764799950607084610965102911e+03	-3.423840623035897981311925786230e-04	7.923831022800515268625365372657e-05	0.000000000000000000000000000000e+00
-4.812664799950606720813084393740e+03	-3.420435423523452084584861587757e-04	7.942189247720791089261288542289e-05	0.000000000000000000000000000000e+00
-4.812564799950606357015203684568e+03	-3.417005055429686100412767224554e-04	7.960609663986662420075146595622e-05	0.000000000000000000000000000000e+00
-4.812464799950605993217322975397e+03	-3.413549551896804829659304303391e-04	7.979092666093003040524156421753e-05	0.000000000000000000000000000000e+00
-4.812364799950605629419442266226e+03	-3.410068946437105484766061369584e-04	7.997638647185901280417530401223e-05	0.000000000000000000000000000000e+00
-4.812264799950605265621561557055e+03	-3.406563272932519614334678781375e-04	8.016247999049495095037071168420e-05	0.000000000000000000000000000000e+00
-4.812164799950604901823680847883e+03	-3.403032565634149064597024914036e-04	8.034921112092830179553931690961e-05	0.000000000000000000000000000000e+00
-4.812064799950604538025800138712e+03	-3.399476859161793267267992479930e-04	8.053658375336737056983393845400e-05	0.000000000000000000000000000000e+00
-4.811964799950604174227919429541e+03	-3.395896188503470022185259935554e-04	8.072460176400725784424949882379e-05	0.000000000000000000000000000000e+00
-4.811864799950603810430038720369e+03	-3.392290589014930858938190461060e-04	8.091326901489900988093117994993e-05	0.000000000000000000000000000000e+00
-4.811764799950603446632158011198e+03	-3.388660096419167182778264812981e-04	8.110258935381902648149854417881e-05	0.000000000000000000000000000000e+00
-4.811664799950603082834277302027e+03	-3.385004746805908289013220535679e-04	8.129256661413860436064121595123e-05	0.000000000000000000000000000000e+00
-4.811564799950602719036396592855e+03	-3.381324576631117751097932444537e-04	8.148320461469373801773052878872e-05	0.000000000000000000000000000000e+00
-4.811464799950602355238515883684e+03	-3.377619622716475171995964554839e-04	8.167450715965513744886566938064e-05	0.000000000000000000000000000000e+00
-4.811364799950601991440635174513e+03	-3.373889922248859019743294496152e-04	8.186647803839839493671853842827e-05	0.000000000000000000000000000000e+00
-4.811264799950601627642754465342e+03	-3.370135512779814284181623129655e-04	8.205912102537447710103035714013e-05	0.000000000000000000000000000000e+00
-4.811164799950601263844873756170e+03	-3.366356432225020675792770408208e-04	8.225243987998035247437983441543e-05	0.000000000000000000000000000000e+00
-4.811064799950600900046993046999e+03	-3.362552718863747814107001410378e-04	8.244643834642989012849445540354e-05	0.000000000000000000000000000000e+00
-4.810964799950600536249112337828e+03	-3.358724411338307163504834917944e-04	8.264112015362498869352342323324e-05	0.000000000000000000000000000000e+00
-4.810864799950600172451231628656e+03	-3.354871548653495837502558352128e-04	8.283648901502690866521794177402e-05	0.000000000000000000000000000000e+00
-4.810764799950599808653350919485e+03	-3.350994170176032271521449068530e-04	8.303254862852787576265461977343e-05	0.000000000000000000000000000000e+00
-4.810664799950599444855470210314e+03	-3.347092315633987016747219467305e-04	8.322930267632287402133905995782e-05	0.000000000000000000000000000000e+00
-4.810564799950599081057589501143e+03	-3.343166025116204860372082219300e-04	8.342675482478172348937972557792e-05	0.000000000000000000000000000000e+00
-4.810464799950598717259708791971e+03	-3.339215339071721524825953064664e-04	8.362490872432141542167777226169e-05	0.000000000000000000000000000000e+00
-4.810364799950598353461828082800e+03	-3.335240298309171151289187484679e-04	8.382376800927863720949706483054e-05	0.000000000000000000000000000000e+00
-4.810264799950597989663947373629e+03	-3.331240943996188904295541188816e-04	8.402333629778258191310447156042e-05	0.000000000000000000000000000000e+00
-4.810164799950597625866066664457e+03	-3.327217317658807071122095688764e-04	8.422361719162802884495327981895e-05	0.000000000000000000000000000000e+00
-4.810064799950597262068185955286e+03	-3.323169461180841403359631502923e-04	8.442461427614864099330110880359e-05	0.000000000000000000000000000000e+00
-4.809964799950596898270305246115e+03	-3.319097416803273121674311418872e-04	8.462633112009054704889809972457e-05	0.000000000000000000000000000000e+00
-4.809864799950596534472424536943e+03	-3.315001227123622789053070114562e-04	8.482877127548620803474538343281e-05	0.000000000000000000000000000000e+00
-4.809764799950596170674543827772e+03	-3.310880935095318220937055109232e-04	8.503193827752847367123373301112e-05	0.000000000000000000000000000000e+00
-4.809664799950595806876663118601e+03	-3.306736584027054263838774073037e-04	8.523583564444500465951543022314e-05	0.000000000000000000000000000000e+00
-4.809564799950595443078782409430e+03	-3.302568217582147152948379709159e-04	8.544046687737288470025631692550e-05	0.000000000000000000000000000000e+00
-4.809464799950595079280901700258e+03	-3.298375879777880738223660994635e-04	8.564583546023357132556674820023e-05	0.000000000000000000000000000000e+00
-4.809364799950594715483020991087e+03	-3.294159614984846205266999508154e-04	8.585194485960806357136704258792e-05	0.000000000000000000000000000000e+00
-4.809264799950594351685140281916e+03	-3.289919467926275290989290844834e-04	8.605879852461240846293183404114e-05	0.000000000000000000000000000000e+00
-4.809164799950593987887259572744e+03	-3.285655483677366451959744875211e-04	8.626639988677343789339607704747e-05	0.000000000000000000000000000000e+00
-4.809064799950593624089378863573e+03	-3.281367707664605069643737333962e-04	8.647475235990485786796710954150e-05	0.000000000000000000000000000000e+00
-4.808964799950593260291498154402e+03	-3.277056185665073355720022796334e-04	8.668385933998354103604405684891e-05	0.000000000000000000000000000000e+00
-4.808864799950592896493617445230e+03	-3.272720963805759715296861411815e-04	8.689372420502621224662476162592e-05	0.000000000000000000000000000000e+00
-4.808764799950592532695736736059e+03	-3.268362088562854015499903326258e-04	8.710435031496633739162005483081e-05	0.000000000000000000000000000000e+00
-4.808664799950592168897856026888e+03	-3.263979606761042854060073103994e-04	8.731574101153135106234692841554e-05	0.000000000000000000000000000000e+00
-4.808564799950591805099975317717e+03	-3.259573565572792901677556809403e-04	8.752789961812020946667345366876e-05	0.000000000000000000000000000000e+00
-4.808464799950591441302094608545e+03	-3.255144012517630449678185389217e-04	8.774082943968120084417966486612e-05	0.000000000000000000000000000000e+00
-4.808364799950591077504213899374e+03	-3.250690995461412284052438170789e-04	8.795453376259012179955165677825e-05	0.000000000000000000000000000000e+00
-4.808264799950590713706333190203e+03	-3.246214562615591138483583932839e-04	8.816901585452869758146449141734e-05	0.000000000000000000000000000000e+00
-4.808164799950590349908452481031e+03	-3.241714762536475726364959548675e-04	8.838427896436334117464400650377e-05	0.000000000000000000000000000000e+00
-4.808064799950589986110571771860e+03	-3.237191644124479930795523774378e-04	8.860032632202427831016183779056e-05	0.000000000000000000000000000000e+00
-4.807964799950589622312691062689e+03	-3.232645256623369284069979823215e-04	8.881716113838488931616493848864e-05	0.000000000000000000000000000000e+00
-4.807864799950589258514810353518e+03	-3.228075649619497689349345570520e-04	8.903478660514149820200124896274e-05	0.000000000000000000000000000000e+00
-4.807764799950588894716929644346e+03	-3.223482873041041431826092544810e-04	8.925320589469337858277986352817e-05	0.000000000000000000000000000000e+00
-4.807664799950588530919048935175e+03	-3.218866977157221805766473821109e-04	8.947242216002312552216441110531e-05	0.000000000000000000000000000000e+00
-4.807564799950588167121168226004e+03	-3.214228012577524488946334457751e-04	8.969243853457740684592680580067e-05	0.000000000000000000000000000000e+00
-4.807464799950587803323287516832e+03	-3.209566030250910243469542049155e-04	8.991325813214795840098980672650e-05	0.000000000000000000000000000000e+00
-4.807364799950587439525406807661e+03	-3.204881081465020737676641093827e-04	9.013488404675301299533857202206e-05	0.000000000000000000000000000000e+00
-4.807264799950587075727526098490e+03	-3.200173217845377320739386206583e-04	9.035731935251895973089386604471e-05	0.000000000000000000000000000000e+00
-4.807164799950586711929645389318e+03	-3.195442491354571123637895446734e-04	9.058056710356247767483572896907e-05	0.000000000000000000000000000000e+00
-4.807064799950586348131764680147e+03	-3.190688954291448823329113704261e-04	9.080463033387288637136164348718e-05	0.000000000000000000000000000000e+00
-4.806964799950585984333883970976e+03	-3.185912659290292443803327415708e-04	9.102951205719493003431369571032e-05	0.000000000000000000000000000000e+00
-4.806864799950585620536003261805e+03	-3.181113659319989399321126910536e-04	9.125521526691187344793032565349e-05	0.000000000000000000000000000000e+00
-4.806764799950585256738122552633e+03	-3.176292007683199285043851300969e-04	9.148174293592899089088560371508e-05	0.000000000000000000000000000000e+00
-4.806664799950584892940241843462e+03	-3.171447758015512536147739730552e-04	9.170909801655733966339878460161e-05	0.000000000000000000000000000000e+00
-4.806564799950584529142361134291e+03	-3.166580964284602039623961466930e-04	9.193728344039800795279432366058e-05	0.000000000000000000000000000000e+00
-4.806464799950584165344480425119e+03	-3.161691680789369325067783567107e-04	9.216630211822660664455070245182e-05	0.000000000000000000000000000000e+00
-4.806364799950583801546599715948e+03	-3.156779962159084792355789872431e-04	9.239615693987818126169109245183e-05	0.000000000000000000000000000000e+00
-4.806264799950583437748719006777e+03	-3.151845863352519807806806362294e-04	9.262685077413250337493438868464e-05	0.000000000000000000000000000000e+00
-4.806164799950583073950838297606e+03	-3.146889439657072837230877837555e-04	9.285838646859974148360661327928e-05	0.000000000000000000000000000000e+00
-4.806064799950582710152957588434e+03	-3.141910746687889615866295933699e-04	9.309076684960644360467690860972e-05	0.000000000000000000000000000000e+00
-4.805964799950582346355076879263e+03	-3.136909840386976813103592220955e-04	9.332399472208196709518968070540e-05	0.000000000000000000000000000000e+00
-4.805864799950581982557196170092e+03	-3.131886777022309191996496391397e-04	9.355807286944527439292995651954e-05	0.000000000000000000000000000000e+00
-4.805764799950581618759315460920e+03	-3.126841613186929721458773290266e-04	9.379300405349204046521333077990e-05	0.000000000000000000000000000000e+00
-4.805664799950581254961434751749e+03	-3.121774405798044267450197519764e-04	9.402879101428226170118068738546e-05	0.000000000000000000000000000000e+00
-4.805564799950580891163554042578e+03	-3.116685212096109778949493129829e-04	9.426543647002819006474466645429e-05	0.000000000000000000000000000000e+00
-4.805464799950580527365673333406e+03	-3.111574089643914884512065910371e-04	9.450294311698263316576934522928e-05	0.000000000000000000000000000000e+00
-4.805364799950580163567792624235e+03	-3.106441096325656152019045741497e-04	9.474131362932768801211891318559e-05	0.000000000000000000000000000000e+00
-4.805264799950579799769911915064e+03	-3.101286290346005674808949059695e-04	9.498055065906388133752102920226e-05	0.000000000000000000000000000000e+00
-4.805164799950579435972031205893e+03	-3.096109730229174321000651382008e-04	9.522065683589968940019054866042e-05	0.000000000000000000000000000000e+00
-4.805064799950579072174150496721e+03	-3.090911474817968477603324917169e-04	9.546163476714146435726793260557e-05	0.000000000000000000000000000000e+00
-4.804964799950578708376269787550e+03	-3.085691583272838663110082535468e-04	9.570348703758372655749087076771e-05	0.000000000000000000000000000000e+00
-4.804864799950578344578389078379e+03	-3.080450115070923803282931796588e-04	9.594621620939994472484352305841e-05	0.000000000000000000000000000000e+00
-4.804764799950577980780508369207e+03	-3.075187130005089543825780307174e-04	9.618982482203366850791181885683e-05	0.000000000000000000000000000000e+00
-4.804664799950577616982627660036e+03	-3.069902688182957347338974951612e-04	9.643431539209012181516206263510e-05	0.000000000000000000000000000000e+00
-4.804564799950577253184746950865e+03	-3.064596850025931421869496151800e-04	9.667969041322812141087128523509e-05	0.000000000000000000000000000000e+00
-4.804464799950576889386866241693e+03	-3.059269676268215891641599757378e-04	9.692595235605253761214383789735e-05	0.000000000000000000000000000000e+00
-4.804364799950576525588985532522e+03	-3.053921227955828715180941479446e-04	9.717310366800706669405257587258e-05	0.000000000000000000000000000000e+00
-4.804264799950576161791104823351e+03	-3.048551566445606387720235197492e-04	9.742114677326751829081197264770e-05	0.000000000000000000000000000000e+00
-4.804164799950575797993224114180e+03	-3.043160753404206475200566295314e-04	9.767008407263545516265729196093e-05	0.000000000000000000000000000000e+00
-4.804064799950575434195343405008e+03	-3.037748850807099306250980141897e-04	9.791991794343230730117422222492e-05	0.000000000000000000000000000000e+00
-4.803964799950575070397462695837e+03	-3.032315920937556953662639358527e-04	9.817065073939390616297034908300e-05	0.000000000000000000000000000000e+00
-4.803864799950574706599581986666e+03	-3.026862026385635168548859930127e-04	9.842228479056546613674277823591e-05	0.000000000000000000000000000000e+00
-4.803764799950574342801701277494e+03	-3.021387230047149351393198646321e-04	9.867482240319697258616044033275e-05	0.000000000000000000000000000000e+00
-4.803664799950573979003820568323e+03	-3.015891595122644017884505629468e-04	9.892826585963907133625117040765e-05	0.000000000000000000000000000000e+00
-4.803564799950573615205939859152e+03	-3.010375185116355217437855706919e-04	9.918261741823931052549484510550e-05	0.000000000000000000000000000000e+00
-4.803464799950573251408059149981e+03	-3.004838063835170783311134812266e-04	9.943787931323889745394845052218e-05	0.000000000000000000000000000000e+00
-4.803364799950572887610178440809e+03	-2.999280295387579198598815288790e-04	9.969405375466992976982161245303e-05	0.000000000000000000000000000000e+00
-4.803264799950572523812297731638e+03	-2.993701944182616835922472464659e-04	9.995114292825296546923102836146e-05	0.000000000000000000000000000000e+00
-4.803164799950572160014417022467e+03	-2.988103074928807065605007586839e-04	1.002091489952951756546226103062e-04	0.000000000000000000000000000000e+00
-4.803064799950571796216536313295e+03	-2.982483752633094484935094570233e-04	1.004680740925888632114268417261e-04	0.000000000000000000000000000000e+00
-4.802964799950571432418655604124e+03	-2.976844042599771558016419348291e-04	1.007279203323104964807460648402e-04	0.000000000000000000000000000000e+00
-4.802864799950571068620774894953e+03	-2.971184010429400918808229281609e-04	1.009886898019201495078564501107e-04	0.000000000000000000000000000000e+00
-4.802764799950570704822894185781e+03	-2.965503722017731711053933896238e-04	1.012503845640614843917962084596e-04	0.000000000000000000000000000000e+00
-4.802664799950570341025013476610e+03	-2.959803243554609422996670708983e-04	1.015130066564620995531870173423e-04	0.000000000000000000000000000000e+00
-4.802564799950569977227132767439e+03	-2.954082641522879758982922382415e-04	1.017765580918344607607231577795e-04	0.000000000000000000000000000000e+00
-4.802464799950569613429252058268e+03	-2.948341982697287090055271452371e-04	1.020410408577772251809481773854e-04	0.000000000000000000000000000000e+00
-4.802364799950569249631371349096e+03	-2.942581334143366941433206385170e-04	1.023064569166770533190091718723e-04	0.000000000000000000000000000000e+00
-4.802264799950568885833490639925e+03	-2.936800763216332516881978964562e-04	1.025728082056109088503886850319e-04	0.000000000000000000000000000000e+00
-4.802164799950568522035609930754e+03	-2.931000337559956344171685493905e-04	1.028400966362488734486685393321e-04	0.000000000000000000000000000000e+00
-4.802064799950568158237729221582e+03	-2.925180125105444331121140599805e-04	1.031083240947573681891083485773e-04	0.000000000000000000000000000000e+00
-4.801964799950567794439848512411e+03	-2.919340194070305484833061093752e-04	1.033774924417029170533102733209e-04	0.000000000000000000000000000000e+00
-4.801864799950567430641967803240e+03	-2.913480612957216209918387406219e-04	1.036476035119564118773885508240e-04	0.000000000000000000000000000000e+00
-4.801764799950567066844087094069e+03	-2.907601450552877559406483864990e-04	1.039186591145977703234265510090e-04	0.000000000000000000000000000000e+00
-4.801664799950566703046206384897e+03	-2.901702775926868148846649031469e-04	1.041906610328212308197101676477e-04	0.000000000000000000000000000000e+00
-4.801564799950566339248325675726e+03	-2.895784658430490023095504881212e-04	1.044636110238410134191944234061e-04	0.000000000000000000000000000000e+00
-4.801464799950565975450444966555e+03	-2.889847167695609644194609799683e-04	1.047375108187975769691649419180e-04	0.000000000000000000000000000000e+00
-4.801364799950565611652564257383e+03	-2.883890373633494000338295393249e-04	1.050123621226643099617684140590e-04	0.000000000000000000000000000000e+00
-4.801264799950565247854683548212e+03	-2.877914346433639667527382144385e-04	1.052881666141547228280478387674e-04	0.000000000000000000000000000000e+00
-4.801164799950564884056802839041e+03	-2.871919156562597534414205124875e-04	1.055649259456302094381183187544e-04	0.000000000000000000000000000000e+00
-4.801064799950564520258922129869e+03	-2.865904874762791021934604795973e-04	1.058426417430082558347390064846e-04	0.000000000000000000000000000000e+00
-4.800964799950564156461041420698e+03	-2.859871572051329424030141623803e-04	1.061213156056712181730256050471e-04	0.000000000000000000000000000000e+00
-4.800864799950563792663160711527e+03	-2.853819319718814201056189538974e-04	1.064009491063755072359775510904e-04	0.000000000000000000000000000000e+00
-4.800764799950563428865280002356e+03	-2.847748189328143104785684425195e-04	1.066815437911614099187815329906e-04	0.000000000000000000000000000000e+00
-4.800664799950563065067399293184e+03	-2.841658252713305629795492723844e-04	1.069631011792633714990383153598e-04	0.000000000000000000000000000000e+00
-4.800564799950562701269518584013e+03	-2.835549581978173585943003853771e-04	1.072456227630207793504943381002e-04	0.000000000000000000000000000000e+00
-4.800464799950562337471637874842e+03	-2.829422249495287334034032689090e-04	1.075291100077893023103867142787e-04	0.000000000000000000000000000000e+00
-4.800364799950561973673757165670e+03	-2.823276327904636600479859609436e-04	1.078135643518527585953473146851e-04	0.000000000000000000000000000000e+00
-4.800264799950561609875876456499e+03	-2.817111890112435328842321879961e-04	1.080989872063354716082844708680e-04	0.000000000000000000000000000000e+00
-4.800164799950561246077995747328e+03	-2.810929009289890026165870118291e-04	1.083853799551151949514052330592e-04	0.000000000000000000000000000000e+00
-4.800064799950560882280115038157e+03	-2.804727758871964314602021062228e-04	1.086727439547365659877967147828e-04	0.000000000000000000000000000000e+00
-4.799964799950560518482234328985e+03	-2.798508212556139688326206638180e-04	1.089610805343250743990393680782e-04	0.000000000000000000000000000000e+00
-4.799864799950560154684353619814e+03	-2.792270444301166512635070660053e-04	1.092503909955015592913793454066e-04	0.000000000000000000000000000000e+00
-4.799764799950559790886472910643e+03	-2.786014528325812854639420557135e-04	1.095406766122973026130957285851e-04	0.000000000000000000000000000000e+00
-4.799664799950559427088592201471e+03	-2.779740539107609519249575402711e-04	1.098319386310695698052639079911e-04	0.000000000000000000000000000000e+00
-4.799564799950559063290711492300e+03	-2.773448551381585327341161573145e-04	1.101241782704178145263496091388e-04	0.000000000000000000000000000000e+00
-4.799464799950558699492830783129e+03	-2.767138640139001309718735921450e-04	1.104173967211003170576719134566e-04	0.000000000000000000000000000000e+00
-4.799364799950558335694950073957e+03	-2.760810880626077311664201552333e-04	1.107115951459514190200611460924e-04	0.000000000000000000000000000000e+00
-4.799264799950557971897069364786e+03	-2.754465348342714802777619897967e-04	1.110067746797993272966573186089e-04	0.000000000000000000000000000000e+00
-4.799164799950557608099188655615e+03	-2.748102119041213723706074123498e-04	1.113029364293844600567948144310e-04	0.000000000000000000000000000000e+00
-4.799064799950557244301307946444e+03	-2.741721268724983911861670105026e-04	1.116000814732783077759190049072e-04	0.000000000000000000000000000000e+00
-4.798964799950556880503427237272e+03	-2.735322873647253816634106193817e-04	1.118982108618029176717520445372e-04	0.000000000000000000000000000000e+00
-4.798864799950556516705546528101e+03	-2.728907010309770540985863096495e-04	1.121973256169508660314362846755e-04	0.000000000000000000000000000000e+00
-4.798764799950556152907665818930e+03	-2.722473755461497714643048784211e-04	1.124974267323058810599811785380e-04	0.000000000000000000000000000000e+00
-4.798664799950555789109785109758e+03	-2.716023186097306319972122246043e-04	1.127985151729639536196878046859e-04	0.000000000000000000000000000000e+00
-4.798564799950555425311904400587e+03	-2.709555379456662807351186028626e-04	1.131005918754550171757139453987e-04	0.000000000000000000000000000000e+00
-4.798464799950555061514023691416e+03	-2.703070413022309621126071377262e-04	1.134036577476652647104155002822e-04	0.000000000000000000000000000000e+00
-4.798364799950554697716142982244e+03	-2.696568364518943015060992163257e-04	1.137077136687599670811926744207e-04	0.000000000000000000000000000000e+00
-4.798264799950554333918262273073e+03	-2.690049311911884904677250140992e-04	1.140127604891069012420581896272e-04	0.000000000000000000000000000000e+00
-4.798164799950553970120381563902e+03	-2.683513333405749840682164020222e-04	1.143187990302003476713460505820e-04	0.000000000000000000000000000000e+00
-4.798064799950553606322500854731e+03	-2.676960507443107103488222353604e-04	1.146258300845856299005065537244e-04	0.000000000000000000000000000000e+00
-4.797964799950553242524620145559e+03	-2.670390912703137918822460239454e-04	1.149338544157843045642047874466e-04	0.000000000000000000000000000000e+00
-4.797864799950552878726739436388e+03	-2.663804628100288336527146082489e-04	1.152428727582198799989782189712e-04	0.000000000000000000000000000000e+00
-4.797764799950552514928858727217e+03	-2.657201732782917230450692169796e-04	1.155528858171441311530891482562e-04	0.000000000000000000000000000000e+00
-4.797664799950552151130978018045e+03	-2.650582306131938335226616576534e-04	1.158638942685639972550448728583e-04	0.000000000000000000000000000000e+00
-4.797564799950551787333097308874e+03	-2.643946427759459030445987615110e-04	1.161758987591690622407855637555e-04	0.000000000000000000000000000000e+00
-4.797464799950551423535216599703e+03	-2.637294177507414788021178342348e-04	1.164888999062596721496484764025e-04	0.000000000000000000000000000000e+00
-4.797364799950551059737335890532e+03	-2.630625635446196572235499910875e-04	1.168028982976755675163640924019e-04	0.000000000000000000000000000000e+00
-4.797264799950550695939455181360e+03	-2.623940881873274987186317463994e-04	1.171178944917252069419372206838e-04	0.000000000000000000000000000000e+00
-4.797164799950550332141574472189e+03	-2.617239997311821171621648574046e-04	1.174338890171155650029785610933e-04	0.000000000000000000000000000000e+00
-4.797064799950549968343693763018e+03	-2.610523062509320646462640524987e-04	1.177508823728826348924483835567e-04	0.000000000000000000000000000000e+00
-4.796964799950549604545813053846e+03	-2.603790158436183367618443895708e-04	1.180688750283225002665407621372e-04	0.000000000000000000000000000000e+00
-4.796864799950549240747932344675e+03	-2.597041366284349984093482444081e-04	1.183878674229229762977083639797e-04	0.000000000000000000000000000000e+00
-4.796764799950548876950051635504e+03	-2.590276767465893217184946806242e-04	1.187078599662959283540450416972e-04	0.000000000000000000000000000000e+00
-4.796664799950548513152170926332e+03	-2.583496443611613818669425768348e-04	1.190288530381100921221732003019e-04	0.000000000000000000000000000000e+00
-4.796564799950548149354290217161e+03	-2.576700476569633818484106324576e-04	1.193508469880245984615432797149e-04	0.000000000000000000000000000000e+00
-4.796464799950547785556409507990e+03	-2.569888948403983267194938822087e-04	1.196738421356230810174009482338e-04	0.000000000000000000000000000000e+00
-4.796364799950547421758528798819e+03	-2.563061941393183725858284649490e-04	1.199978387703483665924220069599e-04	0.000000000000000000000000000000e+00
-4.796264799950547057960648089647e+03	-2.556219538028827419073873983280e-04	1.203228371514378160396507855268e-04	0.000000000000000000000000000000e+00
-4.796164799950546694162767380476e+03	-2.549361821014151509127987349501e-04	1.206488375078592614666334048579e-04	0.000000000000000000000000000000e+00
-4.796064799950546330364886671305e+03	-2.542488873262608575429033486159e-04	1.209758400382475668558002190878e-04	0.000000000000000000000000000000e+00
-4.795964799950545966567005962133e+03	-2.535600777896431672932264778098e-04	1.213038449108418392061517487868e-04	0.000000000000000000000000000000e+00
-4.795864799950545602769125252962e+03	-2.528697618245197222160147720871e-04	1.216328522634232088810851690752e-04	0.000000000000000000000000000000e+00
-4.795764799950545238971244543791e+03	-2.521779477844380851908612228840e-04	1.219628622032532604775242890405e-04	0.000000000000000000000000000000e+00
-4.795664799950544875173363834620e+03	-2.514846440433911073548955972257e-04	1.222938748070130871112987103189e-04	0.000000000000000000000000000000e+00
-4.795564799950544511375483125448e+03	-2.507898589956718076419972529578e-04	1.226258901207430223288807891180e-04	0.000000000000000000000000000000e+00
-4.795464799950544147577602416277e+03	-2.500936010557278186411389597765e-04	1.229589081597829141202088409912e-04	0.000000000000000000000000000000e+00
-4.795364799950543783779721707106e+03	-2.493958786580153987738617260561e-04	1.232929289087130765578681490524e-04	0.000000000000000000000000000000e+00
-4.795264799950543419981840997934e+03	-2.486967002568531192110978800258e-04	1.236279523212958919575754634934e-04	0.000000000000000000000000000000e+00
-4.795164799950543056183960288763e+03	-2.479960743262750628990165324694e-04	1.239639783204179957973312120600e-04	0.000000000000000000000000000000e+00
-4.795064799950542692386079579592e+03	-2.472940093598835899040000452231e-04	1.243010067980331934730381382437e-04	0.000000000000000000000000000000e+00
-4.794964799950542328588198870420e+03	-2.465905138707018317070773782973e-04	1.246390376151058920501518700874e-04	0.000000000000000000000000000000e+00
-4.794864799950541964790318161249e+03	-2.458855963910255891871625699707e-04	1.249780706015552909568522288453e-04	0.000000000000000000000000000000e+00
-4.794764799950541600992437452078e+03	-2.451792654722750137638587197841e-04	1.253181055562001147783007803937e-04	0.000000000000000000000000000000e+00
-4.794664799950541237194556742907e+03	-2.444715296848458006492843530566e-04	1.256591422467040778873648143588e-04	0.000000000000000000000000000000e+00
-4.794564799950540873396676033735e+03	-2.437623976179599484190307912002e-04	1.260011804095219453865361902700e-04	0.000000000000000000000000000000e+00
-4.794464799950540509598795324564e+03	-2.430518778795162475325764006584e-04	1.263442197498462716762079871557e-04	0.000000000000000000000000000000e+00
-4.794364799950540145800914615393e+03	-2.423399790959402538576689112304e-04	1.266882599415547082290917080272e-04	0.000000000000000000000000000000e+00
-4.794264799950539782003033906221e+03	-2.416267099120339911441646130186e-04	1.270333006271580974112095363537e-04	0.000000000000000000000000000000e+00
-4.794164799950539418205153197050e+03	-2.409120789908251927119442470371e-04	1.273793414177491084039728352906e-04	0.000000000000000000000000000000e+00
-4.794064799950539054407272487879e+03	-2.401960950134161365630142137562e-04	1.277263818929516320677813867590e-04	0.000000000000000000000000000000e+00
-4.793964799950538690609391778708e+03	-2.394787666788322365481189724079e-04	1.280744216008706636966002490041e-04	0.000000000000000000000000000000e+00
-4.793864799950538326811511069536e+03	-2.387601027038701185373215096774e-04	1.284234600580430531342746025558e-04	0.000000000000000000000000000000e+00
-4.793764799950537963013630360365e+03	-2.380401118229453984349863748804e-04	1.287734967493887427818222146669e-04	0.000000000000000000000000000000e+00
-4.793664799950537599215749651194e+03	-2.373188027879400807240023452138e-04	1.291245311281627916513009557420e-04	0.000000000000000000000000000000e+00
-4.793564799950537235417868942022e+03	-2.365961843680495775392447210805e-04	1.294765626159079686258168706559e-04	0.000000000000000000000000000000e+00
-4.793464799950536871619988232851e+03	-2.358722653496294024803858757622e-04	1.298295906024081046610529899255e-04	0.000000000000000000000000000000e+00
-4.793364799950536507822107523680e+03	-2.351470545360414578488911230281e-04	1.301836144456419599828300714961e-04	0.000000000000000000000000000000e+00
-4.793264799950536144024226814508e+03	-2.344205607474999695193085269551e-04	1.305386334717379857514596430690e-04	0.000000000000000000000000000000e+00
-4.793164799950535780226346105337e+03	-2.336927928209171236549612782341e-04	1.308946469749295194069660386305e-04	0.000000000000000000000000000000e+00
-4.793064799950535416428465396166e+03	-2.329637596097482697427710762739e-04	1.312516542175108744811007355224e-04	0.000000000000000000000000000000e+00
-4.792964799950535052630584686995e+03	-2.322334699838368525775383899301e-04	1.316096544297938640902256857146e-04	0.000000000000000000000000000000e+00
-4.792864799950534688832703977823e+03	-2.315019328292589376704080361691e-04	1.319686468100652188949889476177e-04	0.000000000000000000000000000000e+00
-4.792764799950534325034823268652e+03	-2.307691570481674927118459494935e-04	1.323286305245445471610865606493e-04	0.000000000000000000000000000000e+00
-4.792664799950533961236942559481e+03	-2.300351515586361811436383328910e-04	1.326896047073430537615451596523e-04	0.000000000000000000000000000000e+00
-4.792564799950533597439061850309e+03	-2.292999252945029388904563116824e-04	1.330515684604228554901994563409e-04	0.000000000000000000000000000000e+00
-4.792464799950533233641181141138e+03	-2.285634872052131987257145295800e-04	1.334145208535570553166904606002e-04	0.000000000000000000000000000000e+00
-4.792364799950532869843300431967e+03	-2.278258462556627080616150626824e-04	1.337784609242904400577128809502e-04	0.000000000000000000000000000000e+00
-4.792264799950532506045419722795e+03	-2.270870114260401570038111485061e-04	1.341433876779008827796746405880e-04	0.000000000000000000000000000000e+00
-4.792164799950532142247539013624e+03	-2.263469917116693456201476086775e-04	1.345093000873615041428771332832e-04	0.000000000000000000000000000000e+00
-4.792064799950531778449658304453e+03	-2.256057961228511614740210866614e-04	1.348761970933033216366730977498e-04	0.000000000000000000000000000000e+00
-4.791964799950531414651777595282e+03	-2.248634336847050692667626670129e-04	1.352440776039788745965797289728e-04	0.000000000000000000000000000000e+00
-4.791864799950531050853896886110e+03	-2.241199134370104649547489339412e-04	1.356129404952262286921521594607e-04	0.000000000000000000000000000000e+00
-4.791764799950530687056016176939e+03	-2.233752444340476232906983478088e-04	1.359827846104339561968121774527e-04	0.000000000000000000000000000000e+00
-4.791664799950530323258135467768e+03	-2.226294357444383472093701881178e-04	1.363536087605065499385459393267e-04	0.000000000000000000000000000000e+00
-4.791564799950529959460254758596e+03	-2.218824964509863461627203751192e-04	1.367254117238307859275026068246e-04	0.000000000000000000000000000000e+00
-4.791464799950529595662374049425e+03	-2.211344356505172078792426093585e-04	1.370981922462425738745706027544e-04	0.000000000000000000000000000000e+00
-4.791364799950529231864493340254e+03	-2.203852624537182617030922626711e-04	1.374719490409945666514746065445e-04	0.000000000000000000000000000000e+00
-4.791264799950528868066612631083e+03	-2.196349859849779269371783385623e-04	1.378466807887245829025019139280e-04	0.000000000000000000000000000000e+00
-4.791164799950528504268731921911e+03	-2.188836153822249798710924961753e-04	1.382223861374244904421521029647e-04	0.000000000000000000000000000000e+00
-4.791064799950528140470851212740e+03	-2.181311597967673600231147679196e-04	1.385990637024100654347419370183e-04	0.000000000000000000000000000000e+00
-4.790964799950527776672970503569e+03	-2.173776283931307595417847799979e-04	1.389767120662913394649878862097e-04	0.000000000000000000000000000000e+00
-4.790864799950527412875089794397e+03	-2.166230303488969415569298515578e-04	1.393553297789437597602180129996e-04	0.000000000000000000000000000000e+00
-4.790764799950527049077209085226e+03	-2.158673748545417603750956603292e-04	1.397349153574799999338873490728e-04	0.000000000000000000000000000000e+00
-4.790664799950526685279328376055e+03	-2.151106711132729648345424111611e-04	1.401154672862225025655596999385e-04	0.000000000000000000000000000000e+00
-4.790564799950526321481447666883e+03	-2.143529283408675408743176982185e-04	1.404969840166767536173558772461e-04	0.000000000000000000000000000000e+00
-4.790464799950525957683566957712e+03	-2.135941557655090812083836793178e-04	1.408794639675052073717054224034e-04	0.000000000000000000000000000000e+00
-4.790364799950525593885686248541e+03	-2.128343626276245857936036953717e-04	1.412629055245019432055647579105e-04	0.000000000000000000000000000000e+00
-4.790264799950525230087805539370e+03	-2.120735581797211809825659534212e-04	1.416473070405680813061560785471e-04	0.000000000000000000000000000000e+00
-4.790164799950524866289924830198e+03	-2.113117516862225676258640882921e-04	1.420326668356878489080097338615e-04	0.000000000000000000000000000000e+00
-4.790064799950524502492044121027e+03	-2.105489524233051439137259785994e-04	1.424189831969053512614187262386e-04	0.000000000000000000000000000000e+00
-4.789964799950524138694163411856e+03	-2.097851696787338842721537535141e-04	1.428062543783021015424139488204e-04	0.000000000000000000000000000000e+00
-4.789864799950523774896282702684e+03	-2.090204127516980014186293024281e-04	1.431944786009752825992058511417e-04	0.000000000000000000000000000000e+00
-4.789764799950523411098401993513e+03	-2.082546909526463915773852875191e-04	1.435836540530166321148752839321e-04	0.000000000000000000000000000000e+00
-4.789664799950523047300521284342e+03	-2.074880136031227002239157863883e-04	1.439737788894921409216937080444e-04	0.000000000000000000000000000000e+00
-4.789564799950522683502640575171e+03	-2.067203900356003336193783104235e-04	1.443648512324224289418012068253e-04	0.000000000000000000000000000000e+00
-4.789464799950522319704759865999e+03	-2.059518295933170908742354532350e-04	1.447568691707638800694052383378e-04	0.000000000000000000000000000000e+00
-4.789364799950521955906879156828e+03	-2.051823416301095520664077298534e-04	1.451498307603903462591199424736e-04	0.000000000000000000000000000000e+00
-4.789264799950521592108998447657e+03	-2.044119355102473850442634795144e-04	1.455437340240758545013149971581e-04	0.000000000000000000000000000000e+00
-4.789164799950521228311117738485e+03	-2.036406206082672456537940863797e-04	1.459385769514777203732791566182e-04	0.000000000000000000000000000000e+00
-4.789064799950520864513237029314e+03	-2.028684063088065966506262638447e-04	1.463343574991206102672847144675e-04	0.000000000000000000000000000000e+00
-4.788964799950520500715356320143e+03	-2.020953020064371742463282810576e-04	1.467310735903812812450097702310e-04	0.000000000000000000000000000000e+00
-4.788864799950520136917475610971e+03	-2.013213171054983462344989408876e-04	1.471287231154739714132639871735e-04	0.000000000000000000000000000000e+00
-4.788764799950519773119594901800e+03	-2.005464610199301990663134365178e-04	1.475273039314365492412350899798e-04	0.000000000000000000000000000000e+00
-4.788664799950519409321714192629e+03	-1.997707431731064080856347109361e-04	1.479268138621174760293647265641e-04	0.000000000000000000000000000000e+00
-4.788564799950519045523833483458e+03	-1.989941729976669722388532557389e-04	1.483272506981633917944735090444e-04	0.000000000000000000000000000000e+00
-4.788464799950518681725952774286e+03	-1.982167599353505964190208521458e-04	1.487286121970074329913524824320e-04	0.000000000000000000000000000000e+00
-4.788364799950518317928072065115e+03	-1.974385134368270467049299998763e-04	1.491308960828583633859839574498e-04	0.000000000000000000000000000000e+00
-4.788264799950517954130191355944e+03	-1.966594429615291532344872882376e-04	1.495341000466903825551201467903e-04	0.000000000000000000000000000000e+00
-4.788164799950517590332310646772e+03	-1.958795579774847588679781429377e-04	1.499382217462336662223282290896e-04	0.000000000000000000000000000000e+00
-4.788064799950517226534429937601e+03	-1.950988679611482883805712029712e-04	1.503432588059656113254475284791e-04	0.000000000000000000000000000000e+00
-4.787964799950516862736549228430e+03	-1.943173823972323447598770096434e-04	1.507492088171029213407303704031e-04	0.000000000000000000000000000000e+00
-4.787864799950516498938668519258e+03	-1.935351107785390073479092620801e-04	1.511560693375942879181778044639e-04	0.000000000000000000000000000000e+00
-4.787764799950516135140787810087e+03	-1.927520626057909131426115756369e-04	1.515638378921139127735590035329e-04	0.000000000000000000000000000000e+00
-4.787664799950515771342907100916e+03	-1.919682473874622025741126796206e-04	1.519725119720557072067884663014e-04	0.000000000000000000000000000000e+00
-4.787564799950515407545026391745e+03	-1.911836746396093297557100543216e-04	1.523820890355282776668782718232e-04	0.000000000000000000000000000000e+00
-4.787464799950515043747145682573e+03	-1.903983538857016558944190709468e-04	1.527925665073506160483024496344e-04	0.000000000000000000000000000000e+00
-4.787364799950514679949264973402e+03	-1.896122946564518529661419465882e-04	1.532039417790484947187734654506e-04	0.000000000000000000000000000000e+00
-4.787264799950514316151384264231e+03	-1.888255064896461718655651385035e-04	1.536162122088516746986480709936e-04	0.000000000000000000000000000000e+00
-4.787164799950513952353503555059e+03	-1.880379989299745479257308655718e-04	1.540293751216918456767995815326e-04	0.000000000000000000000000000000e+00
-4.787064799950513588555622845888e+03	-1.872497815288605709123370690605e-04	1.544434278092012436528479568665e-04	0.000000000000000000000000000000e+00
-4.786964799950513224757742136717e+03	-1.864608638442912381776028762914e-04	1.548583675297120546259649342957e-04	0.000000000000000000000000000000e+00
-4.786864799950512860959861427546e+03	-1.856712554406466264989711278943e-04	1.552741915082565772251999014486e-04	0.000000000000000000000000000000e+00
-4.786764799950512497161980718374e+03	-1.848809658885293470773764079595e-04	1.556908969365680629661635725469e-04	0.000000000000000000000000000000e+00
-4.786664799950512133364100009203e+03	-1.840900047645938650102415135024e-04	1.561084809730824509745039652131e-04	0.000000000000000000000000000000e+00
-4.786564799950511769566219300032e+03	-1.832983816513757645543652996523e-04	1.565269407429405906003599957543e-04	0.000000000000000000000000000000e+00
-4.786464799950511405768338590860e+03	-1.825061061371207704433217156037e-04	1.569462733379914669198246235382e-04	0.000000000000000000000000000000e+00
-4.786364799950511041970457881689e+03	-1.817131878156136878896959041541e-04	1.573664758167960225476028623959e-04	0.000000000000000000000000000000e+00
-4.786264799950510678172577172518e+03	-1.809196362860072070620487405535e-04	1.577875452046317926012991561535e-04	0.000000000000000000000000000000e+00
-4.786164799950510314374696463346e+03	-1.801254611526505449315554985290e-04	1.582094784934982443971168697416e-04	0.000000000000000000000000000000e+00
-4.786064799950509950576815754175e+03	-1.793306720249179786984272677586e-04	1.586322726421229031921328322952e-04	0.000000000000000000000000000000e+00
-4.785964799950509586778935045004e+03	-1.785352785170372979031694349317e-04	1.590559245759681555529296836937e-04	0.000000000000000000000000000000e+00
-4.785864799950509222981054335833e+03	-1.777392902479181481176229162600e-04	1.594804311872389200859662095056e-04	0.000000000000000000000000000000e+00
-4.785764799950508859183173626661e+03	-1.769427168409801035854622686116e-04	1.599057893348909415841968550964e-04	0.000000000000000000000000000000e+00
-4.785664799950508495385292917490e+03	-1.761455679239808211778567370587e-04	1.603319958446399525354292281420e-04	0.000000000000000000000000000000e+00
-4.785564799950508131587412208319e+03	-1.753478531288440588238597417359e-04	1.607590475089714309418764681681e-04	0.000000000000000000000000000000e+00
-4.785464799950507767789531499147e+03	-1.745495820914874228902552433240e-04	1.611869410871513339216648530439e-04	0.000000000000000000000000000000e+00
-4.785364799950507403991650789976e+03	-1.737507644516502239816213570833e-04	1.616156733052373192013190239535e-04	0.000000000000000000000000000000e+00
-4.785264799950507040193770080805e+03	-1.729514098527210887949051576484e-04	1.620452408560909152851481351831e-04	0.000000000000000000000000000000e+00
-4.785164799950506676395889371634e+03	-1.721515279415655990790517959610e-04	1.624756403993903963560441194858e-04	0.000000000000000000000000000000e+00
-4.785064799950506312598008662462e+03	-1.713511283683537408592534312390e-04	1.629068685616443619076920690247e-04	0.000000000000000000000000000000e+00
-4.784964799950505948800127953291e+03	-1.705502207863872723460352265334e-04	1.633389219362061024233556683072e-04	0.000000000000000000000000000000e+00
-4.784864799950505585002247244120e+03	-1.697488148519270647392870321468e-04	1.637717970832886968911290548334e-04	0.000000000000000000000000000000e+00
-4.784764799950505221204366534948e+03	-1.689469202240203888221864447772e-04	1.642054905299809505758723560120e-04	0.000000000000000000000000000000e+00
-4.784664799950504857406485825777e+03	-1.681445465643279576096330574231e-04	1.646399987702639019972877809650e-04	0.000000000000000000000000000000e+00
-4.784564799950504493608605116606e+03	-1.673417035369511316270085821145e-04	1.650753182650283327950052614241e-04	0.000000000000000000000000000000e+00
-4.784464799950504129810724407434e+03	-1.665384008082588802434481634052e-04	1.655114454420928196947543353801e-04	0.000000000000000000000000000000e+00
-4.784364799950503766012843698263e+03	-1.657346480467146887950030675896e-04	1.659483766962226538362740191346e-04	0.000000000000000000000000000000e+00
-4.784264799950503402214962989092e+03	-1.649304549227035199179119961954e-04	1.663861083891494377275804827931e-04	0.000000000000000000000000000000e+00
-4.784164799950503038417082279921e+03	-1.641258311083585851464922145126e-04	1.668246368495915224559184020237e-04	0.000000000000000000000000000000e+00
-4.784064799950502674619201570749e+03	-1.633207862773881978261936165353e-04	1.672639583732751767351787375304e-04	0.000000000000000000000000000000e+00
-4.783964799950502310821320861578e+03	-1.625153301049024091862182928026e-04	1.677040692229564877897829422437e-04	0.000000000000000000000000000000e+00
-4.783864799950501947023440152407e+03	-1.617094722672396986222487225149e-04	1.681449656284439669699792840873e-04	0.000000000000000000000000000000e+00
-4.783764799950501583225559443235e+03	-1.609032224417936368741216535128e-04	1.685866437866220769389857814247e-04	0.000000000000000000000000000000e+00
-4.783664799950501219427678734064e+03	-1.600965903068394407832847337048e-04	1.690290998614753009612193812572e-04	0.000000000000000000000000000000e+00
-4.783564799950500855629798024893e+03	-1.592895855413605551553074546334e-04	1.694723299841132150775346865146e-04	0.000000000000000000000000000000e+00
-4.783464799950500491831917315722e+03	-1.584822178248750990971205343527e-04	1.699163302527960481714403018216e-04	0.000000000000000000000000000000e+00
-4.783364799950500128034036606550e+03	-1.576744968372624478795268609943e-04	1.703610967329611907122161040817e-04	0.000000000000000000000000000000e+00
-4.783264799950499764236155897379e+03	-1.568664322585895979592779392320e-04	1.708066254572504082294426286381e-04	0.000000000000000000000000000000e+00
-4.783164799950499400438275188208e+03	-1.560580337689376404213675852972e-04	1.712529124255378137290511952884e-04	0.000000000000000000000000000000e+00
-4.783064799950499036640394479036e+03	-1.552493110482281531061626855816e-04	1.716999536049585719458404620141e-04	0.000000000000000000000000000000e+00
-4.782964799950498672842513769865e+03	-1.544402737760496740516968916523e-04	1.721477449299383896425680307019e-04	0.000000000000000000000000000000e+00
-4.782864799950498309044633060694e+03	-1.536309316314839309904755060288e-04	1.725962823022237377455084805788e-04	0.000000000000000000000000000000e+00
-4.782764799950497945246752351522e+03	-1.528212942929323690018778014732e-04	1.730455615909128866316407657777e-04	0.000000000000000000000000000000e+00
-4.782664799950497581448871642351e+03	-1.520113714379424071140162189053e-04	1.734955786324876190421934163410e-04	0.000000000000000000000000000000e+00
-4.782564799950497217650990933180e+03	-1.512011727430338304308671260046e-04	1.739463292308457832528734154920e-04	0.000000000000000000000000000000e+00
-4.782464799950496853853110224009e+03	-1.503907078835252093644558879504e-04	1.743978091573344967653985682077e-04	0.000000000000000000000000000000e+00
-4.782364799950496490055229514837e+03	-1.495799865333601833417703774742e-04	1.748500141507842715708764824711e-04	0.000000000000000000000000000000e+00
-4.782264799950496126257348805666e+03	-1.487690183649339071420003577373e-04	1.753029399175437086193241054133e-04	0.000000000000000000000000000000e+00
-4.782164799950495762459468096495e+03	-1.479578130489193617085053045201e-04	1.757565821315151138610338721335e-04	0.000000000000000000000000000000e+00
-4.782064799950495398661587387323e+03	-1.471463802540938275911081012381e-04	1.762109364341907377041890336855e-04	0.000000000000000000000000000000e+00
-4.781964799950495034863706678152e+03	-1.463347296471652770732257975439e-04	1.766659984346898547291626613287e-04	0.000000000000000000000000000000e+00
-4.781864799950494671065825968981e+03	-1.455228708925988205091089922050e-04	1.771217637097966294493917027708e-04	0.000000000000000000000000000000e+00
-4.781764799950494307267945259809e+03	-1.447108136524431526610812159817e-04	1.775782278039986325935545297128e-04	0.000000000000000000000000000000e+00
-4.781664799950493943470064550638e+03	-1.438985675861570532468869387799e-04	1.780353862295261976444321616597e-04	0.000000000000000000000000000000e+00
-4.781564799950493579672183841467e+03	-1.430861423504359688022025132170e-04	1.784932344663924821091816053098e-04	0.000000000000000000000000000000e+00
-4.781464799950493215874303132296e+03	-1.422735475990385132279841817748e-04	1.789517679624343419412385580713e-04	0.000000000000000000000000000000e+00
-4.781364799950492852076422423124e+03	-1.414607929826131038630876446405e-04	1.794109821333539649037408514332e-04	0.000000000000000000000000000000e+00
-4.781264799950492488278541713953e+03	-1.406478881485245975568876275474e-04	1.798708723627611273492010734998e-04	0.000000000000000000000000000000e+00
-4.781164799950492124480661004782e+03	-1.398348427406810351621146981671e-04	1.803314340022164267811344284809e-04	0.000000000000000000000000000000e+00
-4.781064799950491760682780295610e+03	-1.390216663993603047125291460873e-04	1.807926623712750565167728389326e-04	0.000000000000000000000000000000e+00
-4.780964799950491396884899586439e+03	-1.382083687610369943359750477541e-04	1.812545527575315290266799728158e-04	0.000000000000000000000000000000e+00
-4.780864799950491033087018877268e+03	-1.373949594582092451674343314139e-04	1.817171004166649955855611375810e-04	0.000000000000000000000000000000e+00
-4.780764799950490669289138168097e+03	-1.365814481192256584721894663303e-04	1.821803005724853790747025383823e-04	0.000000000000000000000000000000e+00
-4.780664799950490305491257458925e+03	-1.357678443681123111892034005521e-04	1.826441484169803199360399004192e-04	0.000000000000000000000000000000e+00
-4.780564799950489941693376749754e+03	-1.349541578243997443694451865426e-04	1.831086391103627726475305825815e-04	0.000000000000000000000000000000e+00
-4.780464799950489577895496040583e+03	-1.341403981029501413495957917732e-04	1.835737677811194695602636794973e-04	0.000000000000000000000000000000e+00
-4.780364799950489214097615331411e+03	-1.333265748137844788206995971791e-04	1.840395295260600352568736148839e-04	0.000000000000000000000000000000e+00
-4.780264799950488850299734622240e+03	-1.325126975619098947372503927156e-04	1.845059194103668869565287868895e-04	0.000000000000000000000000000000e+00
-4.780164799950488486501853913069e+03	-1.316987759471469207010058122265e-04	1.849729324676459480715495775627e-04	0.000000000000000000000000000000e+00
-4.780064799950488122703973203897e+03	-1.308848195639570125003992018264e-04	1.854405636999780393903841657632e-04	0.000000000000000000000000000000e+00
-4.779964799950487758906092494726e+03	-1.300708380012700806499514882830e-04	1.859088080779710292021050799249e-04	0.000000000000000000000000000000e+00
-4.779864799950487395108211785555e+03	-1.292568408423120751397916716741e-04	1.863776605408128236775894270849e-04	0.000000000000000000000000000000e+00
-4.779764799950487031310331076384e+03	-1.284428376644327328155031908707e-04	1.868471159963250077720026132155e-04	0.000000000000000000000000000000e+00
-4.779664799950486667512450367212e+03	-1.276288380389334060731332254335e-04	1.873171693210172179637484912718e-04	0.000000000000000000000000000000e+00
-4.779564799950486303714569658041e+03	-1.268148515308950270794735581958e-04	1.877878153601424365652661219173e-04	0.000000000000000000000000000000e+00
-4.779464799950485939916688948870e+03	-1.260008876990060448872871257109e-04	1.882590489277528281349127770028e-04	0.000000000000000000000000000000e+00
-4.779364799950485576118808239698e+03	-1.251869560953906607061320022112e-04	1.887308648067564703556392435857e-04	0.000000000000000000000000000000e+00
-4.779264799950485212320927530527e+03	-1.243730662654370360681310714313e-04	1.892032577489747354349686192521e-04	0.000000000000000000000000000000e+00
-4.779164799950484848523046821356e+03	-1.235592277476257178341761955309e-04	1.896762224752005117616587837048e-04	0.000000000000000000000000000000e+00
-4.779064799950484484725166112185e+03	-1.227454500733580903051866961562e-04	1.901497536752571302937769859298e-04	0.000000000000000000000000000000e+00
-4.778964799950484120927285403013e+03	-1.219317427667850170687480204634e-04	1.906238460080580227832408590771e-04	0.000000000000000000000000000000e+00
-4.778864799950483757129404693842e+03	-1.211181153446356048184948117630e-04	1.910984941016671389418801751958e-04	0.000000000000000000000000000000e+00
-4.778764799950483393331523984671e+03	-1.203045773160460891462383847816e-04	1.915736925533601496540736519592e-04	0.000000000000000000000000000000e+00
-4.778664799950483029533643275499e+03	-1.194911381823888152017842934072e-04	1.920494359296863007106892506926e-04	0.000000000000000000000000000000e+00
-4.778564799950482665735762566328e+03	-1.186778074371014487457115516023e-04	1.925257187665311610098167749427e-04	0.000000000000000000000000000000e+00
-4.778464799950482301937881857157e+03	-1.178645945655162278597333225250e-04	1.930025355691799399636410239367e-04	0.000000000000000000000000000000e+00
-4.778364799950481938140001147985e+03	-1.170515090446894721550735729565e-04	1.934798808123816993721072465817e-04	0.000000000000000000000000000000e+00
-4.778264799950481574342120438814e+03	-1.162385603432311190858980398666e-04	1.939577489404142158178900867682e-04	0.000000000000000000000000000000e+00
-4.778164799950481210544239729643e+03	-1.154257579211345042082340062173e-04	1.944361343671496291079375806632e-04	0.000000000000000000000000000000e+00
-4.778064799950480846746359020472e+03	-1.146131112296062769641616374550e-04	1.949150314761208496565358938568e-04	0.000000000000000000000000000000e+00
-4.777964799950480482948478311300e+03	-1.138006297108964384387497226214e-04	1.953944346205886163896775498117e-04	0.000000000000000000000000000000e+00
-4.777864799950480119150597602129e+03	-1.129883227981286095099530686348e-04	1.958743381236093949061133345779e-04	0.000000000000000000000000000000e+00
-4.777764799950479755352716892958e+03	-1.121761999151303938661999870519e-04	1.963547362781039803698163170864e-04	0.000000000000000000000000000000e+00
-4.777664799950479391554836183786e+03	-1.113642704762639714169414340006e-04	1.968356233469268593439666092948e-04	0.000000000000000000000000000000e+00
-4.777564799950479027756955474615e+03	-1.105525438862568543335260229377e-04	1.973169935629362492512939297740e-04	0.000000000000000000000000000000e+00
-4.777464799950478663959074765444e+03	-1.097410295400327650628194420257e-04	1.977988411290648967759409071476e-04	0.000000000000000000000000000000e+00
-4.777364799950478300161194056273e+03	-1.089297368225427853913669928865e-04	1.982811602183917165220100597978e-04	0.000000000000000000000000000000e+00
-4.777264799950477936363313347101e+03	-1.081186751085966139297733779046e-04	1.987639449742139988782513304599e-04	0.000000000000000000000000000000e+00
-4.777164799950477572565432637930e+03	-1.073078537626940539900441407006e-04	1.992471895101204581394332970845e-04	0.000000000000000000000000000000e+00
-4.777064799950477208767551928759e+03	-1.064972821388566911983072915682e-04	1.997308879100650395692351235510e-04	0.000000000000000000000000000000e+00
-4.776964799950476844969671219587e+03	-1.056869695804597608429151178733e-04	2.002150342284413227743333774100e-04	0.000000000000000000000000000000e+00
-4.776864799950476481171790510416e+03	-1.048769254200641778528718672803e-04	2.006996224901578195452811481658e-04	0.000000000000000000000000000000e+00
-4.776764799950476117373909801245e+03	-1.040671589792488513793317084222e-04	2.011846466907138951136363447247e-04	0.000000000000000000000000000000e+00
-4.776664799950475753576029092073e+03	-1.032576795684431213498410961904e-04	2.016701007962765025607193569712e-04	0.000000000000000000000000000000e+00
-4.776564799950475389778148382902e+03	-1.024484964867594389680699462630e-04	2.021559787437574864325112722341e-04	0.000000000000000000000000000000e+00
-4.776464799950475025980267673731e+03	-1.016396190218262911590316188715e-04	2.026422744408918892415616408442e-04	0.000000000000000000000000000000e+00
-4.776364799950474662182386964560e+03	-1.008310564496212876446287753929e-04	2.031289817663166645447109237566e-04	0.000000000000000000000000000000e+00
-4.776264799950474298384506255388e+03	-1.000228180343045055172152002498e-04	2.036160945696504200128768014011e-04	0.000000000000000000000000000000e+00
-4.776164799950473934586625546217e+03	-9.921491302805203710106496384213e-05	2.041036066715736212867637888735e-04	0.000000000000000000000000000000e+00
-4.776064799950473570788744837046e+03	-9.840735067088976820680323864821e-05	2.045915118639097445094737759419e-04	0.000000000000000000000000000000e+00
-4.775964799950473206990864127874e+03	-9.760014019052740033132592456511e-05	2.050798039097069709602028098061e-04	0.000000000000000000000000000000e+00
-4.775864799950472843192983418703e+03	-9.679329080219267614562661528055e-05	2.055684765433207490496758662601e-04	0.000000000000000000000000000000e+00
-4.775764799950472479395102709532e+03	-9.598681170846590313822099815866e-05	2.060575234704969526267764878824e-04	0.000000000000000000000000000000e+00
-4.775664799950472115597222000360e+03	-9.518071209911463988889712695141e-05	2.065469383684558524368057863541e-04	0.000000000000000000000000000000e+00
-4.775564799950471751799341291189e+03	-9.437500115092869405059028409255e-05	2.070367148859767652060992482177e-04	0.000000000000000000000000000000e+00
-4.775464799950471388001460582018e+03	-9.356968802755529651411087188606e-05	2.075268466434834616681642804892e-04	0.000000000000000000000000000000e+00
-4.775364799950471024203579872847e+03	-9.276478187933462793857836148348e-05	2.080173272331302251111212475720e-04	0.000000000000000000000000000000e+00
-4.775264799950470660405699163675e+03	-9.196029184313549435965395861814e-05	2.085081502188886688666652480251e-04	0.000000000000000000000000000000e+00
-4.775164799950470296607818454504e+03	-9.115622704219134161095217105952e-05	2.089993091366352585304400069077e-04	0.000000000000000000000000000000e+00
-4.775064799950469932809937745333e+03	-9.035259658593647303335971709970e-05	2.094907974942395660188781958411e-04	0.000000000000000000000000000000e+00
-4.774964799950469569012057036161e+03	-8.954940956984256533995186755348e-05	2.099826087716531741473452443714e-04	0.000000000000000000000000000000e+00
-4.774864799950469205214176326990e+03	-8.874667507525546908397906520349e-05	2.104747364209994214649668275996e-04	0.000000000000000000000000000000e+00
-4.774764799950468841416295617819e+03	-8.794440216923221241476088527733e-05	2.109671738666636891905425965632e-04	0.000000000000000000000000000000e+00
-4.774664799950468477618414908648e+03	-8.714259990437835719928605371365e-05	2.114599145053845555101978970214e-04	0.000000000000000000000000000000e+00
-4.774564799950468113820534199476e+03	-8.634127731868559908930127466675e-05	2.119529517063454919761217309926e-04	0.000000000000000000000000000000e+00
-4.774464799950467750022653490305e+03	-8.554044343536965219147033545610e-05	2.124462788112674543720970188332e-04	0.000000000000000000000000000000e+00
-4.774364799950467386224772781134e+03	-8.474010726270841834060348896074e-05	2.129398891345020156801171040684e-04	0.000000000000000000000000000000e+00
-4.774264799950467022426892071962e+03	-8.394027779388044097595711345861e-05	2.134337759631252850935773102137e-04	0.000000000000000000000000000000e+00
-4.774164799950466658629011362791e+03	-8.314096400680367072565796204842e-05	2.139279325570325317618786131746e-04	0.000000000000000000000000000000e+00
-4.774064799950466294831130653620e+03	-8.234217486397450204167053344761e-05	2.144223521490334861613891170862e-04	0.000000000000000000000000000000e+00
-4.773964799950465931033249944448e+03	-8.154391931230712154288903237287e-05	2.149170279449483190927633335932e-04	0.000000000000000000000000000000e+00
-4.773864799950465567235369235277e+03	-8.074620628297319517140823164070e-05	2.154119531237043525147278888454e-04	0.000000000000000000000000000000e+00
-4.773764799950465203437488526106e+03	-7.994904469124175863670167530017e-05	2.159071208374334480042250339338e-04	0.000000000000000000000000000000e+00
-4.773664799950464839639607816935e+03	-7.915244343631955509319603203622e-05	2.164025242115701812631312073165e-04	0.000000000000000000000000000000e+00
-4.773564799950464475841727107763e+03	-7.835641140119157610575278960496e-05	2.168981563449505045159532157228e-04	0.000000000000000000000000000000e+00
-4.773464799950464112043846398592e+03	-7.756095745246195498085600705807e-05	2.173940103099113575844253398728e-04	0.000000000000000000000000000000e+00
-4.773364799950463748245965689421e+03	-7.676609044019519891097896868715e-05	2.178900791523907126429754343988e-04	0.000000000000000000000000000000e+00
-4.773264799950463384448084980249e+03	-7.597181919775773282707542755077e-05	2.183863558920285134409833283087e-04	0.000000000000000000000000000000e+00
-4.773164799950463020650204271078e+03	-7.517815254165975495919543858392e-05	2.188828335222682379412884046133e-04	0.000000000000000000000000000000e+00
-4.773064799950462656852323561907e+03	-7.438509927139741765775293735885e-05	2.193795050104590843749463591195e-04	0.000000000000000000000000000000e+00
-4.772964799950462293054442852736e+03	-7.359266816929538768555368877244e-05	2.198763632979589162375066990762e-04	0.000000000000000000000000000000e+00
-4.772864799950461929256562143564e+03	-7.280086800034970466542066924731e-05	2.203734013002378578065937331232e-04	0.000000000000000000000000000000e+00
-4.772764799950461565458681434393e+03	-7.200970751207097834099835065302e-05	2.208706119069825943908996768172e-04	0.000000000000000000000000000000e+00
-4.772664799950461201660800725222e+03	-7.121919543432792465073588594748e-05	2.213679879822013231004812494618e-04	0.000000000000000000000000000000e+00
-4.772564799950460837862920016050e+03	-7.042934047919128127263066474484e-05	2.218655223643294083484683865137e-04	0.000000000000000000000000000000e+00
-4.772464799950460474065039306879e+03	-6.964015134077806198215077060354e-05	2.223632078663357420841850675686e-04	0.000000000000000000000000000000e+00
-4.772364799950460110267158597708e+03	-6.885163669509612271828202789692e-05	2.228610372758296461273563870975e-04	0.000000000000000000000000000000e+00
-4.772264799950459746469277888536e+03	-6.806380519988914777791688681674e-05	2.233590033551686418640536135882e-04	0.000000000000000000000000000000e+00
-4.772164799950459382671397179365e+03	-6.727666549448194771836789795927e-05	2.238570988415667620437254914378e-04	0.000000000000000000000000000000e+00
-4.772064799950459018873516470194e+03	-6.649022619962615028316871290670e-05	2.243553164472035130975330341485e-04	0.000000000000000000000000000000e+00
-4.771964799950458655075635761023e+03	-6.570449591734624369358114259754e-05	2.248536488593336506083136816514e-04	0.000000000000000000000000000000e+00
-4.771864799950458291277755051851e+03	-6.491948323078597230580827348589e-05	2.253520887403974697765773882452e-04	0.000000000000000000000000000000e+00
-4.771764799950457927479874342680e+03	-6.413519670405513884402226576498e-05	2.258506287281318277229691382502e-04	0.000000000000000000000000000000e+00
-4.771664799950457563681993633509e+03	-6.335164488207677255162536544830e-05	2.263492614356818434170892651025e-04	0.000000000000000000000000000000e+00
-4.771564799950457199884112924337e+03	-6.256883629043467681327128637747e-05	2.268479794517132481276172617513e-04	0.000000000000000000000000000000e+00
-4.771464799950456836086232215166e+03	-6.178677943522132914259265001888e-05	2.273467753405253592886847702204e-04	0.000000000000000000000000000000e+00
-4.771364799950456472288351505995e+03	-6.100548280288622162706099749663e-05	2.278456416421647319926063746109e-04	0.000000000000000000000000000000e+00
-4.771264799950456108490470796824e+03	-6.022495486008456051481643744872e-05	2.283445708725395694241311339567e-04	0.000000000000000000000000000000e+00
-4.771164799950455744692590087652e+03	-5.944520405352634527225766380987e-05	2.288435555235345669755631092812e-04	0.000000000000000000000000000000e+00
-4.771064799950455380894709378481e+03	-5.866623880982588132250096779607e-05	2.293425880631266237236198790583e-04	0.000000000000000000000000000000e+00
-4.770964799950455017096828669310e+03	-5.788806753535163837328172964369e-05	2.298416609355011231124316095631e-04	0.000000000000000000000000000000e+00
-4.770864799950454653298947960138e+03	-5.711069861607657630704279472234e-05	2.303407665611688099477349922495e-04	0.000000000000000000000000000000e+00
-4.770764799950454289501067250967e+03	-5.633414041742881666046532940229e-05	2.308398973370833992275336088440e-04	0.000000000000000000000000000000e+00
-4.770664799950453925703186541796e+03	-5.555840128414277488992298326131e-05	2.313390456367597812839531634665e-04	0.000000000000000000000000000000e+00
-4.770564799950453561905305832624e+03	-5.478348954011066533143284318363e-05	2.318382038103929316565088303292e-04	0.000000000000000000000000000000e+00
-4.770464799950453198107425123453e+03	-5.400941348823442628894822559182e-05	2.323373641849773630664588441874e-04	0.000000000000000000000000000000e+00
-4.770364799950452834309544414282e+03	-5.323618141027808557978404091493e-05	2.328365190644272821225702063686e-04	0.000000000000000000000000000000e+00
-4.770264799950452470511663705111e+03	-5.246380156672053265585684012073e-05	2.333356607296974236532421942414e-04	0.000000000000000000000000000000e+00
-4.770164799950452106713782995939e+03	-5.169228219660871762953027741538e-05	2.338347814389044271397161134374e-04	0.000000000000000000000000000000e+00
-4.770064799950451742915902286768e+03	-5.092163151741127042780241107600e-05	2.343338734274488907756428535123e-04	0.000000000000000000000000000000e+00
-4.769964799950451379118021577597e+03	-5.015185772487256040362557651946e-05	2.348329289081380760479539349106e-04	0.000000000000000000000000000000e+00
-4.769864799950451015320140868425e+03	-4.938296899286719640435883160734e-05	2.353319400713092357339817350947e-04	0.000000000000000000000000000000e+00
-4.769764799950450651522260159254e+03	-4.861497347325496052108939615266e-05	2.358308990849535382097745817020e-04	0.000000000000000000000000000000e+00
-4.769664799950450287724379450083e+03	-4.784787929573616196629592955958e-05	2.363297980948406693847696491417e-04	0.000000000000000000000000000000e+00
-4.769564799950449923926498740911e+03	-4.708169456770745851369869283687e-05	2.368286292246440038426064100818e-04	0.000000000000000000000000000000e+00
-4.769464799950449560128618031740e+03	-4.631642737411811161897870481319e-05	2.373273845760664536082978903764e-04	0.000000000000000000000000000000e+00
-4.769364799950449196330737322569e+03	-4.555208577732670910268378272612e-05	2.378260562289668590164881667448e-04	0.000000000000000000000000000000e+00
-4.769264799950448832532856613398e+03	-4.478867781695832829026715504739e-05	2.383246362414871114161762921668e-04	0.000000000000000000000000000000e+00
-4.769164799950448468734975904226e+03	-4.402621150976213960925864654428e-05	2.388231166501797637664178397543e-04	0.000000000000000000000000000000e+00
-4.769064799950448104937095195055e+03	-4.326469484946949807741348181800e-05	2.393214894701364001735471864762e-04	0.000000000000000000000000000000e+00
-4.768964799950447741139214485884e+03	-4.250413580665248202425723911269e-05	2.398197466951164120042144789480e-04	0.000000000000000000000000000000e+00
-4.768864799950447377341333776712e+03	-4.174454232858289937481768849814e-05	2.403178802976766684652148997614e-04	0.000000000000000000000000000000e+00
-4.768764799950447013543453067541e+03	-4.098592233909176827180709246079e-05	2.408158822293014853389153673291e-04	0.000000000000000000000000000000e+00
-4.768664799950446649745572358370e+03	-4.022828373842925170746423479962e-05	2.413137444205334339753649119942e-04	0.000000000000000000000000000000e+00
-4.768564799950446285947691649199e+03	-3.947163440312508682263764603348e-05	2.418114587811046652804369827550e-04	0.000000000000000000000000000000e+00
-4.768464799950445922149810940027e+03	-3.871598218584948176805571318226e-05	2.423090172000687487000036846041e-04	0.000000000000000000000000000000e+00
-4.768364799950445558351930230856e+03	-3.796133491527450045657440802493e-05	2.428064115459333514607936921337e-04	0.000000000000000000000000000000e+00
-4.768264799950445194554049521685e+03	-3.720770039593592843013905580030e-05	2.433036336667931888617932845165e-04	0.000000000000000000000000000000e+00
-4.768164799950444830756168812513e+03	-3.645508640809559951266941024706e-05	2.438006753904638961374939931659e-04	0.000000000000000000000000000000e+00
-4.768064799950444466958288103342e+03	-3.570350070760426456403097139614e-05	2.442975285246161984767376829097e-04	0.000000000000000000000000000000e+00
-4.767964799950444103160407394171e+03	-3.495295102576490069113887559915e-05	2.447941848569109212982453094298e-04	0.000000000000000000000000000000e+00
-4.767864799950443739362526684999e+03	-3.420344506919656933641160634352e-05	2.452906361551344342070146709034e-04	0.000000000000000000000000000000e+00
-4.767764799950443375564645975828e+03	-3.345499051969870127083012123492e-05	2.457868741673347183669673388096e-04	0.000000000000000000000000000000e+00
-4.767664799950443011766765266657e+03	-3.270759503411595756940111190403e-05	2.462828906219579759746818314881e-04	0.000000000000000000000000000000e+00
-4.767564799950442647968884557486e+03	-3.196126624420354459627999221816e-05	2.467786772279859444645389032758e-04	0.000000000000000000000000000000e+00
-4.767464799950442284171003848314e+03	-3.121601175649307786724370727960e-05	2.472742256750736443947358278450e-04	0.000000000000000000000000000000e+00
-4.767364799950441920373123139143e+03	-3.047183915215891686248221581490e-05	2.477695276336878320647127971199e-04	0.000000000000000000000000000000e+00
-4.767264799950441556575242429972e+03	-2.972875598688501483542190317877e-05	2.482645747552458858134483143942e-04	0.000000000000000000000000000000e+00
-4.767164799950441192777361720800e+03	-2.898676979073232427516239317900e-05	2.487593586722554512592753273026e-04	0.000000000000000000000000000000e+00
-4.767064799950440828979481011629e+03	-2.824588806800669364802276739557e-05	2.492538709984543575902404821676e-04	0.000000000000000000000000000000e+00
-4.766964799950440465181600302458e+03	-2.750611829712728591138329314880e-05	2.497481033289515096364186153011e-04	0.000000000000000000000000000000e+00
-4.766864799950440101383719593287e+03	-2.676746793049551541169087109928e-05	2.502420472403679425725531171310e-04	0.000000000000000000000000000000e+00
-4.766764799950439737585838884115e+03	-2.602994439436453704794609265161e-05	2.507356942909786897723256604564e-04	0.000000000000000000000000000000e+00
-4.766664799950439373787958174944e+03	-2.529355508870925381935401698996e-05	2.512290360208551385536035471802e-04	0.000000000000000000000000000000e+00
-4.766564799950439009990077465773e+03	-2.455830738709684953340224577989e-05	2.517220639520078738146646735174e-04	0.000000000000000000000000000000e+00
-4.766464799950438646192196756601e+03	-2.382420863655787377942060767388e-05	2.522147695885302806119432350584e-04	0.000000000000000000000000000000e+00
-4.766364799950438282394316047430e+03	-2.309126615745784528630456244880e-05	2.527071444167424719984271774820e-04	0.000000000000000000000000000000e+00
-4.766264799950437918596435338259e+03	-2.235948724336941771011558199866e-05	2.531991799053357589631418900211e-04	0.000000000000000000000000000000e+00
-4.766164799950437554798554629087e+03	-2.162887916094509091089956309695e-05	2.536908675055179335222632630575e-04	0.000000000000000000000000000000e+00
-4.766064799950437191000673919916e+03	-2.089944914979045416619611585940e-05	2.541821986511588770708824913669e-04	0.000000000000000000000000000000e+00
-4.765964799950436827202793210745e+03	-2.017120442233799520255661807955e-05	2.546731647589366024156398715661e-04	0.000000000000000000000000000000e+00
-4.765864799950436463404912501574e+03	-1.944415216372144116375314526479e-05	2.551637572284842715893138365146e-04	0.000000000000000000000000000000e+00
-4.765764799950436099607031792402e+03	-1.871829953165068572578690064834e-05	2.556539674425371594553013654405e-04	0.000000000000000000000000000000e+00
-4.765664799950435735809151083231e+03	-1.799365365628725492485109893614e-05	2.561437867670807015142708795707e-04	0.000000000000000000000000000000e+00
-4.765564799950435372011270374060e+03	-1.727022164012035235582977199531e-05	2.566332065514987585512496348628e-04	0.000000000000000000000000000000e+00
-4.765464799950435008213389664888e+03	-1.654801055784342614309208319145e-05	2.571222181287223691736887332127e-04	0.000000000000000000000000000000e+00
-4.765364799950434644415508955717e+03	-1.582702745623136610379939892557e-05	2.576108128153793155011574977920e-04	0.000000000000000000000000000000e+00
-4.765264799950434280617628246546e+03	-1.510727935401822945977144685425e-05	2.580989819119439599055809697603e-04	0.000000000000000000000000000000e+00
-4.765164799950433916819747537374e+03	-1.438877324177554422582250154283e-05	2.585867167028876238525636477306e-04	0.000000000000000000000000000000e+00
-4.765064799950433553021866828203e+03	-1.367151608179120721522654263724e-05	2.590740084568296172640167185364e-04	0.000000000000000000000000000000e+00
-4.764964799950433189223986119032e+03	-1.295551480794891398187328873659e-05	2.595608484266887557717629064769e-04	0.000000000000000000000000000000e+00
-4.764864799950432825426105409861e+03	-1.224077632560823589559593355114e-05	2.600472278498351490216844439374e-04	0.000000000000000000000000000000e+00
-4.764764799950432461628224700689e+03	-1.152730751148523423638744128672e-05	2.605331379482429647598262789643e-04	0.000000000000000000000000000000e+00
-4.764664799950432097830343991518e+03	-1.081511521353367907014118159958e-05	2.610185699286431387083906585644e-04	0.000000000000000000000000000000e+00
-4.764564799950431734032463282347e+03	-1.010420625082682886020264689808e-05	2.615035149826771686439041975092e-04	0.000000000000000000000000000000e+00
-4.764464799950431370234582573175e+03	-9.394587413439852129895188403985e-06	2.619879642870509084753849471383e-04	0.000000000000000000000000000000e+00
-4.764364799950431006436701864004e+03	-8.686265462332801390527362017657e-06	2.624719090036891212640302040171e-04	0.000000000000000000000000000000e+00
-4.764264799950430642638821154833e+03	-7.979247129234200321254086296641e-06	2.629553402798905201338819370704e-04	0.000000000000000000000000000000e+00
-4.764164799950430278840940445662e+03	-7.273539116525238271560981767605e-06	2.634382492484832428633612089186e-04	0.000000000000000000000000000000e+00
-4.764064799950429915043059736490e+03	-6.569148097124528887691581602315e-06	2.639206270279809227879974642406e-04	0.000000000000000000000000000000e+00
-4.763964799950429551245179027319e+03	-5.866080714373527730707506139263e-06	2.644024647227389765435923152381e-04	0.000000000000000000000000000000e+00
-4.763864799950429187447298318148e+03	-5.164343581922520794755086803729e-06	2.648837534231117049610126912285e-04	0.000000000000000000000000000000e+00
-4.763764799950428823649417608976e+03	-4.463943283617234747515274684293e-06	2.653644842056097192216357338879e-04	0.000000000000000000000000000000e+00
-4.763664799950428459851536899805e+03	-3.764886373386064657672097494290e-06	2.658446481330578549037713109726e-04	0.000000000000000000000000000000e+00
-4.763564799950428096053656190634e+03	-3.067179375127883634015880237600e-06	2.663242362547535197099535242415e-04	0.000000000000000000000000000000e+00
-4.763464799950427732255775481462e+03	-2.370828782600523314640691280308e-06	2.668032396066256375054270844061e-04	0.000000000000000000000000000000e+00
-4.763364799950427368457894772291e+03	-1.675841059309834573710657618095e-06	2.672816492113939718273940560067e-04	0.000000000000000000000000000000e+00
-4.763264799950427004660014063120e+03	-9.822226383993964201891664969613e-07	2.677594560787289372852382207668e-04	0.000000000000000000000000000000e+00
-4.763164799950426640862133353949e+03	-2.899799225408073375984227722235e-07	2.682366512054117904315098108725e-04	0.000000000000000000000000000000e+00
-4.763064799950426277064252644777e+03	4.008807161753401382699147324773e-07	2.687132255754955795744309821060e-04	0.000000000000000000000000000000e+00
-4.762964799950425913266371935606e+03	1.090352936347888848086585059094e-06	2.691891701604660945904012869789e-04	0.000000000000000000000000000000e+00
-4.762864799950425549468491226435e+03	1.778430427372909574819360122022e-06	2.696644759194036840982411362688e-04	0.000000000000000000000000000000e+00
-4.762764799950425185670610517263e+03	2.465106909550843194143306819077e-06	2.701391337991453436839783819323e-04	0.000000000000000000000000000000e+00
-4.762664799950424821872729808092e+03	3.150376134193048101842958216845e-06	2.706131347344472378065038942196e-04	0.000000000000000000000000000000e+00
-4.762564799950424458074849098921e+03	3.834231883727648097879171090741e-06	2.710864696481477095942047572663e-04	0.000000000000000000000000000000e+00
-4.762464799950424094276968389750e+03	4.516667971804778982942551318613e-06	2.715591294513307785325750831618e-04	0.000000000000000000000000000000e+00
-4.762364799950423730479087680578e+03	5.197678243401171081176231902887e-06	2.720311050434899634124785716693e-04	0.000000000000000000000000000000e+00
-4.762264799950423366681206971407e+03	5.877256574924117875770128438528e-06	2.725023873126926473794973126985e-04	0.000000000000000000000000000000e+00
-4.762164799950423002883326262236e+03	6.555396874314744995340762528935e-06	2.729729671357448766641495829788e-04	0.000000000000000000000000000000e+00
-4.762064799950422639085445553064e+03	7.232093081150662136809010444027e-06	2.734428353783565929929766369355e-04	0.000000000000000000000000000000e+00
-4.761964799950422275287564843893e+03	7.907339166747952608513098915477e-06	2.739119828953070828400639946665e-04	0.000000000000000000000000000000e+00
-4.761864799950421911489684134722e+03	8.581129134262497105425059051864e-06	2.743804005306112940403007183221e-04	0.000000000000000000000000000000e+00
-4.761764799950421547691803425550e+03	9.253457018790673221085053834489e-06	2.748480791176860981925300642104e-04	0.000000000000000000000000000000e+00
-4.761664799950421183893922716379e+03	9.924316887469340910761170237997e-06	2.753150094795172577941122504797e-04	0.000000000000000000000000000000e+00
-4.761564799950420820096042007208e+03	1.059370283957520369132708493165e-05	2.757811824288268812664648432786e-04	0.000000000000000000000000000000e+00
-4.761464799950420456298161298037e+03	1.126160900662349306181487379463e-05	2.762465887682409321907117671913e-04	0.000000000000000000000000000000e+00
-4.761364799950420092500280588865e+03	1.192802955246597190947822897389e-05	2.767112192904574974848530555249e-04	0.000000000000000000000000000000e+00
-4.761264799950419728702399879694e+03	1.259295867338830941740881325108e-05	2.771750647784153808415863462500e-04	0.000000000000000000000000000000e+00
-4.761164799950419364904519170523e+03	1.325639059820672921788387021991e-05	2.776381160054629672166714993153e-04	0.000000000000000000000000000000e+00
[truncated: 84,862 more rows]
