# Supplementary material for: Light-wave-controlled Haldane model in monolayer hexagonal boron nitride
Source: Nature. 2024 Apr 15;628(8009):752–7. doi: 10.1038/s41586-024-07244-z (PMC11041748; doi:10.1038/s41586-024-07244-z)
Supplement: Supplementary file 1 — This zipped file contains source data files for Supplementary Figs. 1–4 and Extended Data Figs 2–5, 7, 8, 11 and 10. [file 41586_2024_7244_MOESM1_ESM.zip › Data source/Extended data fig 3/vpot_panel_j.csv]

# vector potential of laser 2 x y z direction
-4.960964799951146233070176094770e+03	0.000000000000000000000000000000e+00	0.000000000000000000000000000000e+00	0.000000000000000000000000000000e+00
-4.960864799951145869272295385599e+03	-2.134996477102595620284157789531e-07	-3.332988488512711329561112854475e-07	0.000000000000000000000000000000e+00
-4.960764799951145505474414676428e+03	-4.276646478195607322533790435604e-07	-6.675495099577810072556129615540e-07	0.000000000000000000000000000000e+00
-4.960664799951145141676533967257e+03	-6.424912589920269241348699425231e-07	-1.002750446421664838874288766535e-06	0.000000000000000000000000000000e+00
-4.960564799951144777878653258085e+03	-8.579757347304341444003093763992e-07	-1.338900101349298441688476582478e-06	0.000000000000000000000000000000e+00
-4.960464799951144414080772548914e+03	-1.074114323456725868664494126514e-06	-1.675996897845842647080481097044e-06	0.000000000000000000000000000000e+00
-4.960364799951144050282891839743e+03	-1.290903268592615161443099176808e-06	-2.014039239010161688590199238758e-06	0.000000000000000000000000000000e+00
-4.960264799951143686485011130571e+03	-1.508338808640313480531353756975e-06	-2.353025507930147262408921218779e-06	0.000000000000000000000000000000e+00
-4.960164799951143322687130421400e+03	-1.726417177263343867040087595277e-06	-2.692954067678415176490805058029e-06	0.000000000000000000000000000000e+00
-4.960064799951142958889249712229e+03	-1.945134603367453979440434772008e-06	-3.033823261308430598335661790288e-06	0.000000000000000000000000000000e+00
-4.959964799951142595091369003057e+03	-2.164487311181630983320444902573e-06	-3.375631411851009385400321574644e-06	0.000000000000000000000000000000e+00
-4.959864799951142231293488293886e+03	-2.384471520339193309381657648327e-06	-3.718376822311219215061103837705e-06	0.000000000000000000000000000000e+00
-4.959764799951141867495607584715e+03	-2.605083445959000784290056015879e-06	-4.062057775665685172808601344219e-06	0.000000000000000000000000000000e+00
-4.959664799951141503697726875544e+03	-2.826319298726743535591114306338e-06	-4.406672534860269729005150668444e-06	0.000000000000000000000000000000e+00
-4.959564799951141139899846166372e+03	-3.048175284976316446952518748881e-06	-4.752219342808183855412455104394e-06	0.000000000000000000000000000000e+00
-4.959464799951140776101965457201e+03	-3.270647606771291445712296006021e-06	-5.098696422388478035996051129786e-06	0.000000000000000000000000000000e+00
-4.959364799951140412304084748030e+03	-3.493732461986458823612142904347e-06	-5.446101976444929265632616255388e-06	0.000000000000000000000000000000e+00
-4.959264799951140048506204038858e+03	-3.717426044389474013132689325656e-06	-5.794434187785343094961431481549e-06	0.000000000000000000000000000000e+00
-4.959164799951139684708323329687e+03	-3.941724543722578055695172222217e-06	-6.143691219181225828633793883959e-06	0.000000000000000000000000000000e+00
-4.959064799951139320910442620516e+03	-4.166624145784398114476625163416e-06	-6.493871213367892098497317909800e-06	0.000000000000000000000000000000e+00
-4.958964799951138957112561911345e+03	-4.392121032511817867443216362178e-06	-6.844972293044951907540606600433e-06	0.000000000000000000000000000000e+00
-4.958864799951138593314681202173e+03	-4.618211382061943615106626437328e-06	-7.196992560877208484817341149764e-06	0.000000000000000000000000000000e+00
-4.958764799951138229516800493002e+03	-4.844891368894140692015048282881e-06	-7.549930099495934764097793134852e-06	0.000000000000000000000000000000e+00
-4.958664799951137865718919783831e+03	-5.072157163852133829231704637008e-06	-7.903782971500584390422278202593e-06	0.000000000000000000000000000000e+00
-4.958564799951137501921039074659e+03	-5.300004934246195608239880098234e-06	-8.258549219460886432579715954461e-06	0.000000000000000000000000000000e+00
-4.958464799951137138123158365488e+03	-5.528430843935382348692999382456e-06	-8.614226865919339895137293861005e-06	0.000000000000000000000000000000e+00
-4.958364799951136774325277656317e+03	-5.757431053409864016821850807304e-06	-8.970813913394124123647233037815e-06	0.000000000000000000000000000000e+00
-4.958264799951136410527396947145e+03	-5.987001719873312579115170323218e-06	-9.328308344382385292482134930836e-06	0.000000000000000000000000000000e+00
-4.958164799951136046729516237974e+03	-6.217138997325352189405375108455e-06	-9.686708121363959961671111220660e-06	0.000000000000000000000000000000e+00
-4.958064799951135682931635528803e+03	-6.447839036644065280128815947913e-06	-1.004601118680548488075986168777e-05	0.000000000000000000000000000000e+00
-4.957964799951135319133754819632e+03	-6.679097985668579121716018770494e-06	-1.040621546316491167441953963335e-05	0.000000000000000000000000000000e+00
-4.957864799951134955335874110460e+03	-6.910911989281703203958761444481e-06	-1.076731885289641116321135427825e-05	0.000000000000000000000000000000e+00
-4.957764799951134591537993401289e+03	-7.143277189492624215617563865344e-06	-1.112931923845571814148374539810e-05	0.000000000000000000000000000000e+00
-4.957664799951134227740112692118e+03	-7.376189725519660316335485844563e-06	-1.149221448230584546163456083345e-05	0.000000000000000000000000000000e+00
-4.957564799951133863942231982946e+03	-7.609645733873057760199287713476e-06	-1.185600242692322332891275565858e-05	0.000000000000000000000000000000e+00
-4.957464799951133500144351273775e+03	-7.843641348437862905232896559848e-06	-1.222068089480423839577119538014e-05	0.000000000000000000000000000000e+00
-4.957364799951133136346470564604e+03	-8.078172700556834033439393416565e-06	-1.258624768847216587950698513110e-05	0.000000000000000000000000000000e+00
-4.957264799951132772548589855433e+03	-8.313235919113402298753941199738e-06	-1.295270059048453197263900404934e-05	0.000000000000000000000000000000e+00
-4.957164799951132408750709146261e+03	-8.548827130614671638512286344636e-06	-1.332003736344086080624349310852e-05	0.000000000000000000000000000000e+00
-4.957064799951132044952828437090e+03	-8.784942459274483906456199022728e-06	-1.368825574999083984756558657336e-05	0.000000000000000000000000000000e+00
-4.956964799951131681154947727919e+03	-9.021578027096516192990909022154e-06	-1.405735347284289187344552551906e-05	0.000000000000000000000000000000e+00
-4.956864799951131317357067018747e+03	-9.258729953957427273353482377605e-06	-1.442732823477312980263703029449e-05	0.000000000000000000000000000000e+00
-4.956764799951130953559186309576e+03	-9.496394357690039631164982680822e-06	-1.479817771863475706745592874736e-05	0.000000000000000000000000000000e+00
-4.956664799951130589761305600405e+03	-9.734567354166551975168733545907e-06	-1.516989958736784915025504888453e-05	0.000000000000000000000000000000e+00
-4.956564799951130225963424891233e+03	-9.973245057381805966077205349851e-06	-1.554249148400955186010916064809e-05	0.000000000000000000000000000000e+00
-4.956464799951129862165544182062e+03	-1.021242357953658682473679214509e-05	-1.591595103170466755058976016102e-05	0.000000000000000000000000000000e+00
-4.956364799951129498367663472891e+03	-1.045209903112094426908332267523e-05	-1.629027583371668179467242620895e-05	0.000000000000000000000000000000e+00
-4.956264799951129134569782763720e+03	-1.069226752099756088494261763167e-05	-1.666546347343917630666812468299e-05	0.000000000000000000000000000000e+00
-4.956164799951128770771902054548e+03	-1.093292515648513066122641396172e-05	-1.704151151440764843996919508662e-05	0.000000000000000000000000000000e+00
-4.956064799951128406974021345377e+03	-1.117406804344178665303922992624e-05	-1.741841750031175928346664771862e-05	0.000000000000000000000000000000e+00
-4.955964799951128043176140636206e+03	-1.141569228634854727951006975184e-05	-1.779617895500795106433246373090e-05	0.000000000000000000000000000000e+00
-4.955864799951127679378259927034e+03	-1.165779398839279142074433492926e-05	-1.817479338253251178419804545694e-05	0.000000000000000000000000000000e+00
-4.955764799951127315580379217863e+03	-1.190036925155173351477573551183e-05	-1.855425826711502949048840371837e-05	0.000000000000000000000000000000e+00
-4.955664799951126951782498508692e+03	-1.214341417667595625275861470627e-05	-1.893457107319226328796639424734e-05	0.000000000000000000000000000000e+00
-4.955564799951126587984617799520e+03	-1.238692486357294158009437895496e-05	-1.931572924542240398543269108700e-05	0.000000000000000000000000000000e+00
-4.955464799951126224186737090349e+03	-1.263089741109062033228276761276e-05	-1.969773020869976503516296517660e-05	0.000000000000000000000000000000e+00
-4.955364799951125860388856381178e+03	-1.287532791720094219956385672710e-05	-2.008057136816988343629153401793e-05	0.000000000000000000000000000000e+00
-4.955264799951125496590975672007e+03	-1.312021247908345077375774634376e-05	-2.046425010924500349708717028552e-05	0.000000000000000000000000000000e+00
-4.955164799951125132793094962835e+03	-1.336554719320888061796087642463e-05	-2.084876379762000444249327169022e-05	0.000000000000000000000000000000e+00
-4.955064799951124768995214253664e+03	-1.361132815542277127690128785131e-05	-2.123410977928869393990124470051e-05	0.000000000000000000000000000000e+00
-4.954964799951124405197333544493e+03	-1.385755146102907451103030539441e-05	-2.162028538056055563458361656881e-05	0.000000000000000000000000000000e+00
-4.954864799951124041399452835321e+03	-1.410421320487376661281190420860e-05	-2.200728790807788293215109531875e-05	0.000000000000000000000000000000e+00
-4.954764799951123677601572126150e+03	-1.435130948142848274586870493952e-05	-2.239511464883331596869252277937e-05	0.000000000000000000000000000000e+00
-4.954664799951123313803691416979e+03	-1.459883638487414450786439079621e-05	-2.278376287018780887365203280392e-05	0.000000000000000000000000000000e+00
-4.954564799951122950005810707808e+03	-1.484679000918459088151791364085e-05	-2.317322981988897311533479039802e-05	0.000000000000000000000000000000e+00
-4.954464799951122586207929998636e+03	-1.509516644821021257374948909558e-05	-2.356351272608986807980888111835e-05	0.000000000000000000000000000000e+00
-4.954364799951122222410049289465e+03	-1.534396179576156263790406852898e-05	-2.395460879736817789683114843236e-05	0.000000000000000000000000000000e+00
-4.954264799951121858612168580294e+03	-1.559317214569299589509501768880e-05	-2.434651522274580161785129117646e-05	0.000000000000000000000000000000e+00
-4.954164799951121494814287871122e+03	-1.584279359198628972082295573998e-05	-2.473922917170884658169885406132e-05	0.000000000000000000000000000000e+00
-4.954064799951121131016407161951e+03	-1.609282222883424111467207118231e-05	-2.513274779422804529674384532711e-05	0.000000000000000000000000000000e+00
-4.953964799951120767218526452780e+03	-1.634325415072428240473127736276e-05	-2.552706822077956873447666941157e-05	0.000000000000000000000000000000e+00
-4.953864799951120403420645743608e+03	-1.659408545252205968256568879848e-05	-2.592218756236626313956168676800e-05	0.000000000000000000000000000000e+00
-4.953764799951120039622765034437e+03	-1.684531222955501123818809749988e-05	-2.631810291053927647504651066157e-05	0.000000000000000000000000000000e+00
-4.953664799951119675824884325266e+03	-1.709693057769594599503044929367e-05	-2.671481133742009821964956406415e-05	0.000000000000000000000000000000e+00
-4.953564799951119312027003616095e+03	-1.734893659344657789920206292233e-05	-2.711230989572302606965305271647e-05	0.000000000000000000000000000000e+00
-4.953464799951118948229122906923e+03	-1.760132637402104336808890405752e-05	-2.751059561877801888781988615129e-05	0.000000000000000000000000000000e+00
-4.953364799951118584431242197752e+03	-1.785409601742942551521643734791e-05	-2.790966552055397655691601488392e-05	0.000000000000000000000000000000e+00
-4.953264799951118220633361488581e+03	-1.810724162256124110566279927781e-05	-2.830951659568240608025671556369e-05	0.000000000000000000000000000000e+00
-4.953164799951117856835480779409e+03	-1.836075928926889024202229183658e-05	-2.871014581948152136312187032718e-05	0.000000000000000000000000000000e+00
-4.953064799951117493037600070238e+03	-1.861464511845110605036887618802e-05	-2.911155014798073262932698312966e-05	0.000000000000000000000000000000e+00
-4.952964799951117129239719361067e+03	-1.886889521213634676797925304736e-05	-2.951372651794555935426782322661e-05	0.000000000000000000000000000000e+00
-4.952864799951116765441838651896e+03	-1.912350567356619121918773207547e-05	-2.991667184690294299751617268512e-05	0.000000000000000000000000000000e+00
-4.952764799951116401643957942724e+03	-1.937847260727868346926426601495e-05	-3.032038303316694937057131087332e-05	0.000000000000000000000000000000e+00
-4.952664799951116037846077233553e+03	-1.963379211919165376136996170597e-05	-3.072485695586491823800764922048e-05	0.000000000000000000000000000000e+00
-4.952564799951115674048196524382e+03	-1.988946031668598863153575584395e-05	-3.113009047496398900125094688640e-05	0.000000000000000000000000000000e+00
-4.952464799951115310250315815210e+03	-2.014547330868888069485035663408e-05	-3.153608043129805328695994259824e-05	0.000000000000000000000000000000e+00
-4.952364799951114946452435106039e+03	-2.040182720575704455033029527389e-05	-3.194282364659510055869551248264e-05	0.000000000000000000000000000000e+00
-4.952264799951114582654554396868e+03	-2.065851812015987169941777512605e-05	-3.235031692350497030440450996203e-05	0.000000000000000000000000000000e+00
-4.952164799951114218856673687696e+03	-2.091554216596257191195136482254e-05	-3.275855704562753451664081083550e-05	0.000000000000000000000000000000e+00
-4.952064799951113855058792978525e+03	-2.117289545910923327697375495582e-05	-3.316754077754124609101957221746e-05	0.000000000000000000000000000000e+00
-4.951964799951113491260912269354e+03	-2.143057411750586870101235870134e-05	-3.357726486483215478685837585004e-05	0.000000000000000000000000000000e+00
-4.951864799951113127463031560183e+03	-2.168857426110341158438307718193e-05	-3.398772603412324167220653903243e-05	0.000000000000000000000000000000e+00
-4.951764799951112763665150851011e+03	-2.194689201198065051112186252258e-05	-3.439892099310425501237920009601e-05	0.000000000000000000000000000000e+00
-4.951664799951112399867270141840e+03	-2.220552349442711989320302368167e-05	-3.481084643056189174793388363405e-05	0.000000000000000000000000000000e+00
-4.951564799951112036069389432669e+03	-2.246446483502591946398996292089e-05	-3.522349901641039910098890386436e-05	0.000000000000000000000000000000e+00
-4.951464799951111672271508723497e+03	-2.272371216273652021915875620639e-05	-3.563687540172258275735645005611e-05	0.000000000000000000000000000000e+00
-4.951364799951111308473628014326e+03	-2.298326160897748226619521916270e-05	-3.605097221876122840075393205517e-05	0.000000000000000000000000000000e+00
-4.951264799951110944675747305155e+03	-2.324310930770911846378334875141e-05	-3.646578608101090271777569573608e-05	0.000000000000000000000000000000e+00
-4.951164799951110580877866595984e+03	-2.350325139551609707482156264025e-05	-3.688131358321020841252446675895e-05	0.000000000000000000000000000000e+00
-4.951064799951110217079985886812e+03	-2.376368401168999698559389233132e-05	-3.729755130138439158694885211531e-05	0.000000000000000000000000000000e+00
-4.950964799951109853282105177641e+03	-2.402440329831178838604181791094e-05	-3.771449579287836247325910177253e-05	0.000000000000000000000000000000e+00
-4.950864799951109489484224468470e+03	-2.428540540033424568740032245540e-05	-3.813214359639016339973902058880e-05	0.000000000000000000000000000000e+00
-4.950764799951109125686343759298e+03	-2.454668646566430622972532216153e-05	-3.855049123200477556973678194829e-05	0.000000000000000000000000000000e+00
-4.950664799951108761888463050127e+03	-2.480824264524533073359921497847e-05	-3.896953520122839340284262577008e-05	0.000000000000000000000000000000e+00
-4.950564799951108398090582340956e+03	-2.507007009313932648238675005015e-05	-3.938927198702305124177261430596e-05	0.000000000000000000000000000000e+00
-4.950464799951108034292701631784e+03	-2.533216496660909596559153877937e-05	-3.980969805384167696385780410573e-05	0.000000000000000000000000000000e+00
-4.950364799951107670494820922613e+03	-2.559452342620028726639068439308e-05	-4.023080984766353183955736594335e-05	0.000000000000000000000000000000e+00
-4.950264799951107306696940213442e+03	-2.585714163582337329840184214635e-05	-4.065260379603008407184069894491e-05	0.000000000000000000000000000000e+00
-4.950164799951106942899059504271e+03	-2.612001576283557005607807721681e-05	-4.107507630808124825380275857434e-05	0.000000000000000000000000000000e+00
-4.950064799951106579101178795099e+03	-2.638314197812266677367620815176e-05	-4.149822377459205173088480078647e-05	0.000000000000000000000000000000e+00
-4.949964799951106215303298085928e+03	-2.664651645618077138093042488531e-05	-4.192204256800968043385549610669e-05	0.000000000000000000000000000000e+00
-4.949864799951105851505417376757e+03	-2.691013537519798141982654837712e-05	-4.234652904249093128760672577471e-05	0.000000000000000000000000000000e+00
-4.949764799951105487707536667585e+03	-2.717399491713594654115904170055e-05	-4.277167953394009830081837209015e-05	0.000000000000000000000000000000e+00
-4.949664799951105123909655958414e+03	-2.743809126781136662658402980419e-05	-4.319749036004719746880201047823e-05	0.000000000000000000000000000000e+00
-4.949564799951104760111775249243e+03	-2.770242061697740520737759384318e-05	-4.362395782032662535721359575724e-05	0.000000000000000000000000000000e+00
-4.949464799951104396313894540071e+03	-2.796697915840499785110860597737e-05	-4.405107819615623103784440850461e-05	0.000000000000000000000000000000e+00
-4.949364799951104032516013830900e+03	-2.823176308996406568062147168785e-05	-4.447884775081676071890879331505e-05	0.000000000000000000000000000000e+00
-4.949264799951103668718133121729e+03	-2.849676861370464080159235764622e-05	-4.490726272953170895114657912295e-05	0.000000000000000000000000000000e+00
-4.949164799951103304920252412558e+03	-2.876199193593790025052711611941e-05	-4.533631935950757640974018158886e-05	0.000000000000000000000000000000e+00
-4.949064799951102941122371703386e+03	-2.902742926731710168693732787570e-05	-4.576601384997448004193776327497e-05	0.000000000000000000000000000000e+00
-4.948964799951102577324490994215e+03	-2.929307682291842082969446359186e-05	-4.619634239222724432939043426316e-05	0.000000000000000000000000000000e+00
-4.948864799951102213526610285044e+03	-2.955893082232166353250785162388e-05	-4.662730115966681103487762038995e-05	0.000000000000000000000000000000e+00
-4.948764799951101849728729575872e+03	-2.982498748969090332050328739921e-05	-4.705888630784208262990142568327e-05	0.000000000000000000000000000000e+00
-4.948664799951101485930848866701e+03	-3.009124305385501728284797229307e-05	-4.749109397449213841677778669137e-05	0.000000000000000000000000000000e+00
-4.948564799951101122132968157530e+03	-3.035769374838808644010389181656e-05	-4.792392027958887077906946494466e-05	0.000000000000000000000000000000e+00
-4.948464799951100758335087448359e+03	-3.062433581168971818455004640924e-05	-4.835736132538001445530656541294e-05	0.000000000000000000000000000000e+00
-4.948364799951100394537206739187e+03	-3.089116548706521964270596547486e-05	-4.879141319643254173094026882040e-05	0.000000000000000000000000000000e+00
-4.948264799951100030739326030016e+03	-3.115817902280571005148301910737e-05	-4.922607195967647098237482405914e-05	0.000000000000000000000000000000e+00
-4.948164799951099666941445320845e+03	-3.142537267226809083280059109455e-05	-4.966133366444906146802348856362e-05	0.000000000000000000000000000000e+00
-4.948064799951099303143564611673e+03	-3.169274269395488014293069123362e-05	-5.009719434253940791891557271498e-05	0.000000000000000000000000000000e+00
-4.947964799951098939345683902502e+03	-3.196028535159396949481142025107e-05	-5.053365000823343492885458827502e-05	0.000000000000000000000000000000e+00
-4.947864799951098575547803193331e+03	-3.222799691421824485508887403462e-05	-5.097069665835925048654603264353e-05	0.000000000000000000000000000000e+00
-4.947764799951098211749922484159e+03	-3.249587365624507221588748717700e-05	-5.140833027233291963606701124867e-05	0.000000000000000000000000000000e+00
-4.947664799951097847952041774988e+03	-3.276391185755569507515386207253e-05	-5.184654681220461760809622986379e-05	0.000000000000000000000000000000e+00
-4.947564799951097484154161065817e+03	-3.303210780357446928667472518804e-05	-5.228534222270516242190435685089e-05	0.000000000000000000000000000000e+00
-4.947464799951097120356280356646e+03	-3.330045778534798271361405674895e-05	-5.272471243129296083942264550259e-05	0.000000000000000000000000000000e+00
-4.947364799951096756558399647474e+03	-3.356895809962407323809654990932e-05	-5.316465334820132701380834827631e-05	0.000000000000000000000000000000e+00
-4.947264799951096392760518938303e+03	-3.383760504893069091672877513055e-05	-5.360516086648617383250692292052e-05	0.000000000000000000000000000000e+00
-4.947164799951096028962638229132e+03	-3.410639494165462461084878387219e-05	-5.404623086207412438865607673399e-05	0.000000000000000000000000000000e+00
-4.947064799951095665164757519960e+03	-3.437532409212011342029488569771e-05	-5.448785919381098937072302468287e-05	0.000000000000000000000000000000e+00
-4.946964799951095301366876810789e+03	-3.464438882066730903937570862361e-05	-5.493004170351063069916569547857e-05	0.000000000000000000000000000000e+00
-4.946864799951094937568996101618e+03	-3.491358545373060258756869878027e-05	-5.537277421600421818638146365110e-05	0.000000000000000000000000000000e+00
-4.946764799951094573771115392447e+03	-3.518291032391683624373779348815e-05	-5.581605253918985211488909548017e-05	0.000000000000000000000000000000e+00
-4.946664799951094209973234683275e+03	-3.545235977008335225002522150817e-05	-5.625987246408259239132537699035e-05	0.000000000000000000000000000000e+00
-4.946564799951093846175353974104e+03	-3.572193013741587928541743046651e-05	-5.670422976486486717120211187293e-05	0.000000000000000000000000000000e+00
-4.946464799951093482377473264933e+03	-3.599161777750631041909376572896e-05	-5.714912019893726095442348933418e-05	0.000000000000000000000000000000e+00
-4.946364799951093118579592555761e+03	-3.626141904843034553850358858718e-05	-5.759453950696965504650950973264e-05	0.000000000000000000000000000000e+00
-4.946264799951092754781711846590e+03	-3.653133031482493726579963144729e-05	-5.804048341295280847695198245262e-05	0.000000000000000000000000000000e+00
-4.946164799951092390983831137419e+03	-3.680134794796562845405410446809e-05	-5.848694762425027095448584746329e-05	0.000000000000000000000000000000e+00
-4.946064799951092027185950428247e+03	-3.707146832584372705314892937345e-05	-5.893392783165069562191160090769e-05	0.000000000000000000000000000000e+00
-4.945964799951091663388069719076e+03	-3.734168783324331156907652240484e-05	-5.938141970942053128167809061821e-05	0.000000000000000000000000000000e+00
-4.945864799951091299590189009905e+03	-3.761200286181812132675975068885e-05	-5.982941891535707376343494745541e-05	0.000000000000000000000000000000e+00
-4.945764799951090935792308300734e+03	-3.788240981016825699749170364150e-05	-6.027792109084191709113612067661e-05	0.000000000000000000000000000000e+00
-4.945664799951090571994427591562e+03	-3.815290508391673204857674761570e-05	-6.072692186089479089716736126547e-05	0.000000000000000000000000000000e+00
-4.945564799951090208196546882391e+03	-3.842348509578586156264570772301e-05	-6.117641683422772309712545091287e-05	0.000000000000000000000000000000e+00
-4.945464799951089844398666173220e+03	-3.869414626567350197917233289857e-05	-6.162640160329965657425715930273e-05	0.000000000000000000000000000000e+00
-4.945364799951089480600785464048e+03	-3.896488502072913498192746617477e-05	-6.207687174437135724323205687725e-05	0.000000000000000000000000000000e+00
-4.945264799951089116802904754877e+03	-3.923569779542974132226229588838e-05	-6.252782281756074224225716573500e-05	0.000000000000000000000000000000e+00
-4.945164799951088753005024045706e+03	-3.950658103165556622217435833733e-05	-6.297925036689858081968840242126e-05	0.000000000000000000000000000000e+00
-4.945064799951088389207143336535e+03	-3.977753117876566793693904333651e-05	-6.343114992038457469140239064487e-05	0.000000000000000000000000000000e+00
-4.944964799951088025409262627363e+03	-4.004854469367334434499669515439e-05	-6.388351699004377721134717571516e-05	0.000000000000000000000000000000e+00
-4.944864799951087661611381918192e+03	-4.031961804092134269740521634873e-05	-6.433634707198337846032615283676e-05	0.000000000000000000000000000000e+00
-4.944764799951087297813501209021e+03	-4.059074769275693384202111091419e-05	-6.478963564644993756817814567484e-05	0.000000000000000000000000000000e+00
-4.944664799951086934015620499849e+03	-4.086193012920676283098245229475e-05	-6.524337817788689963902776236537e-05	0.000000000000000000000000000000e+00
-4.944564799951086570217739790678e+03	-4.113316183815158433171102481118e-05	-6.569757011499250569982327752072e-05	0.000000000000000000000000000000e+00
-4.944464799951086206419859081507e+03	-4.140443931540078797374354602212e-05	-6.615220689077808211963488416174e-05	0.000000000000000000000000000000e+00
-4.944364799951085842621978372335e+03	-4.167575906476672718391912608737e-05	-6.660728392262668239465900343887e-05	0.000000000000000000000000000000e+00
-4.944264799951085478824097663164e+03	-4.194711759813888539124085430565e-05	-6.706279661235213550903727641739e-05	0.000000000000000000000000000000e+00
-4.944164799951085115026216953993e+03	-4.221851143555787282514793479216e-05	-6.751874034625837889874583330752e-05	0.000000000000000000000000000000e+00
-4.944064799951084751228336244822e+03	-4.248993710528922002588048112415e-05	-6.797511049519923864888071296519e-05	0.000000000000000000000000000000e+00
-4.943964799951084387430455535650e+03	-4.276139114389697484320054798879e-05	-6.843190241463852139906787197532e-05	0.000000000000000000000000000000e+00
-4.943864799951084023632574826479e+03	-4.303287009631715035731444607414e-05	-6.888911144471047216710640759274e-05	0.000000000000000000000000000000e+00
-4.943764799951083659834694117308e+03	-4.330437051593092207804266968729e-05	-6.934673291028063874842646274743e-05	0.000000000000000000000000000000e+00
-4.943664799951083296036813408136e+03	-4.357588896463768284245468564997e-05	-6.980476212100703427114456456337e-05	0.000000000000000000000000000000e+00
-4.943564799951082932238932698965e+03	-4.384742201292790120085995919652e-05	-7.026319437140169277440648887278e-05	0.000000000000000000000000000000e+00
-4.943464799951082568441051989794e+03	-4.411896623995576296236448277099e-05	-7.072202494089259070496333858813e-05	0.000000000000000000000000000000e+00
-4.943364799951082204643171280622e+03	-4.439051823361162300504711986093e-05	-7.118124909388589367439936772541e-05	0.000000000000000000000000000000e+00
-4.943264799951081840845290571451e+03	-4.466207459059426057449218583351e-05	-7.164086207982860979217448749168e-05	0.000000000000000000000000000000e+00
-4.943164799951081477047409862280e+03	-4.493363191648293807067826577395e-05	-7.210085913327155470679136195500e-05	0.000000000000000000000000000000e+00
-4.943064799951081113249529153109e+03	-4.520518682580927009948684736074e-05	-7.256123547393265546014140543463e-05	0.000000000000000000000000000000e+00
-4.942964799951080749451648443937e+03	-4.547673594212884857872214450225e-05	-7.302198630676070157524693016171e-05	0.000000000000000000000000000000e+00
-4.942864799951080385653767734766e+03	-4.574827589809270521380504814779e-05	-7.348310682199932653696494710971e-05	0.000000000000000000000000000000e+00
-4.942764799951080021855887025595e+03	-4.601980333551853680424184589448e-05	-7.394459219525146361114142923299e-05	0.000000000000000000000000000000e+00
-4.942664799951079658058006316423e+03	-4.629131490546176114350349073412e-05	-7.440643758754403205672722787511e-05	0.000000000000000000000000000000e+00
-4.942564799951079294260125607252e+03	-4.656280726828632219715248252712e-05	-7.486863814539305701876298337893e-05	0.000000000000000000000000000000e+00
-4.942464799951078930462244898081e+03	-4.683427709373530554558956451316e-05	-7.533118900086911468201578134796e-05	0.000000000000000000000000000000e+00
-4.942364799951078566664364188910e+03	-4.710572106100131665757518861781e-05	-7.579408527166314334284902276551e-05	0.000000000000000000000000000000e+00
-4.942264799951078202866483479738e+03	-4.737713585879667620463437383016e-05	-7.625732206115253908416257155878e-05	0.000000000000000000000000000000e+00
-4.942164799951077839068602770567e+03	-4.764851818542340531129064551408e-05	-7.672089445846767157867474029587e-05	0.000000000000000000000000000000e+00
-4.942064799951077475270722061396e+03	-4.791986474884293975475685334331e-05	-7.718479753855871160032886546531e-05	0.000000000000000000000000000000e+00
-4.941964799951077111472841352224e+03	-4.819117226674567475803653837652e-05	-7.764902636226279734887878447580e-05	0.000000000000000000000000000000e+00
-4.941864799951076747674960643053e+03	-4.846243746662026583753649089381e-05	-7.811357597637156669270752651357e-05	0.000000000000000000000000000000e+00
-4.941764799951076383877079933882e+03	-4.873365708582271958650838916682e-05	-7.857844141369898756724343691360e-05	0.000000000000000000000000000000e+00
-4.941664799951076020079199224710e+03	-4.900482787164524728926520702466e-05	-7.904361769314960850171813966369e-05	0.000000000000000000000000000000e+00
-4.941564799951075656281318515539e+03	-4.927594658138490169496312431896e-05	-7.950909981978702598635899700952e-05	0.000000000000000000000000000000e+00
-4.941464799951075292483437806368e+03	-4.954700998241196984589462815052e-05	-7.997488278490283973055918753658e-05	0.000000000000000000000000000000e+00
-4.941364799951074928685557097197e+03	-4.981801485223816939413785109814e-05	-8.044096156608582476148228135315e-05	0.000000000000000000000000000000e+00
-4.941264799951074564887676388025e+03	-5.008895797858457386766278807144e-05	-8.090733112729148299342718519966e-05	0.000000000000000000000000000000e+00
-4.941164799951074201089795678854e+03	-5.035983615944935497732090623479e-05	-8.137398641891196071542630141593e-05	0.000000000000000000000000000000e+00
-4.941064799951073837291914969683e+03	-5.063064620317521999197374338308e-05	-8.184092237784622357685965221563e-05	0.000000000000000000000000000000e+00
-4.940964799951073473494034260511e+03	-5.090138492851667970703205545746e-05	-8.230813392757067880646515423138e-05	0.000000000000000000000000000000e+00
-4.940864799951073109696153551340e+03	-5.117204916470707246750615482256e-05	-8.277561597821001427178339016066e-05	0.000000000000000000000000000000e+00
-4.940764799951072745898272842169e+03	-5.144263575152529003545881503001e-05	-8.324336342660841700936275033840e-05	0.000000000000000000000000000000e+00
-4.940664799951072382100392132998e+03	-5.171314153936234760339588079070e-05	-8.371137115640114412067063209832e-05	0.000000000000000000000000000000e+00
-4.940564799951072018302511423826e+03	-5.198356338928762854700513229567e-05	-8.417963403808639182360207264821e-05	0.000000000000000000000000000000e+00
-4.940464799951071654504630714655e+03	-5.225389817311495299504212064257e-05	-8.464814692909753042222159580277e-05	0.000000000000000000000000000000e+00
-4.940364799951071290706750005484e+03	-5.252414277346837534867288188600e-05	-8.511690467387555611693955581742e-05	0.000000000000000000000000000000e+00
-4.940264799951070926908869296312e+03	-5.279429408384773107906426381497e-05	-8.558590210394204425819325576796e-05	0.000000000000000000000000000000e+00
-4.940164799951070563110988587141e+03	-5.306434900869393957948544349179e-05	-8.605513403797226523045393875577e-05	0.000000000000000000000000000000e+00
-4.940064799951070199313107877970e+03	-5.333430446345404274312990144935e-05	-8.652459528186872046457561724608e-05	0.000000000000000000000000000000e+00
-4.939964799951069835515227168798e+03	-5.360415737464601992423932075305e-05	-8.699428062883496305321417985112e-05	0.000000000000000000000000000000e+00
-4.939864799951069471717346459627e+03	-5.387390467992335895373867682423e-05	-8.746418485944973007437108769579e-05	0.000000000000000000000000000000e+00
-4.939764799951069107919465750456e+03	-5.414354332813932222301031571554e-05	-8.793430274174142728064312857228e-05	0.000000000000000000000000000000e+00
-4.939664799951068744121585041285e+03	-5.441307027941099592723353528534e-05	-8.840462903126288483901529247078e-05	0.000000000000000000000000000000e+00
-4.939564799951068380323704332113e+03	-5.468248250518306825818104499604e-05	-8.887515847116651964646832917438e-05	0.000000000000000000000000000000e+00
-4.939464799951068016525823622942e+03	-5.495177698829137042779019450833e-05	-8.934588579227967382843933474845e-05	0.000000000000000000000000000000e+00
-4.939364799951067652727942913771e+03	-5.522095072302613308866392483054e-05	-8.981680571318040047067848830054e-05	0.000000000000000000000000000000e+00
-4.939264799951067288930062204599e+03	-5.549000071519498525655575416060e-05	-9.028791294027349329659459797881e-05	0.000000000000000000000000000000e+00
-4.939164799951066925132181495428e+03	-5.575892398218568895857522038639e-05	-9.075920216786684160525239262185e-05	0.000000000000000000000000000000e+00
-4.939064799951066561334300786257e+03	-5.602771755302862315964093631315e-05	-9.123066807824809691749440299091e-05	0.000000000000000000000000000000e+00
-4.938964799951066197536420077085e+03	-5.629637846845899663839052351477e-05	-9.170230534176165133018743258475e-05	0.000000000000000000000000000000e+00
-4.938864799951065833738539367914e+03	-5.656490378097879658881100284340e-05	-9.217410861688591402606646196816e-05	0.000000000000000000000000000000e+00
-4.938764799951065469940658658743e+03	-5.683329055491843229000817339092e-05	-9.264607255031094014928461088942e-05	0.000000000000000000000000000000e+00
-4.938664799951065106142777949572e+03	-5.710153586649815515927791631512e-05	-9.311819177701627652139759749872e-05	0.000000000000000000000000000000e+00
-4.938564799951064742344897240400e+03	-5.736963680388920097837079925540e-05	-9.359046092034920038063572356180e-05	0.000000000000000000000000000000e+00
-4.938464799951064378547016531229e+03	-5.763759046727463396415924723470e-05	-9.406287459210320206666466891221e-05	0.000000000000000000000000000000e+00
-4.938364799951064014749135822058e+03	-5.790539396890994011755232628857e-05	-9.453542739259682007105234369249e-05	0.000000000000000000000000000000e+00
-4.938264799951063650951255112886e+03	-5.817304443318330208802235947729e-05	-9.500811391075273358575170590257e-05	0.000000000000000000000000000000e+00
-4.938164799951063287153374403715e+03	-5.844053899667565719769704579711e-05	-9.548092872417715320718101246200e-05	0.000000000000000000000000000000e+00
-4.938064799951062923355493694544e+03	-5.870787480822044375732698950898e-05	-9.595386639923955045348297199226e-05	0.000000000000000000000000000000e+00
-4.937964799951062559557612985373e+03	-5.897504902896306955544653005674e-05	-9.642692149115265833232701897515e-05	0.000000000000000000000000000000e+00
-4.937864799951062195759732276201e+03	-5.924205883242008896820071650602e-05	-9.690008854405274295925470928736e-05	0.000000000000000000000000000000e+00
-4.937764799951061831961851567030e+03	-5.950890140453810901862916060701e-05	-9.737336209108021398920401745514e-05	0.000000000000000000000000000000e+00
-4.937664799951061468163970857859e+03	-5.977557394375241083287961241233e-05	-9.784673665446051965110391135383e-05	0.000000000000000000000000000000e+00
-4.937564799951061104366090148687e+03	-6.004207366104528649335125844999e-05	-9.832020674558528572795773614601e-05	0.000000000000000000000000000000e+00
-4.937464799951060740568209439516e+03	-6.030839778000408451250416441702e-05	-9.879376686509382045515981207728e-05	0.000000000000000000000000000000e+00
-4.937364799951060376770328730345e+03	-6.057454353687894359854412829058e-05	-9.926741150295482270671937330420e-05	0.000000000000000000000000000000e+00
-4.937264799951060012972448021173e+03	-6.084050818064028247561872420057e-05	-9.974113513854846965224487664869e-05	0.000000000000000000000000000000e+00
-4.937164799951059649174567312002e+03	-6.110628897303596444336160065092e-05	-1.002149322407486941493084953159e-04	0.000000000000000000000000000000e+00
-4.937064799951059285376686602831e+03	-6.137188318864818410963007933034e-05	-1.006887972680058416065709825382e-04	0.000000000000000000000000000000e+00
-4.936964799951058921578805893660e+03	-6.163728811495003563885458630622e-05	-1.011627246684295030297595641144e-04	0.000000000000000000000000000000e+00
-4.936864799951058557780925184488e+03	-6.190250105236182350237211791111e-05	-1.016367088798717546434605130123e-04	0.000000000000000000000000000000e+00
-4.936764799951058193983044475317e+03	-6.216751931430704119184438294354e-05	-1.021107443300105601432375967974e-04	0.000000000000000000000000000000e+00
-4.936664799951057830185163766146e+03	-6.243234022726807210586924545836e-05	-1.025848254364335388659837389191e-04	0.000000000000000000000000000000e+00
-4.936564799951057466387283056974e+03	-6.269696113084157872846757797447e-05	-1.030589466067219372481800210295e-04	0.000000000000000000000000000000e+00
-4.936464799951057102589402347803e+03	-6.296137937779360720449983723768e-05	-1.035331022385349662023878991590e-04	0.000000000000000000000000000000e+00
-4.936364799951056738791521638632e+03	-6.322559233411433954937658219464e-05	-1.040072867196943011240672927187e-04	0.000000000000000000000000000000e+00
-4.936264799951056374993640929461e+03	-6.348959737907264257086165093469e-05	-1.044814944282689478166278873594e-04	0.000000000000000000000000000000e+00
-4.936164799951056011195760220289e+03	-6.375339190527019666253349949869e-05	-1.049557197326603659144964031391e-04	0.000000000000000000000000000000e+00
-4.936064799951055647397879511118e+03	-6.401697331869539420428488751824e-05	-1.054299569916877820415640476526e-04	0.000000000000000000000000000000e+00
-4.935964799951055283599998801947e+03	-6.428033903877687204458934999707e-05	-1.059042005546738959929214951572e-04	0.000000000000000000000000000000e+00
-4.935864799951054919802118092775e+03	-6.454348649843681358980601592279e-05	-1.063784447615307630994468945929e-04	0.000000000000000000000000000000e+00
-4.935764799951054556004237383604e+03	-6.480641314414388497525121302090e-05	-1.068526839428459476429369989781e-04	0.000000000000000000000000000000e+00
-4.935664799951054192206356674433e+03	-6.506911643596584597561832685741e-05	-1.073269124199690015318900404573e-04	0.000000000000000000000000000000e+00
-4.935564799951053828408475965261e+03	-6.533159384762188986485453856545e-05	-1.078011245050981327126687903117e-04	0.000000000000000000000000000000e+00
-4.935464799951053464610595256090e+03	-6.559384286653463091033150478282e-05	-1.082753145013671988413153646214e-04	0.000000000000000000000000000000e+00
-4.935364799951053100812714546919e+03	-6.585586099388180726394576014471e-05	-1.087494767029328906907462148901e-04	0.000000000000000000000000000000e+00
-4.935264799951052737014833837748e+03	-6.611764574464767214509453019389e-05	-1.092236053950622679236531764602e-04	0.000000000000000000000000000000e+00
-4.935164799951052373216953128576e+03	-6.637919464767404621047264257072e-05	-1.096976948542204303906760776144e-04	0.000000000000000000000000000000e+00
-4.935064799951052009419072419405e+03	-6.664050524571099045310906827666e-05	-1.101717393481585553468085625362e-04	0.000000000000000000000000000000e+00
-4.934964799951051645621191710234e+03	-6.690157509546731647107759011206e-05	-1.106457331360021379557112553016e-04	0.000000000000000000000000000000e+00
-4.934864799951051281823311001062e+03	-6.716240176766060884522985263700e-05	-1.111196704683394621869865770414e-04	0.000000000000000000000000000000e+00
-4.934764799951050918025430291891e+03	-6.742298284706703067649391503124e-05	-1.115935455873103698690509966163e-04	0.000000000000000000000000000000e+00
-4.934664799951050554227549582720e+03	-6.768331593257074965241243402758e-05	-1.120673527266952601349689344623e-04	0.000000000000000000000000000000e+00
-4.934564799951050190429668873549e+03	-6.794339863721306595808341333154e-05	-1.125410861120043328137754756746e-04	0.000000000000000000000000000000e+00
-4.934464799951049826631788164377e+03	-6.820322858824121492644920738968e-05	-1.130147399605670622147607362606e-04	0.000000000000000000000000000000e+00
-4.934364799951049462833907455206e+03	-6.846280342715680377035231130023e-05	-1.134883084816219284097701947012e-04	0.000000000000000000000000000000e+00
-4.934264799951049099036026746035e+03	-6.872212080976397726404802934752e-05	-1.139617858764064331185753009557e-04	0.000000000000000000000000000000e+00
-4.934164799951048735238146036863e+03	-6.898117840621719040142961754114e-05	-1.144351663382472646720428022249e-04	0.000000000000000000000000000000e+00
-4.934064799951048371440265327692e+03	-6.923997390106871000371030477893e-05	-1.149084440526508017884829704336e-04	0.000000000000000000000000000000e+00
-4.933964799951048007642384618521e+03	-6.949850499331573685634494408347e-05	-1.153816131973937528752693904011e-04	0.000000000000000000000000000000e+00
-4.933864799951047643844503909349e+03	-6.975676939644721613782707425599e-05	-1.158546679426141612486919618696e-04	0.000000000000000000000000000000e+00
-4.933764799951047280046623200178e+03	-7.001476483849030903530707981020e-05	-1.163276024509024916689728379460e-04	0.000000000000000000000000000000e+00
-4.933664799951046916248742491007e+03	-7.027248906205651199450429311710e-05	-1.168004108773930827935155774000e-04	0.000000000000000000000000000000e+00
-4.933564799951046552450861781836e+03	-7.052993982438745070896735089860e-05	-1.172730873698557758130073258585e-04	0.000000000000000000000000000000e+00
-4.933464799951046188652981072664e+03	-7.078711489740038950626427327606e-05	-1.177456260687877328229011819616e-04	0.000000000000000000000000000000e+00
-4.933364799951045824855100363493e+03	-7.104401206773326639572208041074e-05	-1.182180211075055669030231531025e-04	0.000000000000000000000000000000e+00
-4.933264799951045461057219654322e+03	-7.130062913678953838078622418095e-05	-1.186902666122376348275049839920e-04	0.000000000000000000000000000000e+00
-4.933164799951045097259338945150e+03	-7.155696392078255243292955745105e-05	-1.191623567022165872727329505310e-04	0.000000000000000000000000000000e+00
-4.933064799951044733461458235979e+03	-7.181301425077968607259965017064e-05	-1.196342854897721358657311507834e-04	0.000000000000000000000000000000e+00
-4.932964799951044369663577526808e+03	-7.206877797274606782182426734096e-05	-1.201060470804239964153978248440e-04	0.000000000000000000000000000000e+00
-4.932864799951044005865696817636e+03	-7.232425294758799950121941346737e-05	-1.205776355729751574043934203573e-04	0.000000000000000000000000000000e+00
-4.932764799951043642067816108465e+03	-7.257943705119595839865553887904e-05	-1.210490450596052569012459065867e-04	0.000000000000000000000000000000e+00
-4.932664799951043278269935399294e+03	-7.283432817448734193990778074124e-05	-1.215202696259642305229992098603e-04	0.000000000000000000000000000000e+00
-4.932564799951042914472054690123e+03	-7.308892422344881933601867807226e-05	-1.219913033512661762382961461171e-04	0.000000000000000000000000000000e+00
-4.932464799951042550674173980951e+03	-7.334322311917833086495482897149e-05	-1.224621403083834224583686944854e-04	0.000000000000000000000000000000e+00
-4.932364799951042186876293271780e+03	-7.359722279792676189261180219603e-05	-1.229327745639407858634084558247e-04	0.000000000000000000000000000000e+00
-4.932264799951041823078412562609e+03	-7.385092121113918321295005453564e-05	-1.234032001784100731744259205058e-04	0.000000000000000000000000000000e+00
-4.932164799951041459280531853437e+03	-7.410431632549587454769635108676e-05	-1.238734112062047862130170772232e-04	0.000000000000000000000000000000e+00
-4.932064799951041095482651144266e+03	-7.435740612295288726012187918712e-05	-1.243434016957750166965102067707e-04	0.000000000000000000000000000000e+00
-4.931964799951040731684770435095e+03	-7.461018860078225470311430456150e-05	-1.248131656897025578735471729175e-04	0.000000000000000000000000000000e+00
-4.931864799951040367886889725924e+03	-7.486266177161193151670670609121e-05	-1.252826972247962330000992103862e-04	0.000000000000000000000000000000e+00
-4.931764799951040004089009016752e+03	-7.511482366346525858715604817561e-05	-1.257519903321873593407542735179e-04	0.000000000000000000000000000000e+00
-4.931664799951039640291128307581e+03	-7.536667231980019761305999992373e-05	-1.262210390374254832205475063134e-04	0.000000000000000000000000000000e+00
-4.931564799951039276493247598410e+03	-7.561820579954805067544182373140e-05	-1.266898373605743319172262095762e-04	0.000000000000000000000000000000e+00
-4.931464799951038912695366889238e+03	-7.586942217715200362498223496388e-05	-1.271583793163078739737320566050e-04	0.000000000000000000000000000000e+00
-4.931364799951038548897486180067e+03	-7.612031954260511381563786281745e-05	-1.276266589140066234561721181251e-04	0.000000000000000000000000000000e+00
-4.931264799951038185099605470896e+03	-7.637089600148809455035237014897e-05	-1.280946701578541339471700721830e-04	0.000000000000000000000000000000e+00
-4.931164799951037821301724761724e+03	-7.662114967500667939842573517240e-05	-1.285624070469337093796519111422e-04	0.000000000000000000000000000000e+00
-4.931064799951037457503844052553e+03	-7.687107870002855283201453895359e-05	-1.290298635753252503959032093661e-04	0.000000000000000000000000000000e+00
-4.930964799951037093705963343382e+03	-7.712068122912005046967059973539e-05	-1.294970337322023446521152001409e-04	0.000000000000000000000000000000e+00
-4.930864799951036729908082634211e+03	-7.736995543058237142890198878575e-05	-1.299639115019294926482024132852e-04	0.000000000000000000000000000000e+00
-4.930764799951036366110201925039e+03	-7.761889948848747897060945666325e-05	-1.304304908641594961879461855858e-04	0.000000000000000000000000000000e+00
-4.930664799951036002312321215868e+03	-7.786751160271364877781680169377e-05	-1.308967657939311720997899168850e-04	0.000000000000000000000000000000e+00
-4.930564799951035638514440506697e+03	-7.811578998898061065858655638294e-05	-1.313627302617670388525800140300e-04	0.000000000000000000000000000000e+00
-4.930464799951035274716559797525e+03	-7.836373287888432433070245997087e-05	-1.318283782337713826420672047490e-04	0.000000000000000000000000000000e+00
-4.930364799951034910918679088354e+03	-7.861133851993140284064587319790e-05	-1.322937036717283234774078515272e-04	0.000000000000000000000000000000e+00
-4.930264799951034547120798379183e+03	-7.885860517557314295928466707508e-05	-1.327587005332002065283170111343e-04	0.000000000000000000000000000000e+00
-4.930164799951034183322917670012e+03	-7.910553112523921676438320993441e-05	-1.332233627716260747873844305644e-04	0.000000000000000000000000000000e+00
-4.930064799951033819525036960840e+03	-7.935211466437094309477051634616e-05	-1.336876843364203043627164158025e-04	0.000000000000000000000000000000e+00
-4.929964799951033455727156251669e+03	-7.959835410445422019132949431608e-05	-1.341516591730714837160665098281e-04	0.000000000000000000000000000000e+00
-4.929864799951033091929275542498e+03	-7.984424777305206531469866648720e-05	-1.346152812232414284262377313084e-04	0.000000000000000000000000000000e+00
-4.929764799951032728131394833326e+03	-8.008979401383676133968636534632e-05	-1.350785444248643043727020618405e-04	0.000000000000000000000000000000e+00
-4.929664799951032364333514124155e+03	-8.033499118662169164156033884794e-05	-1.355414427122459677596544302958e-04	0.000000000000000000000000000000e+00
-4.929564799951032000535633414984e+03	-8.057983766739268709135973756119e-05	-1.360039700161635490855555064016e-04	0.000000000000000000000000000000e+00
-4.929464799951031636737752705812e+03	-8.082433184833911555319113650953e-05	-1.364661202639650100076201821864e-04	0.000000000000000000000000000000e+00
-4.929364799951031272939871996641e+03	-8.106847213788451059560125067094e-05	-1.369278873796689712568491748002e-04	0.000000000000000000000000000000e+00
-4.929264799951030909141991287470e+03	-8.131225696071680717966212448289e-05	-1.373892652840647844985494385739e-04	0.000000000000000000000000000000e+00
-4.929164799951030545344110578299e+03	-8.155568475781830629651319997109e-05	-1.378502478948125228776916406659e-04	0.000000000000000000000000000000e+00
-4.929064799951030181546229869127e+03	-8.179875398649508395128998605728e-05	-1.383108291265433781400823187724e-04	0.000000000000000000000000000000e+00
-4.928964799951029817748349159956e+03	-8.204146312040616975409107469730e-05	-1.387710028909600306484817267005e-04	0.000000000000000000000000000000e+00
-4.928864799951029453950468450785e+03	-8.228381064959229183007616281742e-05	-1.392307630969372362391561770423e-04	0.000000000000000000000000000000e+00
-4.928764799951029090152587741613e+03	-8.252579508050420160122223611765e-05	-1.396901036506225757087562566738e-04	0.000000000000000000000000000000e+00
-4.928664799951028726354707032442e+03	-8.276741493603063264984653901735e-05	-1.401490184555373398264666029434e-04	0.000000000000000000000000000000e+00
-4.928564799951028362556826323271e+03	-8.300866875552589366389633074306e-05	-1.406075014126775227663729284089e-04	0.000000000000000000000000000000e+00
-4.928464799951027998758945614100e+03	-8.324955509483704125389680328340e-05	-1.410655464206149781701549184021e-04	0.000000000000000000000000000000e+00
-4.928364799951027634961064904928e+03	-8.349007252633071395672009762379e-05	-1.415231473755987649451593135552e-04	0.000000000000000000000000000000e+00
-4.928264799951027271163184195757e+03	-8.373021963891951900595816971062e-05	-1.419802981716565472725816166033e-04	0.000000000000000000000000000000e+00
-4.928164799951026907365303486586e+03	-8.396999503808805318406244255769e-05	-1.424369927006961843510279841496e-04	0.000000000000000000000000000000e+00
-4.928064799951026543567422777414e+03	-8.420939734591853065119593235721e-05	-1.428932248526074285602943669815e-04	0.000000000000000000000000000000e+00
-4.927964799951026179769542068243e+03	-8.444842520111604485585216073318e-05	-1.433489885153637862554715232122e-04	0.000000000000000000000000000000e+00
-4.927864799951025815971661359072e+03	-8.468707725903341031713222886168e-05	-1.438042775751244869812672799725e-04	0.000000000000000000000000000000e+00
-4.927764799951025452173780649900e+03	-8.492535219169558427868005345829e-05	-1.442590859163365882116003557911e-04	0.000000000000000000000000000000e+00
-4.927664799951025088375899940729e+03	-8.516324868782376310196585711410e-05	-1.447134074218371885094114315251e-04	0.000000000000000000000000000000e+00
-4.927564799951024724578019231558e+03	-8.540076545285903142617350836119e-05	-1.451672359729558033168000941160e-04	0.000000000000000000000000000000e+00
-4.927464799951024360780138522387e+03	-8.563790120898564540985464788037e-05	-1.456205654496168220603247167588e-04	0.000000000000000000000000000000e+00
-4.927364799951023996982257813215e+03	-8.587465469515388229171382050708e-05	-1.460733897304421007815738997593e-04	0.000000000000000000000000000000e+00
-4.927264799951023633184377104044e+03	-8.611102466710255113821470551727e-05	-1.465257026928537445031180963539e-04	0.000000000000000000000000000000e+00
-4.927164799951023269386496394873e+03	-8.634700989738104280526304057375e-05	-1.469774982131768353843526142555e-04	0.000000000000000000000000000000e+00
-4.927064799951022905588615685701e+03	-8.658260917537104108671064395253e-05	-1.474287701667424319278837385738e-04	0.000000000000000000000000000000e+00
-4.926964799951022541790734976530e+03	-8.681782130730777307693613042971e-05	-1.478795124279907037111864154255e-04	0.000000000000000000000000000000e+00
-4.926864799951022177992854267359e+03	-8.705264511630093427277388151708e-05	-1.483297188705739848030989991301e-04	0.000000000000000000000000000000e+00
-4.926764799951021814194973558187e+03	-8.728707944235515288951970935827e-05	-1.487793833674600982308611207827e-04	0.000000000000000000000000000000e+00
-4.926664799951021450397092849016e+03	-8.752112314239004760112183856080e-05	-1.492284997910358159724231175147e-04	0.000000000000000000000000000000e+00
-4.926564799951021086599212139845e+03	-8.775477509025994646719298630799e-05	-1.496770620132102647386468374791e-04	0.000000000000000000000000000000e+00
-4.926464799951020722801331430674e+03	-8.798803417677318573168060433787e-05	-1.501250639055185485959409419365e-04	0.000000000000000000000000000000e+00
-4.926364799951020359003450721502e+03	-8.822089930971092073055950244509e-05	-1.505724993392254800091134558926e-04	0.000000000000000000000000000000e+00
-4.926264799951019995205570012331e+03	-8.845336941384566574898135060678e-05	-1.510193621854293921993872551468e-04	0.000000000000000000000000000000e+00
-4.926164799951019631407689303160e+03	-8.868544343095931888239225049375e-05	-1.514656463151659515024155533425e-04	0.000000000000000000000000000000e+00
-4.926064799951019267609808593988e+03	-8.891712031986087518952571739916e-05	-1.519113455995122678818948225299e-04	0.000000000000000000000000000000e+00
-4.925964799951018903811927884817e+03	-8.914839905640366550694519975906e-05	-1.523564539096908699179061530415e-04	0.000000000000000000000000000000e+00
-4.925864799951018540014047175646e+03	-8.937927863350220224029907267749e-05	-1.528009651171740050559083590187e-04	0.000000000000000000000000000000e+00
-4.925764799951018176216166466475e+03	-8.960975806114863213228810545630e-05	-1.532448730937878043304595232499e-04	0.000000000000000000000000000000e+00
-4.925664799951017812418285757303e+03	-8.983983636642880955987255919837e-05	-1.536881717118166910344273512479e-04	0.000000000000000000000000000000e+00
-4.925564799951017448620405048132e+03	-9.006951259353790904555597807146e-05	-1.541308548441078164932538374643e-04	0.000000000000000000000000000000e+00
-4.925464799951017084822524338961e+03	-9.029878580379565829790861064552e-05	-1.545729163641756042594371800547e-04	0.000000000000000000000000000000e+00
-4.925364799951016721024643629789e+03	-9.052765507566116467627614916580e-05	-1.550143501463063485171223199188e-04	0.000000000000000000000000000000e+00
-4.925264799951016357226762920618e+03	-9.075611950474730797461947462423e-05	-1.554551500656628666968001040161e-04	0.000000000000000000000000000000e+00
-4.925164799951015993428882211447e+03	-9.098417820383478083964834404185e-05	-1.558953099983893147203323215066e-04	0.000000000000000000000000000000e+00
-4.925064799951015629631001502275e+03	-9.121183030288565485050461534300e-05	-1.563348238217160293510310520304e-04	0.000000000000000000000000000000e+00
-4.924964799951015265833120793104e+03	-9.143907494905658068021225837185e-05	-1.567736854140644247538466382608e-04	0.000000000000000000000000000000e+00
-4.924864799951014902035240083933e+03	-9.166591130671152747120405956949e-05	-1.572118886551519974757729070092e-04	0.000000000000000000000000000000e+00
-4.924764799951014538237359374762e+03	-9.189233855743418339766942493085e-05	-1.576494274260973585313067024671e-04	0.000000000000000000000000000000e+00
-4.924664799951014174439478665590e+03	-9.211835590003989544197887662236e-05	-1.580862956095253739081246679987e-04	0.000000000000000000000000000000e+00
-4.924564799951013810641597956419e+03	-9.234396255058717549023955539766e-05	-1.585224870896723863879229643459e-04	0.000000000000000000000000000000e+00
-4.924464799951013446843717247248e+03	-9.256915774238888116719897736218e-05	-1.589579957524914373672569878337e-04	0.000000000000000000000000000000e+00
-4.924364799951013083045836538076e+03	-9.279394072602286812258970405409e-05	-1.593928154857575970985983371264e-04	0.000000000000000000000000000000e+00
-4.924264799951012719247955828905e+03	-9.301831076934231705682226687415e-05	-1.598269401791733491415004042580e-04	0.000000000000000000000000000000e+00
-4.924164799951012355450075119734e+03	-9.324226715748564061833625338238e-05	-1.602603637244740019188182778009e-04	0.000000000000000000000000000000e+00
-4.924064799951011991652194410563e+03	-9.346580919288591596250093118670e-05	-1.606930800155332086931458945855e-04	0.000000000000000000000000000000e+00
-4.923964799951011627854313701391e+03	-9.368893619527993783975550190490e-05	-1.611250829484685417533618156938e-04	0.000000000000000000000000000000e+00
-4.923864799951011264056432992220e+03	-9.391164750171687866046182913138e-05	-1.615563664217469852860120660409e-04	0.000000000000000000000000000000e+00
-4.923764799951010900258552283049e+03	-9.413394246656651487888817220195e-05	-1.619869243362906992972360953331e-04	0.000000000000000000000000000000e+00
-4.923664799951010536460671573877e+03	-9.435582046152701969632392575704e-05	-1.624167505955826209043668661991e-04	0.000000000000000000000000000000e+00
-4.923564799951010172662790864706e+03	-9.457728087563236274090683330940e-05	-1.628458391057722824679654394231e-04	0.000000000000000000000000000000e+00
-4.923464799951009808864910155535e+03	-9.479832311525926251405405054129e-05	-1.632741837757815755137469349023e-04	0.000000000000000000000000000000e+00
-4.923364799951009445067029446363e+03	-9.501894660413380002371430688157e-05	-1.637017785174105146545064926045e-04	0.000000000000000000000000000000e+00
-4.923264799951009081269148737192e+03	-9.523915078333749031653382433049e-05	-1.641286172454431641423711063510e-04	0.000000000000000000000000000000e+00
-4.923164799951008717471268028021e+03	-9.545893511131305585442480277081e-05	-1.645546938777535644210514576002e-04	0.000000000000000000000000000000e+00
-4.923064799951008353673387318850e+03	-9.567829906386969844762913073311e-05	-1.649800023354115773629308128179e-04	0.000000000000000000000000000000e+00
-4.922964799951007989875506609678e+03	-9.589724213418800526954888230335e-05	-1.654045365427889483465884179481e-04	0.000000000000000000000000000000e+00
-4.922864799951007626077625900507e+03	-9.611576383282439408565350769109e-05	-1.658282904276652599141056443344e-04	0.000000000000000000000000000000e+00
-4.922764799951007262279745191336e+03	-9.633386368771520611668096600866e-05	-1.662512579213339667435350710534e-04	0.000000000000000000000000000000e+00
-4.922664799951006898481864482164e+03	-9.655154124418025680075261529822e-05	-1.666734329587084848314781915235e-04	0.000000000000000000000000000000e+00
-4.922564799951006534683983772993e+03	-9.676879606492612905747213725149e-05	-1.670948094784282264655544958387e-04	0.000000000000000000000000000000e+00
-4.922464799951006170886103063822e+03	-9.698562773004891089841106310843e-05	-1.675153814229647707221421137902e-04	0.000000000000000000000000000000e+00
-4.922364799951005807088222354650e+03	-9.720203583703656711936108569816e-05	-1.679351427387279255439012093376e-04	0.000000000000000000000000000000e+00
-4.922264799951005443290341645479e+03	-9.741802000077090441677168941581e-05	-1.683540873761718982375146236308e-04	0.000000000000000000000000000000e+00
-4.922164799951005079492460936308e+03	-9.763357985352908927079162992868e-05	-1.687722092899014930764828301690e-04	0.000000000000000000000000000000e+00
-4.922064799951004715694580227137e+03	-9.784871504498475925249573181830e-05	-1.691895024387782275887559535477e-04	0.000000000000000000000000000000e+00
-4.921964799951004351896699517965e+03	-9.806342524220868709771553595189e-05	-1.696059607860265843696373488925e-04	0.000000000000000000000000000000e+00
-4.921864799951003988098818808794e+03	-9.827771012966907886263673299609e-05	-1.700215782993401815795242448814e-04	0.000000000000000000000000000000e+00
-4.921764799951003624300938099623e+03	-9.849156940923137063589182238488e-05	-1.704363489509879976517570110417e-04	0.000000000000000000000000000000e+00
-4.921664799951003260503057390451e+03	-9.870500280015769999000102563613e-05	-1.708502667179205417903598007712e-04	0.000000000000000000000000000000e+00
-4.921564799951002896705176681280e+03	-9.891801003910586243678126905365e-05	-1.712633255818761599930527550484e-04	0.000000000000000000000000000000e+00
-4.921464799951002532907295972109e+03	-9.913059088012790196452195257137e-05	-1.716755195294871784439383333165e-04	0.000000000000000000000000000000e+00
-4.921364799951002169109415262938e+03	-9.934274509466828144681888046463e-05	-1.720868425523861824314592050555e-04	0.000000000000000000000000000000e+00
-4.921264799951001805311534553766e+03	-9.955447247156156516043057358445e-05	-1.724972886473122139511932049416e-04	0.000000000000000000000000000000e+00
-4.921164799951001441513653844595e+03	-9.976577281702977604248283594046e-05	-1.729068518162169422035939758686e-04	0.000000000000000000000000000000e+00
-4.921064799951001077715773135424e+03	-9.997664595467925150416854673807e-05	-1.733155260663709967220574847957e-04	0.000000000000000000000000000000e+00
-4.920964799951000713917892426252e+03	-1.001870917254971062211599264202e-04	-1.737233054104700836605540414936e-04	0.000000000000000000000000000000e+00
-4.920864799951000350120011717081e+03	-1.003971099878472883482061206450e-04	-1.741301838667411562913689415666e-04	0.000000000000000000000000000000e+00
-4.920764799950999986322131007910e+03	-1.006067006174661749478074779240e-04	-1.745361554590486939230603580242e-04	0.000000000000000000000000000000e+00
-4.920664799950999622524250298738e+03	-1.008158635074577608430751451962e-04	-1.749412142170007639779827357529e-04	0.000000000000000000000000000000e+00
-4.920564799950999258726369589567e+03	-1.010245985682884544473031374068e-04	-1.753453541760552467001360588128e-04	0.000000000000000000000000000000e+00
-4.920464799950998894928488880396e+03	-1.012329057277813857025627886088e-04	-1.757485693776259514427978691842e-04	0.000000000000000000000000000000e+00
-4.920364799950998531130608171225e+03	-1.014407849311103616525911452761e-04	-1.761508538691887058511009733763e-04	0.000000000000000000000000000000e+00
-4.920264799950998167332727462053e+03	-1.016482361407933070196474290015e-04	-1.765522017043874450446111490365e-04	0.000000000000000000000000000000e+00
-4.920164799950997803534846752882e+03	-1.018552593366854066257720656807e-04	-1.769526069431403007999048515586e-04	0.000000000000000000000000000000e+00
-4.920064799950997439736966043711e+03	-1.020618545159716921604323158768e-04	-1.773520636517456636280926085547e-04	0.000000000000000000000000000000e+00
-4.919964799950997075939085334539e+03	-1.022680216931593172400433156000e-04	-1.777505659029880822220165415004e-04	0.000000000000000000000000000000e+00
-4.919864799950996712141204625368e+03	-1.024737609000693174714571864747e-04	-1.781481077762443797438823844814e-04	0.000000000000000000000000000000e+00
-4.919764799950996348343323916197e+03	-1.026790721858279910446917759792e-04	-1.785446833575895261674026937015e-04	0.000000000000000000000000000000e+00
-4.919664799950995984545443207026e+03	-1.028839556168578863023718716896e-04	-1.789402867399025377249943691282e-04	0.000000000000000000000000000000e+00
-4.919564799950995620747562497854e+03	-1.030884112768682878656656409788e-04	-1.793349120229723492499218640006e-04	0.000000000000000000000000000000e+00
-4.919464799950995256949681788683e+03	-1.032924392668453232894607007886e-04	-1.797285533136036594133860821998e-04	0.000000000000000000000000000000e+00
-4.919364799950994893151801079512e+03	-1.034960397050416631417255053371e-04	-1.801212047257227759616132756193e-04	0.000000000000000000000000000000e+00
-4.919264799950994529353920370340e+03	-1.036992127269657738494745835567e-04	-1.805128603804832712175637565721e-04	0.000000000000000000000000000000e+00
-4.919164799950994165556039661169e+03	-1.039019584853707233113376262601e-04	-1.809035144063717188978035466107e-04	0.000000000000000000000000000000e+00
-4.919064799950993801758158951998e+03	-1.041042771502426205918953594498e-04	-1.812931609393133496142130889339e-04	0.000000000000000000000000000000e+00
-4.918964799950993437960278242826e+03	-1.043061689087885677250377991498e-04	-1.816817941227776792706416486567e-04	0.000000000000000000000000000000e+00
-4.918864799950993074162397533655e+03	-1.045076339654242320465621363113e-04	-1.820694081078840290393444645289e-04	0.000000000000000000000000000000e+00
-4.918764799950992710364516824484e+03	-1.047086725417609712933744714469e-04	-1.824559970535070182323655885170e-04	0.000000000000000000000000000000e+00
-4.918664799950992346566636115313e+03	-1.049092848765925792319311793399e-04	-1.828415551263820029628121011100e-04	0.000000000000000000000000000000e+00
-4.918564799950991982768755406141e+03	-1.051094712258815162906483431371e-04	-1.832260765012105148061283266259e-04	0.000000000000000000000000000000e+00
-4.918464799950991618970874696970e+03	-1.053092318627448149316594427916e-04	-1.836095553607654826209355514166e-04	0.000000000000000000000000000000e+00
-4.918364799950991255172993987799e+03	-1.055085670774394835790682689591e-04	-1.839919858959965898951433027619e-04	0.000000000000000000000000000000e+00
-4.918264799950990891375113278627e+03	-1.057074771773475581814957791060e-04	-1.843733623061354423566804427992e-04	0.000000000000000000000000000000e+00
-4.918164799950990527577232569456e+03	-1.059059624869606794361764912082e-04	-1.847536787988006000589547017654e-04	0.000000000000000000000000000000e+00
-4.918064799950990163779351860285e+03	-1.061040233478642498847130393180e-04	-1.851329295901028263067467083403e-04	0.000000000000000000000000000000e+00
-4.917964799950989799981471151114e+03	-1.063016601187211844330160470662e-04	-1.855111089047498757961807136496e-04	0.000000000000000000000000000000e+00
-4.917864799950989436183590441942e+03	-1.064988731752552407429021630314e-04	-1.858882109761515267001841245076e-04	0.000000000000000000000000000000e+00
-4.917764799950989072385709732771e+03	-1.066956629102339159428231019078e-04	-1.862642300465244230185668516953e-04	0.000000000000000000000000000000e+00
-4.917664799950988708587829023600e+03	-1.068920297334509096577256914706e-04	-1.866391603669967542977747854138e-04	0.000000000000000000000000000000e+00
-4.917564799950988344789948314428e+03	-1.070879740717081940156243935469e-04	-1.870129961977130437708605192881e-04	0.000000000000000000000000000000e+00
-4.917464799950987980992067605257e+03	-1.072834963687976364207776747151e-04	-1.873857318079386383418566408565e-04	0.000000000000000000000000000000e+00
-4.917364799950987617194186896086e+03	-1.074785970854822293035768510094e-04	-1.877573614761643340954205827487e-04	0.000000000000000000000000000000e+00
-4.917264799950987253396306186914e+03	-1.076732766994768319794573141479e-04	-1.881278794902107307559363524874e-04	0.000000000000000000000000000000e+00
-4.917164799950986889598425477743e+03	-1.078675357054285736946308560391e-04	-1.884972801473325861466162622904e-04	0.000000000000000000000000000000e+00
-4.917064799950986525800544768572e+03	-1.080613746148967687808403748129e-04	-1.888655577543231164384940345968e-04	0.000000000000000000000000000000e+00
-4.916964799950986162002664059401e+03	-1.082547939563324794444085230616e-04	-1.892327066276181337690920347683e-04	0.000000000000000000000000000000e+00
-4.916864799950985798204783350229e+03	-1.084477942750575906643087376047e-04	-1.895987210934000483358169431014e-04	0.000000000000000000000000000000e+00
-4.916764799950985434406902641058e+03	-1.086403761332434785144215871888e-04	-1.899635954877019518045183632537e-04	0.000000000000000000000000000000e+00
-4.916664799950985070609021931887e+03	-1.088325401098892990150307502617e-04	-1.903273241565114296675043092932e-04	0.000000000000000000000000000000e+00
-4.916564799950984706811141222715e+03	-1.090242868007997755408142181999e-04	-1.906899014558743193914480684725e-04	0.000000000000000000000000000000e+00
-4.916464799950984343013260513544e+03	-1.092156168185626880732380650230e-04	-1.910513217519984143551864397281e-04	0.000000000000000000000000000000e+00
-4.916364799950983979215379804373e+03	-1.094065307925258339043911304245e-04	-1.914115794213570051571920993538e-04	0.000000000000000000000000000000e+00
-4.916264799950983615417499095201e+03	-1.095970293687735817650050207384e-04	-1.917706688507923396078830302613e-04	0.000000000000000000000000000000e+00
-4.916164799950983251619618386030e+03	-1.097871132101030871392952081855e-04	-1.921285844376190014067690148281e-04	0.000000000000000000000000000000e+00
-4.916064799950982887821737676859e+03	-1.099767829959999925837701995057e-04	-1.924853205897271261892722549192e-04	0.000000000000000000000000000000e+00
-4.915964799950982524023856967688e+03	-1.101660394226137621278074907316e-04	-1.928408717256855362583850554969e-04	0.000000000000000000000000000000e+00
-4.915864799950982160225976258516e+03	-1.103548832027325955458876838300e-04	-1.931952322748447126860016354044e-04	0.000000000000000000000000000000e+00
-4.915764799950981796428095549345e+03	-1.105433150657578818439052970035e-04	-1.935483966774397674142499381489e-04	0.000000000000000000000000000000e+00
-4.915664799950981432630214840174e+03	-1.107313357576783003797735172036e-04	-1.939003593846931172012260091719e-04	0.000000000000000000000000000000e+00
-4.915564799950981068832334131002e+03	-1.109189460410434747506328023725e-04	-1.942511148589172117768369973945e-04	0.000000000000000000000000000000e+00
-4.915464799950980705034453421831e+03	-1.111061466949371794466633334153e-04	-1.946006575736170451582096596610e-04	0.000000000000000000000000000000e+00
-4.915364799950980341236572712660e+03	-1.112929385149501805866642523135e-04	-1.949489820135925314398273044958e-04	0.000000000000000000000000000000e+00
-4.915264799950979977438692003489e+03	-1.114793223131526158677095938998e-04	-1.952960826750408263735581115839e-04	0.000000000000000000000000000000e+00
-4.915164799950979613640811294317e+03	-1.116652989180659814915166916371e-04	-1.956419540656584321082489541510e-04	0.000000000000000000000000000000e+00
-4.915064799950979249842930585146e+03	-1.118508691746347396200542134714e-04	-1.959865907047432206141562849311e-04	0.000000000000000000000000000000e+00
-4.914964799950978886045049875975e+03	-1.120360339441974243876454231383e-04	-1.963299871232963486871597735828e-04	0.000000000000000000000000000000e+00
-4.914864799950978522247169166803e+03	-1.122207941044574226524196958188e-04	-1.966721378641239561125414470055e-04	0.000000000000000000000000000000e+00
-4.914764799950978158449288457632e+03	-1.124051505494532533042592592487e-04	-1.970130374819387554085475811050e-04	0.000000000000000000000000000000e+00
-4.914664799950977794651407748461e+03	-1.125891041895285348646213452461e-04	-1.973526805434615944648962804209e-04	0.000000000000000000000000000000e+00
-4.914564799950977430853527039289e+03	-1.127726559513014516428555666927e-04	-1.976910616275226668155789999659e-04	0.000000000000000000000000000000e+00
-4.914464799950977067055646330118e+03	-1.129558067776338404217609245883e-04	-1.980281753251627490167163792023e-04	0.000000000000000000000000000000e+00
-4.914364799950976703257765620947e+03	-1.131385576275998705673281330419e-04	-1.983640162397342482890338910551e-04	0.000000000000000000000000000000e+00
-4.914264799950976339459884911776e+03	-1.133209094764543040101401061293e-04	-1.986985789870020062148486816866e-04	0.000000000000000000000000000000e+00
-4.914164799950975975662004202604e+03	-1.135028633156003486509577626862e-04	-1.990318581952441566451650345471e-04	0.000000000000000000000000000000e+00
-4.914064799950975611864123493433e+03	-1.136844201525571187430183051070e-04	-1.993638485053525770309551523596e-04	0.000000000000000000000000000000e+00
-4.913964799950975248066242784262e+03	-1.138655810109266344884101918034e-04	-1.996945445709333939645485633818e-04	0.000000000000000000000000000000e+00
-4.913864799950974884268362075090e+03	-1.140463469303604421636877397361e-04	-2.000239410584072447755327184282e-04	0.000000000000000000000000000000e+00
-4.913764799950974520470481365919e+03	-1.142267189665258276696710448839e-04	-2.003520326471093493912734029294e-04	0.000000000000000000000000000000e+00
-4.913664799950974156672600656748e+03	-1.144066981910716506104855327841e-04	-2.006788140293895279873265247161e-04	0.000000000000000000000000000000e+00
-4.913564799950973792874719947577e+03	-1.145862856915937040341510466668e-04	-2.010042799107118933771981561520e-04	0.000000000000000000000000000000e+00
-4.913464799950973429076839238405e+03	-1.147654825715996947024105656610e-04	-2.013284250097545434021045762663e-04	0.000000000000000000000000000000e+00
-4.913364799950973065278958529234e+03	-1.149442899504738438897985530751e-04	-2.016512440585089822701891915102e-04	0.000000000000000000000000000000e+00
-4.913264799950972701481077820063e+03	-1.151227089634410545018403104756e-04	-2.019727318023794605805765201012e-04	0.000000000000000000000000000000e+00
-4.913164799950972337683197110891e+03	-1.153007407615306716174366497007e-04	-2.022928830002820171918287428525e-04	0.000000000000000000000000000000e+00
-4.913064799950971973885316401720e+03	-1.154783865115398364554338828114e-04	-2.026116924247434397752393175907e-04	0.000000000000000000000000000000e+00
-4.912964799950971610087435692549e+03	-1.156556473959964608704334421141e-04	-2.029291548620000356327464086093e-04	0.000000000000000000000000000000e+00
-4.912864799950971246289554983377e+03	-1.158325246131217546152053499142e-04	-2.032452651120962398845204432973e-04	0.000000000000000000000000000000e+00
-4.912764799950970882491674274206e+03	-1.160090193767924137899227865489e-04	-2.035600179889830068161171716667e-04	0.000000000000000000000000000000e+00
-4.912664799950970518693793565035e+03	-1.161851329165023078478918838741e-04	-2.038734083206160385953048530538e-04	0.000000000000000000000000000000e+00
-4.912564799950970154895912855864e+03	-1.163608664773238684456840852377e-04	-2.041854309490537971484569457203e-04	0.000000000000000000000000000000e+00
-4.912464799950969791098032146692e+03	-1.165362213198690039548180430451e-04	-2.044960807305554347217818600413e-04	0.000000000000000000000000000000e+00
-4.912364799950969427300151437521e+03	-1.167111987202496616077354585350e-04	-2.048053525356783720768466539042e-04	0.000000000000000000000000000000e+00
-4.912264799950969063502270728350e+03	-1.168857999700379424103807712854e-04	-2.051132412493758495810464159703e-04	0.000000000000000000000000000000e+00
-4.912164799950968699704390019178e+03	-1.170600263762258636890747909298e-04	-2.054197417710942072475305275603e-04	0.000000000000000000000000000000e+00
-4.912064799950968335906509310007e+03	-1.172338792611846744039921786040e-04	-2.057248490148699479346944274383e-04	0.000000000000000000000000000000e+00
-4.911964799950967972108628600836e+03	-1.174073599626238180969328706027e-04	-2.060285579094266379153455037709e-04	0.000000000000000000000000000000e+00
-4.911864799950967608310747891665e+03	-1.175804698335494757107516639039e-04	-2.063308633982716719205974253981e-04	0.000000000000000000000000000000e+00
-4.911764799950967244512867182493e+03	-1.177532102422227018329731196289e-04	-2.066317604397927129231127274522e-04	0.000000000000000000000000000000e+00
-4.911664799950966880714986473322e+03	-1.179255825721171679161189405072e-04	-2.069312440073539692900195241521e-04	0.000000000000000000000000000000e+00
-4.911564799950966516917105764151e+03	-1.180975882218765531323292905519e-04	-2.072293090893923635156109730460e-04	0.000000000000000000000000000000e+00
-4.911464799950966153119225054979e+03	-1.182692286052714608895336523275e-04	-2.075259506895133756933929936039e-04	0.000000000000000000000000000000e+00
-4.911364799950965789321344345808e+03	-1.184405051511560236394970946350e-04	-2.078211638265867785679147372591e-04	0.000000000000000000000000000000e+00
-4.911264799950965425523463636637e+03	-1.186114193034240468999432338570e-04	-2.081149435348420202208929996601e-04	0.000000000000000000000000000000e+00
-4.911164799950965061725582927465e+03	-1.187819725209648009109711375153e-04	-2.084072848639635525472280086490e-04	0.000000000000000000000000000000e+00
-4.911064799950964697927702218294e+03	-1.189521662776184192681847018314e-04	-2.086981828791858615754217787241e-04	0.000000000000000000000000000000e+00
-4.910964799950964334129821509123e+03	-1.191220020621308909800073472240e-04	-2.089876326613883080526162805413e-04	0.000000000000000000000000000000e+00
-4.910864799950963970331940799952e+03	-1.192914813781086459491820317425e-04	-2.092756293071897240841428011748e-04	0.000000000000000000000000000000e+00
-4.910764799950963606534060090780e+03	-1.194606057439728151936195188476e-04	-2.095621679290428200376911194169e-04	0.000000000000000000000000000000e+00
-4.910664799950963242736179381609e+03	-1.196293766929130167287961827860e-04	-2.098472436553283475019898718372e-04	0.000000000000000000000000000000e+00
-4.910564799950962878938298672438e+03	-1.197977957728408297420272243805e-04	-2.101308516304490725101067338798e-04	0.000000000000000000000000000000e+00
-4.910464799950962515140417963266e+03	-1.199658645463428215333437365508e-04	-2.104129870149234506071511674463e-04	0.000000000000000000000000000000e+00
-4.910364799950962151342537254095e+03	-1.201335845906332627482451802514e-04	-2.106936449854791392876512956533e-04	0.000000000000000000000000000000e+00
-4.910264799950961787544656544924e+03	-1.203009574975063411669470858634e-04	-2.109728207351463206975505926266e-04	0.000000000000000000000000000000e+00
-4.910164799950961423746775835752e+03	-1.204679848732881044430856332106e-04	-2.112505094733506177603898912309e-04	0.000000000000000000000000000000e+00
-4.910064799950961059948895126581e+03	-1.206346683387879962666075495115e-04	-2.115267064260060374085437029379e-04	0.000000000000000000000000000000e+00
-4.909964799950960696151014417410e+03	-1.208010095292499317407367009913e-04	-2.118014068356073988184246070787e-04	0.000000000000000000000000000000e+00
-4.909864799950960332353133708239e+03	-1.209670100943030881558704070500e-04	-2.120746059613227616456876400974e-04	0.000000000000000000000000000000e+00
-4.909764799950959968555252999067e+03	-1.211326716979122620826067602273e-04	-2.123462990790854476846200027396e-04	0.000000000000000000000000000000e+00
-4.909664799950959604757372289896e+03	-1.212979960183278605465387323115e-04	-2.126164814816858998972048944154e-04	0.000000000000000000000000000000e+00
-4.909564799950959240959491580725e+03	-1.214629847480354991797607544513e-04	-2.128851484788633246017508504622e-04	0.000000000000000000000000000000e+00
-4.909464799950958877161610871553e+03	-1.216276395937052480066692394800e-04	-2.131522953973970084008693337552e-04	0.000000000000000000000000000000e+00
-4.909364799950958513363730162382e+03	-1.217919622761404977590027343126e-04	-2.134179175811974182690178292177e-04	0.000000000000000000000000000000e+00
-4.909264799950958149565849453211e+03	-1.219559545302264060625402342097e-04	-2.136820103913971119046627533677e-04	0.000000000000000000000000000000e+00
-4.909164799950957785767968744040e+03	-1.221196181048780048106205953218e-04	-2.139445692064412686116819939386e-04	0.000000000000000000000000000000e+00
-4.909064799950957421970088034868e+03	-1.222829547629879687244830455128e-04	-2.142055894221781388656045130858e-04	0.000000000000000000000000000000e+00
-4.908964799950957058172207325697e+03	-1.224459662813739231276843888452e-04	-2.144650664519490330939266442556e-04	0.000000000000000000000000000000e+00
-4.908864799950956694374326616526e+03	-1.226086544507254264598644644124e-04	-2.147229957266783104564283890525e-04	0.000000000000000000000000000000e+00
-4.908764799950956330576445907354e+03	-1.227710210755506275298598595214e-04	-2.149793726949627984193491592180e-04	0.000000000000000000000000000000e+00
-4.908664799950955966778565198183e+03	-1.229330679741224348778400043969e-04	-2.152341928231612665396721428834e-04	0.000000000000000000000000000000e+00
-4.908564799950955602980684489012e+03	-1.230947969784244421919544576483e-04	-2.154874515954833581483224280717e-04	0.000000000000000000000000000000e+00
-4.908464799950955239182803779840e+03	-1.232562099340964200441111975337e-04	-2.157391445140784949283108140605e-04	0.000000000000000000000000000000e+00
-4.908364799950954875384923070669e+03	-1.234173087003794552600488554361e-04	-2.159892670991243207069543164067e-04	0.000000000000000000000000000000e+00
-4.908264799950954511587042361498e+03	-1.235780951500606295034856429993e-04	-2.162378148889150368278794234200e-04	0.000000000000000000000000000000e+00
-4.908164799950954147789161652327e+03	-1.237385711694175623349967185760e-04	-2.164847834399493038421563584350e-04	0.000000000000000000000000000000e+00
-4.908064799950953783991280943155e+03	-1.238987386581623579596966866490e-04	-2.167301683270180618842704056703e-04	0.000000000000000000000000000000e+00
-4.907964799950953420193400233984e+03	-1.240585995293853080294332880129e-04	-2.169739651432919173672242418860e-04	0.000000000000000000000000000000e+00
-4.907864799950953056395519524813e+03	-1.242181557094981336590577836176e-04	-2.172161695004082857321514588023e-04	0.000000000000000000000000000000e+00
-4.907764799950952692597638815641e+03	-1.243774091381770648123694655851e-04	-2.174567770285583444625499005554e-04	0.000000000000000000000000000000e+00
-4.907664799950952328799758106470e+03	-1.245363617683052962718109890616e-04	-2.176957833765736066277546312264e-04	0.000000000000000000000000000000e+00
-4.907564799950951965001877397299e+03	-1.246950155659153080828921433820e-04	-2.179331842120122233758677809945e-04	0.000000000000000000000000000000e+00
-4.907464799950951601203996688128e+03	-1.248533725101306981076360047567e-04	-2.181689752212451237963625194638e-04	0.000000000000000000000000000000e+00
-4.907364799950951237406115978956e+03	-1.250114345931076622123190311697e-04	-2.184031521095416397866550983764e-04	0.000000000000000000000000000000e+00
-4.907264799950950873608235269785e+03	-1.251692038199762576147766601764e-04	-2.186357106011551038136225821873e-04	0.000000000000000000000000000000e+00
-4.907164799950950509810354560614e+03	-1.253266822087810699205140396728e-04	-2.188666464394079858891972723001e-04	0.000000000000000000000000000000e+00
-4.907064799950950146012473851442e+03	-1.254838717904217717385995101154e-04	-2.190959553867767323903636977889e-04	0.000000000000000000000000000000e+00
-4.906964799950949782214593142271e+03	-1.256407746085931391964718439880e-04	-2.193236332249764422488297332947e-04	0.000000000000000000000000000000e+00
-4.906864799950949418416712433100e+03	-1.257973927197248787193673003060e-04	-2.195496757550451094598287227200e-04	0.000000000000000000000000000000e+00
-4.906764799950949054618831723928e+03	-1.259537281929209117086604363678e-04	-2.197740787974277300656500422349e-04	0.000000000000000000000000000000e+00
-4.906664799950948690820951014757e+03	-1.261097831098985507999876709562e-04	-2.199968381920598670380834205318e-04	0.000000000000000000000000000000e+00
-4.906564799950948327023070305586e+03	-1.262655595649270798101759805121e-04	-2.202179497984512151608632590793e-04	0.000000000000000000000000000000e+00
-4.906464799950947963225189596415e+03	-1.264210596647661439487914103452e-04	-2.204374094957685696009180853494e-04	0.000000000000000000000000000000e+00
-4.906364799950947599427308887243e+03	-1.265762855286038147690358401931e-04	-2.206552131829187402695113817686e-04	0.000000000000000000000000000000e+00
-4.906264799950947235629428178072e+03	-1.267312392879941401226118191659e-04	-2.208713567786310053974591083303e-04	0.000000000000000000000000000000e+00
-4.906164799950946871831547468901e+03	-1.268859230867945314842615278650e-04	-2.210858362215392398496954795561e-04	0.000000000000000000000000000000e+00
-4.906064799950946508033666759729e+03	-1.270403390811027175954367463007e-04	-2.212986474702639350196214929056e-04	0.000000000000000000000000000000e+00
-4.905964799950946144235786050558e+03	-1.271944894391933999523713882951e-04	-2.215097865034936495173129022973e-04	0.000000000000000000000000000000e+00
-4.905864799950945780437905341387e+03	-1.273483763414545288233936659594e-04	-2.217192493200663243324566309411e-04	0.000000000000000000000000000000e+00
-4.905764799950945416640024632215e+03	-1.275020019803232540055865085193e-04	-2.219270319390502185265268142444e-04	0.000000000000000000000000000000e+00
-4.905664799950945052842143923044e+03	-1.276553685602214961106876112140e-04	-2.221331303998245467693634092043e-04	0.000000000000000000000000000000e+00
-4.905564799950944689044263213873e+03	-1.278084782974913281156092992319e-04	-2.223375407621597374049904338733e-04	0.000000000000000000000000000000e+00
-4.905464799950944325246382504702e+03	-1.279613334203298690219807731694e-04	-2.225402591062975007820540218617e-04	0.000000000000000000000000000000e+00
-4.905364799950943961448501795530e+03	-1.281139361687238522550386088383e-04	-2.227412815330304367983371705009e-04	0.000000000000000000000000000000e+00
-4.905264799950943597650621086359e+03	-1.282662887943840043271370721101e-04	-2.229406041637814256048399919052e-04	0.000000000000000000000000000000e+00
-4.905164799950943233852740377188e+03	-1.284183935606789356102808152826e-04	-2.231382231406825846289909698328e-04	0.000000000000000000000000000000e+00
-4.905064799950942870054859668016e+03	-1.285702527425687058480058277965e-04	-2.233341346266540087574237194445e-04	0.000000000000000000000000000000e+00
-4.904964799950942506256978958845e+03	-1.287218686265382541419888262624e-04	-2.235283348054821310479933771376e-04	0.000000000000000000000000000000e+00
-4.904864799950942142459098249674e+03	-1.288732435105302597325160895991e-04	-2.237208198818977581811412447266e-04	0.000000000000000000000000000000e+00
-4.904764799950941778661217540503e+03	-1.290243797038777859385177970708e-04	-2.239115860816537535455533758366e-04	0.000000000000000000000000000000e+00
-4.904664799950941414863336831331e+03	-1.291752795272366259420049328099e-04	-2.241006296516023950631674166445e-04	0.000000000000000000000000000000e+00
-4.904564799950941051065456122160e+03	-1.293259453125172691017458204144e-04	-2.242879468597724890686906373816e-04	0.000000000000000000000000000000e+00
-4.904464799950940687267575412989e+03	-1.294763794028166233214538483054e-04	-2.244735339954459420880317210845e-04	0.000000000000000000000000000000e+00
-4.904364799950940323469694703817e+03	-1.296265841523492766320518887468e-04	-2.246573873692341970914609916576e-04	0.000000000000000000000000000000e+00
-4.904264799950939959671813994646e+03	-1.297765619263786232486651561757e-04	-2.248395033131542631709559598718e-04	0.000000000000000000000000000000e+00
-4.904164799950939595873933285475e+03	-1.299263151011475017366364470561e-04	-2.250198781807043115366778751607e-04	0.000000000000000000000000000000e+00
-4.904064799950939232076052576303e+03	-1.300758460638086163371068826322e-04	-2.251985083469390546730137803166e-04	0.000000000000000000000000000000e+00
-4.903964799950938868278171867132e+03	-1.302251572123546059268905938922e-04	-2.253753902085447731289125083975e-04	0.000000000000000000000000000000e+00
-4.903864799950938504480291157961e+03	-1.303742509555478419278062851561e-04	-2.255505201839138544172430611567e-04	0.000000000000000000000000000000e+00
-4.903764799950938140682410448790e+03	-1.305231297128498467452484277374e-04	-2.257238947132191692838271146471e-04	0.000000000000000000000000000000e+00
-4.903664799950937776884529739618e+03	-1.306717959143504682612696443655e-04	-2.258955102584879058753852820729e-04	0.000000000000000000000000000000e+00
-4.903564799950937413086649030447e+03	-1.308202520006966748569027236826e-04	-2.260653633036752954872661280916e-04	0.000000000000000000000000000000e+00
-4.903464799950937049288768321276e+03	-1.309685004230211335940481376383e-04	-2.262334503547377148949260039501e-04	0.000000000000000000000000000000e+00
-4.903364799950936685490887612104e+03	-1.311165436428703818215468768216e-04	-2.263997679397056260550830097955e-04	0.000000000000000000000000000000e+00
-4.903264799950936321693006902933e+03	-1.312643841321327819408187886907e-04	-2.265643126087560821260019627843e-04	0.000000000000000000000000000000e+00
-4.903164799950935957895126193762e+03	-1.314120243729660695956862337397e-04	-2.267270809342848540170189952647e-04	0.000000000000000000000000000000e+00
-4.903064799950935594097245484591e+03	-1.315594668577247392318718688387e-04	-2.268880695109782858875230315832e-04	0.000000000000000000000000000000e+00
-4.902964799950935230299364775419e+03	-1.317067140888869959756274363727e-04	-2.270472749558846627549596464135e-04	0.000000000000000000000000000000e+00
-4.902864799950934866501484066248e+03	-1.318537685789814906719280562797e-04	-2.272046939084853612624004259857e-04	0.000000000000000000000000000000e+00
-4.902764799950934502703603357077e+03	-1.320006328505137025569604602993e-04	-2.273603230307654854500803986994e-04	0.000000000000000000000000000000e+00
-4.902664799950934138905722647905e+03	-1.321473094358921050901767291208e-04	-2.275141590072842314763923443621e-04	0.000000000000000000000000000000e+00
-4.902564799950933775107841938734e+03	-1.322938008773538981054790353298e-04	-2.276661985452448728681207335001e-04	0.000000000000000000000000000000e+00
-4.902464799950933411309961229563e+03	-1.324401097268906315421871378035e-04	-2.278164383745643662999152967430e-04	0.000000000000000000000000000000e+00
-4.902364799950933047512080520391e+03	-1.325862385461733683900825697677e-04	-2.279648752479424965878412878695e-04	0.000000000000000000000000000000e+00
-4.902264799950932683714199811220e+03	-1.327321899064776307940183297518e-04	-2.281115059409308590526038740265e-04	0.000000000000000000000000000000e+00
-4.902164799950932319916319102049e+03	-1.328779663886081022130397633063e-04	-2.282563272520012455715776589216e-04	0.000000000000000000000000000000e+00
-4.902064799950931956118438392878e+03	-1.330235705828229501087450747931e-04	-2.283993360026138137904017089141e-04	0.000000000000000000000000000000e+00
-4.901964799950931592320557683706e+03	-1.331690050887578775831027178000e-04	-2.285405290372847413385426484922e-04	0.000000000000000000000000000000e+00
-4.901864799950931228522676974535e+03	-1.333142725153500123859429127293e-04	-2.286799032236536089943146343728e-04	0.000000000000000000000000000000e+00
-4.901764799950930864724796265364e+03	-1.334593754807613080314715459096e-04	-2.288174554525503772740846475386e-04	0.000000000000000000000000000000e+00
-4.901664799950930500926915556192e+03	-1.336043166123018635996211322947e-04	-2.289531826380619564456631032101e-04	0.000000000000000000000000000000e+00
-4.901564799950930137129034847021e+03	-1.337490985463528098565327839609e-04	-2.290870817175983970709340908911e-04	0.000000000000000000000000000000e+00
-4.901464799950929773331154137850e+03	-1.338937239282890327447123057780e-04	-2.292191496519587281827795566258e-04	0.000000000000000000000000000000e+00
-4.901364799950929409533273428679e+03	-1.340381954124015174024259211549e-04	-2.293493834253963346760801789159e-04	0.000000000000000000000000000000e+00
-4.901264799950929045735392719507e+03	-1.341825156618195295527701249583e-04	-2.294777800456840636481731232621e-04	0.000000000000000000000000000000e+00
-4.901164799950928681937512010336e+03	-1.343266873484324174219811665054e-04	-2.296043365441787886382235539529e-04	0.000000000000000000000000000000e+00
-4.901064799950928318139631301165e+03	-1.344707131528111968173100354562e-04	-2.297290499758857028160530244776e-04	0.000000000000000000000000000000e+00
-4.900964799950927954341750591993e+03	-1.346145957641298380493000141911e-04	-2.298519174195222055951531858753e-04	0.000000000000000000000000000000e+00
-4.900864799950927590543869882822e+03	-1.347583378800863089085754209506e-04	-2.299729359775813284597761887440e-04	0.000000000000000000000000000000e+00
-4.900764799950927226745989173651e+03	-1.349019422068234008021958558743e-04	-2.300921027763948355313733395988e-04	0.000000000000000000000000000000e+00
-4.900664799950926862948108464479e+03	-1.350454114588491483141957649750e-04	-2.302094149661958362440561387530e-04	0.000000000000000000000000000000e+00
-4.900564799950926499150227755308e+03	-1.351887483589571132408524434254e-04	-2.303248697211811540745685089604e-04	0.000000000000000000000000000000e+00
-4.900464799950926135352347046137e+03	-1.353319556381463433653022931935e-04	-2.304384642395730989610641570309e-04	0.000000000000000000000000000000e+00
-4.900364799950925771554466336966e+03	-1.354750360355410872866682714388e-04	-2.305501957436809957763951262066e-04	0.000000000000000000000000000000e+00
-4.900264799950925407756585627794e+03	-1.356179922983102924087528418085e-04	-2.306600614799622791205313543372e-04	0.000000000000000000000000000000e+00
-4.900164799950925043958704918623e+03	-1.357608271815867234579705558062e-04	-2.307680587190830731169483014398e-04	0.000000000000000000000000000000e+00
-4.900064799950924680160824209452e+03	-1.359035434483859725810633856113e-04	-2.308741847559785001584714558831e-04	0.000000000000000000000000000000e+00
-4.899964799950924316362943500280e+03	-1.360461438695251170771099991086e-04	-2.309784369099125017621432220949e-04	0.000000000000000000000000000000e+00
-4.899864799950923952565062791109e+03	-1.361886312235411873941548499545e-04	-2.310808125245373070583837504799e-04	0.000000000000000000000000000000e+00
-4.899764799950923588767182081938e+03	-1.363310082966093369702398341303e-04	-2.311813089679524675992827731363e-04	0.000000000000000000000000000000e+00
-4.899664799950923224969301372766e+03	-1.364732778824607410238928251189e-04	-2.312799236327634042759138210954e-04	0.000000000000000000000000000000e+00
-4.899564799950922861171420663595e+03	-1.366154427823003327142903362557e-04	-2.313766539361397102901596323221e-04	0.000000000000000000000000000000e+00
-4.899464799950922497373539954424e+03	-1.367575058047242411458227495658e-04	-2.314714973198728307102883805513e-04	0.000000000000000000000000000000e+00
-4.899364799950922133575659245253e+03	-1.368994697656369583221164232256e-04	-2.315644512504335522911497191600e-04	0.000000000000000000000000000000e+00
-4.899264799950921769777778536081e+03	-1.370413374881683705747842383360e-04	-2.316555132190288156680130216003e-04	0.000000000000000000000000000000e+00
-4.899164799950921405979897826910e+03	-1.371831118025903834163614636310e-04	-2.317446807416583920251340611429e-04	0.000000000000000000000000000000e+00
-4.899064799950921042182017117739e+03	-1.373247955462334379730243716367e-04	-2.318319513591709092430181993194e-04	0.000000000000000000000000000000e+00
-4.898964799950920678384136408567e+03	-1.374663915634027834718200455910e-04	-2.319173226373196069951404529874e-04	0.000000000000000000000000000000e+00
-4.898864799950920314586255699396e+03	-1.376079027052944244672444407129e-04	-2.320007921668174955334706943688e-04	0.000000000000000000000000000000e+00
-4.898764799950919950788374990225e+03	-1.377493318299109596476031969203e-04	-2.320823575633923789487272903997e-04	0.000000000000000000000000000000e+00
-4.898664799950919586990494281054e+03	-1.378906818019770411706120816220e-04	-2.321620164678410923840556900899e-04	0.000000000000000000000000000000e+00
-4.898564799950919223192613571882e+03	-1.380319554928547797888888082340e-04	-2.322397665460836037234354511938e-04	0.000000000000000000000000000000e+00
-4.898464799950918859394732862711e+03	-1.381731557804587162945758604948e-04	-2.323156054892166002840553362674e-04	0.000000000000000000000000000000e+00
-4.898364799950918495596852153540e+03	-1.383142855491707929639633167795e-04	-2.323895310135665063025478538350e-04	0.000000000000000000000000000000e+00
-4.898264799950918131798971444368e+03	-1.384553476897548913212426802133e-04	-2.324615408607423377908979267303e-04	0.000000000000000000000000000000e+00
-4.898164799950917768001090735197e+03	-1.385963450992712614820434602336e-04	-2.325316327976878255558851327223e-04	0.000000000000000000000000000000e+00
-4.898064799950917404203210026026e+03	-1.387372806809907346565352570522e-04	-2.325998046167334026932543844524e-04	0.000000000000000000000000000000e+00
-4.897964799950917040405329316854e+03	-1.388781573443086917070410368780e-04	-2.326660541356475144555288059323e-04	0.000000000000000000000000000000e+00
-4.897864799950916676607448607683e+03	-1.390189780046587335500529736265e-04	-2.327303791976876028591708633897e-04	0.000000000000000000000000000000e+00
-4.897764799950916312809567898512e+03	-1.391597455834263515582482906296e-04	-2.327927776716506847159288140503e-04	0.000000000000000000000000000000e+00
-4.897664799950915949011687189341e+03	-1.393004630078620829664731717301e-04	-2.328532474519233875630969121673e-04	0.000000000000000000000000000000e+00
-4.897564799950915585213806480169e+03	-1.394411332109947475928896087893e-04	-2.329117864585316332280695572621e-04	0.000000000000000000000000000000e+00
-4.897464799950915221415925770998e+03	-1.395817591315443050893618792685e-04	-2.329683926371898335019178238880e-04	0.000000000000000000000000000000e+00
-4.897364799950914857618045061827e+03	-1.397223437138344953514085267088e-04	-2.330230639593497334472599336053e-04	0.000000000000000000000000000000e+00
-4.897264799950914493820164352655e+03	-1.398628899077053705079370926612e-04	-2.330757984222486583949368599278e-04	0.000000000000000000000000000000e+00
-4.897164799950914130022283643484e+03	-1.400034006684255558604357272401e-04	-2.331265940489574356800361876196e-04	0.000000000000000000000000000000e+00
-4.897064799950913766224402934313e+03	-1.401438789566042939817303025762e-04	-2.331754488884278013818840413762e-04	0.000000000000000000000000000000e+00
-4.896964799950913402426522225142e+03	-1.402843277381033803945242777189e-04	-2.332223610155394546983309567167e-04	0.000000000000000000000000000000e+00
-4.896864799950913038628641515970e+03	-1.404247499839487739892868178870e-04	-2.332673285311465702189515081244e-04	0.000000000000000000000000000000e+00
-4.896764799950912674830760806799e+03	-1.405651486702420719168693530321e-04	-2.333103495621238765173749429849e-04	0.000000000000000000000000000000e+00
-4.896664799950912311032880097628e+03	-1.407055267780718489558505757131e-04	-2.333514222614123281678011334606e-04	0.000000000000000000000000000000e+00
-4.896564799950911947234999388456e+03	-1.408458872934246445141753811825e-04	-2.333905448080642898705389098879e-04	0.000000000000000000000000000000e+00
-4.896464799950911583437118679285e+03	-1.409862332070959496307938074722e-04	-2.334277154072882868966753999729e-04	0.000000000000000000000000000000e+00
-4.896364799950911219639237970114e+03	-1.411265675146008416115939176905e-04	-2.334629322904932947468220616472e-04	0.000000000000000000000000000000e+00
-4.896264799950910855841357260942e+03	-1.412668932160845102451174337688e-04	-2.334961937153325409188830974472e-04	0.000000000000000000000000000000e+00
-4.896164799950910492043476551771e+03	-1.414072133162326213879494973824e-04	-2.335274979657469272050634989668e-04	0.000000000000000000000000000000e+00
-4.896064799950910128245595842600e+03	-1.415475308241814366046196216331e-04	-2.335568433520079098877908485576e-04	0.000000000000000000000000000000e+00
-4.895964799950909764447715133429e+03	-1.416878487534277430721224577681e-04	-2.335842282107600275699310632405e-04	0.000000000000000000000000000000e+00
-4.895864799950909400649834424257e+03	-1.418281701217386750642213133489e-04	-2.336096509050628055887549594516e-04	0.000000000000000000000000000000e+00
-4.895764799950909036851953715086e+03	-1.419684979510612914902628611813e-04	-2.336331098244323893793616964132e-04	0.000000000000000000000000000000e+00
-4.895664799950908673054073005915e+03	-1.421088352674320179087202875579e-04	-2.336546033848826086319616646136e-04	0.000000000000000000000000000000e+00
-4.895564799950908309256192296743e+03	-1.422491851008858988053562555365e-04	-2.336741300289655264531274436735e-04	0.000000000000000000000000000000e+00
-4.895464799950907945458311587572e+03	-1.423895504853656059258970589809e-04	-2.336916882258117174765016388349e-04	0.000000000000000000000000000000e+00
-4.895364799950907581660430878401e+03	-1.425299344586304466087067766011e-04	-2.337072764711698412420926018740e-04	0.000000000000000000000000000000e+00
-4.895264799950907217862550169230e+03	-1.426703400621650468568096803423e-04	-2.337208932874459445250270306360e-04	0.000000000000000000000000000000e+00
-4.895164799950906854064669460058e+03	-1.428107703410879259896953952236e-04	-2.337325372237421944581620136816e-04	0.000000000000000000000000000000e+00
-4.895064799950906490266788750887e+03	-1.429512283440598544546895620755e-04	-2.337422068558951779738280807308e-04	0.000000000000000000000000000000e+00
-4.894964799950906126468908041716e+03	-1.430917171231921845332701881404e-04	-2.337499007865137133545946346302e-04	0.000000000000000000000000000000e+00
-4.894864799950905762671027332544e+03	-1.432322397339548286816779398833e-04	-2.337556176450162281031663891184e-04	0.000000000000000000000000000000e+00
-4.894764799950905398873146623373e+03	-1.433727992350842920816350600788e-04	-2.337593560876676218162478759766e-04	0.000000000000000000000000000000e+00
-4.894664799950905035075265914202e+03	-1.435133986884913528253582271077e-04	-2.337611147976156411674303337023e-04	0.000000000000000000000000000000e+00
-4.894564799950904671277385205030e+03	-1.436540411591686878904627899800e-04	-2.337608924849269296294268505321e-04	0.000000000000000000000000000000e+00
-4.894464799950904307479504495859e+03	-1.437947297150983364845411305311e-04	-2.337586878866223995699497040235e-04	0.000000000000000000000000000000e+00
-4.894364799950903943681623786688e+03	-1.439354674271590007594151527925e-04	-2.337544997667122248768273307107e-04	0.000000000000000000000000000000e+00
-4.894264799950903579883743077517e+03	-1.440762573690331838950628995377e-04	-2.337483269162304270073066136959e-04	0.000000000000000000000000000000e+00
-4.894164799950903216085862368345e+03	-1.442171026171141926582736081386e-04	-2.337401681532688376211059910759e-04	0.000000000000000000000000000000e+00
-4.894064799950902852287981659174e+03	-1.443580062504130315410855178726e-04	-2.337300223230106817427081944416e-04	0.000000000000000000000000000000e+00
-4.893964799950902488490100950003e+03	-1.444989713504650800587891801285e-04	-2.337178882977637272427839931765e-04	0.000000000000000000000000000000e+00
-4.893864799950902124692220240831e+03	-1.446400010012367158378221443371e-04	-2.337037649769928109033667595895e-04	0.000000000000000000000000000000e+00
-4.893764799950901760894339531660e+03	-1.447810982890316937581748346631e-04	-2.336876512873519850122666641212e-04	0.000000000000000000000000000000e+00
-4.893664799950901397096458822489e+03	-1.449222663023974708856878024221e-04	-2.336695461827161760665072520737e-04	0.000000000000000000000000000000e+00
-4.893564799950901033298578113317e+03	-1.450635081320313958790774178098e-04	-2.336494486442123284797300897253e-04	0.000000000000000000000000000000e+00
-4.893464799950900669500697404146e+03	-1.452048268706866815565270645294e-04	-2.336273576802501146087304162435e-04	0.000000000000000000000000000000e+00
-4.893364799950900305702816694975e+03	-1.453462256130783503572240222823e-04	-2.336032723265521026789065528462e-04	0.000000000000000000000000000000e+00
-4.893264799950899941904935985804e+03	-1.454877074557889900675161642951e-04	-2.335771916461834910288403177603e-04	0.000000000000000000000000000000e+00
-4.893164799950899578107055276632e+03	-1.456292754971744011268514062962e-04	-2.335491147295812731487368862915e-04	0.000000000000000000000000000000e+00
-4.893064799950899214309174567461e+03	-1.457709328372690813033912826668e-04	-2.335190406945831045632672173795e-04	0.000000000000000000000000000000e+00
-4.892964799950898850511293858290e+03	-1.459126825776916290544615861791e-04	-2.334869686864554378779440524383e-04	0.000000000000000000000000000000e+00
-4.892864799950898486713413149118e+03	-1.460545278215500655718400713212e-04	-2.334528978779213325648461685446e-04	0.000000000000000000000000000000e+00
-4.892764799950898122915532439947e+03	-1.461964716733469128815553483847e-04	-2.334168274691877497523107010124e-04	0.000000000000000000000000000000e+00
-4.892664799950897759117651730776e+03	-1.463385172388843261537944018258e-04	-2.333787566879723049135392232145e-04	0.000000000000000000000000000000e+00
-4.892564799950897395319771021605e+03	-1.464806676251689007521583629767e-04	-2.333386847895295868743348322027e-04	0.000000000000000000000000000000e+00
-4.892464799950897031521890312433e+03	-1.466229259403165334930269070313e-04	-2.332966110566769889298616158513e-04	0.000000000000000000000000000000e+00
-4.892364799950896667724009603262e+03	-1.467652952934571754847054014803e-04	-2.332525347998199707552635651098e-04	0.000000000000000000000000000000e+00
-4.892264799950896303926128894091e+03	-1.469077787946393139160289331713e-04	-2.332064553569769408455231163302e-04	0.000000000000000000000000000000e+00
-4.892164799950895940128248184919e+03	-1.470503795547345351601292717802e-04	-2.331583720938035426441248265661e-04	0.000000000000000000000000000000e+00
-4.892064799950895576330367475748e+03	-1.471931006853418710377673361833e-04	-2.331082844036164798857957425327e-04	0.000000000000000000000000000000e+00
-4.891964799950895212532486766577e+03	-1.473359452986920908705570365527e-04	-2.330561917074169353634310875023e-04	0.000000000000000000000000000000e+00
-4.891864799950894848734606057405e+03	-1.474789165075518309038632436270e-04	-2.330020934539133391737164568980e-04	0.000000000000000000000000000000e+00
-4.891764799950894484936725348234e+03	-1.476220174251276966246454458442e-04	-2.329459891195437574919896439596e-04	0.000000000000000000000000000000e+00
-4.891664799950894121138844639063e+03	-1.477652511649703108691927821994e-04	-2.328878782084977121409619105208e-04	0.000000000000000000000000000000e+00
-4.891564799950893757340963929892e+03	-1.479086208408780637752616415881e-04	-2.328277602527375935836245757216e-04	0.000000000000000000000000000000e+00
-4.891464799950893393543083220720e+03	-1.480521295668010253645391349764e-04	-2.327656348120194504999064255557e-04	0.000000000000000000000000000000e+00
-4.891364799950893029745202511549e+03	-1.481957804567445870745634461940e-04	-2.327015014739134269976250646295e-04	0.000000000000000000000000000000e+00
-4.891264799950892665947321802378e+03	-1.483395766246731032906441827279e-04	-2.326353598538235493021347766174e-04	0.000000000000000000000000000000e+00
-4.891164799950892302149441093206e+03	-1.484835211844133973525111658276e-04	-2.325672095950071058701597026541e-04	0.000000000000000000000000000000e+00
-4.891064799950891938351560384035e+03	-1.486276172495582133508545963352e-04	-2.324970503685935667177037133868e-04	0.000000000000000000000000000000e+00
-4.890964799950891574553679674864e+03	-1.487718679333696137137565962405e-04	-2.324248818736028251216024775871e-04	0.000000000000000000000000000000e+00
-4.890864799950891210755798965693e+03	-1.489162763486822412678511895479e-04	-2.323507038369631682705324093874e-04	0.000000000000000000000000000000e+00
-4.890764799950890846957918256521e+03	-1.490608456078065270893756588677e-04	-2.322745160135285702896618120761e-04	0.000000000000000000000000000000e+00
-4.890664799950890483160037547350e+03	-1.492055788224318170400589655955e-04	-2.321963181860955244793787155544e-04	0.000000000000000000000000000000e+00
-4.890564799950890119362156838179e+03	-1.493504791035294169878472336777e-04	-2.321161101654194418731497195907e-04	0.000000000000000000000000000000e+00
-4.890464799950889755564276129007e+03	-1.494955495612556651326835455151e-04	-2.320338917902304534841839700476e-04	0.000000000000000000000000000000e+00
-4.890364799950889391766395419836e+03	-1.496407933048547332817446164910e-04	-2.319496629272487517661738287700e-04	0.000000000000000000000000000000e+00
-4.890264799950889027968514710665e+03	-1.497862134425615907550033423234e-04	-2.318634234711994441830579249952e-04	0.000000000000000000000000000000e+00
-4.890164799950888664170634001493e+03	-1.499318130815047243453025371807e-04	-2.317751733448268646776979640123e-04	0.000000000000000000000000000000e+00
-4.890064799950888300372753292322e+03	-1.500775953276088853834829839329e-04	-2.316849124989083701445236052052e-04	0.000000000000000000000000000000e+00
-4.889964799950887936574872583151e+03	-1.502235632854977554883485479920e-04	-2.315926409122676490111997216204e-04	0.000000000000000000000000000000e+00
-4.889864799950887572776991873980e+03	-1.503697200583965581065226668755e-04	-2.314983585917875690343703531937e-04	0.000000000000000000000000000000e+00
-4.889764799950887208979111164808e+03	-1.505160687480346158421962154961e-04	-2.314020655724224558892621050887e-04	0.000000000000000000000000000000e+00
-4.889664799950886845181230455637e+03	-1.506626124545478535767667471745e-04	-2.313037619172098296582013032818e-04	0.000000000000000000000000000000e+00
-4.889564799950886481383349746466e+03	-1.508093542763812744834234225166e-04	-2.312034477172817347433164680837e-04	0.000000000000000000000000000000e+00
-4.889464799950886117585469037294e+03	-1.509562973101912734114060654633e-04	-2.311011230918755005731002327707e-04	0.000000000000000000000000000000e+00
-4.889364799950885753787588328123e+03	-1.511034446507480586904814678917e-04	-2.309967881883439602078850194644e-04	0.000000000000000000000000000000e+00
-4.889264799950885389989707618952e+03	-1.512507993908379384101481335279e-04	-2.308904431821652352644497208090e-04	0.000000000000000000000000000000e+00
-4.889164799950885026191826909781e+03	-1.513983646211656338038953339975e-04	-2.307820882769519516344858267587e-04	0.000000000000000000000000000000e+00
-4.889064799950884662393946200609e+03	-1.515461434302564028980819799131e-04	-2.306717237044599402070316207514e-04	0.000000000000000000000000000000e+00
-4.888964799950884298596065491438e+03	-1.516941389043583267911413647866e-04	-2.305593497245965039100373816794e-04	0.000000000000000000000000000000e+00
-4.888864799950883934798184782267e+03	-1.518423541273443790923514118418e-04	-2.304449666254280613356814066961e-04	0.000000000000000000000000000000e+00
-4.888764799950883571000304073095e+03	-1.519907921806146037808221693766e-04	-2.303285747231873566848170398202e-04	0.000000000000000000000000000000e+00
-4.888664799950883207202423363924e+03	-1.521394561429981575392117454371e-04	-2.302101743622801276103334577883e-04	0.000000000000000000000000000000e+00
-4.888564799950882843404542654753e+03	-1.522883490906553791924965546301e-04	-2.300897659152912580644845252920e-04	0.000000000000000000000000000000e+00
-4.888464799950882479606661945581e+03	-1.524374740969798049366329406595e-04	-2.299673497829904432552400317391e-04	0.000000000000000000000000000000e+00
-4.888364799950882115808781236410e+03	-1.525868342325001835672187988635e-04	-2.298429263943372853964963731244e-04	0.000000000000000000000000000000e+00
-4.888264799950881752010900527239e+03	-1.527364325647824646031008866132e-04	-2.297164962064858744622553032855e-04	0.000000000000000000000000000000e+00
-4.888164799950881388213019818068e+03	-1.528862721583317050948191972992e-04	-2.295880597047890165750966273706e-04	0.000000000000000000000000000000e+00
-4.888064799950881024415139108896e+03	-1.530363560744940577482142707311e-04	-2.294576174028016763480758433147e-04	0.000000000000000000000000000000e+00
-4.887964799950880660617258399725e+03	-1.531866873713586777328715671231e-04	-2.293251698422840939659700376652e-04	0.000000000000000000000000000000e+00
-4.887864799950880296819377690554e+03	-1.533372691036596294905658410812e-04	-2.291907175932043872704918507921e-04	0.000000000000000000000000000000e+00
-4.887764799950879933021496981382e+03	-1.534881043226777393335968913135e-04	-2.290542612537405304292542629341e-04	0.000000000000000000000000000000e+00
-4.887664799950879569223616272211e+03	-1.536391960761425564633425588923e-04	-2.289158014502818718188120739043e-04	0.000000000000000000000000000000e+00
-4.887564799950879205425735563040e+03	-1.537905474081341513584858526897e-04	-2.287753388374301098066171400447e-04	0.000000000000000000000000000000e+00
-4.887464799950878841627854853868e+03	-1.539421613589850767935679476395e-04	-2.286328740979998890622132412531e-04	0.000000000000000000000000000000e+00
-4.887364799950878477829974144697e+03	-1.540940409651821391221609980349e-04	-2.284884079430186379269102081579e-04	0.000000000000000000000000000000e+00
-4.887264799950878114032093435526e+03	-1.542461892592683592954211357906e-04	-2.283419411117260534177519915033e-04	0.000000000000000000000000000000e+00
-4.887164799950877750234212726355e+03	-1.543986092697447441452612837409e-04	-2.281934743715730712354528009200e-04	0.000000000000000000000000000000e+00
-4.887064799950877386436332017183e+03	-1.545513040209722202978498417636e-04	-2.280430085182202394611383766687e-04	0.000000000000000000000000000000e+00
-4.886964799950877022638451308012e+03	-1.547042765330735138770007486286e-04	-2.278905443755356043621096429064e-04	0.000000000000000000000000000000e+00
-4.886864799950876658840570598841e+03	-1.548575298218350031025092317094e-04	-2.277360827955921083066287424757e-04	0.000000000000000000000000000000e+00
-4.886764799950876295042689889669e+03	-1.550110668986086250985961809690e-04	-2.275796246586644184725645168044e-04	0.000000000000000000000000000000e+00
-4.886664799950875931244809180498e+03	-1.551648907702137827023525229464e-04	-2.274211708732252947701146794657e-04	0.000000000000000000000000000000e+00
-4.886564799950875567446928471327e+03	-1.553190044388392783772379068807e-04	-2.272607223759413614533331227108e-04	0.000000000000000000000000000000e+00
-4.886464799950875203649047762156e+03	-1.554734109019452210215250786973e-04	-2.270982801316684179457339176622e-04	0.000000000000000000000000000000e+00
-4.886364799950874839851167052984e+03	-1.556281131521650140919071914070e-04	-2.269338451334462346698633838926e-04	0.000000000000000000000000000000e+00
-4.886264799950874476053286343813e+03	-1.557831141772073437271051155051e-04	-2.267674184024927796707316041136e-04	0.000000000000000000000000000000e+00
-4.886164799950874112255405634642e+03	-1.559384169597581126613661250957e-04	-2.265990009881979844533206325252e-04	0.000000000000000000000000000000e+00
-4.886064799950873748457524925470e+03	-1.560940244773825367682884568410e-04	-2.264285939681169406139521482757e-04	0.000000000000000000000000000000e+00
-4.885964799950873384659644216299e+03	-1.562499397024271873945372446357e-04	-2.262561984479625543705688661689e-04	0.000000000000000000000000000000e+00
-4.885864799950873020861763507128e+03	-1.564061656019220065885061421440e-04	-2.260818155615977945172012653074e-04	0.000000000000000000000000000000e+00
-4.885764799950872657063882797956e+03	-1.565627051374825391694134424370e-04	-2.259054464710272898571308264337e-04	0.000000000000000000000000000000e+00
-4.885664799950872293266002088785e+03	-1.567195612652119750610180126671e-04	-2.257270923663885200602385872060e-04	0.000000000000000000000000000000e+00
-4.885564799950871929468121379614e+03	-1.568767369356034084657697258436e-04	-2.255467544659423288939958940347e-04	0.000000000000000000000000000000e+00
-4.885464799950871565670240670443e+03	-1.570342350934420157237969561947e-04	-2.253644340160630850887490961298e-04	0.000000000000000000000000000000e+00
-4.885364799950871201872359961271e+03	-1.571920586777073958022199473561e-04	-2.251801322912282468918093725208e-04	0.000000000000000000000000000000e+00
-4.885264799950870838074479252100e+03	-1.573502106214757752591926198704e-04	-2.249938505940074116255106284612e-04	0.000000000000000000000000000000e+00
-4.885164799950870474276598542929e+03	-1.575086938518224571534331879263e-04	-2.248055902550508231441811490825e-04	0.000000000000000000000000000000e+00
-4.885064799950870110478717833757e+03	-1.576675112897241615335375275464e-04	-2.246153526330773642950833224319e-04	0.000000000000000000000000000000e+00
-4.884964799950869746680837124586e+03	-1.578266658499615285576184176008e-04	-2.244231391148620885934300561715e-04	0.000000000000000000000000000000e+00
-4.884864799950869382882956415415e+03	-1.579861604410215945078904686838e-04	-2.242289511152231284811520151123e-04	0.000000000000000000000000000000e+00
-4.884764799950869019085075706244e+03	-1.581459979650003762254723005398e-04	-2.240327900770081970098501766842e-04	0.000000000000000000000000000000e+00
-4.884664799950868655287194997072e+03	-1.583061813175054555451887194906e-04	-2.238346574710804661074992072400e-04	0.000000000000000000000000000000e+00
-4.884564799950868291489314287901e+03	-1.584667133875586992556444565494e-04	-2.236345547963039569541732198843e-04	0.000000000000000000000000000000e+00
-4.884464799950867927691433578730e+03	-1.586275970574989790592979055361e-04	-2.234324835795284695718482259608e-04	0.000000000000000000000000000000e+00
-4.884364799950867563893552869558e+03	-1.587888352028849186375891733292e-04	-2.232284453755738618929010952385e-04	0.000000000000000000000000000000e+00
-4.884264799950867200095672160387e+03	-1.589504306923978846615569393563e-04	-2.230224417672140035679567704463e-04	0.000000000000000000000000000000e+00
-4.884164799950866836297791451216e+03	-1.591123863877447880670751301224e-04	-2.228144743651599437271604298161e-04	0.000000000000000000000000000000e+00
-4.884064799950866472499910742044e+03	-1.592747051435612105907413393879e-04	-2.226045448080428076909065282507e-04	0.000000000000000000000000000000e+00
-4.883964799950866108702030032873e+03	-1.594373898073143686754393755223e-04	-2.223926547623960702643186593264e-04	0.000000000000000000000000000000e+00
-4.883864799950865744904149323702e+03	-1.596004432192063484264449302330e-04	-2.221788059226372598255888624053e-04	0.000000000000000000000000000000e+00
-4.883764799950865381106268614531e+03	-1.597638682120773405675312472951e-04	-2.219630000110492016283936234089e-04	0.000000000000000000000000000000e+00
-4.883664799950865017308387905359e+03	-1.599276676113088753970747912803e-04	-2.217452387777607461082779449768e-04	0.000000000000000000000000000000e+00
-4.883564799950864653510507196188e+03	-1.600918442347272745845954133870e-04	-2.215255240007269821930074860106e-04	0.000000000000000000000000000000e+00
-4.883464799950864289712626487017e+03	-1.602564008925071300723508294084e-04	-2.213038574857088271966715220529e-04	0.000000000000000000000000000000e+00
-4.883364799950863925914745777845e+03	-1.604213403870748100819854098376e-04	-2.210802410662522914531341600153e-04	0.000000000000000000000000000000e+00
-4.883264799950863562116865068674e+03	-1.605866655130121548565591549362e-04	-2.208546766036669840079648130526e-04	0.000000000000000000000000000000e+00
-4.883164799950863198318984359503e+03	-1.607523790569602266126852940786e-04	-2.206271659870043201547712419242e-04	0.000000000000000000000000000000e+00
-4.883064799950862834521103650331e+03	-1.609184837975230865977221972329e-04	-2.203977111330350784502291050515e-04	0.000000000000000000000000000000e+00
-4.882964799950862470723222941160e+03	-1.610849825051717889873997835437e-04	-2.201663139862264427330795779625e-04	0.000000000000000000000000000000e+00
-4.882864799950862106925342231989e+03	-1.612518779421483205733373056390e-04	-2.199329765187186375673122906704e-04	0.000000000000000000000000000000e+00
-4.882764799950861743127461522818e+03	-1.614191728623698386061585674511e-04	-2.196977007303008589539361494758e-04	0.000000000000000000000000000000e+00
-4.882664799950861379329580813646e+03	-1.615868700113327731133355813498e-04	-2.194604886483868526770441009788e-04	0.000000000000000000000000000000e+00
-4.882564799950861015531700104475e+03	-1.617549721260172273726296587881e-04	-2.192213423279899234437373412021e-04	0.000000000000000000000000000000e+00
-4.882464799950860651733819395304e+03	-1.619234819347914325956411252250e-04	-2.189802638516973477128546576864e-04	0.000000000000000000000000000000e+00
-4.882364799950860287935938686132e+03	-1.620924021573162026113590350462e-04	-2.187372553296443799478870895214e-04	0.000000000000000000000000000000e+00
-4.882264799950859924138057976961e+03	-1.622617355044496867053083200005e-04	-2.184923188994876896637520324873e-04	0.000000000000000000000000000000e+00
-4.882164799950859560340177267790e+03	-1.624314846781520682485883133594e-04	-2.182454567263782834775354135814e-04	0.000000000000000000000000000000e+00
-4.882064799950859196542296558619e+03	-1.626016523713904801673457711786e-04	-2.179966710029338850581476227930e-04	0.000000000000000000000000000000e+00
-4.881964799950858832744415849447e+03	-1.627722412680439746223565178340e-04	-2.177459639492109085001647628133e-04	0.000000000000000000000000000000e+00
-4.881864799950858468946535140276e+03	-1.629432540428086824239872765219e-04	-2.174933378126756998612034710305e-04	0.000000000000000000000000000000e+00
-4.881764799950858105148654431105e+03	-1.631146933611030266572661240332e-04	-2.172387948681755076487526201490e-04	0.000000000000000000000000000000e+00
-4.881664799950857741350773721933e+03	-1.632865618789730718322245062168e-04	-2.169823374179087485755929032294e-04	0.000000000000000000000000000000e+00
-4.881564799950857377552893012762e+03	-1.634588622429980627696194384058e-04	-2.167239677913949209495103609413e-04	0.000000000000000000000000000000e+00
-4.881464799950857013755012303591e+03	-1.636315970901959905917100179806e-04	-2.164636883454438133315977932369e-04	0.000000000000000000000000000000e+00
-4.881364799950856649957131594419e+03	-1.638047690479293755534684340347e-04	-2.162015014641243608288501132364e-04	0.000000000000000000000000000000e+00
-4.881264799950856286159250885248e+03	-1.639783807338111582940082255888e-04	-2.159374095587329050755648340854e-04	0.000000000000000000000000000000e+00
-4.881164799950855922361370176077e+03	-1.641524347556106452981211640818e-04	-2.156714150677609663237649373357e-04	0.000000000000000000000000000000e+00
-4.881064799950855558563489466906e+03	-1.643269337111597796184658815122e-04	-2.154035204568625005375898107118e-04	0.000000000000000000000000000000e+00
-4.880964799950855194765608757734e+03	-1.645018801882593302825935621669e-04	-2.151337282188206414916542552618e-04	0.000000000000000000000000000000e+00
-4.880864799950854830967728048563e+03	-1.646772767645853527505167557266e-04	-2.148620408735138736632669376192e-04	0.000000000000000000000000000000e+00
-4.880764799950854467169847339392e+03	-1.648531260075958391076583753332e-04	-2.145884609678818256538884723383e-04	0.000000000000000000000000000000e+00
-4.880664799950854103371966630220e+03	-1.650294304744373682578006956589e-04	-2.143129910758904130892860129265e-04	0.000000000000000000000000000000e+00
-4.880564799950853739574085921049e+03	-1.652061927118520000615231602126e-04	-2.140356337984965478388188486747e-04	0.000000000000000000000000000000e+00
-4.880464799950853375776205211878e+03	-1.653834152560843049999117493343e-04	-2.137563917636123322386920708738e-04	0.000000000000000000000000000000e+00
-4.880364799950853011978324502707e+03	-1.655611006327885293635399088785e-04	-2.134752676260687112141239962781e-04	0.000000000000000000000000000000e+00
-4.880264799950852648180443793535e+03	-1.657392513569359501768296638602e-04	-2.131922640675785823004273478176e-04	0.000000000000000000000000000000e+00
-4.880164799950852284382563084364e+03	-1.659178699327223656476842927887e-04	-2.129073837966995532983843775199e-04	0.000000000000000000000000000000e+00
-4.880064799950851920584682375193e+03	-1.660969588534757482474468748279e-04	-2.126206295487959680931555617178e-04	0.000000000000000000000000000000e+00
-4.879964799950851556786801666021e+03	-1.662765206015639791060217733687e-04	-2.123320040860005530024279263301e-04	0.000000000000000000000000000000e+00
-4.879864799950851192988920956850e+03	-1.664565576483029618777564895282e-04	-2.120415101971756294436943779402e-04	0.000000000000000000000000000000e+00
-4.879764799950850829191040247679e+03	-1.666370724538646552921605792363e-04	-2.117491506978736218701209192972e-04	0.000000000000000000000000000000e+00
-4.879664799950850465393159538507e+03	-1.668180674671854038602220038356e-04	-2.114549284302972133407078070277e-04	0.000000000000000000000000000000e+00
-4.879564799950850101595278829336e+03	-1.669995451258744583161036656449e-04	-2.111588462632589047792558423211e-04	0.000000000000000000000000000000e+00
-4.879464799950849737797398120165e+03	-1.671815078561226044790571920728e-04	-2.108609070921401947625722916868e-04	0.000000000000000000000000000000e+00
-4.879364799950849373999517410994e+03	-1.673639580726109818507169046953e-04	-2.105611138388500274722103799974e-04	0.000000000000000000000000000000e+00
-4.879264799950849010201636701822e+03	-1.675468981784200919477739732955e-04	-2.102594694517829967007199742923e-04	0.000000000000000000000000000000e+00
-4.879164799950848646403755992651e+03	-1.677303305649389963700307548677e-04	-2.099559769057768722315404641421e-04	0.000000000000000000000000000000e+00
-4.879064799950848282605875283480e+03	-1.679142576117746774987810054469e-04	-2.096506392020696654329703356723e-04	0.000000000000000000000000000000e+00
-4.878964799950847918807994574308e+03	-1.680986816866615618255159647632e-04	-2.093434593682562340662134392488e-04	0.000000000000000000000000000000e+00
-4.878864799950847555010113865137e+03	-1.682836051453713143311735622731e-04	-2.090344404582442907822303901355e-04	0.000000000000000000000000000000e+00
-4.878764799950847191212233155966e+03	-1.684690303316226870754962474663e-04	-2.087235855522100592528839113626e-04	0.000000000000000000000000000000e+00
-4.878664799950846827414352446795e+03	-1.686549595769916930470405658227e-04	-2.084108977565532255706720610178e-04	0.000000000000000000000000000000e+00
-4.878564799950846463616471737623e+03	-1.688413952008218884334039833206e-04	-2.080963802038516185979183381605e-04	0.000000000000000000000000000000e+00
-4.878464799950846099818591028452e+03	-1.690283395101348988369405201837e-04	-2.077800360528151855845496731590e-04	0.000000000000000000000000000000e+00
-4.878364799950845736020710319281e+03	-1.692157947995410539106936331777e-04	-2.074618684882395612100597359628e-04	0.000000000000000000000000000000e+00
-4.878264799950845372222829610109e+03	-1.694037633511503201499265314212e-04	-2.071418807209592029446032501738e-04	0.000000000000000000000000000000e+00
-4.878164799950845008424948900938e+03	-1.695922474344834505240869892972e-04	-2.068200759877999029938411279517e-04	0.000000000000000000000000000000e+00
-4.878064799950844644627068191767e+03	-1.697812493063831883188807836405e-04	-2.064964575515308665629166107180e-04	0.000000000000000000000000000000e+00
-4.877964799950844280829187482595e+03	-1.699707712109258504491055008501e-04	-2.061710287008162751243994792461e-04	0.000000000000000000000000000000e+00
-4.877864799950843917031306773424e+03	-1.701608153793329649815929682788e-04	-2.058437927501663889003069574102e-04	0.000000000000000000000000000000e+00
-4.877764799950843553233426064253e+03	-1.703513840298833152339663676855e-04	-2.055147530398881072430383731842e-04	0.000000000000000000000000000000e+00
-4.877664799950843189435545355082e+03	-1.705424793678249296632887244130e-04	-2.051839129360351224404951375746e-04	0.000000000000000000000000000000e+00
-4.877564799950842825637664645910e+03	-1.707341035852875325406347029045e-04	-2.048512758303573958948429201143e-04	0.000000000000000000000000000000e+00
-4.877464799950842461839783936739e+03	-1.709262588611950759408253386340e-04	-2.045168451402503361456763908421e-04	0.000000000000000000000000000000e+00
-4.877364799950842098041903227568e+03	-1.711189473611785156776515792743e-04	-2.041806243087034618971520316677e-04	0.000000000000000000000000000000e+00
-4.877264799950841734244022518396e+03	-1.713121712374888040795323229659e-04	-2.038426168042483874187631442965e-04	0.000000000000000000000000000000e+00
-4.877164799950841370446141809225e+03	-1.715059326289101809207698901005e-04	-2.035028261209065640006260489159e-04	0.000000000000000000000000000000e+00
-4.877064799950841006648261100054e+03	-1.717002336606735727730227436538e-04	-2.031612557781363708874627915790e-04	0.000000000000000000000000000000e+00
-4.876964799950840642850380390882e+03	-1.718950764443702634073213308952e-04	-2.028179093207797725317148573865e-04	0.000000000000000000000000000000e+00
-4.876864799950840279052499681711e+03	-1.720904630778658081415727343355e-04	-2.024727903190084879556792651911e-04	0.000000000000000000000000000000e+00
-4.876764799950839915254618972540e+03	-1.722863956452141921335541319138e-04	-2.021259023682696451176127316884e-04	0.000000000000000000000000000000e+00
-4.876664799950839551456738263369e+03	-1.724828762165721784092864421467e-04	-2.017772490892310015969668413049e-04	0.000000000000000000000000000000e+00
-4.876564799950839187658857554197e+03	-1.726799068481139269419510906545e-04	-2.014268341277256502835912854721e-04	0.000000000000000000000000000000e+00
-4.876464799950838823860976845026e+03	-1.728774895819458576762955859252e-04	-2.010746611546961829658508591478e-04	0.000000000000000000000000000000e+00
-4.876364799950838460063096135855e+03	-1.730756264460216761833649679048e-04	-2.007207338661385015530363995495e-04	0.000000000000000000000000000000e+00
-4.876264799950838096265215426683e+03	-1.732743194540577787859936265136e-04	-2.003650559830450329865808578589e-04	0.000000000000000000000000000000e+00
-4.876164799950837732467334717512e+03	-1.734735706054487389994600565757e-04	-2.000076312513474833653520645882e-04	0.000000000000000000000000000000e+00
-4.876064799950837368669454008341e+03	-1.736733818851832005479562948125e-04	-1.996484634418591854951308128818e-04	0.000000000000000000000000000000e+00
-4.875964799950837004871573299170e+03	-1.738737552637598516962202932490e-04	-1.992875563502168230218397626530e-04	0.000000000000000000000000000000e+00
-4.875864799950836641073692589998e+03	-1.740746926971038332620372868220e-04	-1.989249137968218564091749112066e-04	0.000000000000000000000000000000e+00
-4.875764799950836277275811880827e+03	-1.742761961264832279439040974012e-04	-1.985605396267812983949335725598e-04	0.000000000000000000000000000000e+00
-4.875664799950835913477931171656e+03	-1.744782674784259291194538077363e-04	-1.981944377098481641866906111105e-04	0.000000000000000000000000000000e+00
-4.875564799950835549680050462484e+03	-1.746809086646366993792606203684e-04	-1.978266119403612982412254961417e-04	0.000000000000000000000000000000e+00
-4.875464799950835185882169753313e+03	-1.748841215819144730061335257787e-04	-1.974570662371848486782432985365e-04	0.000000000000000000000000000000e+00
-4.875364799950834822084289044142e+03	-1.750879081120700108201160283272e-04	-1.970858045436471995930094447402e-04	0.000000000000000000000000000000e+00
-4.875264799950834458286408334970e+03	-1.752922701218437447588660571540e-04	-1.967128308274794425830611643846e-04	0.000000000000000000000000000000e+00
-4.875164799950834094488527625799e+03	-1.754972094628238392984703741817e-04	-1.963381490807534145940499437089e-04	0.000000000000000000000000000000e+00
-4.875064799950833730690646916628e+03	-1.757027279713646052399650399067e-04	-1.959617633198192207695520483668e-04	0.000000000000000000000000000000e+00
-4.874964799950833366892766207457e+03	-1.759088274685052387565076248421e-04	-1.955836775852422423048471156193e-04	0.000000000000000000000000000000e+00
-4.874864799950833003094885498285e+03	-1.761155097598886417557123573729e-04	-1.952038959417397919349906887376e-04	0.000000000000000000000000000000e+00
-4.874764799950832639297004789114e+03	-1.763227766356806488177999536759e-04	-1.948224224781172544268548207924e-04	0.000000000000000000000000000000e+00
-4.874664799950832275499124079943e+03	-1.765306298704895522893448811530e-04	-1.944392613072036849700824356901e-04	0.000000000000000000000000000000e+00
-4.874564799950831911701243370771e+03	-1.767390712232858171124028068277e-04	-1.940544165657870552023356314209e-04	0.000000000000000000000000000000e+00
-4.874464799950831547903362661600e+03	-1.769481024373220938092354792559e-04	-1.936678924145489571334577405537e-04	0.000000000000000000000000000000e+00
-4.874364799950831184105481952429e+03	-1.771577252400535567276873560871e-04	-1.932796930379988733887663965305e-04	0.000000000000000000000000000000e+00
-4.874264799950830820307601243258e+03	-1.773679413430585133371053530027e-04	-1.928898226444080137714776057578e-04	0.000000000000000000000000000000e+00
-4.874164799950830456509720534086e+03	-1.775787524419592303646930897543e-04	-1.924982854657425826189892648088e-04	0.000000000000000000000000000000e+00
-4.874064799950830092711839824915e+03	-1.777901602163431665076798182668e-04	-1.921050857575966937934586198367e-04	0.000000000000000000000000000000e+00
-4.873964799950829728913959115744e+03	-1.780021663296843677758152235668e-04	-1.917102277991248519915107317857e-04	0.000000000000000000000000000000e+00
-4.873864799950829365116078406572e+03	-1.782147724292652694096789067757e-04	-1.913137158929738377427520745755e-04	0.000000000000000000000000000000e+00
-4.873764799950829001318197697401e+03	-1.784279801460987146394243652026e-04	-1.909155543652142400425780754958e-04	0.000000000000000000000000000000e+00
-4.873664799950828637520316988230e+03	-1.786417910948502715991204059520e-04	-1.905157475652715010940030371245e-04	0.000000000000000000000000000000e+00
-4.873564799950828273722436279058e+03	-1.788562068737609026067986173203e-04	-1.901142998658565273686210650439e-04	0.000000000000000000000000000000e+00
-4.873464799950827909924555569887e+03	-1.790712290645698231798810251547e-04	-1.897112156628958127765893770800e-04	0.000000000000000000000000000000e+00
-4.873364799950827546126674860716e+03	-1.792868592324378489415853676903e-04	-1.893064993754611552607969304773e-04	0.000000000000000000000000000000e+00
-4.873264799950827182328794151545e+03	-1.795030989258708238424933067989e-04	-1.889001554456988855000554305974e-04	0.000000000000000000000000000000e+00
-4.873164799950826818530913442373e+03	-1.797199496766435362730962577160e-04	-1.884921883387586077213127211394e-04	0.000000000000000000000000000000e+00
-4.873064799950826454733032733202e+03	-1.799374129997237978066670915922e-04	-1.880826025427216423562687408477e-04	0.000000000000000000000000000000e+00
-4.872964799950826090935152024031e+03	-1.801554903931969556230008322473e-04	-1.876714025685287910716336767791e-04	0.000000000000000000000000000000e+00
-4.872864799950825727137271314859e+03	-1.803741833381906217725898500248e-04	-1.872585929499078849589516204688e-04	0.000000000000000000000000000000e+00
-4.872764799950825363339390605688e+03	-1.805934932987998090166137377111e-04	-1.868441782433007635182836692067e-04	0.000000000000000000000000000000e+00
-4.872664799950824999541509896517e+03	-1.808134217220122564023093714169e-04	-1.864281630277897657509134088372e-04	0.000000000000000000000000000000e+00
-4.872564799950824635743629187346e+03	-1.810339700376341885192099656621e-04	-1.860105519050239502015092751819e-04	0.000000000000000000000000000000e+00
-4.872464799950824271945748478174e+03	-1.812551396582163187008729376970e-04	-1.855913494991447186890920484359e-04	0.000000000000000000000000000000e+00
-4.872364799950823908147867769003e+03	-1.814769319789802045923138296146e-04	-1.851705604567110063571333533616e-04	0.000000000000000000000000000000e+00
-4.872264799950823544349987059832e+03	-1.816993483777449289780919761128e-04	-1.847481894466241464630024138316e-04	0.000000000000000000000000000000e+00
-4.872164799950823180552106350660e+03	-1.819223902148541058710479179084e-04	-1.843242411600521930663265646189e-04	0.000000000000000000000000000000e+00
-4.872064799950822816754225641489e+03	-1.821460588331031847566382486647e-04	-1.838987203103538371415370811235e-04	0.000000000000000000000000000000e+00
-4.871964799950822452956344932318e+03	-1.823703555576671343080308318463e-04	-1.834716316330019432196546391722e-04	0.000000000000000000000000000000e+00
-4.871864799950822089158464223146e+03	-1.825952816960283429416345146734e-04	-1.830429798855065168239342199286e-04	0.000000000000000000000000000000e+00
-4.871764799950821725360583513975e+03	-1.828208385379050343686607726923e-04	-1.826127698473374279600212055641e-04	0.000000000000000000000000000000e+00
-4.871664799950821361562702804804e+03	-1.830470273551798728820655393079e-04	-1.821810063198465111898582957650e-04	0.000000000000000000000000000000e+00
-4.871564799950820997764822095633e+03	-1.832738494018289481142514052436e-04	-1.817476941261893675499949907248e-04	0.000000000000000000000000000000e+00
-4.871464799950820633966941386461e+03	-1.835013059138510850554215636521e-04	-1.813128381112467327890280799352e-04	0.000000000000000000000000000000e+00
-4.871364799950820270169060677290e+03	-1.837293981091975064376398130150e-04	-1.808764431415453035039558882247e-04	0.000000000000000000000000000000e+00
-4.871264799950819906371179968119e+03	-1.839581271877018474845966178322e-04	-1.804385141051782922259894004213e-04	0.000000000000000000000000000000e+00
-4.871164799950819542573299258947e+03	-1.841874943310105230270812270987e-04	-1.799990559117254404052771432632e-04	0.000000000000000000000000000000e+00
-4.871064799950819178775418549776e+03	-1.844175007025133927740512262972e-04	-1.795580734921726790299240095194e-04	0.000000000000000000000000000000e+00
-4.870964799950818814977537840605e+03	-1.846481474472747789494081471773e-04	-1.791155717988313284590867757728e-04	0.000000000000000000000000000000e+00
-4.870864799950818451179657131433e+03	-1.848794356919648905045877596010e-04	-1.786715558052569187853092502749e-04	0.000000000000000000000000000000e+00
-4.870764799950818087381776422262e+03	-1.851113665447915454867477969003e-04	-1.782260305061675223058798023246e-04	0.000000000000000000000000000000e+00
-4.870664799950817723583895713091e+03	-1.853439410954322728777160511626e-04	-1.777790009173617607335371459953e-04	0.000000000000000000000000000000e+00
-4.870564799950817359786015003920e+03	-1.855771604149667396935902141664e-04	-1.773304720756363245161985053855e-04	0.000000000000000000000000000000e+00
-4.870464799950816995988134294748e+03	-1.858110255558095575550980882440e-04	-1.768804490387031126859274099417e-04	0.000000000000000000000000000000e+00
-4.870364799950816632190253585577e+03	-1.860455375516434416236638549336e-04	-1.764289368851059390270324955807e-04	0.000000000000000000000000000000e+00
-4.870264799950816268392372876406e+03	-1.862806974173527219031804014193e-04	-1.759759407141368858784602480227e-04	0.000000000000000000000000000000e+00
-4.870164799950815904594492167234e+03	-1.865165061489572882226506411740e-04	-1.755214656457521158351015033716e-04	0.000000000000000000000000000000e+00
-4.870064799950815540796611458063e+03	-1.867529647235466978491547074270e-04	-1.750655168204874395036091394573e-04	0.000000000000000000000000000000e+00
-4.869964799950815176998730748892e+03	-1.869900740992149336221206379349e-04	-1.746080993993733953672381487010e-04	0.000000000000000000000000000000e+00
-4.869864799950814813200850039721e+03	-1.872278352149952976128666204403e-04	-1.741492185638498688647624046411e-04	0.000000000000000000000000000000e+00
-4.869764799950814449402969330549e+03	-1.874662489907957655700665444698e-04	-1.736888795156804675239026192202e-04	0.000000000000000000000000000000e+00
-4.869664799950814085605088621378e+03	-1.877053163273347208359759230589e-04	-1.732270874768662997835594330454e-04	0.000000000000000000000000000000e+00
-4.869564799950813721807207912207e+03	-1.879450381060769864182552479903e-04	-1.727638476895595098705576964093e-04	0.000000000000000000000000000000e+00
-4.869464799950813358009327203035e+03	-1.881854151891703720578252756468e-04	-1.722991654159763247854131318348e-04	0.000000000000000000000000000000e+00
-4.869364799950812994211446493864e+03	-1.884264484193824923472654342405e-04	-1.718330459383097760274472509678e-04	0.000000000000000000000000000000e+00
-4.869264799950812630413565784693e+03	-1.886681386200378830048096645555e-04	-1.713654945586419063238703408558e-04	0.000000000000000000000000000000e+00
-4.869164799950812266615685075521e+03	-1.889104865949557676696457519938e-04	-1.708965165988557595184299531255e-04	0.000000000000000000000000000000e+00
-4.869064799950811902817804366350e+03	-1.891534931283878518022689707578e-04	-1.704261174005467741488645261327e-04	0.000000000000000000000000000000e+00
-4.868964799950811539019923657179e+03	-1.893971589849568213162478436118e-04	-1.699543023249339601839225100122e-04	0.000000000000000000000000000000e+00
-4.868864799950811175222042948008e+03	-1.896414849095950309453700866058e-04	-1.694810767527706149744581853867e-04	0.000000000000000000000000000000e+00
-4.868764799950810811424162238836e+03	-1.898864716274835991866032358644e-04	-1.690064460842546326287128000132e-04	0.000000000000000000000000000000e+00
-4.868664799950810447626281529665e+03	-1.901321198439919911340328928517e-04	-1.685304157389384610218896476397e-04	0.000000000000000000000000000000e+00
-4.868564799950810083828400820494e+03	-1.903784302446178723633440910135e-04	-1.680529911556386251248601526598e-04	0.000000000000000000000000000000e+00
-4.868464799950809720030520111322e+03	-1.906254034949274507072802808949e-04	-1.675741777923449521772725212543e-04	0.000000000000000000000000000000e+00
-4.868364799950809356232639402151e+03	-1.908730402404961432917540609111e-04	-1.670939811261293631797913983306e-04	0.000000000000000000000000000000e+00
-4.868264799950808992434758692980e+03	-1.911213411068496501477725901808e-04	-1.666124066530542578105228423979e-04	0.000000000000000000000000000000e+00
-4.868164799950808628636877983809e+03	-1.913703066994054343991776834244e-04	-1.661294598880806282908961790667e-04	0.000000000000000000000000000000e+00
-4.868064799950808264838997274637e+03	-1.916199376034146632363092122020e-04	-1.656451463649756040454052996580e-04	0.000000000000000000000000000000e+00
-4.867964799950807901041116565466e+03	-1.918702343839043928351573153890e-04	-1.651594716362198337310240869868e-04	0.000000000000000000000000000000e+00
-4.867864799950807537243235856295e+03	-1.921211975856203224826551645421e-04	-1.646724412729144064806985348071e-04	0.000000000000000000000000000000e+00
-4.867764799950807173445355147123e+03	-1.923728277329698468575691627791e-04	-1.641840608646873394659698730536e-04	0.000000000000000000000000000000e+00
-4.867664799950806809647474437952e+03	-1.926251253299655419922581378600e-04	-1.636943360195997944090545717089e-04	0.000000000000000000000000000000e+00
-4.867564799950806445849593728781e+03	-1.928780908601690849153015294704e-04	-1.632032723640518604140553504678e-04	0.000000000000000000000000000000e+00
-4.867464799950806082051713019609e+03	-1.931317247866355256598336342932e-04	-1.627108755426880657476290670260e-04	0.000000000000000000000000000000e+00
-4.867364799950805718253832310438e+03	-1.933860275518580200578011574208e-04	-1.622171512183023475185683626165e-04	0.000000000000000000000000000000e+00
-4.867264799950805354455951601267e+03	-1.936409995777129148999268215547e-04	-1.617221050717428858321117468577e-04	0.000000000000000000000000000000e+00
-4.867164799950804990658070892096e+03	-1.938966412654053209866505946835e-04	-1.612257428018163958431674398497e-04	0.000000000000000000000000000000e+00
-4.867064799950804626860190182924e+03	-1.941529529954150385447769755487e-04	-1.607280701251921216539397807566e-04	0.000000000000000000000000000000e+00
-4.866964799950804263062309473753e+03	-1.944099351274429705350998975888e-04	-1.602290927763055049509038907374e-04	0.000000000000000000000000000000e+00
-4.866864799950803899264428764582e+03	-1.946675880003578612206793785333e-04	-1.597288165072614470659656538132e-04	0.000000000000000000000000000000e+00
-4.866764799950803535466548055410e+03	-1.949259119321434684159871641995e-04	-1.592272470877372999870785763576e-04	0.000000000000000000000000000000e+00
-4.866664799950803171668667346239e+03	-1.951849072198462507320843029035e-04	-1.587243903048853423728287159733e-04	0.000000000000000000000000000000e+00
-4.866564799950802807870786637068e+03	-1.954445741395233529773961533849e-04	-1.582202519632351471468023618172e-04	0.000000000000000000000000000000e+00
-4.866464799950802444072905927896e+03	-1.957049129461911336595736354838e-04	-1.577148378845953256757045357617e-04	0.000000000000000000000000000000e+00
-4.866364799950802080275025218725e+03	-1.959659238737740177480062264692e-04	-1.572081539079551635272602450044e-04	0.000000000000000000000000000000e+00
-4.866264799950801716477144509554e+03	-1.962276071350537831172039515693e-04	-1.567002058893857954421924283395e-04	0.000000000000000000000000000000e+00
-4.866164799950801352679263800383e+03	-1.964899629216193890912656172532e-04	-1.561909997019410550455481567766e-04	0.000000000000000000000000000000e+00
-4.866064799950800988881383091211e+03	-1.967529914038170760388901658899e-04	-1.556805412355579179822101520969e-04	0.000000000000000000000000000000e+00
-4.865964799950800625083502382040e+03	-1.970166927307010341745285852966e-04	-1.551688363969568095271367447197e-04	0.000000000000000000000000000000e+00
-4.865864799950800261285621672869e+03	-1.972810670299843705151332518000e-04	-1.546558911095412887793526524050e-04	0.000000000000000000000000000000e+00
-4.865764799950799897487740963697e+03	-1.975461144079906721481021403264e-04	-1.541417113132976515407768225430e-04	0.000000000000000000000000000000e+00
-4.865664799950799533689860254526e+03	-1.978118349496058134447118437294e-04	-1.536263029646940995141812802416e-04	0.000000000000000000000000000000e+00
-4.865564799950799169891979545355e+03	-1.980782287182304408999083955578e-04	-1.531096720365794758202809822123e-04	0.000000000000000000000000000000e+00
-4.865464799950798806094098836184e+03	-1.983452957557325934973696535124e-04	-1.525918245180818920946064221056e-04	0.000000000000000000000000000000e+00
-4.865364799950798442296218127012e+03	-1.986130360824010278059797984795e-04	-1.520727664145068134832899930942e-04	0.000000000000000000000000000000e+00
-4.865264799950798078498337417841e+03	-1.988814496968988954420098913545e-04	-1.515525037472349810085264776305e-04	0.000000000000000000000000000000e+00
-4.865164799950797714700456708670e+03	-1.991505365762177728970044876533e-04	-1.510310425536198731481102308649e-04	0.000000000000000000000000000000e+00
-4.865064799950797350902575999498e+03	-1.994202966756323147819174312900e-04	-1.505083888868849776795921791006e-04	0.000000000000000000000000000000e+00
-4.864964799950796987104695290327e+03	-1.996907299286551781217907697297e-04	-1.499845488160206298435678240466e-04	0.000000000000000000000000000000e+00
-4.864864799950796623306814581156e+03	-1.999618362469924887515199118937e-04	-1.494595284256806065614764378324e-04	0.000000000000000000000000000000e+00
-4.864764799950796259508933871984e+03	-2.002336155204997413924877802671e-04	-1.489333338160783682876942002338e-04	0.000000000000000000000000000000e+00
-4.864664799950795895711053162813e+03	-2.005060676171381334100679572074e-04	-1.484059711028830027060299023844e-04	0.000000000000000000000000000000e+00
-4.864564799950795531913172453642e+03	-2.007791923829313593570511375930e-04	-1.478774464171148431655689048370e-04	0.000000000000000000000000000000e+00
-4.864464799950795168115291744471e+03	-2.010529896419228934080491999481e-04	-1.473477659050408160659739742471e-04	0.000000000000000000000000000000e+00
-4.864364799950794804317411035299e+03	-2.013274591961336512646596474951e-04	-1.468169357280694087720257501317e-04	0.000000000000000000000000000000e+00
-4.864264799950794440519530326128e+03	-2.016026008255201399516076676832e-04	-1.462849620626453935826744023885e-04	0.000000000000000000000000000000e+00
-4.864164799950794076721649616957e+03	-2.018784142879331226089201223317e-04	-1.457518511001442264394395431637e-04	0.000000000000000000000000000000e+00
-4.864064799950793712923768907785e+03	-2.021548993190766627548599077002e-04	-1.452176090467661474792127052069e-04	0.000000000000000000000000000000e+00
-4.863964799950793349125888198614e+03	-2.024320556324676022297293087604e-04	-1.446822421234299292213537624363e-04	0.000000000000000000000000000000e+00
-4.863864799950792985328007489443e+03	-2.027098829193956625559225326327e-04	-1.441457565656664350194071655409e-04	0.000000000000000000000000000000e+00
-4.863764799950792621530126780272e+03	-2.029883808488838173485213633995e-04	-1.436081586235117980420578076561e-04	0.000000000000000000000000000000e+00
-4.863664799950792257732246071100e+03	-2.032675490676492339320313718076e-04	-1.430694545614003020984894565260e-04	0.000000000000000000000000000000e+00
-4.863564799950791893934365361929e+03	-2.035473872000646215329328070354e-04	-1.425296506580570456233086895637e-04	0.000000000000000000000000000000e+00
-4.863464799950791530136484652758e+03	-2.038278948481201757834263554869e-04	-1.419887532063902532957627711241e-04	0.000000000000000000000000000000e+00
-4.863364799950791166338603943586e+03	-2.041090715913857671706677088252e-04	-1.414467685133832623983057841244e-04	0.000000000000000000000000000000e+00
-4.863264799950790802540723234415e+03	-2.043909169869738342174142475827e-04	-1.409037028999863465448388888390e-04	0.000000000000000000000000000000e+00
-4.863164799950790438742842525244e+03	-2.046734305695025748182691582855e-04	-1.403595627010081057280815874933e-04	0.000000000000000000000000000000e+00
-4.863064799950790074944961816072e+03	-2.049566118510596796770117933306e-04	-1.398143542650067208416714281682e-04	0.000000000000000000000000000000e+00
-4.862964799950789711147081106901e+03	-2.052404603211664994247970250640e-04	-1.392680839541808287315033387799e-04	0.000000000000000000000000000000e+00
-4.862864799950789347349200397730e+03	-2.055249754467428080495494668867e-04	-1.387207581442601533015801518189e-04	0.000000000000000000000000000000e+00
-4.862764799950788983551319688559e+03	-2.058101566720718373759008157364e-04	-1.381723832243958113592113834400e-04	0.000000000000000000000000000000e+00
-4.862664799950788619753438979387e+03	-2.060960034187659891714849980104e-04	-1.376229655970504558298861397247e-04	0.000000000000000000000000000000e+00
-4.862564799950788255955558270216e+03	-2.063825150857328454088307490011e-04	-1.370725116778880666064399651560e-04	0.000000000000000000000000000000e+00
-4.862464799950787892157677561045e+03	-2.066696910491418290485576836346e-04	-1.365210278956634974527328818539e-04	0.000000000000000000000000000000e+00
-4.862364799950787528359796851873e+03	-2.069575306623911900832241128612e-04	-1.359685206921116705416213710222e-04	0.000000000000000000000000000000e+00
-4.862264799950787164561916142702e+03	-2.072460332560755607873154149345e-04	-1.354149965218366354676587937078e-04	0.000000000000000000000000000000e+00
-4.862164799950786800764035433531e+03	-2.075351981379540259632643373067e-04	-1.348604618522003572092526901827e-04	0.000000000000000000000000000000e+00
-4.862064799950786436966154724360e+03	-2.078250245929185184481230441733e-04	-1.343049231632111246200617094004e-04	0.000000000000000000000000000000e+00
-4.861964799950786073168274015188e+03	-2.081155118829629193516472795977e-04	-1.337483869474117962900666656267e-04	0.000000000000000000000000000000e+00
-4.861864799950785709370393306017e+03	-2.084066592471524564499779641480e-04	-1.331908597097677482510441615560e-04	0.000000000000000000000000000000e+00
-4.861764799950785345572512596846e+03	-2.086984659015936446804090342866e-04	-1.326323479675546048416057143271e-04	0.000000000000000000000000000000e+00
-4.861664799950784981774631887674e+03	-2.089909310394047958422958366498e-04	-1.320728582502456985216937601635e-04	0.000000000000000000000000000000e+00
-4.861564799950784617976751178503e+03	-2.092840538306868806636695801160e-04	-1.315123970993992315314802254989e-04	0.000000000000000000000000000000e+00
-4.861464799950784254178870469332e+03	-2.095778334224950142841009670391e-04	-1.309509710685453562351021616905e-04	0.000000000000000000000000000000e+00
-4.861364799950783890380989760160e+03	-2.098722689388103483133785065462e-04	-1.303885867230727133633111369804e-04	0.000000000000000000000000000000e+00
-4.861264799950783526583109050989e+03	-2.101673594805124236761101341742e-04	-1.298252506401150515712855648687e-04	0.000000000000000000000000000000e+00
-4.861164799950783162785228341818e+03	-2.104631041253521468725740106720e-04	-1.292609694084373591054654140109e-04	0.000000000000000000000000000000e+00
-4.861064799950782798987347632647e+03	-2.107595019279251186052753785916e-04	-1.286957496283219141552239817017e-04	0.000000000000000000000000000000e+00
-4.860964799950782435189466923475e+03	-2.110565519196455858217525980436e-04	-1.281295979114539828388336095699e-04	0.000000000000000000000000000000e+00
-4.860864799950782071391586214304e+03	-2.113542531087207732281435523802e-04	-1.275625208808074087692141507233e-04	0.000000000000000000000000000000e+00
-4.860764799950781707593705505133e+03	-2.116526044801257569038382966298e-04	-1.269945251705298231489210669665e-04	0.000000000000000000000000000000e+00
-4.860664799950781343795824795961e+03	-2.119516049955788529121636365460e-04	-1.264256174258277464449162774685e-04	0.000000000000000000000000000000e+00
-4.860564799950780979997944086790e+03	-2.122512535935175480121539504097e-04	-1.258558043028513648026872617791e-04	0.000000000000000000000000000000e+00
-4.860464799950780616200063377619e+03	-2.125515491890747827360280686193e-04	-1.252850924685791980401489142949e-04	0.000000000000000000000000000000e+00
-4.860364799950780252402182668447e+03	-2.128524906740559391980782688591e-04	-1.247134886007024152758393409357e-04	0.000000000000000000000000000000e+00
-4.860264799950779888604301959276e+03	-2.131540769169160999541023926440e-04	-1.241409993875089879267897829962e-04	0.000000000000000000000000000000e+00
-4.860164799950779524806421250105e+03	-2.134563067627380115922480774415e-04	-1.235676315277676800760686681713e-04	0.000000000000000000000000000000e+00
-4.860064799950779161008540540934e+03	-2.137591790332105091097802951339e-04	-1.229933917306117406847282280680e-04	0.000000000000000000000000000000e+00
-4.859964799950778797210659831762e+03	-2.140626925266072926555549482686e-04	-1.224182867154223518582623064788e-04	0.000000000000000000000000000000e+00
-4.859864799950778433412779122591e+03	-2.143668460177663818988502697493e-04	-1.218423232117120093504283873109e-04	0.000000000000000000000000000000e+00
-4.859764799950778069614898413420e+03	-2.146716382580700853942301531418e-04	-1.212655079590075100437820965205e-04	0.000000000000000000000000000000e+00
-4.859664799950777705817017704248e+03	-2.149770679754253494171678529057e-04	-1.206878477067329123251573919084e-04	0.000000000000000000000000000000e+00
-4.859564799950777342019136995077e+03	-2.152831338742446760058102395163e-04	-1.201093492140921305429135390597e-04	0.000000000000000000000000000000e+00
-4.859464799950776978221256285906e+03	-2.155898346354275559987739852019e-04	-1.195300192499514345964919947995e-04	0.000000000000000000000000000000e+00
-4.859364799950776614423375576735e+03	-2.158971689163424712790823045694e-04	-1.189498645927216920279573253438e-04	0.000000000000000000000000000000e+00
-4.859264799950776250625494867563e+03	-2.162051353508092493838077530199e-04	-1.183688920302404474832122516226e-04	0.000000000000000000000000000000e+00
-4.859164799950775886827614158392e+03	-2.165137325490821228451271407422e-04	-1.177871083596537717802510414344e-04	0.000000000000000000000000000000e+00
-4.859064799950775523029733449221e+03	-2.168229590978331951071911287698e-04	-1.172045203872979483470870287753e-04	0.000000000000000000000000000000e+00
-4.858964799950775159231852740049e+03	-2.171328135601363672289171313778e-04	-1.166211349285809292667184799974e-04	0.000000000000000000000000000000e+00
-4.858864799950774795433972030878e+03	-2.174432944754519151080857097824e-04	-1.160369588078636422442957432111e-04	0.000000000000000000000000000000e+00
-4.858764799950774431636091321707e+03	-2.177544003596115003863059600420e-04	-1.154519988583411078389082127238e-04	0.000000000000000000000000000000e+00
-4.858664799950774067838210612535e+03	-2.180661297048037234550671437106e-04	-1.148662619219233127498824842405e-04	0.000000000000000000000000000000e+00
-4.858564799950773704040329903364e+03	-2.183784809795601101426593126931e-04	-1.142797548491159611303361054446e-04	0.000000000000000000000000000000e+00
-4.858464799950773340242449194193e+03	-2.186914526287417760274517375407e-04	-1.136924844989010632704054537534e-04	0.000000000000000000000000000000e+00
-4.858364799950772976444568485022e+03	-2.190050430735265244320403299483e-04	-1.131044577386172532299304926973e-04	0.000000000000000000000000000000e+00
-4.858264799950772612646687775850e+03	-2.193192507113963780982640594530e-04	-1.125156814438400387085037479551e-04	0.000000000000000000000000000000e+00
-4.858164799950772248848807066679e+03	-2.196340739161257884885791735741e-04	-1.119261624982617798649761620133e-04	0.000000000000000000000000000000e+00
-4.858064799950771885050926357508e+03	-2.199495110377702516632481000158e-04	-1.113359077935716003743271684812e-04	0.000000000000000000000000000000e+00
-4.857964799950771521253045648336e+03	-2.202655604026555475737775280365e-04	-1.107449242293350003289373328919e-04	0.000000000000000000000000000000e+00
-4.857864799950771157455164939165e+03	-2.205822203133673859321711718806e-04	-1.101532187128734555873338374354e-04	0.000000000000000000000000000000e+00
-4.857764799950770793657284229994e+03	-2.208994890487416483913774012393e-04	-1.095607981591437325198656882463e-04	0.000000000000000000000000000000e+00
-4.857664799950770429859403520823e+03	-2.212173648638551457217688023249e-04	-1.089676694906170672291073620030e-04	0.000000000000000000000000000000e+00
-4.857564799950770066061522811651e+03	-2.215358459900168899836536695602e-04	-1.083738396371582363500452039773e-04	0.000000000000000000000000000000e+00
-4.857464799950769702263642102480e+03	-2.218549306347599088008737400202e-04	-1.077793155359043974573021729135e-04	0.000000000000000000000000000000e+00
-4.857364799950769338465761393309e+03	-2.221746169818335475253795463502e-04	-1.071841041311438617097268055645e-04	0.000000000000000000000000000000e+00
-4.857264799950768974667880684137e+03	-2.224949031911963406079463245746e-04	-1.065882123741946225494933719879e-04	0.000000000000000000000000000000e+00
-4.857164799950768610869999974966e+03	-2.228157873990093979649218525196e-04	-1.059916472232827895335119383624e-04	0.000000000000000000000000000000e+00
-4.857064799950768247072119265795e+03	-2.231372677176303063410062188510e-04	-1.053944156434208730870397130452e-04	0.000000000000000000000000000000e+00
-4.856964799950767883274238556623e+03	-2.234593422356075456680635227258e-04	-1.047965246062859066269665198057e-04	0.000000000000000000000000000000e+00
-4.856864799950767519476357847452e+03	-2.237820090176755288401827526101e-04	-1.041979810900974331598287103695e-04	0.000000000000000000000000000000e+00
-4.856764799950767155678477138281e+03	-2.241052661047500480645533471602e-04	-1.035987920794953563545515162758e-04	0.000000000000000000000000000000e+00
-4.856664799950766791880596429110e+03	-2.244291115139242633134269988560e-04	-1.029989645654176425373926839768e-04	0.000000000000000000000000000000e+00
-4.856564799950766428082715719938e+03	-2.247535432384653955074915732126e-04	-1.023985055449779007141417053184e-04	0.000000000000000000000000000000e+00
-4.856464799950766064284835010767e+03	-2.250785592478116907497881493683e-04	-1.017974220213428270670474873327e-04	0.000000000000000000000000000000e+00
-4.856364799950765700486954301596e+03	-2.254041574875700892910401762492e-04	-1.011957210036095139264744613428e-04	0.000000000000000000000000000000e+00
-4.856264799950765336689073592424e+03	-2.257303358795144365960688714878e-04	-1.005934095066826232172871313786e-04	0.000000000000000000000000000000e+00
-4.856164799950764972891192883253e+03	-2.260570923215841009860233024042e-04	-9.999049455115143793249021797465e-05	0.000000000000000000000000000000e+00
-4.856064799950764609093312174082e+03	-2.263844246878832418019139582910e-04	-9.938698316316681873917870948532e-05	0.000000000000000000000000000000e+00
-4.855964799950764245295431464911e+03	-2.267123308286805925641782533120e-04	-9.878288237431802505921635271235e-05	0.000000000000000000000000000000e+00
-4.855864799950763881497550755739e+03	-2.270408085704096778131150236035e-04	-9.817819922150937351958827070675e-05	0.000000000000000000000000000000e+00
-4.855764799950763517699670046568e+03	-2.273698557156697617857854520906e-04	-9.757294074683684219264495629531e-05	0.000000000000000000000000000000e+00
-4.855664799950763153901789337397e+03	-2.276994700432270952485114268171e-04	-9.696711399746451220602039278162e-05	0.000000000000000000000000000000e+00
-4.855564799950762790103908628225e+03	-2.280296493080169212708946391288e-04	-9.636072602550096869496870644056e-05	0.000000000000000000000000000000e+00
-4.855464799950762426306027919054e+03	-2.283603912411459146807046760586e-04	-9.575378388787549846679347798073e-05	0.000000000000000000000000000000e+00
-4.855364799950762062508147209883e+03	-2.286916935498950823046904190505e-04	-9.514629464621427411274989793810e-05	0.000000000000000000000000000000e+00
-4.855264799950761698710266500711e+03	-2.290235539177233408357492461249e-04	-9.453826536671633483203958103758e-05	0.000000000000000000000000000000e+00
-4.855164799950761334912385791540e+03	-2.293559700042716096961281646571e-04	-9.392970312002958080833253662334e-05	0.000000000000000000000000000000e+00
-4.855064799950760971114505082369e+03	-2.296889394453673375814939383588e-04	-9.332061498112657785090895412594e-05	0.000000000000000000000000000000e+00
-4.854964799950760607316624373198e+03	-2.300224598530297066313610176991e-04	-9.271100802918030782569236425417e-05	0.000000000000000000000000000000e+00
-4.854864799950760243518743664026e+03	-2.303565288154752702803884645277e-04	-9.210088934743979711353839556764e-05	0.000000000000000000000000000000e+00
-4.854764799950759879720862954855e+03	-2.306911438971241332107631194503e-04	-9.149026602310570441094206284305e-05	0.000000000000000000000000000000e+00
-4.854664799950759515922982245684e+03	-2.310263026386068360359948847815e-04	-9.087914514720578655800065082104e-05	0.000000000000000000000000000000e+00
-4.854564799950759152125101536512e+03	-2.313620025567715110352551288742e-04	-9.026753381447024239363219333399e-05	0.000000000000000000000000000000e+00
-4.854464799950758788327220827341e+03	-2.316982411446918510393444545770e-04	-8.965543912320704305826679636482e-05	0.000000000000000000000000000000e+00
-4.854364799950758424529340118170e+03	-2.320350158716754035773122133435e-04	-8.904286817517714032379355648672e-05	0.000000000000000000000000000000e+00
-4.854264799950758060731459408998e+03	-2.323723241832725155443795106436e-04	-8.842982807546959360834454288991e-05	0.000000000000000000000000000000e+00
-4.854164799950757696933578699827e+03	-2.327101635012858470760027662649e-04	-8.781632593237665633349731120205e-05	0.000000000000000000000000000000e+00
-4.854064799950757333135697990656e+03	-2.330485312237803462078605809538e-04	-8.720236885726874030873301268940e-05	0.000000000000000000000000000000e+00
-4.853964799950756969337817281485e+03	-2.333874247250937927419811579455e-04	-8.658796396446933945831303525154e-05	0.000000000000000000000000000000e+00
-4.853864799950756605539936572313e+03	-2.337268413558479384240645915227e-04	-8.597311837112987223299270800325e-05	0.000000000000000000000000000000e+00
-4.853764799950756241742055863142e+03	-2.340667784429601079067284619128e-04	-8.535783919710446981162638158125e-05	0.000000000000000000000000000000e+00
-4.853664799950755877944175153971e+03	-2.344072332896554231290026093504e-04	-8.474213356482468298760957203797e-05	0.000000000000000000000000000000e+00
-4.853564799950755514146294444799e+03	-2.347482031754794884817472144789e-04	-8.412600859917417550279394866664e-05	0.000000000000000000000000000000e+00
-4.853464799950755150348413735628e+03	-2.350896853563117264943743700556e-04	-8.350947142736326830360360506944e-05	0.000000000000000000000000000000e+00
-4.853364799950754786550533026457e+03	-2.354316770643791200973843347199e-04	-8.289252917880351090220564236333e-05	0.000000000000000000000000000000e+00
-4.853264799950754422752652317286e+03	-2.357741755082706867213682144779e-04	-8.227518898498215786999065990415e-05	0.000000000000000000000000000000e+00
-4.853164799950754058954771608114e+03	-2.361171778729522776566623898375e-04	-8.165745797933661822599893387320e-05	0.000000000000000000000000000000e+00
-4.853064799950753695156890898943e+03	-2.364606813197821092494693706598e-04	-8.103934329712883706271081551975e-05	0.000000000000000000000000000000e+00
-4.852964799950753331359010189772e+03	-2.368046829865267277788476452116e-04	-8.042085207531963651425566119713e-05	0.000000000000000000000000000000e+00
-4.852864799950752967561129480600e+03	-2.371491799873775435398420841082e-04	-7.980199145244298896198498205479e-05	0.000000000000000000000000000000e+00
-4.852764799950752603763248771429e+03	-2.374941694129680154479178355587e-04	-7.918276856848033089762706193682e-05	0.000000000000000000000000000000e+00
-4.852664799950752239965368062258e+03	-2.378396483303912151141545905375e-04	-7.856319056473474126117001459235e-05	0.000000000000000000000000000000e+00
-4.852564799950751876167487353086e+03	-2.381856137832179872316357149842e-04	-7.794326458370510622621768481721e-05	0.000000000000000000000000000000e+00
-4.852464799950751512369606643915e+03	-2.385320627915157333780865611672e-04	-7.732299776896032464292701780195e-05	0.000000000000000000000000000000e+00
-4.852364799950751148571725934744e+03	-2.388789923518677108145447096632e-04	-7.670239726501337795567386779183e-05	0.000000000000000000000000000000e+00
-4.852264799950750784773845225573e+03	-2.392263994373928191750078298128e-04	-7.608147021719544077830027495324e-05	0.000000000000000000000000000000e+00
-4.852164799950750420975964516401e+03	-2.395742809977660105723307193415e-04	-7.546022377152993725925311796487e-05	0.000000000000000000000000000000e+00
-4.852064799950750057178083807230e+03	-2.399226339592391333849913381826e-04	-7.483866507460659744672276660893e-05	0.000000000000000000000000000000e+00
-4.851964799950749693380203098059e+03	-2.402714552246625078803232700153e-04	-7.421680127345544589114595401824e-05	0.000000000000000000000000000000e+00
-4.851864799950749329582322388887e+03	-2.406207416735068813085085537296e-04	-7.359463951542083090529011712988e-05	0.000000000000000000000000000000e+00
-4.851764799950748965784441679716e+03	-2.409704901618859793077653819182e-04	-7.297218694803541316675626893229e-05	0.000000000000000000000000000000e+00
-4.851664799950748601986560970545e+03	-2.413206975225796807257849785344e-04	-7.234945071889410011037324643723e-05	0.000000000000000000000000000000e+00
-4.851564799950748238188680261374e+03	-2.416713605650575719119288464753e-04	-7.172643797552806163575489506457e-05	0.000000000000000000000000000000e+00
-4.851464799950747874390799552202e+03	-2.420224760755032599509467550192e-04	-7.110315586527863739464000447654e-05	0.000000000000000000000000000000e+00
-4.851364799950747510592918843031e+03	-2.423740408168390653674550971886e-04	-7.047961153517132539339518082500e-05	0.000000000000000000000000000000e+00
-4.851264799950747146795038133860e+03	-2.427260515287513653517187384168e-04	-6.985581213178968928035478258565e-05	0.000000000000000000000000000000e+00
-4.851164799950746782997157424688e+03	-2.430785049277163435612475472780e-04	-6.923176480114934694832379280527e-05	0.000000000000000000000000000000e+00
-4.851064799950746419199276715517e+03	-2.434313977070264717588593539332e-04	-6.860747668857186426939059886720e-05	0.000000000000000000000000000000e+00
-4.850964799950746055401396006346e+03	-2.437847265368174793417205270529e-04	-6.798295493855875724995702080733e-05	0.000000000000000000000000000000e+00
-4.850864799950745691603515297174e+03	-2.441384880640957565512555449416e-04	-6.735820669466542642313255928599e-05	0.000000000000000000000000000000e+00
-4.850764799950745327805634588003e+03	-2.444926789127664082043600579652e-04	-6.673323909937514545123726783515e-05	0.000000000000000000000000000000e+00
-4.850664799950744964007753878832e+03	-2.448472956836619308408631301432e-04	-6.610805929397300907072315689916e-05	0.000000000000000000000000000000e+00
-4.850564799950744600209873169661e+03	-2.452023349545712151316412263924e-04	-6.548267441841994879973137821949e-05	0.000000000000000000000000000000e+00
-4.850464799950744236411992460489e+03	-2.455577932802692530181443153481e-04	-6.485709161122677575070372135713e-05	0.000000000000000000000000000000e+00
-4.850364799950743872614111751318e+03	-2.459136671925474682681711513510e-04	-6.423131800932818278541264200854e-05	0.000000000000000000000000000000e+00
-4.850264799950743508816231042147e+03	-2.462699532002443993973506142225e-04	-6.360536074795680088009991459685e-05	0.000000000000000000000000000000e+00
-4.850164799950743145018350332975e+03	-2.466266477892769789018179160678e-04	-6.297922696051729614819675306947e-05	0.000000000000000000000000000000e+00
-4.850064799950742781220469623804e+03	-2.469837474226724630121942993810e-04	-6.235292377846046686304393169564e-05	0.000000000000000000000000000000e+00
-4.849964799950742417422588914633e+03	-2.473412485406008493385443536283e-04	-6.172645833115739469072053013932e-05	0.000000000000000000000000000000e+00
-4.849864799950742053624708205462e+03	-2.476991475604078366164195745824e-04	-6.109983774577363658045414673836e-05	0.000000000000000000000000000000e+00
-4.849764799950741689826827496290e+03	-2.480574408766482723438795421345e-04	-6.047306914714338954997679964620e-05	0.000000000000000000000000000000e+00
-4.849664799950741326028946787119e+03	-2.484161248611202509398165894083e-04	-5.984615965764377066736165455829e-05	0.000000000000000000000000000000e+00
-4.849564799950740962231066077948e+03	-2.487751958628996455831494660771e-04	-5.921911639706910380912333047299e-05	0.000000000000000000000000000000e+00
-4.849464799950740598433185368776e+03	-2.491346502083753447834291172569e-04	-5.859194648250524029963609562444e-05	0.000000000000000000000000000000e+00
-4.849364799950740234635304659605e+03	-2.494944842012849226323134566030e-04	-5.796465702820394053692426572510e-05	0.000000000000000000000000000000e+00
-4.849264799950739870837423950434e+03	-2.498546941227507969460197578826e-04	-5.733725514545730982856122648350e-05	0.000000000000000000000000000000e+00
-4.849164799950739507039543241262e+03	-2.502152762313170379290805378503e-04	-5.670974794247225455635919022512e-05	0.000000000000000000000000000000e+00
-4.849064799950739143241662532091e+03	-2.505762267629867189391856818759e-04	-5.608214252424503320874904499505e-05	0.000000000000000000000000000000e+00
-4.848964799950738779443781822920e+03	-2.509375419312598093531108123244e-04	-5.545444599243582774195093776370e-05	0.000000000000000000000000000000e+00
-4.848864799950738415645901113749e+03	-2.512992179271714469034060268626e-04	-5.482666544524339625630779404553e-05	0.000000000000000000000000000000e+00
-4.848764799950738051848020404577e+03	-2.516612509193310231667140008938e-04	-5.419880797727977988272746179277e-05	0.000000000000000000000000000000e+00
-4.848664799950737688050139695406e+03	-2.520236370539615943127398356438e-04	-5.357088067944506387923347956459e-05	0.000000000000000000000000000000e+00
-4.848564799950737324252258986235e+03	-2.523863724549400507947416461008e-04	-5.294289063880223359520593717775e-05	0.000000000000000000000000000000e+00
-4.848464799950736960454378277063e+03	-2.527494532238375580905642703300e-04	-5.231484493845205754067664849494e-05	0.000000000000000000000000000000e+00
-4.848364799950736596656497567892e+03	-2.531128754399607021750850943675e-04	-5.168675065740806532331441669470e-05	0.000000000000000000000000000000e+00
-4.848264799950736232858616858721e+03	-2.534766351603932855139633684161e-04	-5.105861487047162045310039202306e-05	0.000000000000000000000000000000e+00
-4.848164799950735869060736149549e+03	-2.538407284200383398978240201416e-04	-5.043044464810702702832131971711e-05	0.000000000000000000000000000000e+00
-4.848064799950735505262855440378e+03	-2.542051512316610066381794563739e-04	-4.980224705631675839430719254786e-05	0.000000000000000000000000000000e+00
-4.847964799950735141464974731207e+03	-2.545698995859317962341117347336e-04	-4.917402915651670613095963746630e-05	0.000000000000000000000000000000e+00
-4.847864799950734777667094022036e+03	-2.549349694514704443501496022861e-04	-4.854579800541159167060617507516e-05	0.000000000000000000000000000000e+00
-4.847764799950734413869213312864e+03	-2.553003567748902556851231526736e-04	-4.791756065487041857343594730700e-05	0.000000000000000000000000000000e+00
-4.847664799950734050071332603693e+03	-2.556660574808429899421047259978e-04	-4.728932415180200611809838151522e-05	0.000000000000000000000000000000e+00
-4.847564799950733686273451894522e+03	-2.560320674720643441095446757316e-04	-4.666109553803064486504625918428e-05	0.000000000000000000000000000000e+00
-4.847464799950733322475571185350e+03	-2.563983826294199226333847541071e-04	-4.603288185017181998251456498394e-05	0.000000000000000000000000000000e+00
-4.847364799950732958677690476179e+03	-2.567649988119518581104749888055e-04	-4.540469011950806332150731847719e-05	0.000000000000000000000000000000e+00
-4.847264799950732594879809767008e+03	-2.571319118569257572426423053003e-04	-4.477652737186486647715660813773e-05	0.000000000000000000000000000000e+00
-4.847164799950732231081929057837e+03	-2.574991175798783515221712647758e-04	-4.414840062748673615161676409002e-05	0.000000000000000000000000000000e+00
-4.847064799950731867284048348665e+03	-2.578666117746656358082624205252e-04	-4.352031690091331050333073315883e-05	0.000000000000000000000000000000e+00
-4.846964799950731503486167639494e+03	-2.582343902135115490045769170990e-04	-4.289228320085563135035874871015e-05	0.000000000000000000000000000000e+00
-4.846864799950731139688286930323e+03	-2.586024486470571426277587079312e-04	-4.226430653007247058381562476725e-05	0.000000000000000000000000000000e+00
-4.846764799950730775890406221151e+03	-2.589707828044105083174775128185e-04	-4.163639388524683954042465705569e-05	0.000000000000000000000000000000e+00
-4.846664799950730412092525511980e+03	-2.593393883931967595565803996749e-04	-4.100855225686255258518014832347e-05	0.000000000000000000000000000000e+00
-4.846564799950730048294644802809e+03	-2.597082610996091518035244760654e-04	-4.038078862908091266675433828048e-05	0.000000000000000000000000000000e+00
-4.846464799950729684496764093637e+03	-2.600773965884602568349182050156e-04	-3.975310997961756627949378439801e-05	0.000000000000000000000000000000e+00
-4.846364799950729320698883384466e+03	-2.604467905032338418194748363987e-04	-3.912552327961942618805152305228e-05	0.000000000000000000000000000000e+00
-4.846264799950728956901002675295e+03	-2.608164384661374531233779539008e-04	-3.849803549354177033487225956243e-05	0.000000000000000000000000000000e+00
-4.846164799950728593103121966124e+03	-2.611863360781551085358642705359e-04	-3.787065357902540851031333857257e-05	0.000000000000000000000000000000e+00
-4.846064799950728229305241256952e+03	-2.615564789191010736969789096662e-04	-3.724338448677402520561874332827e-05	0.000000000000000000000000000000e+00
-4.845964799950727865507360547781e+03	-2.619268625476736385253306860221e-04	-3.661623516043163766237392153791e-05	0.000000000000000000000000000000e+00
-4.845864799950727501709479838610e+03	-2.622974825015097610075853751255e-04	-3.598921253646020977602290602526e-05	0.000000000000000000000000000000e+00
-4.845764799950727137911599129438e+03	-2.626683342972401446688279769148e-04	-3.536232354401737441960268393260e-05	0.000000000000000000000000000000e+00
-4.845664799950726774113718420267e+03	-2.630394134305448581440112221230e-04	-3.473557510483429806901270464614e-05	0.000000000000000000000000000000e+00
-4.845564799950726410315837711096e+03	-2.634107153762093884302730728564e-04	-3.410897413309372838740099465049e-05	0.000000000000000000000000000000e+00
-4.845464799950726046517957001925e+03	-2.637822355881813446605577144766e-04	-3.348252753530814345350394289902e-05	0.000000000000000000000000000000e+00
-4.845364799950725682720076292753e+03	-2.641539694996276497682141659595e-04	-3.285624221019806362031195900997e-05	0.000000000000000000000000000000e+00
-4.845264799950725318922195583582e+03	-2.645259125229922742526811330066e-04	-3.223012504857051922779742625380e-05	0.000000000000000000000000000000e+00
-4.845164799950724955124314874411e+03	-2.648980600500544578361494796326e-04	-3.160418293319766739344137129741e-05	0.000000000000000000000000000000e+00
-4.845064799950724591326434165239e+03	-2.652704074519873648010936939556e-04	-3.097842273869556465682242873960e-05	0.000000000000000000000000000000e+00
-4.844964799950724227528553456068e+03	-2.656429500794176066895413423907e-04	-3.035285133140309886639988945500e-05	0.000000000000000000000000000000e+00
-4.844864799950723863730672746897e+03	-2.660156832624848192124511481182e-04	-2.972747556926109386101798881530e-05	0.000000000000000000000000000000e+00
-4.844764799950723499932792037725e+03	-2.663886023109020523107204336810e-04	-2.910230230169154290041817756407e-05	0.000000000000000000000000000000e+00
-4.844664799950723136134911328554e+03	-2.667617025140167565273874306087e-04	-2.847733836947703860739515568934e-05	0.000000000000000000000000000000e+00
-4.844564799950722772337030619383e+03	-2.671349791408720404303767104182e-04	-2.785259060464037231654235715617e-05	0.000000000000000000000000000000e+00
-4.844464799950722408539149910212e+03	-2.675084274402685243464394826418e-04	-2.722806583032428927705972943052e-05	0.000000000000000000000000000000e+00
-4.844364799950722044741269201040e+03	-2.678820426408268988265060084331e-04	-2.660377086067143020280990894921e-05	0.000000000000000000000000000000e+00
-4.844264799950721680943388491869e+03	-2.682558199510507541615811355484e-04	-2.597971250070442190017311334671e-05	0.000000000000000000000000000000e+00
-4.844164799950721317145507782698e+03	-2.686297545593900062098347003570e-04	-2.535589754620617796007295274840e-05	0.000000000000000000000000000000e+00
-4.844064799950720953347627073526e+03	-2.690038416343049727449954211522e-04	-2.473233278360038579725063700998e-05	0.000000000000000000000000000000e+00
-4.843964799950720589549746364355e+03	-2.693780763243308292755051613909e-04	-2.410902498983213937920611069643e-05	0.000000000000000000000000000000e+00
-4.843864799950720225751865655184e+03	-2.697524537581424985445421871333e-04	-2.348598093224877524304652909315e-05	0.000000000000000000000000000000e+00
-4.843764799950719861953984946012e+03	-2.701269690446202989715651643365e-04	-2.286320736848091518837386426632e-05	0.000000000000000000000000000000e+00
-4.843664799950719498156104236841e+03	-2.705016172729158641444002775245e-04	-2.224071104632368176489375100058e-05	0.000000000000000000000000000000e+00
-4.843564799950719134358223527670e+03	-2.708763935125188754629577125854e-04	-2.161849870361810688353630671710e-05	0.000000000000000000000000000000e+00
-4.843464799950718770560342818499e+03	-2.712512928133239032031653881205e-04	-2.099657706813275387987965947545e-05	0.000000000000000000000000000000e+00
-4.843364799950718406762462109327e+03	-2.716263102056980065224234266452e-04	-2.037495285744549543163577076665e-05	0.000000000000000000000000000000e+00
-4.843264799950718042964581400156e+03	-2.720014407005489297762534928182e-04	-1.975363277882554897415222361357e-05	0.000000000000000000000000000000e+00
-4.843164799950717679166700690985e+03	-2.723766792893935698854912530464e-04	-1.913262352911568152250346153131e-05	0.000000000000000000000000000000e+00
-4.843064799950717315368819981813e+03	-2.727520209444270942247823263926e-04	-1.851193179461462794588473557145e-05	0.000000000000000000000000000000e+00
-4.842964799950716951570939272642e+03	-2.731274606185926006121644782354e-04	-1.789156425095970575364981436373e-05	0.000000000000000000000000000000e+00
-4.842864799950716587773058563471e+03	-2.735029932456511025593015595803e-04	-1.727152756300966027431034732764e-05	0.000000000000000000000000000000e+00
-4.842764799950716223975177854300e+03	-2.738786137402522734632381862241e-04	-1.665182838472771312244256891599e-05	0.000000000000000000000000000000e+00
-4.842664799950715860177297145128e+03	-2.742543169980054618486975392955e-04	-1.603247335906483767042386701096e-05	0.000000000000000000000000000000e+00
-4.842564799950715496379416435957e+03	-2.746300978955513029215740328226e-04	-1.541346911784323780807669235227e-05	0.000000000000000000000000000000e+00
-4.842464799950715132581535726786e+03	-2.750059512906339264336208483286e-04	-1.479482228164003676648338703181e-05	0.000000000000000000000000000000e+00
-4.842364799950714768783655017614e+03	-2.753818720221734898077892150781e-04	-1.417653945967122682794876731283e-05	0.000000000000000000000000000000e+00
-4.842264799950714404985774308443e+03	-2.757578549103393075747625573513e-04	-1.355862724967580877134289141228e-05	0.000000000000000000000000000000e+00
-4.842164799950714041187893599272e+03	-2.761338947566235771206855087456e-04	-1.294109223780019050952568709922e-05	0.000000000000000000000000000000e+00
-4.842064799950713677390012890100e+03	-2.765099863439153212753274235780e-04	-1.232394099848278732061302581657e-05	0.000000000000000000000000000000e+00
-4.841964799950713313592132180929e+03	-2.768861244365751440518752524156e-04	-1.170718009433886094253392251563e-05	0.000000000000000000000000000000e+00
-4.841864799950712949794251471758e+03	-2.772623037805102574372695389826e-04	-1.109081607604560938934012276347e-05	0.000000000000000000000000000000e+00
-4.841764799950712585996370762587e+03	-2.776385191032501587038439083699e-04	-1.047485548222749393674092105444e-05	0.000000000000000000000000000000e+00
-4.841664799950712222198490053415e+03	-2.780147651140226329816163008957e-04	-9.859304839341789724336054256959e-06	0.000000000000000000000000000000e+00
-4.841564799950711858400609344244e+03	-2.783910365038304063518836972690e-04	-9.244170661564373527073826264377e-06	0.000000000000000000000000000000e+00
-4.841464799950711494602728635073e+03	-2.787673279455281784115772136801e-04	-8.629459450675794435713615582184e-06	0.000000000000000000000000000000e+00
-4.841364799950711130804847925901e+03	-2.791436340939003053589206881924e-04	-8.015177695947551213327512964479e-06	0.000000000000000000000000000000e+00
-4.841264799950710767006967216730e+03	-2.795199495857386999195237642368e-04	-7.401331874028650866740447478165e-06	0.000000000000000000000000000000e+00
-4.841164799950710403209086507559e+03	-2.798962690399215444241043382334e-04	-6.787928448832400999063754754026e-06	0.000000000000000000000000000000e+00
-4.841064799950710039411205798388e+03	-2.802725870574921665165368800388e-04	-6.174973871423446107717554476313e-06	0.000000000000000000000000000000e+00
-4.840964799950709675613325089216e+03	-2.806488982217386738034214932469e-04	-5.562474579905091873655194334436e-06	0.000000000000000000000000000000e+00
-4.840864799950709311815444380045e+03	-2.810251970982739679744133454165e-04	-4.950436999306875937175344976060e-06	0.000000000000000000000000000000e+00
-4.840764799950708948017563670874e+03	-2.814014782351160841832038439492e-04	-4.338867541472395324717113013202e-06	0.000000000000000000000000000000e+00
-4.840664799950708584219682961702e+03	-2.817777361627692351599139275464e-04	-3.727772604947387985539330318430e-06	0.000000000000000000000000000000e+00
-4.840564799950708220421802252531e+03	-2.821539653943053974245736004178e-04	-3.117158574868109095865487817578e-06	0.000000000000000000000000000000e+00
-4.840464799950707856623921543360e+03	-2.825301604254461143410359635908e-04	-2.507031822849954696649267538167e-06	0.000000000000000000000000000000e+00
-4.840364799950707492826040834188e+03	-2.829063157346447870618688646971e-04	-1.897398706876372899025667492778e-06	0.000000000000000000000000000000e+00
-4.840264799950707129028160125017e+03	-2.832824257831698328349845361629e-04	-1.288265571188036399426354514097e-06	0.000000000000000000000000000000e+00
-4.840164799950706765230279415846e+03	-2.836584850151878433102692333989e-04	-6.796387461722796924910340587989e-07	0.000000000000000000000000000000e+00
-4.840064799950706401432398706675e+03	-2.840344878578473933675163642931e-04	-7.152454825284809798252800075447e-08	0.000000000000000000000000000000e+00
-4.839964799950706037634517997503e+03	-2.844104287213635546757717342814e-04	5.360707202200993141722080992384e-07	0.000000000000000000000000000000e+00
-4.839864799950705673836637288332e+03	-2.847863019991024092526787914181e-04	1.143140771079685360990963599592e-06	0.000000000000000000000000000000e+00
-4.839764799950705310038756579161e+03	-2.851621020676665930158877326761e-04	1.749679330451736791903188245056e-06	0.000000000000000000000000000000e+00
-4.839664799950704946240875869989e+03	-2.855378232869806767041387374206e-04	2.355680138863931577904642020171e-06	0.000000000000000000000000000000e+00
-4.839564799950704582442995160818e+03	-2.859134600003776310005176863882e-04	2.961136951354623269400904300719e-06	0.000000000000000000000000000000e+00
-4.839464799950704218645114451647e+03	-2.862890065346854000759291292155e-04	3.566043537581386997848591560722e-06	0.000000000000000000000000000000e+00
-4.839364799950703854847233742476e+03	-2.866644572003138546033296218951e-04	4.170393681929274098062719600133e-06	0.000000000000000000000000000000e+00
-4.839264799950703491049353033304e+03	-2.870398062913426663438076769097e-04	4.774181183618784668552630090499e-06	0.000000000000000000000000000000e+00
-4.839164799950703127251472324133e+03	-2.874150480856090743124464648162e-04	5.377399856813505553843751672005e-06	0.000000000000000000000000000000e+00
-4.839064799950702763453591614962e+03	-2.877901768447965183059245042330e-04	5.980043530727471347025608894299e-06	0.000000000000000000000000000000e+00
-4.838964799950702399655710905790e+03	-2.881651868145235976907680974790e-04	6.582106049732207754944610794690e-06	0.000000000000000000000000000000e+00
-4.838864799950702035857830196619e+03	-2.885400722244335180825813846894e-04	7.183581273463475537249985081178e-06	0.000000000000000000000000000000e+00
-4.838764799950701672059949487448e+03	-2.889148272882838632859281435827e-04	7.784463076927720525007015073271e-06	0.000000000000000000000000000000e+00
-4.838664799950701308262068778276e+03	-2.892894462040370177555170805306e-04	8.384745350608184826131374922653e-06	0.000000000000000000000000000000e+00
-4.838564799950700944464188069105e+03	-2.896639231539509143180388672789e-04	8.984422000570710557863611522844e-06	0.000000000000000000000000000000e+00
-4.838464799950700580666307359934e+03	-2.900382523046702697849807961461e-04	9.583486948569236953316720362128e-06	0.000000000000000000000000000000e+00
-4.838364799950700216868426650763e+03	-2.904124278073183084564190536980e-04	1.018193413215099168912976257406e-05	0.000000000000000000000000000000e+00
-4.838264799950699853070545941591e+03	-2.907864437975888108854627400746e-04	1.077975750476132815334952969044e-05	0.000000000000000000000000000000e+00
-4.838164799950699489272665232420e+03	-2.911602943958388131640013796186e-04	1.137695103584826794584656389775e-05	0.000000000000000000000000000000e+00
-4.838064799950699125474784523249e+03	-2.915339737071816314691041771567e-04	1.197350871096670456555227657347e-05	0.000000000000000000000000000000e+00
-4.837964799950698761676903814077e+03	-2.919074758215801576599623956554e-04	1.256942453188227844891253215387e-05	0.000000000000000000000000000000e+00
-4.837864799950698397879023104906e+03	-2.922807948139409680264610980061e-04	1.316469251667495554680969299666e-05	0.000000000000000000000000000000e+00
-4.837764799950698034081142395735e+03	-2.926539247442086488781853859109e-04	1.375930669984222134852661079130e-05	0.000000000000000000000000000000e+00
-4.837664799950697670283261686563e+03	-2.930268596574605558142956329704e-04	1.435326113240197675011318445559e-05	0.000000000000000000000000000000e+00
-4.837564799950697306485380977392e+03	-2.933995935840020066742717119723e-04	1.494654988199508494517864926054e-05	0.000000000000000000000000000000e+00
-4.837464799950696942687500268221e+03	-2.937721205394621250099607134842e-04	1.553916703298758458470264776086e-05	0.000000000000000000000000000000e+00
-4.837364799950696578889619559050e+03	-2.941444345248897377677332887203e-04	1.613110668657257598212866056553e-05	0.000000000000000000000000000000e+00
-4.837264799950696215091738849878e+03	-2.945165295268500861222693565367e-04	1.672236296087173970615832874209e-05	0.000000000000000000000000000000e+00
-4.837164799950695851293858140707e+03	-2.948883995175216989406696832532e-04	1.731292999103651127816919097491e-05	0.000000000000000000000000000000e+00
-4.837064799950695487495977431536e+03	-2.952600384547938083476537052263e-04	1.790280192934892383271709703774e-05	0.000000000000000000000000000000e+00
-4.836964799950695123698096722364e+03	-2.956314402823643073918435941749e-04	1.849197294532211704705740307197e-05	0.000000000000000000000000000000e+00
-4.836864799950694759900216013193e+03	-2.960025989298378703423741953316e-04	1.908043722580044965924685185232e-05	0.000000000000000000000000000000e+00
-4.836764799950694396102335304022e+03	-2.963735083128246692966978326211e-04	1.966818897505929688998907445274e-05	0.000000000000000000000000000000e+00
-4.836664799950694032304454594851e+03	-2.967441623330395244692581080415e-04	2.025522241490446500558793296864e-05	0.000000000000000000000000000000e+00
-4.836564799950693668506573885679e+03	-2.971145548784014881610326952455e-04	2.084153178477126706772196151896e-05	0.000000000000000000000000000000e+00
-4.836464799950693304708693176508e+03	-2.974846798231336455695106302244e-04	2.142711134182324292938096044203e-05	0.000000000000000000000000000000e+00
-4.836364799950692940910812467337e+03	-2.978545310278635661199730932935e-04	2.201195536105049976004222056503e-05	0.000000000000000000000000000000e+00
-4.836264799950692577112931758165e+03	-2.982241023397241884776431852799e-04	2.259605813536767987634995558111e-05	0.000000000000000000000000000000e+00
-4.836164799950692213315051048994e+03	-2.985933875924549224002702008107e-04	2.317941397571158975961583270653e-05	0.000000000000000000000000000000e+00
-4.836064799950691849517170339823e+03	-2.989623806065032926918001443539e-04	2.376201721113846315508628947999e-05	0.000000000000000000000000000000e+00
-4.835964799950691485719289630651e+03	-2.993310751891269626268066161856e-04	2.434386218892081420726337948057e-05	0.000000000000000000000000000000e+00
-4.835864799950691121921408921480e+03	-2.996994651344961910557906925590e-04	2.492494327464395178204671632560e-05	0.000000000000000000000000000000e+00
-4.835764799950690758123528212309e+03	-3.000675442237967231913498000750e-04	2.550525485230210415371968069032e-05	0.000000000000000000000000000000e+00
-4.835664799950690394325647503138e+03	-3.004353062253329524448897114297e-04	2.608479132439416422117525740099e-05	0.000000000000000000000000000000e+00
-4.835564799950690030527766793966e+03	-3.008027448946316785745314081879e-04	2.666354711201909252283118179072e-05	0.000000000000000000000000000000e+00
-4.835464799950689666729886084795e+03	-3.011698539745461368835610649342e-04	2.724151665497087301814893578467e-05	0.000000000000000000000000000000e+00
-4.835364799950689302932005375624e+03	-3.015366271953604610997490276247e-04	2.781869441183314022036920931669e-05	0.000000000000000000000000000000e+00
-4.835264799950688939134124666452e+03	-3.019030582748945799355377861417e-04	2.839507486007339297716910164748e-05	0.000000000000000000000000000000e+00
-4.835164799950688575336243957281e+03	-3.022691409186094389088816924982e-04	2.897065249613682539242716373895e-05	0.000000000000000000000000000000e+00
-4.835064799950688211538363248110e+03	-3.026348688197127642651729217960e-04	2.954542183553979860601880480520e-05	0.000000000000000000000000000000e+00
-4.834964799950687847740482538939e+03	-3.030002356592649895294933060086e-04	3.011937741296286195208375957577e-05	0.000000000000000000000000000000e+00
-4.834864799950687483942601829767e+03	-3.033652351062857783700610347921e-04	3.069251378234342852785107580438e-05	0.000000000000000000000000000000e+00
-4.834764799950687120144721120596e+03	-3.037298608178608727223291019470e-04	3.126482551696803402225405266179e-05	0.000000000000000000000000000000e+00
-4.834664799950686756346840411425e+03	-3.040941064392493203838441218068e-04	3.183630720956420929752123116785e-05	0.000000000000000000000000000000e+00
-4.834564799950686392548959702253e+03	-3.044579656039910278697568912776e-04	3.240695347239194978308449157645e-05	0.000000000000000000000000000000e+00
-4.834464799950686028751078993082e+03	-3.048214319340148553694191946306e-04	3.297675893733476135301352361040e-05	0.000000000000000000000000000000e+00
-4.834364799950685664953198283911e+03	-3.051844990397469285434151053948e-04	3.354571825599033350895350480414e-05	0.000000000000000000000000000000e+00
-4.834264799950685301155317574739e+03	-3.055471605202194382115699067270e-04	3.411382609976079243472094071343e-05	0.000000000000000000000000000000e+00
-4.834164799950684937357436865568e+03	-3.059094099631798195117193817083e-04	3.468107715994256780387555716416e-05	0.000000000000000000000000000000e+00
-4.834064799950684573559556156397e+03	-3.062712409452002021090222250166e-04	3.524746614781579202510530812731e-05	0.000000000000000000000000000000e+00
-4.833964799950684209761675447226e+03	-3.066326470317874025063586973516e-04	3.581298779473335389816890383941e-05	0.000000000000000000000000000000e+00
-4.833864799950683845963794738054e+03	-3.069936217774930789850551526854e-04	3.637763685220948470765145454919e-05	0.000000000000000000000000000000e+00
-4.833764799950683482165914028883e+03	-3.073541587260244828568034325400e-04	3.694140809200799195101405647534e-05	0.000000000000000000000000000000e+00
-4.833664799950683118368033319712e+03	-3.077142514103554807661233816418e-04	3.750429630623000517566575928718e-05	0.000000000000000000000000000000e+00
-4.833564799950682754570152610540e+03	-3.080738933528377938332598606763e-04	3.806629630740135589780231972767e-05	0.000000000000000000000000000000e+00
-4.833464799950682390772271901369e+03	-3.084330780653128873183832503457e-04	3.862740292855948318279449282819e-05	0.000000000000000000000000000000e+00
-4.833364799950682026974391192198e+03	-3.087917990492240771262244525275e-04	3.918761102333997330734310926559e-05	0.000000000000000000000000000000e+00
-4.833264799950681663176510483027e+03	-3.091500497957289073612530128088e-04	3.974691546606265896450158048303e-05	0.000000000000000000000000000000e+00
-4.833164799950681299378629773855e+03	-3.095078237858120699839414857735e-04	4.030531115181723735398436336830e-05	0.000000000000000000000000000000e+00
-4.833064799950680935580749064684e+03	-3.098651144903985955175729216649e-04	4.086279299654854268303294517750e-05	0.000000000000000000000000000000e+00
-4.832964799950680571782868355513e+03	-3.102219153704673690157000987000e-04	4.141935593714131722377705391303e-05	0.000000000000000000000000000000e+00
-4.832864799950680207984987646341e+03	-3.105782198771650797104737495857e-04	4.197499493150458257104476467170e-05	0.000000000000000000000000000000e+00
-4.832764799950679844187106937170e+03	-3.109340214519203332912966608603e-04	4.252970495865560432435792392880e-05	0.000000000000000000000000000000e+00
-4.832664799950679480389226227999e+03	-3.112893135265584689148898878130e-04	4.308348101880334177389564320748e-05	0.000000000000000000000000000000e+00
-4.832564799950679116591345518827e+03	-3.116440895234164304254675936789e-04	4.363631813343151811569742282160e-05	0.000000000000000000000000000000e+00
-4.832464799950678752793464809656e+03	-3.119983428554579086254550102097e-04	4.418821134538125020973370338240e-05	0.000000000000000000000000000000e+00
-4.832364799950678388995584100485e+03	-3.123520669263892424877271380979e-04	4.473915571893321077578953293141e-05	0.000000000000000000000000000000e+00
-4.832264799950678025197703391314e+03	-3.127052551307752661577388231251e-04	4.528914633988935690847923987157e-05	0.000000000000000000000000000000e+00
-4.832164799950677661399822682142e+03	-3.130579008541555896365238265133e-04	4.583817831565421813512853366213e-05	0.000000000000000000000000000000e+00
-4.832064799950677297601941972971e+03	-3.134099974731613131445628894767e-04	4.638624677531572368773329917424e-05	0.000000000000000000000000000000e+00
-4.831964799950676933804061263800e+03	-3.137615383556320667463035434253e-04	4.693334686972557576525866274153e-05	0.000000000000000000000000000000e+00
-4.831864799950676570006180554628e+03	-3.141125168607333210252230415449e-04	4.747947377157922299638695418089e-05	0.000000000000000000000000000000e+00
-4.831764799950676206208299845457e+03	-3.144629263390739688094344117530e-04	4.802462267549530535370658212990e-05	0.000000000000000000000000000000e+00
-4.831664799950675842410419136286e+03	-3.148127601328243947882701281316e-04	4.856878879809467893955907125125e-05	0.000000000000000000000000000000e+00
-4.831564799950675478612538427114e+03	-3.151620115758348161794089037357e-04	4.911196737807900031475352720101e-05	0.000000000000000000000000000000e+00
-4.831464799950675114814657717943e+03	-3.155106739937538402364369805042e-04	4.965415367630883648883063918866e-05	0.000000000000000000000000000000e+00
-4.831364799950674751016777008772e+03	-3.158587407041474012271697890952e-04	5.019534297588129379561264209464e-05	0.000000000000000000000000000000e+00
-4.831264799950674387218896299601e+03	-3.162062050166182395130598514754e-04	5.073553058220722664041144045477e-05	0.000000000000000000000000000000e+00
-4.831164799950674023421015590429e+03	-3.165530602329253264184960592331e-04	5.127471182308794480373195789902e-05	0.000000000000000000000000000000e+00
-4.831064799950673659623134881258e+03	-3.168992996471038312011891946440e-04	5.181288204879145995905218025079e-05	0.000000000000000000000000000000e+00
-4.830964799950673295825254172087e+03	-3.172449165455853590731005731129e-04	5.235003663212830528599778245891e-05	0.000000000000000000000000000000e+00
-4.830864799950672932027373462915e+03	-3.175899042073185144820224312667e-04	5.288617096852684686374840294931e-05	0.000000000000000000000000000000e+00
-4.830764799950672568229492753744e+03	-3.179342559038897354437014364237e-04	5.342128047610810717346629949986e-05	0.000000000000000000000000000000e+00
-4.830664799950672204431612044573e+03	-3.182779648996444531346139417138e-04	5.395536059576016847238316698210e-05	0.000000000000000000000000000000e+00
-4.830564799950671840633731335402e+03	-3.186210244518085767453929868509e-04	5.448840679121205439559144645401e-05	0.000000000000000000000000000000e+00
-4.830464799950671476835850626230e+03	-3.189634278106101951746897960049e-04	5.502041454910718465323021808544e-05	0.000000000000000000000000000000e+00
-4.830364799950671113037969917059e+03	-3.193051682194018208241215184273e-04	5.555137937907629440284842936570e-05	0.000000000000000000000000000000e+00
-4.830264799950670749240089207888e+03	-3.196462389147825791831103448004e-04	5.608129681380992671716270714377e-05	0.000000000000000000000000000000e+00
-4.830164799950670385442208498716e+03	-3.199866331267208863047002420643e-04	5.661016240913038972699250495069e-05	0.000000000000000000000000000000e+00
-4.830064799950670021644327789545e+03	-3.203263440786776141723513067205e-04	5.713797174406330041211699022341e-05	0.000000000000000000000000000000e+00
-4.829964799950669657846447080374e+03	-3.206653649877290392262996210349e-04	5.766472042090857951478211074203e-05	0.000000000000000000000000000000e+00
-4.829864799950669294048566371202e+03	-3.210036890646906040415464733684e-04	5.819040406531099244354793276202e-05	0.000000000000000000000000000000e+00
-4.829764799950668930250685662031e+03	-3.213413095142407332159562027840e-04	5.871501832633020906242193870384e-05	0.000000000000000000000000000000e+00
-4.829664799950668566452804952860e+03	-3.216782195350448118886799164784e-04	5.923855887651032815516966012481e-05	0.000000000000000000000000000000e+00
-4.829564799950668202654924243689e+03	-3.220144123198796521495568256910e-04	5.976102141194900209007420666119e-05	0.000000000000000000000000000000e+00
-4.829464799950667838857043534517e+03	-3.223498810557582847091673272644e-04	6.028240165236596517350092794274e-05	0.000000000000000000000000000000e+00
-4.829364799950667475059162825346e+03	-3.226846189240546963587774609294e-04	6.080269534117112154632950327127e-05	0.000000000000000000000000000000e+00
-4.829264799950667111261282116175e+03	-3.230186191006292179515868578932e-04	6.132189824553214518940841282202e-05	0.000000000000000000000000000000e+00
-4.829164799950666747463401407003e+03	-3.233518747559540208041939379768e-04	6.184000615644158526176821233378e-05	0.000000000000000000000000000000e+00
-4.829064799950666383665520697832e+03	-3.236843790552387757283869795799e-04	6.235701488878340223269425290908e-05	0.000000000000000000000000000000e+00
-4.828964799950666019867639988661e+03	-3.240161251585567999539128081210e-04	6.287292028139911776677545285352e-05	0.000000000000000000000000000000e+00
-4.828864799950665656069759279490e+03	-3.243471062209713666815713573044e-04	6.338771819715338185028535855636e-05	0.000000000000000000000000000000e+00
-4.828764799950665292271878570318e+03	-3.246773153926621772666361032122e-04	6.390140452299901136900411868780e-05	0.000000000000000000000000000000e+00
-4.828664799950664928473997861147e+03	-3.250067458190523755033607411491e-04	6.441397517004167632033440060724e-05	0.000000000000000000000000000000e+00
-4.828564799950664564676117151976e+03	-3.253353906409354534892686139358e-04	6.492542607360386774147803512491e-05	0.000000000000000000000000000000e+00
-4.828464799950664200878236442804e+03	-3.256632429946026995905283829558e-04	6.543575319328852682443375954335e-05	0.000000000000000000000000000000e+00
-4.828364799950663837080355733633e+03	-3.259902960119708090376555720269e-04	6.594495251304210482485440580902e-05	0.000000000000000000000000000000e+00
-4.828264799950663473282475024462e+03	-3.263165428207097113616486083743e-04	6.645302004121704021223637770532e-05	0.000000000000000000000000000000e+00
-4.828164799950663109484594315290e+03	-3.266419765443706688806679849790e-04	6.695995181063391055945738239430e-05	0.000000000000000000000000000000e+00
-4.828064799950662745686713606119e+03	-3.269665903025146462372585443035e-04	6.746574387864283904332057817399e-05	0.000000000000000000000000000000e+00
-4.827964799950662381888832896948e+03	-3.272903772108409509861148833920e-04	6.797039232718458923697413265330e-05	0.000000000000000000000000000000e+00
-4.827864799950662018090952187777e+03	-3.276133303813160368121726317980e-04	6.847389326285098227597297748659e-05	0.000000000000000000000000000000e+00
-4.827764799950661654293071478605e+03	-3.279354429223025235891342266115e-04	6.897624281694494810610734925049e-05	0.000000000000000000000000000000e+00
-4.827664799950661290495190769434e+03	-3.282567079386886511188636816883e-04	6.947743714553989910487352688051e-05	0.000000000000000000000000000000e+00
-4.827564799950660926697310060263e+03	-3.285771185320176786606727326046e-04	6.997747242953873778471135524981e-05	0.000000000000000000000000000000e+00
-4.827464799950660562899429351091e+03	-3.288966678006178265616932243631e-04	7.047634487473218686988396530779e-05	0.000000000000000000000000000000e+00
-4.827364799950660199101548641920e+03	-3.292153488397321636771408748245e-04	7.097405071185673990259712429207e-05	0.000000000000000000000000000000e+00
-4.827264799950659835303667932749e+03	-3.295331547416489826815566566154e-04	7.147058619665201553792371891305e-05	0.000000000000000000000000000000e+00
-4.827164799950659471505787223577e+03	-3.298500785958321211699395547612e-04	7.196594760991758329016915185505e-05	0.000000000000000000000000000000e+00
-4.827064799950659107707906514406e+03	-3.301661134890517706498569427964e-04	7.246013125756924717815049552527e-05	0.000000000000000000000000000000e+00
-4.826964799950658743910025805235e+03	-3.304812525055153397436635831497e-04	7.295313347069485503202518339450e-05	0.000000000000000000000000000000e+00
-4.826864799950658380112145096064e+03	-3.307954887269986426513723731802e-04	7.344495060560955214650630251683e-05	0.000000000000000000000000000000e+00
-4.826764799950658016314264386892e+03	-3.311088152329771418236337154894e-04	7.393557904391050638551879936600e-05	0.000000000000000000000000000000e+00
-4.826664799950657652516383677721e+03	-3.314212251007576243155838824350e-04	7.442501519253105052818797471303e-05	0.000000000000000000000000000000e+00
-4.826564799950657288718502968550e+03	-3.317327114056098239305847563685e-04	7.491325548379436382890467216455e-05	0.000000000000000000000000000000e+00
-4.826464799950656924920622259378e+03	-3.320432672208985854650498126261e-04	7.540029637546658437124991181122e-05	0.000000000000000000000000000000e+00
-4.826364799950656561122741550207e+03	-3.323528856182159205330528539690e-04	7.588613435080941997841474933040e-05	0.000000000000000000000000000000e+00
-4.826264799950656197324860841036e+03	-3.326615596675134428616971149495e-04	7.637076591863212215484379985497e-05	0.000000000000000000000000000000e+00
-4.826164799950655833526980131865e+03	-3.329692824372348577965929905531e-04	7.685418761334305345206407977798e-05	0.000000000000000000000000000000e+00
-4.826064799950655469729099422693e+03	-3.332760469944489396983133833174e-04	7.733639599500060431321035725460e-05	0.000000000000000000000000000000e+00
-4.825964799950655105931218713522e+03	-3.335818464049823467085231776252e-04	7.781738764936362202657288422714e-05	0.000000000000000000000000000000e+00
-4.825864799950654742133338004351e+03	-3.338866737335528691969777081994e-04	7.829715918794132468311319783538e-05	0.000000000000000000000000000000e+00
-4.825764799950654378335457295179e+03	-3.341905220439027324186298528730e-04	7.877570724804260527025789873079e-05	0.000000000000000000000000000000e+00
-4.825664799950654014537576586008e+03	-3.344933843989322244313888710110e-04	7.925302849282480721713334270717e-05	0.000000000000000000000000000000e+00
-4.825564799950653650739695876837e+03	-3.347952538608333782239878662068e-04	7.972911961134197139124124564802e-05	0.000000000000000000000000000000e+00
-4.825464799950653286941815167665e+03	-3.350961234912239248943943703551e-04	8.020397731859258165162951392801e-05	0.000000000000000000000000000000e+00
-4.825364799950652923143934458494e+03	-3.353959863512813010383295520001e-04	8.067759835556663277570527137428e-05	0.000000000000000000000000000000e+00
-4.825264799950652559346053749323e+03	-3.356948355018770356085477946095e-04	8.114997948929226470517889202583e-05	0.000000000000000000000000000000e+00
-4.825164799950652195548173040152e+03	-3.359926640037111367741162748501e-04	8.162111751288182758586747800322e-05	0.000000000000000000000000000000e+00
-4.825064799950651831750292330980e+03	-3.362894649174467498302376622377e-04	8.209100924557732339124915821316e-05	0.000000000000000000000000000000e+00
-4.824964799950651467952411621809e+03	-3.365852313038449235282900673383e-04	8.255965153279540031262123678246e-05	0.000000000000000000000000000000e+00
-4.824864799950651104154530912638e+03	-3.368799562238995932463014870706e-04	8.302704124617168307542769412066e-05	0.000000000000000000000000000000e+00
-4.824764799950650740356650203466e+03	-3.371736327389726183695328742829e-04	8.349317528360465602219053771194e-05	0.000000000000000000000000000000e+00
-4.824664799950650376558769494295e+03	-3.374662539109291991418215772569e-04	8.395805056929886856908334946681e-05	0.000000000000000000000000000000e+00
-4.824564799950650012760888785124e+03	-3.377578128022731850967075306613e-04	8.442166405380773408669015100969e-05	0.000000000000000000000000000000e+00
-4.824464799950649648963008075953e+03	-3.380483024762828171694284407067e-04	8.488401271407561049682499731972e-05	0.000000000000000000000000000000e+00
-4.824364799950649285165127366781e+03	-3.383377159971463071785890974752e-04	8.534509355347944718848257616983e-05	0.000000000000000000000000000000e+00
-4.824264799950648921367246657610e+03	-3.386260464300979594089169300020e-04	8.580490360186978141248531626317e-05	0.000000000000000000000000000000e+00
-4.824164799950648557569365948439e+03	-3.389132868415539669333658157058e-04	8.626343991561121968009856475490e-05	0.000000000000000000000000000000e+00
-4.824064799950648193771485239267e+03	-3.391994302992488042464147568467e-04	8.672069957762239061308667809058e-05	0.000000000000000000000000000000e+00
-4.823964799950647829973604530096e+03	-3.394844698723715114771493084334e-04	8.717667969741524727246562154193e-05	0.000000000000000000000000000000e+00
-4.823864799950647466175723820925e+03	-3.397683986317021412326688789562e-04	8.763137741113385449122363812791e-05	0.000000000000000000000000000000e+00
-4.823764799950647102377843111753e+03	-3.400512096497484764920371524966e-04	8.808478988159260700090136264606e-05	0.000000000000000000000000000000e+00
-4.823664799950646738579962402582e+03	-3.403328960008825858699066380098e-04	8.853691429831387835203138081397e-05	0.000000000000000000000000000000e+00
-4.823564799950646374782081693411e+03	-3.406134507614779751913380856365e-04	8.898774787756512773349154565850e-05	0.000000000000000000000000000000e+00
-4.823464799950646010984200984240e+03	-3.408928670100464138059681573623e-04	8.943728786239538337560911474000e-05	0.000000000000000000000000000000e+00
-4.823364799950645647186320275068e+03	-3.411711378273750861628288433280e-04	8.988553152267117029965148855553e-05	0.000000000000000000000000000000e+00
-4.823264799950645283388439565897e+03	-3.414482562966639602256013752424e-04	9.033247615511192307128501832736e-05	0.000000000000000000000000000000e+00
-4.823164799950644919590558856726e+03	-3.417242155036631558878701397930e-04	9.077811908332476158525747855776e-05	0.000000000000000000000000000000e+00
-4.823064799950644555792678147554e+03	-3.419990085368103133883765920586e-04	9.122245765783871119646714076268e-05	0.000000000000000000000000000000e+00
-4.822964799950644191994797438383e+03	-3.422726284873684496172507873979e-04	9.166548925613839430247276052199e-05	0.000000000000000000000000000000e+00
-4.822864799950643828196916729212e+03	-3.425450684495634891615911676865e-04	9.210721128269707140470007322719e-05	0.000000000000000000000000000000e+00
-4.822764799950643464399036020041e+03	-3.428163215207222832420219660321e-04	9.254762116900915362108920314554e-05	0.000000000000000000000000000000e+00
-4.822664799950643100601155310869e+03	-3.430863808014104118088161143874e-04	9.298671637362214599260151759452e-05	0.000000000000000000000000000000e+00
-4.822564799950642736803274601698e+03	-3.433552393955703108986698968152e-04	9.342449438216799447853161408872e-05	0.000000000000000000000000000000e+00
-4.822464799950642373005393892527e+03	-3.436228904106595084116948513042e-04	9.386095270739386374567875259700e-05	0.000000000000000000000000000000e+00
-4.822364799950642009207513183355e+03	-3.438893269577888056783010473083e-04	9.429608888919230509379626470334e-05	0.000000000000000000000000000000e+00
-4.822264799950641645409632474184e+03	-3.441545421518606216564062361130e-04	9.472990049463092293753618822194e-05	0.000000000000000000000000000000e+00
-4.822164799950641281611751765013e+03	-3.444185291117076081791881225769e-04	9.516238511798136366203609837200e-05	0.000000000000000000000000000000e+00
-4.822064799950640917813871055841e+03	-3.446812809602309399421848912226e-04	9.559354038074781658752832047554e-05	0.000000000000000000000000000000e+00
-4.821964799950640554015990346670e+03	-3.449427908245392008015905993545e-04	9.602336393169485086011849528376e-05	0.000000000000000000000000000000e+00
-4.821864799950640190218109637499e+03	-3.452030518360869990220074488008e-04	9.645185344687471024147790155112e-05	0.000000000000000000000000000000e+00
-4.821764799950639826420228928328e+03	-3.454620571308137451545239304807e-04	9.687900662965405224492237978851e-05	0.000000000000000000000000000000e+00
-4.821664799950639462622348219156e+03	-3.457197998492825925451188417981e-04	9.730482121074005030271492078242e-05	0.000000000000000000000000000000e+00
-4.821564799950639098824467509985e+03	-3.459762731368193778430653040346e-04	9.772929494820594027975485529325e-05	0.000000000000000000000000000000e+00
-4.821464799950638735026586800814e+03	-3.462314701436517783497692768435e-04	9.815242562751597067607217672602e-05	0.000000000000000000000000000000e+00
-4.821364799950638371228706091642e+03	-3.464853840250481983170649513681e-04	9.857421106154977007065415284259e-05	0.000000000000000000000000000000e+00
-4.821264799950638007430825382471e+03	-3.467380079414571431364877618364e-04	9.899464909062613180660422651513e-05	0.000000000000000000000000000000e+00
-4.821164799950637643632944673300e+03	-3.469893350586463766881129000552e-04	9.941373758252622947016036158985e-05	0.000000000000000000000000000000e+00
-4.821064799950637279835063964128e+03	-3.472393585478423497399369512806e-04	9.983147443251618184840989744799e-05	0.000000000000000000000000000000e+00
-4.820964799950636916037183254957e+03	-3.474880715858694115068250329870e-04	1.002478575633691164434996290211e-04	0.000000000000000000000000000000e+00
-4.820864799950636552239302545786e+03	-3.477354673552894006802183035632e-04	1.006628849253865553604880833660e-04	0.000000000000000000000000000000e+00
-4.820764799950636188441421836615e+03	-3.479815390445410738275155981825e-04	1.010765544964192997516930216939e-04	0.000000000000000000000000000000e+00
-4.820664799950635824643541127443e+03	-3.482262798480795880015636889482e-04	1.014888642818876366346811379593e-04	0.000000000000000000000000000000e+00
-4.820564799950635460845660418272e+03	-3.484696829665162001905820421399e-04	1.018998123148010171616986707654e-04	0.000000000000000000000000000000e+00
-4.820464799950635097047779709101e+03	-3.487117416067578041377617026342e-04	1.023093966557771114728528361049e-04	0.000000000000000000000000000000e+00
-4.820364799950634733249898999929e+03	-3.489524489821467924215159239765e-04	1.027176153930603078956798612786e-04	0.000000000000000000000000000000e+00
-4.820264799950634369452018290758e+03	-3.491917983126005390649704285266e-04	1.031244666425395751759366835820e-04	0.000000000000000000000000000000e+00
-4.820164799950634005654137581587e+03	-3.494297828247514242465399103565e-04	1.035299485477657283971977819625e-04	0.000000000000000000000000000000e+00
-4.820064799950633641856256872416e+03	-3.496663957520864253296355439460e-04	1.039340592799681392468386098571e-04	0.000000000000000000000000000000e+00
-4.819964799950633278058376163244e+03	-3.499016303350870331530242385298e-04	1.043367970380708635233513170704e-04	0.000000000000000000000000000000e+00
-4.819864799950632914260495454073e+03	-3.501354798213691683211878924453e-04	1.047381600487081045698298242819e-04	0.000000000000000000000000000000e+00
-4.819764799950632550462614744902e+03	-3.503679374658230432845740232040e-04	1.051381465662391210538414987319e-04	0.000000000000000000000000000000e+00
-4.819664799950632186664734035730e+03	-3.505989965307530786299550218388e-04	1.055367548727625655411582750176e-04	0.000000000000000000000000000000e+00
-4.819564799950631822866853326559e+03	-3.508286502860178193707874072516e-04	1.059339832781301725481842845866e-04	0.000000000000000000000000000000e+00
-4.819464799950631459068972617388e+03	-3.510568920091699054476797048352e-04	1.063298301199598909407700864094e-04	0.000000000000000000000000000000e+00
-4.819364799950631095271091908216e+03	-3.512837149855960964389689493714e-04	1.067242937636484200218320306242e-04	0.000000000000000000000000000000e+00
-4.819264799950630731473211199045e+03	-3.515091125086571878510799393780e-04	1.071173726023830950976681308795e-04	0.000000000000000000000000000000e+00
-4.819164799950630367675330489874e+03	-3.517330778798281442493189885568e-04	1.075090650571532309431876939243e-04	0.000000000000000000000000000000e+00
-4.819064799950630003877449780703e+03	-3.519556044088379071280159315904e-04	1.078993695767608418508917700329e-04	0.000000000000000000000000000000e+00
-4.818964799950629640079569071531e+03	-3.521766854138096364615351241412e-04	1.082882846378308060262402046092e-04	0.000000000000000000000000000000e+00
-4.818864799950629276281688362360e+03	-3.523963142214005185744174486473e-04	1.086758087448203116990794181440e-04	0.000000000000000000000000000000e+00
-4.818764799950628912483807653189e+03	-3.526144841669419534822826900466e-04	1.090619404300278695542011919706e-04	0.000000000000000000000000000000e+00
-4.818664799950628548685926944017e+03	-3.528311885945794711821887901237e-04	1.094466782536015797729078702361e-04	0.000000000000000000000000000000e+00
-4.818564799950628184888046234846e+03	-3.530464208574127021530997261323e-04	1.098300208035468840785456312581e-04	0.000000000000000000000000000000e+00
-4.818464799950627821090165525675e+03	-3.532601743176355646967878865183e-04	1.102119666957336808132614236477e-04	0.000000000000000000000000000000e+00
-4.818364799950627457292284816504e+03	-3.534724423466760185978674524421e-04	1.105925145739028708086193475424e-04	0.000000000000000000000000000000e+00
-4.818264799950627093494404107332e+03	-3.536832183253361440444795249505e-04	1.109716631096722391823863884674e-04	0.000000000000000000000000000000e+00
-4.818164799950626729696523398161e+03	-3.538924956439321663388686278751e-04	1.113494110025417950342319084456e-04	0.000000000000000000000000000000e+00
-4.818064799950626365898642688990e+03	-3.541002677024342095574160893534e-04	1.117257569798985283827594261474e-04	0.000000000000000000000000000000e+00
-4.817964799950626002100761979818e+03	-3.543065279106063754713251690021e-04	1.121006997970204488185991253957e-04	0.000000000000000000000000000000e+00
-4.817864799950625638302881270647e+03	-3.545112696881465514167630637132e-04	1.124742382370801498190499012608e-04	0.000000000000000000000000000000e+00
-4.817764799950625274505000561476e+03	-3.547144864648262181650029134516e-04	1.128463711111477089888907587856e-04	0.000000000000000000000000000000e+00
-4.817664799950624910707119852304e+03	-3.549161716806304204228916798769e-04	1.132170972581930055425245007505e-04	0.000000000000000000000000000000e+00
-4.817564799950624546909239143133e+03	-3.551163187858973578625576550394e-04	1.135864155450873737122907680686e-04	0.000000000000000000000000000000e+00
-4.817464799950624183111358433962e+03	-3.553149212414582472016610914523e-04	1.139543248666047682658014617019e-04	0.000000000000000000000000000000e+00
-4.817364799950623819313477724791e+03	-3.555119725187770758634275836130e-04	1.143208241454221981868097368640e-04	0.000000000000000000000000000000e+00
-4.817264799950623455515597015619e+03	-3.557074661000901387962469524240e-04	1.146859123321196724651013787444e-04	0.000000000000000000000000000000e+00
-4.817164799950623091717716306448e+03	-3.559013954785457921337066267142e-04	1.150495884051794411549740626555e-04	0.000000000000000000000000000000e+00
-4.817064799950622727919835597277e+03	-3.560937541583438273838646548342e-04	1.154118513709847078851575274960e-04	0.000000000000000000000000000000e+00
-4.816964799950622364121954888105e+03	-3.562845356548752250892830861773e-04	1.157727002638176918474302579121e-04	0.000000000000000000000000000000e+00
-4.816864799950622000324074178934e+03	-3.564737334948614748061923584999e-04	1.161321341458571070265684554990e-04	0.000000000000000000000000000000e+00
-4.816764799950621636526193469763e+03	-3.566613412164939492937643095161e-04	1.164901521071750180140458308387e-04	0.000000000000000000000000000000e+00
-4.816664799950621272728312760592e+03	-3.568473523695733871236024370432e-04	1.168467532657331266155928406469e-04	0.000000000000000000000000000000e+00
-4.816564799950620908930432051420e+03	-3.570317605156489958184717892209e-04	1.172019367673784079374524336181e-04	0.000000000000000000000000000000e+00
-4.816464799950620545132551342249e+03	-3.572145592281578260415719761056e-04	1.175557017858381637139680853110e-04	0.000000000000000000000000000000e+00
-4.816364799950620181334670633078e+03	-3.573957420925637663150498113396e-04	1.179080475227144793239769660076e-04	0.000000000000000000000000000000e+00
-4.816264799950619817536789923906e+03	-3.575753027064967545789464509198e-04	1.182589732074780709434810854752e-04	0.000000000000000000000000000000e+00
-4.816164799950619453738909214735e+03	-3.577532346798916644894927863163e-04	1.186084780974615092820692585640e-04	0.000000000000000000000000000000e+00
-4.816064799950619089941028505564e+03	-3.579295316351272459275134618650e-04	1.189565614778518470081442037767e-04	0.000000000000000000000000000000e+00
-4.815964799950618726143147796392e+03	-3.581041872071650655068308921614e-04	1.193032226616826498629547748109e-04	0.000000000000000000000000000000e+00
-4.815864799950618362345267087221e+03	-3.582771950436880676119089095266e-04	1.196484609898254314634333250744e-04	0.000000000000000000000000000000e+00
-4.815764799950617998547386378050e+03	-3.584485488052393522759309085757e-04	1.199922758309804511362567369659e-04	0.000000000000000000000000000000e+00
-4.815664799950617634749505668879e+03	-3.586182421653607904285521179588e-04	1.203346665816669289932397401977e-04	0.000000000000000000000000000000e+00
-4.815564799950617270951624959707e+03	-3.587862688107314223032173750028e-04	1.206756326662126375904790509530e-04	0.000000000000000000000000000000e+00
-4.815464799950616907153744250536e+03	-3.589526224413059100545875246269e-04	1.210151735367429243813569561539e-04	0.000000000000000000000000000000e+00
-4.815364799950616543355863541365e+03	-3.591172967704527193254226968833e-04	1.213532886731690972007685624945e-04	0.000000000000000000000000000000e+00
-4.815264799950616179557982832193e+03	-3.592802855250924092336828330474e-04	1.216899775831761998856270223790e-04	0.000000000000000000000000000000e+00
-4.815164799950615815760102123022e+03	-3.594415824458357055191937146077e-04	1.220252398022102051367010489002e-04	0.000000000000000000000000000000e+00
-4.815064799950615451962221413851e+03	-3.596011812871214110599871194296e-04	1.223590748934645839642032516537e-04	0.000000000000000000000000000000e+00
-4.814964799950615088164340704679e+03	-3.597590758173543705987496021947e-04	1.226914824478662923747107615924e-04	0.000000000000000000000000000000e+00
-4.814864799950614724366459995508e+03	-3.599152598190431102086195291889e-04	1.230224620840611481943638327863e-04	0.000000000000000000000000000000e+00
-4.814764799950614360568579286337e+03	-3.600697270889375851792013616404e-04	1.233520134483985573707609528782e-04	0.000000000000000000000000000000e+00
-4.814664799950613996770698577166e+03	-3.602224714381666026419281934068e-04	1.236801362149157117262948668568e-04	0.000000000000000000000000000000e+00
-4.814564799950613632972817867994e+03	-3.603734866923752984055329129376e-04	1.240068300853210819800764852516e-04	0.000000000000000000000000000000e+00
-4.814464799950613269174937158823e+03	-3.605227666918623427409762438600e-04	1.243320947889774770889897981263e-04	0.000000000000000000000000000000e+00
-4.814364799950612905377056449652e+03	-3.606703052917170919562661612900e-04	1.246559300828842904371174249434e-04	0.000000000000000000000000000000e+00
-4.814264799950612541579175740480e+03	-3.608160963619567399712773081433e-04	1.249783357516592852392428580899e-04	0.000000000000000000000000000000e+00
-4.814164799950612177781295031309e+03	-3.609601337876629277914841686936e-04	1.252993116075197294230492151001e-04	0.000000000000000000000000000000e+00
-4.814064799950611813983414322138e+03	-3.611024114691187866625632363338e-04	1.256188574902629070950688117136e-04	0.000000000000000000000000000000e+00
-4.813964799950611450185533612967e+03	-3.612429233219453849138003143082e-04	1.259369732672461150106008043181e-04	0.000000000000000000000000000000e+00
-4.813864799950611086387652903795e+03	-3.613816632772381205913891921711e-04	1.262536588333659001021080925398e-04	0.000000000000000000000000000000e+00
-4.813764799950610722589772194624e+03	-3.615186252817032767220561950694e-04	1.265689141110368633267452276314e-04	0.000000000000000000000000000000e+00
-4.813664799950610358791891485453e+03	-3.616538032977939802654898659995e-04	1.268827390501697587824742052831e-04	0.000000000000000000000000000000e+00
-4.813564799950609994994010776281e+03	-3.617871913038462694869878966131e-04	1.271951336281489965129853914050e-04	0.000000000000000000000000000000e+00
-4.813464799950609631196130067110e+03	-3.619187832942151071199954337487e-04	1.275060978498095761064778930205e-04	0.000000000000000000000000000000e+00
-4.813364799950609267398249357939e+03	-3.620485732794098514275571432108e-04	1.278156317474134239832450621321e-04	0.000000000000000000000000000000e+00
-4.813264799950608903600368648767e+03	-3.621765552862301067345296434752e-04	1.281237353806250801619565082845e-04	0.000000000000000000000000000000e+00
-4.813164799950608539802487939596e+03	-3.623027233579008150182731995415e-04	1.284304088364868429248538683751e-04	0.000000000000000000000000000000e+00
-4.813064799950608176004607230425e+03	-3.624270715542076727599951624370e-04	1.287356522293932629616430851627e-04	0.000000000000000000000000000000e+00
-4.812964799950607812206726521254e+03	-3.625495939516321683253330387942e-04	1.290394657010650683072461308853e-04	0.000000000000000000000000000000e+00
-4.812864799950607448408845812082e+03	-3.626702846434864567146116876017e-04	1.293418494205224929683578638517e-04	0.000000000000000000000000000000e+00
-4.812764799950607084610965102911e+03	-3.627891377400479632625573955806e-04	1.296428035840579821337537058668e-04	0.000000000000000000000000000000e+00
-4.812664799950606720813084393740e+03	-3.629061473686941499683378253849e-04	1.299423284152083010734024526300e-04	0.000000000000000000000000000000e+00
-4.812564799950606357015203684568e+03	-3.630213076740367397245157210506e-04	1.302404241647260748314385292446e-04	0.000000000000000000000000000000e+00
-4.812464799950605993217322975397e+03	-3.631346128180557779156767406192e-04	1.305370911105507045028850665602e-04	0.000000000000000000000000000000e+00
-4.812364799950605629419442266226e+03	-3.632460569802339650676004101371e-04	1.308323295577786600941277983523e-04	0.000000000000000000000000000000e+00
-4.812264799950605265621561557055e+03	-3.633556343576900679245844649756e-04	1.311261398386332583873570278854e-04	0.000000000000000000000000000000e+00
-4.812164799950604901823680847883e+03	-3.634633391653128184177468096294e-04	1.314185223124337902837061031747e-04	0.000000000000000000000000000000e+00
-4.812064799950604538025800138712e+03	-3.635691656358942705322412347613e-04	1.317094773655639705200320888068e-04	0.000000000000000000000000000000e+00
-4.811964799950604174227919429541e+03	-3.636731080202629403340386371468e-04	1.319990054114400079149360678343e-04	0.000000000000000000000000000000e+00
-4.811864799950603810430038720369e+03	-3.637751605874168917865996153438e-04	1.322871068904778353580997674044e-04	0.000000000000000000000000000000e+00
-4.811764799950603446632158011198e+03	-3.638753176246566057271125682604e-04	1.325737822700599332238075023227e-04	0.000000000000000000000000000000e+00
-4.811664799950603082834277302027e+03	-3.639735734377175235820800480724e-04	1.328590320445014209480016909026e-04	0.000000000000000000000000000000e+00
-4.811564799950602719036396592855e+03	-3.640699223509024826626878645897e-04	1.331428567350156607143607523369e-04	0.000000000000000000000000000000e+00
-4.811464799950602355238515883684e+03	-3.641643587072139346197396925220e-04	1.334252568896792377241278249045e-04	0.000000000000000000000000000000e+00
-4.811364799950601991440635174513e+03	-3.642568768684859470581571816439e-04	1.337062330833962899446359928746e-04	0.000000000000000000000000000000e+00
-4.811264799950601627642754465342e+03	-3.643474712155159341009369455833e-04	1.339857859178622957567472706586e-04	0.000000000000000000000000000000e+00
-4.811164799950601263844873756170e+03	-3.644361361481962243227816777846e-04	1.342639160215273195012053442099e-04	0.000000000000000000000000000000e+00
-4.811064799950600900046993046999e+03	-3.645228660856453576331881460959e-04	1.345406240495585522935761968455e-04	0.000000000000000000000000000000e+00
-4.810964799950600536249112337828e+03	-3.646076554663393279494265630802e-04	1.348159106838023378431568044533e-04	0.000000000000000000000000000000e+00
-4.810864799950600172451231628656e+03	-3.646904987482422837684337135755e-04	1.350897766327456290657432758096e-04	0.000000000000000000000000000000e+00
-4.810764799950599808653350919485e+03	-3.647713904089372829488147065291e-04	1.353622226314767941750955015934e-04	0.000000000000000000000000000000e+00
-4.810664799950599444855470210314e+03	-3.648503249457566680220843569060e-04	1.356332494416458264632069363742e-04	0.000000000000000000000000000000e+00
-4.810564799950599081057589501143e+03	-3.649272968759122788735826947715e-04	1.359028578514240661895967621220e-04	0.000000000000000000000000000000e+00
-4.810464799950598717259708791971e+03	-3.650023007366252859526301044468e-04	1.361710486754632177391899361396e-04	0.000000000000000000000000000000e+00
-4.810364799950598353461828082800e+03	-3.650753310852560776927910879408e-04	1.364378227548539059942739326559e-04	0.000000000000000000000000000000e+00
-4.810264799950597989663947373629e+03	-3.651463824994334974108345370780e-04	1.367031809570834737649347445654e-04	0.000000000000000000000000000000e+00
-4.810164799950597625866066664457e+03	-3.652154495771842428360198784532e-04	1.369671241759933726436782031044e-04	0.000000000000000000000000000000e+00
-4.810064799950597262068185955286e+03	-3.652825269370616693281883513578e-04	1.372296533317358491286391819486e-04	0.000000000000000000000000000000e+00
-4.809964799950596898270305246115e+03	-3.653476092182745930958542857070e-04	1.374907693707301428558131828339e-04	0.000000000000000000000000000000e+00
-4.809864799950596534472424536943e+03	-3.654106910808156607334273857646e-04	1.377504732656180343099844298749e-04	0.000000000000000000000000000000e+00
-4.809764799950596170674543827772e+03	-3.654717672055895561281091410422e-04	1.380087660152187691194047847176e-04	0.000000000000000000000000000000e+00
-4.809664799950595806876663118601e+03	-3.655308322945409905263547400978e-04	1.382656486444835486696036674914e-04	0.000000000000000000000000000000e+00
-4.809564799950595443078782409430e+03	-3.655878810707823131295746144076e-04	1.385211222044492888807315500443e-04	0.000000000000000000000000000000e+00
-4.809464799950595079280901700258e+03	-3.656429082787209048494014851372e-04	1.387751877721919181989801428401e-04	0.000000000000000000000000000000e+00
-4.809364799950594715483020991087e+03	-3.656959086841862468023056642608e-04	1.390278464507789708565904662763e-04	0.000000000000000000000000000000e+00
-4.809264799950594351685140281916e+03	-3.657468770745568803839931071309e-04	1.392790993692217464509919278015e-04	0.000000000000000000000000000000e+00
-4.809164799950593987887259572744e+03	-3.657958082588868794528258465704e-04	1.395289476824267647925292834543e-04	0.000000000000000000000000000000e+00
-4.809064799950593624089378863573e+03	-3.658426970680322683031338026893e-04	1.397773925711467870713206052002e-04	0.000000000000000000000000000000e+00
-4.808964799950593260291498154402e+03	-3.658875383547768975374403499501e-04	1.400244352419310509775401962784e-04	0.000000000000000000000000000000e+00
-4.808864799950592896493617445230e+03	-3.659303269939582657285792599566e-04	1.402700769270751534559954487591e-04	0.000000000000000000000000000000e+00
-4.808764799950592532695736736059e+03	-3.659710578825929616110512743177e-04	1.405143188845702287292915855232e-04	0.000000000000000000000000000000e+00
-4.808664799950592168897856026888e+03	-3.660097259400017810117289318583e-04	1.407571623980515842199101594900e-04	0.000000000000000000000000000000e+00
-4.808564799950591805099975317717e+03	-3.660463261079345727300182744557e-04	1.409986087767468214762556222297e-04	0.000000000000000000000000000000e+00
-4.808464799950591441302094608545e+03	-3.660808533506949217876946800487e-04	1.412386593554232794723440891360e-04	0.000000000000000000000000000000e+00
-4.808364799950591077504213899374e+03	-3.661133026552643447877610771712e-04	1.414773154943349629114601739843e-04	0.000000000000000000000000000000e+00
-4.808264799950590713706333190203e+03	-3.661436690314262142227630381086e-04	1.417145785791689555337818928749e-04	0.000000000000000000000000000000e+00
-4.808164799950590349908452481031e+03	-3.661719475118894659426693749538e-04	1.419504500209911829027020768734e-04	0.000000000000000000000000000000e+00
-4.808064799950589986110571771860e+03	-3.661981331524119813621009900118e-04	1.421849312561916059850092297623e-04	0.000000000000000000000000000000e+00
-4.807964799950589622312691062689e+03	-3.662222210319236444069079805530e-04	1.424180237464289810501993915892e-04	0.000000000000000000000000000000e+00
-4.807864799950589258514810353518e+03	-3.662442062526490189899863736400e-04	1.426497289785748335232129502259e-04	0.000000000000000000000000000000e+00
-4.807764799950588894716929644346e+03	-3.662640839402299180668776124037e-04	1.428800484646571336815740194126e-04	0.000000000000000000000000000000e+00
-4.807664799950588530919048935175e+03	-3.662818492438472679599559267416e-04	1.431089837418031320958461405368e-04	0.000000000000000000000000000000e+00
-4.807564799950588167121168226004e+03	-3.662974973363431895230502011174e-04	1.433365363721818698094362387607e-04	0.000000000000000000000000000000e+00
-4.807464799950587803323287516832e+03	-3.663110234143422119443278539563e-04	1.435627079429459837869864635707e-04	0.000000000000000000000000000000e+00
-4.807364799950587439525406807661e+03	-3.663224226983726491795045898670e-04	1.437875000661730244717884108496e-04	0.000000000000000000000000000000e+00
-4.807264799950587075727526098490e+03	-3.663316904329871632334247877338e-04	1.440109143788061770320024779224e-04	0.000000000000000000000000000000e+00
-4.807164799950586711929645389318e+03	-3.663388218868834900719677616365e-04	1.442329525425944134007366637107e-04	0.000000000000000000000000000000e+00
-4.807064799950586348131764680147e+03	-3.663438123530244065924332819151e-04	1.444536162440322106352563746867e-04	0.000000000000000000000000000000e+00
-4.806964799950585984333883970976e+03	-3.663466571487576433838184719605e-04	1.446729071942984832296191788359e-04	0.000000000000000000000000000000e+00
-4.806864799950585620536003261805e+03	-3.663473516159353638062257108032e-04	1.448908271291952172717121261059e-04	0.000000000000000000000000000000e+00
-4.806764799950585256738122552633e+03	-3.663458911210332635995101657755e-04	1.451073778090853727638226411401e-04	0.000000000000000000000000000000e+00
-4.806664799950584892940241843462e+03	-3.663422710552693452312755795219e-04	1.453225610188302709471774853967e-04	0.000000000000000000000000000000e+00
-4.806564799950584529142361134291e+03	-3.663364868347224754044355599092e-04	1.455363785677265479456127250657e-04	0.000000000000000000000000000000e+00
-4.806464799950584165344480425119e+03	-3.663285339004503462535800029087e-04	1.457488322894423494677229591332e-04	0.000000000000000000000000000000e+00
-4.806364799950583801546599715948e+03	-3.663184077186072739110156426534e-04	1.459599240419532002483588017938e-04	0.000000000000000000000000000000e+00
-4.806264799950583437748719006777e+03	-3.663061037805615633919376072924e-04	1.461696557074771687587122492857e-04	0.000000000000000000000000000000e+00
-4.806164799950583073950838297606e+03	-3.662916176030126024290578534703e-04	1.463780291924095440254244282485e-04	0.000000000000000000000000000000e+00
-4.806064799950582710152957588434e+03	-3.662749447281075216263646066039e-04	1.465850464272569974536614134664e-04	0.000000000000000000000000000000e+00
-4.805964799950582346355076879263e+03	-3.662560807235574209320128069578e-04	1.467907093665710941288865543086e-04	0.000000000000000000000000000000e+00
-4.805864799950581982557196170092e+03	-3.662350211827534334808886828938e-04	1.469950199888814517529267433815e-04	0.000000000000000000000000000000e+00
-4.805764799950581618759315460920e+03	-3.662117617248821931259794570934e-04	1.471979802966281677435722574643e-04	0.000000000000000000000000000000e+00
-4.805664799950581254961434751749e+03	-3.661862979950410851293085556790e-04	1.473995923160937855482532921059e-04	0.000000000000000000000000000000e+00
-4.805564799950580891163554042578e+03	-3.661586256643531173821104474086e-04	1.475998580973347730667388777448e-04	0.000000000000000000000000000000e+00
-4.805464799950580527365673333406e+03	-3.661287404300814121542451129443e-04	1.477987797141123776575866166638e-04	0.000000000000000000000000000000e+00
-4.805364799950580163567792624235e+03	-3.660966380157430473223090228174e-04	1.479963592638229932536148014677e-04	0.000000000000000000000000000000e+00
-4.805264799950579799769911915064e+03	-3.660623141712231144381806124954e-04	1.481925988674279853762882908086e-04	0.000000000000000000000000000000e+00
-4.805164799950579435972031205893e+03	-3.660257646728876925953932719437e-04	1.483875006693830282591267666348e-04	0.000000000000000000000000000000e+00
-4.805064799950579072174150496721e+03	-3.659869853236970391359428322886e-04	1.485810668375667914498095001363e-04	0.000000000000000000000000000000e+00
-4.804964799950578708376269787550e+03	-3.659459719533179129953570640765e-04	1.487732995632092198364654356268e-04	0.000000000000000000000000000000e+00
-4.804864799950578344578389078379e+03	-3.659027204182359522578737998089e-04	1.489642010608192444678227195354e-04	0.000000000000000000000000000000e+00
-4.804764799950577980780508369207e+03	-3.658572266018672385599896923480e-04	1.491537735681119512722719866460e-04	0.000000000000000000000000000000e+00
-4.804664799950577616982627660036e+03	-3.658094864146697530737917247734e-04	1.493420193459352347808977157229e-04	0.000000000000000000000000000000e+00
-4.804564799950577253184746950865e+03	-3.657594957942542361790938532096e-04	1.495289406781959097494233423831e-04	0.000000000000000000000000000000e+00
-4.804464799950576889386866241693e+03	-3.657072507054949387153564011044e-04	1.497145398717853890992873777677e-04	0.000000000000000000000000000000e+00
-4.804364799950576525588985532522e+03	-3.656527471406395600819760893785e-04	1.498988192565046571273074116348e-04	0.000000000000000000000000000000e+00
-4.804264799950576161791104823351e+03	-3.655959811194190779183588180246e-04	1.500817811849889445597466819393e-04	0.000000000000000000000000000000e+00
-4.804164799950575797993224114180e+03	-3.655369486891571983132320777798e-04	1.502634280326317530850771531092e-04	0.000000000000000000000000000000e+00
-4.804064799950575434195343405008e+03	-3.654756459248791012825452462209e-04	1.504437621975083377856563515707e-04	0.000000000000000000000000000000e+00
-4.803964799950575070397462695837e+03	-3.654120689294200236170440110328e-04	1.506227861002987829935895192079e-04	0.000000000000000000000000000000e+00
-4.803864799950574706599581986666e+03	-3.653462138335334080489757990762e-04	1.508005021842105089404512119344e-04	0.000000000000000000000000000000e+00
-4.803764799950574342801701277494e+03	-3.652780767959985103177089627025e-04	1.509769129149002092008663433731e-04	0.000000000000000000000000000000e+00
-4.803664799950573979003820568323e+03	-3.652076540037276809747002204176e-04	1.511520207803954086653308586108e-04	0.000000000000000000000000000000e+00
-4.803564799950573615205939859152e+03	-3.651349416718732135075931033441e-04	1.513258282910153980967832287874e-04	0.000000000000000000000000000000e+00
-4.803464799950573251408059149981e+03	-3.650599360439336503632301589306e-04	1.514983379792917079012526393456e-04	0.000000000000000000000000000000e+00
-4.803364799950572887610178440809e+03	-3.649826333918599263403392818361e-04	1.516695523998880669024752476659e-04	0.000000000000000000000000000000e+00
-4.803264799950572523812297731638e+03	-3.649030300161607530406993049610e-04	1.518394741295198732255328222251e-04	0.000000000000000000000000000000e+00
-4.803164799950572160014417022467e+03	-3.648211222460077864798710933769e-04	1.520081057668731501844594511397e-04	0.000000000000000000000000000000e+00
-4.803064799950571796216536313295e+03	-3.647369064393403610170596440554e-04	1.521754499325229600687620079569e-04	0.000000000000000000000000000000e+00
-4.802964799950571432418655604124e+03	-3.646503789829695727636726942933e-04	1.523415092688514655642345596576e-04	0.000000000000000000000000000000e+00
-4.802864799950571068620774894953e+03	-3.645615362926822545716620815881e-04	1.525062864399652593373063469429e-04	0.000000000000000000000000000000e+00
-4.802764799950570704822894185781e+03	-3.644703748133440836601271151096e-04	1.526697841316124225688466431450e-04	0.000000000000000000000000000000e+00
-4.802664799950570341025013476610e+03	-3.643768910190027976621351957220e-04	1.528320050510989600717204339730e-04	0.000000000000000000000000000000e+00
-4.802564799950569977227132767439e+03	-3.642810814129903264693699505017e-04	1.529929519272047475173664787818e-04	0.000000000000000000000000000000e+00
-4.802464799950569613429252058268e+03	-3.641829425280250324969966158051e-04	1.531526275100990720865606897760e-04	0.000000000000000000000000000000e+00
-4.802364799950569249631371349096e+03	-3.640824709263130835867894319335e-04	1.533110345712555768089846441882e-04	0.000000000000000000000000000000e+00
-4.802264799950568885833490639925e+03	-3.639796631996496632799331649721e-04	1.534681759033668525370880386660e-04	0.000000000000000000000000000000e+00
-4.802164799950568522035609930754e+03	-3.638745159695195305685211373259e-04	1.536240543202583251885390280833e-04	0.000000000000000000000000000000e+00
-4.802064799950568158237729221582e+03	-3.637670258871972001762928883295e-04	1.537786726568019261482400672492e-04	0.000000000000000000000000000000e+00
-4.801964799950567794439848512411e+03	-3.636571896338467433686114649305e-04	1.539320337688290579389316370396e-04	0.000000000000000000000000000000e+00
-4.801864799950567430641967803240e+03	-3.635450039206208840310285967945e-04	1.540841405330432346311442248776e-04	0.000000000000000000000000000000e+00
-4.801764799950567066844087094069e+03	-3.634304654887598779074153743096e-04	1.542349958469321530470097503240e-04	0.000000000000000000000000000000e+00
-4.801664799950566703046206384897e+03	-3.633135711096897413167894352881e-04	1.543846026286792760730953721904e-04	0.000000000000000000000000000000e+00
-4.801564799950566339248325675726e+03	-3.631943175851201003993817817417e-04	1.545329638170750365024769257261e-04	0.000000000000000000000000000000e+00
-4.801464799950565975450444966555e+03	-3.630727017471416066818346024547e-04	1.546800823714274445656174927777e-04	0.000000000000000000000000000000e+00
-4.801364799950565611652564257383e+03	-3.629487204583227563312042285304e-04	1.548259612714723702005942262971e-04	0.000000000000000000000000000000e+00
-4.801264799950565247854683548212e+03	-3.628223706118062757280950947347e-04	1.549706035172832019070759956847e-04	0.000000000000000000000000000000e+00
-4.801164799950564884056802839041e+03	-3.626936491314050733589247066391e-04	1.551140121291801261295406622054e-04	0.000000000000000000000000000000e+00
-4.801064799950564520258922129869e+03	-3.625625529716977038172109892855e-04	1.552561901476389458545690480662e-04	0.000000000000000000000000000000e+00
-4.800964799950564156461041420698e+03	-3.624290791181231812835561445496e-04	1.553971406331993571070526627409e-04	0.000000000000000000000000000000e+00
-4.800864799950563792663160711527e+03	-3.622932245870755761651960114023e-04	1.555368666663728730806953715060e-04	0.000000000000000000000000000000e+00
-4.800764799950563428865280002356e+03	-3.621549864259979070041373105937e-04	1.556753713475501790623745090869e-04	0.000000000000000000000000000000e+00
-4.800664799950563065067399293184e+03	-3.620143617134756529145345194109e-04	1.558126577969081349907959355150e-04	0.000000000000000000000000000000e+00
-4.800564799950562701269518584013e+03	-3.618713475593296697088718794078e-04	1.559487291543162359140628492327e-04	0.000000000000000000000000000000e+00
-4.800464799950562337471637874842e+03	-3.617259411047086723432764099329e-04	1.560835885792426658714299181341e-04	0.000000000000000000000000000000e+00
-4.800364799950561973673757165670e+03	-3.615781395221812836819619274564e-04	1.562172392506598096739711678538e-04	0.000000000000000000000000000000e+00
-4.800264799950561609875876456499e+03	-3.614279400158273785302609493186e-04	1.563496843669494936347047486791e-04	0.000000000000000000000000000000e+00
-4.800164799950561246077995747328e+03	-3.612753398213292650373307246525e-04	1.564809271458076028824685232976e-04	0.000000000000000000000000000000e+00
-4.800064799950560882280115038157e+03	-3.611203362060619445270126526282e-04	1.566109708241482920999809724805e-04	0.000000000000000000000000000000e+00
-4.799964799950560518482234328985e+03	-3.609629264691831002781485793207e-04	1.567398186580078438961960429765e-04	0.000000000000000000000000000000e+00
-4.799864799950560154684353619814e+03	-3.608031079417225984139194761013e-04	1.568674739224479850775717526545e-04	0.000000000000000000000000000000e+00
-4.799764799950559790886472910643e+03	-3.606408779866713924799892510009e-04	1.569939399114587421334154893060e-04	0.000000000000000000000000000000e+00
-4.799664799950559427088592201471e+03	-3.604762339990699401316709415966e-04	1.571192199378609714605775637963e-04	0.000000000000000000000000000000e+00
-4.799564799950559063290711492300e+03	-3.603091734060960777200066651460e-04	1.572433173332083745921128326017e-04	0.000000000000000000000000000000e+00
-4.799464799950558699492830783129e+03	-3.601396936671523527767613259698e-04	1.573662354476890797450733261442e-04	0.000000000000000000000000000000e+00
-4.799364799950558335694950073957e+03	-3.599677922739529770286559529069e-04	1.574879776500267625823775707872e-04	0.000000000000000000000000000000e+00
-4.799264799950557971897069364786e+03	-3.597934667506100746801889211923e-04	1.576085473273814146089738530421e-04	0.000000000000000000000000000000e+00
-4.799164799950557608099188655615e+03	-3.596167146537194970155881801332e-04	1.577279478852496778871344895734e-04	0.000000000000000000000000000000e+00
-4.799064799950557244301307946444e+03	-3.594375335724461491097858623078e-04	1.578461827473646105456095423136e-04	0.000000000000000000000000000000e+00
-4.798964799950556880503427237272e+03	-3.592559211286085575978721529111e-04	1.579632553555952354483460364776e-04	0.000000000000000000000000000000e+00
-4.798864799950556516705546528101e+03	-3.590718749767632758142232862753e-04	1.580791691698454654469579994114e-04	0.000000000000000000000000000000e+00
-4.798764799950556152907665818930e+03	-3.588853928042884757800001782613e-04	1.581939276679527846877076902032e-04	0.000000000000000000000000000000e+00
-4.798664799950555789109785109758e+03	-3.586964723314670522996694401741e-04	1.583075343455864149224548986794e-04	0.000000000000000000000000000000e+00
-4.798564799950555425311904400587e+03	-3.585051113115692933766553984754e-04	1.584199927161450210336829380608e-04	0.000000000000000000000000000000e+00
-4.798464799950555061514023691416e+03	-3.583113075309347916874713746438e-04	1.585313063106541184039272041062e-04	0.000000000000000000000000000000e+00
-4.798364799950554697716142982244e+03	-3.581150588090540850053078436588e-04	1.586414786776629923942261157777e-04	0.000000000000000000000000000000e+00
-4.798264799950554333918262273073e+03	-3.579163629986496461023171011817e-04	1.587505133831412112467573738428e-04	0.000000000000000000000000000000e+00
-4.798164799950553970120381563902e+03	-3.577152179857561137103771908841e-04	1.588584140103747324116595374122e-04	0.000000000000000000000000000000e+00
-4.798064799950553606322500854731e+03	-3.575116216898003066414213346746e-04	1.589651841598616565081475426879e-04	0.000000000000000000000000000000e+00
-4.797964799950553242524620145559e+03	-3.573055720636805331763552473490e-04	1.590708274492074933946506032356e-04	0.000000000000000000000000000000e+00
-4.797864799950552878726739436388e+03	-3.570970670938452499326709599359e-04	1.591753475130200758732440524668e-04	0.000000000000000000000000000000e+00
-4.797764799950552514928858727217e+03	-3.568861048003714496815175216682e-04	1.592787480028040939233208161951e-04	0.000000000000000000000000000000e+00
-4.797664799950552151130978018045e+03	-3.566726832370421275929250892744e-04	1.593810325868551410442852667160e-04	0.000000000000000000000000000000e+00
-4.797564799950551787333097308874e+03	-3.564568004914234222203772706195e-04	1.594822049501534624426496433713e-04	0.000000000000000000000000000000e+00
-4.797464799950551423535216599703e+03	-3.562384546849411059640799770420e-04	1.595822687942572695382614789139e-04	0.000000000000000000000000000000e+00
-4.797364799950551059737335890532e+03	-3.560176439729566960634699057664e-04	1.596812278371956749997706559441e-04	0.000000000000000000000000000000e+00
-4.797264799950550695939455181360e+03	-3.557943665448426982279850339097e-04	1.597790858133611940992274691453e-04	0.000000000000000000000000000000e+00
-4.797164799950550332141574472189e+03	-3.555686206240574707970747425634e-04	1.598758464734019208060289418682e-04	0.000000000000000000000000000000e+00
-4.797064799950549968343693763018e+03	-3.553404044682194383789064495716e-04	1.599715135841132701999961485129e-04	0.000000000000000000000000000000e+00
-4.796964799950549604545813053846e+03	-3.551097163691809260183118723830e-04	1.600660909283294498339084155347e-04	0.000000000000000000000000000000e+00
-4.796864799950549240747932344675e+03	-3.548765546531011260029953024997e-04	1.601595823048143076797883432860e-04	0.000000000000000000000000000000e+00
-4.796764799950548876950051635504e+03	-3.546409176805186309888728857231e-04	1.602519915281520987600238914439e-04	0.000000000000000000000000000000e+00
-4.796664799950548513152170926332e+03	-3.544028038464235334445429081995e-04	1.603433224286376554672955974112e-04	0.000000000000000000000000000000e+00
-4.796564799950548149354290217161e+03	-3.541622115803286577340180940610e-04	1.604335788521663139390149854790e-04	0.000000000000000000000000000000e+00
-4.796464799950547785556409507990e+03	-3.539191393463404669388061574153e-04	1.605227646601234067508939817870e-04	0.000000000000000000000000000000e+00
-4.796364799950547421758528798819e+03	-3.536735856432291565283609902082e-04	1.606108837292733490346996472198e-04	0.000000000000000000000000000000e+00
-4.796264799950547057960648089647e+03	-3.534255490044984227698821044328e-04	1.606979399516484806505201010651e-04	0.000000000000000000000000000000e+00
-4.796164799950546694162767380476e+03	-3.531750279984543637763760859372e-04	1.607839372344374475731071383322e-04	0.000000000000000000000000000000e+00
-4.796064799950546330364886671305e+03	-3.529220212282741095041749268546e-04	1.608688794998732580175671014189e-04	0.000000000000000000000000000000e+00
-4.795964799950545966567005962133e+03	-3.526665273320735843887163696309e-04	1.609527706851209319892370697147e-04	0.000000000000000000000000000000e+00
-4.795864799950545602769125252962e+03	-3.524085449829747278792380082990e-04	1.610356147421648797830179278279e-04	0.000000000000000000000000000000e+00
-4.795764799950545238971244543791e+03	-3.521480728891722270824937712774e-04	1.611174156376958739068927517479e-04	0.000000000000000000000000000000e+00
-4.795664799950544875173363834620e+03	-3.518851097939996530952755371402e-04	1.611981773529976144296305129444e-04	0.000000000000000000000000000000e+00
-4.795564799950544511375483125448e+03	-3.516196544759948926055226348097e-04	1.612779038838330774880552853645e-04	0.000000000000000000000000000000e+00
-4.795464799950544147577602416277e+03	-3.513517057489650373923451009972e-04	1.613565992403304301134464582290e-04	0.000000000000000000000000000000e+00
-4.795364799950543783779721707106e+03	-3.510812624620506775148520706153e-04	1.614342674468685655871785789017e-04	0.000000000000000000000000000000e+00
-4.795264799950543419981840997934e+03	-3.508083234997895439796766758889e-04	1.615109125419623677458180743827e-04	0.000000000000000000000000000000e+00
-4.795164799950543056183960288763e+03	-3.505328877821796093074147027124e-04	1.615865385781476500255682271501e-04	0.000000000000000000000000000000e+00
-4.795064799950542692386079579592e+03	-3.502549542647416459979770042565e-04	1.616611496218656337207908446629e-04	0.000000000000000000000000000000e+00
-4.794964799950542328588198870420e+03	-3.499745219385810260544211747202e-04	1.617347497533472907172563681755e-04	0.000000000000000000000000000000e+00
-4.794864799950541964790318161249e+03	-3.496915898304488699854797317812e-04	1.618073430664970899141991145243e-04	0.000000000000000000000000000000e+00
-4.794764799950541600992437452078e+03	-3.494061570028028163373279291193e-04	1.618789336687767165413182057776e-04	0.000000000000000000000000000000e+00
-4.794664799950541237194556742907e+03	-3.491182225538670322838308290869e-04	1.619495256810881951645836318576e-04	0.000000000000000000000000000000e+00
-4.794564799950540873396676033735e+03	-3.488277856176915736954868840769e-04	1.620191232376568500617164403366e-04	0.000000000000000000000000000000e+00
-4.794464799950540509598795324564e+03	-3.485348453642113115275025236883e-04	1.620877304859138861269085563066e-04	0.000000000000000000000000000000e+00
-4.794364799950540145800914615393e+03	-3.482394009993038824259115049387e-04	1.621553515863786174098365444607e-04	0.000000000000000000000000000000e+00
-4.794264799950539782003033906221e+03	-3.479414517648474767033683896500e-04	1.622219907125405059192951862101e-04	0.000000000000000000000000000000e+00
-4.794164799950539418205153197050e+03	-3.476409969387777047430954091567e-04	1.622876520507406854307991261877e-04	0.000000000000000000000000000000e+00
-4.794064799950539054407272487879e+03	-3.473380358351438128815258377102e-04	1.623523398000533497689129580621e-04	0.000000000000000000000000000000e+00
-4.793964799950538690609391778708e+03	-3.470325678041644656100783716823e-04	1.624160581721667887238752525647e-04	0.000000000000000000000000000000e+00
-4.793864799950538326811511069536e+03	-3.467245922322828230455193931903e-04	1.624788113912640173924079034506e-04	0.000000000000000000000000000000e+00
-4.793764799950537963013630360365e+03	-3.464141085422209136689131181441e-04	1.625406036939031886780909763601e-04	0.000000000000000000000000000000e+00
-4.793664799950537599215749651194e+03	-3.461011161930335191735941258173e-04	1.626014393288977347411944363031e-04	0.000000000000000000000000000000e+00
-4.793564799950537235417868942022e+03	-3.457856146801612461615105242885e-04	1.626613225571961289777495052178e-04	0.000000000000000000000000000000e+00
-4.793464799950536871619988232851e+03	-3.454676035354831641586981216818e-04	1.627202576517613769480768981524e-04	0.000000000000000000000000000000e+00
-4.793364799950536507822107523680e+03	-3.451470823273686304791252332791e-04	1.627782488974502362547719380714e-04	0.000000000000000000000000000000e+00
-4.793264799950536144024226814508e+03	-3.448240506607286814076684944297e-04	1.628353005908920840549836128730e-04	0.000000000000000000000000000000e+00
-4.793164799950535780226346105337e+03	-3.444985081770665560213506850573e-04	1.628914170403675948373134474423e-04	0.000000000000000000000000000000e+00
-4.793064799950535416428465396166e+03	-3.441704545545276779094923114144e-04	1.629466025656870387279540057790e-04	0.000000000000000000000000000000e+00
-4.792964799950535052630584686995e+03	-3.438398895079491490028855693595e-04	1.630008614980683087462842717486e-04	0.000000000000000000000000000000e+00
-4.792864799950534688832703977823e+03	-3.435068127889083760412303192311e-04	1.630541981800147041149762205947e-04	0.000000000000000000000000000000e+00
-4.792764799950534325034823268652e+03	-3.431712241857711007293751936942e-04	1.631066169651924425195582690762e-04	0.000000000000000000000000000000e+00
-4.792664799950533961236942559481e+03	-3.428331235237388877924724628343e-04	1.631581222183078200022726678142e-04	0.000000000000000000000000000000e+00
-4.792564799950533597439061850309e+03	-3.424925106648958540896121593988e-04	1.632087183149841540154983965394e-04	0.000000000000000000000000000000e+00
-4.792464799950533233641181141138e+03	-3.421493855082549098364785855608e-04	1.632584096416384825296852500998e-04	0.000000000000000000000000000000e+00
-4.792364799950532869843300431967e+03	-3.418037479898031866763774555551e-04	1.633072005953578836705275545427e-04	0.000000000000000000000000000000e+00
-4.792264799950532506045419722795e+03	-3.414555980825467610198509227359e-04	1.633550955837756869359206346459e-04	0.000000000000000000000000000000e+00
-4.792164799950532142247539013624e+03	-3.411049357965549979135322367085e-04	1.634020990249472507320482872473e-04	0.000000000000000000000000000000e+00
-4.792064799950531778449658304453e+03	-3.407517611790040817573710363320e-04	1.634482153472256585943073181610e-04	0.000000000000000000000000000000e+00
-4.791964799950531414651777595282e+03	-3.403960743142196796601206543187e-04	1.634934489891369275172544606178e-04	0.000000000000000000000000000000e+00
-4.791864799950531050853896886110e+03	-3.400378753237194421644995490084e-04	1.635378043992552433896076058417e-04	0.000000000000000000000000000000e+00
-4.791764799950530687056016176939e+03	-3.396771643662543655600716263621e-04	1.635812860360776814332151030129e-04	0.000000000000000000000000000000e+00
-4.791664799950530323258135467768e+03	-3.393139416378497747253661920297e-04	1.636238983678988453268621228176e-04	0.000000000000000000000000000000e+00
-4.791564799950529959460254758596e+03	-3.389482073718456012385857878400e-04	1.636656458726851539643709632088e-04	0.000000000000000000000000000000e+00
-4.791464799950529595662374049425e+03	-3.385799618389358483366846641616e-04	1.637065330379489926874297944792e-04	0.000000000000000000000000000000e+00
-4.791364799950529231864493340254e+03	-3.382092053472076764036868823382e-04	1.637465643606225121527153465451e-04	0.000000000000000000000000000000e+00
-4.791264799950528868066612631083e+03	-3.378359382421795126770491801693e-04	1.637857443469312645686897234043e-04	0.000000000000000000000000000000e+00
-4.791164799950528504268731921911e+03	-3.374601609068386730630462189140e-04	1.638240775122675688818540962188e-04	0.000000000000000000000000000000e+00
-4.791064799950528140470851212740e+03	-3.370818737616784418510695875426e-04	1.638615683810636049124592750204e-04	0.000000000000000000000000000000e+00
-4.790964799950527776672970503569e+03	-3.367010772647340672257543214840e-04	1.638982214866643990699990318660e-04	0.000000000000000000000000000000e+00
-4.790864799950527412875089794397e+03	-3.363177719116185399386709242719e-04	1.639340413712004034928887419298e-04	0.000000000000000000000000000000e+00
-4.790764799950527049077209085226e+03	-3.359319582355575046182794007876e-04	1.639690325854600209780354003186e-04	0.000000000000000000000000000000e+00
-4.790664799950526685279328376055e+03	-3.355436368074234121383625506496e-04	1.640031996887618046497558932373e-04	0.000000000000000000000000000000e+00
-4.790564799950526321481447666883e+03	-3.351528082357691840954816431264e-04	1.640365472488264678933150841900e-04	0.000000000000000000000000000000e+00
-4.790464799950525957683566957712e+03	-3.347594731668611183449113521959e-04	1.640690798416486774480294030809e-04	0.000000000000000000000000000000e+00
-4.790364799950525593885686248541e+03	-3.343636322847109813849453274770e-04	1.641008020513686025548816260766e-04	0.000000000000000000000000000000e+00
-4.790264799950525230087805539370e+03	-3.339652863111077754805500195090e-04	1.641317184701433285788640947800e-04	0.000000000000000000000000000000e+00
-4.790164799950524866289924830198e+03	-3.335644360056484215848460195275e-04	1.641618336980179182656158776155e-04	0.000000000000000000000000000000e+00
-4.790064799950524502492044121027e+03	-3.331610821657680627898290293132e-04	1.641911523427964729980599312142e-04	0.000000000000000000000000000000e+00
-4.789964799950524138694163411856e+03	-3.327552256267695546254614669124e-04	1.642196790199127874772255797353e-04	0.000000000000000000000000000000e+00
-4.789864799950523774896282702684e+03	-3.323468672618523590475692053303e-04	1.642474183523009501929623699112e-04	0.000000000000000000000000000000e+00
-4.789764799950523411098401993513e+03	-3.319360079821405710640003228207e-04	1.642743749702655915289478683050e-04	0.000000000000000000000000000000e+00
-4.789664799950523047300521284342e+03	-3.315226487367105658900234832487e-04	1.643005535113521589727497707045e-04	0.000000000000000000000000000000e+00
-4.789564799950522683502640575171e+03	-3.311067905126176161116624552250e-04	1.643259586202167857500733294529e-04	0.000000000000000000000000000000e+00
-4.789464799950522319704759865999e+03	-3.306884343349220751681616370377e-04	1.643505949484960510387915322283e-04	0.000000000000000000000000000000e+00
-4.789364799950521955906879156828e+03	-3.302675812667148561030394660065e-04	1.643744671546766317627580322736e-04	0.000000000000000000000000000000e+00
-4.789264799950521592108998447657e+03	-3.298442324091420429534038394337e-04	1.643975799039646020199140208362e-04	0.000000000000000000000000000000e+00
-4.789164799950521228311117738485e+03	-3.294183889014290684583985413525e-04	1.644199378681547325103950996095e-04	0.000000000000000000000000000000e+00
-4.789064799950520864513237029314e+03	-3.289900519209039701958030565976e-04	1.644415457254994918090407196587e-04	0.000000000000000000000000000000e+00
-4.788964799950520500715356320143e+03	-3.285592226830201046175461421228e-04	1.644624081605778579025234353850e-04	0.000000000000000000000000000000e+00
-4.788864799950520136917475610971e+03	-3.281259024413781563538072827413e-04	1.644825298641641026214238463510e-04	0.000000000000000000000000000000e+00
-4.788764799950519773119594901800e+03	-3.276900924877473343654887827370e-04	1.645019155330961966015451691803e-04	0.000000000000000000000000000000e+00
-4.788664799950519409321714192629e+03	-3.272517941520859717854929904490e-04	1.645205698701442684553364337319e-04	0.000000000000000000000000000000e+00
-4.788564799950519045523833483458e+03	-3.268110088025615836589132801038e-04	1.645384975838787115776096214859e-04	0.000000000000000000000000000000e+00
-4.788464799950518681725952774286e+03	-3.263677378455698946911611724175e-04	1.645557033885382367411481796537e-04	0.000000000000000000000000000000e+00
-4.788364799950518317928072065115e+03	-3.259219827257533791051158367225e-04	1.645721920038977349569353503256e-04	0.000000000000000000000000000000e+00
-4.788264799950517954130191355944e+03	-3.254737449260190957668614775145e-04	1.645879681551360319141652510666e-04	0.000000000000000000000000000000e+00
-4.788164799950517590332310646772e+03	-3.250230259675559270002298539737e-04	1.646030365727033442646565220002e-04	0.000000000000000000000000000000e+00
-4.788064799950517226534429937601e+03	-3.245698274098507874092789382559e-04	1.646174019921888172224289093037e-04	0.000000000000000000000000000000e+00
-4.787964799950516862736549228430e+03	-3.241141508507045074401198281322e-04	1.646310691541876555874651666400e-04	0.000000000000000000000000000000e+00
-4.787864799950516498938668519258e+03	-3.236559979262466869506797984002e-04	1.646440428041683631896902051395e-04	0.000000000000000000000000000000e+00
-4.787764799950516135140787810087e+03	-3.231953703109502235198136066430e-04	1.646563276923396570722984977309e-04	0.000000000000000000000000000000e+00
-4.787664799950515771342907100916e+03	-3.227322697176448107643509377596e-04	1.646679285735173003599185470591e-04	0.000000000000000000000000000000e+00
-4.787564799950515407545026391745e+03	-3.222666978975297861348403571924e-04	1.646788502069908267065601048529e-04	0.000000000000000000000000000000e+00
-4.787464799950515043747145682573e+03	-3.217986566401865450304242699531e-04	1.646890973563901292182898306038e-04	0.000000000000000000000000000000e+00
-4.787364799950514679949264973402e+03	-3.213281477735898165014327698685e-04	1.646986747895518867455810774203e-04	0.000000000000000000000000000000e+00
-4.787264799950514316151384264231e+03	-3.208551731641186679014343674510e-04	1.647075872783858546503921171933e-04	0.000000000000000000000000000000e+00
-4.787164799950513952353503555059e+03	-3.203797347165665337573314808139e-04	1.647158395987411013631357414866e-04	0.000000000000000000000000000000e+00
-4.787064799950513588555622845888e+03	-3.199018343741505399080438110104e-04	1.647234365302720823093229896017e-04	0.000000000000000000000000000000e+00
-4.786964799950513224757742136717e+03	-3.194214741185202313319968503436e-04	1.647303828563045783109353159546e-04	0.000000000000000000000000000000e+00
-4.786864799950512860959861427546e+03	-3.189386559697656494533068993746e-04	1.647366833637015526726338210395e-04	0.000000000000000000000000000000e+00
-4.786764799950512497161980718374e+03	-3.184533819864245420862280955276e-04	1.647423428427288185325882974297e-04	0.000000000000000000000000000000e+00
-4.786664799950512133364100009203e+03	-3.179656542654888144380787018406e-04	1.647473660869207875284692121909e-04	0.000000000000000000000000000000e+00
-4.786564799950511769566219300032e+03	-3.174754749424106006414070257904e-04	1.647517578929458660977336315057e-04	0.000000000000000000000000000000e+00
-4.786464799950511405768338590860e+03	-3.169828461911071968738762283380e-04	1.647555230604719601981283938485e-04	0.000000000000000000000000000000e+00
-4.786364799950511041970457881689e+03	-3.164877702239656150073887630469e-04	1.647586663920317089776501617848e-04	0.000000000000000000000000000000e+00
-4.786264799950510678172577172518e+03	-3.159902492918463231055814510739e-04	1.647611926928877726546140980446e-04	0.000000000000000000000000000000e+00
-4.786164799950510314374696463346e+03	-3.154902856840861727696911920305e-04	1.647631067708979035572880444960e-04	0.000000000000000000000000000000e+00
-4.786064799950509950576815754175e+03	-3.149878817285007843833344320927e-04	1.647644134363800442685810132559e-04	0.000000000000000000000000000000e+00
-4.785964799950509586778935045004e+03	-3.144830397913860649955486437079e-04	1.647651175019772360353514928377e-04	0.000000000000000000000000000000e+00
-4.785864799950509222981054335833e+03	-3.139757622775191298926389382729e-04	1.647652237825224458625528178857e-04	0.000000000000000000000000000000e+00
-4.785764799950508859183173626661e+03	-3.134660516301584110183953146844e-04	1.647647370949033936073785389098e-04	0.000000000000000000000000000000e+00
-4.785664799950508495385292917490e+03	-3.129539103310431148730064165875e-04	1.647636622579272706531905434701e-04	0.000000000000000000000000000000e+00
-4.785564799950508131587412208319e+03	-3.124393409003920298906697983199e-04	1.647620040921852959531213045352e-04	0.000000000000000000000000000000e+00
-4.785464799950507767789531499147e+03	-3.119223458969014122453555781789e-04	1.647597674199173804938933773911e-04	0.000000000000000000000000000000e+00
-4.785364799950507403991650789976e+03	-3.114029279177423837655924732104e-04	1.647569570648764664989871508993e-04	0.000000000000000000000000000000e+00
-4.785264799950507040193770080805e+03	-3.108810895985574624875158455950e-04	1.647535778521930834722430958550e-04	0.000000000000000000000000000000e+00
-4.785164799950506676395889371634e+03	-3.103568336134563884765036334556e-04	1.647496346082396060858665798321e-04	0.000000000000000000000000000000e+00
-4.785064799950506312598008662462e+03	-3.098301626750114075477260389135e-04	1.647451321604946204886499305786e-04	0.000000000000000000000000000000e+00
-4.784964799950505948800127953291e+03	-3.093010795342515792047399791898e-04	1.647400753374071008788143144486e-04	0.000000000000000000000000000000e+00
-4.784864799950505585002247244120e+03	-3.087695869806564340567800464044e-04	1.647344689682606131819059269716e-04	0.000000000000000000000000000000e+00
-4.784764799950505221204366534948e+03	-3.082356878421491975551804731737e-04	1.647283178830374374135292470100e-04	0.000000000000000000000000000000e+00
-4.784664799950504857406485825777e+03	-3.076993849850888211074073641527e-04	1.647216269122826900420802909153e-04	0.000000000000000000000000000000e+00
-4.784564799950504493608605116606e+03	-3.071606813142616337203305576509e-04	1.647144008869683108262083059969e-04	0.000000000000000000000000000000e+00
-4.784464799950504129810724407434e+03	-3.066195797728721804918661231198e-04	1.647066446383570496522774639914e-04	0.000000000000000000000000000000e+00
-4.784364799950503766012843698263e+03	-3.060760833425333021610981187877e-04	1.646983629978665075819371788057e-04	0.000000000000000000000000000000e+00
-4.784264799950503402214962989092e+03	-3.055301950432555641370968579906e-04	1.646895607969329339542036150235e-04	0.000000000000000000000000000000e+00
-4.784164799950503038417082279921e+03	-3.049819179334358723761078113768e-04	1.646802428668752132229213813730e-04	0.000000000000000000000000000000e+00
-4.784064799950502674619201570749e+03	-3.044312551098454929475456420818e-04	1.646704140387586349537907270957e-04	0.000000000000000000000000000000e+00
-4.783964799950502310821320861578e+03	-3.038782097076172584483588767768e-04	1.646600791432587993466662990016e-04	0.000000000000000000000000000000e+00
-4.783864799950501947023440152407e+03	-3.033227849002320154758738368628e-04	1.646492430105253872325843378377e-04	0.000000000000000000000000000000e+00
-4.783764799950501583225559443235e+03	-3.027649838995044215793350783628e-04	1.646379104700459300707898746552e-04	0.000000000000000000000000000000e+00
-4.783664799950501219427678734064e+03	-3.022048099555681459002509647860e-04	1.646260863505095799457639271779e-04	0.000000000000000000000000000000e+00
-4.783564799950500855629798024893e+03	-3.016422663568600398206753787633e-04	1.646137754796709066693050083074e-04	0.000000000000000000000000000000e+00
-4.783464799950500491831917315722e+03	-3.010773564301038197205118152056e-04	1.646009826842135322522847618032e-04	0.000000000000000000000000000000e+00
-4.783364799950500128034036606550e+03	-3.005100835402929365831881103333e-04	1.645877127896139551117837829253e-04	0.000000000000000000000000000000e+00
-4.783264799950499764236155897379e+03	-2.999404510906727408699190551289e-04	1.645739706200052658580101905272e-04	0.000000000000000000000000000000e+00
-4.783164799950499400438275188208e+03	-2.993684625227219968726655174862e-04	1.645597609980408088711095748735e-04	0.000000000000000000000000000000e+00
-4.783064799950499036640394479036e+03	-2.987941213161335839154642002313e-04	1.645450887447579522981921940072e-04	0.000000000000000000000000000000e+00
-4.782964799950498672842513769865e+03	-2.982174309887943844041280350154e-04	1.645299586794418038402515458429e-04	0.000000000000000000000000000000e+00
-4.782864799950498309044633060694e+03	-2.976383950967646839849689577306e-04	1.645143756194889265390829402591e-04	0.000000000000000000000000000000e+00
-4.782764799950497945246752351522e+03	-2.970570172342567585518913197973e-04	1.644983443802711087743106954662e-04	0.000000000000000000000000000000e+00
-4.782664799950497581448871642351e+03	-2.964733010336124854715300624974e-04	1.644818697749990800503067100991e-04	0.000000000000000000000000000000e+00
-4.782564799950497217650990933180e+03	-2.958872501652807379679543942075e-04	1.644649566145863080982719717227e-04	0.000000000000000000000000000000e+00
-4.782464799950496853853110224009e+03	-2.952988683377935326748731093005e-04	1.644476097075127688732637531999e-04	0.000000000000000000000000000000e+00
-4.782364799950496490055229514837e+03	-2.947081592977417977170795371222e-04	1.644298338596887978663857454720e-04	0.000000000000000000000000000000e+00
-4.782264799950496126257348805666e+03	-2.941151268297502734301585025634e-04	1.644116338743188601018152539268e-04	0.000000000000000000000000000000e+00
-4.782164799950495762459468096495e+03	-2.935197747564517083487811710540e-04	1.643930145517654827641562675922e-04	0.000000000000000000000000000000e+00
-4.782064799950495398661587387323e+03	-2.929221069384604046736964022557e-04	1.643739806894130794055752797789e-04	0.000000000000000000000000000000e+00
-4.781964799950495034863706678152e+03	-2.923221272743448421668754910741e-04	1.643545370815319367832629815496e-04	0.000000000000000000000000000000e+00
-4.781864799950494671065825968981e+03	-2.917198397005998683657879144704e-04	1.643346885191421474867873309123e-04	0.000000000000000000000000000000e+00
-4.781764799950494307267945259809e+03	-2.911152481916179130157218413189e-04	1.643144397898776509856638705642e-04	0.000000000000000000000000000000e+00
-4.781664799950493943470064550638e+03	-2.905083567596595519808011509610e-04	1.642937956778502204668174213609e-04	0.000000000000000000000000000000e+00
-4.781564799950493579672183841467e+03	-2.898991694548235290539162090084e-04	1.642727609635136394074239607477e-04	0.000000000000000000000000000000e+00
-4.781464799950493215874303132296e+03	-2.892876903650156393543735333651e-04	1.642513404235277968325895647794e-04	0.000000000000000000000000000000e+00
-4.781364799950492852076422423124e+03	-2.886739236159173958851109631496e-04	1.642295388306228909932465986898e-04	0.000000000000000000000000000000e+00
-4.781264799950492488278541713953e+03	-2.880578733709535034675230935619e-04	1.642073609534637143592128438740e-04	0.000000000000000000000000000000e+00
-4.781164799950492124480661004782e+03	-2.874395438312590074156349650991e-04	1.641848115565138844021420005959e-04	0.000000000000000000000000000000e+00
-4.781064799950491760682780295610e+03	-2.868189392356454122182118915418e-04	1.641618953999003725340716242087e-04	0.000000000000000000000000000000e+00
-4.780964799950491396884899586439e+03	-2.861960638605662581197830451885e-04	1.641386172392777891004822521381e-04	0.000000000000000000000000000000e+00
-4.780864799950491033087018877268e+03	-2.855709220200818845500356779610e-04	1.641149818256929665289539643780e-04	0.000000000000000000000000000000e+00
-4.780764799950490669289138168097e+03	-2.849435180658234346116886026579e-04	1.640909939054495424778229439866e-04	0.000000000000000000000000000000e+00
-4.780664799950490305491257458925e+03	-2.843138563869564258874966800050e-04	1.640666582199725971949466618582e-04	0.000000000000000000000000000000e+00
-4.780564799950489941693376749754e+03	-2.836819414101431286248655716520e-04	1.640419795056733992966863100449e-04	0.000000000000000000000000000000e+00
-4.780464799950489577895496040583e+03	-2.830477775995046186598147475166e-04	1.640169624938142057569978593534e-04	0.000000000000000000000000000000e+00
-4.780364799950489214097615331411e+03	-2.824113694565819087690938804514e-04	1.639916119103731974217946776307e-04	0.000000000000000000000000000000e+00
-4.780264799950488850299734622240e+03	-2.817727215202963752908871253311e-04	1.639659324759093874182558359109e-04	0.000000000000000000000000000000e+00
-4.780164799950488486501853913069e+03	-2.811318383669095342242139068389e-04	1.639399289054277735096232238021e-04	0.000000000000000000000000000000e+00
-4.780064799950488122703973203897e+03	-2.804887246099821125969175916737e-04	1.639136059082444633449443527340e-04	0.000000000000000000000000000000e+00
-4.779964799950487758906092494726e+03	-2.798433849003321982618075480787e-04	1.638869681878519623391410320323e-04	0.000000000000000000000000000000e+00
-4.779864799950487395108211785555e+03	-2.791958239259929560119322111689e-04	1.638600204417844886581323571306e-04	0.000000000000000000000000000000e+00
-4.779764799950487031310331076384e+03	-2.785460464121693679138969113041e-04	1.638327673614834779393378827450e-04	0.000000000000000000000000000000e+00
-4.779664799950486667512450367212e+03	-2.778940571211944857502040839847e-04	1.638052136321631693273437324621e-04	0.000000000000000000000000000000e+00
-4.779564799950486303714569658041e+03	-2.772398608524847076796382427943e-04	1.637773639326762186146230204642e-04	0.000000000000000000000000000000e+00
-4.779464799950485939916688948870e+03	-2.765834624424945670066733338643e-04	1.637492229353795824327993946312e-04	0.000000000000000000000000000000e+00
-4.779364799950485576118808239698e+03	-2.759248667646706535891421019357e-04	1.637207953060003211287476432290e-04	0.000000000000000000000000000000e+00
-4.779264799950485212320927530527e+03	-2.752640787294049389347105893933e-04	1.636920857035016726912374229741e-04	0.000000000000000000000000000000e+00
-4.779164799950484848523046821356e+03	-2.746011032839871797255060226206e-04	1.636630987799492350977942356494e-04	0.000000000000000000000000000000e+00
-4.779064799950484484725166112185e+03	-2.739359454125568876618757041541e-04	1.636338391803771486615604047188e-04	0.000000000000000000000000000000e+00
-4.778964799950484120927285403013e+03	-2.732686101360543235241906678823e-04	1.636043115426545765337534854567e-04	0.000000000000000000000000000000e+00
-4.778864799950483757129404693842e+03	-2.725991025121710033436717157684e-04	1.635745204973521309960160508012e-04	0.000000000000000000000000000000e+00
-4.778764799950483393331523984671e+03	-2.719274276352991203710429690688e-04	1.635444706676085979083629107222e-04	0.000000000000000000000000000000e+00
-4.778664799950483029533643275499e+03	-2.712535906364808044148595467249e-04	1.635141666689977695773455801387e-04	0.000000000000000000000000000000e+00
-4.778564799950482665735762566328e+03	-2.705775966833561343473368854262e-04	1.634836131093952505191624346992e-04	0.000000000000000000000000000000e+00
-4.778464799950482301937881857157e+03	-2.698994509801107711394196897459e-04	1.634528145888456426935292364888e-04	0.000000000000000000000000000000e+00
-4.778364799950481938140001147985e+03	-2.692191587674226693240042695976e-04	1.634217756994297578426039718735e-04	0.000000000000000000000000000000e+00
-4.778264799950481574342120438814e+03	-2.685367253224082463580746349407e-04	1.633905010251319111450746257574e-04	0.000000000000000000000000000000e+00
-4.778164799950481210544239729643e+03	-2.678521559585677388332092263568e-04	1.633589951417075130258443893538e-04	0.000000000000000000000000000000e+00
-4.778064799950480846746359020472e+03	-2.671654560257299081647841543230e-04	1.633272626165507151758254922314e-04	0.000000000000000000000000000000e+00
-4.777964799950480482948478311300e+03	-2.664766309099958789194384500831e-04	1.632953080085622734121675314611e-04	0.000000000000000000000000000000e+00
-4.777864799950480119150597602129e+03	-2.657856860336824892515616980404e-04	1.632631358680174918536487371767e-04	0.000000000000000000000000000000e+00
-4.777764799950479755352716892958e+03	-2.650926268552647197679350554722e-04	1.632307507364344381466103595102e-04	0.000000000000000000000000000000e+00
-4.777664799950479391554836183786e+03	-2.643974588693176887115032780429e-04	1.631981571464422129009996798032e-04	0.000000000000000000000000000000e+00
-4.777564799950479027756955474615e+03	-2.637001876064575629429742598120e-04	1.631653596216494901769561431948e-04	0.000000000000000000000000000000e+00
-4.777464799950478663959074765444e+03	-2.630008186332820352415495790410e-04	1.631323626765131663916147397586e-04	0.000000000000000000000000000000e+00
-4.777364799950478300161194056273e+03	-2.622993575523100968742429284219e-04	1.630991708162071989612895706045e-04	0.000000000000000000000000000000e+00
-4.777264799950477936363313347101e+03	-2.615958100019208343832433083520e-04	1.630657885364916617840919110805e-04	0.000000000000000000000000000000e+00
-4.777164799950477572565432637930e+03	-2.608901816562919553227350988323e-04	1.630322203235819091427655225246e-04	0.000000000000000000000000000000e+00
-4.777064799950477208767551928759e+03	-2.601824782253371213733283973113e-04	1.629984706540179835530107732566e-04	0.000000000000000000000000000000e+00
-4.776964799950476844969671219587e+03	-2.594727054546429561958376108777e-04	1.629645439945342133471889445318e-04	0.000000000000000000000000000000e+00
-4.776864799950476481171790510416e+03	-2.587608691254051317132134357735e-04	1.629304448019289457832980971830e-04	0.000000000000000000000000000000e+00
-4.776764799950476117373909801245e+03	-2.580469750543639122913885941557e-04	1.628961775229345783095463717771e-04	0.000000000000000000000000000000e+00
-4.776664799950475753576029092073e+03	-2.573310290937387773482769581790e-04	1.628617465940876711440882251836e-04	0.000000000000000000000000000000e+00
-4.776564799950475389778148382902e+03	-2.566130371311626102819036798763e-04	1.628271564415993038002494763816e-04	0.000000000000000000000000000000e+00
-4.776464799950475025980267673731e+03	-2.558930050896149658266887083613e-04	1.627924114812256755572411615063e-04	0.000000000000000000000000000000e+00
-4.776364799950474662182386964560e+03	-2.551709389273546868884268157274e-04	1.627575161181388685611992617197e-04	0.000000000000000000000000000000e+00
-4.776264799950474298384506255388e+03	-2.544468446378519792781813801952e-04	1.627224747467978277666589281836e-04	0.000000000000000000000000000000e+00
-4.776164799950473934586625546217e+03	-2.537207282497195648743315565810e-04	1.626872917508195577184632041323e-04	0.000000000000000000000000000000e+00
-4.776064799950473570788744837046e+03	-2.529925958266431842633159554623e-04	1.626519715028505361741062440473e-04	0.000000000000000000000000000000e+00
-4.775964799950473206990864127874e+03	-2.522624534673115030691814553165e-04	1.626165183644383987766196542069e-04	0.000000000000000000000000000000e+00
-4.775864799950472843192983418703e+03	-2.515303073053453677618285233564e-04	1.625809366859036779375674575121e-04	0.000000000000000000000000000000e+00
-4.775764799950472479395102709532e+03	-2.507961635092260856833012994116e-04	1.625452308062120025059643646514e-04	0.000000000000000000000000000000e+00
-4.775664799950472115597222000360e+03	-2.500600282822233256033173098842e-04	1.625094050528463245422483574032e-04	0.000000000000000000000000000000e+00
-4.775564799950471751799341291189e+03	-2.493219078623221509130591933001e-04	1.624734637416794984579593297269e-04	0.000000000000000000000000000000e+00
-4.775464799950471388001460582018e+03	-2.485818085221493480875543102826e-04	1.624374111768470227857436016805e-04	0.000000000000000000000000000000e+00
-4.775364799950471024203579872847e+03	-2.478397365688991588368594864988e-04	1.624012516506200801049558668510e-04	0.000000000000000000000000000000e+00
-4.775264799950470660405699163675e+03	-2.470956983442582533157250157529e-04	1.623649894432787667026413247484e-04	0.000000000000000000000000000000e+00
-4.775164799950470296607818454504e+03	-2.463497002243301070220637960517e-04	1.623286288229855932850609345763e-04	0.000000000000000000000000000000e+00
-4.775064799950469932809937745333e+03	-2.456017486195585645437911015421e-04	1.622921740456592296347054782402e-04	0.000000000000000000000000000000e+00
-4.774964799950469569012057036161e+03	-2.448518499746506985742522388705e-04	1.622556293548484390026898083192e-04	0.000000000000000000000000000000e+00
-4.774864799950469205214176326990e+03	-2.441000107684991810366725850656e-04	1.622189989816064190769617781029e-04	0.000000000000000000000000000000e+00
-4.774764799950468841416295617819e+03	-2.433462375141037868468696370172e-04	1.621822871443651700555654837643e-04	0.000000000000000000000000000000e+00
-4.774664799950468477618414908648e+03	-2.425905367584922200496072575149e-04	1.621454980488103506108821250109e-04	0.000000000000000000000000000000e+00
-4.774564799950468113820534199476e+03	-2.418329150826403436437550542593e-04	1.621086358877562693791424264234e-04	0.000000000000000000000000000000e+00
-4.774464799950467750022653490305e+03	-2.410733791013917317810899554331e-04	1.620717048410211203954278680328e-04	0.000000000000000000000000000000e+00
-4.774364799950467386224772781134e+03	-2.403119354633764359185227332816e-04	1.620347090753025437893236615494e-04	0.000000000000000000000000000000e+00
-4.774264799950467022426892071962e+03	-2.395485908509291004490210363898e-04	1.619976527440534575311148479670e-04	0.000000000000000000000000000000e+00
-4.774164799950466658629011362791e+03	-2.387833519800065091263918670705e-04	1.619605399873581331234712044065e-04	0.000000000000000000000000000000e+00
-4.774064799950466294831130653620e+03	-2.380162256001042912333803824865e-04	1.619233749318085694487295844723e-04	0.000000000000000000000000000000e+00
-4.773964799950465931033249944448e+03	-2.372472184941731127537367651570e-04	1.618861616903810834566107557109e-04	0.000000000000000000000000000000e+00
-4.773864799950465567235369235277e+03	-2.364763374785340814977080414749e-04	1.618489043623133074277509191319e-04	0.000000000000000000000000000000e+00
-4.773764799950465203437488526106e+03	-2.357035894027934474961177846453e-04	1.618116070329813488675591015564e-04	0.000000000000000000000000000000e+00
-4.773664799950464839639607816935e+03	-2.349289811497567883984138870090e-04	1.617742737737773027657806057533e-04	0.000000000000000000000000000000e+00
-4.773564799950464475841727107763e+03	-2.341525196353423275089783439640e-04	1.617369086419870349066035819519e-04	0.000000000000000000000000000000e+00
-4.773464799950464112043846398592e+03	-2.333742118084937910375137315455e-04	1.616995156806682362293087207306e-04	0.000000000000000000000000000000e+00
-4.773364799950463748245965689421e+03	-2.325940646510923979876916956044e-04	1.616620989185288024495706915573e-04	0.000000000000000000000000000000e+00
-4.773264799950463384448084980249e+03	-2.318120851778682537346065739570e-04	1.616246623698055931515199512560e-04	0.000000000000000000000000000000e+00
-4.773164799950463020650204271078e+03	-2.310282804363111743960884636451e-04	1.615872100341432721949674888862e-04	0.000000000000000000000000000000e+00
-4.773064799950462656852323561907e+03	-2.302426575065807251574412362061e-04	1.615497458964737173287701255120e-04	0.000000000000000000000000000000e+00
-4.772964799950462293054442852736e+03	-2.294552235014155809698227495019e-04	1.615122739268954840143044382472e-04	0.000000000000000000000000000000e+00
-4.772864799950461929256562143564e+03	-2.286659855660423451475388167964e-04	1.614747980805538113500269270517e-04	0.000000000000000000000000000000e+00
-4.772764799950461565458681434393e+03	-2.278749508780836090238164359789e-04	1.614373222975208177314143664915e-04	0.000000000000000000000000000000e+00
-4.772664799950461201660800725222e+03	-2.270821266474653339802192153485e-04	1.613998505026759946665015910128e-04	0.000000000000000000000000000000e+00
-4.772564799950460837862920016050e+03	-2.262875201163237184800308687826e-04	1.613623866055870800621796501417e-04	0.000000000000000000000000000000e+00
-4.772464799950460474065039306879e+03	-2.254911385589111977399007225031e-04	1.613249345003912296660913971991e-04	0.000000000000000000000000000000e+00
-4.772364799950460110267158597708e+03	-2.246929892815020097206202276396e-04	1.612874980656765408742331358027e-04	0.000000000000000000000000000000e+00
-4.772264799950459746469277888536e+03	-2.238930796222968666511071722525e-04	1.612500811643638204840450756095e-04	0.000000000000000000000000000000e+00
-4.772164799950459382671397179365e+03	-2.230914169513272199765752112910e-04	1.612126876435888132334250943956e-04	0.000000000000000000000000000000e+00
-4.772064799950459018873516470194e+03	-2.222880086703586850500197202862e-04	1.611753213345846471801769972387e-04	0.000000000000000000000000000000e+00
-4.771964799950458655075635761023e+03	-2.214828622127938966175630941535e-04	1.611379860525646856572734577639e-04	0.000000000000000000000000000000e+00
-4.771864799950458291277755051851e+03	-2.206759850435747408875508668302e-04	1.611006855966056773837163929031e-04	0.000000000000000000000000000000e+00
-4.771764799950457927479874342680e+03	-2.198673846590838286581270910602e-04	1.610634237495313402562663318562e-04	0.000000000000000000000000000000e+00
-4.771664799950457563681993633509e+03	-2.190570685870454805538320997016e-04	1.610262042777961077714976578790e-04	0.000000000000000000000000000000e+00
-4.771564799950457199884112924337e+03	-2.182450443864259262156252150433e-04	1.609890309313694175489400928214e-04	0.000000000000000000000000000000e+00
-4.771464799950456836086232215166e+03	-2.174313196473329613898212153700e-04	1.609519074436202437997089909061e-04	0.000000000000000000000000000000e+00
-4.771364799950456472288351505995e+03	-2.166159019909149002856146859486e-04	1.609148375312019821608416902947e-04	0.000000000000000000000000000000e+00
-4.771264799950456108490470796824e+03	-2.157987990692588774113008787126e-04	1.608778248939377953155571709942e-04	0.000000000000000000000000000000e+00
-4.771164799950455744692590087652e+03	-2.149800185652886073094103291936e-04	1.608408732147061754539502098638e-04	0.000000000000000000000000000000e+00
-4.771064799950455380894709378481e+03	-2.141595681926613853503227336006e-04	1.608039861593269133095002176859e-04	0.000000000000000000000000000000e+00
-4.770964799950455017096828669310e+03	-2.133374556956646006349032074212e-04	1.607671673764475279815033825770e-04	0.000000000000000000000000000000e+00
-4.770864799950454653298947960138e+03	-2.125136888491113815354005556202e-04	1.607304204974299407029936226365e-04	0.000000000000000000000000000000e+00
-4.770764799950454289501067250967e+03	-2.116882754582358888706394850487e-04	1.606937491362376093945868449353e-04	0.000000000000000000000000000000e+00
-4.770664799950453925703186541796e+03	-2.108612233585878230346377648630e-04	1.606571568893229613739226380176e-04	0.000000000000000000000000000000e+00
-4.770564799950453561905305832624e+03	-2.100325404159262263938112713646e-04	1.606206473355152055358663343299e-04	0.000000000000000000000000000000e+00
-4.770464799950453198107425123453e+03	-2.092022345261129062134186629152e-04	1.605842240359086595287430032641e-04	0.000000000000000000000000000000e+00
-4.770364799950452834309544414282e+03	-2.083703136150049360121594421713e-04	1.605478905337512937710059413021e-04	0.000000000000000000000000000000e+00
-4.770264799950452470511663705111e+03	-2.075367856383468045510659605313e-04	1.605116503543336820437198442235e-04	0.000000000000000000000000000000e+00
-4.770164799950452106713782995939e+03	-2.067016585816617516707660584530e-04	1.604755070048784128689672856538e-04	0.000000000000000000000000000000e+00
-4.770064799950451742915902286768e+03	-2.058649404601425620276594630198e-04	1.604394639744299345691241898137e-04	0.000000000000000000000000000000e+00
-4.769964799950451379118021577597e+03	-2.050266393185417625188993184793e-04	1.604035247337446171665698013697e-04	0.000000000000000000000000000000e+00
-4.769864799950451015320140868425e+03	-2.041867632310611420810159133410e-04	1.603676927351813021743742737613e-04	0.000000000000000000000000000000e+00
-4.769764799950450651522260159254e+03	-2.033453203012406480722912283099e-04	1.603319714125923402779638760052e-04	0.000000000000000000000000000000e+00
-4.769664799950450287724379450083e+03	-2.025023186618468218692101778799e-04	1.602963641812149000673293208763e-04	0.000000000000000000000000000000e+00
-4.769564799950449923926498740911e+03	-2.016577664747603942062281756620e-04	1.602608744375627104501030872896e-04	0.000000000000000000000000000000e+00
-4.769464799950449560128618031740e+03	-2.008116719308634197296153933721e-04	1.602255055593182909556143611596e-04	0.000000000000000000000000000000e+00
-4.769364799950449196330737322569e+03	-1.999640432499258423451604649301e-04	1.601902609052254259844327854978e-04	0.000000000000000000000000000000e+00
-4.769264799950448832532856613398e+03	-1.991148886804912745192991385679e-04	1.601551438149822353691070775383e-04	0.000000000000000000000000000000e+00
-4.769164799950448468734975904226e+03	-1.982642164997623700044282468724e-04	1.601201576091345430905010793765e-04	0.000000000000000000000000000000e+00
-4.769064799950448104937095195055e+03	-1.974120350134854376226989369769e-04	1.600853055889697609901617392225e-04	0.000000000000000000000000000000e+00
-4.768964799950447741139214485884e+03	-1.965583525558345942638865944119e-04	1.600505910364109893231215897558e-04	0.000000000000000000000000000000e+00
-4.768864799950447377341333776712e+03	-1.957031774892951589417400271032e-04	1.600160172139118220421133420572e-04	0.000000000000000000000000000000e+00
-4.768764799950447013543453067541e+03	-1.948465182045466402745159673060e-04	1.599815873643513689222189766426e-04	0.000000000000000000000000000000e+00
-4.768664799950446649745572358370e+03	-1.939883831203449379189385215483e-04	1.599473047109297384714421408347e-04	0.000000000000000000000000000000e+00
-4.768564799950446285947691649199e+03	-1.931287806834041374283439385096e-04	1.599131724570640629423667888886e-04	0.000000000000000000000000000000e+00
-4.768464799950445922149810940027e+03	-1.922677193682775190642503249094e-04	1.598791937862848214994132556299e-04	0.000000000000000000000000000000e+00
-4.768364799950445558351930230856e+03	-1.914052076772381871371669914694e-04	1.598453718621326512770719485701e-04	0.000000000000000000000000000000e+00
-4.768264799950445194554049521685e+03	-1.905412541401588861957744347464e-04	1.598117098280555921190060342241e-04	0.000000000000000000000000000000e+00
-4.768164799950444830756168812513e+03	-1.896758673143914648503982611771e-04	1.597782108073068734182403671795e-04	0.000000000000000000000000000000e+00
-4.768064799950444466958288103342e+03	-1.888090557846455806549623712698e-04	1.597448779028429720078935405425e-04	0.000000000000000000000000000000e+00
-4.767964799950444103160407394171e+03	-1.879408281628668628878559010431e-04	1.597117141972221579428875548601e-04	0.000000000000000000000000000000e+00
-4.767864799950443739362526684999e+03	-1.870711930881146145468768571263e-04	1.596787227525035823827437297950e-04	0.000000000000000000000000000000e+00
-4.767764799950443375564645975828e+03	-1.862001592264387554026550120057e-04	1.596459066101467720501932978650e-04	0.000000000000000000000000000000e+00
-4.767664799950443011766765266657e+03	-1.853277352707563042661514929321e-04	1.596132687909115573706569923829e-04	0.000000000000000000000000000000e+00
-4.767564799950442647968884557486e+03	-1.844539299407272920500178159386e-04	1.595808122947584342925936295998e-04	0.000000000000000000000000000000e+00
-4.767464799950442284171003848314e+03	-1.835787519826300514137057406927e-04	1.595485401007494682089349335996e-04	0.000000000000000000000000000000e+00
-4.767364799950441920373123139143e+03	-1.827022101692359372024365704590e-04	1.595164551669495231391721068448e-04	0.000000000000000000000000000000e+00
-4.767264799950441556575242429972e+03	-1.818243132996835589951928335850e-04	1.594845604303281414327458920255e-04	0.000000000000000000000000000000e+00
-4.767164799950441192777361720800e+03	-1.809450701993523360263521615465e-04	1.594528588066617216280340674217e-04	0.000000000000000000000000000000e+00
-4.767064799950440828979481011629e+03	-1.800644897197356184264521727911e-04	1.594213531904362655174794971558e-04	0.000000000000000000000000000000e+00
-4.766964799950440465181600302458e+03	-1.791825807383131308365975531416e-04	1.593900464547505317885328635086e-04	0.000000000000000000000000000000e+00
-4.766864799950440101383719593287e+03	-1.782993521584229281318895177222e-04	1.593589414512197317656816419884e-04	0.000000000000000000000000000000e+00
-4.766764799950439737585838884115e+03	-1.774148129091327819387147179953e-04	1.593280410098796588333480706012e-04	0.000000000000000000000000000000e+00
-4.766664799950439373787958174944e+03	-1.765289719451109437357849696326e-04	1.592973479390912515396561133230e-04	0.000000000000000000000000000000e+00
-4.766564799950439009990077465773e+03	-1.756418382464965284844166104605e-04	1.592668650254457530113932905991e-04	0.000000000000000000000000000000e+00
-4.766464799950438646192196756601e+03	-1.747534208187691122122348064138e-04	1.592365950336702769447871919084e-04	0.000000000000000000000000000000e+00
-4.766364799950438282394316047430e+03	-1.738637286926180314412804239765e-04	1.592065407065338614872596068039e-04	0.000000000000000000000000000000e+00
-4.766264799950437918596435338259e+03	-1.729727709238109507796504749066e-04	1.591767047647540110101582744306e-04	0.000000000000000000000000000000e+00
-4.766164799950437554798554629087e+03	-1.720805565930619426221609424843e-04	1.591470899069037799825748757954e-04	0.000000000000000000000000000000e+00
-4.766064799950437191000673919916e+03	-1.711870948058990789600319892827e-04	1.591176988093193176310863323764e-04	0.000000000000000000000000000000e+00
-4.765964799950436827202793210745e+03	-1.702923946925314268793782979117e-04	1.590885341260078191753107867967e-04	0.000000000000000000000000000000e+00
-4.765864799950436463404912501574e+03	-1.693964654077155290636674811466e-04	1.590595984885561817948756990759e-04	0.000000000000000000000000000000e+00
-4.765764799950436099607031792402e+03	-1.684993161306213150900379371677e-04	1.590308945060399858570376885325e-04	0.000000000000000000000000000000e+00
-4.765664799950435735809151083231e+03	-1.676009560646975519396933984595e-04	1.590024247649330182453886184391e-04	0.000000000000000000000000000000e+00
-4.765564799950435372011270374060e+03	-1.667013944375367524072112379585e-04	1.589741918290173106845936112919e-04	0.000000000000000000000000000000e+00
-4.765464799950435008213389664888e+03	-1.658006405007394329885472838981e-04	1.589461982392937201662153068327e-04	0.000000000000000000000000000000e+00
-4.765364799950434644415508955717e+03	-1.648987035297780736134432011397e-04	1.589184465138930514756243628227e-04	0.000000000000000000000000000000e+00
-4.765264799950434280617628246546e+03	-1.639955928238602913312588205130e-04	1.588909391479874778745073893305e-04	0.000000000000000000000000000000e+00
-4.765164799950433916819747537374e+03	-1.630913177057917700513156589182e-04	1.588636786137028020400585592853e-04	0.000000000000000000000000000000e+00
-4.765064799950433553021866828203e+03	-1.621858875218384313417196995744e-04	1.588366673600309338446057161320e-04	0.000000000000000000000000000000e+00
-4.764964799950433189223986119032e+03	-1.612793116415882257574238023423e-04	1.588099078127430999717029092011e-04	0.000000000000000000000000000000e+00
-4.764864799950432825426105409861e+03	-1.603715994578124091722581834318e-04	1.587834023743034872130919232802e-04	0.000000000000000000000000000000e+00
-4.764764799950432461628224700689e+03	-1.594627603863262227997660280820e-04	1.587571534237833736566414266633e-04	0.000000000000000000000000000000e+00
-4.764664799950432097830343991518e+03	-1.585528038658491937432787333151e-04	1.587311633167758832905352983644e-04	0.000000000000000000000000000000e+00
-4.764564799950431734032463282347e+03	-1.576417393578647579196333472495e-04	1.587054343853111742883299495332e-04	0.000000000000000000000000000000e+00
-4.764464799950431370234582573175e+03	-1.567295763464795577222382627625e-04	1.586799689377722236052065118983e-04	0.000000000000000000000000000000e+00
-4.764364799950431006436701864004e+03	-1.558163243382821975830526683993e-04	1.586547692588110994652006446870e-04	0.000000000000000000000000000000e+00
-4.764264799950430642638821154833e+03	-1.549019928622013219082081958433e-04	1.586298376092658572646815207108e-04	0.000000000000000000000000000000e+00
-4.764164799950430278840940445662e+03	-1.539865914693635032782503824222e-04	1.586051762260778420516454945144e-04	0.000000000000000000000000000000e+00
-4.764064799950429915043059736490e+03	-1.530701297329503988119137058987e-04	1.585807873222096144212589496902e-04	0.000000000000000000000000000000e+00
-4.763964799950429551245179027319e+03	-1.521526172480554457439733129220e-04	1.585566730865634456175417010826e-04	0.000000000000000000000000000000e+00
-4.763864799950429187447298318148e+03	-1.512340636315402317424450018279e-04	1.585328356839002463159193911935e-04	0.000000000000000000000000000000e+00
-4.763764799950428823649417608976e+03	-1.503144785218901604943730898611e-04	1.585092772547591459270793778913e-04	0.000000000000000000000000000000e+00
-4.763664799950428459851536899805e+03	-1.493938715790698191360208468836e-04	1.584859999153775868968585527341e-04	0.000000000000000000000000000000e+00
-4.763564799950428096053656190634e+03	-1.484722524843777493718660620559e-04	1.584630057576119611072174020450e-04	0.000000000000000000000000000000e+00
-4.763464799950427732255775481462e+03	-1.475496309403007307026189920407e-04	1.584402968488588425884089350149e-04	0.000000000000000000000000000000e+00
-4.763364799950427368457894772291e+03	-1.466260166703677112875342514187e-04	1.584178752319766810170709181449e-04	0.000000000000000000000000000000e+00
-4.763264799950427004660014063120e+03	-1.457014194190031696005821482132e-04	1.583957429252081457356216009913e-04	0.000000000000000000000000000000e+00
-4.763164799950426640862133353949e+03	-1.447758489513799881956424009388e-04	1.583739019221030118727416846625e-04	0.000000000000000000000000000000e+00
-4.763064799950426277064252644777e+03	-1.438493150532719208958831735856e-04	1.583523541914415614598882209307e-04	0.000000000000000000000000000000e+00
-4.762964799950425913266371935606e+03	-1.429218275309055991972168042636e-04	1.583311016771585808590033783716e-04	0.000000000000000000000000000000e+00
-4.762864799950425549468491226435e+03	-1.419933962108119965706692910956e-04	1.583101462982679816064723876678e-04	0.000000000000000000000000000000e+00
-4.762764799950425185670610517263e+03	-1.410640309396774861889350960453e-04	1.582894899487878278328961689780e-04	0.000000000000000000000000000000e+00
-4.762664799950424821872729808092e+03	-1.401337415841944920771172666818e-04	1.582691344976661226243846991579e-04	0.000000000000000000000000000000e+00
-4.762564799950424458074849098921e+03	-1.392025380309115981623813151913e-04	1.582490817887070822748279974590e-04	0.000000000000000000000000000000e+00
-4.762464799950424094276968389750e+03	-1.382704301860832236427401031875e-04	1.582293336404978984291447297039e-04	0.000000000000000000000000000000e+00
-4.762364799950423730479087680578e+03	-1.373374279755189188850783565954e-04	1.582098918463362862731058644528e-04	0.000000000000000000000000000000e+00
-4.762264799950423366681206971407e+03	-1.364035413444321192220909377824e-04	1.581907581741583850888643869581e-04	0.000000000000000000000000000000e+00
-4.762164799950423002883326262236e+03	-1.354687802572884921734064356258e-04	1.581719343664673906469514408357e-04	0.000000000000000000000000000000e+00
-4.762064799950422639085445553064e+03	-1.345331546976539051959503856537e-04	1.581534221402627296993587124874e-04	0.000000000000000000000000000000e+00
-4.761964799950422275287564843893e+03	-1.335966746680418242281679352956e-04	1.581352231869698036787613704135e-04	0.000000000000000000000000000000e+00
-4.761864799950421911489684134722e+03	-1.326593501897604140786490756199e-04	1.581173391723702473937729351405e-04	0.000000000000000000000000000000e+00
-4.761764799950421547691803425550e+03	-1.317211913027591238187219424560e-04	1.580997717365330279808838254141e-04	0.000000000000000000000000000000e+00
-4.761664799950421183893922716379e+03	-1.307822080654748384941771233159e-04	1.580825224937458149069430257683e-04	0.000000000000000000000000000000e+00
-4.761564799950420820096042007208e+03	-1.298424105546776513662315943876e-04	1.580655930324471089131604939482e-04	0.000000000000000000000000000000e+00
-4.761464799950420456298161298037e+03	-1.289018088653161753665693511905e-04	1.580489849151589943753587474973e-04	0.000000000000000000000000000000e+00
-4.761364799950420092500280588865e+03	-1.279604131103624750816216693039e-04	1.580326996784204337653106930972e-04	0.000000000000000000000000000000e+00
-4.761264799950419728702399879694e+03	-1.270182334206565108458697466176e-04	1.580167388327211313182180107972e-04	0.000000000000000000000000000000e+00
-4.761164799950419364904519170523e+03	-1.260752799447502033643869756574e-04	1.580011038624361014316016538217e-04	0.000000000000000000000000000000e+00
[truncated: 84,862 more rows]
