# Supplementary material for: Light-wave-controlled Haldane model in monolayer hexagonal boron nitride
Source: Nature. 2024 Apr 15;628(8009):752–7. doi: 10.1038/s41586-024-07244-z (PMC11041748; doi:10.1038/s41586-024-07244-z)
Supplement: Supplementary file 1 — This zipped file contains source data files for Supplementary Figs. 1–4 and Extended Data Figs 2–5, 7, 8, 11 and 10. [file 41586_2024_7244_MOESM1_ESM.zip › Data source/Extended data fig 3/vpot_panel_k.csv]

# vector potential of laser 2 x y z direction
-4.960964799951146233070176094770e+03	0.000000000000000000000000000000e+00	0.000000000000000000000000000000e+00	0.000000000000000000000000000000e+00
-4.960864799951145869272295385599e+03	-3.983162151865007636070955881688e-08	-1.355796061140891446103766068698e-07	0.000000000000000000000000000000e+00
-4.960764799951145505474414676428e+03	-8.117536620031004538073466595544e-08	-2.712567834118644620312421449071e-07	0.000000000000000000000000000000e+00
-4.960664799951145141676533967257e+03	-1.240316560117263817227418326583e-07	-4.070335879062557450330079276968e-07	0.000000000000000000000000000000e+00
-4.960564799951144777878653258085e+03	-1.684008926776042081650510339949e-07	-5.429120757422153649516399775976e-07	0.000000000000000000000000000000e+00
-4.960464799951144414080772548914e+03	-2.142834576645142651738450405990e-07	-6.788943031287593360227888145131e-07	0.000000000000000000000000000000e+00
-4.960364799951144050282891839743e+03	-2.616797121651198736409836640565e-07	-8.149823262709435816954542906865e-07	0.000000000000000000000000000000e+00
-4.960264799951143686485011130571e+03	-3.105899970828191422893196221855e-07	-9.511782013017769911119615733330e-07	0.000000000000000000000000000000e+00
-4.960164799951143322687130421400e+03	-3.610146330167084123232605977205e-07	-1.087483984214067559985104037545e-06	0.000000000000000000000000000000e+00
-4.960064799951142958889249712229e+03	-4.129539202469143731696237312190e-07	-1.223901730792209556806333578538e-06	0.000000000000000000000000000000e+00
-4.959964799951142595091369003057e+03	-4.664081387202957757510686075814e-07	-1.360433496543909596802630207479e-06	0.000000000000000000000000000000e+00
-4.959864799951142231293488293886e+03	-5.213775480364674947355197072441e-07	-1.497081336631851941279406151275e-06	0.000000000000000000000000000000e+00
-4.959764799951141867495607584715e+03	-5.778623874342422839077036342270e-07	-1.633847305805308845700956829616e-06	0.000000000000000000000000000000e+00
-4.959664799951141503697726875544e+03	-6.358628757783959922474190801234e-07	-1.770733458331694580079919421056e-06	0.000000000000000000000000000000e+00
-4.959564799951141139899846166372e+03	-6.953792115468090214550653076209e-07	-1.907741847928064180466923085988e-06	0.000000000000000000000000000000e+00
-4.959464799951140776101965457201e+03	-7.564115728179541140734792360745e-07	-2.044874527692560954946930304454e-06	0.000000000000000000000000000000e+00
-4.959364799951140412304084748030e+03	-8.189601172587594301449653855229e-07	-2.182133550035809779526953938733e-06	0.000000000000000000000000000000e+00
-4.959264799951140048506204038858e+03	-8.830249821128413537498023228034e-07	-2.319520966612265077761096190856e-06	0.000000000000000000000000000000e+00
-4.959164799951139684708323329687e+03	-9.486062841890873359102019472811e-07	-2.457038828251506284332857793506e-06	0.000000000000000000000000000000e+00
-4.959064799951139320910442620516e+03	-1.015704119850617467100809855618e-06	-2.594689184889490956990084485900e-06	0.000000000000000000000000000000e+00
-4.958964799951138957112561911345e+03	-1.084318565004071733927424985022e-06	-2.732474085499756642986604604495e-06	0.000000000000000000000000000000e+00
-4.958864799951138593314681202173e+03	-1.154449675089319204092570304854e-06	-2.870395578024584629041240230185e-06	0.000000000000000000000000000000e+00
-4.958764799951138229516800493002e+03	-1.226097485069494060199585261373e-06	-3.008455709306121339649455620480e-06	0.000000000000000000000000000000e+00
-4.958664799951137865718919783831e+03	-1.299262009421412163108272216916e-06	-3.146656525017454419132327536612e-06	0.000000000000000000000000000000e+00
-4.958564799951137501921039074659e+03	-1.373943242126337334018640508326e-06	-3.285000069593655355884099025787e-06	0.000000000000000000000000000000e+00
-4.958464799951137138123158365488e+03	-1.450141156661126683798546804782e-06	-3.423488386162780178488844115559e-06	0.000000000000000000000000000000e+00
-4.958364799951136774325277656317e+03	-1.527855705989748001533416917053e-06	-3.562123516476837964585136844797e-06	0.000000000000000000000000000000e+00
-4.958264799951136410527396947145e+03	-1.607086822555153108672051226469e-06	-3.700907500842723774346935614044e-06	0.000000000000000000000000000000e+00
-4.958164799951136046729516237974e+03	-1.687834418271530895691036854023e-06	-3.839842378053116855613630109545e-06	0.000000000000000000000000000000e+00
-4.958064799951135682931635528803e+03	-1.770098384516891125125062633749e-06	-3.978930185317348355833987072483e-06	0.000000000000000000000000000000e+00
-4.957964799951135319133754819632e+03	-1.853878592126072174587334863427e-06	-4.118172958192241928955783930588e-06	0.000000000000000000000000000000e+00
-4.957864799951134955335874110460e+03	-1.939174891384079969672369486711e-06	-4.257572730512922155063446766343e-06	0.000000000000000000000000000000e+00
-4.957764799951134591537993401289e+03	-2.025987112019804905311496506792e-06	-4.397131534323600513642586046226e-06	0.000000000000000000000000000000e+00
-4.957664799951134227740112692118e+03	-2.114315063200115696789892563712e-06	-4.536851399808333828273746585191e-06	0.000000000000000000000000000000e+00
-4.957564799951133863942231982946e+03	-2.204158533524287808777778960301e-06	-4.676734355221756453304792627845e-06	0.000000000000000000000000000000e+00
-4.957464799951133500144351273775e+03	-2.295517291018855400835246838298e-06	-4.816782426819797213930242352209e-06	0.000000000000000000000000000000e+00
-4.957364799951133136346470564604e+03	-2.388391083132795521590642853771e-06	-4.956997638790370088249237490174e-06	0.000000000000000000000000000000e+00
-4.957264799951132772548589855433e+03	-2.482779636733103208624112712144e-06	-5.097382013184051336796356879155e-06	0.000000000000000000000000000000e+00
-4.957164799951132408750709146261e+03	-2.578682658100697354717047507511e-06	-5.237937569844732068116959639026e-06	0.000000000000000000000000000000e+00
-4.957064799951132044952828437090e+03	-2.676099832926754325739893483616e-06	-5.378666326340262334013055806059e-06	0.000000000000000000000000000000e+00
-4.956964799951131681154947727919e+03	-2.775030826309375733037653616320e-06	-5.519570297893077437097284626555e-06	0.000000000000000000000000000000e+00
-4.956864799951131317357067018747e+03	-2.875475282750635253059285495469e-06	-5.660651497310811532852684035966e-06	0.000000000000000000000000000000e+00
-4.956764799951130953559186309576e+03	-2.977432826154007882362784523367e-06	-5.801911934916905302461829357918e-06	0.000000000000000000000000000000e+00
-4.956664799951130589761305600405e+03	-3.080903059822131653052064426124e-06	-5.943353618481192449812290645728e-06	0.000000000000000000000000000000e+00
-4.956564799951130225963424891233e+03	-3.185885566455000064467516576738e-06	-6.084978553150492127732720804012e-06	0.000000000000000000000000000000e+00
-4.956464799951129862165544182062e+03	-3.292379908148485704758945749604e-06	-6.226788741379188658734734895805e-06	0.000000000000000000000000000000e+00
-4.956364799951129498367663472891e+03	-3.400385626393253931130716480324e-06	-6.368786182859804479491211415265e-06	0.000000000000000000000000000000e+00
-4.956264799951129134569782763720e+03	-3.509902242074031033375325350221e-06	-6.510972874453572238281646306080e-06	0.000000000000000000000000000000e+00
-4.956164799951128770771902054548e+03	-3.620929255469259914980342113244e-06	-6.653350810121007739470454234176e-06	0.000000000000000000000000000000e+00
-4.956064799951128406974021345377e+03	-3.733466146251131856863931732238e-06	-6.795921980852480346886428097530e-06	0.000000000000000000000000000000e+00
-4.955964799951128043176140636206e+03	-3.847512373485982505277695764345e-06	-6.938688374598782540169251281670e-06	0.000000000000000000000000000000e+00
-4.955864799951127679378259927034e+03	-3.963067375635074106733461707375e-06	-7.081651976201712176610218729689e-06	0.000000000000000000000000000000e+00
-4.955764799951127315580379217863e+03	-4.080130570555709356328922404744e-06	-7.224814767324643741564643706354e-06	0.000000000000000000000000000000e+00
-4.955664799951126951782498508692e+03	-4.198701355502782738590532296552e-06	-7.368178726383121621720893174023e-06	0.000000000000000000000000000000e+00
-4.955564799951126587984617799520e+03	-4.318779107130663058198780102082e-06	-7.511745828475454225402370422859e-06	0.000000000000000000000000000000e+00
-4.955464799951126224186737090349e+03	-4.440363181495459253122094073207e-06	-7.655518045313317420231917498352e-06	0.000000000000000000000000000000e+00
-4.955364799951125860388856381178e+03	-4.563452914057672454774695208757e-06	-7.799497345152370676290426443344e-06	0.000000000000000000000000000000e+00
-4.955264799951125496590975672007e+03	-4.688047619685183473221563171807e-06	-7.943685692722884220703764845961e-06	0.000000000000000000000000000000e+00
-4.955164799951125132793094962835e+03	-4.814146592656670575120607391550e-06	-8.088085049160381438822751964945e-06	0.000000000000000000000000000000e+00
-4.955064799951124768995214253664e+03	-4.941749106665363533744898122402e-06	-8.232697371936300757160921703903e-06	0.000000000000000000000000000000e+00
-4.954964799951124405197333544493e+03	-5.070854414823194937457159769956e-06	-8.377524614788667690727652637150e-06	0.000000000000000000000000000000e+00
-4.954864799951124041399452835321e+03	-5.201461749665283535099587902684e-06	-8.522568727652792301349715664571e-06	0.000000000000000000000000000000e+00
-4.954764799951123677601572126150e+03	-5.333570323154851262252660465402e-06	-8.667831656591983596651766752483e-06	0.000000000000000000000000000000e+00
-4.954664799951123313803691416979e+03	-5.467179326688479927705797967175e-06	-8.813315343728289340025257303513e-06	0.000000000000000000000000000000e+00
-4.954564799951122950005810707808e+03	-5.602287931101747370688393595772e-06	-8.959021727173257883453973138277e-06	0.000000000000000000000000000000e+00
-4.954464799951122586207929998636e+03	-5.738895286675252406223633055982e-06	-9.104952740958725411327991106081e-06	0.000000000000000000000000000000e+00
-4.954364799951122222410049289465e+03	-5.877000523140975195529427110852e-06	-9.251110314967628595246053324619e-06	0.000000000000000000000000000000e+00
-4.954264799951121858612168580294e+03	-6.016602749689069603222443816115e-06	-9.397496374864852824201726100295e-06	0.000000000000000000000000000000e+00
-4.954164799951121494814287871122e+03	-6.157701054974993520668095220438e-06	-9.544112842028099069494398443148e-06	0.000000000000000000000000000000e+00
-4.954064799951121131016407161951e+03	-6.300294507127029671519208298136e-06	-9.690961633478798183485326822595e-06	0.000000000000000000000000000000e+00
-4.953964799951120767218526452780e+03	-6.444382153754163865158437196623e-06	-9.838044661813038750880835991985e-06	0.000000000000000000000000000000e+00
-4.953864799951120403420645743608e+03	-6.589963021954353732329359716324e-06	-9.985363835132549150124144088370e-06	0.000000000000000000000000000000e+00
-4.953764799951120039622765034437e+03	-6.737036118323177778560890971438e-06	-1.013292105697570841390739437848e-05	0.000000000000000000000000000000e+00
-4.953664799951119675824884325266e+03	-6.885600428962848661759016399841e-06	-1.028071822624859266506747168535e-05	0.000000000000000000000000000000e+00
-4.953564799951119312027003616095e+03	-7.035654919491612716822472733957e-06	-1.042875723715606390412918152988e-05	0.000000000000000000000000000000e+00
-4.953464799951118948229122906923e+03	-7.187198535053491681569119708950e-06	-1.057703997913289776036400297032e-05	0.000000000000000000000000000000e+00
-4.953364799951118584431242197752e+03	-7.340230200328452174300675192598e-06	-1.072556833677496206482567669971e-05	0.000000000000000000000000000000e+00
-4.953264799951118220633361488581e+03	-7.494748819542916525645193798200e-06	-1.087434418977043438690136684110e-05	0.000000000000000000000000000000e+00
-4.953164799951117856835480779409e+03	-7.650753276480655622258757186938e-06	-1.102336941283106192251018545791e-05	0.000000000000000000000000000000e+00
-4.953064799951117493037600070238e+03	-7.808242434494067150518165076889e-06	-1.117264587562347898054213035657e-05	0.000000000000000000000000000000e+00
-4.952964799951117129239719361067e+03	-7.967215136515795194491369735079e-06	-1.132217544270056343281259658706e-05	0.000000000000000000000000000000e+00
-4.952864799951116765441838651896e+03	-8.127670205070774197414484874002e-06	-1.147195997343285415038909025309e-05	0.000000000000000000000000000000e+00
-4.952764799951116401643957942724e+03	-8.289606442288620206677168811282e-06	-1.162200132194001248563119954582e-05	0.000000000000000000000000000000e+00
-4.952664799951116037846077233553e+03	-8.453022629916404130667219318784e-06	-1.177230133702234982280045161307e-05	0.000000000000000000000000000000e+00
-4.952564799951115674048196524382e+03	-8.617917529331773973189437243470e-06	-1.192286186209239070405395410912e-05	0.000000000000000000000000000000e+00
-4.952464799951115310250315815210e+03	-8.784289881556505666555800804218e-06	-1.207368473510651388246918414016e-05	0.000000000000000000000000000000e+00
-4.952364799951114946452435106039e+03	-8.952138407270384247525069065787e-06	-1.222477178849664758517740148491e-05	0.000000000000000000000000000000e+00
-4.952264799951114582654554396868e+03	-9.121461806825479750595805916724e-06	-1.237612484910201390440800256476e-05	0.000000000000000000000000000000e+00
-4.952164799951114218856673687696e+03	-9.292258760260794101730301430830e-06	-1.252774573810095280962991631801e-05	0.000000000000000000000000000000e+00
-4.952064799951113855058792978525e+03	-9.464527927317265459982234543368e-06	-1.267963627094279359353804631505e-05	0.000000000000000000000000000000e+00
-4.951964799951113491260912269354e+03	-9.638267947453179134939017791428e-06	-1.283179825727980255100496576048e-05	0.000000000000000000000000000000e+00
-4.951864799951113127463031560183e+03	-9.813477439859934258001988860443e-06	-1.298423350089919672660249833074e-05	0.000000000000000000000000000000e+00
-4.951764799951112763665150851011e+03	-9.990155003478191618492866565848e-06	-1.313694379965522373069318484706e-05	0.000000000000000000000000000000e+00
-4.951664799951112399867270141840e+03	-1.016829921701438064172984265809e-05	-1.328993094540130593002574127537e-05	0.000000000000000000000000000000e+00
-4.951564799951112036069389432669e+03	-1.034790863895758922599583257140e-05	-1.344319672392227442382292568190e-05	0.000000000000000000000000000000e+00
-4.951464799951111672271508723497e+03	-1.052898180759684490872835765929e-05	-1.359674291486665722997802946415e-05	0.000000000000000000000000000000e+00
-4.951364799951111308473628014326e+03	-1.071151724103874501028369620181e-05	-1.375057129167905217454609401173e-05	0.000000000000000000000000000000e+00
-4.951264799951110944675747305155e+03	-1.089551343722547980098856040820e-05	-1.390468362153257770826627476302e-05	0.000000000000000000000000000000e+00
-4.951164799951110580877866595984e+03	-1.108096887395319109323888612240e-05	-1.405908166526139317978588011426e-05	0.000000000000000000000000000000e+00
-4.951064799951110217079985886812e+03	-1.126788200889076282040172222176e-05	-1.421376717729331228250860830187e-05	0.000000000000000000000000000000e+00
-4.950964799951109853282105177641e+03	-1.145625127959894026450065468437e-05	-1.436874190558248426407856462861e-05	0.000000000000000000000000000000e+00
-4.950864799951109489484224468470e+03	-1.164607510354984400125465116016e-05	-1.452400759154217169762026568014e-05	0.000000000000000000000000000000e+00
-4.950764799951109125686343759298e+03	-1.183735187814683621082296333116e-05	-1.467956596997759601561442388551e-05	0.000000000000000000000000000000e+00
-4.950664799951108761888463050127e+03	-1.203007998074477323557397723253e-05	-1.483541876901888976992508611952e-05	0.000000000000000000000000000000e+00
-4.950564799951108398090582340956e+03	-1.222425776867063930268032800885e-05	-1.499156771005412004259434166631e-05	0.000000000000000000000000000000e+00
-4.950464799951108034292701631784e+03	-1.241988357924453261242007245935e-05	-1.514801450766241180652480619040e-05	0.000000000000000000000000000000e+00
-4.950364799951107670494820922613e+03	-1.261695572980104444976538757839e-05	-1.530476086954715429539093662914e-05	0.000000000000000000000000000000e+00
-4.950264799951107306696940213442e+03	-1.281547251771096863882069827323e-05	-1.546180849646930393530633307542e-05	0.000000000000000000000000000000e+00
-4.950164799951106942899059504271e+03	-1.301543222040343959593211575765e-05	-1.561915908218078892044471117639e-05	0.000000000000000000000000000000e+00
-4.950064799951106579101178795099e+03	-1.321683309538840411377809413995e-05	-1.577681431335798832756023291068e-05	0.000000000000000000000000000000e+00
-4.949964799951106215303298085928e+03	-1.341967338027947261622045693752e-05	-1.593477586953533659138403100197e-05	0.000000000000000000000000000000e+00
-4.949864799951105851505417376757e+03	-1.362395129281714649578400450070e-05	-1.609304542303900760111777523687e-05	0.000000000000000000000000000000e+00
-4.949764799951105487707536667585e+03	-1.382966503089238595838091766543e-05	-1.625162463892070382901269831599e-05	0.000000000000000000000000000000e+00
-4.949664799951105123909655958414e+03	-1.403681277257060138450878855609e-05	-1.641051517489154710290229222114e-05	0.000000000000000000000000000000e+00
-4.949564799951104760111775249243e+03	-1.424539267611596995110039703958e-05	-1.656971868125608118708404215003e-05	0.000000000000000000000000000000e+00
-4.949464799951104396313894540071e+03	-1.445540288001614527666101317482e-05	-1.672923680084636923089125293274e-05	0.000000000000000000000000000000e+00
-4.949364799951104032516013830900e+03	-1.466684150300731773804586294263e-05	-1.688907116895620302561391301577e-05	0.000000000000000000000000000000e+00
-4.949264799951103668718133121729e+03	-1.487970664409964917580028037625e-05	-1.704922341327541729350501797935e-05	0.000000000000000000000000000000e+00
-4.949164799951103304920252412558e+03	-1.509399638260309384652380765290e-05	-1.720969515382432256139950965679e-05	0.000000000000000000000000000000e+00
-4.949064799951102941122371703386e+03	-1.530970877815356835280856395709e-05	-1.737048800288823967828688576986e-05	0.000000000000000000000000000000e+00
-4.948964799951102577324490994215e+03	-1.552684187073949596174030074458e-05	-1.753160356495216308189179221788e-05	0.000000000000000000000000000000e+00
-4.948864799951102213526610285044e+03	-1.574539368072869481877604225240e-05	-1.769304343663550538041755177954e-05	0.000000000000000000000000000000e+00
-4.948764799951101849728729575872e+03	-1.596536220889568967809535315894e-05	-1.785480920662700795274735465767e-05	0.000000000000000000000000000000e+00
-4.948664799951101485930848866701e+03	-1.618674543644932687074672328364e-05	-1.801690245561972269941301838525e-05	0.000000000000000000000000000000e+00
-4.948564799951101122132968157530e+03	-1.640954132506080431893810689381e-05	-1.817932475624614287136246448817e-05	0.000000000000000000000000000000e+00
-4.948464799951100758335087448359e+03	-1.663374781689203697537457471434e-05	-1.834207767301344570707623271577e-05	0.000000000000000000000000000000e+00
-4.948364799951100394537206739187e+03	-1.685936283462438818082917979524e-05	-1.850516276223885026616482185613e-05	0.000000000000000000000000000000e+00
-4.948264799951100030739326030016e+03	-1.708638428148779404500134937450e-05	-1.866858157198512095263295829106e-05	0.000000000000000000000000000000e+00
-4.948164799951099666941445320845e+03	-1.731481004129021986429060042667e-05	-1.883233564199616929396574604993e-05	0.000000000000000000000000000000e+00
-4.948064799951099303143564611673e+03	-1.754463797844751633912135924120e-05	-1.899642650363281157427711165475e-05	0.000000000000000000000000000000e+00
-4.947964799951098939345683902502e+03	-1.777586593801358411126058156615e-05	-1.916085567980862133514834144687e-05	0.000000000000000000000000000000e+00
-4.947864799951098575547803193331e+03	-1.800849174571096181760899990199e-05	-1.932562468492595467118785879101e-05	0.000000000000000000000000000000e+00
-4.947764799951098211749922484159e+03	-1.824251320796174279277590546400e-05	-1.949073502481206700514930474366e-05	0.000000000000000000000000000000e+00
-4.947664799951097847952041774988e+03	-1.847792811191886785428251105401e-05	-1.965618819665539249337549154717e-05	0.000000000000000000000000000000e+00
-4.947564799951097484154161065817e+03	-1.871473422549777722973494975545e-05	-1.982198568894194540398676074311e-05	0.000000000000000000000000000000e+00
-4.947464799951097120356280356646e+03	-1.895292929740840129717617534855e-05	-1.998812898139186379660448000806e-05	0.000000000000000000000000000000e+00
-4.947364799951096756558399647474e+03	-1.919251105718755112498896675532e-05	-2.015461954489608195108252264305e-05	0.000000000000000000000000000000e+00
-4.947264799951096392760518938303e+03	-1.943347721523165460124141223908e-05	-2.032145884145315526216925283709e-05	0.000000000000000000000000000000e+00
-4.947164799951096028962638229132e+03	-1.967582546282984154060666237562e-05	-2.048864832410622404757286063592e-05	0.000000000000000000000000000000e+00
-4.947064799951095665164757519960e+03	-1.991955347219740148577947491670e-05	-2.065618943688010610503467956445e-05	0.000000000000000000000000000000e+00
-4.946964799951095301366876810789e+03	-2.016465889650958709833523940791e-05	-2.082408361471856206412374412640e-05	0.000000000000000000000000000000e+00
-4.946864799951094937568996101618e+03	-2.041113936993579702034937173316e-05	-2.099233228342167593451217388889e-05	0.000000000000000000000000000000e+00
-4.946764799951094573771115392447e+03	-2.065899250767409754919561037934e-05	-2.116093685958340167270821940981e-05	0.000000000000000000000000000000e+00
-4.946664799951094209973234683275e+03	-2.090821590598612717123647164463e-05	-2.132989875052926560285160295649e-05	0.000000000000000000000000000000e+00
-4.946564799951093846175353974104e+03	-2.115880714223230263924292737787e-05	-2.149921935425419419838505286080e-05	0.000000000000000000000000000000e+00
-4.946464799951093482377473264933e+03	-2.141076377490745873068307691955e-05	-2.166890005936051127031528873434e-05	0.000000000000000000000000000000e+00
-4.946364799951093118579592555761e+03	-2.166408334367678954974004157386e-05	-2.183894224499609778579987950931e-05	0.000000000000000000000000000000e+00
-4.946264799951092754781711846590e+03	-2.191876336941216252382665097276e-05	-2.200934728079269398826924020174e-05	0.000000000000000000000000000000e+00
-4.946164799951092390983831137419e+03	-2.217480135422878815393797624633e-05	-2.218011652680434381908376739734e-05	0.000000000000000000000000000000e+00
-4.946064799951092027185950428247e+03	-2.243219478152223196631455393035e-05	-2.235125133344603585083473773487e-05	0.000000000000000000000000000000e+00
-4.945964799951091663388069719076e+03	-2.269094111600580254673419078326e-05	-2.252275304143247296965318904327e-05	0.000000000000000000000000000000e+00
-4.945864799951091299590189009905e+03	-2.295103780374828516424624835768e-05	-2.269462298171701824037183037319e-05	0.000000000000000000000000000000e+00
-4.945764799951090935792308300734e+03	-2.321248227221201759621661830924e-05	-2.286686247543080001388103583704e-05	0.000000000000000000000000000000e+00
-4.945664799951090571994427591562e+03	-2.347527193029131154281517745996e-05	-2.303947283382196950041534422304e-05	0.000000000000000000000000000000e+00
-4.945564799951090208196546882391e+03	-2.373940416835126028852719082263e-05	-2.321245535819515146635193258984e-05	0.000000000000000000000000000000e+00
-4.945464799951089844398666173220e+03	-2.400487635826686145992109322478e-05	-2.338581133985104062067601760067e-05	0.000000000000000000000000000000e+00
-4.945364799951089480600785464048e+03	-2.427168585346250908978127380777e-05	-2.355954206002617079616749673487e-05	0.000000000000000000000000000000e+00
-4.945264799951089116802904754877e+03	-2.453982998895184482321049634912e-05	-2.373364878983286708970419642828e-05	0.000000000000000000000000000000e+00
-4.945164799951088753005024045706e+03	-2.480930608137791066746154211575e-05	-2.390813279019935046849562598759e-05	0.000000000000000000000000000000e+00
-4.945064799951088389207143336535e+03	-2.508011142905370831758353478147e-05	-2.408299531181003211169691646809e-05	0.000000000000000000000000000000e+00
-4.944964799951088025409262627363e+03	-2.535224331200308035458822197850e-05	-2.425823759504597715861221041145e-05	0.000000000000000000000000000000e+00
-4.944864799951087661611381918192e+03	-2.562569899200193364492694758638e-05	-2.443386086992554463975108047791e-05	0.000000000000000000000000000000e+00
-4.944764799951087297813501209021e+03	-2.590047571261982188193725984426e-05	-2.460986635604520359073797697302e-05	0.000000000000000000000000000000e+00
-4.944664799951086934015620499849e+03	-2.617657069926185338794126511441e-05	-2.478625526252053551347007132044e-05	0.000000000000000000000000000000e+00
-4.944564799951086570217739790678e+03	-2.645398115921097161084077353799e-05	-2.496302878792741302012812842914e-05	0.000000000000000000000000000000e+00
-4.944464799951086206419859081507e+03	-2.673270428167056426949597935927e-05	-2.514018812024336143630398598958e-05	0.000000000000000000000000000000e+00
-4.944364799951085842621978372335e+03	-2.701273723780742825294198805608e-05	-2.531773443678910675137642971588e-05	0.000000000000000000000000000000e+00
-4.944264799951085478824097663164e+03	-2.729407718079503606333456600108e-05	-2.549566890417030652800367551691e-05	0.000000000000000000000000000000e+00
-4.944164799951085115026216953993e+03	-2.757672124585720883471057218728e-05	-2.567399267821947054699603663064e-05	0.000000000000000000000000000000e+00
-4.944064799951084751228336244822e+03	-2.786066655031208411921403445000e-05	-2.585270690393806779943698670454e-05	0.000000000000000000000000000000e+00
-4.943964799951084387430455535650e+03	-2.814591019361645297968722856385e-05	-2.603181271543882999044798587374e-05	0.000000000000000000000000000000e+00
-4.943864799951084023632574826479e+03	-2.843244925741040879038634692222e-05	-2.621131123588822106141096868193e-05	0.000000000000000000000000000000e+00
-4.943764799951083659834694117308e+03	-2.872028080556235179153501402283e-05	-2.639120357744915065767964124088e-05	0.000000000000000000000000000000e+00
-4.943664799951083296036813408136e+03	-2.900940188421433923332028170794e-05	-2.657149084122382650969412809516e-05	0.000000000000000000000000000000e+00
-4.943564799951082932238932698965e+03	-2.929980952182776078054037005582e-05	-2.675217411719684398332085029093e-05	0.000000000000000000000000000000e+00
-4.943464799951082568441051989794e+03	-2.959150072922936628295846606118e-05	-2.693325448417844503678185430484e-05	0.000000000000000000000000000000e+00
-4.943364799951082204643171280622e+03	-2.988447249965759508938574484649e-05	-2.711473300974799401801863807382e-05	0.000000000000000000000000000000e+00
-4.943264799951081840845290571451e+03	-3.017872180880929160878833883430e-05	-2.729661075019764658556795100530e-05	0.000000000000000000000000000000e+00
-4.943164799951081477047409862280e+03	-3.047424561488671563885995141607e-05	-2.747888875047622191734493501958e-05	0.000000000000000000000000000000e+00
-4.943064799951081113249529153109e+03	-3.077104085864491183656410644431e-05	-2.766156804413327481920181760700e-05	0.000000000000000000000000000000e+00
-4.942964799951080749451648443937e+03	-3.106910446343940106119635435888e-05	-2.784464965326338128578931296886e-05	0.000000000000000000000000000000e+00
-4.942864799951080385653767734766e+03	-3.136843333527418003743927887861e-05	-2.802813458845061718492999713881e-05	0.000000000000000000000000000000e+00
-4.942764799951080021855887025595e+03	-3.166902436285011404170502968825e-05	-2.821202384871325717055796922228e-05	0.000000000000000000000000000000e+00
-4.942664799951079658058006316423e+03	-3.197087441761361419154813257038e-05	-2.839631842144867688356585366805e-05	0.000000000000000000000000000000e+00
-4.942564799951079294260125607252e+03	-3.227398035380564338386183420582e-05	-2.858101928237846521682272160625e-05	0.000000000000000000000000000000e+00
-4.942464799951078930462244898081e+03	-3.257833900851107459878050476298e-05	-2.876612739549374664436293125291e-05	0.000000000000000000000000000000e+00
-4.942364799951078566664364188910e+03	-3.288394720170836091170663006977e-05	-2.895164371300072377914125443255e-05	0.000000000000000000000000000000e+00
-4.942264799951078202866483479738e+03	-3.319080173631954431851670550557e-05	-2.913756917526642660682713315001e-05	0.000000000000000000000000000000e+00
-4.942164799951077839068602770567e+03	-3.349889939826058304515529751022e-05	-2.932390471076468194816522228052e-05	0.000000000000000000000000000000e+00
-4.942064799951077475270722061396e+03	-3.380823695649202444667158484748e-05	-2.951065123602231331429758542928e-05	0.000000000000000000000000000000e+00
-4.941964799951077111472841352224e+03	-3.411881116306995573306259927904e-05	-2.969780965556552033307070870283e-05	0.000000000000000000000000000000e+00
-4.941864799951076747674960643053e+03	-3.443061875319732738961325813065e-05	-2.988538086186652922588563585649e-05	0.000000000000000000000000000000e+00
-4.941764799951076383877079933882e+03	-3.474365644527558830536098644082e-05	-3.007336573529042624366471037067e-05	0.000000000000000000000000000000e+00
-4.941664799951076020079199224710e+03	-3.505792094095663260968492869196e-05	-3.026176514404224521270249381732e-05	0.000000000000000000000000000000e+00
-4.941564799951075656281318515539e+03	-3.537340892519507176954690619297e-05	-3.045057994411423803963329115518e-05	0.000000000000000000000000000000e+00
-4.941464799951075292483437806368e+03	-3.569011706630082517112054207864e-05	-3.063981097923341626694179740120e-05	0.000000000000000000000000000000e+00
-4.941364799951074928685557097197e+03	-3.600804201599203596207213196045e-05	-3.082945908080930269264466336843e-05	0.000000000000000000000000000000e+00
-4.941264799951074564887676388025e+03	-3.632718040944831893075683826311e-05	-3.101952506788189644227476948757e-05	0.000000000000000000000000000000e+00
-4.941164799951074201089795678854e+03	-3.664752886536430654101231807473e-05	-3.121000974706988537448609788427e-05	0.000000000000000000000000000000e+00
-4.941064799951073837291914969683e+03	-3.696908398600348634628620647646e-05	-3.140091391251908549148846860888e-05	0.000000000000000000000000000000e+00
-4.940964799951073473494034260511e+03	-3.729184235725242465078754783292e-05	-3.159223834585112429497108510468e-05	0.000000000000000000000000000000e+00
-4.940864799951073109696153551340e+03	-3.761580054867525444491777042444e-05	-3.178398381611233420619699874266e-05	0.000000000000000000000000000000e+00
-4.940764799951072745898272842169e+03	-3.794095511356848182508982869621e-05	-3.197615107972289670784996062913e-05	0.000000000000000000000000000000e+00
-4.940664799951072382100392132998e+03	-3.826730258901613122672624722753e-05	-3.216874088042623043137008265191e-05	0.000000000000000000000000000000e+00
-4.940564799951072018302511423826e+03	-3.859483949594515493153670804283e-05	-3.236175394923860286098757366169e-05	0.000000000000000000000000000000e+00
-4.940464799951071654504630714655e+03	-3.892356233918120849302885178034e-05	-3.255519100439899275950886292641e-05	0.000000000000000000000000000000e+00
-4.940364799951071290706750005484e+03	-3.925346760750470398882577827138e-05	-3.274905275131918298706437675527e-05	0.000000000000000000000000000000e+00
-4.940264799951070926908869296312e+03	-3.958455177370719530989887080530e-05	-3.294333988253411081787228043005e-05	0.000000000000000000000000000000e+00
-4.940164799951070563110988587141e+03	-3.991681129464803450034374177058e-05	-3.313805307765243509743671723733e-05	0.000000000000000000000000000000e+00
-4.940064799951070199313107877970e+03	-4.025024261131137368659865805043e-05	-3.333319300330739477907990298000e-05	0.000000000000000000000000000000e+00
-4.939964799951069835515227168798e+03	-4.058484214886345838599682189773e-05	-3.352876031310785719585440545210e-05	0.000000000000000000000000000000e+00
-4.939864799951069471717346459627e+03	-4.092060631671021897091608532371e-05	-3.372475564758966448805285742729e-05	0.000000000000000000000000000000e+00
-4.939764799951069107919465750456e+03	-4.125753150855518739358041013787e-05	-3.392117963416719009488858871393e-05	0.000000000000000000000000000000e+00
-4.939664799951068744121585041285e+03	-4.159561410245768496140444936415e-05	-3.411803288708517984924653565493e-05	0.000000000000000000000000000000e+00
-4.939564799951068380323704332113e+03	-4.193485046089134892551703037711e-05	-3.431531600737081668913222576300e-05	0.000000000000000000000000000000e+00
-4.939464799951068016525823622942e+03	-4.227523693080293689609133744867e-05	-3.451302958278604964340030569758e-05	0.000000000000000000000000000000e+00
-4.939364799951067652727942913771e+03	-4.261676984367144974206326191180e-05	-3.471117418778018031549903454902e-05	0.000000000000000000000000000000e+00
-4.939264799951067288930062204599e+03	-4.295944551556751876512929566587e-05	-3.490975038344270008896716439573e-05	0.000000000000000000000000000000e+00
-4.939164799951066925132181495428e+03	-4.330326024721312491065974836779e-05	-3.510875871745639838347394223739e-05	0.000000000000000000000000000000e+00
-4.939064799951066561334300786257e+03	-4.364821032404161613420939813679e-05	-3.530819972405068775129360902909e-05	0.000000000000000000000000000000e+00
-4.938964799951066197536420077085e+03	-4.399429201625800259483484166978e-05	-3.550807392395525423443164436677e-05	0.000000000000000000000000000000e+00
-4.938864799951065833738539367914e+03	-4.434150157889955678027285590481e-05	-3.570838182435390423339477417031e-05	0.000000000000000000000000000000e+00
-4.938764799951065469940658658743e+03	-4.468983525189668468266188106064e-05	-3.590912391883870953155841188043e-05	0.000000000000000000000000000000e+00
-4.938664799951065106142777949572e+03	-4.503928926013414256370598343082e-05	-3.611030068736441659381364299719e-05	0.000000000000000000000000000000e+00
-4.938564799951064742344897240400e+03	-4.538985981351249088906404938193e-05	-3.631191259620309981070301885708e-05	0.000000000000000000000000000000e+00
-4.938464799951064378547016531229e+03	-4.574154310700987352339072500307e-05	-3.651396009789909934562662785495e-05	0.000000000000000000000000000000e+00
-4.938364799951064014749135822058e+03	-4.609433532074406797592047713152e-05	-3.671644363122421648006413197329e-05	0.000000000000000000000000000000e+00
-4.938264799951063650951255112886e+03	-4.644823262003482702538550985771e-05	-3.691936362113318000933992468759e-05	0.000000000000000000000000000000e+00
-4.938164799951063287153374403715e+03	-4.680323115546651850053111454386e-05	-3.712272047871938368893141024785e-05	0.000000000000000000000000000000e+00
-4.938064799951062923355493694544e+03	-4.715932706295103611117414121878e-05	-3.732651460117089473132040433612e-05	0.000000000000000000000000000000e+00
-4.937964799951062559557612985373e+03	-4.751651646379102198738605955519e-05	-3.753074637172673335338765610025e-05	0.000000000000000000000000000000e+00
-4.937864799951062195759732276201e+03	-4.787479546474333994042840711991e-05	-3.773541615963341659808691352929e-05	0.000000000000000000000000000000e+00
-4.937764799951061831961851567030e+03	-4.823416015808283332675851506899e-05	-3.794052432010180031171642234256e-05	0.000000000000000000000000000000e+00
-4.937664799951061468163970857859e+03	-4.859460662166640817268697949416e-05	-3.814607119426417861920639018614e-05	0.000000000000000000000000000000e+00
-4.937564799951061104366090148687e+03	-4.895613091899734669199678593898e-05	-3.835205710913165444994957220537e-05	0.000000000000000000000000000000e+00
-4.937464799951060740568209439516e+03	-4.931872909928992573542344546311e-05	-3.855848237755182177175644619993e-05	0.000000000000000000000000000000e+00
-4.937364799951060376770328730345e+03	-4.968239719753430629067825208267e-05	-3.876534729816667821777204094857e-05	0.000000000000000000000000000000e+00
-4.937264799951060012972448021173e+03	-5.004713123456169403301466158673e-05	-3.897265215537086297404451018522e-05	0.000000000000000000000000000000e+00
-4.937164799951059649174567312002e+03	-5.041292721710980480765568190193e-05	-3.918039721927014538884609384795e-05	0.000000000000000000000000000000e+00
-4.937064799951059285376686602831e+03	-5.077978113788856728144649466117e-05	-3.938858274564022529011866891047e-05	0.000000000000000000000000000000e+00
-4.936964799951058921578805893660e+03	-5.114768897564611019757735421720e-05	-3.959720897588577724840810945217e-05	0.000000000000000000000000000000e+00
-4.936864799951058557780925184488e+03	-5.151664669523504100964034213561e-05	-3.980627613699984042924112648265e-05	0.000000000000000000000000000000e+00
-4.936764799951058193983044475317e+03	-5.188665024767896846117493092621e-05	-4.001578444152342528593660486713e-05	0.000000000000000000000000000000e+00
-4.936664799951057830185163766146e+03	-5.225769557023931654454740325377e-05	-4.022573408750547261812299804085e-05	0.000000000000000000000000000000e+00
-4.936564799951057466387283056974e+03	-5.262977858648241628663697055934e-05	-4.043612525846304979948095392750e-05	0.000000000000000000000000000000e+00
-4.936464799951057102589402347803e+03	-5.300289520634679404616565467911e-05	-4.064695812334187226613768650907e-05	0.000000000000000000000000000000e+00
-4.936364799951056738791521638632e+03	-5.337704132621083928178853938995e-05	-4.085823283647709605560446877170e-05	0.000000000000000000000000000000e+00
-4.936264799951056374993640929461e+03	-5.375221282896064172677347281493e-05	-4.106994953755441527757513719976e-05	0.000000000000000000000000000000e+00
-4.936164799951056011195760220289e+03	-5.412840558405814704806893744582e-05	-4.128210835157145096405845174914e-05	0.000000000000000000000000000000e+00
-4.936064799951055647397879511118e+03	-5.450561544760954289833357333528e-05	-4.149470938879943807510788933435e-05	0.000000000000000000000000000000e+00
-4.935964799951055283599998801947e+03	-5.488383826243392279477240069951e-05	-4.170775274474518355509455869168e-05	0.000000000000000000000000000000e+00
-4.935864799951054919802118092775e+03	-5.526306985813220071972542979388e-05	-4.192123850011335642589543892811e-05	0.000000000000000000000000000000e+00
-4.935764799951054556004237383604e+03	-5.564330605115631710059012626779e-05	-4.213516672076906248315189551512e-05	0.000000000000000000000000000000e+00
-4.935664799951054192206356674433e+03	-5.602454264487864807765121755168e-05	-4.234953745770071037186205176184e-05	0.000000000000000000000000000000e+00
-4.935564799951053828408475965261e+03	-5.640677542966170615124435472332e-05	-4.256435074698317581757059380188e-05	0.000000000000000000000000000000e+00
-4.935464799951053464610595256090e+03	-5.679000018292808477440858361263e-05	-4.277960660974130467073747730034e-05	0.000000000000000000000000000000e+00
-4.935364799951053100812714546919e+03	-5.717421266923067399608193728255e-05	-4.299530505211366667285902143369e-05	0.000000000000000000000000000000e+00
-4.935264799951052737014833837748e+03	-5.755940864032309294473152561089e-05	-4.321144606521664125950432655543e-05	0.000000000000000000000000000000e+00
-4.935164799951052373216953128576e+03	-5.794558383523042724384463642018e-05	-4.342802962510881507147628144416e-05	0.000000000000000000000000000000e+00
-4.935064799951052009419072419405e+03	-5.833273398032014938653644353650e-05	-4.364505569275565729277926996232e-05	0.000000000000000000000000000000e+00
-4.934964799951051645621191710234e+03	-5.872085478937333048949157032759e-05	-4.386252421399452702550220140054e-05	0.000000000000000000000000000000e+00
-4.934864799951051281823311001062e+03	-5.910994196365610954492161854823e-05	-4.408043511949999914908970843896e-05	0.000000000000000000000000000000e+00
-4.934764799951050918025430291891e+03	-5.949999119199137273669361625217e-05	-4.429878832474944767762931041588e-05	0.000000000000000000000000000000e+00
-4.934664799951050554227549582720e+03	-5.989099815083069703073800904569e-05	-4.451758372998900181163536848850e-05	0.000000000000000000000000000000e+00
-4.934564799951050190429668873549e+03	-6.028295850432653093468188254533e-05	-4.473682122019976626411258413540e-05	0.000000000000000000000000000000e+00
-4.934464799951049826631788164377e+03	-6.067586790440461920297099407406e-05	-4.495650066506439395232555544801e-05	0.000000000000000000000000000000e+00
-4.934364799951049462833907455206e+03	-6.106972199083668504000776966478e-05	-4.517662191893392974011145479807e-05	0.000000000000000000000000000000e+00
-4.934264799951049099036026746035e+03	-6.146451639131332914372379816470e-05	-4.539718482079499976963518625972e-05	0.000000000000000000000000000000e+00
-4.934164799951048735238146036863e+03	-6.186024672151713881332324440621e-05	-4.561818919423731250126913261411e-05	0.000000000000000000000000000000e+00
-4.934064799951048371440265327692e+03	-6.225690858519611554141442999466e-05	-4.583963484742145790907033586770e-05	0.000000000000000000000000000000e+00
-4.933964799951048007642384618521e+03	-6.265449757423726523646728692185e-05	-4.606152157304705226570015752507e-05	0.000000000000000000000000000000e+00
-4.933864799951047643844503909349e+03	-6.305300926874043239075962041795e-05	-4.628384914832117430667779434117e-05	0.000000000000000000000000000000e+00
-4.933764799951047280046623200178e+03	-6.345243923709243240392080531720e-05	-4.650661733492714020781269579352e-05	0.000000000000000000000000000000e+00
-4.933664799951046916248742491007e+03	-6.385278303604130587921988704281e-05	-4.672982587899359027076157113711e-05	0.000000000000000000000000000000e+00
-4.933564799951046552450861781836e+03	-6.425403621077087107545111610563e-05	-4.695347451106390764550072014494e-05	0.000000000000000000000000000000e+00
-4.933464799951046188652981072664e+03	-6.465619429497552030430829184127e-05	-4.717756294606592843213221932785e-05	0.000000000000000000000000000000e+00
-4.933364799951045824855100363493e+03	-6.505925281093517895808497897292e-05	-4.740209088328203802971405611544e-05	0.000000000000000000000000000000e+00
-4.933264799951045461057219654322e+03	-6.546320726959054914044500161907e-05	-4.762705800631951143057907227529e-05	0.000000000000000000000000000000e+00
-4.933164799951045097259338945150e+03	-6.586805317061855658510027833330e-05	-4.785246398308125331420501136215e-05	0.000000000000000000000000000000e+00
-4.933064799951044733461458235979e+03	-6.627378600250800086239599817617e-05	-4.807830846573680919162768754305e-05	0.000000000000000000000000000000e+00
-4.932964799951044369663577526808e+03	-6.668040124263546308391176209440e-05	-4.830459109069374924435094631470e-05	0.000000000000000000000000000000e+00
-4.932864799951044005865696817636e+03	-6.708789435734138978991575319455e-05	-4.853131147856934354259048070013e-05	0.000000000000000000000000000000e+00
-4.932764799951043642067816108465e+03	-6.749626080200642078230771625513e-05	-4.875846923416258285296012719989e-05	0.000000000000000000000000000000e+00
-4.932664799951043278269935399294e+03	-6.790549602112796090305074647731e-05	-4.898606394642653825933706346341e-05	0.000000000000000000000000000000e+00
-4.932564799951042914472054690123e+03	-6.831559544839691444292895106116e-05	-4.921409518844103926811517357720e-05	0.000000000000000000000000000000e+00
-4.932464799951042550674173980951e+03	-6.872655450677464994326676395175e-05	-4.944256251738568395037373703893e-05	0.000000000000000000000000000000e+00
-4.932364799951042186876293271780e+03	-6.913836860857022249566422589240e-05	-4.967146547451319467348859748590e-05	0.000000000000000000000000000000e+00
-4.932264799951041823078412562609e+03	-6.955103315551770446194951302843e-05	-4.990080358512309231713149904053e-05	0.000000000000000000000000000000e+00
-4.932164799951041459280531853437e+03	-6.996454353885384145478321116229e-05	-5.013057635853572285497548044475e-05	0.000000000000000000000000000000e+00
-4.932064799951041095482651144266e+03	-7.037889513939585739606130676549e-05	-5.036078328806660242078843681135e-05	0.000000000000000000000000000000e+00
-4.931964799951040731684770435095e+03	-7.079408332761946286322551902259e-05	-5.059142385100112151649631719863e-05	0.000000000000000000000000000000e+00
-4.931864799951040367886889725924e+03	-7.121010346373708027600812897617e-05	-5.082249750856954737584375569881e-05	0.000000000000000000000000000000e+00
-4.931764799951040004089009016752e+03	-7.162695089777627237108414970379e-05	-5.105400370592241257507865048737e-05	0.000000000000000000000000000000e+00
-4.931664799951039640291128307581e+03	-7.204462096965837396463083752707e-05	-5.128594187210621535176133245493e-05	0.000000000000000000000000000000e+00
-4.931564799951039276493247598410e+03	-7.246310900927732700279454425285e-05	-5.151831142003947228927979162805e-05	0.000000000000000000000000000000e+00
-4.931464799951038912695366889238e+03	-7.288241033657870534753775437764e-05	-5.175111174648910303828022727579e-05	0.000000000000000000000000000000e+00
-4.931364799951038548897486180067e+03	-7.330252026163894285039346332411e-05	-5.198434223204714707501292170200e-05	0.000000000000000000000000000000e+00
-4.931264799951038185099605470896e+03	-7.372343408474473760907258457209e-05	-5.221800224110785993043848396411e-05	0.000000000000000000000000000000e+00
-4.931164799951037821301724761724e+03	-7.414514709647271372208732209685e-05	-5.245209112184512112745868317454e-05	0.000000000000000000000000000000e+00
-4.931064799951037457503844052553e+03	-7.456765457776920501611894742666e-05	-5.268660820619019448385333959095e-05	0.000000000000000000000000000000e+00
-4.930964799951037093705963343382e+03	-7.499095180003022850876576166357e-05	-5.292155280980984078092327349552e-05	0.000000000000000000000000000000e+00
-4.930864799951036729908082634211e+03	-7.541503402518174247436133494915e-05	-5.315692423208477602157573382868e-05	0.000000000000000000000000000000e+00
-4.930764799951036366110201925039e+03	-7.583989650575998582495568234307e-05	-5.339272175608845494906157247428e-05	0.000000000000000000000000000000e+00
-4.930664799951036002312321215868e+03	-7.626553448499204788425809287133e-05	-5.362894464856624758899994453998e-05	0.000000000000000000000000000000e+00
-4.930564799951035638514440506697e+03	-7.669194319687662789696014353780e-05	-5.386559215991492749952759822030e-05	0.000000000000000000000000000000e+00
-4.930464799951035274716559797525e+03	-7.711911786626497072091174223019e-05	-5.410266352416250561089064441411e-05	0.000000000000000000000000000000e+00
-4.930364799951034910918679088354e+03	-7.754705370894200580720451165817e-05	-5.434015795894845031206027430315e-05	0.000000000000000000000000000000e+00
-4.930264799951034547120798379183e+03	-7.797574593170760815299957791069e-05	-5.457807466550422602173664454739e-05	0.000000000000000000000000000000e+00
-4.930164799951034183322917670012e+03	-7.840518973245811675237132432059e-05	-5.481641282863421800637671044143e-05	0.000000000000000000000000000000e+00
-4.930064799951033819525036960840e+03	-7.883538030026796146736839387970e-05	-5.505517161669694180129233651577e-05	0.000000000000000000000000000000e+00
-4.929964799951033455727156251669e+03	-7.926631281547153384456350089238e-05	-5.529435018158669986514455740867e-05	0.000000000000000000000000000000e+00
-4.929864799951033091929275542498e+03	-7.969798244974516635182049117958e-05	-5.553394765871552283750811618290e-05	0.000000000000000000000000000000e+00
-4.929764799951032728131394833326e+03	-8.013038436618931490296874331491e-05	-5.577396316699549026719637256910e-05	0.000000000000000000000000000000e+00
-4.929664799951032364333514124155e+03	-8.056351371941093111785775482403e-05	-5.601439580882141048255584703242e-05	0.000000000000000000000000000000e+00
-4.929564799951032000535633414984e+03	-8.099736565560595655515613300324e-05	-5.625524467005384605120324459371e-05	0.000000000000000000000000000000e+00
-4.929464799951031636737752705812e+03	-8.143193531264203378558508283902e-05	-5.649650882000249838173211447412e-05	0.000000000000000000000000000000e+00
-4.929364799951031272939871996641e+03	-8.186721782014135299042345561560e-05	-5.673818731140997179617987966616e-05	0.000000000000000000000000000000e+00
-4.929264799951030909141991287470e+03	-8.230320829956370184792013855457e-05	-5.698027918043586286314661215613e-05	0.000000000000000000000000000000e+00
-4.929164799951030545344110578299e+03	-8.273990186428962383992369300501e-05	-5.722278344664123597793775610754e-05	0.000000000000000000000000000000e+00
-4.929064799951030181546229869127e+03	-8.317729361970376629389217759680e-05	-5.746569911297344453214933079899e-05	0.000000000000000000000000000000e+00
-4.928964799951029817748349159956e+03	-8.361537866327840460775600028853e-05	-5.770902516575130444895919135107e-05	0.000000000000000000000000000000e+00
-4.928864799951029453950468450785e+03	-8.405415208465708844752517503451e-05	-5.795276057465066751796939348296e-05	0.000000000000000000000000000000e+00
-4.928764799951029090152587741613e+03	-8.449360896573849123280391948398e-05	-5.819690429269031999070030392041e-05	0.000000000000000000000000000000e+00
-4.928664799951028726354707032442e+03	-8.493374438076035448999534516190e-05	-5.844145525621824709431792466141e-05	0.000000000000000000000000000000e+00
-4.928564799951028362556826323271e+03	-8.537455339638366259846780081944e-05	-5.868641238489828379238516520289e-05	0.000000000000000000000000000000e+00
-4.928464799951027998758945614100e+03	-8.581603107177691240441130826611e-05	-5.893177458169710435879201648746e-05	0.000000000000000000000000000000e+00
-4.928364799951027634961064904928e+03	-8.625817245870051835996555888997e-05	-5.917754073287160497497325084559e-05	0.000000000000000000000000000000e+00
-4.928264799951027271163184195757e+03	-8.670097260159144805530956334749e-05	-5.942370970795661158777786758911e-05	0.000000000000000000000000000000e+00
-4.928164799951026907365303486586e+03	-8.714442653764791196085992552867e-05	-5.967028035975300789568037673760e-05	0.000000000000000000000000000000e+00
-4.928064799951026543567422777414e+03	-8.758852929691425645737645755418e-05	-5.991725152431616826685309429301e-05	0.000000000000000000000000000000e+00
-4.927964799951026179769542068243e+03	-8.803327590236600594386651152945e-05	-6.016462202094482433810743171598e-05	0.000000000000000000000000000000e+00
-4.927864799951025815971661359072e+03	-8.847866136999499981317940378034e-05	-6.041239065217023654569619695032e-05	0.000000000000000000000000000000e+00
-4.927764799951025452173780649900e+03	-8.892468070889470561045386798327e-05	-6.066055620374577900819415554601e-05	0.000000000000000000000000000000e+00
-4.927664799951025088375899940729e+03	-8.937132892134564061178275684583e-05	-6.090911744463687677508464957121e-05	0.000000000000000000000000000000e+00
-4.927564799951024724578019231558e+03	-8.981860100290101024331224088826e-05	-6.115807312701130899357943038197e-05	0.000000000000000000000000000000e+00
-4.927464799951024360780138522387e+03	-9.026649194247236005286816329374e-05	-6.140742198622989832246243935288e-05	0.000000000000000000000000000000e+00
-4.927364799951023996982257813215e+03	-9.071499672241547162707120399716e-05	-6.165716274083756626416680246550e-05	0.000000000000000000000000000000e+00
-4.927264799951023633184377104044e+03	-9.116411031861632627108782411796e-05	-6.190729409255471375750357054812e-05	0.000000000000000000000000000000e+00
-4.927164799951023269386496394873e+03	-9.161382770057720421365277108094e-05	-6.215781472626908288510449995812e-05	0.000000000000000000000000000000e+00
-4.927064799951022905588615685701e+03	-9.206414383150295999494461263168e-05	-6.240872331002788285514437660595e-05	0.000000000000000000000000000000e+00
-4.926964799951022541790734976530e+03	-9.251505366838736561709705119583e-05	-6.266001849503032255887802204342e-05	0.000000000000000000000000000000e+00
-4.926864799951022177992854267359e+03	-9.296655216209964343009042320176e-05	-6.291169891562054970399198161601e-05	0.000000000000000000000000000000e+00
-4.926764799951021814194973558187e+03	-9.341863425747101257017035447205e-05	-6.316376318928092876113511433545e-05	0.000000000000000000000000000000e+00
-4.926664799951021450397092849016e+03	-9.387129489338152000133669305981e-05	-6.341620991662569838120955267868e-05	0.000000000000000000000000000000e+00
-4.926564799951021086599212139845e+03	-9.432452900284683089925097387862e-05	-6.366903768139504894100350052000e-05	0.000000000000000000000000000000e+00
-4.926464799951020722801331430674e+03	-9.477833151310524942810553650219e-05	-6.392224505044949824442146457670e-05	0.000000000000000000000000000000e+00
-4.926364799951020359003450721502e+03	-9.523269734570480728012842330799e-05	-6.417583057376467379952916791908e-05	0.000000000000000000000000000000e+00
-4.926264799951019995205570012331e+03	-9.568762141659047418783268224018e-05	-6.442979278442652877646745768203e-05	0.000000000000000000000000000000e+00
-4.926164799951019631407689303160e+03	-9.614309863619147685648291812299e-05	-6.468413019862686967349080235934e-05	0.000000000000000000000000000000e+00
-4.926064799951019267609808593988e+03	-9.659912390950876697436056073087e-05	-6.493884131565926345376615902438e-05	0.000000000000000000000000000000e+00
-4.925964799951018903811927884817e+03	-9.705569213620254343313775713398e-05	-6.519392461791535125798652261508e-05	0.000000000000000000000000000000e+00
-4.925864799951018540014047175646e+03	-9.751279821067992362604998080045e-05	-6.544937857088155514027200121419e-05	0.000000000000000000000000000000e+00
-4.925764799951018176216166466475e+03	-9.797043702218269606123157711153e-05	-6.570520162313609651219548091206e-05	0.000000000000000000000000000000e+00
-4.925664799951017812418285757303e+03	-9.842860345487519494779571349596e-05	-6.596139220634648892525875307769e-05	0.000000000000000000000000000000e+00
-4.925564799951017448620405048132e+03	-9.888729238793229675465873418361e-05	-6.621794873526731545643891907460e-05	0.000000000000000000000000000000e+00
-4.925464799951017084822524338961e+03	-9.934649869562745742694598316547e-05	-6.647486960773843977460378917854e-05	0.000000000000000000000000000000e+00
-4.925364799951016721024643629789e+03	-9.980621724742092578525065604822e-05	-6.673215320468362378274196355932e-05	0.000000000000000000000000000000e+00
-4.925264799951016357226762920618e+03	-1.002664429080479840299469640463e-04	-6.698979789010945696831750284517e-05	0.000000000000000000000000000000e+00
-4.925164799951015993428882211447e+03	-1.007271705376073508758291707998e-04	-6.724780201110471943449359288891e-05	0.000000000000000000000000000000e+00
-4.925064799951015629631001502275e+03	-1.011883949916496117918049413298e-04	-6.750616389784012440211657946065e-05	0.000000000000000000000000000000e+00
-4.924964799951015265833120793104e+03	-1.016501111212657983183874077504e-04	-6.776488186356839952487890466060e-05	0.000000000000000000000000000000e+00
-4.924864799951014902035240083933e+03	-1.021123137731760215952958592567e-04	-6.802395420462481543787819360247e-05	0.000000000000000000000000000000e+00
-4.924764799951014538237359374762e+03	-1.025749977898182414143279927998e-04	-6.828337920042803956682808674827e-05	0.000000000000000000000000000000e+00
-4.924664799951014174439478665590e+03	-1.030381580094370623772864759005e-04	-6.854315511348142361813806644477e-05	0.000000000000000000000000000000e+00
-4.924564799951013810641597956419e+03	-1.035017892661726655791770701498e-04	-6.880328018937464343469934124897e-05	0.000000000000000000000000000000e+00
-4.924464799951013446843717247248e+03	-1.039658863901497809489882229173e-04	-6.906375265678571832243110018013e-05	0.000000000000000000000000000000e+00
-4.924364799951013083045836538076e+03	-1.044304442075667815632150636773e-04	-6.932457072748346405769576117351e-05	0.000000000000000000000000000000e+00
-4.924264799951012719247955828905e+03	-1.048954575407848592745463367493e-04	-6.958573259633025760283880911672e-05	0.000000000000000000000000000000e+00
-4.924164799951012355450075119734e+03	-1.053609212084172409981328022432e-04	-6.984723644128524905512478415659e-05	0.000000000000000000000000000000e+00
-4.924064799951011991652194410563e+03	-1.058268300254185134180728855569e-04	-7.010908042340793951390648386379e-05	0.000000000000000000000000000000e+00
-4.923964799951011627854313701391e+03	-1.062931788031740019040069511469e-04	-7.037126268686212486602737925523e-05	0.000000000000000000000000000000e+00
-4.923864799951011264056432992220e+03	-1.067599623495892714004559809204e-04	-7.063378135892025969956586894938e-05	0.000000000000000000000000000000e+00
-4.923764799951010900258552283049e+03	-1.072271754691796002111059404882e-04	-7.089663454996820068833990324819e-05	0.000000000000000000000000000000e+00
-4.923664799951010536460671573877e+03	-1.076948129631596570709994864501e-04	-7.115982035351030234211766600794e-05	0.000000000000000000000000000000e+00
-4.923564799951010172662790864706e+03	-1.081628696295331375611462054742e-04	-7.142333684617495999022440678061e-05	0.000000000000000000000000000000e+00
-4.923464799951009808864910155535e+03	-1.086313402631824953908229458577e-04	-7.168718208772047802580101860670e-05	0.000000000000000000000000000000e+00
-4.923364799951009445067029446363e+03	-1.091002196559587821000913976377e-04	-7.195135412104137183093161000969e-05	0.000000000000000000000000000000e+00
-4.923264799951009081269148737192e+03	-1.095695025967715003148428287716e-04	-7.221585097217506272505860298594e-05	0.000000000000000000000000000000e+00
-4.923164799951008717471268028021e+03	-1.100391838716785383170057577296e-04	-7.248067065030889817404957664593e-05	0.000000000000000000000000000000e+00
-4.923064799951008353673387318850e+03	-1.105092582639761452723350942939e-04	-7.274581114778764633771457326361e-05	0.000000000000000000000000000000e+00
-4.922964799951007989875506609678e+03	-1.109797205542890013258913728400e-04	-7.301127044012131587797514997717e-05	0.000000000000000000000000000000e+00
-4.922864799951007626077625900507e+03	-1.114505655206603012500471416857e-04	-7.327704648599339589537526862273e-05	0.000000000000000000000000000000e+00
-4.922764799951007262279745191336e+03	-1.119217879386419329601834449228e-04	-7.354313722726946178382539942575e-05	0.000000000000000000000000000000e+00
-4.922664799951006898481864482164e+03	-1.123933825813846695829134603173e-04	-7.380954058900620121368846282550e-05	0.000000000000000000000000000000e+00
-4.922564799951006534683983772993e+03	-1.128653442197284428394690736219e-04	-7.407625447946083313815329729479e-05	0.000000000000000000000000000000e+00
-4.922464799951006170886103063822e+03	-1.133376676222926299816146089583e-04	-7.434327679010085206025987281109e-05	0.000000000000000000000000000000e+00
-4.922364799951005807088222354650e+03	-1.138103475555664355952506516800e-04	-7.461060539561424663837496673580e-05	0.000000000000000000000000000000e+00
-4.922264799951005443290341645479e+03	-1.142833787839992734040178712362e-04	-7.487823815392005710484674141370e-05	0.000000000000000000000000000000e+00
-4.922164799951005079492460936308e+03	-1.147567560700912293880637804477e-04	-7.514617290617936636552831597413e-05	0.000000000000000000000000000000e+00
-4.922064799951004715694580227137e+03	-1.152304741744835249028094947832e-04	-7.541440747680658925489877164594e-05	0.000000000000000000000000000000e+00
-4.921964799951004351896699517965e+03	-1.157045278560490611128794280482e-04	-7.568293967348130389227039982458e-05	0.000000000000000000000000000000e+00
-4.921864799951003988098818808794e+03	-1.161789118719829634260309880744e-04	-7.595176728716031343095760330897e-05	0.000000000000000000000000000000e+00
-4.921764799951003624300938099623e+03	-1.166536209778932072422472088213e-04	-7.622088809209022280347772815290e-05	0.000000000000000000000000000000e+00
-4.921664799951003260503057390451e+03	-1.171286499278912030452479142717e-04	-7.649029984582032717487648509902e-05	0.000000000000000000000000000000e+00
-4.921564799951002896705176681280e+03	-1.176039934746825170192724430152e-04	-7.676000028921594762944952128336e-05	0.000000000000000000000000000000e+00
-4.921464799951002532907295972109e+03	-1.180796463696575374557537485565e-04	-7.702998714647211922317004972882e-05	0.000000000000000000000000000000e+00
-4.921364799951002169109415262938e+03	-1.185556033629821953701011238991e-04	-7.730025812512769916445831697160e-05	0.000000000000000000000000000000e+00
-4.921264799951001805311534553766e+03	-1.190318592036887122235372382661e-04	-7.757081091607982736065712847662e-05	0.000000000000000000000000000000e+00
-4.921164799951001441513653844595e+03	-1.195084086397664018550437980970e-04	-7.784164319359883419790352432344e-05	0.000000000000000000000000000000e+00
-4.921064799951001077715773135424e+03	-1.199852464182524588607800519746e-04	-7.811275261534351423923366875002e-05	0.000000000000000000000000000000e+00
-4.920964799951000713917892426252e+03	-1.204623672853227605260284516220e-04	-7.838413682237675228839379748536e-05	0.000000000000000000000000000000e+00
-4.920864799951000350120011717081e+03	-1.209397659863827229672489371737e-04	-7.865579343918161023957447142152e-05	0.000000000000000000000000000000e+00
-4.920764799950999986322131007910e+03	-1.214174372661581708266603785162e-04	-7.892772007367779339790520021225e-05	0.000000000000000000000000000000e+00
-4.920664799950999622524250298738e+03	-1.218953758687861934142948605597e-04	-7.919991431723842850807365545407e-05	0.000000000000000000000000000000e+00
-4.920564799950999258726369589567e+03	-1.223735765379060144025791245781e-04	-7.947237374470737033150397055081e-05	0.000000000000000000000000000000e+00
-4.920464799950998894928488880396e+03	-1.228520340167499563886061020312e-04	-7.974509591441677927407816195426e-05	0.000000000000000000000000000000e+00
-4.920364799950998531130608171225e+03	-1.233307430482342699311348876989e-04	-8.001807836820515979978085674418e-05	0.000000000000000000000000000000e+00
-4.920264799950998167332727462053e+03	-1.238096983750501252179165856404e-04	-8.029131863143575121005007799724e-05	0.000000000000000000000000000000e+00
-4.920164799950997803534846752882e+03	-1.242888947397544953128029066036e-04	-8.056481421301536565652418042660e-05	0.000000000000000000000000000000e+00
-4.920064799950997439736966043711e+03	-1.247683268848610936129633897096e-04	-8.083856260541356496696768774157e-05	0.000000000000000000000000000000e+00
-4.919964799950997075939085334539e+03	-1.252479895529313113061026241368e-04	-8.111256128468221694195749993384e-05	0.000000000000000000000000000000e+00
-4.919864799950996712141204625368e+03	-1.257278774866651548276774708057e-04	-8.138680771047555309507387510948e-05	0.000000000000000000000000000000e+00
-4.919764799950996348343323916197e+03	-1.262079854289921833181142840630e-04	-8.166129932607047033858022055952e-05	0.000000000000000000000000000000e+00
-4.919664799950995984545443207026e+03	-1.266883081231624460800261333659e-04	-8.193603355838734766513481444505e-05	0.000000000000000000000000000000e+00
-4.919564799950995620747562497854e+03	-1.271688403128373929303757128295e-04	-8.221100781801116098509996099608e-05	0.000000000000000000000000000000e+00
-4.919464799950995256949681788683e+03	-1.276495767421808116576925629104e-04	-8.248621949921307230230160811857e-05	0.000000000000000000000000000000e+00
-4.919364799950994893151801079512e+03	-1.281305121559497112691816678165e-04	-8.276166597997234415044071065282e-05	0.000000000000000000000000000000e+00
-4.919264799950994529353920370340e+03	-1.286116412995852594479406771910e-04	-8.303734462199871481542789997121e-05	0.000000000000000000000000000000e+00
-4.919164799950994165556039661169e+03	-1.290929589193036929051228156595e-04	-8.331325277075508526584274315852e-05	0.000000000000000000000000000000e+00
-4.919064799950993801758158951998e+03	-1.295744597621871464169368559638e-04	-8.358938775548065331678915246272e-05	0.000000000000000000000000000000e+00
-4.918964799950993437960278242826e+03	-1.300561385762745631768100285086e-04	-8.386574688921444081703832074126e-05	0.000000000000000000000000000000e+00
-4.918864799950993074162397533655e+03	-1.305379901106524696222793702205e-04	-8.414232746881917320187771469620e-05	0.000000000000000000000000000000e+00
-4.918764799950992710364516824484e+03	-1.310200091155458857871546340945e-04	-8.441912677500560627935621837992e-05	0.000000000000000000000000000000e+00
-4.918664799950992346566636115313e+03	-1.315021903424091001284096380530e-04	-8.469614207235719182970817842104e-05	0.000000000000000000000000000000e+00
-4.918564799950991982768755406141e+03	-1.319845285440164172480193016668e-04	-8.497337060935516333311928738325e-05	0.000000000000000000000000000000e+00
-4.918464799950991618970874696970e+03	-1.324670184745529869299596192889e-04	-8.525080961840400116825283705069e-05	0.000000000000000000000000000000e+00
-4.918364799950991255172993987799e+03	-1.329496548897054976519360725007e-04	-8.552845631585730438659065377749e-05	0.000000000000000000000000000000e+00
-4.918264799950990891375113278627e+03	-1.334324325467528700971120425578e-04	-8.580630790204405551006155983274e-05	0.000000000000000000000000000000e+00
-4.918164799950990527577232569456e+03	-1.339153462046569777708915349734e-04	-8.608436156129522414184873646548e-05	0.000000000000000000000000000000e+00
-4.918064799950990163779351860285e+03	-1.343983906241532049873760312764e-04	-8.636261446197085846817470544678e-05	0.000000000000000000000000000000e+00
-4.917964799950989799981471151114e+03	-1.348815605678411403810929014568e-04	-8.664106375648747491568374412552e-05	0.000000000000000000000000000000e+00
-4.917864799950989436183590441942e+03	-1.353648508002751077883979435867e-04	-8.691970658134588148969329468585e-05	0.000000000000000000000000000000e+00
-4.917764799950989072385709732771e+03	-1.358482560880547513389865477151e-04	-8.719854005715939413573289940018e-05	0.000000000000000000000000000000e+00
-4.917664799950988708587829023600e+03	-1.363317711999154308120246748004e-04	-8.747756128868240546678919367096e-05	0.000000000000000000000000000000e+00
-4.917564799950988344789948314428e+03	-1.368153909068188067276600206057e-04	-8.775676736483942782900136148072e-05	0.000000000000000000000000000000e+00
-4.917464799950987980992067605257e+03	-1.372991099820431272829357460807e-04	-8.803615535875442097042686828701e-05	0.000000000000000000000000000000e+00
-4.917364799950987617194186896086e+03	-1.377829232012737050230843927068e-04	-8.831572232778056694320334418791e-05	0.000000000000000000000000000000e+00
-4.917264799950987253396306186914e+03	-1.382668253426931495673329886031e-04	-8.859546531353045158152514915173e-05	0.000000000000000000000000000000e+00
-4.917164799950986889598425477743e+03	-1.387508111870716816498710910466e-04	-8.887538134190659834532599603563e-05	0.000000000000000000000000000000e+00
-4.917064799950986525800544768572e+03	-1.392348755178573929507102047154e-04	-8.915546742313236808219478746196e-05	0.000000000000000000000000000000e+00
-4.916964799950986162002664059401e+03	-1.397190131212663161911630149703e-04	-8.943572055178333312774191510286e-05	0.000000000000000000000000000000e+00
-4.916864799950985798204783350229e+03	-1.402032187863726307545941818233e-04	-8.971613770681894956156299247851e-05	0.000000000000000000000000000000e+00
-4.916764799950985434406902641058e+03	-1.406874873051987056768452610811e-04	-8.999671585161469024912589409482e-05	0.000000000000000000000000000000e+00
-4.916664799950985070609021931887e+03	-1.411718134728050342164423769376e-04	-9.027745193399448959178238416357e-05	0.000000000000000000000000000000e+00
-4.916564799950984706811141222715e+03	-1.416561920873802768450211431173e-04	-9.055834288626366261523020773083e-05	0.000000000000000000000000000000e+00
-4.916464799950984343013260513544e+03	-1.421406179503310602922627747802e-04	-9.083938562524210866104545925026e-05	0.000000000000000000000000000000e+00
-4.916364799950983979215379804373e+03	-1.426250858663718579059931368391e-04	-9.112057705229803007424688177096e-05	0.000000000000000000000000000000e+00
-4.916264799950983615417499095201e+03	-1.431095906436146531718472951766e-04	-9.140191405338189483634897536390e-05	0.000000000000000000000000000000e+00
-4.916164799950983251619618386030e+03	-1.435941270936587658632599406872e-04	-9.168339349906091419444703616293e-05	0.000000000000000000000000000000e+00
-4.916064799950982887821737676859e+03	-1.440786900316802987206954433930e-04	-9.196501224455380489337247285064e-05	0.000000000000000000000000000000e+00
-4.915964799950982524023856967688e+03	-1.445632742765218280763667157984e-04	-9.224676712976601219377142948375e-05	0.000000000000000000000000000000e+00
-4.915864799950982160225976258516e+03	-1.450478746507817963233566427306e-04	-9.252865497932527170336231003844e-05	0.000000000000000000000000000000e+00
-4.915764799950981796428095549345e+03	-1.455324859809039314897938233173e-04	-9.281067260261757778400798502005e-05	0.000000000000000000000000000000e+00
-4.915664799950981432630214840174e+03	-1.460171030972665583928110644152e-04	-9.309281679382353142954836799916e-05	0.000000000000000000000000000000e+00
-4.915564799950981068832334131002e+03	-1.465017208342718826874495618995e-04	-9.337508433195504050933904993670e-05	0.000000000000000000000000000000e+00
-4.915464799950980705034453421831e+03	-1.469863340304350851801828969911e-04	-9.365747198089246724518608377963e-05	0.000000000000000000000000000000e+00
-4.915364799950980341236572712660e+03	-1.474709375284734974576039689964e-04	-9.393997648942211450145967077674e-05	0.000000000000000000000000000000e+00
-4.915264799950979977438692003489e+03	-1.479555261753955064645688066705e-04	-9.422259459127409154596821672101e-05	0.000000000000000000000000000000e+00
-4.915164799950979613640811294317e+03	-1.484400948225895403975033159938e-04	-9.450532300516061349170138239373e-05	0.000000000000000000000000000000e+00
-4.915064799950979249842930585146e+03	-1.489246383259128377572755308478e-04	-9.478815843481459889417056752237e-05	0.000000000000000000000000000000e+00
-4.914964799950978886045049875975e+03	-1.494091515457802435071221758278e-04	-9.507109756902872813467270107779e-05	0.000000000000000000000000000000e+00
-4.914864799950978522247169166803e+03	-1.498936293472527883901407319556e-04	-9.535413708169484061673293329164e-05	0.000000000000000000000000000000e+00
-4.914764799950978158449288457632e+03	-1.503780666001262953518358145288e-04	-9.563727363184369788078054153146e-05	0.000000000000000000000000000000e+00
-4.914664799950977794651407748461e+03	-1.508624581790198504373939902834e-04	-9.592050386368519395222098644638e-05	0.000000000000000000000000000000e+00
-4.914564799950977430853527039289e+03	-1.513467989634640839535784095915e-04	-9.620382440664887739763255769532e-05	0.000000000000000000000000000000e+00
-4.914464799950977067055646330118e+03	-1.518310838379895058407320629357e-04	-9.648723187542487995677770173941e-05	0.000000000000000000000000000000e+00
-4.914364799950976703257765620947e+03	-1.523153076922146784144551645568e-04	-9.677072287000522464537471956092e-05	0.000000000000000000000000000000e+00
-4.914264799950976339459884911776e+03	-1.527994654209342264769566632765e-04	-9.705429397572549977610267823991e-05	0.000000000000000000000000000000e+00
-4.914164799950975975662004202604e+03	-1.532835519242068203233514411821e-04	-9.733794176330693955542100459510e-05	0.000000000000000000000000000000e+00
-4.914064799950975611864123493433e+03	-1.537675621074430232226859516231e-04	-9.762166278889885704609513661367e-05	0.000000000000000000000000000000e+00
-4.913964799950975248066242784262e+03	-1.542514908814930846888552329332e-04	-9.790545359412144304795538873876e-05	0.000000000000000000000000000000e+00
-4.913864799950974884268362075090e+03	-1.547353331627344898060311129129e-04	-9.818931070610898510699765528997e-05	0.000000000000000000000000000000e+00
-4.913764799950974520470481365919e+03	-1.552190838731595356591447254502e-04	-9.847323063755342533766301560405e-05	0.000000000000000000000000000000e+00
-4.913664799950974156672600656748e+03	-1.557027379404627722390974664535e-04	-9.875720988674828416335055303321e-05	0.000000000000000000000000000000e+00
-4.913564799950973792874719947577e+03	-1.561862902981282265075374526830e-04	-9.904124493763301773779916814533e-05	0.000000000000000000000000000000e+00
-4.913464799950973429076839238405e+03	-1.566697358855166535666902927204e-04	-9.932533225983765996953966936900e-05	0.000000000000000000000000000000e+00
-4.913364799950973065278958529234e+03	-1.571530696479525438837010486992e-04	-9.960946830872795243732448211560e-05	0.000000000000000000000000000000e+00
-4.913264799950972701481077820063e+03	-1.576362865368111034099218858984e-04	-9.989364952545070469851901107106e-05	0.000000000000000000000000000000e+00
-4.913164799950972337683197110891e+03	-1.581193815096050710698738495097e-04	-1.001778723369796831460520891710e-04	0.000000000000000000000000000000e+00
-4.913064799950971973885316401720e+03	-1.586023495300714278299913928549e-04	-1.004621331561617438108552358145e-04	0.000000000000000000000000000000e+00
-4.912964799950971610087435692549e+03	-1.590851855682579160319867206397e-04	-1.007464283817633988451709092793e-04	0.000000000000000000000000000000e+00
-4.912864799950971246289554983377e+03	-1.595678846006095316211598200695e-04	-1.010307543985177624766211290641e-04	0.000000000000000000000000000000e+00
-4.912764799950970882491674274206e+03	-1.600504416100548266393283070030e-04	-1.013151075771718086704006878129e-04	0.000000000000000000000000000000e+00
-4.912664799950970518693793565035e+03	-1.605328515860921032975400235543e-04	-1.015994842745340760248665135101e-04	0.000000000000000000000000000000e+00
-4.912564799950970154895912855864e+03	-1.610151095248754454184597628696e-04	-1.018838808335226708227244651894e-04	0.000000000000000000000000000000e+00
-4.912464799950969791098032146692e+03	-1.614972104293006414585387453542e-04	-1.021682935832136902105579667754e-04	0.000000000000000000000000000000e+00
-4.912364799950969427300151437521e+03	-1.619791493090909720049125342101e-04	-1.024527188388899706390083865770e-04	0.000000000000000000000000000000e+00
-4.912264799950969063502270728350e+03	-1.624609211808828617470273902867e-04	-1.027371529020902428787700988444e-04	0.000000000000000000000000000000e+00
-4.912164799950968699704390019178e+03	-1.629425210683113688179407541057e-04	-1.030215920606586122972372909778e-04	0.000000000000000000000000000000e+00
-4.912064799950968335906509310007e+03	-1.634239440020955386103501671968e-04	-1.033060325887944728160197649380e-04	0.000000000000000000000000000000e+00
-4.911964799950967972108628600836e+03	-1.639051850201236491724049448848e-04	-1.035904707471026783664747039637e-04	0.000000000000000000000000000000e+00
-4.911864799950967608310747891665e+03	-1.643862391675382397630833519742e-04	-1.038749027826441751311617456288e-04	0.000000000000000000000000000000e+00
-4.911764799950967244512867182493e+03	-1.648671014968210851974611541593e-04	-1.041593249289869861510041126884e-04	0.000000000000000000000000000000e+00
-4.911664799950966880714986473322e+03	-1.653477670678779533515456723336e-04	-1.044437334062574669829928653009e-04	0.000000000000000000000000000000e+00
-4.911564799950966516917105764151e+03	-1.658282309481232271418382762107e-04	-1.047281244211920628013959277958e-04	0.000000000000000000000000000000e+00
-4.911464799950966153119225054979e+03	-1.663084882125643638745710051197e-04	-1.050124941671893094444559246803e-04	0.000000000000000000000000000000e+00
-4.911364799950965789321344345808e+03	-1.667885339438862461747259402500e-04	-1.052968388243622545894298547786e-04	0.000000000000000000000000000000e+00
-4.911264799950965425523463636637e+03	-1.672683632325352889695657676583e-04	-1.055811545595912312933348231603e-04	0.000000000000000000000000000000e+00
-4.911164799950965061725582927465e+03	-1.677479711768035464721643412744e-04	-1.058654375265769703468726747886e-04	0.000000000000000000000000000000e+00
-4.911064799950964697927702218294e+03	-1.682273528829124667992311881193e-04	-1.061496838658941192041693102333e-04	0.000000000000000000000000000000e+00
-4.910964799950964334129821509123e+03	-1.687065034650965923788273892470e-04	-1.064338897050450319630571227592e-04	0.000000000000000000000000000000e+00
-4.910864799950963970331940799952e+03	-1.691854180456871248328098999991e-04	-1.067180511585140201312807417544e-04	0.000000000000000000000000000000e+00
-4.910764799950963606534060090780e+03	-1.696640917551952459137870610206e-04	-1.070021643278218744432458975346e-04	0.000000000000000000000000000000e+00
-4.910664799950963242736179381609e+03	-1.701425197323953029168025485873e-04	-1.072862253015807932525829682113e-04	0.000000000000000000000000000000e+00
-4.910564799950962878938298672438e+03	-1.706206971244078585657477642457e-04	-1.075702301555496497378894282804e-04	0.000000000000000000000000000000e+00
-4.910464799950962515140417963266e+03	-1.710986190867825511643940394890e-04	-1.078541749526895843691240428619e-04	0.000000000000000000000000000000e+00
-4.910364799950962151342537254095e+03	-1.715762807835807108019360311957e-04	-1.081380557432200310548700561419e-04	0.000000000000000000000000000000e+00
-4.910264799950961787544656544924e+03	-1.720536773874579484534808049290e-04	-1.084218685646749872350871890525e-04	0.000000000000000000000000000000e+00
-4.910164799950961423746775835752e+03	-1.725308040797464198198851725863e-04	-1.087056094419597041022054750847e-04	0.000000000000000000000000000000e+00
-4.910064799950961059948895126581e+03	-1.730076560505370349574844057727e-04	-1.089892743874077562929794660285e-04	0.000000000000000000000000000000e+00
-4.909964799950960696151014417410e+03	-1.734842284987613968572778277988e-04	-1.092728594008383419733040908817e-04	0.000000000000000000000000000000e+00
-4.909864799950960332353133708239e+03	-1.739605166322736044988428449898e-04	-1.095563604696140843665352893055e-04	0.000000000000000000000000000000e+00
-4.909764799950959968555252999067e+03	-1.744365156679318932739231051698e-04	-1.098397735686990501222451421803e-04	0.000000000000000000000000000000e+00
-4.909664799950959604757372289896e+03	-1.749122208316800585695821590448e-04	-1.101230946607171878133188402948e-04	0.000000000000000000000000000000e+00
-4.909564799950959240959491580725e+03	-1.753876273586286354058683123469e-04	-1.104063196960111052462305547550e-04	0.000000000000000000000000000000e+00
-4.909464799950958877161610871553e+03	-1.758627304931360238633708537037e-04	-1.106894446127011584794438969759e-04	0.000000000000000000000000000000e+00
-4.909364799950958513363730162382e+03	-1.763375254888893434602331611316e-04	-1.109724653367449338650999046685e-04	0.000000000000000000000000000000e+00
-4.909264799950958149565849453211e+03	-1.768120076089851248988399357032e-04	-1.112553777819970146937753052718e-04	0.000000000000000000000000000000e+00
-4.909164799950957785767968744040e+03	-1.772861721260097307619613138385e-04	-1.115381778502691679675826175178e-04	0.000000000000000000000000000000e+00
-4.909064799950957421970088034868e+03	-1.777600143221197219987883553216e-04	-1.118208614313907751187590622344e-04	0.000000000000000000000000000000e+00
-4.908964799950957058172207325697e+03	-1.782335294891218991503167856649e-04	-1.121034244032696964091244673511e-04	0.000000000000000000000000000000e+00
-4.908864799950956694374326616526e+03	-1.787067129285532351545134899240e-04	-1.123858626319534199326094503490e-04	0.000000000000000000000000000000e+00
-4.908764799950956330576445907354e+03	-1.791795599517605642059941972732e-04	-1.126681719716905765360168145683e-04	0.000000000000000000000000000000e+00
-4.908664799950955966778565198183e+03	-1.796520658799800266702123563434e-04	-1.129503482649927664479075350989e-04	0.000000000000000000000000000000e+00
-4.908564799950955602980684489012e+03	-1.801242260444164597875393862836e-04	-1.132323873426967382731928024597e-04	0.000000000000000000000000000000e+00
-4.908464799950955239182803779840e+03	-1.805960357863223818015302457596e-04	-1.135142850240269068009049679979e-04	0.000000000000000000000000000000e+00
-4.908364799950954875384923070669e+03	-1.810674904570769760871890019516e-04	-1.137960371166582231776745470775e-04	0.000000000000000000000000000000e+00
-4.908264799950954511587042361498e+03	-1.815385854182646687034197174881e-04	-1.140776394167793161317503436436e-04	0.000000000000000000000000000000e+00
-4.908164799950954147789161652327e+03	-1.820093160417536788404230252425e-04	-1.143590877091560533253614129201e-04	0.000000000000000000000000000000e+00
-4.908064799950953783991280943155e+03	-1.824796777097742169013866453398e-04	-1.146403777671953466525678333454e-04	0.000000000000000000000000000000e+00
-4.907964799950953420193400233984e+03	-1.829496658149965470589043414762e-04	-1.149215053530093776654533166415e-04	0.000000000000000000000000000000e+00
-4.907864799950953056395519524813e+03	-1.834192757606088058659060680000e-04	-1.152024662174800804983337831899e-04	0.000000000000000000000000000000e+00
-4.907764799950952692597638815641e+03	-1.838885029603946311312079320288e-04	-1.154832561003239771576719951973e-04	0.000000000000000000000000000000e+00
-4.907664799950952328799758106470e+03	-1.843573428388105468495733463286e-04	-1.157638707301573651776982476491e-04	0.000000000000000000000000000000e+00
-4.907564799950951965001877397299e+03	-1.848257908310631312913396850917e-04	-1.160443058245617898791013367088e-04	0.000000000000000000000000000000e+00
-4.907464799950951601203996688128e+03	-1.852938423831859682516104426142e-04	-1.163245570901498825459527419746e-04	0.000000000000000000000000000000e+00
-4.907364799950951237406115978956e+03	-1.857614929521164085640672070099e-04	-1.166046202226314967582282422498e-04	0.000000000000000000000000000000e+00
-4.907264799950950873608235269785e+03	-1.862287380057720334591842004102e-04	-1.168844909068801970900355891025e-04	0.000000000000000000000000000000e+00
-4.907164799950950509810354560614e+03	-1.866955730231269281870626342013e-04	-1.171641648170000053058581457321e-04	0.000000000000000000000000000000e+00
-4.907064799950950146012473851442e+03	-1.871619934942878201149935035730e-04	-1.174436376163925802376675200378e-04	0.000000000000000000000000000000e+00
-4.906964799950949782214593142271e+03	-1.876279949205697560390970757283e-04	-1.177229049578246009499435387191e-04	0.000000000000000000000000000000e+00
-4.906864799950949418416712433100e+03	-1.880935728145718608111253145054e-04	-1.180019624834955429279817473720e-04	0.000000000000000000000000000000e+00
-4.906764799950949054618831723928e+03	-1.885587227002525538641780622484e-04	-1.182808058251057388692711880296e-04	0.000000000000000000000000000000e+00
-4.906664799950948690820951014757e+03	-1.890234401130047386333649095391e-04	-1.185594306039247782880510784231e-04	0.000000000000000000000000000000e+00
-4.906564799950948327023070305586e+03	-1.894877205997307209259239435539e-04	-1.188378324308602188279920808256e-04	0.000000000000000000000000000000e+00
-4.906464799950947963225189596415e+03	-1.899515597189168291357430629063e-04	-1.191160069065266092830021604776e-04	0.000000000000000000000000000000e+00
-4.906364799950947599427308887243e+03	-1.904149530407077634073381711133e-04	-1.193939496213148243261570335960e-04	0.000000000000000000000000000000e+00
-4.906264799950947235629428178072e+03	-1.908778961469808905897227457871e-04	-1.196716561554616973942280488963e-04	0.000000000000000000000000000000e+00
-4.906164799950946871831547468901e+03	-1.913403846314201326144627257619e-04	-1.199491220791199923853889708347e-04	0.000000000000000000000000000000e+00
-4.906064799950946508033666759729e+03	-1.918024140995895567181339647078e-04	-1.202263429524287006175745085024e-04	0.000000000000000000000000000000e+00
-4.905964799950946144235786050558e+03	-1.922639801690069656647796847437e-04	-1.205033143255835817323276537572e-04	0.000000000000000000000000000000e+00
-4.905864799950945780437905341387e+03	-1.927250784692169729723359994367e-04	-1.207800317389080840694073892827e-04	0.000000000000000000000000000000e+00
-4.905764799950945416640024632215e+03	-1.931857046418640239289488125252e-04	-1.210564907229245089868852058856e-04	0.000000000000000000000000000000e+00
-4.905664799950945052842143923044e+03	-1.936458543407650642435846588540e-04	-1.213326867984255682045291457882e-04	0.000000000000000000000000000000e+00
-4.905564799950944689044263213873e+03	-1.941055232319819918562070482082e-04	-1.216086154765461444350951869531e-04	0.000000000000000000000000000000e+00
-4.905464799950944325246382504702e+03	-1.945647069938938105923553756327e-04	-1.218842722588354179338518412656e-04	0.000000000000000000000000000000e+00
-4.905364799950943961448501795530e+03	-1.950234013172686211873979589271e-04	-1.221596526373292640986478740928e-04	0.000000000000000000000000000000e+00
-4.905264799950943597650621086359e+03	-1.954816019053352599450790183511e-04	-1.224347520946230305407403937679e-04	0.000000000000000000000000000000e+00
-4.905164799950943233852740377188e+03	-1.959393044738547205556311592289e-04	-1.227095661039444903384759699705e-04	0.000000000000000000000000000000e+00
-4.905064799950942870054859668016e+03	-1.963965047511913590734533574533e-04	-1.229840901292271612092049659637e-04	0.000000000000000000000000000000e+00
-4.904964799950942506256978958845e+03	-1.968531984783837736341371993376e-04	-1.232583196251839363893204604139e-04	0.000000000000000000000000000000e+00
-4.904864799950942142459098249674e+03	-1.973093814092154131209500000921e-04	-1.235322500373810001173674466557e-04	0.000000000000000000000000000000e+00
-4.904764799950941778661217540503e+03	-1.977650493102849689908834251995e-04	-1.238058768023120412727494654703e-04	0.000000000000000000000000000000e+00
-4.904664799950941414863336831331e+03	-1.982201979610764960501589904140e-04	-1.240791953474726838548697349651e-04	0.000000000000000000000000000000e+00
-4.904564799950941051065456122160e+03	-1.986748231540292621791904403850e-04	-1.243522010914353511431412746546e-04	0.000000000000000000000000000000e+00
-4.904464799950940687267575412989e+03	-1.991289206946072999019486937655e-04	-1.246248894439243466974315266427e-04	0.000000000000000000000000000000e+00
-4.904364799950940323469694703817e+03	-1.995824864013686869047836669466e-04	-1.248972558058911521989414739053e-04	0.000000000000000000000000000000e+00
-4.904264799950939959671813994646e+03	-2.000355161060346368198659128268e-04	-1.251692955695901860770080649132e-04	0.000000000000000000000000000000e+00
-4.904164799950939595873933285475e+03	-2.004880056535582105378678896557e-04	-1.254410041186546705561238868043e-04	0.000000000000000000000000000000e+00
-4.904064799950939232076052576303e+03	-2.009399509021928106802107327766e-04	-1.257123768281729323838258327584e-04	0.000000000000000000000000000000e+00
-4.903964799950938868278171867132e+03	-2.013913477235604050207679049933e-04	-1.259834090647648661889096421973e-04	0.000000000000000000000000000000e+00
-4.903864799950938504480291157961e+03	-2.018421920027194246469171012848e-04	-1.262540961866587502053504987742e-04	0.000000000000000000000000000000e+00
-4.903764799950938140682410448790e+03	-2.022924796382324723852119685574e-04	-1.265244335437683601518210618764e-04	0.000000000000000000000000000000e+00
-4.903664799950937776884529739618e+03	-2.027422065422335975461848311951e-04	-1.267944164777703541617526195040e-04	0.000000000000000000000000000000e+00
-4.903564799950937413086649030447e+03	-2.031913686404954622489321680590e-04	-1.270640403221818474487764261127e-04	0.000000000000000000000000000000e+00
-4.903464799950937049288768321276e+03	-2.036399618724961282749397195602e-04	-1.273333004024383664429254103823e-04	0.000000000000000000000000000000e+00
-4.903364799950936685490887612104e+03	-2.040879821914855728713644733574e-04	-1.276021920359721010824333164990e-04	0.000000000000000000000000000000e+00
-4.903264799950936321693006902933e+03	-2.045354255645518792936649044023e-04	-1.278707105322903468409140304018e-04	0.000000000000000000000000000000e+00
-4.903164799950935957895126193762e+03	-2.049822879726872647179053421596e-04	-1.281388511930541907000297152663e-04	0.000000000000000000000000000000e+00
-4.903064799950935594097245484591e+03	-2.054285654108536473671370314875e-04	-1.284066093121576850131365654661e-04	0.000000000000000000000000000000e+00
-4.902964799950935230299364775419e+03	-2.058742538880480510074533206932e-04	-1.286739801758069942638762483966e-04	0.000000000000000000000000000000e+00
-4.902864799950934866501484066248e+03	-2.063193494273677112884474160737e-04	-1.289409590626000568207992769132e-04	0.000000000000000000000000000000e+00
-4.902764799950934502703603357077e+03	-2.067638480660747755078554543928e-04	-1.292075412436063822172599424576e-04	0.000000000000000000000000000000e+00
-4.902664799950934138905722647905e+03	-2.072077458556608668509280146708e-04	-1.294737219824471736919629938356e-04	0.000000000000000000000000000000e+00
-4.902564799950933775107841938734e+03	-2.076510388619112149489326357710e-04	-1.297394965353756675699448130956e-04	0.000000000000000000000000000000e+00
-4.902464799950933411309961229563e+03	-2.080937231649685695972218368865e-04	-1.300048601513578250092606491961e-04	0.000000000000000000000000000000e+00
-4.902364799950933047512080520391e+03	-2.085357948593967350025407681002e-04	-1.302698080721531863779977244988e-04	0.000000000000000000000000000000e+00
-4.902264799950932683714199811220e+03	-2.089772500542439685050633002561e-04	-1.305343355323960237868857747756e-04	0.000000000000000000000000000000e+00
-4.902164799950932319916319102049e+03	-2.094180848731058643043961842167e-04	-1.307984377596767917775050227291e-04	0.000000000000000000000000000000e+00
-4.902064799950931956118438392878e+03	-2.098582954541880745552573372947e-04	-1.310621099746237677458743364767e-04	0.000000000000000000000000000000e+00
-4.901964799950931592320557683706e+03	-2.102978779503687052025023840329e-04	-1.313253473909850447317454458229e-04	0.000000000000000000000000000000e+00
-4.901864799950931228522676974535e+03	-2.107368285292603323453908270579e-04	-1.315881452157106868382230313586e-04	0.000000000000000000000000000000e+00
-4.901764799950930864724796265364e+03	-2.111751433732718288664720329706e-04	-1.318504986490351828069822470724e-04	0.000000000000000000000000000000e+00
-4.901664799950930500926915556192e+03	-2.116128186796697844846565361721e-04	-1.321124028845601435389750522020e-04	0.000000000000000000000000000000e+00
-4.901564799950930137129034847021e+03	-2.120498506606396547577442213139e-04	-1.323738531093372706656796644609e-04	0.000000000000000000000000000000e+00
-4.901464799950929773331154137850e+03	-2.124862355433465577192464479594e-04	-1.326348445039515419607845103656e-04	0.000000000000000000000000000000e+00
-4.901364799950929409533273428679e+03	-2.129219695699958807798279902812e-04	-1.328953722426046678024152969400e-04	0.000000000000000000000000000000e+00
-4.901264799950929045735392719507e+03	-2.133570489978933726327170461445e-04	-1.331554314931988186859052047950e-04	0.000000000000000000000000000000e+00
-4.901164799950928681937512010336e+03	-2.137914700995051538439523097779e-04	-1.334150174174205153668909540343e-04	0.000000000000000000000000000000e+00
-4.901064799950928318139631301165e+03	-2.142252291625171853415438016910e-04	-1.336741251708248713701149279487e-04	0.000000000000000000000000000000e+00
-4.900964799950927954341750591993e+03	-2.146583224898945471692535136299e-04	-1.339327499029199981285531695363e-04	0.000000000000000000000000000000e+00
-4.900864799950927590543869882822e+03	-2.150907463999404190847786200180e-04	-1.341908867572516811730864993990e-04	0.000000000000000000000000000000e+00
-4.900764799950927226745989173651e+03	-2.155224972263546274770656951958e-04	-1.344485308714883273727147550147e-04	0.000000000000000000000000000000e+00
-4.900664799950926862948108464479e+03	-2.159535713182920025482447456966e-04	-1.347056773775060477000425906979e-04	0.000000000000000000000000000000e+00
-4.900564799950926499150227755308e+03	-2.163839650404202476045856240461e-04	-1.349623214014741465725799596242e-04	0.000000000000000000000000000000e+00
-4.900464799950926135352347046137e+03	-2.168136747729776999272371940108e-04	-1.352184580639406382990969079927e-04	0.000000000000000000000000000000e+00
-4.900364799950925771554466336966e+03	-2.172426969118305224368259409573e-04	-1.354740824799181972068473633897e-04	0.000000000000000000000000000000e+00
-4.900264799950925407756585627794e+03	-2.176710278685297869378373336602e-04	-1.357291897589701890839558595658e-04	0.000000000000000000000000000000e+00
-4.900164799950925043958704918623e+03	-2.180986640703680965770738797715e-04	-1.359837750052970007774016947266e-04	0.000000000000000000000000000000e+00
-4.900064799950924680160824209452e+03	-2.185256019604359101465157477762e-04	-1.362378333178226408415462111989e-04	0.000000000000000000000000000000e+00
-4.899964799950924316362943500280e+03	-2.189518379976775140204753311579e-04	-1.364913597902814757119316357858e-04	0.000000000000000000000000000000e+00
-4.899864799950923952565062791109e+03	-2.193773686569467230422086911901e-04	-1.367443495113052098245687293598e-04	0.000000000000000000000000000000e+00
-4.899764799950923588767182081938e+03	-2.198021904290622019397666297991e-04	-1.369967975645101909958761821073e-04	0.000000000000000000000000000000e+00
-4.899664799950923224969301372766e+03	-2.202262998208624614811940167769e-04	-1.372486990285847700127286330485e-04	0.000000000000000000000000000000e+00
-4.899564799950922861171420663595e+03	-2.206496933552604751589687470670e-04	-1.375000489773770667983193716211e-04	0.000000000000000000000000000000e+00
-4.899464799950922497373539954424e+03	-2.210723675712980790340062009491e-04	-1.377508424799827907881316635397e-04	0.000000000000000000000000000000e+00
-4.899364799950922133575659245253e+03	-2.214943190241999107937403978852e-04	-1.380010746008333865665618223062e-04	0.000000000000000000000000000000e+00
-4.899264799950921769777778536081e+03	-2.219155442854269964444990925756e-04	-1.382507403997843692389224656836e-04	0.000000000000000000000000000000e+00
-4.899164799950921405979897826910e+03	-2.223360399427301472684986860529e-04	-1.384998349322038224337716449952e-04	0.000000000000000000000000000000e+00
-4.899064799950921042182017117739e+03	-2.227558026002028417848072061602e-04	-1.387483532490612215658937200757e-04	0.000000000000000000000000000000e+00
-4.898964799950920678384136408567e+03	-2.231748288783339179749271030673e-04	-1.389962903970163384144431706346e-04	0.000000000000000000000000000000e+00
-4.898864799950920314586255699396e+03	-2.235931154140597234072918020331e-04	-1.392436414185084709617401532711e-04	0.000000000000000000000000000000e+00
-4.898764799950919950788374990225e+03	-2.240106588608161569415450076193e-04	-1.394904013518458087573376191770e-04	0.000000000000000000000000000000e+00
-4.898664799950919586990494281054e+03	-2.244274558885901683317337651502e-04	-1.397365652312949880174686168033e-04	0.000000000000000000000000000000e+00
-4.898564799950919223192613571882e+03	-2.248435031839710409890670250732e-04	-1.399821280871709448800910280397e-04	0.000000000000000000000000000000e+00
-4.898464799950918859394732862711e+03	-2.252587974502011868536965888410e-04	-1.402270849459269041852038650831e-04	0.000000000000000000000000000000e+00
-4.898364799950918495596852153540e+03	-2.256733354072268057412264941064e-04	-1.404714308302445850955980644059e-04	0.000000000000000000000000000000e+00
-4.898264799950918131798971444368e+03	-2.260871137917479212729732207521e-04	-1.407151607591245693479331535514e-04	0.000000000000000000000000000000e+00
-4.898164799950917768001090735197e+03	-2.265001293572682541759000240944e-04	-1.409582697479769405543570393036e-04	0.000000000000000000000000000000e+00
-4.898064799950917404203210026026e+03	-2.269123788741447432168452102985e-04	-1.412007528087121132395059808218e-04	0.000000000000000000000000000000e+00
-4.897964799950917040405329316854e+03	-2.273238591296365782457727933163e-04	-1.414426049498317160876131870495e-04	0.000000000000000000000000000000e+00
-4.897864799950916676607448607683e+03	-2.277345669279539892935343425862e-04	-1.416838211765199088704864083255e-04	0.000000000000000000000000000000e+00
-4.897764799950916312809567898512e+03	-2.281444990903066833039247729431e-04	-1.419243964907346722704312158569e-04	0.000000000000000000000000000000e+00
-4.897664799950915949011687189341e+03	-2.285536524549517658697062039153e-04	-1.421643258912994500688803389821e-04	0.000000000000000000000000000000e+00
-4.897564799950915585213806480169e+03	-2.289620238772415816534688826067e-04	-1.424036043739948455451316267073e-04	0.000000000000000000000000000000e+00
-4.897464799950915221415925770998e+03	-2.293696102296708771821343031405e-04	-1.426422269316505889256291306211e-04	0.000000000000000000000000000000e+00
-4.897364799950914857618045061827e+03	-2.297764084019238823262953896887e-04	-1.428801885542376674635700606331e-04	0.000000000000000000000000000000e+00
-4.897264799950914493820164352655e+03	-2.301824153009208496784704367499e-04	-1.431174842289606723589462378143e-04	0.000000000000000000000000000000e+00
-4.897164799950914130022283643484e+03	-2.305876278508642686707053037765e-04	-1.433541089403502269937484836504e-04	0.000000000000000000000000000000e+00
-4.897064799950913766224402934313e+03	-2.309920429932847273264695520112e-04	-1.435900576703556862177141306702e-04	0.000000000000000000000000000000e+00
-4.896964799950913402426522225142e+03	-2.313956576870864758569551478118e-04	-1.438253253984380524745090301764e-04	0.000000000000000000000000000000e+00
-4.896864799950913038628641515970e+03	-2.317984689085925023663975474975e-04	-1.440599071016629461380181842500e-04	0.000000000000000000000000000000e+00
-4.896764799950912674830760806799e+03	-2.322004736515892832967450365445e-04	-1.442937977547937655840165627197e-04	0.000000000000000000000000000000e+00
-4.896664799950912311032880097628e+03	-2.326016689273712357167306352679e-04	-1.445269923303851725224916657808e-04	0.000000000000000000000000000000e+00
-4.896564799950911947234999388456e+03	-2.330020517647846546149120738889e-04	-1.447594857988765773299660866158e-04	0.000000000000000000000000000000e+00
-4.896464799950911583437118679285e+03	-2.334016192102714604573315826386e-04	-1.449912731286858412222545711145e-04	0.000000000000000000000000000000e+00
-4.896364799950911219639237970114e+03	-2.338003683279124046440894391097e-04	-1.452223492863032223727098868338e-04	0.000000000000000000000000000000e+00
-4.896264799950910855841357260942e+03	-2.341982961994700039153743942322e-04	-1.454527092363853762405773162314e-04	0.000000000000000000000000000000e+00
-4.896164799950910492043476551771e+03	-2.345953999244310681816794161847e-04	-1.456823479418495998448379591395e-04	0.000000000000000000000000000000e+00
-4.896064799950910128245595842600e+03	-2.349916766200488759883113765170e-04	-1.459112603639681573532149716499e-04	0.000000000000000000000000000000e+00
-4.895964799950909764447715133429e+03	-2.353871234213849162990317420707e-04	-1.461394414624628767217229263764e-04	0.000000000000000000000000000000e+00
-4.895864799950909400649834424257e+03	-2.357817374813503050190455212487e-04	-1.463668861955998818594887334044e-04	0.000000000000000000000000000000e+00
-4.895764799950909036851953715086e+03	-2.361755159707468220472298403578e-04	-1.465935895202843247935725612408e-04	0.000000000000000000000000000000e+00
-4.895664799950908673054073005915e+03	-2.365684560783075146474935257501e-04	-1.468195463921554973045491276906e-04	0.000000000000000000000000000000e+00
-4.895564799950908309256192296743e+03	-2.369605550107370568746478767252e-04	-1.470447517656819696671433028712e-04	0.000000000000000000000000000000e+00
-4.895464799950907945458311587572e+03	-2.373518099927515126890825714057e-04	-1.472692005942569191262458971892e-04	0.000000000000000000000000000000e+00
-4.895364799950907581660430878401e+03	-2.377422182671178822310070755108e-04	-1.474928878302935396880923857310e-04	0.000000000000000000000000000000e+00
-4.895264799950907217862550169230e+03	-2.381317770946932686239316812049e-04	-1.477158084253206958569304418916e-04	0.000000000000000000000000000000e+00
-4.895164799950906854064669460058e+03	-2.385204837544635297821166153298e-04	-1.479379573300786847919047195532e-04	0.000000000000000000000000000000e+00
-4.895064799950906490266788750887e+03	-2.389083355435816862725323383998e-04	-1.481593294946151339892131959530e-04	0.000000000000000000000000000000e+00
-4.894964799950906126468908041716e+03	-2.392953297774058683908965372567e-04	-1.483799198683810344895350752381e-04	0.000000000000000000000000000000e+00
-4.894864799950905762671027332544e+03	-2.396814637895368837669507477983e-04	-1.485997234003269638208388769840e-04	0.000000000000000000000000000000e+00
-4.894764799950905398873146623373e+03	-2.400667349318554054989766077810e-04	-1.488187350389993902563534611261e-04	0.000000000000000000000000000000e+00
-4.894664799950905035075265914202e+03	-2.404511405745587537124974275571e-04	-1.490369497326370854927563014414e-04	0.000000000000000000000000000000e+00
-4.894564799950904671277385205030e+03	-2.408346781061973518583280151617e-04	-1.492543624292678354839591925440e-04	0.000000000000000000000000000000e+00
-4.894464799950904307479504495859e+03	-2.412173449337106951196468829224e-04	-1.494709680768050699597310204680e-04	0.000000000000000000000000000000e+00
-4.894364799950903943681623786688e+03	-2.415991384824630206634710205549e-04	-1.496867616231447629948636546260e-04	0.000000000000000000000000000000e+00
-4.894264799950903579883743077517e+03	-2.419800561962785171062073619197e-04	-1.499017380162624419985550883183e-04	0.000000000000000000000000000000e+00
-4.894164799950903216085862368345e+03	-2.423600955374762087185525061273e-04	-1.501158922043102780189555156554e-04	0.000000000000000000000000000000e+00
-4.894064799950902852287981659174e+03	-2.427392539869043246343605080284e-04	-1.503292191357143386780392813051e-04	0.000000000000000000000000000000e+00
-4.893964799950902488490100950003e+03	-2.431175290439744241140218594666e-04	-1.505417137592720037368027030666e-04	0.000000000000000000000000000000e+00
-4.893864799950902124692220240831e+03	-2.434949182266950339168648520527e-04	-1.507533710242493806604618944434e-04	0.000000000000000000000000000000e+00
-4.893764799950901760894339531660e+03	-2.438714190717049333078508821515e-04	-1.509641858804789912341937085927e-04	0.000000000000000000000000000000e+00
-4.893664799950901397096458822489e+03	-2.442470291343059782783464495282e-04	-1.511741532784574581788766822754e-04	0.000000000000000000000000000000e+00
-4.893564799950901033298578113317e+03	-2.446217459884956276112977224813e-04	-1.513832681694433543971578526310e-04	0.000000000000000000000000000000e+00
-4.893464799950900669500697404146e+03	-2.449955672269989539503731723613e-04	-1.515915255055551877447911346408e-04	0.000000000000000000000000000000e+00
-4.893364799950900305702816694975e+03	-2.453684904613003025034001503002e-04	-1.517989202398694942221929471415e-04	0.000000000000000000000000000000e+00
-4.893264799950899941904935985804e+03	-2.457405133216746515902040304269e-04	-1.520054473265189582710521509767e-04	0.000000000000000000000000000000e+00
-4.893164799950899578107055276632e+03	-2.461116334572184039843067981934e-04	-1.522111017207907499113744842489e-04	0.000000000000000000000000000000e+00
-4.893064799950899214309174567461e+03	-2.464818485358799072040825173247e-04	-1.524158783792249431936899339846e-04	0.000000000000000000000000000000e+00
-4.892964799950898850511293858290e+03	-2.468511562444894859129351782911e-04	-1.526197722597130159664230442118e-04	0.000000000000000000000000000000e+00
-4.892864799950898486713413149118e+03	-2.472195542887890948487161768554e-04	-1.528227783215964580634804725889e-04	0.000000000000000000000000000000e+00
-4.892764799950898122915532439947e+03	-2.475870403934615922823814226916e-04	-1.530248915257654337019471713077e-04	0.000000000000000000000000000000e+00
-4.892664799950897759117651730776e+03	-2.479536123021596340058880780788e-04	-1.532261068347576878252713772355e-04	0.000000000000000000000000000000e+00
-4.892564799950897395319771021605e+03	-2.483192677775340794291136781169e-04	-1.534264192128573711312866656442e-04	0.000000000000000000000000000000e+00
-4.892464799950897031521890312433e+03	-2.486840046012619639959062567414e-04	-1.536258236261941361507771253159e-04	0.000000000000000000000000000000e+00
-4.892364799950896667724009603262e+03	-2.490478205740743089698085999117e-04	-1.538243150428421249058252850972e-04	0.000000000000000000000000000000e+00
-4.892264799950896303926128894091e+03	-2.494107135157832806984790074978e-04	-1.540218884329192276187031618306e-04	0.000000000000000000000000000000e+00
-4.892164799950895940128248184919e+03	-2.497726812653088619871344366885e-04	-1.542185387686863956308719325605e-04	0.000000000000000000000000000000e+00
-4.892064799950895576330367475748e+03	-2.501337216807054692618850211261e-04	-1.544142610246469001118729824640e-04	0.000000000000000000000000000000e+00
-4.891964799950895212532486766577e+03	-2.504938326391878107915478501866e-04	-1.546090501776459160288706984332e-04	0.000000000000000000000000000000e+00
-4.891864799950894848734606057405e+03	-2.508530120371566364892434997103e-04	-1.548029012069699976959780141073e-04	0.000000000000000000000000000000e+00
-4.891764799950894484936725348234e+03	-2.512112577902237287724718228787e-04	-1.549958090944466627437992034544e-04	0.000000000000000000000000000000e+00
-4.891664799950894121138844639063e+03	-2.515685678332368392130791168171e-04	-1.551877688245441387192985471799e-04	0.000000000000000000000000000000e+00
-4.891564799950893757340963929892e+03	-2.519249401203039204558131736178e-04	-1.553787753844711638957776234093e-04	0.000000000000000000000000000000e+00
-4.891464799950893393543083220720e+03	-2.522803726248171412964438342641e-04	-1.555688237642767880828525983716e-04	0.000000000000000000000000000000e+00
-4.891364799950893029745202511549e+03	-2.526348633394764138689059240761e-04	-1.557579089569503631718117020455e-04	0.000000000000000000000000000000e+00
-4.891264799950892665947321802378e+03	-2.529884102763125413616818182305e-04	-1.559460259585214523658097673930e-04	0.000000000000000000000000000000e+00
-4.891164799950892302149441093206e+03	-2.533410114667097694229891402529e-04	-1.561331697681600104606058909695e-04	0.000000000000000000000000000000e+00
-4.891064799950891938351560384035e+03	-2.536926649614283375659684605097e-04	-1.563193353882764557050838449825e-04	0.000000000000000000000000000000e+00
-4.890964799950891574553679674864e+03	-2.540433688306260547919157577468e-04	-1.565045178246218771870440500393e-04	0.000000000000000000000000000000e+00
-4.890864799950891210755798965693e+03	-2.543931211638800378438407534532e-04	-1.566887120863883506392127964446e-04	0.000000000000000000000000000000e+00
-4.890764799950890846957918256521e+03	-2.547419200702075278881786335461e-04	-1.568719131863092271401971533606e-04	0.000000000000000000000000000000e+00
-4.890664799950890483160037547350e+03	-2.550897636780866529863931457811e-04	-1.570541161407595573407114386555e-04	0.000000000000000000000000000000e+00
-4.890564799950890119362156838179e+03	-2.554366501354765400452762058592e-04	-1.572353159698565156898036887512e-04	0.000000000000000000000000000000e+00
-4.890464799950889755564276129007e+03	-2.557825776098371557167043821579e-04	-1.574155076975599059762450648847e-04	0.000000000000000000000000000000e+00
-4.890364799950889391766395419836e+03	-2.561275442881486594064177619856e-04	-1.575946863517728023951908200573e-04	0.000000000000000000000000000000e+00
-4.890264799950889027968514710665e+03	-2.564715483769303768120384479090e-04	-1.577728469644420550895697052951e-04	0.000000000000000000000000000000e+00
-4.890164799950888664170634001493e+03	-2.568145881022593397802200598790e-04	-1.579499845716590125319078730115e-04	0.000000000000000000000000000000e+00
-4.890064799950888300372753292322e+03	-2.571566617097882840627109946041e-04	-1.581260942137602439061527803688e-04	0.000000000000000000000000000000e+00
-4.889964799950887936574872583151e+03	-2.574977674647634302319831878236e-04	-1.583011709354282614894970926400e-04	0.000000000000000000000000000000e+00
-4.889864799950887572776991873980e+03	-2.578379036520417224957746338276e-04	-1.584752097857924056645284593969e-04	0.000000000000000000000000000000e+00
-4.889764799950887208979111164808e+03	-2.581770685761076880408715350512e-04	-1.586482058185295673010534178715e-04	0.000000000000000000000000000000e+00
-4.889664799950886845181230455637e+03	-2.585152605610899169061300817418e-04	-1.588201540919651811884644176942e-04	0.000000000000000000000000000000e+00
-4.889564799950886481383349746466e+03	-2.588524779507768913341947403239e-04	-1.589910496691741110478895970815e-04	0.000000000000000000000000000000e+00
-4.889464799950886117585469037294e+03	-2.591887191086326524928906689382e-04	-1.591608876180816429645598075737e-04	0.000000000000000000000000000000e+00
-4.889364799950885753787588328123e+03	-2.595239824178120335157471387788e-04	-1.593296630115644517151213266359e-04	0.000000000000000000000000000000e+00
-4.889264799950885389989707618952e+03	-2.598582662811752420212174641279e-04	-1.594973709275515942000028823955e-04	0.000000000000000000000000000000e+00
-4.889164799950885026191826909781e+03	-2.601915691213023342116816838399e-04	-1.596640064491256655061085512060e-04	0.000000000000000000000000000000e+00
-4.889064799950884662393946200609e+03	-2.605238893805068216107112544222e-04	-1.598295646646238194442390945227e-04	0.000000000000000000000000000000e+00
-4.888964799950884298596065491438e+03	-2.608552255208494404306596159415e-04	-1.599940406677388975067305443289e-04	0.000000000000000000000000000000e+00
-4.888864799950883934798184782267e+03	-2.611855760241508909481888967008e-04	-1.601574295576205849301471006996e-04	0.000000000000000000000000000000e+00
-4.888764799950883571000304073095e+03	-2.615149393920046310899052421917e-04	-1.603197264389765125478654050895e-04	0.000000000000000000000000000000e+00
-4.888664799950883207202423363924e+03	-2.618433141457890194966906527441e-04	-1.604809264221735212729846864477e-04	0.000000000000000000000000000000e+00
-4.888564799950882843404542654753e+03	-2.621706988266789706970572026989e-04	-1.606410246233388452660739709188e-04	0.000000000000000000000000000000e+00
-4.888464799950882479606661945581e+03	-2.624970919956573392299581382048e-04	-1.608000161644612679978649794066e-04	0.000000000000000000000000000000e+00
-4.888364799950882115808781236410e+03	-2.628224922335258158766213565372e-04	-1.609578961734923867321622736881e-04	0.000000000000000000000000000000e+00
-4.888264799950881752010900527239e+03	-2.631468981409153360014052669413e-04	-1.611146597844478770087534025279e-04	0.000000000000000000000000000000e+00
-4.888164799950881388213019818068e+03	-2.634703083382961084218942815482e-04	-1.612703021375087300212647356545e-04	0.000000000000000000000000000000e+00
-4.888064799950881024415139108896e+03	-2.637927214659873732284511849144e-04	-1.614248183791225171000716098746e-04	0.000000000000000000000000000000e+00
-4.887964799950880660617258399725e+03	-2.641141361841664006622487637088e-04	-1.615782036621046270901541630494e-04	0.000000000000000000000000000000e+00
-4.887864799950880296819377690554e+03	-2.644345511728772731528669392986e-04	-1.617304531457395579390617923465e-04	0.000000000000000000000000000000e+00
-4.887764799950879933021496981382e+03	-2.647539651320392878851295304088e-04	-1.618815619958821540747689882167e-04	0.000000000000000000000000000000e+00
-4.887664799950879569223616272211e+03	-2.650723767814547088446375244786e-04	-1.620315253850589793088027290580e-04	0.000000000000000000000000000000e+00
-4.887564799950879205425735563040e+03	-2.653897848608163020228678519175e-04	-1.621803384925695000039896909172e-04	0.000000000000000000000000000000e+00
-4.887464799950878841627854853868e+03	-2.657061881297144369414031661591e-04	-1.623279965045873224523120814666e-04	0.000000000000000000000000000000e+00
-4.887364799950878477829974144697e+03	-2.660215853676435376548581324130e-04	-1.624744946142615386729807225308e-04	0.000000000000000000000000000000e+00
-4.887264799950878114032093435526e+03	-2.663359753740082627032625950392e-04	-1.626198280218179366852365719254e-04	0.000000000000000000000000000000e+00
-4.887164799950877750234212726355e+03	-2.666493569681293598037929992728e-04	-1.627639919346601836760979331586e-04	0.000000000000000000000000000000e+00
-4.887064799950877386436332017183e+03	-2.669617289892488700212003216450e-04	-1.629069815674711717984335379583e-04	0.000000000000000000000000000000e+00
-4.886964799950877022638451308012e+03	-2.672730902965350066775862547530e-04	-1.630487921423141200235468195601e-04	0.000000000000000000000000000000e+00
-4.886864799950876658840570598841e+03	-2.675834397690866005813103978284e-04	-1.631894188887338386240860588217e-04	0.000000000000000000000000000000e+00
-4.886764799950876295042689889669e+03	-2.678927763059370573649198288280e-04	-1.633288570438578581316829696490e-04	0.000000000000000000000000000000e+00
-4.886664799950875931244809180498e+03	-2.682010988260580437725355551493e-04	-1.634671018524976125046999086976e-04	0.000000000000000000000000000000e+00
-4.886564799950875567446928471327e+03	-2.685084062683625234259354730426e-04	-1.636041485672495951909227729359e-04	0.000000000000000000000000000000e+00
-4.886464799950875203649047762156e+03	-2.688146975917075215400942056476e-04	-1.637399924485964338750909607967e-04	0.000000000000000000000000000000e+00
-4.886364799950874839851167052984e+03	-2.691199717748963475376366982772e-04	-1.638746287650079381213730211897e-04	0.000000000000000000000000000000e+00
-4.886264799950874476053286343813e+03	-2.694242278166804924026400680503e-04	-1.640080527930422554360595510659e-04	0.000000000000000000000000000000e+00
-4.886164799950874112255405634642e+03	-2.697274647357609839333492107727e-04	-1.641402598174467562797129716046e-04	0.000000000000000000000000000000e+00
-4.886064799950873748457524925470e+03	-2.700296815707893625241320378905e-04	-1.642712451312591630248061136399e-04	0.000000000000000000000000000000e+00
-4.885964799950873384659644216299e+03	-2.703308773803683316867829677932e-04	-1.644010040359083807577633695729e-04	0.000000000000000000000000000000e+00
-4.885864799950873020861763507128e+03	-2.706310512430517038404143015384e-04	-1.645295318413154636062734059720e-04	0.000000000000000000000000000000e+00
-4.885764799950872657063882797956e+03	-2.709302022573441292609131014757e-04	-1.646568238659945268564932518984e-04	0.000000000000000000000000000000e+00
-4.885664799950872293266002088785e+03	-2.712283295417003913495290756686e-04	-1.647828754371535235449808265429e-04	0.000000000000000000000000000000e+00
-4.885564799950871929468121379614e+03	-2.715254322345241598003762195646e-04	-1.649076818907950481556817790008e-04	0.000000000000000000000000000000e+00
-4.885464799950871565670240670443e+03	-2.718215094941664185072827120138e-04	-1.650312385718170861068077037714e-04	0.000000000000000000000000000000e+00
-4.885364799950871201872359961271e+03	-2.721165604989232429493373199847e-04	-1.651535408341137361326600441203e-04	0.000000000000000000000000000000e+00
-4.885264799950870838074479252100e+03	-2.724105844470335233663271790050e-04	-1.652745840406757971401824347524e-04	0.000000000000000000000000000000e+00
-4.885164799950870474276598542929e+03	-2.727035805566758747825462094738e-04	-1.653943635636914363806759808995e-04	0.000000000000000000000000000000e+00
-4.885064799950870110478717833757e+03	-2.729955480659652759800604115981e-04	-1.655128747846466678861343524432e-04	0.000000000000000000000000000000e+00
-4.884964799950869746680837124586e+03	-2.732864862329494374214300389525e-04	-1.656301130944258580106331901760e-04	0.000000000000000000000000000000e+00
-4.884864799950869382882956415415e+03	-2.735763943356043018106937836365e-04	-1.657460738934121767616108877874e-04	0.000000000000000000000000000000e+00
-4.884764799950869019085075706244e+03	-2.738652716718295988644615857055e-04	-1.658607525915879407109321252989e-04	0.000000000000000000000000000000e+00
-4.884664799950868655287194997072e+03	-2.741531175594436411414867027503e-04	-1.659741446086349016958427782242e-04	0.000000000000000000000000000000e+00
-4.884564799950868291489314287901e+03	-2.744399313361777946115860338239e-04	-1.660862453740345084148705145921e-04	0.000000000000000000000000000000e+00
-4.884464799950867927691433578730e+03	-2.747257123596704613335828248921e-04	-1.661970503271680596035081434181e-04	0.000000000000000000000000000000e+00
-4.884364799950867563893552869558e+03	-2.750104600074607910827062529080e-04	-1.663065549174168843149512753143e-04	0.000000000000000000000000000000e+00
-4.884264799950867200095672160387e+03	-2.752941736769816882465788943080e-04	-1.664147546042622511502928617233e-04	0.000000000000000000000000000000e+00
-4.884164799950866836297791451216e+03	-2.755768527855526560908783206827e-04	-1.665216448573854130139892948392e-04	0.000000000000000000000000000000e+00
-4.884064799950866472499910742044e+03	-2.758584967703720447138038274204e-04	-1.666272211567674892390006347043e-04	0.000000000000000000000000000000e+00
-4.883964799950866108702030032873e+03	-2.761391050885089195297827924236e-04	-1.667314789927892392917135877539e-04	0.000000000000000000000000000000e+00
-4.883864799950865744904149323702e+03	-2.764186772168943876520907920735e-04	-1.668344138663308093718101732250e-04	0.000000000000000000000000000000e+00
-4.883764799950865381106268614531e+03	-2.766972126523127074350372200939e-04	-1.669360212888713976969734531508e-04	0.000000000000000000000000000000e+00
-4.883664799950865017308387905359e+03	-2.769747109113918017049560393872e-04	-1.670362967825887842623217016680e-04	0.000000000000000000000000000000e+00
-4.883564799950864653510507196188e+03	-2.772511715305933373103275396687e-04	-1.671352358804588605998425743238e-04	0.000000000000000000000000000000e+00
-4.883464799950864289712626487017e+03	-2.775265940662024794112483494501e-04	-1.672328341263549698024470924196e-04	0.000000000000000000000000000000e+00
-4.883364799950863925914745777845e+03	-2.778009780943169952475979567197e-04	-1.673290870751472736530779394926e-04	0.000000000000000000000000000000e+00
-4.883264799950863562116865068674e+03	-2.780743232108362494869879810722e-04	-1.674239902928018758083289485583e-04	0.000000000000000000000000000000e+00
-4.883164799950863198318984359503e+03	-2.783466290314494948412993302611e-04	-1.675175393564800262972275257667e-04	0.000000000000000000000000000000e+00
-4.883064799950862834521103650331e+03	-2.786178951916237832124589868243e-04	-1.676097298546371091795825769566e-04	0.000000000000000000000000000000e+00
-4.882964799950862470723222941160e+03	-2.788881213465916057876736733334e-04	-1.677005573871215488891694977980e-04	0.000000000000000000000000000000e+00
-4.882864799950862106925342231989e+03	-2.791573071713378284032514020652e-04	-1.677900175652736623668065396586e-04	0.000000000000000000000000000000e+00
-4.882764799950861743127461522818e+03	-2.794254523605864100679885275724e-04	-1.678781060120243756681596147828e-04	0.000000000000000000000000000000e+00
-4.882664799950861379329580813646e+03	-2.796925566287866878056878050529e-04	-1.679648183619938321513298529197e-04	0.000000000000000000000000000000e+00
-4.882564799950861015531700104475e+03	-2.799586197100990109763729574155e-04	-1.680501502615899193492782215387e-04	0.000000000000000000000000000000e+00
-4.882464799950860651733819395304e+03	-2.802236413583801587570687452455e-04	-1.681340973691066874220328974943e-04	0.000000000000000000000000000000e+00
-4.882364799950860287935938686132e+03	-2.804876213471683239417120425685e-04	-1.682166553548225778735164537281e-04	0.000000000000000000000000000000e+00
-4.882264799950859924138057976961e+03	-2.807505594696675004298680455861e-04	-1.682978199010987064784816702456e-04	0.000000000000000000000000000000e+00
-4.882164799950859560340177267790e+03	-2.810124555387315996649033600363e-04	-1.683775867024768480538499115795e-04	0.000000000000000000000000000000e+00
-4.882064799950859196542296558619e+03	-2.812733093868480249710728458012e-04	-1.684559514657773941249951921151e-04	0.000000000000000000000000000000e+00
-4.881964799950858832744415849447e+03	-2.815331208661209206299547158636e-04	-1.685329099101972563819196171409e-04	0.000000000000000000000000000000e+00
-4.881864799950858468946535140276e+03	-2.817918898482538246456907682358e-04	-1.686084577674074990848857025227e-04	0.000000000000000000000000000000e+00
-4.881764799950858105148654431105e+03	-2.820496162245321588799007450632e-04	-1.686825907816509985751030065160e-04	0.000000000000000000000000000000e+00
-4.881664799950857741350773721933e+03	-2.823062999058050144551845761498e-04	-1.687553047098398046298173280633e-04	0.000000000000000000000000000000e+00
-4.881564799950857377552893012762e+03	-2.825619408224665576878642525571e-04	-1.688265953216525831325628415058e-04	0.000000000000000000000000000000e+00
-4.881464799950857013755012303591e+03	-2.828165389244372733903998273775e-04	-1.688964583996317876928711099183e-04	0.000000000000000000000000000000e+00
-4.881364799950856649957131594419e+03	-2.830700941811443950221760523789e-04	-1.689648897392806957407085377554e-04	0.000000000000000000000000000000e+00
-4.881264799950856286159250885248e+03	-2.833226065815020637897458932741e-04	-1.690318851491604175158595113615e-04	0.000000000000000000000000000000e+00
-4.881164799950855922361370176077e+03	-2.835740761338912709066395478885e-04	-1.690974404509866611118207302411e-04	0.000000000000000000000000000000e+00
-4.881064799950855558563489466906e+03	-2.838245028661389324914354759244e-04	-1.691615514797264162045326019168e-04	0.000000000000000000000000000000e+00
-4.880964799950855194765608757734e+03	-2.840738868254970186759400530008e-04	-1.692242140836945022558390760992e-04	0.000000000000000000000000000000e+00
-4.880864799950854830967728048563e+03	-2.843222280786208153516292362895e-04	-1.692854241246499811916759181685e-04	0.000000000000000000000000000000e+00
-4.880764799950854467169847339392e+03	-2.845695267115470774958729816007e-04	-1.693451774778922990297158612805e-04	0.000000000000000000000000000000e+00
-4.880664799950854103371966630220e+03	-2.848157828296715319768561691660e-04	-1.694034700323575088221766948848e-04	0.000000000000000000000000000000e+00
-4.880564799950853739574085921049e+03	-2.850609965577262177281736565959e-04	-1.694602976907141412329232954548e-04	0.000000000000000000000000000000e+00
-4.880464799950853375776205211878e+03	-2.853051680397561211920132162589e-04	-1.695156563694590751145696572166e-04	0.000000000000000000000000000000e+00
-4.880364799950853011978324502707e+03	-2.855482974390954865016867270100e-04	-1.695695419990131370350378015033e-04	0.000000000000000000000000000000e+00
-4.880264799950852648180443793535e+03	-2.857903849383437461934009959919e-04	-1.696219505238166194889537496948e-04	0.000000000000000000000000000000e+00
-4.880164799950852284382563084364e+03	-2.860314307393410724472682105102e-04	-1.696728779024246635837719354711e-04	0.000000000000000000000000000000e+00
-4.880064799950851920584682375193e+03	-2.862714350631432778070128986059e-04	-1.697223201076023706753564956884e-04	0.000000000000000000000000000000e+00
-4.879964799950851556786801666021e+03	-2.865103981499966074794616410770e-04	-1.697702731264198597934539369803e-04	0.000000000000000000000000000000e+00
-4.879864799950851192988920956850e+03	-2.867483202593117726925120436476e-04	-1.698167329603471895418942416711e-04	0.000000000000000000000000000000e+00
-4.879764799950850829191040247679e+03	-2.869852016696378214227758363108e-04	-1.698616956253489547381402280379e-04	0.000000000000000000000000000000e+00
-4.879664799950850465393159538507e+03	-2.872210426786354670221357299198e-04	-1.699051571519788830528369105721e-04	0.000000000000000000000000000000e+00
-4.879564799950850101595278829336e+03	-2.874558436030500373735419028520e-04	-1.699471135854741605988177388653e-04	0.000000000000000000000000000000e+00
-4.879464799950849737797398120165e+03	-2.876896047786839361558308691968e-04	-1.699875609858497033100022122198e-04	0.000000000000000000000000000000e+00
-4.879364799950849373999517410994e+03	-2.879223265603688330580012255666e-04	-1.700264954279921030596417486080e-04	0.000000000000000000000000000000e+00
-4.879264799950849010201636701822e+03	-2.881540093219372034721859066053e-04	-1.700639130017535195684569293562e-04	0.000000000000000000000000000000e+00
-4.879164799950848646403755992651e+03	-2.883846534561935971360813191211e-04	-1.700998098120453012622316224522e-04	0.000000000000000000000000000000e+00
-4.879064799950848282605875283480e+03	-2.886142593748854730945074820170e-04	-1.701341819789315519192984815788e-04	0.000000000000000000000000000000e+00
-4.878964799950847918807994574308e+03	-2.888428275086737094003164205702e-04	-1.701670256377223720573726994942e-04	0.000000000000000000000000000000e+00
-4.878864799950847555010113865137e+03	-2.890703583071023538737798208587e-04	-1.701983369390670461102771371387e-04	0.000000000000000000000000000000e+00
-4.878764799950847191212233155966e+03	-2.892968522385683748619766841870e-04	-1.702281120490469314490700192266e-04	0.000000000000000000000000000000e+00
-4.878664799950846827414352446795e+03	-2.895223097902907614768774902103e-04	-1.702563471492683202981183177016e-04	0.000000000000000000000000000000e+00
-4.878564799950846463616471737623e+03	-2.897467314682791901525593658562e-04	-1.702830384369548679703021409892e-04	0.000000000000000000000000000000e+00
-4.878464799950846099818591028452e+03	-2.899701177973023659417695085949e-04	-1.703081821250401024173820596630e-04	0.000000000000000000000000000000e+00
-4.878364799950845736020710319281e+03	-2.901924693208559843417282397837e-04	-1.703317744422595543096060621835e-04	0.000000000000000000000000000000e+00
-4.878264799950845372222829610109e+03	-2.904137866011301510188458152584e-04	-1.703538116332427515900449499497e-04	0.000000000000000000000000000000e+00
-4.878164799950845008424948900938e+03	-2.906340702189763136424616174480e-04	-1.703742899586049971884932352495e-04	0.000000000000000000000000000000e+00
-4.878064799950844644627068191767e+03	-2.908533207738741937185833474899e-04	-1.703932056950390112100984785215e-04	0.000000000000000000000000000000e+00
-4.877964799950844280829187482595e+03	-2.910715388838977426416709803902e-04	-1.704105551354063291785018163793e-04	0.000000000000000000000000000000e+00
-4.877864799950843917031306773424e+03	-2.912887251856810977464207201848e-04	-1.704263345888284563334896803966e-04	0.000000000000000000000000000000e+00
-4.877764799950843553233426064253e+03	-2.915048803343839420483540880724e-04	-1.704405403807778592983196430666e-04	0.000000000000000000000000000000e+00
-4.877664799950843189435545355082e+03	-2.917200050036565387237552648969e-04	-1.704531688531688222217747030740e-04	0.000000000000000000000000000000e+00
-4.877564799950842825637664645910e+03	-2.919340998856042234885221908769e-04	-1.704642163644479234494572006398e-04	0.000000000000000000000000000000e+00
-4.877464799950842461839783936739e+03	-2.921471656907516801365831682347e-04	-1.704736792896844850900284207285e-04	0.000000000000000000000000000000e+00
-4.877364799950842098041903227568e+03	-2.923592031480065655570099725225e-04	-1.704815540206606431106878263293e-04	0.000000000000000000000000000000e+00
-4.877264799950841734244022518396e+03	-2.925702130046230263309137153982e-04	-1.704878369659613632225436674617e-04	0.000000000000000000000000000000e+00
-4.877164799950841370446141809225e+03	-2.927801960261645105969285918235e-04	-1.704925245510641315053318445294e-04	0.000000000000000000000000000000e+00
-4.877064799950841006648261100054e+03	-2.929891529964663088661525058853e-04	-1.704956132184284281917002745743e-04	0.000000000000000000000000000000e+00
-4.876964799950840642850380390882e+03	-2.931970847175976611562187024163e-04	-1.704970994275850388211673847039e-04	0.000000000000000000000000000000e+00
-4.876864799950840279052499681711e+03	-2.934039920098235930748242772381e-04	-1.704969796552251214485917962804e-04	0.000000000000000000000000000000e+00
-4.876764799950839915254618972540e+03	-2.936098757115660471718465718283e-04	-1.704952503952890299071531998720e-04	0.000000000000000000000000000000e+00
-4.876664799950839551456738263369e+03	-2.938147366793649058712423194351e-04	-1.704919081590548931258444209647e-04	0.000000000000000000000000000000e+00
-4.876564799950839187658857554197e+03	-2.940185757878384723018605484413e-04	-1.704869494752270318166376128488e-04	0.000000000000000000000000000000e+00
-4.876464799950838823860976845026e+03	-2.942213939296435174473864915257e-04	-1.704803708900240770060530159924e-04	0.000000000000000000000000000000e+00
-4.876364799950838460063096135855e+03	-2.944231920154349478255251248981e-04	-1.704721689672669259364018445879e-04	0.000000000000000000000000000000e+00
-4.876264799950838096265215426683e+03	-2.946239709738252021166415861586e-04	-1.704623402884663998114317395860e-04	0.000000000000000000000000000000e+00
-4.876164799950837732467334717512e+03	-2.948237317513430514812067251285e-04	-1.704508814529107118065920367656e-04	0.000000000000000000000000000000e+00
-4.876064799950837368669454008341e+03	-2.950224753123920746165909090308e-04	-1.704377890777526098186472891527e-04	0.000000000000000000000000000000e+00
-4.875964799950837004871573299170e+03	-2.952202026392087533430974577442e-04	-1.704230597980963836900192287516e-04	0.000000000000000000000000000000e+00
-4.875864799950836641073692589998e+03	-2.954169147318201887192357091294e-04	-1.704066902670846284876399190367e-04	0.000000000000000000000000000000e+00
-4.875764799950836277275811880827e+03	-2.956126126080013834761250901551e-04	-1.703886771559846825211531617938e-04	0.000000000000000000000000000000e+00
-4.875664799950835913477931171656e+03	-2.958072973032320907710301938209e-04	-1.703690171542748485206814068604e-04	0.000000000000000000000000000000e+00
-4.875564799950835549680050462484e+03	-2.960009698706532292600268618799e-04	-1.703477069697303979741581647644e-04	0.000000000000000000000000000000e+00
-4.875464799950835185882169753313e+03	-2.961936313810231897504510190089e-04	-1.703247433285093315191716101253e-04	0.000000000000000000000000000000e+00
-4.875364799950834822084289044142e+03	-2.963852829226733287017181428524e-04	-1.703001229752378140741564394034e-04	0.000000000000000000000000000000e+00
-4.875264799950834458286408334970e+03	-2.965759256014633533059254855146e-04	-1.702738426730954202342055436858e-04	0.000000000000000000000000000000e+00
-4.875164799950834094488527625799e+03	-2.967655605407362728875853008503e-04	-1.702458992039001357213928722345e-04	0.000000000000000000000000000000e+00
-4.875064799950833730690646916628e+03	-2.969541888812727539921632047282e-04	-1.702162893681930877845531746573e-04	0.000000000000000000000000000000e+00
-4.874964799950833366892766207457e+03	-2.971418117812454212645079110189e-04	-1.701850099853228961283013731531e-04	0.000000000000000000000000000000e+00
-4.874864799950833003094885498285e+03	-2.973284304161725620160861005559e-04	-1.701520578935299696319433104819e-04	0.000000000000000000000000000000e+00
-4.874764799950832639297004789114e+03	-2.975140459788712886911310473437e-04	-1.701174299500304507026804401448e-04	0.000000000000000000000000000000e+00
-4.874664799950832275499124079943e+03	-2.976986596794107555428998690417e-04	-1.700811230310997801580541466393e-04	0.000000000000000000000000000000e+00
-4.874564799950831911701243370771e+03	-2.978822727450645621583014133194e-04	-1.700431340321561807932271292998e-04	0.000000000000000000000000000000e+00
-4.874464799950831547903362661600e+03	-2.980648864202628859319810228357e-04	-1.700034598678437885825587283506e-04	0.000000000000000000000000000000e+00
-4.874364799950831184105481952429e+03	-2.982465019665444519100794273925e-04	-1.699620974721154315154741931693e-04	0.000000000000000000000000000000e+00
-4.874264799950830820307601243258e+03	-2.984271206625077436924708962351e-04	-1.699190437983153271171710141374e-04	0.000000000000000000000000000000e+00
-4.874164799950830456509720534086e+03	-2.986067438037621601248927660777e-04	-1.698742958192612920783476360143e-04	0.000000000000000000000000000000e+00
-4.874064799950830092711839824915e+03	-2.987853727028785756798801021006e-04	-1.698278505273268163596606106225e-04	0.000000000000000000000000000000e+00
-4.873964799950829728913959115744e+03	-2.989630086893396297871572375726e-04	-1.697797049345228662456386281576e-04	0.000000000000000000000000000000e+00
-4.873864799950829365116078406572e+03	-2.991396531094895824831603192706e-04	-1.697298560725792537177275542959e-04	0.000000000000000000000000000000e+00
-4.873764799950829001318197697401e+03	-2.993153073264837905897994829729e-04	-1.696783009930259245121725308891e-04	0.000000000000000000000000000000e+00
-4.873664799950828637520316988230e+03	-2.994899727202378586325692833015e-04	-1.696250367672738396020853945956e-04	0.000000000000000000000000000000e+00
-4.873564799950828273722436279058e+03	-2.996636506873763560777901293619e-04	-1.695700604866955585239146619969e-04	0.000000000000000000000000000000e+00
-4.873464799950827909924555569887e+03	-2.998363426411811008889807261824e-04	-1.695133692627056058634810176144e-04	0.000000000000000000000000000000e+00
-4.873364799950827546126674860716e+03	-3.000080500115392804529046433260e-04	-1.694549602268405666914696805492e-04	0.000000000000000000000000000000e+00
-4.873264799950827182328794151545e+03	-3.001787742448909219843133922012e-04	-1.693948305308386941079451526448e-04	0.000000000000000000000000000000e+00
-4.873164799950826818530913442373e+03	-3.003485168041761460902550062713e-04	-1.693329773467195438919202787886e-04	0.000000000000000000000000000000e+00
-4.873064799950826454733032733202e+03	-3.005172791687820408636222513366e-04	-1.692693978668629857346761280468e-04	0.000000000000000000000000000000e+00
-4.872964799950826090935152024031e+03	-3.006850628344892107160490901663e-04	-1.692040893040881873680275626626e-04	0.000000000000000000000000000000e+00
-4.872864799950825727137271314859e+03	-3.008518693134177288996122801024e-04	-1.691370488917321108016111885775e-04	0.000000000000000000000000000000e+00
-4.872764799950825363339390605688e+03	-3.010177001339729816083157221129e-04	-1.690682738837278188247931209887e-04	0.000000000000000000000000000000e+00
-4.872664799950824999541509896517e+03	-3.011825568407910241885971913689e-04	-1.689977615546823749327620678429e-04	0.000000000000000000000000000000e+00
-4.872564799950824635743629187346e+03	-3.013464409946836120891833221691e-04	-1.689255091999546077273508526417e-04	0.000000000000000000000000000000e+00
-4.872464799950824271945748478174e+03	-3.015093541725826897098583501133e-04	-1.688515141357323332167716944952e-04	0.000000000000000000000000000000e+00
-4.872364799950823908147867769003e+03	-3.016712979674848250401242300001e-04	-1.687757736991095500102971760370e-04	0.000000000000000000000000000000e+00
-4.872264799950823544349987059832e+03	-3.018322739883950479866658866968e-04	-1.686982852481630382017463443134e-04	0.000000000000000000000000000000e+00
-4.872164799950823180552106350660e+03	-3.019922838602703634401647203589e-04	-1.686190461620288498327535631205e-04	0.000000000000000000000000000000e+00
-4.872064799950822816754225641489e+03	-3.021513292239629932915689902728e-04	-1.685380538409784198852769954158e-04	0.000000000000000000000000000000e+00
-4.871964799950822452956344932318e+03	-3.023094117361630763472779559464e-04	-1.684553057064943791185096522156e-04	0.000000000000000000000000000000e+00
-4.871864799950822089158464223146e+03	-3.024665330693412598241087696493e-04	-1.683707992013459332249214472910e-04	0.000000000000000000000000000000e+00
-4.871764799950821725360583513975e+03	-3.026226949116906403229598776505e-04	-1.682845317896641335660840033128e-04	0.000000000000000000000000000000e+00
-4.871664799950821361562702804804e+03	-3.027778989670685963822571729054e-04	-1.681965009570166600175178395205e-04	0.000000000000000000000000000000e+00
-4.871564799950820997764822095633e+03	-3.029321469549382415606397778163e-04	-1.681067042104823598680507501513e-04	0.000000000000000000000000000000e+00
-4.871464799950820633966941386461e+03	-3.030854406103092812084509599657e-04	-1.680151390787254343534701250817e-04	0.000000000000000000000000000000e+00
-4.871364799950820270169060677290e+03	-3.032377816836787608190117992990e-04	-1.679218031120692728244692126793e-04	0.000000000000000000000000000000e+00
-4.871264799950819906371179968119e+03	-3.033891719409713264889172368299e-04	-1.678266938825700429691045734160e-04	0.000000000000000000000000000000e+00
-4.871164799950819542573299258947e+03	-3.035396131634793227480062505208e-04	-1.677298089840898473543845392797e-04	0.000000000000000000000000000000e+00
-4.871064799950819178775418549776e+03	-3.036891071478022940781371641350e-04	-1.676311460323696631274231760855e-04	0.000000000000000000000000000000e+00
-4.870964799950818814977537840605e+03	-3.038376557057862695915284589887e-04	-1.675307026651017938256166273092e-04	0.000000000000000000000000000000e+00
-4.870864799950818451179657131433e+03	-3.039852606644626140282305915008e-04	-1.674284765420021856615478972330e-04	0.000000000000000000000000000000e+00
-4.870764799950818087381776422262e+03	-3.041319238659866619131633136419e-04	-1.673244653448822288118597034767e-04	0.000000000000000000000000000000e+00
-4.870664799950817723583895713091e+03	-3.042776471675760264525012477321e-04	-1.672186667777203147606385202906e-04	0.000000000000000000000000000000e+00
-4.870564799950817359786015003920e+03	-3.044224324414482579087559699360e-04	-1.671110785667330412770925640586e-04	0.000000000000000000000000000000e+00
-4.870464799950816995988134294748e+03	-3.045662815747585019758580937577e-04	-1.670016984604460650275237210138e-04	0.000000000000000000000000000000e+00
-4.870364799950816632190253585577e+03	-3.047091964695367786834789836092e-04	-1.668905242297645747165391050260e-04	0.000000000000000000000000000000e+00
-4.870264799950816268392372876406e+03	-3.048511790426246107800489770767e-04	-1.667775536680435202827738061515e-04	0.000000000000000000000000000000e+00
-4.870164799950815904594492167234e+03	-3.049922312256117063258842314610e-04	-1.666627845911573813086903328440e-04	0.000000000000000000000000000000e+00
-4.870064799950815540796611458063e+03	-3.051323549647720449751187032916e-04	-1.665462148375696914848892449257e-04	0.000000000000000000000000000000e+00
-4.869964799950815176998730748892e+03	-3.052715522209997474172016307392e-04	-1.664278422684020751834421680826e-04	0.000000000000000000000000000000e+00
-4.869864799950814813200850039721e+03	-3.054098249697445111375260218267e-04	-1.663076647675031214008989355335e-04	0.000000000000000000000000000000e+00
-4.869764799950814449402969330549e+03	-3.055471752009468835477312698146e-04	-1.661856802415167156002084869471e-04	0.000000000000000000000000000000e+00
-4.869664799950814085605088621378e+03	-3.056836049189730472250281501090e-04	-1.660618866199501547122052702576e-04	0.000000000000000000000000000000e+00
-4.869564799950813721807207912207e+03	-3.058191161425491714706548229685e-04	-1.659362818552418284562266492799e-04	0.000000000000000000000000000000e+00
-4.869464799950813358009327203035e+03	-3.059537109046958180784414604858e-04	-1.658088639228285754000785656714e-04	0.000000000000000000000000000000e+00
-4.869364799950812994211446493864e+03	-3.060873912526615881618541337161e-04	-1.656796308212126595492408309696e-04	0.000000000000000000000000000000e+00
-4.869264799950812630413565784693e+03	-3.062201592478567147709300755309e-04	-1.655485805720284216754206729760e-04	0.000000000000000000000000000000e+00
-4.869164799950812266615685075521e+03	-3.063520169657862760384525735446e-04	-1.654157112201084969642372879406e-04	0.000000000000000000000000000000e+00
-4.869064799950811902817804366350e+03	-3.064829664959829746452568688397e-04	-1.652810208335497616123632713681e-04	0.000000000000000000000000000000e+00
-4.868964799950811539019923657179e+03	-3.066130099419397546552101818662e-04	-1.651445075037788186387427424862e-04	0.000000000000000000000000000000e+00
-4.868864799950811175222042948008e+03	-3.067421494210418762491054955888e-04	-1.650061693456172397503206594749e-04	0.000000000000000000000000000000e+00
-4.868764799950810811424162238836e+03	-3.068703870644989362484467143588e-04	-1.648660044973462380016315798059e-04	0.000000000000000000000000000000e+00
-4.868664799950810447626281529665e+03	-3.069977250172764007482562043094e-04	-1.647240111207712049291168598941e-04	0.000000000000000000000000000000e+00
-4.868564799950810083828400820494e+03	-3.071241654380268124892305880991e-04	-1.645801874012856784793012998591e-04	0.000000000000000000000000000000e+00
-4.868464799950809720030520111322e+03	-3.072497104990208355995706668295e-04	-1.644345315479350940965352911860e-04	0.000000000000000000000000000000e+00
-4.868364799950809356232639402151e+03	-3.073743623860778124458337234870e-04	-1.642870417934800479197593459091e-04	0.000000000000000000000000000000e+00
-4.868264799950808992434758692980e+03	-3.074981232984959952231340807316e-04	-1.641377163944591805085082558691e-04	0.000000000000000000000000000000e+00
-4.868164799950808628636877983809e+03	-3.076209954489826691251264101368e-04	-1.639865536312517895183721305941e-04	0.000000000000000000000000000000e+00
-4.868064799950808264838997274637e+03	-3.077429810635837334129027986762e-04	-1.638335518081399273804255045661e-04	0.000000000000000000000000000000e+00
-4.867964799950807901041116565466e+03	-3.078640823816131740636725666604e-04	-1.636787092533702550351676352491e-04	0.000000000000000000000000000000e+00
-4.867864799950807537243235856295e+03	-3.079843016555819943183558429212e-04	-1.635220243192153535653765583646e-04	0.000000000000000000000000000000e+00
-4.867764799950807173445355147123e+03	-3.081036411511271452291771399956e-04	-1.633634953820348189885286460665e-04	0.000000000000000000000000000000e+00
-4.867664799950806809647474437952e+03	-3.082221031469398056859554380082e-04	-1.632031208423358149481319223639e-04	0.000000000000000000000000000000e+00
-4.867564799950806445849593728781e+03	-3.083396899346936624423942685524e-04	-1.630408991248333814595705693051e-04	0.000000000000000000000000000000e+00
-4.867464799950806082051713019609e+03	-3.084564038189727022513941800952e-04	-1.628768286785102015548631904096e-04	0.000000000000000000000000000000e+00
-4.867364799950805718253832310438e+03	-3.085722471171987871599307062809e-04	-1.627109079766761510869865769990e-04	0.000000000000000000000000000000e+00
-4.867264799950805354455951601267e+03	-3.086872221595589045432805885838e-04	-1.625431355170272522230046075009e-04	0.000000000000000000000000000000e+00
-4.867164799950804990658070892096e+03	-3.088013312889320376684876290341e-04	-1.623735098217043829917083375136e-04	0.000000000000000000000000000000e+00
-4.867064799950804626860190182924e+03	-3.089145768608159278376112943931e-04	-1.622020294373516344655500320826e-04	0.000000000000000000000000000000e+00
-4.866964799950804263062309473753e+03	-3.090269612432533486399977018522e-04	-1.620286929351740716313823309491e-04	0.000000000000000000000000000000e+00
-4.866864799950803899264428764582e+03	-3.091384868167582175742247319050e-04	-1.618534989109952503157086045604e-04	0.000000000000000000000000000000e+00
-4.866764799950803535466548055410e+03	-3.092491559742414366195040198448e-04	-1.616764459853142733240100037406e-04	0.000000000000000000000000000000e+00
-4.866664799950803171668667346239e+03	-3.093589711209362449161053287838e-04	-1.614975328033625213194207637102e-04	0.000000000000000000000000000000e+00
-4.866564799950802807870786637068e+03	-3.094679346743235714457809226730e-04	-1.613167580351598687053715774908e-04	0.000000000000000000000000000000e+00
-4.866464799950802444072905927896e+03	-3.095760490640567371908864480190e-04	-1.611341203755705742475812236592e-04	0.000000000000000000000000000000e+00
-4.866364799950802080275025218725e+03	-3.096833167318862115036104398769e-04	-1.609496185443587380151791998983e-04	0.000000000000000000000000000000e+00
-4.866264799950801716477144509554e+03	-3.097897401315840432145520821905e-04	-1.607632512862433246409593623483e-04	0.000000000000000000000000000000e+00
-4.866164799950801352679263800383e+03	-3.098953217288677496402127253816e-04	-1.605750173709528342159275071666e-04	0.000000000000000000000000000000e+00
-4.866064799950800988881383091211e+03	-3.100000640013242055904874039385e-04	-1.603849155932795666080342700255e-04	0.000000000000000000000000000000e+00
-4.865964799950800625083502382040e+03	-3.101039694383330986952873598028e-04	-1.601929447731333707848760949943e-04	0.000000000000000000000000000000e+00
-4.865864799950800261285621672869e+03	-3.102070405409901136806194443807e-04	-1.599991037555950688757444577703e-04	0.000000000000000000000000000000e+00
-4.865764799950799897487740963697e+03	-3.103092798220299540143396477276e-04	-1.598033914109695007629147189832e-04	0.000000000000000000000000000000e+00
-4.865664799950799533689860254526e+03	-3.104106898057490382912548820826e-04	-1.596058066348380807819573590223e-04	0.000000000000000000000000000000e+00
-4.865564799950799169891979545355e+03	-3.105112730279277629373557712000e-04	-1.594063483481109207411802186627e-04	0.000000000000000000000000000000e+00
-4.865464799950798806094098836184e+03	-3.106110320357528191241580639570e-04	-1.592050154970785734703103697640e-04	0.000000000000000000000000000000e+00
-4.865364799950798442296218127012e+03	-3.107099693877389133718491809333e-04	-1.590018070534634240034699281807e-04	0.000000000000000000000000000000e+00
-4.865264799950798078498337417841e+03	-3.108080876536503797322175124407e-04	-1.587967220144704844509569996447e-04	0.000000000000000000000000000000e+00
-4.865164799950797714700456708670e+03	-3.109053894144225751311472194516e-04	-1.585897594028379720305921285473e-04	0.000000000000000000000000000000e+00
-4.865064799950797350902575999498e+03	-3.110018772620828410302440403257e-04	-1.583809182668872636828155675559e-04	0.000000000000000000000000000000e+00
-4.864964799950796987104695290327e+03	-3.110975537996714650884610975368e-04	-1.581701976805726067402957379926e-04	0.000000000000000000000000000000e+00
-4.864864799950796623306814581156e+03	-3.111924216411620465125298373721e-04	-1.579575967435302603913971353222e-04	0.000000000000000000000000000000e+00
-4.864764799950796259508933871984e+03	-3.112864834113819156174995939068e-04	-1.577431145811273118829964889898e-04	0.000000000000000000000000000000e+00
-4.864664799950795895711053162813e+03	-3.113797417459320654962995345016e-04	-1.575267503445099777272669916428e-04	0.000000000000000000000000000000e+00
-4.864564799950795531913172453642e+03	-3.114721992911069752690833567499e-04	-1.573085032106515254377021584276e-04	0.000000000000000000000000000000e+00
-4.864464799950795168115291744471e+03	-3.115638587038140538618136154980e-04	-1.570883723823997344792163799454e-04	0.000000000000000000000000000000e+00
-4.864364799950794804317411035299e+03	-3.116547226514929753646288013158e-04	-1.568663570885240048525394174206e-04	0.000000000000000000000000000000e+00
-4.864264799950794440519530326128e+03	-3.117447938120346891295586733150e-04	-1.566424565837618964724703429781e-04	0.000000000000000000000000000000e+00
-4.864164799950794076721649616957e+03	-3.118340748737001046075878463171e-04	-1.564166701488653703905340464075e-04	0.000000000000000000000000000000e+00
-4.864064799950793712923768907785e+03	-3.119225685350387761857193780202e-04	-1.561889970906464337064428749002e-04	0.000000000000000000000000000000e+00
-4.863964799950793349125888198614e+03	-3.120102775048069375027348648644e-04	-1.559594367420225134290151514094e-04	0.000000000000000000000000000000e+00
-4.863864799950792985328007489443e+03	-3.120972045018856983952804107219e-04	-1.557279884620612882360074502586e-04	0.000000000000000000000000000000e+00
-4.863764799950792621530126780272e+03	-3.121833522551987539529749771106e-04	-1.554946516360251136581321906860e-04	0.000000000000000000000000000000e+00
-4.863664799950792257732246071100e+03	-3.122687235036300393634101091322e-04	-1.552594256754149864771519240492e-04	0.000000000000000000000000000000e+00
-4.863564799950791893934365361929e+03	-3.123533209959408426560634186586e-04	-1.550223100180140754431046268280e-04	0.000000000000000000000000000000e+00
-4.863464799950791530136484652758e+03	-3.124371474906870258664293160678e-04	-1.547833041279308183106599994261e-04	0.000000000000000000000000000000e+00
-4.863364799950791166338603943586e+03	-3.125202057561358125192807477788e-04	-1.545424074956415580895524586325e-04	0.000000000000000000000000000000e+00
-4.863264799950790802540723234415e+03	-3.126024985701824124816050609610e-04	-1.542996196380327185090908237441e-04	0.000000000000000000000000000000e+00
-4.863164799950790438742842525244e+03	-3.126840287202663215548881225914e-04	-1.540549400984426000119076327621e-04	0.000000000000000000000000000000e+00
-4.863064799950790074944961816072e+03	-3.127647990032875668572898142372e-04	-1.538083684467026065415679036974e-04	0.000000000000000000000000000000e+00
-4.862964799950789711147081106901e+03	-3.128448122255225185249505326368e-04	-1.535599042791781470695261502257e-04	0.000000000000000000000000000000e+00
-4.862864799950789347349200397730e+03	-3.129240712025396472031890660048e-04	-1.533095472188089950209971545902e-04	0.000000000000000000000000000000e+00
-4.862764799950788983551319688559e+03	-3.130025787591149020669401004113e-04	-1.530572969151492411250120584398e-04	0.000000000000000000000000000000e+00
-4.862664799950788619753438979387e+03	-3.130803377291470888411917261607e-04	-1.528031530444067583734968351905e-04	0.000000000000000000000000000000e+00
-4.862564799950788255955558270216e+03	-3.131573509555727057203367014182e-04	-1.525471153094822332994817681850e-04	0.000000000000000000000000000000e+00
-4.862464799950787892157677561045e+03	-3.132336212902809419178495886626e-04	-1.522891834400078177845505589261e-04	0.000000000000000000000000000000e+00
-4.862364799950787528359796851873e+03	-3.133091515940280799047690241110e-04	-1.520293571923851032399316318688e-04	0.000000000000000000000000000000e+00
-4.862264799950787164561916142702e+03	-3.133839447363519518582886114189e-04	-1.517676363498229050522092542508e-04	0.000000000000000000000000000000e+00
-4.862164799950786800764035433531e+03	-3.134580035954861792699133182794e-04	-1.515040207223743965077311646183e-04	0.000000000000000000000000000000e+00
-4.862064799950786436966154724360e+03	-3.135313310582738704525296302705e-04	-1.512385101469738361412015192897e-04	0.000000000000000000000000000000e+00
-4.861964799950786073168274015188e+03	-3.136039300200816433081274503536e-04	-1.509711044874728885084591567534e-04	0.000000000000000000000000000000e+00
-4.861864799950785709370393306017e+03	-3.136758033847129433641098827934e-04	-1.507018036346763757531153071767e-04	0.000000000000000000000000000000e+00
-4.861764799950785345572512596846e+03	-3.137469540643214702298202656294e-04	-1.504306075063776768074852441259e-04	0.000000000000000000000000000000e+00
-4.861664799950784981774631887674e+03	-3.138173849793242245823088332202e-04	-1.501575160473935844924336935335e-04	0.000000000000000000000000000000e+00
-4.861564799950784617976751178503e+03	-3.138870990583144467318821302371e-04	-1.498825292295987018312969363265e-04	0.000000000000000000000000000000e+00
-4.861464799950784254178870469332e+03	-3.139560992379743925573265528328e-04	-1.496056470519594046829359168527e-04	0.000000000000000000000000000000e+00
-4.861364799950783890380989760160e+03	-3.140243884629877299703715198831e-04	-1.493268695405673435888660449677e-04	0.000000000000000000000000000000e+00
-4.861264799950783526583109050989e+03	-3.140919696859520438003698927787e-04	-1.490461967486724306243550675077e-04	0.000000000000000000000000000000e+00
-4.861164799950783162785228341818e+03	-3.141588458672906901576749039151e-04	-1.487636287567153654635976334220e-04	0.000000000000000000000000000000e+00
-4.861064799950782798987347632647e+03	-3.142250199751649760576688308333e-04	-1.484791656723597006589665525667e-04	0.000000000000000000000000000000e+00
-4.860964799950782435189466923475e+03	-3.142904949853857427335968033333e-04	-1.481928076305234732393950602969e-04	0.000000000000000000000000000000e+00
-4.860864799950782071391586214304e+03	-3.143552738813250573696178591376e-04	-1.479045547934102671026185271685e-04	0.000000000000000000000000000000e+00
-4.860764799950781707593705505133e+03	-3.144193596538274169428783810787e-04	-1.476144073505398959366557987138e-04	0.000000000000000000000000000000e+00
-4.860664799950781343795824795961e+03	-3.144827553011210062756941585604e-04	-1.473223655187785982503129167398e-04	0.000000000000000000000000000000e+00
-4.860564799950780979997944086790e+03	-3.145454638287287934574065761950e-04	-1.470284295423686631975462857369e-04	0.000000000000000000000000000000e+00
-4.860464799950780616200063377619e+03	-3.146074882493791915853698082373e-04	-1.467325996929577040361197814988e-04	0.000000000000000000000000000000e+00
-4.860364799950780252402182668447e+03	-3.146688315829167205059380130194e-04	-1.464348762696273352750669927147e-04	0.000000000000000000000000000000e+00
-4.860264799950779888604301959276e+03	-3.147294968562125601352352788354e-04	-1.461352595989214703513930926349e-04	0.000000000000000000000000000000e+00
-4.860164799950779524806421250105e+03	-3.147894871030747243091651998981e-04	-1.458337500348741585208534043971e-04	0.000000000000000000000000000000e+00
-4.860064799950779161008540540934e+03	-3.148488053641582346334204522975e-04	-1.455303479590367441223741629130e-04	0.000000000000000000000000000000e+00
-4.859964799950778797210659831762e+03	-3.149074546868750774930578728572e-04	-1.452250537805047547919301553776e-04	0.000000000000000000000000000000e+00
-4.859864799950778433412779122591e+03	-3.149654381253038900115304166150e-04	-1.449178679359442746803904311648e-04	0.000000000000000000000000000000e+00
-4.859764799950778069614898413420e+03	-3.150227587400997002198277385787e-04	-1.446087908896176671500605204201e-04	0.000000000000000000000000000000e+00
-4.859664799950777705817017704248e+03	-3.150794195984031793346391570054e-04	-1.442978231334091077358444676904e-04	0.000000000000000000000000000000e+00
-4.859564799950777342019136995077e+03	-3.151354237737500566668424895056e-04	-1.439849651868492768497231892866e-04	0.000000000000000000000000000000e+00
-4.859464799950776978221256285906e+03	-3.151907743459801550592325192213e-04	-1.436702175971398898549069578223e-04	0.000000000000000000000000000000e+00
-4.859364799950776614423375576735e+03	-3.152454744011464263242494610040e-04	-1.433535809391774953035214590358e-04	0.000000000000000000000000000000e+00
-4.859264799950776250625494867563e+03	-3.152995270314236614210556819415e-04	-1.430350558155769750186964150984e-04	0.000000000000000000000000000000e+00
-4.859164799950775886827614158392e+03	-3.153529353350171464225037976092e-04	-1.427146428566943936553507166209e-04	0.000000000000000000000000000000e+00
-4.859064799950775523029733449221e+03	-3.154057024160712100618875197711e-04	-1.423923427206494687902171847327e-04	0.000000000000000000000000000000e+00
-4.858964799950775159231852740049e+03	-3.154578313845774460190407584292e-04	-1.420681560933475260158354025464e-04	0.000000000000000000000000000000e+00
-4.858864799950774795433972030878e+03	-3.155093253562829894165453481492e-04	-1.417420836885008848284039917331e-04	0.000000000000000000000000000000e+00
-4.858764799950774431636091321707e+03	-3.155601874525985222653956530081e-04	-1.414141262476498921499268313084e-04	0.000000000000000000000000000000e+00
-4.858664799950774067838210612535e+03	-3.156104208005061704904459229937e-04	-1.410842845401833595391644093908e-04	0.000000000000000000000000000000e+00
-4.858564799950773704040329903364e+03	-3.156600285324671841154231533011e-04	-1.407525593633584854065532443457e-04	0.000000000000000000000000000000e+00
-4.858464799950773340242449194193e+03	-3.157090137863296716580485679060e-04	-1.404189515423204248634192481404e-04	0.000000000000000000000000000000e+00
-4.858364799950772976444568485022e+03	-3.157573797052359550543987332105e-04	-1.400834619301211548397789741216e-04	0.000000000000000000000000000000e+00
-4.858264799950772612646687775850e+03	-3.158051294375299245832666716893e-04	-1.397460914077380410465434312783e-04	0.000000000000000000000000000000e+00
-4.858164799950772248848807066679e+03	-3.158522661366642853703057269854e-04	-1.394068408840918086265270314783e-04	0.000000000000000000000000000000e+00
-4.858064799950771885050926357508e+03	-3.158987929611075328416303076295e-04	-1.390657112960639978094246060891e-04	0.000000000000000000000000000000e+00
-4.857964799950771521253045648336e+03	-3.159447130742509281774166307599e-04	-1.387227036085139316758108041228e-04	0.000000000000000000000000000000e+00
-4.857864799950771157455164939165e+03	-3.159900296443152569250689687408e-04	-1.383778188142953315554334325910e-04	0.000000000000000000000000000000e+00
-4.857764799950770793657284229994e+03	-3.160347458442575876123858957811e-04	-1.380310579342721192738774327324e-04	0.000000000000000000000000000000e+00
-4.857664799950770429859403520823e+03	-3.160788648516777051000747889020e-04	-1.376824220173340838739572955518e-04	0.000000000000000000000000000000e+00
-4.857564799950770066061522811651e+03	-3.161223898487246523544835774544e-04	-1.373319121404117080804258010929e-04	0.000000000000000000000000000000e+00
-4.857464799950769702263642102480e+03	-3.161653240220028927495721227103e-04	-1.369795294084907508191939484732e-04	0.000000000000000000000000000000e+00
-4.857364799950769338465761393309e+03	-3.162076705624785807891008460047e-04	-1.366252749546262334253560188913e-04	0.000000000000000000000000000000e+00
-4.857264799950768974667880684137e+03	-3.162494326653856701984934840510e-04	-1.362691499399558566450740837439e-04	0.000000000000000000000000000000e+00
-4.857164799950768610869999974966e+03	-3.162906135301317509661567228818e-04	-1.359111555537129839565935185419e-04	0.000000000000000000000000000000e+00
-4.857064799950768247072119265795e+03	-3.163312163602038863847998317880e-04	-1.355512930132391370002808983486e-04	0.000000000000000000000000000000e+00
-4.856964799950767883274238556623e+03	-3.163712443630745043028629215343e-04	-1.351895635639959760126299626037e-04	0.000000000000000000000000000000e+00
-4.856864799950767519476357847452e+03	-3.164107007501068546950762083725e-04	-1.348259684795766839490727129203e-04	0.000000000000000000000000000000e+00
-4.856764799950767155678477138281e+03	-3.164495887364605756532365266054e-04	-1.344605090617169711360301409542e-04	0.000000000000000000000000000000e+00
-4.856664799950766791880596429110e+03	-3.164879115409970425365493440495e-04	-1.340931866403055107168224013847e-04	0.000000000000000000000000000000e+00
-4.856564799950766428082715719938e+03	-3.165256723861847713320794017733e-04	-1.337240025733938048914384300048e-04	0.000000000000000000000000000000e+00
-4.856464799950766064284835010767e+03	-3.165628744980045509646582324592e-04	-1.333529582472057258956538161598e-04	0.000000000000000000000000000000e+00
-4.856364799950765700486954301596e+03	-3.165995211058545756067916787657e-04	-1.329800550761463251436822474716e-04	0.000000000000000000000000000000e+00
-4.856264799950765336689073592424e+03	-3.166356154424554685683501631388e-04	-1.326052945028103171101752089101e-04	0.000000000000000000000000000000e+00
-4.856164799950764972891192883253e+03	-3.166711607437551435559330847980e-04	-1.322286779979898855858638784255e-04	0.000000000000000000000000000000e+00
-4.856064799950764609093312174082e+03	-3.167061602488336659322332167221e-04	-1.318502070606821646725492769292e-04	0.000000000000000000000000000000e+00
-4.855964799950764245295431464911e+03	-3.167406171998080055551838540850e-04	-1.314698832180960150466803026958e-04	0.000000000000000000000000000000e+00
-4.855864799950763881497550755739e+03	-3.167745348417366269867800898652e-04	-1.310877080256585020673343322528e-04	0.000000000000000000000000000000e+00
-4.855764799950763517699670046568e+03	-3.168079164225240797019000904555e-04	-1.307036830670206149426770814159e-04	0.000000000000000000000000000000e+00
-4.855664799950763153901789337397e+03	-3.168407651928255340870177469981e-04	-1.303178099540626606357707206740e-04	0.000000000000000000000000000000e+00
-4.855564799950762790103908628225e+03	-3.168730844059510463883722053424e-04	-1.299300903268990885642414356838e-04	0.000000000000000000000000000000e+00
-4.855464799950762426306027919054e+03	-3.169048773177699862904632688299e-04	-1.295405258538828274089693692872e-04	0.000000000000000000000000000000e+00
-4.855364799950762062508147209883e+03	-3.169361471866152476541123039766e-04	-1.291491182316089985065293843647e-04	0.000000000000000000000000000000e+00
-4.855264799950761698710266500711e+03	-3.169668972731873508343058976067e-04	-1.287558691849182497708714567608e-04	0.000000000000000000000000000000e+00
-4.855164799950761334912385791540e+03	-3.169971308404586534182567625351e-04	-1.283607804668994933038062011832e-04	0.000000000000000000000000000000e+00
-4.855064799950760971114505082369e+03	-3.170268511535772357028128975998e-04	-1.279638538588921551145127786242e-04	0.000000000000000000000000000000e+00
-4.854964799950760607316624373198e+03	-3.170560614797709488021926205192e-04	-1.275650911704879369480691853056e-04	0.000000000000000000000000000000e+00
-4.854864799950760243518743664026e+03	-3.170847650882513001253937279245e-04	-1.271644942395319818027876745958e-04	0.000000000000000000000000000000e+00
-4.854764799950759879720862954855e+03	-3.171129652501171762232767825651e-04	-1.267620649321235786616268725879e-04	0.000000000000000000000000000000e+00
-4.854664799950759515922982245684e+03	-3.171406652382587282659742733415e-04	-1.263578051426163522275719630628e-04	0.000000000000000000000000000000e+00
-4.854564799950759152125101536512e+03	-3.171678683272610406798652782356e-04	-1.259517167936179376629829418377e-04	0.000000000000000000000000000000e+00
-4.854464799950758788327220827341e+03	-3.171945777933076913643328786918e-04	-1.255438018359890861228023162255e-04	0.000000000000000000000000000000e+00
-4.854364799950758424529340118170e+03	-3.172207969140844203287388225476e-04	-1.251340622488423095018394981537e-04	0.000000000000000000000000000000e+00
-4.854264799950758060731459408998e+03	-3.172465289686826356990723141394e-04	-1.247225000395399559759146423943e-04	0.000000000000000000000000000000e+00
-4.854164799950757696933578699827e+03	-3.172717772375029197245988044074e-04	-1.243091172436918518621334905916e-04	0.000000000000000000000000000000e+00
-4.854064799950757333135697990656e+03	-3.172965450021584263642915324510e-04	-1.238939159251522929578587239874e-04	0.000000000000000000000000000000e+00
-4.853964799950756969337817281485e+03	-3.173208355453782788732630670836e-04	-1.234768981760166293038666340820e-04	0.000000000000000000000000000000e+00
-4.853864799950756605539936572313e+03	-3.173446521509109131790882241120e-04	-1.230580661166173078464175505431e-04	0.000000000000000000000000000000e+00
-4.853764799950756241742055863142e+03	-3.173679981034273670480183593412e-04	-1.226374218955193187881314020871e-04	0.000000000000000000000000000000e+00
-4.853664799950755877944175153971e+03	-3.173908766884245692511956615789e-04	-1.222149676895152082579942831586e-04	0.000000000000000000000000000000e+00
-4.853564799950755514146294444799e+03	-3.174132911921285203106501970893e-04	-1.217907057036195488802787778582e-04	0.000000000000000000000000000000e+00
-4.853464799950755150348413735628e+03	-3.174352449013975274554055783227e-04	-1.213646381710628546898508850482e-04	0.000000000000000000000000000000e+00
-4.853364799950754786550533026457e+03	-3.174567411036252769472587598187e-04	-1.209367673532850081564993249827e-04	0.000000000000000000000000000000e+00
-4.853264799950754422752652317286e+03	-3.174777830866440690368857069359e-04	-1.205070955399281451081786031843e-04	0.000000000000000000000000000000e+00
-4.853164799950754058954771608114e+03	-3.174983741386277276592953189294e-04	-1.200756250488290246582201437064e-04	0.000000000000000000000000000000e+00
-4.853064799950753695156890898943e+03	-3.175185175479948896000437219556e-04	-1.196423582260108976890386478509e-04	0.000000000000000000000000000000e+00
-4.852964799950753331359010189772e+03	-3.175382166033118599805795678748e-04	-1.192072974456747925771707419251e-04	0.000000000000000000000000000000e+00
-4.852864799950752967561129480600e+03	-3.175574745931956303739152058796e-04	-1.187704451101903536849174747303e-04	0.000000000000000000000000000000e+00
-4.852764799950752603763248771429e+03	-3.175762948062170595506237269490e-04	-1.183318036500861106458462601587e-04	0.000000000000000000000000000000e+00
-4.852664799950752239965368062258e+03	-3.175946805308036205439670141004e-04	-1.178913755240392191017337331083e-04	0.000000000000000000000000000000e+00
-4.852564799950751876167487353086e+03	-3.176126350551424729756755382937e-04	-1.174491632188646999960038308508e-04	0.000000000000000000000000000000e+00
-4.852464799950751512369606643915e+03	-3.176301616670834269615109057838e-04	-1.170051692495041232135524755797e-04	0.000000000000000000000000000000e+00
-4.852364799950751148571725934744e+03	-3.176472636540417985966111569240e-04	-1.165593961590138439871761066868e-04	0.000000000000000000000000000000e+00
-4.852264799950750784773845225573e+03	-3.176639443029013738610533135187e-04	-1.161118465185526023352238778052e-04	0.000000000000000000000000000000e+00
-4.852164799950750420975964516401e+03	-3.176802068999173183153073019014e-04	-1.156625229273687023709080157197e-04	0.000000000000000000000000000000e+00
-4.852064799950750057178083807230e+03	-3.176960547306191410057985002879e-04	-1.152114280127865681953650001113e-04	0.000000000000000000000000000000e+00
-4.851964799950749693380203098059e+03	-3.177114910797134957401444133041e-04	-1.147585644301928661098477491009e-04	0.000000000000000000000000000000e+00
-4.851864799950749329582322388887e+03	-3.177265192309871992028258436136e-04	-1.143039348630220576217772499028e-04	0.000000000000000000000000000000e+00
-4.851764799950748965784441679716e+03	-3.177411424672099780203149421709e-04	-1.138475420227414374547622588629e-04	0.000000000000000000000000000000e+00
-4.851664799950748601986560970545e+03	-3.177553640700375952969636283996e-04	-1.133893886488356159050056026771e-04	0.000000000000000000000000000000e+00
-4.851564799950748238188680261374e+03	-3.177691873199145434700230161695e-04	-1.129294775087905133067328611318e-04	0.000000000000000000000000000000e+00
-4.851464799950747874390799552202e+03	-3.177826154959771708455318339759e-04	-1.124678113980768395015891192301e-04	0.000000000000000000000000000000e+00
-4.851364799950747510592918843031e+03	-3.177956518759564286634444751911e-04	-1.120043931401329905493680083595e-04	0.000000000000000000000000000000e+00
-4.851264799950747146795038133860e+03	-3.178082997360809434234107939687e-04	-1.115392255863474846528174411198e-04	0.000000000000000000000000000000e+00
-4.851164799950746782997157424688e+03	-3.178205623509800350004472768717e-04	-1.110723116160408288763047912617e-04	0.000000000000000000000000000000e+00
-4.851064799950746419199276715517e+03	-3.178324429935864637100650931245e-04	-1.106036541364468437633958308730e-04	0.000000000000000000000000000000e+00
-4.850964799950746055401396006346e+03	-3.178439449350396110542671390675e-04	-1.101332560826935813786189855001e-04	0.000000000000000000000000000000e+00
-4.850864799950745691603515297174e+03	-3.178550714445884978372192097851e-04	-1.096611204177835250652903176238e-04	0.000000000000000000000000000000e+00
-4.850764799950745327805634588003e+03	-3.178658257894947480708125464588e-04	-1.091872501325734368376324523453e-04	0.000000000000000000000000000000e+00
-4.850664799950744964007753878832e+03	-3.178762112349357155105522565464e-04	-1.087116482457535813566443239075e-04	0.000000000000000000000000000000e+00
-4.850564799950744600209873169661e+03	-3.178862310439075017712284854099e-04	-1.082343178038264620149933037396e-04	0.000000000000000000000000000000e+00
-4.850464799950744236411992460489e+03	-3.178958884771281370729134607700e-04	-1.077552618810850149208210857488e-04	0.000000000000000000000000000000e+00
-4.850364799950743872614111751318e+03	-3.179051867929408151970671614350e-04	-1.072744835795903014380447970666e-04	0.000000000000000000000000000000e+00
-4.850264799950743508816231042147e+03	-3.179141292472168573920998646543e-04	-1.067919860291486315205175539056e-04	0.000000000000000000000000000000e+00
-4.850164799950743145018350332975e+03	-3.179227190932592183800209362232e-04	-1.063077723872881991552113989385e-04	0.000000000000000000000000000000e+00
-4.850064799950742781220469623804e+03	-3.179309595817055586822186263873e-04	-1.058218458392352163618954641322e-04	0.000000000000000000000000000000e+00
-4.849964799950742417422588914633e+03	-3.179388539604316422058916113969e-04	-1.053342095978894373290921104847e-04	0.000000000000000000000000000000e+00
-4.849864799950742053624708205462e+03	-3.179464054744546254102632865113e-04	-1.048448669037992217641097614234e-04	0.000000000000000000000000000000e+00
-4.849764799950741689826827496290e+03	-3.179536173658365633132305561048e-04	-1.043538210251360832470438055886e-04	0.000000000000000000000000000000e+00
-4.849664799950741326028946787119e+03	-3.179604928735876986575781266708e-04	-1.038610752576686548261097886581e-04	0.000000000000000000000000000000e+00
-4.849564799950740962231066077948e+03	-3.179670352335700763378445454777e-04	-1.033666329247361802745261427638e-04	0.000000000000000000000000000000e+00
-4.849464799950740598433185368776e+03	-3.179732476784010494069709906739e-04	-1.028704973772214767988378292252e-04	0.000000000000000000000000000000e+00
-4.849364799950740234635304659605e+03	-3.179791334373569477132759342197e-04	-1.023726719935233285410994263920e-04	0.000000000000000000000000000000e+00
-4.849264799950739870837423950434e+03	-3.179846957362766381172125562671e-04	-1.018731601795283921900805990113e-04	0.000000000000000000000000000000e+00
-4.849164799950739507039543241262e+03	-3.179899377974652473384520323663e-04	-1.013719653685826011489667930476e-04	0.000000000000000000000000000000e+00
-4.849064799950739143241662532091e+03	-3.179948628395980474332926934977e-04	-1.008690910214620004969193756139e-04	0.000000000000000000000000000000e+00
-4.848964799950738779443781822920e+03	-3.179994740776242328518519375535e-04	-1.003645406263430669546038442874e-04	0.000000000000000000000000000000e+00
-4.848864799950738415645901113749e+03	-3.180037747226708059154753893694e-04	-9.985831769877251385368610581139e-05	0.000000000000000000000000000000e+00
-4.848764799950738051848020404577e+03	-3.180077679819465707143633093068e-04	-9.935042578163656755776966811311e-05	0.000000000000000000000000000000e+00
-4.848664799950737688050139695406e+03	-3.180114570586461812153056261110e-04	-9.884086844512976954488236991381e-05	0.000000000000000000000000000000e+00
-4.848564799950737324252258986235e+03	-3.180148451518542977896342183186e-04	-9.832964928672315507371393117353e-05	0.000000000000000000000000000000e+00
-4.848464799950736960454378277063e+03	-3.180179354564496895310665713907e-04	-9.781677193113198461645735326542e-05	0.000000000000000000000000000000e+00
-4.848364799950736596656497567892e+03	-3.180207311630096618342011804970e-04	-9.730224003028291963803692032897e-05	0.000000000000000000000000000000e+00
-4.848264799950736232858616858721e+03	-3.180232354577142671325784561986e-04	-9.678605726328072403688573821512e-05	0.000000000000000000000000000000e+00
-4.848164799950735869060736149549e+03	-3.180254515222507866872847515083e-04	-9.626822733637438282705556247265e-05	0.000000000000000000000000000000e+00
-4.848064799950735505262855440378e+03	-3.180273825337181581654477646737e-04	-9.574875398292273292934900785767e-05	0.000000000000000000000000000000e+00
-4.847964799950735141464974731207e+03	-3.180290316645317826894923118886e-04	-9.522764096335955186136551509080e-05	0.000000000000000000000000000000e+00
-4.847864799950734777667094022036e+03	-3.180304020823280066257443543520e-04	-9.470489206515811787898823093101e-05	0.000000000000000000000000000000e+00
-4.847764799950734413869213312864e+03	-3.180314969498690370539040195297e-04	-9.418051110279534998952905011649e-05	0.000000000000000000000000000000e+00
-4.847664799950734050071332603693e+03	-3.180323194249476946061927495890e-04	-9.365450191771527033851585386515e-05	0.000000000000000000000000000000e+00
-4.847564799950733686273451894522e+03	-3.180328726602924915671521954863e-04	-9.312686837829204646813791024229e-05	0.000000000000000000000000000000e+00
-4.847464799950733322475571185350e+03	-3.180331598034726015532258625029e-04	-9.259761437979247792207787570717e-05	0.000000000000000000000000000000e+00
-4.847364799950732958677690476179e+03	-3.180331839968031002428838771579e-04	-9.206674384433798140683902211379e-05	0.000000000000000000000000000000e+00
-4.847264799950732594879809767008e+03	-3.180329483772501518966391298449e-04	-9.153426072086607450956768916583e-05	0.000000000000000000000000000000e+00
-4.847164799950732231081929057837e+03	-3.180324560763364669276065388459e-04	-9.100016898509130376226233805070e-05	0.000000000000000000000000000000e+00
-4.847064799950731867284048348665e+03	-3.180317102200466510518450657941e-04	-9.046447263946563060489636232120e-05	0.000000000000000000000000000000e+00
-4.846964799950731503486167639494e+03	-3.180307139287329339094601010629e-04	-8.992717571313838366767190457551e-05	0.000000000000000000000000000000e+00
-4.846864799950731139688286930323e+03	-3.180294703170207350553799763304e-04	-8.938828226191561474207880610976e-05	0.000000000000000000000000000000e+00
-4.846764799950730775890406221151e+03	-3.180279824937145010006755985188e-04	-8.884779636821899396603025023111e-05	0.000000000000000000000000000000e+00
-4.846664799950730412092525511980e+03	-3.180262535617037048842059565601e-04	-8.830572214104416290791216281875e-05	0.000000000000000000000000000000e+00
-4.846564799950730048294644802809e+03	-3.180242866178686835139377553361e-04	-8.776206371591853199701921406373e-05	0.000000000000000000000000000000e+00
-4.846464799950729684496764093637e+03	-3.180220847529870707194599166456e-04	-8.721682525485861716806751386954e-05	0.000000000000000000000000000000e+00
-4.846364799950729320698883384466e+03	-3.180196510516397428135204616950e-04	-8.667001094632690216725684484445e-05	0.000000000000000000000000000000e+00
-4.846264799950728956901002675295e+03	-3.180169885921175229950841334414e-04	-8.612162500518805033702940399110e-05	0.000000000000000000000000000000e+00
-4.846164799950728593103121966124e+03	-3.180141004463275062816296490098e-04	-8.557167167266472337754101840090e-05	0.000000000000000000000000000000e+00
-4.846064799950728229305241256952e+03	-3.180109896796998181223159463116e-04	-8.502015521629283090199180605850e-05	0.000000000000000000000000000000e+00
-4.845964799950727865507360547781e+03	-3.180076593510942645909311821129e-04	-8.446707992987627854845206210044e-05	0.000000000000000000000000000000e+00
-4.845864799950727501709479838610e+03	-3.180041125127074162597107243045e-04	-8.391245013344122820071052659685e-05	0.000000000000000000000000000000e+00
-4.845764799950727137911599129438e+03	-3.180003522099795294428292713462e-04	-8.335627017318977545045494137455e-05	0.000000000000000000000000000000e+00
-4.845664799950726774113718420267e+03	-3.179963814815017384904360930875e-04	-8.279854442145320693111076870707e-05	0.000000000000000000000000000000e+00
-4.845564799950726410315837711096e+03	-3.179922033589234649231247686885e-04	-8.223927727664466134048504297738e-05	0.000000000000000000000000000000e+00
-4.845464799950726046517957001925e+03	-3.179878208668598265664029245414e-04	-8.167847316321135678254122813868e-05	0.000000000000000000000000000000e+00
-4.845364799950725682720076292753e+03	-3.179832370227991551053792207426e-04	-8.111613653158624890303352028553e-05	0.000000000000000000000000000000e+00
-4.845264799950725318922195583582e+03	-3.179784548370109473203193317659e-04	-8.055227185813920113416353174784e-05	0.000000000000000000000000000000e+00
-4.845164799950724955124314874411e+03	-3.179734773124535994817674300350e-04	-7.998688364512765349573220063917e-05	0.000000000000000000000000000000e+00
-4.845064799950724591326434165239e+03	-3.179683074446825212164280394234e-04	-7.941997642064674929520545765271e-05	0.000000000000000000000000000000e+00
-4.844964799950724227528553456068e+03	-3.179629482217582493730478887528e-04	-7.885155473857904169943805472442e-05	0.000000000000000000000000000000e+00
-4.844864799950723863730672746897e+03	-3.179574026241549955691667594948e-04	-7.828162317854356333762105846219e-05	0.000000000000000000000000000000e+00
-4.844764799950723499932792037725e+03	-3.179516736246689768974338363705e-04	-7.771018634584450288094181757970e-05	0.000000000000000000000000000000e+00
-4.844664799950723136134911328554e+03	-3.179457641883271803127930521526e-04	-7.713724887141929886357621937165e-05	0.000000000000000000000000000000e+00
-4.844564799950722772337030619383e+03	-3.179396772722961270196684324674e-04	-7.656281541178627271775763984962e-05	0.000000000000000000000000000000e+00
-4.844464799950722408539149910212e+03	-3.179334158257909621198011862475e-04	-7.598689064899176036534111933207e-05	0.000000000000000000000000000000e+00
-4.844364799950722044741269201040e+03	-3.179269827899844358398695476353e-04	-7.540947929055670170828129528218e-05	0.000000000000000000000000000000e+00
-4.844264799950721680943388491869e+03	-3.179203810979164810703034849126e-04	-7.483058606942275578065987273746e-05	0.000000000000000000000000000000e+00
-4.844164799950721317145507782698e+03	-3.179136136744035198535562880551e-04	-7.425021574389790090468116412481e-05	0.000000000000000000000000000000e+00
-4.844064799950720953347627073526e+03	-3.179066834359481493431365262126e-04	-7.366837309760156050821716666732e-05	0.000000000000000000000000000000e+00
-4.843964799950720589549746364355e+03	-3.178995932906490988131831265662e-04	-7.308506293940920039379355310771e-05	0.000000000000000000000000000000e+00
-4.843864799950720225751865655184e+03	-3.178923461381110782478232046344e-04	-7.250029010339639745901657574834e-05	0.000000000000000000000000000000e+00
-4.843764799950719861953984946012e+03	-3.178849448693551148215075130565e-04	-7.191405944878247473613097628942e-05	0.000000000000000000000000000000e+00
-4.843664799950719498156104236841e+03	-3.178773923667288893793458903758e-04	-7.132637585987360788301880898388e-05	0.000000000000000000000000000000e+00
-4.843564799950719134358223527670e+03	-3.178696915038171813376599583734e-04	-7.073724424600543023069348924636e-05	0.000000000000000000000000000000e+00
-4.843464799950718770560342818499e+03	-3.178618451453528014755134378788e-04	-7.014666954148510928223475557886e-05	0.000000000000000000000000000000e+00
-4.843364799950718406762462109327e+03	-3.178538561471274163060252160307e-04	-6.955465670553301663590894943212e-05	0.000000000000000000000000000000e+00
-4.843264799950718042964581400156e+03	-3.178457273559025892881169106374e-04	-6.896121072222377449204011590211e-05	0.000000000000000000000000000000e+00
-4.843164799950717679166700690985e+03	-3.178374616093212557191294287406e-04	-6.836633660042693624164789056863e-05	0.000000000000000000000000000000e+00
-4.843064799950717315368819981813e+03	-3.178290617358190349971136523521e-04	-6.777003937374711140147198751293e-05	0.000000000000000000000000000000e+00
-4.842964799950716951570939272642e+03	-3.178205305545361934044246154940e-04	-6.717232410046354844791044458319e-05	0.000000000000000000000000000000e+00
-4.842864799950716587773058563471e+03	-3.178118708752291732104466870368e-04	-6.657319586346933818019749873329e-05	0.000000000000000000000000000000e+00
-4.842764799950716223975177854300e+03	-3.178030854981830433461653662164e-04	-6.597265977020999366733228219672e-05	0.000000000000000000000000000000e+00
-4.842664799950715860177297145128e+03	-3.177941772141235706079787082246e-04	-6.537072095262169138182861694020e-05	0.000000000000000000000000000000e+00
-4.842564799950715496379416435957e+03	-3.177851488041297787524863682762e-04	-6.476738456706890246974278602110e-05	0.000000000000000000000000000000e+00
-4.842464799950715132581535726786e+03	-3.177760030395466702216045185025e-04	-6.416265579428153612972368646794e-05	0.000000000000000000000000000000e+00
-4.842364799950714768783655017614e+03	-3.177667426818981104980066376697e-04	-6.355653983929168996877545616542e-05	0.000000000000000000000000000000e+00
-4.842264799950714404985774308443e+03	-3.177573704827999835111074222738e-04	-6.294904193136983115187954584968e-05	0.000000000000000000000000000000e+00
-4.842164799950714041187893599272e+03	-3.177478891838734012531553219105e-04	-6.234016732396051676569348476420e-05	0.000000000000000000000000000000e+00
-4.842064799950713677390012890100e+03	-3.177383015166585097065199416733e-04	-6.172992129461761273874487176982e-05	0.000000000000000000000000000000e+00
-4.841964799950713313592132180929e+03	-3.177286102025279695103276988988e-04	-6.111830914493907908075637225309e-05	0.000000000000000000000000000000e+00
-4.841864799950712949794251471758e+03	-3.177188179526011413585095954915e-04	-6.050533620050117236330300407587e-05	0.000000000000000000000000000000e+00
-4.841764799950712585996370762587e+03	-3.177089274676581629776317416969e-04	-5.989100781079230938729052180491e-05	0.000000000000000000000000000000e+00
-4.841664799950712222198490053415e+03	-3.176989414380544055754862498020e-04	-5.927532934914630743418462177630e-05	0.000000000000000000000000000000e+00
-4.841564799950711858400609344244e+03	-3.176888625436352555503338734866e-04	-5.865830621267521794142546509576e-05	0.000000000000000000000000000000e+00
-4.841464799950711494602728635073e+03	-3.176786934536507877799293986243e-04	-5.803994382220167906312816019643e-05	0.000000000000000000000000000000e+00
-4.841364799950711130804847925901e+03	-3.176684368266709810116332768359e-04	-5.742024762219076678727847085071e-05	0.000000000000000000000000000000e+00
-4.841264799950710767006967216730e+03	-3.176580953105010416727405075932e-04	-5.679922308068138526700521784285e-05	0.000000000000000000000000000000e+00
-4.841164799950710403209086507559e+03	-3.176476715420969445212440174231e-04	-5.617687568921716248461148413007e-05	0.000000000000000000000000000000e+00
-4.841064799950710039411205798388e+03	-3.176371681474813527673584090394e-04	-5.555321096277690545847324776751e-05	0.000000000000000000000000000000e+00
-4.840964799950709675613325089216e+03	-3.176265877416594839849350861982e-04	-5.492823443970452012511535011541e-05	0.000000000000000000000000000000e+00
-4.840864799950709311815444380045e+03	-3.176159329285355181239636213064e-04	-5.430195168163853142173636001644e-05	0.000000000000000000000000000000e+00
-4.840764799950708948017563670874e+03	-3.176052063008291139432903715800e-04	-5.367436827344107482017435128974e-05	0.000000000000000000000000000000e+00
-4.840664799950708584219682961702e+03	-3.175944104399920880736629680285e-04	-5.304548982312643385121295191986e-05	0.000000000000000000000000000000e+00
-4.840564799950708220421802252531e+03	-3.175835479161255277616437986410e-04	-5.241532196178912361922766494082e-05	0.000000000000000000000000000000e+00
-4.840464799950707856623921543360e+03	-3.175726212878970120337407401223e-04	-5.178387034353145932080025870548e-05	0.000000000000000000000000000000e+00
-4.840364799950707492826040834188e+03	-3.175616331024581039110810110060e-04	-5.115114064539073174004563115957e-05	0.000000000000000000000000000000e+00
-4.840264799950707129028160125017e+03	-3.175505858953621678847367704179e-04	-5.051713856726582709032527529480e-05	0.000000000000000000000000000000e+00
-4.840164799950706765230279415846e+03	-3.175394821904822958112679653908e-04	-4.988186983184346060893679664083e-05	0.000000000000000000000000000000e+00
-4.840064799950706401432398706675e+03	-3.175283244999296664891341723802e-04	-4.924534018452388160324434407400e-05	0.000000000000000000000000000000e+00
-4.839964799950706037634517997503e+03	-3.175171153239720136553236873311e-04	-4.860755539334615159220362445858e-05	0.000000000000000000000000000000e+00
-4.839864799950705673836637288332e+03	-3.175058571509524734527429856712e-04	-4.796852124891296843822718898309e-05	0.000000000000000000000000000000e+00
-4.839764799950705310038756579161e+03	-3.174945524572085403178234308541e-04	-4.732824356431498225928136691643e-05	0.000000000000000000000000000000e+00
-4.839664799950704946240875869989e+03	-3.174832037069914565489969771050e-04	-4.668672817505469121264136123095e-05	0.000000000000000000000000000000e+00
-4.839564799950704582442995160818e+03	-3.174718133523857645054977449917e-04	-4.604398093896986294019588181747e-05	0.000000000000000000000000000000e+00
-4.839464799950704218645114451647e+03	-3.174603838332292382769239669216e-04	-4.540000773615652233288278449841e-05	0.000000000000000000000000000000e+00
-4.839364799950703854847233742476e+03	-3.174489175770328153527999326400e-04	-4.475481446889144462788351352955e-05	0.000000000000000000000000000000e+00
-4.839264799950703491049353033304e+03	-3.174374169989011246033328017546e-04	-4.410840706155419449615781579688e-05	0.000000000000000000000000000000e+00
-4.839164799950703127251472324133e+03	-3.174258845014531768904952890864e-04	-4.346079146054875177790019491475e-05	0.000000000000000000000000000000e+00
-4.839064799950702763453591614962e+03	-3.174143224747431640993255985705e-04	-4.281197363422465610328232488158e-05	0.000000000000000000000000000000e+00
-4.838964799950702399655710905790e+03	-3.174027332961818544804222241851e-04	-4.216195957279769072727215739604e-05	0.000000000000000000000000000000e+00
-4.838864799950702035857830196619e+03	-3.173911193304578795722215023289e-04	-4.151075528827013268358403497160e-05	0.000000000000000000000000000000e+00
-4.838764799950701672059949487448e+03	-3.173794829294597258546872797780e-04	-4.085836681435054215270549771155e-05	0.000000000000000000000000000000e+00
-4.838664799950701308262068778276e+03	-3.173678264321976179827833330904e-04	-4.020480020637311137279151784796e-05	0.000000000000000000000000000000e+00
-4.838564799950700944464188069105e+03	-3.173561521647259441210320307647e-04	-3.955006154121657986968974007880e-05	0.000000000000000000000000000000e+00
-4.838464799950700580666307359934e+03	-3.173444624400659523286161167732e-04	-3.889415691722266179598810342810e-05	0.000000000000000000000000000000e+00
-4.838364799950700216868426650763e+03	-3.173327595581285553646977426467e-04	-3.823709245411407347051135907634e-05	0.000000000000000000000000000000e+00
-4.838264799950699853070545941591e+03	-3.173210458056375691746064937604e-04	-3.757887429291209335563070381703e-05	0.000000000000000000000000000000e+00
-4.838164799950699489272665232420e+03	-3.173093234560533308467877855463e-04	-3.691950859585368157744084127714e-05	0.000000000000000000000000000000e+00
-4.838064799950699125474784523249e+03	-3.172975947694964249899685082568e-04	-3.625900154630819287012236107337e-05	0.000000000000000000000000000000e+00
-4.837964799950698761676903814077e+03	-3.172858619926716811608657931032e-04	-3.559735934869358807679934342261e-05	0.000000000000000000000000000000e+00
-4.837864799950698397879023104906e+03	-3.172741273587927676030906454230e-04	-3.493458822839224585084585972261e-05	0.000000000000000000000000000000e+00
-4.837764799950698034081142395735e+03	-3.172623930875068391961602021212e-04	-3.427069443166634745258705696536e-05	0.000000000000000000000000000000e+00
-4.837664799950697670283261686563e+03	-3.172506613848193480348358619381e-04	-3.360568422557281431260409187978e-05	0.000000000000000000000000000000e+00
-4.837564799950697306485380977392e+03	-3.172389344430197213701994041202e-04	-3.293956389787779158537933676953e-05	0.000000000000000000000000000000e+00
-4.837464799950696942687500268221e+03	-3.172272144406066058698601128896e-04	-3.227233975697073867965405935543e-05	0.000000000000000000000000000000e+00
-4.837364799950696578889619559050e+03	-3.172155035422140334500085145919e-04	-3.160401813177805222659921824402e-05	0.000000000000000000000000000000e+00
-4.837264799950696215091738849878e+03	-3.172038038985375328973614905692e-04	-3.093460537167628247217157633209e-05	0.000000000000000000000000000000e+00
-4.837164799950695851293858140707e+03	-3.171921176462608378023022570602e-04	-3.026410784640491937673260902653e-05	0.000000000000000000000000000000e+00
-4.837064799950695487495977431536e+03	-3.171804469079824860718030965501e-04	-2.959253194597873825753484022805e-05	0.000000000000000000000000000000e+00
-4.836964799950695123698096722364e+03	-3.171687937921432868040860775238e-04	-2.891988408059973546726170723353e-05	0.000000000000000000000000000000e+00
-4.836864799950694759900216013193e+03	-3.171571603929536245329579013941e-04	-2.824617068056862361543485340221e-05	0.000000000000000000000000000000e+00
-4.836764799950694396102335304022e+03	-3.171455487903213055732309921808e-04	-2.757139819619592699027031679204e-05	0.000000000000000000000000000000e+00
-4.836664799950694032304454594851e+03	-3.171339610497798380470135803932e-04	-2.689557309771264329966572459440e-05	0.000000000000000000000000000000e+00
-4.836564799950693668506573885679e+03	-3.171223992224166576998911626362e-04	-2.621870187518047511945028238411e-05	0.000000000000000000000000000000e+00
-4.836464799950693304708693176508e+03	-3.171108653448021668687373253448e-04	-2.554079103840166154208365933975e-05	0.000000000000000000000000000000e+00
-4.836364799950692940910812467337e+03	-3.170993614389186650293073199691e-04	-2.486184711682837953261766827939e-05	0.000000000000000000000000000000e+00
-4.836264799950692577112931758165e+03	-3.170878895120898214449178809105e-04	-2.418187665947175226137041970098e-05	0.000000000000000000000000000000e+00
-4.836164799950692213315051048994e+03	-3.170764515569106357061046619350e-04	-2.350088623481041359133611456933e-05	0.000000000000000000000000000000e+00
-4.836064799950691849517170339823e+03	-3.170650495511772356399537997618e-04	-2.281888243069867615417552209056e-05	0.000000000000000000000000000000e+00
-4.835964799950691485719289630651e+03	-3.170536854578176510013887146044e-04	-2.213587185427429623852356443958e-05	0.000000000000000000000000000000e+00
-4.835864799950691121921408921480e+03	-3.170423612248223161139137893372e-04	-2.145186113186580499742790728579e-05	0.000000000000000000000000000000e+00
-4.835764799950690758123528212309e+03	-3.170310787851753856619874127887e-04	-2.076685690889947712568612547823e-05	0.000000000000000000000000000000e+00
-4.835664799950690394325647503138e+03	-3.170198400567860504833950230363e-04	-2.008086584980583875125956239138e-05	0.000000000000000000000000000000e+00
-4.835564799950690030527766793966e+03	-3.170086469424205038829256420030e-04	-1.939389463792580602032218639597e-05	0.000000000000000000000000000000e+00
-4.835464799950689666729886084795e+03	-3.169975013296339621561570343289e-04	-1.870594997541640694209939821402e-05	0.000000000000000000000000000000e+00
-4.835364799950689302932005375624e+03	-3.169864050907031187941098604455e-04	-1.801703858315612037481467933020e-05	0.000000000000000000000000000000e+00
-4.835264799950688939134124666452e+03	-3.169753600825591407889880724014e-04	-1.732716720064979149516261325292e-05	0.000000000000000000000000000000e+00
-4.835164799950688575336243957281e+03	-3.169643681467207733601365582388e-04	-1.663634258593316102075795881454e-05	0.000000000000000000000000000000e+00
-4.835064799950688211538363248110e+03	-3.169534311092277699406505320212e-04	-1.594457151547699463303361944178e-05	0.000000000000000000000000000000e+00
-4.834964799950687847740482538939e+03	-3.169425507805750268953970394392e-04	-1.525186078409081937685108643077e-05	0.000000000000000000000000000000e+00
-4.834864799950687483942601829767e+03	-3.169317289556466098188192148655e-04	-1.455821720482628058935051229561e-05	0.000000000000000000000000000000e+00
-4.834764799950687120144721120596e+03	-3.169209674136504303540440297127e-04	-1.386364760888007531232715696667e-05	0.000000000000000000000000000000e+00
-4.834664799950686756346840411425e+03	-3.169102679180533024827504107179e-04	-1.316815884549652317450640914842e-05	0.000000000000000000000000000000e+00
-4.834564799950686392548959702253e+03	-3.168996322165161072352546067776e-04	-1.247175778186973239207002012163e-05	0.000000000000000000000000000000e+00
-4.834464799950686028751078993082e+03	-3.168890620408294995016817985345e-04	-1.177445130304539476875144016210e-05	0.000000000000000000000000000000e+00
-4.834364799950685664953198283911e+03	-3.168785591068501027341153264416e-04	-1.107624631182218767264362896396e-05	0.000000000000000000000000000000e+00
-4.834264799950685301155317574739e+03	-3.168681251144367036487459188265e-04	-1.037714972865278468378523457627e-05	0.000000000000000000000000000000e+00
-4.834164799950684937357436865568e+03	-3.168577617473872600796502840836e-04	-9.677168491544495241315874956012e-06	0.000000000000000000000000000000e+00
-4.834064799950684573559556156397e+03	-3.168474706733758004123524543161e-04	-8.976309555959514655475682542995e-06	0.000000000000000000000000000000e+00
-4.833964799950684209761675447226e+03	-3.168372535438901361690144931060e-04	-8.274579894714823447964685554368e-06	0.000000000000000000000000000000e+00
-4.833864799950683845963794738054e+03	-3.168271119941695745936272032850e-04	-7.571986497881664869894456637578e-06	0.000000000000000000000000000000e+00
-4.833764799950683482165914028883e+03	-3.168170476431433901787215745571e-04	-6.868536372684683606560859803203e-06	0.000000000000000000000000000000e+00
-4.833664799950683118368033319712e+03	-3.168070620933692419819716068474e-04	-6.164236543400675694094007633916e-06	0.000000000000000000000000000000e+00
-4.833564799950682754570152610540e+03	-3.167971569309723498843178735029e-04	-5.459094051256965741611426601310e-06	0.000000000000000000000000000000e+00
-4.833464799950682390772271901369e+03	-3.167873337255847250581997087693e-04	-4.753115954329435175796953610972e-06	0.000000000000000000000000000000e+00
-4.833364799950682026974391192198e+03	-3.167775940302851051671995108450e-04	-4.046309327440151532961475772110e-06	0.000000000000000000000000000000e+00
-4.833264799950681663176510483027e+03	-3.167679393815389437757956692110e-04	-3.338681262054651314628243158333e-06	0.000000000000000000000000000000e+00
-4.833164799950681299378629773855e+03	-3.167583712991391044905276075383e-04	-2.630238866178847607522547913383e-06	0.000000000000000000000000000000e+00
-4.833064799950680935580749064684e+03	-3.167488912861466093112694508704e-04	-1.920989264255598043349554382431e-06	0.000000000000000000000000000000e+00
-4.832964799950680571782868355513e+03	-3.167395008288320917139158083842e-04	-1.210939597060878041218708739413e-06	0.000000000000000000000000000000e+00
-4.832864799950680207984987646341e+03	-3.167302013966174123633934289757e-04	-5.000970215996187309001543182252e-07	0.000000000000000000000000000000e+00
-4.832764799950679844187106937170e+03	-3.167209944420177085075418510485e-04	2.115312889988210421520669138329e-07	0.000000000000000000000000000000e+00
-4.832664799950679480389226227999e+03	-3.167118814005839312619716707786e-04	9.239381455855405831970278245080e-07	0.000000000000000000000000000000e+00
-4.832564799950679116591345518827e+03	-3.167028636908457081555745560308e-04	1.637116343097317369101621406524e-06	0.000000000000000000000000000000e+00
-4.832464799950678752793464809656e+03	-3.166939427142545309366850059263e-04	2.351058660662209716369188197693e-06	0.000000000000000000000000000000e+00
-4.832364799950678388995584100485e+03	-3.166851198551274854803283531623e-04	3.065757861705489368501099251008e-06	0.000000000000000000000000000000e+00
-4.832264799950678025197703391314e+03	-3.166763964805913069561205119840e-04	3.781206694055930260712659538025e-06	0.000000000000000000000000000000e+00
-4.832164799950677661399822682142e+03	-3.166677739405267602568194718060e-04	4.497397890052431439146703173737e-06	0.000000000000000000000000000000e+00
-4.832064799950677297601941972971e+03	-3.166592535675135625279630335882e-04	5.214324166650999863210653312295e-06	0.000000000000000000000000000000e+00
-4.831964799950676933804061263800e+03	-3.166508366767755225379410433106e-04	5.931978225532067362411273864220e-06	0.000000000000000000000000000000e+00
-4.831864799950676570006180554628e+03	-3.166425245661264389895883653026e-04	6.650352753208153182631900968147e-06	0.000000000000000000000000000000e+00
-4.831764799950676206208299845457e+03	-3.166343185159158362014519827454e-04	7.369440421131862804489734419811e-06	0.000000000000000000000000000000e+00
-4.831664799950675842410419136286e+03	-3.166262197889757297811219594053e-04	8.089233885804214139927242888106e-06	0.000000000000000000000000000000e+00
-4.831564799950675478612538427114e+03	-3.166182296305673380884537770896e-04	8.809725788883318635608468682996e-06	0.000000000000000000000000000000e+00
-4.831464799950675114814657717943e+03	-3.166103492683283900099855401322e-04	9.530908757293380013670552886040e-06	0.000000000000000000000000000000e+00
-4.831364799950674751016777008772e+03	-3.166025799122208664142241740791e-04	1.025277540333403267268710945537e-05	0.000000000000000000000000000000e+00
-4.831264799950674387218896299601e+03	-3.165949227544791210776919943015e-04	1.097531832479000704334923949057e-05	0.000000000000000000000000000000e+00
-4.831164799950674023421015590429e+03	-3.165873789695582726615163959849e-04	1.169853010504111004040292409734e-05	0.000000000000000000000000000000e+00
-4.831064799950673659623134881258e+03	-3.165799497140833556295402839709e-04	1.242240331317255279809479151520e-05	0.000000000000000000000000000000e+00
-4.830964799950673295825254172087e+03	-3.165726361267985253765411268745e-04	1.314693050408559350187426284506e-05	0.000000000000000000000000000000e+00
-4.830864799950672932027373462915e+03	-3.165654393285168054575362539538e-04	1.387210421860849701041797088497e-05	0.000000000000000000000000000000e+00
-4.830764799950672568229492753744e+03	-3.165583604220704853383916432819e-04	1.459791698360780957391055756567e-05	0.000000000000000000000000000000e+00
-4.830664799950672204431612044573e+03	-3.165514004922615181464307099191e-04	1.532436131209996728330668958051e-05	0.000000000000000000000000000000e+00
-4.830564799950671840633731335402e+03	-3.165445606058126773625638339382e-04	1.605142970336320945145408556343e-05	0.000000000000000000000000000000e+00
-4.830464799950671476835850626230e+03	-3.165378418113189845639610098260e-04	1.677911464304980709047292186664e-05	0.000000000000000000000000000000e+00
-4.830364799950671113037969917059e+03	-3.165312451391996792678107386365e-04	1.750740860329860987352340595535e-05	0.000000000000000000000000000000e+00
-4.830264799950670749240089207888e+03	-3.165247716016503514054047929704e-04	1.823630404284788108777541626448e-05	0.000000000000000000000000000000e+00
-4.830164799950670385442208498716e+03	-3.165184221925958869478523460828e-04	1.896579340714847140055704377559e-05	0.000000000000000000000000000000e+00
-4.830064799950670021644327789545e+03	-3.165121978876435219520113495406e-04	1.969586912847727722857341103868e-05	0.000000000000000000000000000000e+00
-4.829964799950669657846447080374e+03	-3.165060996440365471277234021841e-04	2.042652362605101081525008077655e-05	0.000000000000000000000000000000e+00
-4.829864799950669294048566371202e+03	-3.165001284006081750353744919124e-04	2.115774930614026846367389800285e-05	0.000000000000000000000000000000e+00
-4.829764799950668930250685662031e+03	-3.164942850777362746451937258740e-04	2.188953856218390031326305467108e-05	0.000000000000000000000000000000e+00
-4.829664799950668566452804952860e+03	-3.164885705772980516864434363811e-04	2.262188377490367149577100980284e-05	0.000000000000000000000000000000e+00
-4.829564799950668202654924243689e+03	-3.164829857826254337280214024020e-04	2.335477731241923161128321018154e-05	0.000000000000000000000000000000e+00
-4.829464799950667838857043534517e+03	-3.164775315584609973601493138062e-04	2.408821153036337897167945554244e-05	0.000000000000000000000000000000e+00
-4.829364799950667475059162825346e+03	-3.164722087509140580063871084349e-04	2.482217877199758573024401808738e-05	0.000000000000000000000000000000e+00
-4.829264799950667111261282116175e+03	-3.164670181874173018367335519230e-04	2.555667136832784827192750765068e-05	0.000000000000000000000000000000e+00
-4.829164799950666747463401407003e+03	-3.164619606766840682020303088251e-04	2.629168163822081543041543627570e-05	0.000000000000000000000000000000e+00
-4.829064799950666383665520697832e+03	-3.164570370086656862784746380157e-04	2.702720188852019453200348220179e-05	0.000000000000000000000000000000e+00
-4.828964799950666019867639988661e+03	-3.164522479545095706536528279429e-04	2.776322441416343865441124227900e-05	0.000000000000000000000000000000e+00
-4.828864799950665656069759279490e+03	-3.164475942665177505934426260836e-04	2.849974149829872187679805084493e-05	0.000000000000000000000000000000e+00
-4.828764799950665292271878570318e+03	-3.164430766781056161493501655002e-04	2.923674541240219913284907604645e-05	0.000000000000000000000000000000e+00
-4.828664799950664928473997861147e+03	-3.164386959037612605770417584239e-04	2.997422841639552356187738146875e-05	0.000000000000000000000000000000e+00
-4.828564799950664564676117151976e+03	-3.164344526390053648559619325908e-04	3.071218275876366879178699931252e-05	0.000000000000000000000000000000e+00
-4.828464799950664200878236442804e+03	-3.164303475603513532594945889542e-04	3.145060067667299177939302379237e-05	0.000000000000000000000000000000e+00
-4.828364799950663837080355733633e+03	-3.164263813252660910262104021484e-04	3.218947439608957686568019296303e-05	0.000000000000000000000000000000e+00
-4.828264799950663473282475024462e+03	-3.164225545721310157119832151551e-04	3.292879613189785426973638093884e-05	0.000000000000000000000000000000e+00
-4.828164799950663109484594315290e+03	-3.164188679202038106431926767215e-04	3.366855808801950657388815657534e-05	0.000000000000000000000000000000e+00
-4.828064799950662745686713606119e+03	-3.164153219695804036305786244299e-04	3.440875245753257510861189416573e-05	0.000000000000000000000000000000e+00
-4.827964799950662381888832896948e+03	-3.164119173011573993639644619691e-04	3.514937142279089159809662978873e-05	0.000000000000000000000000000000e+00
-4.827864799950662018090952187777e+03	-3.164086544765951623282840277085e-04	3.589040715554374019876857082600e-05	0.000000000000000000000000000000e+00
-4.827764799950661654293071478605e+03	-3.164055340382812249802602089233e-04	3.663185181705578381209514882144e-05	0.000000000000000000000000000000e+00
-4.827664799950661290495190769434e+03	-3.164025565092940753958439259463e-04	3.737369755822724789540503764762e-05	0.000000000000000000000000000000e+00
-4.827564799950660926697310060263e+03	-3.163997223933676496490652318982e-04	3.811593651971434821819698091083e-05	0.000000000000000000000000000000e+00
-4.827464799950660562899429351091e+03	-3.163970321748559868212102852425e-04	3.885856083204998289272816269779e-05	0.000000000000000000000000000000e+00
-4.827364799950660199101548641920e+03	-3.163944863186986971616276864694e-04	3.960156261576464802130065345764e-05	0.000000000000000000000000000000e+00
-4.827264799950659835303667932749e+03	-3.163920852703864844586434390550e-04	4.034493398150763794661813332887e-05	0.000000000000000000000000000000e+00
-4.827164799950659471505787223577e+03	-3.163898294559274815621052745485e-04	4.108866703016846911884069060150e-05	0.000000000000000000000000000000e+00
-4.827064799950659107707906514406e+03	-3.163877192818139653766873475860e-04	4.183275385299854113186485138343e-05	0.000000000000000000000000000000e+00
-4.826964799950658743910025805235e+03	-3.163857551349893971158466765559e-04	4.257718653173302815256526243637e-05	0.000000000000000000000000000000e+00
-4.826864799950658380112145096064e+03	-3.163839373828161130770830755665e-04	4.332195713871306172937022949121e-05	0.000000000000000000000000000000e+00
-4.826764799950658016314264386892e+03	-3.163822663730432864677422077904e-04	4.406705773700806945489955035455e-05	0.000000000000000000000000000000e+00
-4.826664799950657652516383677721e+03	-3.163807424337755939622307543857e-04	4.481248038053841856046335956343e-05	0.000000000000000000000000000000e+00
-4.826564799950657288718502968550e+03	-3.163793658734422617299919533451e-04	4.555821711419824924594115800325e-05	0.000000000000000000000000000000e+00
-4.826464799950656924920622259378e+03	-3.163781369807664909342415082705e-04	4.630425997397854517888607372988e-05	0.000000000000000000000000000000e+00
-4.826364799950656561122741550207e+03	-3.163770560247354253317897399000e-04	4.705060098709043438659077596142e-05	0.000000000000000000000000000000e+00
-4.826264799950656197324860841036e+03	-3.163761232545706609739499803879e-04	4.779723217208872054111504223961e-05	0.000000000000000000000000000000e+00
-4.826164799950655833526980131865e+03	-3.163753388996991895883159617853e-04	4.854414553899563108474782269219e-05	0.000000000000000000000000000000e+00
-4.826064799950655469729099422693e+03	-3.163747031697247214312995744478e-04	4.929133308942476186711306729293e-05	0.000000000000000000000000000000e+00
-4.825964799950655105931218713522e+03	-3.163742162543996586619721167466e-04	5.003878681670528605655509646333e-05	0.000000000000000000000000000000e+00
-4.825864799950654742133338004351e+03	-3.163738783235973939765572904292e-04	5.078649870600634601064057860320e-05	0.000000000000000000000000000000e+00
-4.825764799950654378335457295179e+03	-3.163736895272852055541190630095e-04	5.153446073446165521083142668779e-05	0.000000000000000000000000000000e+00
-4.825664799950654014537576586008e+03	-3.163736499954975314730099000826e-04	5.228266487129432381385577000010e-05	0.000000000000000000000000000000e+00
-4.825564799950653650739695876837e+03	-3.163737598383098946486224889441e-04	5.303110307794190104351342296418e-05	0.000000000000000000000000000000e+00
-4.825464799950653286941815167665e+03	-3.163740191458130446115759593084e-04	5.377976730818160054159796090723e-05	0.000000000000000000000000000000e+00
-4.825364799950652923143934458494e+03	-3.163744279880879124375314681572e-04	5.452864950825574255925329292261e-05	0.000000000000000000000000000000e+00
-4.825264799950652559346053749323e+03	-3.163749864151806740972250331367e-04	5.527774161699739265997399773056e-05	0.000000000000000000000000000000e+00
-4.825164799950652195548173040152e+03	-3.163756944570786811682383543598e-04	5.602703556595621048677657860537e-05	0.000000000000000000000000000000e+00
-4.825064799950651831750292330980e+03	-3.163765521236866625973127575833e-04	5.677652327952448148848732523142e-05	0.000000000000000000000000000000e+00
-4.824964799950651467952411621809e+03	-3.163775594048033601435321315876e-04	5.752619667506334515767393855690e-05	0.000000000000000000000000000000e+00
-4.824864799950651104154530912638e+03	-3.163787162700988685529179811340e-04	5.827604766302923333274807471405e-05	0.000000000000000000000000000000e+00
-4.824764799950650740356650203466e+03	-3.163800226690923009936762255734e-04	5.902606814710047113039376176502e-05	0.000000000000000000000000000000e+00
-4.824664799950650376558769494295e+03	-3.163814785311299965925302402070e-04	5.977625002430407438963957944544e-05	0.000000000000000000000000000000e+00
-4.824564799950650012760888785124e+03	-3.163830837653642158620315161244e-04	6.052658518514275040383817994005e-05	0.000000000000000000000000000000e+00
-4.824464799950649648963008075953e+03	-3.163848382607322698087393142430e-04	6.127706551372205450670810344960e-05	0.000000000000000000000000000000e+00
-4.824364799950649285165127366781e+03	-3.163867418859362453525951863753e-04	6.202768288787773639375577872102e-05	0.000000000000000000000000000000e+00
-4.824264799950648921367246657610e+03	-3.163887944894232186372751147729e-04	6.277842917930328973160486460969e-05	0.000000000000000000000000000000e+00
-4.824164799950648557569365948439e+03	-3.163909958993659562315192701476e-04	6.352929625367761696380641822657e-05	0.000000000000000000000000000000e+00
-4.824064799950648193771485239267e+03	-3.163933459236439415911135153436e-04	6.428027597079293128587429428933e-05	0.000000000000000000000000000000e+00
-4.823964799950647829973604530096e+03	-3.163958443498251604623916488634e-04	6.503136018468281447438283926488e-05	0.000000000000000000000000000000e+00
-4.823864799950647466175723820925e+03	-3.163984909451482115463893940444e-04	6.578254074375039668880899013104e-05	0.000000000000000000000000000000e+00
-4.823764799950647102377843111753e+03	-3.164012854565050134741932552629e-04	6.653380949089675311380887023915e-05	0.000000000000000000000000000000e+00
-4.823664799950646738579962402582e+03	-3.164042276104239454631583683408e-04	6.728515826364944967929310193355e-05	0.000000000000000000000000000000e+00
-4.823564799950646374782081693411e+03	-3.164073171130534216539953451530e-04	6.803657889429126496335514806546e-05	0.000000000000000000000000000000e+00
-4.823464799950646010984200984240e+03	-3.164105536501462785994864823635e-04	6.878806320998902051541690205738e-05	0.000000000000000000000000000000e+00
-4.823364799950645647186320275068e+03	-3.164139368870441627532019701619e-04	6.953960303292262801980877506836e-05	0.000000000000000000000000000000e+00
-4.823264799950645283388439565897e+03	-3.164174664686629479502799622281e-04	7.029119018041424487956703170966e-05	0.000000000000000000000000000000e+00
-4.823164799950644919590558856726e+03	-3.164211420194782613084238942491e-04	7.104281646505761953561131072377e-05	0.000000000000000000000000000000e+00
-4.823064799950644555792678147554e+03	-3.164249631435116596502032937366e-04	7.179447369484754520613939421381e-05	0.000000000000000000000000000000e+00
-4.822964799950644191994797438383e+03	-3.164289294243174022365494568731e-04	7.254615367330950336140216183622e-05	0.000000000000000000000000000000e+00
-4.822864799950643828196916729212e+03	-3.164330404249695487609028710096e-04	7.329784819962942917122294961274e-05	0.000000000000000000000000000000e+00
-4.822764799950643464399036020041e+03	-3.164372956880496536545555041897e-04	7.404954906878358537273415729274e-05	0.000000000000000000000000000000e+00
-4.822664799950643100601155310869e+03	-3.164416947356351109132965859772e-04	7.480124807166865297854835281655e-05	0.000000000000000000000000000000e+00
-4.822564799950642736803274601698e+03	-3.164462370692876615543842611089e-04	7.555293699523187619503800105392e-05	0.000000000000000000000000000000e+00
-4.822464799950642373005393892527e+03	-3.164509221700427142251466072764e-04	7.630460762260142418104968964343e-05	0.000000000000000000000000000000e+00
-4.822364799950642009207513183355e+03	-3.164557494983990452823430228335e-04	7.705625173321680701672697910709e-05	0.000000000000000000000000000000e+00
-4.822264799950641645409632474184e+03	-3.164607184943090951827204815316e-04	7.780786110295946785518628185940e-05	0.000000000000000000000000000000e+00
-4.822164799950641281611751765013e+03	-3.164658285771695901342215329066e-04	7.855942750428349704693714583570e-05	0.000000000000000000000000000000e+00
-4.822064799950640917813871055841e+03	-3.164710791458128684786044182431e-04	7.931094270634645468451978667090e-05	0.000000000000000000000000000000e+00
-4.821964799950640554015990346670e+03	-3.164764695784986949650408050161e-04	8.006239847514032867241418056636e-05	0.000000000000000000000000000000e+00
-4.821864799950640190218109637499e+03	-3.164819992329064544944738912591e-04	8.081378657362258766463924963830e-05	0.000000000000000000000000000000e+00
-4.821764799950639826420228928328e+03	-3.164876674461279421751713769595e-04	8.156509876184742373773223222955e-05	0.000000000000000000000000000000e+00
-4.821664799950639462622348219156e+03	-3.164934735346608038995819267569e-04	8.231632679709699506372805322130e-05	0.000000000000000000000000000000e+00
-4.821564799950639098824467509985e+03	-3.164994167944021937616261297421e-04	8.306746243401289897610034751452e-05	0.000000000000000000000000000000e+00
-4.821464799950638735026586800814e+03	-3.165054965006431362053995748340e-04	8.381849742472764503570248351139e-05	0.000000000000000000000000000000e+00
-4.821364799950638371228706091642e+03	-3.165117119080634302749621689088e-04	8.456942351899635848967023976641e-05	0.000000000000000000000000000000e+00
-4.821264799950638007430825382471e+03	-3.165180622507269333348878248557e-04	8.532023246432845662527016949994e-05	0.000000000000000000000000000000e+00
-4.821164799950637643632944673300e+03	-3.165245467420776037323348894859e-04	8.607091600611951485912815007495e-05	0.000000000000000000000000000000e+00
-4.821064799950637279835063964128e+03	-3.165311645749356518793338199913e-04	8.682146588778321414162086888666e-05	0.000000000000000000000000000000e+00
-4.820964799950636916037183254957e+03	-3.165379149214946671170300973586e-04	8.757187385088336967643024566499e-05	0.000000000000000000000000000000e+00
-4.820864799950636552239302545786e+03	-3.165447969333189072102530126074e-04	8.832213163526608161284225939625e-05	0.000000000000000000000000000000e+00
-4.820764799950636188441421836615e+03	-3.165518097413413467836051928828e-04	8.907223097919193994815439952006e-05	0.000000000000000000000000000000e+00
-4.820664799950635824643541127443e+03	-3.165589524558619968080952489231e-04	8.982216361946835140282752174556e-05	0.000000000000000000000000000000e+00
-4.820564799950635460845660418272e+03	-3.165662241665470372393997866567e-04	9.057192129158193405827348421155e-05	0.000000000000000000000000000000e+00
-4.820464799950635097047779709101e+03	-3.165736239424282749167771644494e-04	9.132149572983100686233287612836e-05	0.000000000000000000000000000000e+00
-4.820364799950634733249898999929e+03	-3.165811508319030893529588688295e-04	9.207087866745818755496999497012e-05	0.000000000000000000000000000000e+00
-4.820264799950634369452018290758e+03	-3.165888038627350832554530057905e-04	9.282006183678299059396782366704e-05	0.000000000000000000000000000000e+00
-4.820164799950634005654137581587e+03	-3.165965820420551125186081620200e-04	9.356903696933458771094888062336e-05	0.000000000000000000000000000000e+00
-4.820064799950633641856256872416e+03	-3.166044843563628041066548846061e-04	9.431779579598459557245038187290e-05	0.000000000000000000000000000000e+00
-4.819964799950633278058376163244e+03	-3.166125097715287244580506520464e-04	9.506633004707995830868949571624e-05	0.000000000000000000000000000000e+00
-4.819864799950632914260495454073e+03	-3.166206572327970357808024637336e-04	9.581463145257588425243722163316e-05	0.000000000000000000000000000000e+00
-4.819764799950632550462614744902e+03	-3.166289256647884776084411750929e-04	9.656269174216886399305520560787e-05	0.000000000000000000000000000000e+00
-4.819664799950632186664734035730e+03	-3.166373139715042699278424453979e-04	9.731050264542971553558686759189e-05	0.000000000000000000000000000000e+00
-4.819564799950631822866853326559e+03	-3.166458210363301247272649341369e-04	9.805805589193676498512008965491e-05	0.000000000000000000000000000000e+00
-4.819464799950631459068972617388e+03	-3.166544457220410706960178615077e-04	9.880534321140898657356843592936e-05	0.000000000000000000000000000000e+00
-4.819364799950631095271091908216e+03	-3.166631868708066031847803145638e-04	9.955235633383930531677824538050e-05	0.000000000000000000000000000000e+00
-4.819264799950630731473211199045e+03	-3.166720433041964846872240446629e-04	1.002990869896278725665814124390e-04	0.000000000000000000000000000000e+00
-4.819164799950630367675330489874e+03	-3.166810138231870874227225076680e-04	1.010455269097154228780111040464e-04	0.000000000000000000000000000000e+00
-4.819064799950630003877449780703e+03	-3.166900972081681153898202740749e-04	1.017916678257166986391532570444e-04	0.000000000000000000000000000000e+00
-4.818964799950629640079569071531e+03	-3.166992922189499227308973061668e-04	1.025375014700538882535252316330e-04	0.000000000000000000000000000000e+00
-4.818864799950629276281688362360e+03	-3.167085975947714826181367264724e-04	1.032830195760901049800359330355e-04	0.000000000000000000000000000000e+00
-4.818764799950628912483807653189e+03	-3.167180120543086814001443318745e-04	1.040282138782629877456903377819e-04	0.000000000000000000000000000000e+00
-4.818664799950628548685926944017e+03	-3.167275342956833174799802232968e-04	1.047730761122181935380767714427e-04	0.000000000000000000000000000000e+00
-4.818564799950628184888046234846e+03	-3.167371629964723712437335567671e-04	1.055175980149430659807072152567e-04	0.000000000000000000000000000000e+00
-4.818464799950627821090165525675e+03	-3.167468968137181423508352828833e-04	1.062617713249002768033033006212e-04	0.000000000000000000000000000000e+00
-4.818364799950627457292284816504e+03	-3.167567343839386038648053833811e-04	1.070055877821614673120823035823e-04	0.000000000000000000000000000000e+00
-4.818264799950627093494404107332e+03	-3.167666743231385153255208475542e-04	1.077490391285410118327875439448e-04	0.000000000000000000000000000000e+00
-4.818164799950626729696523398161e+03	-3.167767152268208610821353943265e-04	1.084921171077296998385558479683e-04	0.000000000000000000000000000000e+00
-4.818064799950626365898642688990e+03	-3.167868556699989933574113099013e-04	1.092348134654285129454751035460e-04	0.000000000000000000000000000000e+00
-4.817964799950626002100761979818e+03	-3.167970942072092632030289038880e-04	1.099771199494823883556146593143e-04	0.000000000000000000000000000000e+00
-4.817864799950625638302881270647e+03	-3.168074293725239225054390868053e-04	1.107190283100140229576371919684e-04	0.000000000000000000000000000000e+00
-4.817764799950625274505000561476e+03	-3.168178596795650559837798088125e-04	1.114605302995576774274105735785e-04	0.000000000000000000000000000000e+00
-4.817664799950624910707119852304e+03	-3.168283836215185131877924984423e-04	1.122016176731930074336740510432e-04	0.000000000000000000000000000000e+00
-4.817564799950624546909239143133e+03	-3.168389996711487620675851140106e-04	1.129422821886788812911772694747e-04	0.000000000000000000000000000000e+00
-4.817464799950624183111358433962e+03	-3.168497062808140135939383164043e-04	1.136825156065872247188736077206e-04	0.000000000000000000000000000000e+00
-4.817364799950623819313477724791e+03	-3.168605018824820511100237574453e-04	1.144223096904368791506406699554e-04	0.000000000000000000000000000000e+00
-4.817264799950623455515597015619e+03	-3.168713848877464933639913624575e-04	1.151616562068274329409464651341e-04	0.000000000000000000000000000000e+00
-4.817164799950623091717716306448e+03	-3.168823536878434912224256070346e-04	1.159005469255730796755698985834e-04	0.000000000000000000000000000000e+00
-4.817064799950622727919835597277e+03	-3.168934066536692375354311579372e-04	1.166389736198364493772669514549e-04	0.000000000000000000000000000000e+00
-4.816964799950622364121954888105e+03	-3.169045421357976938421530110901e-04	1.173769280662624803690183283855e-04	0.000000000000000000000000000000e+00
-4.816864799950622000324074178934e+03	-3.169157584644990760178173694328e-04	1.181144020451121962695870126758e-04	0.000000000000000000000000000000e+00
-4.816764799950621636526193469763e+03	-3.169270539497586651814242664216e-04	1.188513873403965778567659139497e-04	0.000000000000000000000000000000e+00
-4.816664799950621272728312760592e+03	-3.169384268812963775449609293844e-04	1.195878757400103536154625794019e-04	0.000000000000000000000000000000e+00
-4.816564799950620908930432051420e+03	-3.169498755285866595232668885274e-04	1.203238590358657902857839050448e-04	0.000000000000000000000000000000e+00
-4.816464799950620545132551342249e+03	-3.169613981408789249449853286933e-04	1.210593290240264834111208469558e-04	0.000000000000000000000000000000e+00
-4.816364799950620181334670633078e+03	-3.169729929472187512050351809734e-04	1.217942775048410665710701961117e-04	0.000000000000000000000000000000e+00
-4.816264799950619817536789923906e+03	-3.169846581564692380474090871445e-04	1.225286962830770154820464457046e-04	0.000000000000000000000000000000e+00
-4.816164799950619453738909214735e+03	-3.169963919573332879198179767855e-04	1.232625771680542488099863174256e-04	0.000000000000000000000000000000e+00
-4.816064799950619089941028505564e+03	-3.170081925183760489586615172186e-04	1.239959119737789187184334727121e-04	0.000000000000000000000000000000e+00
-4.815964799950618726143147796392e+03	-3.170200579880481711256279275801e-04	1.247286925190769710236615708254e-04	0.000000000000000000000000000000e+00
-4.815864799950618362345267087221e+03	-3.170319864947093876049455385413e-04	1.254609106277278002174874194097e-04	0.000000000000000000000000000000e+00
-4.815764799950617998547386378050e+03	-3.170439761466526925118292190575e-04	1.261925581285977689648125643629e-04	0.000000000000000000000000000000e+00
-4.815664799950617634749505668879e+03	-3.170560250321292233323389186950e-04	1.269236268557738360213821282585e-04	0.000000000000000000000000000000e+00
-4.815564799950617270951624959707e+03	-3.170681312193732517834554585079e-04	1.276541086486969402060548395283e-04	0.000000000000000000000000000000e+00
-4.815464799950616907153744250536e+03	-3.170802927566281504551115588697e-04	1.283839953522955198983446223338e-04	0.000000000000000000000000000000e+00
-4.815364799950616543355863541365e+03	-3.170925076721726305027659886804e-04	1.291132788171189241157449378861e-04	0.000000000000000000000000000000e+00
-4.815264799950616179557982832193e+03	-3.171047739743475756511725816011e-04	1.298419508994706609607272529416e-04	0.000000000000000000000000000000e+00
-4.815164799950615815760102123022e+03	-3.171170896515833640891268707662e-04	1.305700034615418629081740053977e-04	0.000000000000000000000000000000e+00
-4.815064799950615451962221413851e+03	-3.171294526724277324652989662468e-04	1.312974283715443455169968878238e-04	0.000000000000000000000000000000e+00
-4.814964799950615088164340704679e+03	-3.171418609855742904053699238176e-04	1.320242175038439642973525645075e-04	0.000000000000000000000000000000e+00
-4.814864799950614724366459995508e+03	-3.171543125198913602898198593749e-04	1.327503627390936192121523307108e-04	0.000000000000000000000000000000e+00
-4.814764799950614360568579286337e+03	-3.171668051844513591328023061067e-04	1.334758559643663675987890204766e-04	0.000000000000000000000000000000e+00
-4.814664799950613996770698577166e+03	-3.171793368685609394025393115157e-04	1.342006890732884015655923537480e-04	0.000000000000000000000000000000e+00
-4.814564799950613632972817867994e+03	-3.171919054417914008922596558193e-04	1.349248539661720524933385956246e-04	0.000000000000000000000000000000e+00
-4.814464799950613269174937158823e+03	-3.172045087540097531124405616509e-04	1.356483425501485244862170942426e-04	0.000000000000000000000000000000e+00
-4.814364799950612905377056449652e+03	-3.172171446354102113639183979643e-04	1.363711467393007904531226914813e-04	0.000000000000000000000000000000e+00
-4.814264799950612541579175740480e+03	-3.172298108965463433323028752397e-04	1.370932584547962442434593244300e-04	0.000000000000000000000000000000e+00
-4.814164799950612177781295031309e+03	-3.172425053283637035733688591677e-04	1.378146696250193798879979389937e-04	0.000000000000000000000000000000e+00
-4.814064799950611813983414322138e+03	-3.172552257022328474692085542586e-04	1.385353721857042811043542185345e-04	0.000000000000000000000000000000e+00
-4.813964799950611450185533612967e+03	-3.172679697699830499157958030310e-04	1.392553580800671379075206246512e-04	0.000000000000000000000000000000e+00
-4.813864799950611086387652903795e+03	-3.172807352639364576914193794011e-04	1.399746192589385734850182529954e-04	0.000000000000000000000000000000e+00
-4.813764799950610722589772194624e+03	-3.172935198969428381363111490998e-04	1.406931476808960523872116255006e-04	0.000000000000000000000000000000e+00
-4.813664799950610358791891485453e+03	-3.173063213624147615131432242919e-04	1.414109353123959363519174248225e-04	0.000000000000000000000000000000e+00
-4.813564799950609994994010776281e+03	-3.173191373343632712585027366714e-04	1.421279741279056756542847894664e-04	0.000000000000000000000000000000e+00
-4.813464799950609631196130067110e+03	-3.173319654674343131758873504111e-04	1.428442561100358378263497360905e-04	0.000000000000000000000000000000e+00
-4.813364799950609267398249357939e+03	-3.173448033969454356792438964874e-04	1.435597732496719195361550847068e-04	0.000000000000000000000000000000e+00
-4.813264799950608903600368648767e+03	-3.173576487389229779274846254822e-04	1.442745175461062668870876324334e-04	0.000000000000000000000000000000e+00
-4.813164799950608539802487939596e+03	-3.173704990901400711106328245137e-04	1.449884810071697246666722058706e-04	0.000000000000000000000000000000e+00
-4.813064799950608176004607230425e+03	-3.173833520281549107865115555427e-04	1.457016556493632313852570892010e-04	0.000000000000000000000000000000e+00
-4.812964799950607812206726521254e+03	-3.173962051113496797387358849818e-04	1.464140334979892787894278916028e-04	0.000000000000000000000000000000e+00
-4.812864799950607448408845812082e+03	-3.174090558789697960953568589559e-04	1.471256065872833984804757267995e-04	0.000000000000000000000000000000e+00
-4.812764799950607084610965102911e+03	-3.174219018511639745991348426912e-04	1.478363669605452690621050226838e-04	0.000000000000000000000000000000e+00
-4.812664799950606720813084393740e+03	-3.174347405290245589283559812799e-04	1.485463066702699859184672037671e-04	0.000000000000000000000000000000e+00
-4.812564799950606357015203684568e+03	-3.174475693946285587490607760230e-04	1.492554177782790057315426279771e-04	0.000000000000000000000000000000e+00
-4.812464799950605993217322975397e+03	-3.174603859110789578178157821498e-04	1.499636923558510909985225234564e-04	0.000000000000000000000000000000e+00
-4.812364799950605629419442266226e+03	-3.174731875225467810260060463889e-04	1.506711224838530377087564282590e-04	0.000000000000000000000000000000e+00
-4.812264799950605265621561557055e+03	-3.174859716543136493351051630185e-04	1.513777002528703488105910057726e-04	0.000000000000000000000000000000e+00
-4.812164799950604901823680847883e+03	-3.174987357128147141827056998409e-04	1.520834177633377450478829873148e-04	0.000000000000000000000000000000e+00
-4.812064799950604538025800138712e+03	-3.175114770856821339896358669108e-04	1.527882671256695402712405540413e-04	0.000000000000000000000000000000e+00
-4.811964799950604174227919429541e+03	-3.175241931417892011883796765659e-04	1.534922404603899083290474703034e-04	0.000000000000000000000000000000e+00
-4.811864799950603810430038720369e+03	-3.175368812312949029323660976587e-04	1.541953298982629602231070320428e-04	0.000000000000000000000000000000e+00
-4.811764799950603446632158011198e+03	-3.175495386856889154861272039909e-04	1.548975275804227399491230787731e-04	0.000000000000000000000000000000e+00
-4.811664799950603082834277302027e+03	-3.175621628178372491367598140499e-04	1.555988256585030034967465084605e-04	0.000000000000000000000000000000e+00
-4.811564799950602719036396592855e+03	-3.175747509220283267862561249473e-04	1.562992162947669165344588559918e-04	0.000000000000000000000000000000e+00
-4.811464799950602355238515883684e+03	-3.175873002740195504348119648341e-04	1.569986916622366165691843109542e-04	0.000000000000000000000000000000e+00
-4.811364799950601991440635174513e+03	-3.175998081310845181854385366194e-04	1.576972439448225311604129261767e-04	0.000000000000000000000000000000e+00
-4.811264799950601627642754465342e+03	-3.176122717320605665092259073390e-04	1.583948653374526148191608898586e-04	0.000000000000000000000000000000e+00
-4.811164799950601263844873756170e+03	-3.176246882973969088218013645530e-04	1.590915480462014503816592370100e-04	0.000000000000000000000000000000e+00
-4.811064799950600900046993046999e+03	-3.176370550292033703709826397699e-04	1.597872842884190793324994395164e-04	0.000000000000000000000000000000e+00
-4.810964799950600536249112337828e+03	-3.176493691112994483850828775218e-04	1.604820662928598592328333083401e-04	0.000000000000000000000000000000e+00
-4.810864799950600172451231628656e+03	-3.176616277092640769526277200185e-04	1.611758862998109145727582136587e-04	0.000000000000000000000000000000e+00
-4.810764799950599808653350919485e+03	-3.176738279704857171627241374523e-04	1.618687365612206418338109292776e-04	0.000000000000000000000000000000e+00
-4.810664799950599444855470210314e+03	-3.176859670242130977667327496050e-04	1.625606093408268892908097313921e-04	0.000000000000000000000000000000e+00
-4.810564799950599081057589501143e+03	-3.176980419816062811005918931073e-04	1.632514969142850826035878730735e-04	0.000000000000000000000000000000e+00
-4.810464799950598717259708791971e+03	-3.177100499357885963688796771009e-04	1.639413915692960793581839373800e-04	0.000000000000000000000000000000e+00
-4.810364799950598353461828082800e+03	-3.177219879618986813490932874515e-04	1.646302856057339422928692540538e-04	0.000000000000000000000000000000e+00
-4.810264799950597989663947373629e+03	-3.177338531171431204071231579888e-04	1.653181713357733601584692584296e-04	0.000000000000000000000000000000e+00
-4.810164799950597625866066664457e+03	-3.177456424408498414542478816003e-04	1.660050410840171227887934746192e-04	0.000000000000000000000000000000e+00
-4.810064799950597262068185955286e+03	-3.177573529545216755344549941498e-04	1.666908871876232709104137530431e-04	0.000000000000000000000000000000e+00
-4.809964799950596898270305246115e+03	-3.177689816618906211431738739748e-04	1.673757019964320291120080108627e-04	0.000000000000000000000000000000e+00
-4.809864799950596534472424536943e+03	-3.177805255489725422268776355850e-04	1.680594778730926303934867238610e-04	0.000000000000000000000000000000e+00
-4.809764799950596170674543827772e+03	-3.177919815841224624938798903884e-04	1.687422071931899238746849212234e-04	0.000000000000000000000000000000e+00
-4.809664799950595806876663118601e+03	-3.178033467180901307756746287936e-04	1.694238823453707656636196832167e-04	0.000000000000000000000000000000e+00
-4.809564799950595443078782409430e+03	-3.178146178840763995399054664404e-04	1.701044957314701928843131417679e-04	0.000000000000000000000000000000e+00
-4.809464799950595079280901700258e+03	-3.178257919977898202437693875311e-04	1.707840397666375434945068567671e-04	0.000000000000000000000000000000e+00
-4.809364799950594715483020991087e+03	-3.178368659575038349986153551896e-04	1.714625068794621153174528860319e-04	0.000000000000000000000000000000e+00
-4.809264799950594351685140281916e+03	-3.178478366441146187558464131229e-04	1.721398895120988792838134795460e-04	0.000000000000000000000000000000e+00
-4.809164799950593987887259572744e+03	-3.178587009211991383332562843833e-04	1.728161801203937860977460916345e-04	0.000000000000000000000000000000e+00
-4.809064799950593624089378863573e+03	-3.178694556350739703828867099844e-04	1.734913711740090186928797688637e-04	0.000000000000000000000000000000e+00
-4.808964799950593260291498154402e+03	-3.178800976148543361993192846171e-04	1.741654551565479194276397922891e-04	0.000000000000000000000000000000e+00
-4.808864799950592896493617445230e+03	-3.178906236725138954694880322194e-04	1.748384245656797275451921347411e-04	0.000000000000000000000000000000e+00
-4.808764799950592532695736736059e+03	-3.179010306029449737033609757475e-04	1.755102719132641268980077331463e-04	0.000000000000000000000000000000e+00
-4.808664799950592168897856026888e+03	-3.179113151840190065050562040483e-04	1.761809897254756039370465758864e-04	0.000000000000000000000000000000e+00
-4.808564799950591805099975317717e+03	-3.179214741766479596259131756852e-04	1.768505705429274533352357323679e-04	0.000000000000000000000000000000e+00
-4.808464799950591441302094608545e+03	-3.179315043248457490175640227648e-04	1.775190069207957294008387583162e-04	0.000000000000000000000000000000e+00
-4.808364799950591077504213899374e+03	-3.179414023557905824568514674411e-04	1.781862914289427909150104190061e-04	0.000000000000000000000000000000e+00
-4.808264799950590713706333190203e+03	-3.179511649798873553808553626965e-04	1.788524166520407917592427882170e-04	0.000000000000000000000000000000e+00
-4.808164799950590349908452481031e+03	-3.179607888908309140836572215250e-04	1.795173751896947649669966651231e-04	0.000000000000000000000000000000e+00
-4.808064799950589986110571771860e+03	-3.179702707656696441737564917673e-04	1.801811596565656525652243669100e-04	0.000000000000000000000000000000e+00
-4.807964799950589622312691062689e+03	-3.179796072648694927123558251481e-04	1.808437626824929559451321514629e-04	0.000000000000000000000000000000e+00
-4.807864799950589258514810353518e+03	-3.179887950323784782426239647890e-04	1.815051769126171422874538308179e-04	0.000000000000000000000000000000e+00
-4.807764799950588894716929644346e+03	-3.179978306956918513402621240260e-04	1.821653950075019696725614481991e-04	0.000000000000000000000000000000e+00
-4.807664799950588530919048935175e+03	-3.180067108659175262146134866015e-04	1.828244096432563514046526487178e-04	0.000000000000000000000000000000e+00
-4.807564799950588167121168226004e+03	-3.180154321378421086209675738843e-04	1.834822135116561390207751136572e-04	0.000000000000000000000000000000e+00
-4.807464799950587803323287516832e+03	-3.180239910899974116638422305670e-04	1.841387993202655800391992491072e-04	0.000000000000000000000000000000e+00
-4.807364799950587439525406807661e+03	-3.180323842847274052811346045644e-04	1.847941597925584775521934410847e-04	0.000000000000000000000000000000e+00
-4.807264799950587075727526098490e+03	-3.180406082682555994091411211144e-04	1.854482876680392413985820621036e-04	0.000000000000000000000000000000e+00
-4.807164799950586711929645389318e+03	-3.180486595707530234587723239059e-04	1.861011757023635598655431078186e-04	0.000000000000000000000000000000e+00
-4.807064799950586348131764680147e+03	-3.180565347064065310524194618580e-04	1.867528166674587461297540880167e-04	0.000000000000000000000000000000e+00
-4.806964799950585984333883970976e+03	-3.180642301734878094922331914773e-04	1.874032033516440846985379176104e-04	0.000000000000000000000000000000e+00
-4.806864799950585620536003261805e+03	-3.180717424544225518587281520411e-04	1.880523285597505815398139406014e-04	0.000000000000000000000000000000e+00
-4.806764799950585256738122552633e+03	-3.180790680158603880509082806327e-04	1.887001851132407413171032661836e-04	0.000000000000000000000000000000e+00
-4.806664799950584892940241843462e+03	-3.180862033087450326668266242791e-04	1.893467658503278296285021742307e-04	0.000000000000000000000000000000e+00
-4.806564799950584529142361134291e+03	-3.180931447683851918256658919404e-04	1.899920636260950539304925843709e-04	0.000000000000000000000000000000e+00
-4.806464799950584165344480425119e+03	-3.180998888145256326201448793256e-04	1.906360713126143649909921551355e-04	0.000000000000000000000000000000e+00
-4.806364799950583801546599715948e+03	-3.181064318514189573003370092863e-04	1.912787817990649872918612617312e-04	0.000000000000000000000000000000e+00
-4.806264799950583437748719006777e+03	-3.181127702678977027181406178613e-04	1.919201879918516783808668524358e-04	0.000000000000000000000000000000e+00
-4.806164799950583073950838297606e+03	-3.181189004374469276627268587987e-04	1.925602828147227984882661200317e-04	0.000000000000000000000000000000e+00
-4.806064799950582710152957588434e+03	-3.181248187182774507172910993802e-04	1.931990592088878922524125547611e-04	0.000000000000000000000000000000e+00
-4.805964799950582346355076879263e+03	-3.181305214533990881158043162458e-04	1.938365101331351620251447487320e-04	0.000000000000000000000000000000e+00
-4.805864799950581982557196170092e+03	-3.181360049706949758019369767226e-04	1.944726285639485888114691425343e-04	0.000000000000000000000000000000e+00
-4.805764799950581618759315460920e+03	-3.181412655829958372778742958786e-04	1.951074074956247821586996504806e-04	0.000000000000000000000000000000e+00
-4.805664799950581254961434751749e+03	-3.181462995881549561845436091545e-04	1.957408399403894505748369159193e-04	0.000000000000000000000000000000e+00
-4.805564799950580891163554042578e+03	-3.181511032691234741424934906462e-04	1.963729189285136822115673815858e-04	0.000000000000000000000000000000e+00
-4.805464799950580527365673333406e+03	-3.181556728940263391140763626908e-04	1.970036375084299273916649264393e-04	0.000000000000000000000000000000e+00
-4.805364799950580163567792624235e+03	-3.181600047162385248161742268280e-04	1.976329887468475474555235082974e-04	0.000000000000000000000000000000e+00
-4.805264799950579799769911915064e+03	-3.181640949744617922340106375145e-04	1.982609657288681738723096215082e-04	0.000000000000000000000000000000e+00
-4.805164799950579435972031205893e+03	-3.181679398928018306057230457640e-04	1.988875615581007963005716332461e-04	0.000000000000000000000000000000e+00
-4.805064799950579072174150496721e+03	-3.181715356808459405080213855399e-04	1.995127693567763898629258134676e-04	0.000000000000000000000000000000e+00
-4.804964799950578708376269787550e+03	-3.181748785337411506227156543503e-04	2.001365822658623526853621799049e-04	0.000000000000000000000000000000e+00
-4.804864799950578344578389078379e+03	-3.181779646322726597638952394931e-04	2.007589934451766452809529095447e-04	0.000000000000000000000000000000e+00
-4.804764799950577980780508369207e+03	-3.181807901429429836365203598803e-04	2.013799960735014962526917559060e-04	0.000000000000000000000000000000e+00
-4.804664799950577616982627660036e+03	-3.181833512180512100152307564116e-04	2.019995833486968640508446570792e-04	0.000000000000000000000000000000e+00
-4.804564799950577253184746950865e+03	-3.181856439957729586545664979269e-04	2.026177484878136276797572223884e-04	0.000000000000000000000000000000e+00
-4.804464799950576889386866241693e+03	-3.181876646002407206699491570845e-04	2.032344847272063708288475369912e-04	0.000000000000000000000000000000e+00
-4.804364799950576525588985532522e+03	-3.181894091416245231793147318911e-04	2.038497853226458407429472208250e-04	0.000000000000000000000000000000e+00
-4.804264799950576161791104823351e+03	-3.181908737162132986761586828095e-04	2.044636435494311360420993661791e-04	0.000000000000000000000000000000e+00
-4.804164799950575797993224114180e+03	-3.181920544064963086126895941419e-04	2.050760527025014879655417932014e-04	0.000000000000000000000000000000e+00
-4.804064799950575434195343405008e+03	-3.181929472812454343447208238160e-04	2.056870060965478789853644325802e-04	0.000000000000000000000000000000e+00
-4.803964799950575070397462695837e+03	-3.181935483955974680765621531719e-04	2.062964970661240380039175290605e-04	0.000000000000000000000000000000e+00
-4.803864799950574706599581986666e+03	-3.181938537911372169575408008768e-04	2.069045189657573813411112206850e-04	0.000000000000000000000000000000e+00
-4.803764799950574342801701277494e+03	-3.181938594959808240189569339407e-04	2.075110651700594387256831874211e-04	0.000000000000000000000000000000e+00
-4.803664799950573979003820568323e+03	-3.181935615248596312121254214844e-04	2.081161290738360353409774905487e-04	0.000000000000000000000000000000e+00
-4.803564799950573615205939859152e+03	-3.181929558792042592868520856086e-04	2.087197040921970672949087299841e-04	0.000000000000000000000000000000e+00
-4.803464799950573251408059149981e+03	-3.181920385472295008215393163908e-04	2.093217836606659247242201438155e-04	0.000000000000000000000000000000e+00
-4.803364799950572887610178440809e+03	-3.181908055040191590431830626073e-04	2.099223612352886709532528985989e-04	0.000000000000000000000000000000e+00
-4.803264799950572523812297731638e+03	-3.181892527116118624293250594093e-04	2.105214302927426795516291369026e-04	0.000000000000000000000000000000e+00
-4.803164799950572160014417022467e+03	-3.181873761190867166796791831729e-04	2.111189843304451629717177763013e-04	0.000000000000000000000000000000e+00
-4.803064799950571796216536313295e+03	-3.181851716626499324697130433037e-04	2.117150168666611319799597534796e-04	0.000000000000000000000000000000e+00
-4.802964799950571432418655604124e+03	-3.181826352657213447840123254906e-04	2.123095214406110840376501469606e-04	0.000000000000000000000000000000e+00
-4.802864799950571068620774894953e+03	-3.181797628390217996113831233629e-04	2.129024916125783393160142420442e-04	0.000000000000000000000000000000e+00
-4.802764799950570704822894185781e+03	-3.181765502806607574803887672488e-04	2.134939209640160243455775379573e-04	0.000000000000000000000000000000e+00
-4.802664799950570341025013476610e+03	-3.181729934762243306757556471354e-04	2.140838030976536761947753850777e-04	0.000000000000000000000000000000e+00
-4.802564799950569977227132767439e+03	-3.181690882988635915053221570048e-04	2.146721316376033858626393158175e-04	0.000000000000000000000000000000e+00
-4.802464799950569613429252058268e+03	-3.181648306093836937186170032987e-04	2.152589002294657519361031905447e-04	0.000000000000000000000000000000e+00
-4.802364799950569249631371349096e+03	-3.181602162563329397153288891076e-04	2.158441025404353463563317250262e-04	0.000000000000000000000000000000e+00
-4.802264799950568885833490639925e+03	-3.181552410760925524851883139377e-04	2.164277322594058007142886479457e-04	0.000000000000000000000000000000e+00
-4.802164799950568522035609930754e+03	-3.181499008929667728085011191297e-04	2.170097830970746214957617370445e-04	0.000000000000000000000000000000e+00
-4.802064799950568158237729221582e+03	-3.181441915192733359274424032037e-04	2.175902487860474632253016125105e-04	0.000000000000000000000000000000e+00
-4.801964799950567794439848512411e+03	-3.181381087554344361083280556812e-04	2.181691230809421847697260332666e-04	0.000000000000000000000000000000e+00
-4.801864799950567430641967803240e+03	-3.181316483900679080443207880080e-04	2.187463997584923635405379505059e-04	0.000000000000000000000000000000e+00
-4.801764799950567066844087094069e+03	-3.181248062000791129895482800549e-04	2.193220726176506199609633762648e-04	0.000000000000000000000000000000e+00
-4.801664799950566703046206384897e+03	-3.181175779507529333134385751691e-04	2.198961354796913456217943849680e-04	0.000000000000000000000000000000e+00
-4.801564799950566339248325675726e+03	-3.181099593958463091561417179776e-04	2.204685821883132688069062421476e-04	0.000000000000000000000000000000e+00
-4.801464799950565975450444966555e+03	-3.181019462776811003446031378417e-04	2.210394066097413423924167297230e-04	0.000000000000000000000000000000e+00
-4.801364799950565611652564257383e+03	-3.180935343272375446198318993396e-04	2.216086026328285233256282227288e-04	0.000000000000000000000000000000e+00
-4.801264799950565247854683548212e+03	-3.180847192642477158641689527485e-04	2.221761641691569828978292111543e-04	0.000000000000000000000000000000e+00
-4.801164799950564884056802839041e+03	-3.180754967972898496902933729302e-04	2.227420851531390188614983882687e-04	0.000000000000000000000000000000e+00
-4.801064799950564520258922129869e+03	-3.180658626238826690302285982170e-04	2.233063595421174525514768083312e-04	0.000000000000000000000000000000e+00
-4.800964799950564156461041420698e+03	-3.180558124305802518254349120497e-04	2.238689813164657278505426107884e-04	0.000000000000000000000000000000e+00
-4.800864799950563792663160711527e+03	-3.180453418930673866078795430923e-04	2.244299444796875493690624381316e-04	0.000000000000000000000000000000e+00
-4.800764799950563428865280002356e+03	-3.180344466762550907114326381731e-04	2.249892430585161953639911081027e-04	0.000000000000000000000000000000e+00
-4.800664799950563065067399293184e+03	-3.180231224343766705843494779771e-04	2.255468711030132885567850431485e-04	0.000000000000000000000000000000e+00
-4.800564799950562701269518584013e+03	-3.180113648110841615725130626657e-04	2.261028226866672416906639542233e-04	0.000000000000000000000000000000e+00
-4.800464799950562337471637874842e+03	-3.179991694395449845431111945970e-04	2.266570919064913236171121546647e-04	0.000000000000000000000000000000e+00
-4.800364799950561973673757165670e+03	-3.179865319425393072397256766237e-04	2.272096728831212374914022555927e-04	0.000000000000000000000000000000e+00
-4.800264799950561609875876456499e+03	-3.179734479325574056374215103915e-04	2.277605597609123194973584913825e-04	0.000000000000000000000000000000e+00
-4.800164799950561246077995747328e+03	-3.179599130118976216090309616646e-04	2.283097467080363038912510509348e-04	0.000000000000000000000000000000e+00
-4.800064799950560882280115038157e+03	-3.179459227727645916419807470277e-04	2.288572279165776814698757268829e-04	0.000000000000000000000000000000e+00
-4.799964799950560518482234328985e+03	-3.179314727973680176562054633393e-04	2.294029976026296243577645705969e-04	0.000000000000000000000000000000e+00
-4.799864799950560154684353619814e+03	-3.179165586580215462422782657370e-04	2.299470500063895042185818651248e-04	0.000000000000000000000000000000e+00
-4.799764799950559790886472910643e+03	-3.179011759172422442107364126684e-04	2.304893793922539496805967917936e-04	0.000000000000000000000000000000e+00
-4.799664799950559427088592201471e+03	-3.178853201278502367717326837493e-04	2.310299800489134971863414147464e-04	0.000000000000000000000000000000e+00
-4.799564799950559063290711492300e+03	-3.178689868330689420258816646481e-04	2.315688462894468352664539834151e-04	0.000000000000000000000000000000e+00
-4.799464799950558699492830783129e+03	-3.178521715666255222955405290719e-04	2.321059724514145880275989286545e-04	0.000000000000000000000000000000e+00
-4.799364799950558335694950073957e+03	-3.178348698528516065066329421285e-04	2.326413528969526378544635525358e-04	0.000000000000000000000000000000e+00
-4.799264799950557971897069364786e+03	-3.178170772067846088816678307154e-04	2.331749820128650415359400360771e-04	0.000000000000000000000000000000e+00
-4.799164799950557608099188655615e+03	-3.177987891342691560529754024600e-04	2.337068542107165398154927649088e-04	0.000000000000000000000000000000e+00
-4.799064799950557244301307946444e+03	-3.177800011320590020669207831361e-04	2.342369639269245519454937243253e-04	0.000000000000000000000000000000e+00
-4.798964799950556880503427237272e+03	-3.177607086879194312790952725578e-04	2.347653056228508178758518365470e-04	0.000000000000000000000000000000e+00
-4.798864799950556516705546528101e+03	-3.177409072807296612495076004734e-04	2.352918737848924983415560552302e-04	0.000000000000000000000000000000e+00
-4.798764799950556152907665818930e+03	-3.177205923805857877388614252112e-04	2.358166629245728954794580900511e-04	0.000000000000000000000000000000e+00
-4.798664799950555789109785109758e+03	-3.176997594489042175958104508027e-04	2.363396675786317126591318249496e-04	0.000000000000000000000000000000e+00
-4.798564799950555425311904400587e+03	-3.176784039385252642745394169310e-04	2.368608823091148264227551178962e-04	0.000000000000000000000000000000e+00
-4.798464799950555061514023691416e+03	-3.176565212938169601927795859808e-04	2.373803017034636518491769185957e-04	0.000000000000000000000000000000e+00
-4.798364799950554697716142982244e+03	-3.176341069507795196111277213902e-04	2.378979203746040742371153919876e-04	0.000000000000000000000000000000e+00
-4.798264799950554333918262273073e+03	-3.176111563371500183527995631039e-04	2.384137329610348115822154868582e-04	0.000000000000000000000000000000e+00
-4.798164799950553970120381563902e+03	-3.175876648725072361537091758521e-04	2.389277341269154517934547587998e-04	0.000000000000000000000000000000e+00
-4.798064799950553606322500854731e+03	-3.175636279683771495338517887319e-04	2.394399185621539749135172625571e-04	0.000000000000000000000000000000e+00
-4.797964799950553242524620145559e+03	-3.175390410283384246686866347886e-04	2.399502809824937603431355137573e-04	0.000000000000000000000000000000e+00
-4.797864799950552878726739436388e+03	-3.175138994481284523616060333495e-04	2.404588161296002416997263928522e-04	0.000000000000000000000000000000e+00
-4.797764799950552514928858727217e+03	-3.174881986157497624871648422840e-04	2.409655187711469653648321820327e-04	0.000000000000000000000000000000e+00
-4.797664799950552151130978018045e+03	-3.174619339115764926444185345389e-04	2.414703837009013237709098564920e-04	0.000000000000000000000000000000e+00
-4.797564799950551787333097308874e+03	-3.174351007084613989113475174264e-04	2.419734057388097194819798207988e-04	0.000000000000000000000000000000e+00
-4.797464799950551423535216599703e+03	-3.174076943718432460700418218380e-04	2.424745797310822413832970267933e-04	0.000000000000000000000000000000e+00
-4.797364799950551059737335890532e+03	-3.173797102598542520419944157339e-04	2.429739005502769885053160336952e-04	0.000000000000000000000000000000e+00
-4.797264799950550695939455181360e+03	-3.173511437234280744244807603849e-04	2.434713630953837433263525769078e-04	0.000000000000000000000000000000e+00
-4.797164799950550332141574472189e+03	-3.173219901064080138673728637144e-04	2.439669622919073469196477033094e-04	0.000000000000000000000000000000e+00
-4.797064799950549968343693763018e+03	-3.172922447456556511308223278434e-04	2.444606930919504777892370395165e-04	0.000000000000000000000000000000e+00
-4.796964799950549604545813053846e+03	-3.172619029711595383530520209092e-04	2.449525504742960241300053780833e-04	0.000000000000000000000000000000e+00
-4.796864799950549240747932344675e+03	-3.172309601061445408394512401884e-04	2.454425294444889139866550209490e-04	0.000000000000000000000000000000e+00
-4.796764799950548876950051635504e+03	-3.171994114671811788516708752184e-04	2.459306250349173762065335679949e-04	0.000000000000000000000000000000e+00
-4.796664799950548513152170926332e+03	-3.171672523642954572876961893968e-04	2.464168323048940658671901449139e-04	0.000000000000000000000000000000e+00
-4.796564799950548149354290217161e+03	-3.171344781010789122023540986817e-04	2.469011463407361868169220819880e-04	0.000000000000000000000000000000e+00
-4.796464799950547785556409507990e+03	-3.171010839747990367985808202178e-04	2.473835622558456142153215928658e-04	0.000000000000000000000000000000e+00
-4.796364799950547421758528798819e+03	-3.170670652765099242591240180644e-04	2.478640751907881497120844649373e-04	0.000000000000000000000000000000e+00
-4.796264799950547057960648089647e+03	-3.170324172911632900490053188491e-04	2.483426803133725055752756283312e-04	0.000000000000000000000000000000e+00
-4.796164799950546694162767380476e+03	-3.169971352977196026382000759725e-04	2.488193728187288551387257307113e-04	0.000000000000000000000000000000e+00
-4.796064799950546330364886671305e+03	-3.169612145692598105355120008397e-04	2.492941479293864616775810993943e-04	0.000000000000000000000000000000e+00
-4.795964799950545966567005962133e+03	-3.169246503730971235325564183682e-04	2.497670008953514157040709520174e-04	0.000000000000000000000000000000e+00
-4.795864799950545602769125252962e+03	-3.168874379708891192083952681458e-04	2.502379269941833964813193702525e-04	0.000000000000000000000000000000e+00
-4.795764799950545238971244543791e+03	-3.168495726187501746948238512402e-04	2.507069215310721624866141521437e-04	0.000000000000000000000000000000e+00
-4.795664799950544875173363834620e+03	-3.168110495673641694922006983859e-04	2.511739798389133913533721731426e-04	0.000000000000000000000000000000e+00
-4.795564799950544511375483125448e+03	-3.167718640620975677560378080955e-04	2.516390972783843029726702500426e-04	0.000000000000000000000000000000e+00
-4.795464799950544147577602416277e+03	-3.167320113431125005835908847729e-04	2.521022692380183068128207679592e-04	0.000000000000000000000000000000e+00
-4.795364799950543783779721707106e+03	-3.166914866454804988217530681283e-04	2.525634911342795950288386830351e-04	0.000000000000000000000000000000e+00
-4.795264799950543419981840997934e+03	-3.166502851992961174547314140426e-04	2.530227584116369766303877852920e-04	0.000000000000000000000000000000e+00
-4.795164799950543056183960288763e+03	-3.166084022297912105130268667352e-04	2.534800665426372779688579672808e-04	0.000000000000000000000000000000e+00
-4.795064799950542692386079579592e+03	-3.165658329574490975621969823806e-04	2.539354110279782553334648742549e-04	0.000000000000000000000000000000e+00
-4.794964799950542328588198870420e+03	-3.165225725981193265028135197525e-04	2.543887873965808028159374387656e-04	0.000000000000000000000000000000e+00
-4.794864799950541964790318161249e+03	-3.164786163631324905805286551441e-04	2.548401912056609975448795424313e-04	0.000000000000000000000000000000e+00
-4.794764799950541600992437452078e+03	-3.164339594594154790770101914887e-04	2.552896180408012775583936893042e-04	0.000000000000000000000000000000e+00
-4.794664799950541237194556742907e+03	-3.163885970896067280008767674815e-04	2.557370635160212944160529335846e-04	0.000000000000000000000000000000e+00
-4.794564799950540873396676033735e+03	-3.163425244521720128797193094528e-04	2.561825232738481694996779403084e-04	0.000000000000000000000000000000e+00
-4.794464799950540509598795324564e+03	-3.162957367415203499723397317922e-04	2.566259929853862624231364275573e-04	0.000000000000000000000000000000e+00
-4.794364799950540145800914615393e+03	-3.162482291481201143214241344737e-04	2.570674683503864515511649901924e-04	0.000000000000000000000000000000e+00
-4.794264799950539782003033906221e+03	-3.161999968586155914870849947818e-04	2.575069450973148182069960565599e-04	0.000000000000000000000000000000e+00
-4.794164799950539418205153197050e+03	-3.161510350559435292804033590386e-04	2.579444189834207345687899781694e-04	0.000000000000000000000000000000e+00
-4.794064799950539054407272487879e+03	-3.161013389194501231778400285322e-04	2.583798857948047347256326222720e-04	0.000000000000000000000000000000e+00
-4.793964799950538690609391778708e+03	-3.160509036250082185760812425457e-04	2.588133413464853557414691032079e-04	0.000000000000000000000000000000e+00
-4.793864799950538326811511069536e+03	-3.159997243451346214671016099373e-04	2.592447814824659787190375137556e-04	0.000000000000000000000000000000e+00
-4.793764799950537963013630360365e+03	-3.159477962491078970042046591971e-04	2.596742020758006940818474195254e-04	0.000000000000000000000000000000e+00
-4.793664799950537599215749651194e+03	-3.158951145030861680680633885032e-04	2.601015990286600042258324805289e-04	0.000000000000000000000000000000e+00
-4.793564799950537235417868942022e+03	-3.158416742702251848833039371556e-04	2.605269682723956045991564600683e-04	0.000000000000000000000000000000e+00
-4.793464799950536871619988232851e+03	-3.157874707107967741058496269346e-04	2.609503057676050563618019850765e-04	0.000000000000000000000000000000e+00
-4.793364799950536507822107523680e+03	-3.157324989823074505405908762867e-04	2.613716075041954832632040695017e-04	0.000000000000000000000000000000e+00
-4.793264799950536144024226814508e+03	-3.156767542396171372792723630596e-04	2.617908695014470516794491405932e-04	0.000000000000000000000000000000e+00
-4.793164799950535780226346105337e+03	-3.156202316350583195192491814396e-04	2.622080878080757459190619496070e-04	0.000000000000000000000000000000e+00
-4.793064799950535416428465396166e+03	-3.155629263185551441721343746138e-04	2.626232585022957640580321125867e-04	0.000000000000000000000000000000e+00
-4.792964799950535052630584686995e+03	-3.155048334377430615735327101845e-04	2.630363776918811006232112870151e-04	0.000000000000000000000000000000e+00
-4.792864799950534688832703977823e+03	-3.154459481380885214028830798583e-04	2.634474415142268582251672270900e-04	0.000000000000000000000000000000e+00
-4.792764799950534325034823268652e+03	-3.153862655630087228134095234111e-04	2.638564461364097460394084748714e-04	0.000000000000000000000000000000e+00
-4.792664799950533961236942559481e+03	-3.153257808539919608732671196805e-04	2.642633877552483072370659300532e-04	0.000000000000000000000000000000e+00
-4.792564799950533597439061850309e+03	-3.152644891507178103763620047317e-04	2.646682625973624416841623041563e-04	0.000000000000000000000000000000e+00
-4.792464799950533233641181141138e+03	-3.152023855911778517542576327770e-04	2.650710669192323323296867076948e-04	0.000000000000000000000000000000e+00
-4.792364799950532869843300431967e+03	-3.151394653117961801476465399929e-04	2.654717970072568837026916188648e-04	0.000000000000000000000000000000e+00
-4.792264799950532506045419722795e+03	-3.150757234475506192092342239164e-04	2.658704491778116725184122337566e-04	0.000000000000000000000000000000e+00
-4.792164799950532142247539013624e+03	-3.150111551320936638560799014641e-04	2.662670197773061935529737009887e-04	0.000000000000000000000000000000e+00
-4.792064799950531778449658304453e+03	-3.149457554978740735432407582550e-04	2.666615051822407260473379864152e-04	0.000000000000000000000000000000e+00
-4.791964799950531414651777595282e+03	-3.148795196762582486969817008315e-04	2.670539017992624411697299979807e-04	0.000000000000000000000000000000e+00
-4.791864799950531050853896886110e+03	-3.148124427976520408288541030828e-04	2.674442060652210757971947163725e-04	0.000000000000000000000000000000e+00
-4.791764799950530687056016176939e+03	-3.147445199916227252801004254934e-04	2.678324144472240641960680829214e-04	0.000000000000000000000000000000e+00
-4.791664799950530323258135467768e+03	-3.146757463870210281761674586676e-04	2.682185234426910191811443961996e-04	0.000000000000000000000000000000e+00
-4.791564799950529959460254758596e+03	-3.146061171121036412721971853301e-04	2.686025295794076711737574658656e-04	0.000000000000000000000000000000e+00
-4.791464799950529595662374049425e+03	-3.145356272946555199580831452266e-04	2.689844294155793735789927723090e-04	0.000000000000000000000000000000e+00
-4.791364799950529231864493340254e+03	-3.144642720621127233646130427758e-04	2.693642195398837950112702621652e-04	0.000000000000000000000000000000e+00
-4.791264799950528868066612631083e+03	-3.143920465416851460493941061713e-04	2.697418965715232320491667739049e-04	0.000000000000000000000000000000e+00
-4.791164799950528504268731921911e+03	-3.143189458604796833636474406859e-04	2.701174571602763798891522206702e-04	0.000000000000000000000000000000e+00
-4.791064799950528140470851212740e+03	-3.142449651456233426088937576992e-04	2.704908979865492898476964089838e-04	0.000000000000000000000000000000e+00
-4.790964799950527776672970503569e+03	-3.141700995243866794542908493781e-04	2.708622157614261100229413603557e-04	0.000000000000000000000000000000e+00
-4.790864799950527412875089794397e+03	-3.140943441243072885640796876316e-04	2.712314072267189043845270202127e-04	0.000000000000000000000000000000e+00
-4.790764799950527049077209085226e+03	-3.140176940733136736957908929924e-04	2.715984691550171466027652211750e-04	0.000000000000000000000000000000e+00
-4.790664799950526685279328376055e+03	-3.139401444998490093782339549477e-04	2.719633983497365091464015307565e-04	0.000000000000000000000000000000e+00
-4.790564799950526321481447666883e+03	-3.138616905329951736400295736473e-04	2.723261916451671644893994805869e-04	0.000000000000000000000000000000e+00
-4.790464799950525957683566957712e+03	-3.137823273025969975785764987108e-04	2.726868459065213815863126800565e-04	0.000000000000000000000000000000e+00
-4.790364799950525593885686248541e+03	-3.137020499393866775593442408621e-04	2.730453580299807428768965600341e-04	0.000000000000000000000000000000e+00
-4.790264799950525230087805539370e+03	-3.136208535751081332050571592873e-04	2.734017249427425481390907524570e-04	0.000000000000000000000000000000e+00
-4.790164799950524866289924830198e+03	-3.135387333426417990657475431959e-04	2.737559436030657846611324757191e-04	0.000000000000000000000000000000e+00
-4.790064799950524502492044121027e+03	-3.134556843761294704989173176557e-04	2.741080110003165011024750530311e-04	0.000000000000000000000000000000e+00
-4.789964799950524138694163411856e+03	-3.133717018110990953395911251533e-04	2.744579241550126392536201880290e-04	0.000000000000000000000000000000e+00
-4.789864799950523774896282702684e+03	-3.132867807845899992512384013565e-04	2.748056801188680526443208762544e-04	0.000000000000000000000000000000e+00
-4.789764799950523411098401993513e+03	-3.132009164352781652868040751514e-04	2.751512759748363625214584438083e-04	0.000000000000000000000000000000e+00
-4.789664799950523047300521284342e+03	-3.131141039036015134497392686797e-04	2.754947088371537838348557247770e-04	0.000000000000000000000000000000e+00
-4.789564799950522683502640575171e+03	-3.130263383318854513055751187522e-04	2.758359758513815175422212444545e-04	0.000000000000000000000000000000e+00
-4.789464799950522319704759865999e+03	-3.129376148644685330137138468132e-04	2.761750741944478176534416569154e-04	0.000000000000000000000000000000e+00
-4.789364799950521955906879156828e+03	-3.128479286478282267794370774538e-04	2.765120010746890824929189456327e-04	0.000000000000000000000000000000e+00
-4.789264799950521592108998447657e+03	-3.127572748307068449362400297531e-04	2.768467537318905664911472541689e-04	0.000000000000000000000000000000e+00
-4.789164799950521228311117738485e+03	-3.126656485642375282382743328924e-04	2.771793294373263872448776012902e-04	0.000000000000000000000000000000e+00
-4.789064799950520864513237029314e+03	-3.125730450020704469932253388720e-04	2.775097254937990988964136018780e-04	0.000000000000000000000000000000e+00
-4.788964799950520500715356320143e+03	-3.124794593004990564052980595022e-04	2.778379392356786149916036965379e-04	0.000000000000000000000000000000e+00
-4.788864799950520136917475610971e+03	-3.123848866185864603384203519454e-04	2.781639680289403181862040170813e-04	0.000000000000000000000000000000e+00
-4.788764799950519773119594901800e+03	-3.122893221182920461299892256335e-04	2.784878092712030073219153791797e-04	0.000000000000000000000000000000e+00
-4.788664799950519409321714192629e+03	-3.121927609645978483540740278102e-04	2.788094603917658145103564137912e-04	0.000000000000000000000000000000e+00
-4.788564799950519045523833483458e+03	-3.120951983256355088958144960998e-04	2.791289188516446885361677043846e-04	0.000000000000000000000000000000e+00
-4.788464799950518681725952774286e+03	-3.119966293728130201853843139759e-04	2.794461821436085529994641785123e-04	0.000000000000000000000000000000e+00
-4.788364799950518317928072065115e+03	-3.118970492809416310622805390551e-04	2.797612477922143802561150138786e-04	0.000000000000000000000000000000e+00
-4.788264799950517954130191355944e+03	-3.117964532283629694800475284922e-04	2.800741133538419943074804230321e-04	0.000000000000000000000000000000e+00
-4.788164799950517590332310646772e+03	-3.116948363970761110008922400993e-04	2.803847764167281689587363224803e-04	0.000000000000000000000000000000e+00
-4.788064799950517226534429937601e+03	-3.115921939728648099206254062921e-04	2.806932346010000754558955105011e-04	0.000000000000000000000000000000e+00
-4.787964799950516862736549228430e+03	-3.114885211454248930239285808597e-04	2.809994855587083506520684750285e-04	0.000000000000000000000000000000e+00
-4.787864799950516498938668519258e+03	-3.113838131084915449194039371861e-04	2.813035269738592978119862131337e-04	0.000000000000000000000000000000e+00
-4.787764799950516135140787810087e+03	-3.112780650599669186352758121217e-04	2.816053565624465453154368077548e-04	0.000000000000000000000000000000e+00
-4.787664799950515771342907100916e+03	-3.111712722020476920049836255799e-04	2.819049720724821632596157616746e-04	0.000000000000000000000000000000e+00
-4.787564799950515407545026391745e+03	-3.110634297413527866831006729598e-04	2.822023712840272921704987130198e-04	0.000000000000000000000000000000e+00
-4.787464799950515043747145682573e+03	-3.109545328890510329511442932926e-04	2.824975520092219043524761623587e-04	0.000000000000000000000000000000e+00
-4.787364799950514679949264973402e+03	-3.108445768609890513638205344904e-04	2.827905120923140773470105813203e-04	0.000000000000000000000000000000e+00
-4.787264799950514316151384264231e+03	-3.107335568778191886053774428689e-04	2.830812494096886710800986541869e-04	0.000000000000000000000000000000e+00
-4.787164799950513952353503555059e+03	-3.106214681651273449257411041202e-04	2.833697618698954086985386524589e-04	0.000000000000000000000000000000e+00
-4.787064799950513588555622845888e+03	-3.105083059535611810474120542125e-04	2.836560474136763610950029423918e-04	0.000000000000000000000000000000e+00
-4.786964799950513224757742136717e+03	-3.103940654789581624420358174632e-04	2.839401040139928351219156255070e-04	0.000000000000000000000000000000e+00
-4.786864799950512860959861427546e+03	-3.102787419824737120271906931634e-04	2.842219296760513944435921906972e-04	0.000000000000000000000000000000e+00
-4.786764799950512497161980718374e+03	-3.101623307107094712833927907525e-04	2.845015224373296635479446692329e-04	0.000000000000000000000000000000e+00
-4.786664799950512133364100009203e+03	-3.100448269158416155812096892674e-04	2.847788803676013186065574256389e-04	0.000000000000000000000000000000e+00
-4.786564799950511769566219300032e+03	-3.099262258557491152982654725179e-04	2.850540015689604820235680815443e-04	0.000000000000000000000000000000e+00
-4.786464799950511405768338590860e+03	-3.098065227941422137766802613612e-04	2.853268841758454664632449482298e-04	0.000000000000000000000000000000e+00
-4.786364799950511041970457881689e+03	-3.096857130006908510704011217030e-04	2.855975263550618683562609678717e-04	0.000000000000000000000000000000e+00
-4.786264799950510678172577172518e+03	-3.095637917511531419026415967721e-04	2.858659263058053361453159091354e-04	0.000000000000000000000000000000e+00
-4.786164799950510314374696463346e+03	-3.094407543275040162536471122223e-04	2.861320822596833085386947015394e-04	0.000000000000000000000000000000e+00
-4.786064799950509950576815754175e+03	-3.093165960180635888979172598567e-04	2.863959924807364275031740241673e-04	0.000000000000000000000000000000e+00
-4.785964799950509586778935045004e+03	-3.091913121176259626222970755549e-04	2.866576552654592465255167788030e-04	0.000000000000000000000000000000e+00
-4.785864799950509222981054335833e+03	-3.090648979275879230238510686490e-04	2.869170689428202883526630717625e-04	0.000000000000000000000000000000e+00
-4.785764799950508859183173626661e+03	-3.089373487560773622571941299242e-04	2.871742318742815064207263286988e-04	0.000000000000000000000000000000e+00
-4.785664799950508495385292917490e+03	-3.088086599180823533031259309212e-04	2.874291424538172041829031666538e-04	0.000000000000000000000000000000e+00
-4.785564799950508131587412208319e+03	-3.086788267355795737159618319367e-04	2.876817991079322497059711505329e-04	0.000000000000000000000000000000e+00
-4.785464799950507767789531499147e+03	-3.085478445376633798921672813265e-04	2.879322002956795313252658097269e-04	0.000000000000000000000000000000e+00
-4.785364799950507403991650789976e+03	-3.084157086606743392379059720554e-04	2.881803445086771964592231576319e-04	0.000000000000000000000000000000e+00
-4.785264799950507040193770080805e+03	-3.082824144483281418073483681752e-04	2.884262302711248604318583499406e-04	0.000000000000000000000000000000e+00
-4.785164799950506676395889371634e+03	-3.081479572518445661510888555767e-04	2.886698561398194900345925972829e-04	0.000000000000000000000000000000e+00
-4.785064799950506312598008662462e+03	-3.080123324300761199039111470910e-04	2.889112207041703113061248409110e-04	0.000000000000000000000000000000e+00
-4.784964799950505948800127953291e+03	-3.078755353496370056332054332415e-04	2.891503225862135546819775555605e-04	0.000000000000000000000000000000e+00
-4.784864799950505585002247244120e+03	-3.077375613850319782671682844466e-04	2.893871604406262243620873153560e-04	0.000000000000000000000000000000e+00
-4.784764799950505221204366534948e+03	-3.075984059187852567331111774962e-04	2.896217329547393797874177412410e-04	0.000000000000000000000000000000e+00
-4.784664799950504857406485825777e+03	-3.074580643415692729654431492037e-04	2.898540388485508208053775813795e-04	0.000000000000000000000000000000e+00
-4.784564799950504493608605116606e+03	-3.073165320523336377540879471582e-04	2.900840768747369596836094274295e-04	0.000000000000000000000000000000e+00
-4.784464799950504129810724407434e+03	-3.071738044584340523827925562017e-04	2.903118458186643136530180608901e-04	0.000000000000000000000000000000e+00
-4.784364799950503766012843698263e+03	-3.070298769757610576371098520809e-04	2.905373444984004011396039324211e-04	0.000000000000000000000000000000e+00
-4.784264799950503402214962989092e+03	-3.068847450288689996528157521993e-04	2.907605717647236080042327799333e-04	0.000000000000000000000000000000e+00
-4.784164799950503038417082279921e+03	-3.067384040511048873441091178194e-04	2.909815265011328369419707495780e-04	0.000000000000000000000000000000e+00
-4.784064799950502674619201570749e+03	-3.065908494847370872014857834387e-04	2.912002076238565063601160254336e-04	0.000000000000000000000000000000e+00
-4.783964799950502310821320861578e+03	-3.064420767810842891401557075426e-04	2.914166140818606276843838465140e-04	0.000000000000000000000000000000e+00
-4.783864799950501947023440152407e+03	-3.062920814006442012979170019804e-04	2.916307448568565574044397781250e-04	0.000000000000000000000000000000e+00
-4.783764799950501583225559443235e+03	-3.061408588132224616734644584426e-04	2.918425989633079359678036190928e-04	0.000000000000000000000000000000e+00
-4.783664799950501219427678734064e+03	-3.059884044980611702939377050114e-04	2.920521754484371387827756905153e-04	0.000000000000000000000000000000e+00
-4.783564799950500855629798024893e+03	-3.058347139439678008532297326383e-04	2.922594733922309682798423846606e-04	0.000000000000000000000000000000e+00
-4.783464799950500491831917315722e+03	-3.056797826494438955098609245198e-04	2.924644919074458038719954711127e-04	0.000000000000000000000000000000e+00
-4.783364799950500128034036606550e+03	-3.055236061228135428444185883734e-04	2.926672301396121556038565358904e-04	0.000000000000000000000000000000e+00
-4.783264799950499764236155897379e+03	-3.053661798823522352877568586393e-04	2.928676872670384046491720564376e-04	0.000000000000000000000000000000e+00
-4.783164799950499400438275188208e+03	-3.052074994564152386582189802056e-04	2.930658625008141643375481066869e-04	0.000000000000000000000000000000e+00
-4.783064799950499036640394479036e+03	-3.050475603835662869595113377841e-04	2.932617550848128280295556979951e-04	0.000000000000000000000000000000e+00
-4.782964799950498672842513769865e+03	-3.048863582127060061280343639112e-04	2.934553642956936291008585016016e-04	0.000000000000000000000000000000e+00
-4.782864799950498309044633060694e+03	-3.047238885032003919903220712229e-04	2.936466894429028335646025826833e-04	0.000000000000000000000000000000e+00
-4.782764799950497945246752351522e+03	-3.045601468250091255901557119046e-04	2.938357298686746616432630130333e-04	0.000000000000000000000000000000e+00
-4.782664799950497581448871642351e+03	-3.043951287588141053561119342419e-04	2.940224849480312335585352467859e-04	0.000000000000000000000000000000e+00
-4.782564799950497217650990933180e+03	-3.042288298961475455882419449694e-04	2.942069540887820816403575019393e-04	0.000000000000000000000000000000e+00
-4.782464799950496853853110224009e+03	-3.040612458395203459952937929955e-04	2.943891367315230661247382748513e-04	0.000000000000000000000000000000e+00
-4.782364799950496490055229514837e+03	-3.038923722025501359712829074766e-04	2.945690323496344235898458663314e-04	0.000000000000000000000000000000e+00
-4.782264799950496126257348805666e+03	-3.037222046100894815023885087157e-04	2.947466404492784359213375378062e-04	0.000000000000000000000000000000e+00
-4.782164799950495762459468096495e+03	-3.035507386983538210233068976862e-04	2.949219605693963403361679276315e-04	0.000000000000000000000000000000e+00
-4.782064799950495398661587387323e+03	-3.033779701150495639039306183804e-04	2.950949922817046973053112246532e-04	0.000000000000000000000000000000e+00
-4.781964799950495034863706678152e+03	-3.032038945195019178854844987825e-04	2.952657351906909995349626019134e-04	0.000000000000000000000000000000e+00
-4.781864799950494671065825968981e+03	-3.030285075827827165166616918413e-04	2.954341889336087388466534076059e-04	0.000000000000000000000000000000e+00
-4.781764799950494307267945259809e+03	-3.028518049878380839594338436171e-04	2.956003531804718767461714890032e-04	0.000000000000000000000000000000e+00
-4.781664799950493943470064550638e+03	-3.026737824296162082150785099799e-04	2.957642276340485560509607765312e-04	0.000000000000000000000000000000e+00
-4.781564799950493579672183841467e+03	-3.024944356151948432996634519299e-04	2.959258120298542704164346250906e-04	0.000000000000000000000000000000e+00
-4.781464799950493215874303132296e+03	-3.023137602639088656296395551948e-04	2.960851061361444917612029126275e-04	0.000000000000000000000000000000e+00
-4.781364799950492852076422423124e+03	-3.021317521074775593568906284503e-04	2.962421097539064303305611502992e-04	0.000000000000000000000000000000e+00
-4.781264799950492488278541713953e+03	-3.019484068901320643341090743661e-04	2.963968227168503068690019741638e-04	0.000000000000000000000000000000e+00
-4.781164799950492124480661004782e+03	-3.017637203687424988195198150009e-04	2.965492448914001369017490183921e-04	0.000000000000000000000000000000e+00
-4.781064799950491760682780295610e+03	-3.015776883129450279714955929222e-04	2.966993761766835392343355515266e-04	0.000000000000000000000000000000e+00
-4.780964799950491396884899586439e+03	-3.013903065052689323431722723257e-04	2.968472165045212191915313670876e-04	0.000000000000000000000000000000e+00
-4.780864799950491033087018877268e+03	-3.012015707412636221669555158797e-04	2.969927658394156929147489343279e-04	0.000000000000000000000000000000e+00
-4.780764799950490669289138168097e+03	-3.010114768296251637480498430932e-04	2.971360241785393069280374334085e-04	0.000000000000000000000000000000e+00
-4.780664799950490305491257458925e+03	-3.008200205923232395388566828842e-04	2.972769915517218782333164206477e-04	0.000000000000000000000000000000e+00
-4.780564799950489941693376749754e+03	-3.006271978647275661122861833974e-04	2.974156680214374128337628810925e-04	0.000000000000000000000000000000e+00
-4.780464799950489577895496040583e+03	-3.004330044957344205552862703712e-04	2.975520536827903363662206626117e-04	0.000000000000000000000000000000e+00
-4.780364799950489214097615331411e+03	-3.002374363478929500219372084047e-04	2.976861486635011284224150429623e-04	0.000000000000000000000000000000e+00
-4.780264799950488850299734622240e+03	-3.000404892975314270764375379486e-04	2.978179531238912521387551812779e-04	0.000000000000000000000000000000e+00
-4.780164799950488486501853913069e+03	-2.998421592348833424057641394711e-04	2.979474672568673790547244539795e-04	0.000000000000000000000000000000e+00
-4.780064799950488122703973203897e+03	-2.996424420642132806918978005228e-04	2.980746912879052887106190450339e-04	0.000000000000000000000000000000e+00
-4.779964799950487758906092494726e+03	-2.994413337039429591143746556270e-04	2.981996254750327382532226749845e-04	0.000000000000000000000000000000e+00
-4.779864799950487395108211785555e+03	-2.992388300867767779618600076930e-04	2.983222701088120067808295843292e-04	0.000000000000000000000000000000e+00
-4.779764799950487031310331076384e+03	-2.990349271598274254538307737050e-04	2.984426255123215723265295284961e-04	0.000000000000000000000000000000e+00
-4.779664799950486667512450367212e+03	-2.988296208847413199319320575853e-04	2.985606920411375177909496514417e-04	0.000000000000000000000000000000e+00
-4.779564799950486303714569658041e+03	-2.986229072378239436311164745064e-04	2.986764700833138526728238737462e-04	0.000000000000000000000000000000e+00
-4.779464799950485939916688948870e+03	-2.984147822101649596103489781029e-04	2.987899600593624553288019107811e-04	0.000000000000000000000000000000e+00
-4.779364799950485576118808239698e+03	-2.982052418077632202630944391331e-04	2.989011624222324731321720481247e-04	0.000000000000000000000000000000e+00
-4.779264799950485212320927530527e+03	-2.979942820516516131974793513137e-04	2.990100776572889094799545528502e-04	0.000000000000000000000000000000e+00
-4.779164799950484848523046821356e+03	-2.977818989780217986962362886061e-04	2.991167062822906144888002177851e-04	0.000000000000000000000000000000e+00
-4.779064799950484484725166112185e+03	-2.975680886383487303362138653995e-04	2.992210488473677335898026630190e-04	0.000000000000000000000000000000e+00
-4.778964799950484120927285403013e+03	-2.973528470995150129775608238702e-04	2.993231059349985056020071461091e-04	0.000000000000000000000000000000e+00
-4.778864799950483757129404693842e+03	-2.971361704439352065428014970649e-04	2.994228781599853018643986324321e-04	0.000000000000000000000000000000e+00
-4.778764799950483393331523984671e+03	-2.969180547696798587453681506076e-04	2.995203661694302858971294956092e-04	0.000000000000000000000000000000e+00
-4.778664799950483029533643275499e+03	-2.966984961905994293979160758568e-04	2.996155706427102057010092295286e-04	0.000000000000000000000000000000e+00
-4.778564799950482665735762566328e+03	-2.964774908364479436700955616857e-04	2.997084922914506439559079176149e-04	0.000000000000000000000000000000e+00
-4.778464799950482301937881857157e+03	-2.962550348530066453463238662636e-04	2.997991318594997261180734593466e-04	0.000000000000000000000000000000e+00
-4.778364799950481938140001147985e+03	-2.960311244022073248229054431846e-04	2.998874901229011237860366811958e-04	0.000000000000000000000000000000e+00
-4.778264799950481574342120438814e+03	-2.958057556622555386849349190470e-04	2.999735678898663533351043319897e-04	0.000000000000000000000000000000e+00
-4.778164799950481210544239729643e+03	-2.955789248277536666528741982063e-04	3.000573660007466408709830840706e-04	0.000000000000000000000000000000e+00
-4.778064799950480846746359020472e+03	-2.953506281098236974785864461523e-04	3.001388853280039740317741703279e-04	0.000000000000000000000000000000e+00
-4.777964799950480482948478311300e+03	-2.951208617362299064211528243362e-04	3.002181267761817201090990270274e-04	0.000000000000000000000000000000e+00
-4.777864799950480119150597602129e+03	-2.948896219515014243024719764463e-04	3.002950912818743768074869482376e-04	0.000000000000000000000000000000e+00
-4.777764799950479755352716892958e+03	-2.946569050170543728819905204830e-04	3.003697798136969435330023703301e-04	0.000000000000000000000000000000e+00
-4.777664799950479391554836183786e+03	-2.944227072113139460213249165577e-04	3.004421933722535337403514166255e-04	0.000000000000000000000000000000e+00
-4.777564799950479027756955474615e+03	-2.941870248298364366387747104170e-04	3.005123329901053909687935750128e-04	0.000000000000000000000000000000e+00
-4.777464799950478663959074765444e+03	-2.939498541854307757728581584900e-04	3.005801997317382543567498842663e-04	0.000000000000000000000000000000e+00
-4.777364799950478300161194056273e+03	-2.937111916082801800660651014852e-04	3.006457946935291820553248776093e-04	0.000000000000000000000000000000e+00
-4.777264799950477936363313347101e+03	-2.934710334460632029374149709611e-04	3.007091190037126699104164107013e-04	0.000000000000000000000000000000e+00
-4.777164799950477572565432637930e+03	-2.932293760640749483853406687217e-04	3.007701738223462280437392468713e-04	0.000000000000000000000000000000e+00
-4.777064799950477208767551928759e+03	-2.929862158453479595299207005610e-04	3.008289603412751984923279024997e-04	0.000000000000000000000000000000e+00
-4.776964799950476844969671219587e+03	-2.927415491907728361045681886310e-04	3.008854797840972475873877467478e-04	0.000000000000000000000000000000e+00
-4.776864799950476481171790510416e+03	-2.924953725192185266870681381590e-04	3.009397334061257741309736157831e-04	0.000000000000000000000000000000e+00
-4.776764799950476117373909801245e+03	-2.922476822676527293508319527149e-04	3.009917224943532091524511784542e-04	0.000000000000000000000000000000e+00
-4.776664799950475753576029092073e+03	-2.919984748912618044251743310014e-04	3.010414483674132856728944407365e-04	0.000000000000000000000000000000e+00
-4.776564799950475389778148382902e+03	-2.917477468635704162050470422685e-04	3.010889123755429832088315045269e-04	0.000000000000000000000000000000e+00
-4.776464799950475025980267673731e+03	-2.914954946765612830809899502782e-04	3.011341159005437133344695865844e-04	0.000000000000000000000000000000e+00
-4.776364799950474662182386964560e+03	-2.912417148407943313578871702418e-04	3.011770603557417463023992976190e-04	0.000000000000000000000000000000e+00
-4.776264799950474298384506255388e+03	-2.909864038855257948636146014820e-04	3.012177471859484208238644242783e-04	0.000000000000000000000000000000e+00
-4.776164799950473934586625546217e+03	-2.907295583588269892970357144435e-04	3.012561778674193780670764741814e-04	0.000000000000000000000000000000e+00
-4.776064799950473570788744837046e+03	-2.904711748277030865759973377038e-04	3.012923539078133619746602267497e-04	0.000000000000000000000000000000e+00
-4.775964799950473206990864127874e+03	-2.902112498782112386640219536815e-04	3.013262768461502606395785441862e-04	0.000000000000000000000000000000e+00
-4.775864799950472843192983418703e+03	-2.899497801155788640273258671698e-04	3.013579482527687140001881882512e-04	0.000000000000000000000000000000e+00
-4.775764799950472479395102709532e+03	-2.896867621643213919907511311180e-04	3.013873697292830710139921457369e-04	0.000000000000000000000000000000e+00
-4.775664799950472115597222000360e+03	-2.894221926683598986734802238630e-04	3.014145429085394794696539655376e-04	0.000000000000000000000000000000e+00
-4.775564799950471751799341291189e+03	-2.891560682911384718742076049836e-04	3.014394694545718673787948471698e-04	0.000000000000000000000000000000e+00
-4.775464799950471388001460582018e+03	-2.888883857157414133259853983304e-04	3.014621510625567859555096195123e-04	0.000000000000000000000000000000e+00
-4.775364799950471024203579872847e+03	-2.886191416450098446398742080277e-04	3.014825894587680357554482224458e-04	0.000000000000000000000000000000e+00
-4.775264799950470660405699163675e+03	-2.883483328016584758789198073003e-04	3.015007864005303170329419515383e-04	0.000000000000000000000000000000e+00
-4.775164799950470296607818454504e+03	-2.880759559283919404512608331004e-04	3.015167436761727716779124541802e-04	0.000000000000000000000000000000e+00
-4.775064799950469932809937745333e+03	-2.878020077880206963223674865304e-04	3.015304631049813867404996159394e-04	0.000000000000000000000000000000e+00
-4.774964799950469569012057036161e+03	-2.875264851635769272272802332679e-04	3.015419465371511811152549498161e-04	0.000000000000000000000000000000e+00
-4.774864799950469205214176326990e+03	-2.872493848584300102019795097874e-04	3.015511958537375790737056213686e-04	0.000000000000000000000000000000e+00
-4.774764799950468841416295617819e+03	-2.869707036964017120642123082064e-04	3.015582129666072416958322310876e-04	0.000000000000000000000000000000e+00
-4.774664799950468477618414908648e+03	-2.866904385218812774741015125812e-04	3.015629998183884104105689782926e-04	0.000000000000000000000000000000e+00
-4.774564799950468113820534199476e+03	-2.864085861999399206835603681753e-04	3.015655583824203831745658366259e-04	0.000000000000000000000000000000e+00
-4.774464799950467750022653490305e+03	-2.861251436164454257059241992778e-04	3.015658906627025569700817353436e-04	0.000000000000000000000000000000e+00
-4.774364799950467386224772781134e+03	-2.858401076781759875440613871689e-04	3.015639986938429824119001221305e-04	0.000000000000000000000000000000e+00
-4.774264799950467022426892071962e+03	-2.855534753129343786791360937372e-04	3.015598845410060509925065375114e-04	0.000000000000000000000000000000e+00
-4.774164799950466658629011362791e+03	-2.852652434696611397774157481422e-04	3.015535502998598028565058193351e-04	0.000000000000000000000000000000e+00
-4.774064799950466294831130653620e+03	-2.849754091185480414476216548536e-04	3.015449980965225840537358159565e-04	0.000000000000000000000000000000e+00
-4.773964799950465931033249944448e+03	-2.846839692511508954769761103876e-04	3.015342300875089448508603595656e-04	0.000000000000000000000000000000e+00
-4.773864799950465567235369235277e+03	-2.843909208805022576470322714925e-04	3.015212484596752127823104938642e-04	0.000000000000000000000000000000e+00
-4.773764799950465203437488526106e+03	-2.840962610412238052888522776840e-04	3.015060554301643609698135861663e-04	0.000000000000000000000000000000e+00
-4.773664799950464839639607816935e+03	-2.837999867896382811573163795771e-04	3.014886532463500632902930753687e-04	0.000000000000000000000000000000e+00
-4.773564799950464475841727107763e+03	-2.835020952038812204649975701187e-04	3.014690441857805327033337228215e-04	0.000000000000000000000000000000e+00
-4.773464799950464112043846398592e+03	-2.832025833840124610756017187185e-04	3.014472305561215464270174990702e-04	0.000000000000000000000000000000e+00
-4.773364799950463748245965689421e+03	-2.829014484521271115963214626277e-04	3.014232146950988748025646035700e-04	0.000000000000000000000000000000e+00
-4.773264799950463384448084980249e+03	-2.825986875524665194701900983176e-04	3.013969989704401680578882416484e-04	0.000000000000000000000000000000e+00
-4.773164799950463020650204271078e+03	-2.822942978515285343370233572813e-04	3.013685857798163551801717829903e-04	0.000000000000000000000000000000e+00
-4.773064799950462656852323561907e+03	-2.819882765381778798145784303841e-04	3.013379775507821754267079317202e-04	0.000000000000000000000000000000e+00
-4.772964799950462293054442852736e+03	-2.816806208237557663381922523627e-04	3.013051767407164387851947751074e-04	0.000000000000000000000000000000e+00
-4.772864799950461929256562143564e+03	-2.813713279421895040004197863226e-04	3.012701858367615274925110924187e-04	0.000000000000000000000000000000e+00
-4.772764799950461565458681434393e+03	-2.810603951501016817098033140354e-04	3.012330073557623554524054210191e-04	0.000000000000000000000000000000e+00
-4.772664799950461201660800725222e+03	-2.807478197269189668788813563083e-04	3.011936438442046229217730068939e-04	0.000000000000000000000000000000e+00
-4.772564799950460837862920016050e+03	-2.804335989749806340616544719779e-04	3.011520978781528001463896337953e-04	0.000000000000000000000000000000e+00
-4.772464799950460474065039306879e+03	-2.801177302196467141202906869779e-04	3.011083720631871352146902154345e-04	0.000000000000000000000000000000e+00
-4.772364799950460110267158597708e+03	-2.798002108094059265513964263050e-04	3.010624690343404450711128905738e-04	0.000000000000000000000000000000e+00
-4.772264799950459746469277888536e+03	-2.794810381159829612909839546830e-04	3.010143914560340391677051297137e-04	0.000000000000000000000000000000e+00
-4.772164799950459382671397179365e+03	-2.791602095344458689396560657769e-04	3.009641420220132094348608475798e-04	0.000000000000000000000000000000e+00
-4.772064799950459018873516470194e+03	-2.788377224833126378361614072787e-04	3.009117234552821781509712728564e-04	0.000000000000000000000000000000e+00
-4.771964799950458655075635761023e+03	-2.785135744046578253410584302685e-04	3.008571385080383410806637023427e-04	0.000000000000000000000000000000e+00
-4.771864799950458291277755051851e+03	-2.781877627642185385990758472730e-04	3.008003899616060769321712609070e-04	0.000000000000000000000000000000e+00
-4.771764799950457927479874342680e+03	-2.778602850515001984610385932228e-04	3.007414806263698520832905458633e-04	0.000000000000000000000000000000e+00
-4.771664799950457563681993633509e+03	-2.775311387798819781451420407592e-04	3.006804133417068374163616528705e-04	0.000000000000000000000000000000e+00
-4.771564799950457199884112924337e+03	-2.772003214867217540072485970626e-04	3.006171909759189830521619590797e-04	0.000000000000000000000000000000e+00
-4.771464799950456836086232215166e+03	-2.768678307334608394707498035814e-04	3.005518164261643883523877907038e-04	0.000000000000000000000000000000e+00
-4.771364799950456472288351505995e+03	-2.765336641057282852755594415584e-04	3.004842926183882382412670963845e-04	0.000000000000000000000000000000e+00
-4.771264799950456108490470796824e+03	-2.761978192134446376260203948050e-04	3.004146225072531432159772535329e-04	0.000000000000000000000000000000e+00
-4.771164799950455744692590087652e+03	-2.758602936909258047590287610262e-04	3.003428090760688288357593833666e-04	0.000000000000000000000000000000e+00
-4.771064799950455380894709378481e+03	-2.755210851969858935200941019161e-04	3.002688553367214457402722960211e-04	0.000000000000000000000000000000e+00
-4.770964799950455017096828669310e+03	-2.751801914150403712000514389047e-04	3.001927643296020665163170715317e-04	0.000000000000000000000000000000e+00
-4.770864799950454653298947960138e+03	-2.748376100532081973797093876755e-04	3.001145391235348573039098951654e-04	0.000000000000000000000000000000e+00
-4.770764799950454289501067250967e+03	-2.744933388444140641947155412339e-04	3.000341828157044904608341528984e-04	0.000000000000000000000000000000e+00
-4.770664799950453925703186541796e+03	-2.741473755464899860791183616726e-04	2.999516985315832319665407812437e-04	0.000000000000000000000000000000e+00
-4.770564799950453561905305832624e+03	-2.737997179422766184583859505608e-04	2.998670894248571614643106286735e-04	0.000000000000000000000000000000e+00
-4.770464799950453198107425123453e+03	-2.734503638397241969716644494071e-04	2.997803586773521212528736956671e-04	0.000000000000000000000000000000e+00
-4.770364799950452834309544414282e+03	-2.730993110719929345929501973700e-04	2.996915094989590147567248834548e-04	0.000000000000000000000000000000e+00
-4.770264799950452470511663705111e+03	-2.727465574975532019118273918679e-04	2.996005451275584544751362514603e-04	0.000000000000000000000000000000e+00
-4.770164799950452106713782995939e+03	-2.723921010002852195232281307113e-04	2.995074688289449762503002805403e-04	0.000000000000000000000000000000e+00
-4.770064799950451742915902286768e+03	-2.720359394895784251565407085849e-04	2.994122838967507114343868934725e-04	0.000000000000000000000000000000e+00
-4.769964799950451379118021577597e+03	-2.716780709004303529137402950511e-04	2.993149936523683543251883598657e-04	0.000000000000000000000000000000e+00
-4.769864799950451015320140868425e+03	-2.713184931935451330367592426285e-04	2.992156014448738043411124554183e-04	0.000000000000000000000000000000e+00
-4.769764799950450651522260159254e+03	-2.709572043554316664142056492182e-04	2.991141106509481034647635055990e-04	0.000000000000000000000000000000e+00
-4.769664799950450287724379450083e+03	-2.705942023985013111971043020532e-04	2.990105246747988857955458108506e-04	0.000000000000000000000000000000e+00
-4.769564799950449923926498740911e+03	-2.702294853611650815236600031710e-04	2.989048469480812307910722047666e-04	0.000000000000000000000000000000e+00
-4.769464799950449560128618031740e+03	-2.698630513079306836136950220606e-04	2.987970809298180828277036180651e-04	0.000000000000000000000000000000e+00
-4.769364799950449196330737322569e+03	-2.694948983294987929215658084559e-04	2.986872301063200202397851512615e-04	0.000000000000000000000000000000e+00
-4.769264799950448832532856613398e+03	-2.691250245428592770789710808543e-04	2.985752979911045364679045288625e-04	0.000000000000000000000000000000e+00
-4.769164799950448468734975904226e+03	-2.687534280913867683164564237330e-04	2.984612881248148333161729350849e-04	0.000000000000000000000000000000e+00
-4.769064799950448104937095195055e+03	-2.683801071449357479939412662873e-04	2.983452040751380178983109825452e-04	0.000000000000000000000000000000e+00
-4.768964799950447741139214485884e+03	-2.680050598999355769211372368943e-04	2.982270494367226490624311896482e-04	0.000000000000000000000000000000e+00
-4.768864799950447377341333776712e+03	-2.676282845794845498960112806230e-04	2.981068278310960127652773365980e-04	0.000000000000000000000000000000e+00
-4.768764799950447013543453067541e+03	-2.672497794334440044533574010188e-04	2.979845429065806927150517058323e-04	0.000000000000000000000000000000e+00
-4.768664799950446649745572358370e+03	-2.668695427385318333021735348609e-04	2.978601983382106531232647039786e-04	0.000000000000000000000000000000e+00
-4.768564799950446285947691649199e+03	-2.664875727984154004518435598925e-04	2.977337978276467251453896167845e-04	0.000000000000000000000000000000e+00
-4.768464799950445922149810940027e+03	-2.661038679438042404978848054498e-04	2.976053451030917680608656183949e-04	0.000000000000000000000000000000e+00
-4.768364799950445558351930230856e+03	-2.657184265325422158066093203388e-04	2.974748439192050173014714165021e-04	0.000000000000000000000000000000e+00
-4.768264799950445194554049521685e+03	-2.653312469496992400189161465107e-04	2.973422980570161072190471518439e-04	0.000000000000000000000000000000e+00
-4.768164799950444830756168812513e+03	-2.649423276076626762934318470855e-04	2.972077113238387143824559277760e-04	0.000000000000000000000000000000e+00
-4.768064799950444466958288103342e+03	-2.645516669462280308182389187976e-04	2.970710875531831708824814786141e-04	0.000000000000000000000000000000e+00
-4.767964799950444103160407394171e+03	-2.641592634326894294821697073417e-04	2.969324306046691318468344622516e-04	0.000000000000000000000000000000e+00
-4.767864799950443739362526684999e+03	-2.637651155619295524450140799644e-04	2.967917443639373213833121400995e-04	0.000000000000000000000000000000e+00
-4.767764799950443375564645975828e+03	-2.633692218565090808167494795811e-04	2.966490327425611158926321841989e-04	0.000000000000000000000000000000e+00
-4.767664799950443011766765266657e+03	-2.629715808667557638660106089645e-04	2.965042996779572600195284959312e-04	0.000000000000000000000000000000e+00
-4.767564799950442647968884557486e+03	-2.625721911708530525476901207327e-04	2.963575491332962573431952790770e-04	0.000000000000000000000000000000e+00
-4.767464799950442284171003848314e+03	-2.621710513749281367193444403085e-04	2.962087850974123273868621186722e-04	0.000000000000000000000000000000e+00
-4.767364799950441920373123139143e+03	-2.617681601131396028868392189537e-04	2.960580115847125494757396957368e-04	0.000000000000000000000000000000e+00
-4.767264799950441556575242429972e+03	-2.613635160477647124792344168753e-04	2.959052326350860065949655020034e-04	0.000000000000000000000000000000e+00
-4.767164799950441192777361720800e+03	-2.609571178692859753922572707552e-04	2.957504523138118450453770691411e-04	0.000000000000000000000000000000e+00
-4.767064799950440828979481011629e+03	-2.605489642964774524812321399025e-04	2.955936747114672798891765737039e-04	0.000000000000000000000000000000e+00
-4.766964799950440465181600302458e+03	-2.601390540764906243731413582054e-04	2.954349039438348956641833265024e-04	0.000000000000000000000000000000e+00
-4.766864799950440101383719593287e+03	-2.597273859849396097573825947791e-04	2.952741441518094592071086434970e-04	0.000000000000000000000000000000e+00
-4.766764799950439737585838884115e+03	-2.593139588259860042057658446879e-04	2.951113995013042445858530982150e-04	0.000000000000000000000000000000e+00
-4.766664799950439373787958174944e+03	-2.588987714324231768914241769153e-04	2.949466741831570327711520285163e-04	0.000000000000000000000000000000e+00
-4.766564799950439009990077465773e+03	-2.584818226657602962571813609571e-04	2.947799724130352981565916792306e-04	0.000000000000000000000000000000e+00
-4.766464799950438646192196756601e+03	-2.580631114163055425322901292873e-04	2.946112984313411240280822234183e-04	0.000000000000000000000000000000e+00
-4.766364799950438282394316047430e+03	-2.576426366032490491986273184466e-04	2.944406565031155759322445408799e-04	0.000000000000000000000000000000e+00
-4.766264799950437918596435338259e+03	-2.572203971747454107760200159305e-04	2.942680509179426955740366267378e-04	0.000000000000000000000000000000e+00
-4.766164799950437554798554629087e+03	-2.567963921079955400862682157737e-04	2.940934859898526815627506358908e-04	0.000000000000000000000000000000e+00
-4.766064799950437191000673919916e+03	-2.563706204093279292059726071074e-04	2.939169660572250701580099274679e-04	0.000000000000000000000000000000e+00
-4.765964799950436827202793210745e+03	-2.559430811142799104193623627168e-04	2.937384954826909944439194966037e-04	0.000000000000000000000000000000e+00
-4.765864799950436463404912501574e+03	-2.555137732876778329689504420941e-04	2.935580786530352266627819091127e-04	0.000000000000000000000000000000e+00
-4.765764799950436099607031792402e+03	-2.550826960237171313859716459405e-04	2.933757199790976242376183691363e-04	0.000000000000000000000000000000e+00
-4.765664799950435735809151083231e+03	-2.546498484460416890894085550912e-04	2.931914238956740879037121683126e-04	0.000000000000000000000000000000e+00
-4.765564799950435372011270374060e+03	-2.542152297078227683041484752380e-04	2.930051948614171403693917650202e-04	0.000000000000000000000000000000e+00
-4.765464799950435008213389664888e+03	-2.537788389918375062982713874504e-04	2.928170373587361255060534936945e-04	0.000000000000000000000000000000e+00
-4.765364799950434644415508955717e+03	-2.533406755105468153091430316692e-04	2.926269558936964859663376614662e-04	0.000000000000000000000000000000e+00
-4.765264799950434280617628246546e+03	-2.529007385061727945785303717230e-04	2.924349549959192034326305176251e-04	0.000000000000000000000000000000e+00
-4.765164799950433916819747537374e+03	-2.524590272507755460765221933173e-04	2.922410392184792630836109861292e-04	0.000000000000000000000000000000e+00
-4.765064799950433553021866828203e+03	-2.520155410463296649647979563724e-04	2.920452131378038470102542767393e-04	0.000000000000000000000000000000e+00
-4.764964799950433189223986119032e+03	-2.515702792248000253284845317836e-04	2.918474813535702023711837505004e-04	0.000000000000000000000000000000e+00
-4.764864799950432825426105409861e+03	-2.511232411482172948574698168045e-04	2.916478484886027506065020453718e-04	0.000000000000000000000000000000e+00
-4.764764799950432461628224700689e+03	-2.506744262087525279558697377524e-04	2.914463191887699798111877047546e-04	0.000000000000000000000000000000e+00
-4.764664799950432097830343991518e+03	-2.502238338287916504312780041630e-04	2.912428981228807950074055632683e-04	0.000000000000000000000000000000e+00
-4.764564799950431734032463282347e+03	-2.497714634610091852424951230915e-04	2.910375899825803805258395140498e-04	0.000000000000000000000000000000e+00
-4.764464799950431370234582573175e+03	-2.493173145884414903562797949377e-04	2.908303994822457371263735304012e-04	0.000000000000000000000000000000e+00
-4.764364799950431006436701864004e+03	-2.488613867245595629232313150681e-04	2.906213313588806228075778204101e-04	0.000000000000000000000000000000e+00
-4.764264799950430642638821154833e+03	-2.484036794133411387222598598612e-04	2.904103903720100057252173630928e-04	0.000000000000000000000000000000e+00
-4.764164799950430278840940445662e+03	-2.479441922293424663444050271011e-04	2.901975813035743544804345717125e-04	0.000000000000000000000000000000e+00
-4.764064799950429915043059736490e+03	-2.474829247777693224351336365174e-04	2.899829089578232236765198415185e-04	0.000000000000000000000000000000e+00
-4.763964799950429551245179027319e+03	-2.470198766945477558860944089503e-04	2.897663781612084600049217275597e-04	0.000000000000000000000000000000e+00
-4.763864799950429187447298318148e+03	-2.465550476463939104550260328352e-04	2.895479937622769204402795040210e-04	0.000000000000000000000000000000e+00
-4.763764799950428823649417608976e+03	-2.460884373308838473856652306893e-04	2.893277606315629735950212264584e-04	0.000000000000000000000000000000e+00
-4.763664799950428459851536899805e+03	-2.456200454765222838254823400916e-04	2.891056836614802963425496784566e-04	0.000000000000000000000000000000e+00
-4.763564799950428096053656190634e+03	-2.451498718428111144029823975643e-04	2.888817677662133451797765726354e-04	0.000000000000000000000000000000e+00
-4.763464799950427732255775481462e+03	-2.446779162203172822837027311493e-04	2.886560178816085023290050060041e-04	0.000000000000000000000000000000e+00
-4.763364799950427368457894772291e+03	-2.442041784307401081251243102344e-04	2.884284389650645713185084240138e-04	0.000000000000000000000000000000e+00
-4.763264799950427004660014063120e+03	-2.437286583269781040355511647633e-04	2.881990359954230557226750875088e-04	0.000000000000000000000000000000e+00
-4.763164799950426640862133353949e+03	-2.432513557931951641167406252819e-04	2.879678139728578415909576726506e-04	0.000000000000000000000000000000e+00
-4.763064799950426277064252644777e+03	-2.427722707448862671155559445069e-04	2.877347779187646630363883737402e-04	0.000000000000000000000000000000e+00
-4.762964799950425913266371935606e+03	-2.422914031289425827644240518666e-04	2.874999328756499173027905147393e-04	0.000000000000000000000000000000e+00
-4.762864799950425549468491226435e+03	-2.418087529237160631257613774281e-04	2.872632839070192087814470394136e-04	0.000000000000000000000000000000e+00
-4.762764799950425185670610517263e+03	-2.413243201390834105201504966587e-04	2.870248360972655135570086315511e-04	0.000000000000000000000000000000e+00
-4.762664799950424821872729808092e+03	-2.408381048165095304584848445728e-04	2.867845945515567476422069681519e-04	0.000000000000000000000000000000e+00
-4.762564799950424458074849098921e+03	-2.403501070291104424730271871269e-04	2.865425643957230641620248512424e-04	0.000000000000000000000000000000e+00
-4.762464799950424094276968389750e+03	-2.398603268817155675322189134491e-04	2.862987507761437168569973454879e-04	0.000000000000000000000000000000e+00
-4.762364799950423730479087680578e+03	-2.393687645109294733544030853167e-04	2.860531588596335983258611701530e-04	0.000000000000000000000000000000e+00
-4.762264799950423366681206971407e+03	-2.388754200851930234103526196066e-04	2.858057938333292361671178483107e-04	0.000000000000000000000000000000e+00
-4.762164799950423002883326262236e+03	-2.383802938048440380348208522676e-04	2.855566609045743554397278618495e-04	0.000000000000000000000000000000e+00
-4.762064799950422639085445553064e+03	-2.378833859021773050167886109918e-04	2.853057653008052242833703093794e-04	0.000000000000000000000000000000e+00
-4.761964799950422275287564843893e+03	-2.373846966415039938785164208568e-04	2.850531122694354574376163213856e-04	0.000000000000000000000000000000e+00
-4.761864799950421911489684134722e+03	-2.368842263192105822636190914920e-04	2.847987070777405487105593540065e-04	0.000000000000000000000000000000e+00
-4.761764799950421547691803425550e+03	-2.363819752638171860139454372174e-04	2.845425550127418613463592400592e-04	0.000000000000000000000000000000e+00
-4.761664799950421183893922716379e+03	-2.358779438360352116201001937412e-04	2.842846613810903473422431186890e-04	0.000000000000000000000000000000e+00
-4.761564799950420820096042007208e+03	-2.353721324288245207809883163819e-04	2.840250315089498330846373708169e-04	0.000000000000000000000000000000e+00
-4.761464799950420456298161298037e+03	-2.348645414674499986521644112614e-04	2.837636707418798170943219361106e-04	0.000000000000000000000000000000e+00
-4.761364799950420092500280588865e+03	-2.343551714095375257829872994719e-04	2.835005844447181051412587571292e-04	0.000000000000000000000000000000e+00
-4.761264799950419728702399879694e+03	-2.338440227451293537425797142149e-04	2.832357780014630116785512292665e-04	0.000000000000000000000000000000e+00
-4.761164799950419364904519170523e+03	-2.333310959967389115396474430497e-04	2.829692568151549107551001593919e-04	0.000000000000000000000000000000e+00
[truncated: 84,862 more rows]
