# Supplementary material for: Light-wave-controlled Haldane model in monolayer hexagonal boron nitride
Source: Nature. 2024 Apr 15;628(8009):752–7. doi: 10.1038/s41586-024-07244-z (PMC11041748; doi:10.1038/s41586-024-07244-z)
Supplement: Supplementary file 1 — This zipped file contains source data files for Supplementary Figs. 1–4 and Extended Data Figs 2–5, 7, 8, 11 and 10. [file 41586_2024_7244_MOESM1_ESM.zip › Data source/Extended data fig 3/vpot_panel_l.csv]

# vector potential of laser 2 x y z direction
-4.960964799951146233070176094770e+03	0.000000000000000000000000000000e+00	0.000000000000000000000000000000e+00	0.000000000000000000000000000000e+00
-4.960864799951145869272295385599e+03	1.367606353768586321722268732068e-07	-2.908106959490471879425617981324e-07	0.000000000000000000000000000000e+00
-4.960764799951145505474414676428e+03	2.727730549033955129571466131921e-07	-5.809630566264349193876526111779e-07	0.000000000000000000000000000000e+00
-4.960664799951145141676533967257e+03	4.080336313696481139500827663158e-07	-8.704554137162816699252237614970e-07	0.000000000000000000000000000000e+00
-4.960564799951144777878653258085e+03	5.425387397977436944061031993958e-07	-1.159286112476711073899322476666e-06	0.000000000000000000000000000000e+00
-4.960464799951144414080772548914e+03	6.762847575136316363370102104635e-07	-1.447453511758351282794803419063e-06	0.000000000000000000000000000000e+00
-4.960364799951144050282891839743e+03	8.092680642188883597439984923794e-07	-1.734955984022561261377669110384e-06	0.000000000000000000000000000000e+00
-4.960264799951143686485011130571e+03	9.414850420625480458854247509115e-07	-2.021791915359336217167078586510e-06	0.000000000000000000000000000000e+00
-4.960164799951143322687130421400e+03	1.072932075713003452520962616168e-06	-2.307959705504936685408314336887e-06	0.000000000000000000000000000000e+00
-4.960064799951142958889249712229e+03	1.203605552429951833660198845521e-06	-2.593457767859219670206552543767e-06	0.000000000000000000000000000000e+00
-4.959964799951142595091369003057e+03	1.333501862136385222661841970515e-06	-2.878284529502670994788489367000e-06	0.000000000000000000000000000000e+00
-4.959864799951142231293488293886e+03	1.462617397490646889781935185981e-06	-3.162438431213157283858426055412e-06	0.000000000000000000000000000000e+00
-4.959764799951141867495607584715e+03	1.590948553958506222688672020193e-06	-3.445917927482358826291476000536e-06	0.000000000000000000000000000000e+00
-4.959664799951141503697726875544e+03	1.718491729885295863898835196093e-06	-3.728721486531923763987125125530e-06	0.000000000000000000000000000000e+00
-4.959564799951141139899846166372e+03	1.845243326568087176455098749606e-06	-4.010847590329315231279412590215e-06	0.000000000000000000000000000000e+00
-4.959464799951140776101965457201e+03	1.971199748327905308393614286500e-06	-4.292294734603383208639253848515e-06	0.000000000000000000000000000000e+00
-4.959364799951140412304084748030e+03	2.096357402581999526111405582340e-06	-4.573061428859606033527334528754e-06	0.000000000000000000000000000000e+00
-4.959264799951140048506204038858e+03	2.220712699916126888502682437676e-06	-4.853146196395058319605041174949e-06	0.000000000000000000000000000000e+00
-4.959164799951139684708323329687e+03	2.344262054156891613511436503470e-06	-5.132547574313073944084380439978e-06	0.000000000000000000000000000000e+00
-4.959064799951139320910442620516e+03	2.467001882444109643914217921967e-06	-5.411264113537606644315728493533e-06	0.000000000000000000000000000000e+00
-4.958964799951138957112561911345e+03	2.588928605303229964310378005687e-06	-5.689294378827306011305302985148e-06	0.000000000000000000000000000000e+00
-4.958864799951138593314681202173e+03	2.710038646717757188661732797863e-06	-5.966636948789275845877414644614e-06	0.000000000000000000000000000000e+00
-4.958764799951138229516800493002e+03	2.830328434201727087391430026653e-06	-6.243290415892543676601705165963e-06	0.000000000000000000000000000000e+00
-4.958664799951137865718919783831e+03	2.949794398872204984372391925462e-06	-6.519253386481221957727584526143e-06	0.000000000000000000000000000000e+00
-4.958564799951137501921039074659e+03	3.068432975521813376552438326628e-06	-6.794524480787391440311968893173e-06	0.000000000000000000000000000000e+00
-4.958464799951137138123158365488e+03	3.186240602691300634677351588664e-06	-7.069102332943652506431694848565e-06	0.000000000000000000000000000000e+00
-4.958364799951136774325277656317e+03	3.303213722742108856980994269215e-06	-7.342985590995396982523339690641e-06	0.000000000000000000000000000000e+00
-4.958264799951136410527396947145e+03	3.419348781928987039138104903069e-06	-7.616172916912772479763188426816e-06	0.000000000000000000000000000000e+00
-4.958164799951136046729516237974e+03	3.534642230472614832128934458932e-06	-7.888662986602340955553241963472e-06	0.000000000000000000000000000000e+00
-4.958064799951135682931635528803e+03	3.649090522632271192850087274118e-06	-8.160454489918450977871053342305e-06	0.000000000000000000000000000000e+00
-4.957964799951135319133754819632e+03	3.762690116778489905714679547577e-06	-8.431546130674288117099607342553e-06	0.000000000000000000000000000000e+00
-4.957864799951134955335874110460e+03	3.875437475465755338317492412203e-06	-8.701936626652633958523344603897e-06	0.000000000000000000000000000000e+00
-4.957764799951134591537993401289e+03	3.987329065505211749627281075936e-06	-8.971624709616316794831385184050e-06	0.000000000000000000000000000000e+00
-4.957664799951134227740112692118e+03	4.098361358037379797959135624419e-06	-9.240609125318360774891529585418e-06	0.000000000000000000000000000000e+00
-4.957564799951133863942231982946e+03	4.208530828604912859495362775775e-06	-9.508888633511848755388087828244e-06	0.000000000000000000000000000000e+00
-4.957464799951133500144351273775e+03	4.317833957225330900433265396421e-06	-9.776462007959449727412595820830e-06	0.000000000000000000000000000000e+00
-4.957364799951133136346470564604e+03	4.426267228463788230450812188899e-06	-1.004332803644266333405014879343e-05	0.000000000000000000000000000000e+00
-4.957264799951132772548589855433e+03	4.533827131505842103205254634002e-06	-1.030948552077075098577525064103e-05	0.000000000000000000000000000000e+00
-4.957164799951132408750709146261e+03	4.640510160230249268919003324818e-06	-1.057493327678938406684328032981e-05	0.000000000000000000000000000000e+00
-4.957064799951132044952828437090e+03	4.746312813281737963010033926059e-06	-1.083967013438895163443716207485e-05	0.000000000000000000000000000000e+00
-4.956964799951131681154947727919e+03	4.851231594143806999776605271002e-06	-1.110369493751259198507323061600e-05	0.000000000000000000000000000000e+00
-4.956864799951131317357067018747e+03	4.955263011211525713114924712732e-06	-1.136700654416390404255303436809e-05	0.000000000000000000000000000000e+00
-4.956764799951130953559186309576e+03	5.058403577864325426907340932381e-06	-1.162960382641435889625181054896e-05	0.000000000000000000000000000000e+00
-4.956664799951130589761305600405e+03	5.160649812538823112662532410777e-06	-1.189148567041041657194131581088e-05	0.000000000000000000000000000000e+00
-4.956564799951130225963424891233e+03	5.261998238801601848475385930781e-06	-1.215265097638030907163143867766e-05	0.000000000000000000000000000000e+00
-4.956464799951129862165544182062e+03	5.362445385422019230074134471531e-06	-1.241309865864054219847332355409e-05	0.000000000000000000000000000000e+00
-4.956364799951129498367663472891e+03	5.461987786445002229340339033881e-06	-1.267282764560207889727432711835e-05	0.000000000000000000000000000000e+00
-4.956264799951129134569782763720e+03	5.560621981263838664697081448640e-06	-1.293183687977623121567911923524e-05	0.000000000000000000000000000000e+00
-4.956164799951128770771902054548e+03	5.658344514692972059628946202015e-06	-1.319012531778022022843546018356e-05	0.000000000000000000000000000000e+00
-4.956064799951128406974021345377e+03	5.755151937040770243180637377733e-06	-1.344769193034245135858970043863e-05	0.000000000000000000000000000000e+00
-4.955964799951128043176140636206e+03	5.851040804182297338587384616382e-06	-1.370453570230746952022821832928e-05	0.000000000000000000000000000000e+00
-4.955864799951127679378259927034e+03	5.946007677632067117180509480123e-06	-1.396065563264061271748963516393e-05	0.000000000000000000000000000000e+00
-4.955764799951127315580379217863e+03	6.040049124616808210754253377628e-06	-1.421605073443236579391370233427e-05	0.000000000000000000000000000000e+00
-4.955664799951126951782498508692e+03	6.133161718148177654922822976680e-06	-1.447072003490238722707254825917e-05	0.000000000000000000000000000000e+00
-4.955564799951126587984617799520e+03	6.225342037095488832037538939890e-06	-1.472466257540324793199985886627e-05	0.000000000000000000000000000000e+00
-4.955464799951126224186737090349e+03	6.316586666258410614983778014198e-06	-1.497787741142384480396831242244e-05	0.000000000000000000000000000000e+00
-4.955364799951125860388856381178e+03	6.406892196439645335154233762864e-06	-1.523036361259251441160368634176e-05	0.000000000000000000000000000000e+00
-4.955264799951125496590975672007e+03	6.496255224517612679652808077568e-06	-1.548212026267985531066510851428e-05	0.000000000000000000000000000000e+00
-4.955164799951125132793094962835e+03	6.584672353519073449159247635176e-06	-1.573314645960121154464640691462e-05	0.000000000000000000000000000000e+00
-4.955064799951124768995214253664e+03	6.672140192691758397991463880317e-06	-1.598344131541886307197770922262e-05	0.000000000000000000000000000000e+00
-4.954964799951124405197333544493e+03	6.758655357576958957685226564438e-06	-1.623300395634390109697066384431e-05	0.000000000000000000000000000000e+00
-4.954864799951124041399452835321e+03	6.844214470082116266507962776267e-06	-1.648183352273782049175927799656e-05	0.000000000000000000000000000000e+00
-4.954764799951123677601572126150e+03	6.928814158553350906666248171240e-06	-1.672992916911376324066648701994e-05	0.000000000000000000000000000000e+00
-4.954664799951123313803691416979e+03	7.012451057847981630084983895035e-06	-1.697729006413747728150044624673e-05	0.000000000000000000000000000000e+00
-4.954564799951122950005810707808e+03	7.095121809407016132099314115189e-06	-1.722391539062796702685802230359e-05	0.000000000000000000000000000000e+00
-4.954464799951122586207929998636e+03	7.176823061327598626466233583399e-06	-1.746980434555782201290832778007e-05	0.000000000000000000000000000000e+00
-4.954364799951122222410049289465e+03	7.257551468435449797079669909117e-06	-1.771495614005325755697418943502e-05	0.000000000000000000000000000000e+00
-4.954264799951121858612168580294e+03	7.337303692357240681115679997726e-06	-1.795936999939381999006650370010e-05	0.000000000000000000000000000000e+00
-4.954164799951121494814287871122e+03	7.416076401592947070419859639800e-06	-1.820304516301180051008473670393e-05	0.000000000000000000000000000000e+00
-4.954064799951121131016407161951e+03	7.493866271588165796412126656856e-06	-1.844598088449132716249746766213e-05	0.000000000000000000000000000000e+00
-4.953964799951120767218526452780e+03	7.570669984806392898508877603581e-06	-1.868817643156717221795265482243e-05	0.000000000000000000000000000000e+00
-4.953864799951120403420645743608e+03	7.646484230801265370128412535156e-06	-1.892963108612321396044542165527e-05	0.000000000000000000000000000000e+00
-4.953764799951120039622765034437e+03	7.721305706288745306455946482149e-06	-1.917034414419062403681093265106e-05	0.000000000000000000000000000000e+00
-4.953664799951119675824884325266e+03	7.795131115219278641220203296403e-06	-1.941031491594571260490657838016e-05	0.000000000000000000000000000000e+00
-4.953564799951119312027003616095e+03	7.867957168849891203031912678689e-06	-1.964954272570749226685567212503e-05	0.000000000000000000000000000000e+00
-4.953464799951118948229122906923e+03	7.939780585816270372162203883271e-06	-1.988802691193492012977118987838e-05	0.000000000000000000000000000000e+00
-4.953364799951118584431242197752e+03	8.010598092204757798861537720914e-06	-2.012576682722382477022313174153e-05	0.000000000000000000000000000000e+00
-4.953264799951118220633361488581e+03	8.080406421624321792887904458702e-06	-2.036276183830353843124023882627e-05	0.000000000000000000000000000000e+00
-4.953164799951117856835480779409e+03	8.149202315278467032596924901622e-06	-2.059901132603320057052817548815e-05	0.000000000000000000000000000000e+00
-4.953064799951117493037600070238e+03	8.216982522037090063923327198925e-06	-2.083451468539776664122206706331e-05	0.000000000000000000000000000000e+00
-4.952964799951117129239719361067e+03	8.283743798508304306176322495681e-06	-2.106927132550370855264623703995e-05	0.000000000000000000000000000000e+00
-4.952864799951116765441838651896e+03	8.349482909110175272342571628492e-06	-2.130328066957439325855398759568e-05	0.000000000000000000000000000000e+00
-4.952764799951116401643957942724e+03	8.414196626142420214005367140597e-06	-2.153654215494515641350636858675e-05	0.000000000000000000000000000000e+00
-4.952664799951116037846077233553e+03	8.477881729858038309562140444342e-06	-2.176905523305807448552172400635e-05	0.000000000000000000000000000000e+00
-4.952564799951115674048196524382e+03	8.540535008534908665189973320242e-06	-2.200081936945642177246885984321e-05	0.000000000000000000000000000000e+00
-4.952464799951115310250315815210e+03	8.602153258547283283725649882800e-06	-2.223183404377881571033562235762e-05	0.000000000000000000000000000000e+00
-4.952364799951114946452435106039e+03	8.662733284437252928491396408717e-06	-2.246209874975305047337288677500e-05	0.000000000000000000000000000000e+00
-4.952264799951114582654554396868e+03	8.722271898986129977891790243660e-06	-2.269161299518963580677290148291e-05	0.000000000000000000000000000000e+00
-4.952164799951114218856673687696e+03	8.780765923285770293638466399422e-06	-2.292037630197500043430051952509e-05	0.000000000000000000000000000000e+00
-4.952064799951113855058792978525e+03	8.838212186809847655129777910243e-06	-2.314838820606442780351309773668e-05	0.000000000000000000000000000000e+00
-4.951964799951113491260912269354e+03	8.894607527485019773613207638707e-06	-2.337564825747463607714254907322e-05	0.000000000000000000000000000000e+00
-4.951864799951113127463031560183e+03	8.949948791762057036898100892408e-06	-2.360215602027607690953890651198e-05	0.000000000000000000000000000000e+00
-4.951764799951112763665150851011e+03	9.004232834686881468575989084790e-06	-2.382791107258491235059393031914e-05	0.000000000000000000000000000000e+00
-4.951664799951112399867270141840e+03	9.057456519971546394934605594962e-06	-2.405291300655471053472622688929e-05	0.000000000000000000000000000000e+00
-4.951564799951112036069389432669e+03	9.109616720065136490774859723274e-06	-2.427716142836778900416030979592e-05	0.000000000000000000000000000000e+00
-4.951464799951111672271508723497e+03	9.160710316224583121933085216870e-06	-2.450065595822628698166253946589e-05	0.000000000000000000000000000000e+00
-4.951364799951111308473628014326e+03	9.210734198585411925167508451207e-06	-2.472339623034290221822995015089e-05	0.000000000000000000000000000000e+00
-4.951264799951110944675747305155e+03	9.259685266232402296618202164336e-06	-2.494538189293133984957701043683e-05	0.000000000000000000000000000000e+00
-4.951164799951110580877866595984e+03	9.307560427270189282026625898769e-06	-2.516661260819644615636600515352e-05	0.000000000000000000000000000000e+00
-4.951064799951110217079985886812e+03	9.354356598893750270474339858495e-06	-2.538708805232403061631282770172e-05	0.000000000000000000000000000000e+00
-4.950964799951109853282105177641e+03	9.400070707458829007683621947766e-06	-2.560680791547038302443176083223e-05	0.000000000000000000000000000000e+00
-4.950864799951109489484224468470e+03	9.444699688552269823825675854057e-06	-2.582577190175147890515566784231e-05	0.000000000000000000000000000000e+00
-4.950764799951109125686343759298e+03	9.488240487062260381770535666579e-06	-2.604397972923187660446338320686e-05	0.000000000000000000000000000000e+00
-4.950664799951108761888463050127e+03	9.530690057248510050832979167978e-06	-2.626143112991333316706861478185e-05	0.000000000000000000000000000000e+00
-4.950564799951108398090582340956e+03	9.572045362812297837444563963771e-06	-2.647812584972306784790278821884e-05	0.000000000000000000000000000000e+00
-4.950464799951108034292701631784e+03	9.612303376966464411651144827964e-06	-2.669406364850175118492298098616e-05	0.000000000000000000000000000000e+00
-4.950364799951107670494820922613e+03	9.651461082505283854931880938022e-06	-2.690924429999117219939989975597e-05	0.000000000000000000000000000000e+00
-4.950264799951107306696940213442e+03	9.689515471874282891975513343219e-06	-2.712366759182161760500379132921e-05	0.000000000000000000000000000000e+00
-4.950164799951106942899059504271e+03	9.726463547239916126855609201929e-06	-2.733733332549891897997502987483e-05	0.000000000000000000000000000000e+00
-4.950064799951106579101178795099e+03	9.762302320559171822504131166287e-06	-2.755024131639120517182905967246e-05	0.000000000000000000000000000000e+00
-4.949964799951106215303298085928e+03	9.797028813649074342165441742214e-06	-2.776239139371535654646390434142e-05	0.000000000000000000000000000000e+00
-4.949864799951105851505417376757e+03	9.830640058256079864698953607594e-06	-2.797378340052314075287950845272e-05	0.000000000000000000000000000000e+00
-4.949764799951105487707536667585e+03	9.863133096125397560982421552023e-06	-2.818441719368705710856322366187e-05	0.000000000000000000000000000000e+00
-4.949664799951105123909655958414e+03	9.894504979070163386582412168302e-06	-2.839429264388585572422354919020e-05	0.000000000000000000000000000000e+00
-4.949564799951104760111775249243e+03	9.924752769040542723657204182697e-06	-2.860340963558977202545359486141e-05	0.000000000000000000000000000000e+00
-4.949464799951104396313894540071e+03	9.953873538192717826378862200354e-06	-2.881176806704543601374279848670e-05	0.000000000000000000000000000000e+00
-4.949364799951104032516013830900e+03	9.981864368957766846138061900273e-06	-2.901936785026050031255015482223e-05	0.000000000000000000000000000000e+00
-4.949264799951103668718133121729e+03	1.000872235411044290686113922284e-05	-2.922620891098794634085748789243e-05	0.000000000000000000000000000000e+00
-4.949164799951103304920252412558e+03	1.003444459683782104318736788651e-05	-2.943229118871008894299350078239e-05	0.000000000000000000000000000000e+00
-4.949064799951102941122371703386e+03	1.005902821080785535315382794863e-05	-2.963761463662227947472860289935e-05	0.000000000000000000000000000000e+00
-4.948964799951102577324490994215e+03	1.008247032023780740187229171267e-05	-2.984217922161630395750872568605e-05	0.000000000000000000000000000000e+00
-4.948864799951102213526610285044e+03	1.010476805996258822784548969675e-05	-3.004598492426349324148707187199e-05	0.000000000000000000000000000000e+00
-4.948764799951101849728729575872e+03	1.012591857550293941302339828514e-05	-3.024903173879750113164054103887e-05	0.000000000000000000000000000000e+00
-4.948664799951101485930848866701e+03	1.014591902313353283769659096691e-05	-3.045131967309679791081587774126e-05	0.000000000000000000000000000000e+00
-4.948564799951101122132968157530e+03	1.016476656995092982792034536077e-05	-3.065284874866685215465123004464e-05	0.000000000000000000000000000000e+00
-4.948464799951100758335087448359e+03	1.018245839394143865898507972378e-05	-3.085361900062204488408637570451e-05	0.000000000000000000000000000000e+00
-4.948364799951100394537206739187e+03	1.019899168404884161581291229792e-05	-3.105363047766722118777152350511e-05	0.000000000000000000000000000000e+00
-4.948264799951100030739326030016e+03	1.021436364024198483401676545990e-05	-3.125288324207898773459193830782e-05	0.000000000000000000000000000000e+00
-4.948164799951099666941445320845e+03	1.022857147358226480293990484638e-05	-3.145137736968669518993618750002e-05	0.000000000000000000000000000000e+00
-4.948064799951099303143564611673e+03	1.024161240629096917902855073956e-05	-3.164911294985310553570800884415e-05	0.000000000000000000000000000000e+00
-4.947964799951098939345683902502e+03	1.025348367181651764931671344527e-05	-3.184609008545480866858579105383e-05	0.000000000000000000000000000000e+00
-4.947864799951098575547803193331e+03	1.026418251490153847051926133682e-05	-3.204230889286225952752168444349e-05	0.000000000000000000000000000000e+00
-4.947764799951098211749922484159e+03	1.027370619164983658790774034841e-05	-3.223776950191958482827905840828e-05	0.000000000000000000000000000000e+00
-4.947664799951097847952041774988e+03	1.028205196959322284078284376330e-05	-3.243247205592405776105463521830e-05	0.000000000000000000000000000000e+00
-4.947564799951097484154161065817e+03	1.028921712775820086641174327946e-05	-3.262641671160528130876676833338e-05	0.000000000000000000000000000000e+00
-4.947464799951097120356280356646e+03	1.029519895673255574814353857649e-05	-3.281960363910407340974628720431e-05	0.000000000000000000000000000000e+00
-4.947364799951096756558399647474e+03	1.029999475873175123407862741054e-05	-3.301203302195104718856633052582e-05	0.000000000000000000000000000000e+00
-4.947264799951096392760518938303e+03	1.030360184766522531178440519328e-05	-3.320370505704490658380190204468e-05	0.000000000000000000000000000000e+00
-4.947164799951096028962638229132e+03	1.030601754920253331708045879678e-05	-3.339461995463043026766483678536e-05	0.000000000000000000000000000000e+00
-4.947064799951095665164757519960e+03	1.030723920083936059974988319610e-05	-3.358477793827617773883206786500e-05	0.000000000000000000000000000000e+00
-4.946964799951095301366876810789e+03	1.030726415196338441738598684649e-05	-3.377417924485187015462214765726e-05	0.000000000000000000000000000000e+00
-4.946864799951094937568996101618e+03	1.030608976391998844550617481231e-05	-3.396282412450550011262864757988e-05	0.000000000000000000000000000000e+00
-4.946764799951094573771115392447e+03	1.030371341007783837426248219060e-05	-3.415071284064013650049254633423e-05	0.000000000000000000000000000000e+00
-4.946664799951094209973234683275e+03	1.030013247589430165108981274358e-05	-3.433784566989042441381360659669e-05	0.000000000000000000000000000000e+00
-4.946564799951093846175353974104e+03	1.029534435898074863874156192889e-05	-3.452422290209882079978220836836e-05	0.000000000000000000000000000000e+00
-4.946464799951093482377473264933e+03	1.028934646916765895574737144091e-05	-3.470984484029150484015943667337e-05	0.000000000000000000000000000000e+00
-4.946364799951093118579592555761e+03	1.028213622856960923225826814997e-05	-3.489471180065399017865973574359e-05	0.000000000000000000000000000000e+00
-4.946264799951092754781711846590e+03	1.027371107165009145930235218147e-05	-3.507882411250647287405401986149e-05	0.000000000000000000000000000000e+00
-4.946164799951092390983831137419e+03	1.026406844528619242463713528979e-05	-3.526218211827886764514819462057e-05	0.000000000000000000000000000000e+00
-4.946064799951092027185950428247e+03	1.025320580883311221234190091511e-05	-3.544478617348557306521855680970e-05	0.000000000000000000000000000000e+00
-4.945964799951091663388069719076e+03	1.024112063418851498988650788879e-05	-3.562663664669989116700471454280e-05	0.000000000000000000000000000000e+00
-4.945864799951091299590189009905e+03	1.022781040585672902333558287324e-05	-3.580773391952821665474085421899e-05	0.000000000000000000000000000000e+00
-4.945764799951090935792308300734e+03	1.021327262101278745035862899337e-05	-3.598807838658390085553526183126e-05	0.000000000000000000000000000000e+00
-4.945664799951090571994427591562e+03	1.019750478956632505763910123697e-05	-3.616767045546084462020672289917e-05	0.000000000000000000000000000000e+00
-4.945564799951090208196546882391e+03	1.018050443422527685257382434880e-05	-3.634651054670677273973275478447e-05	0.000000000000000000000000000000e+00
-4.945464799951089844398666173220e+03	1.016226909055943772156906101944e-05	-3.652459909379624408741829566516e-05	0.000000000000000000000000000000e+00
-4.945364799951089480600785464048e+03	1.014279630706384759954944568827e-05	-3.670193654310337038173053803014e-05	0.000000000000000000000000000000e+00
-4.945264799951089116802904754877e+03	1.012208364522201062100925650356e-05	-3.687852335387422324100917259138e-05	0.000000000000000000000000000000e+00
-4.945164799951088753005024045706e+03	1.010012867956896858139675954291e-05	-3.705435999819900406895140099195e-05	0.000000000000000000000000000000e+00
-4.945064799951088389207143336535e+03	1.007692899775415925212995044147e-05	-3.722944696098385479812731269078e-05	0.000000000000000000000000000000e+00
-4.944964799951088025409262627363e+03	1.005248220060413747627484082336e-05	-3.740378473992244501679718671205e-05	0.000000000000000000000000000000e+00
-4.944864799951087661611381918192e+03	1.002678590218511499917303231300e-05	-3.757737384546723383507704774331e-05	0.000000000000000000000000000000e+00
-4.944764799951087297813501209021e+03	9.999837729865329198413945177570e-06	-3.775021480080046747682467889184e-05	0.000000000000000000000000000000e+00
-4.944664799951086934015620499849e+03	9.971635324377235630954018075212e-06	-3.792230814180488549219177896177e-05	0.000000000000000000000000000000e+00
-4.944564799951086570217739790678e+03	9.942176339879517621119300874177e-06	-3.809365441703412881457868621737e-05	0.000000000000000000000000000000e+00
-4.944464799951086206419859081507e+03	9.911458444018923053886807594814e-06	-3.826425418768289031957313683918e-05	0.000000000000000000000000000000e+00
-4.944364799951085842621978372335e+03	9.879479317991911432785684388236e-06	-3.843410802755674689950085576307e-05	0.000000000000000000000000000000e+00
-4.944264799951085478824097663164e+03	9.846236656606158636263238792541e-06	-3.860321652304175436875091631528e-05	0.000000000000000000000000000000e+00
-4.944164799951085115026216953993e+03	9.811728168341824504825737784941e-06	-3.877158027307371710844935419615e-05	0.000000000000000000000000000000e+00
-4.944064799951084751228336244822e+03	9.775951575412669656314594568425e-06	-3.893919988910718666058966008769e-05	0.000000000000000000000000000000e+00
-4.943964799951084387430455535650e+03	9.738904613826980871736475886546e-06	-3.910607599508420282414730695386e-05	0.000000000000000000000000000000e+00
-4.943864799951084023632574826479e+03	9.700585033448308439779118883539e-06	-3.927220922740272981933326579274e-05	0.000000000000000000000000000000e+00
-4.943764799951083659834694117308e+03	9.660990598056032400671802595760e-06	-3.943760023488481462504082197817e-05	0.000000000000000000000000000000e+00
-4.943664799951083296036813408136e+03	9.620119085405701785215955290642e-06	-3.960224967874447426574927022536e-05	0.000000000000000000000000000000e+00
-4.943564799951082932238932698965e+03	9.577968287289219693819361522991e-06	-3.976615823255529849535733211141e-05	0.000000000000000000000000000000e+00
-4.943464799951082568441051989794e+03	9.534536009594809841029977581783e-06	-3.992932658221777465420987418554e-05	0.000000000000000000000000000000e+00
-4.943364799951082204643171280622e+03	9.489820072366832328205135671517e-06	-4.009175542592635502810866077184e-05	0.000000000000000000000000000000e+00
-4.943264799951081840845290571451e+03	9.443818309865345306296571803450e-06	-4.025344547413620572293493915517e-05	0.000000000000000000000000000000e+00
-4.943164799951081477047409862280e+03	9.396528570625512478639053404184e-06	-4.041439744952971837004679356298e-05	0.000000000000000000000000000000e+00
-4.943064799951081113249529153109e+03	9.347948717516803927699876874957e-06	-4.057461208698272367607906563336e-05	0.000000000000000000000000000000e+00
-4.942964799951080749451648443937e+03	9.298076627801983489525657067265e-06	-4.073409013353044069846373154142e-05	0.000000000000000000000000000000e+00
-4.942864799951080385653767734766e+03	9.246910193195935191929138441402e-06	-4.089283234833315507040715774956e-05	0.000000000000000000000000000000e+00
-4.942764799951080021855887025595e+03	9.194447319924240664989513460714e-06	-4.105083950264161262279707931278e-05	0.000000000000000000000000000000e+00
-4.942664799951079658058006316423e+03	9.140685928781576980567923074172e-06	-4.120811237976213517930287877356e-05	0.000000000000000000000000000000e+00
-4.942564799951079294260125607252e+03	9.085623955189909509849721658270e-06	-4.136465177502149240598705581817e-05	0.000000000000000000000000000000e+00
-4.942464799951078930462244898081e+03	9.029259349256486575177084452637e-06	-4.152045849573148228158284145373e-05	0.000000000000000000000000000000e+00
-4.942364799951078566664364188910e+03	8.971590075831615567381223386167e-06	-4.167553336115323374096511277465e-05	0.000000000000000000000000000000e+00
-4.942264799951078202866483479738e+03	8.912614114566232387075472853866e-06	-4.182987720246125859686892045630e-05	0.000000000000000000000000000000e+00
-4.942164799951077839068602770567e+03	8.852329459969264209909245444408e-06	-4.198349086270721208227416076930e-05	0.000000000000000000000000000000e+00
-4.942064799951077475270722061396e+03	8.790734121464773717321596058216e-06	-4.213637519678340944730143835528e-05	0.000000000000000000000000000000e+00
-4.941964799951077111472841352224e+03	8.727826123448923756309968113865e-06	-4.228853107138607150556480762660e-05	0.000000000000000000000000000000e+00
-4.941864799951076747674960643053e+03	8.663603505346679418985290921373e-06	-4.243995936497827202492708065229e-05	0.000000000000000000000000000000e+00
-4.941764799951076383877079933882e+03	8.598064321668328857076364635237e-06	-4.259066096775265472529348187436e-05	0.000000000000000000000000000000e+00
-4.941664799951076020079199224710e+03	8.531206642065773703472592037755e-06	-4.274063678159386567333502537913e-05	0.000000000000000000000000000000e+00
-4.941564799951075656281318515539e+03	8.463028551388614511793474781687e-06	-4.288988772004073495545950489571e-05	0.000000000000000000000000000000e+00
-4.941464799951075292483437806368e+03	8.393528149740014273325929006209e-06	-4.303841470824819407650294045276e-05	0.000000000000000000000000000000e+00
-4.941364799951074928685557097197e+03	8.322703552532328152868158765987e-06	-4.318621868294889520282359152148e-05	0.000000000000000000000000000000e+00
-4.941264799951074564887676388025e+03	8.250552890542528242600293919562e-06	-4.333330059241462034122505109224e-05	0.000000000000000000000000000000e+00
-4.941164799951074201089795678854e+03	8.177074309967389452663902305041e-06	-4.347966139641738558601832820294e-05	0.000000000000000000000000000000e+00
-4.941064799951073837291914969683e+03	8.102265972478487360427211461111e-06	-4.362530206619032852564943336660e-05	0.000000000000000000000000000000e+00
-4.940964799951073473494034260511e+03	8.026126055276921621075419954749e-06	-4.377022358438827716493879638193e-05	0.000000000000000000000000000000e+00
-4.940864799951073109696153551340e+03	7.948652751147844560623140219846e-06	-4.391442694504812233567692114633e-05	0.000000000000000000000000000000e+00
-4.940764799951072745898272842169e+03	7.869844268514757681899293717542e-06	-4.405791315354888517535902892064e-05	0.000000000000000000000000000000e+00
-4.940664799951072382100392132998e+03	7.789698831493562530977302349466e-06	-4.420068322657153388416731432109e-05	0.000000000000000000000000000000e+00
-4.940564799951072018302511423826e+03	7.708214679946425216356883924895e-06	-4.434273819205857686525512617592e-05	0.000000000000000000000000000000e+00
-4.940464799951071654504630714655e+03	7.625390069535352936943781165802e-06	-4.448407908917337126196087093710e-05	0.000000000000000000000000000000e+00
-4.940364799951071290706750005484e+03	7.541223271775570610253938697021e-06	-4.462470696825916044447879471591e-05	0.000000000000000000000000000000e+00
-4.940264799951070926908869296312e+03	7.455712574088654402161818052219e-06	-4.476462289079790143235884625206e-05	0.000000000000000000000000000000e+00
-4.940164799951070563110988587141e+03	7.368856279855441639950637544576e-06	-4.490382792936880771393626243793e-05	0.000000000000000000000000000000e+00
-4.940064799951070199313107877970e+03	7.280652708468692544709066627462e-06	-4.504232316760664812027234460423e-05	0.000000000000000000000000000000e+00
-4.939964799951069835515227168798e+03	7.191100195385512253403847288125e-06	-4.518010970015978820107926949845e-05	0.000000000000000000000000000000e+00
-4.939864799951069471717346459627e+03	7.100197092179539059858973254480e-06	-4.531718863264798087889251299032e-05	0.000000000000000000000000000000e+00
-4.939764799951069107919465750456e+03	7.007941766592886169147218200504e-06	-4.545356108161992671028162060765e-05	0.000000000000000000000000000000e+00
-4.939664799951068744121585041285e+03	6.914332602587870846711903122239e-06	-4.558922817451056987278143473041e-05	0.000000000000000000000000000000e+00
-4.939564799951068380323704332113e+03	6.819368000398453035187755488788e-06	-4.572419104959812987754377844318e-05	0.000000000000000000000000000000e+00
-4.939464799951068016525823622942e+03	6.723046376581462212984954818218e-06	-4.585845085596090288902748621780e-05	0.000000000000000000000000000000e+00
-4.939364799951067652727942913771e+03	6.625366164067568448923107454762e-06	-4.599200875343383942799035946081e-05	0.000000000000000000000000000000e+00
-4.939264799951067288930062204599e+03	6.526325812212017134672937396234e-06	-4.612486591256482391888368854715e-05	0.000000000000000000000000000000e+00
-4.939164799951066925132181495428e+03	6.425923786845107913247906322729e-06	-4.625702351457075094933943382181e-05	0.000000000000000000000000000000e+00
-4.939064799951066561334300786257e+03	6.324158570322419497611657335234e-06	-4.638848275129335080790501932846e-05	0.000000000000000000000000000000e+00
-4.938964799951066197536420077085e+03	6.221028661574792237862543964333e-06	-4.651924482515475752376216123096e-05	0.000000000000000000000000000000e+00
-4.938864799951065833738539367914e+03	6.116532576158051496336299363010e-06	-4.664931094911283296095688699623e-05	0.000000000000000000000000000000e+00
-4.938764799951065469940658658743e+03	6.010668846302507406010630364168e-06	-4.677868234661628084845863551067e-05	0.000000000000000000000000000000e+00
-4.938664799951065106142777949572e+03	5.903436020962153932213536261520e-06	-4.690736025155949653593981385491e-05	0.000000000000000000000000000000e+00
-4.938564799951064742344897240400e+03	5.794832665863647705765341472395e-06	-4.703534590823717280406654484004e-05	0.000000000000000000000000000000e+00
-4.938464799951064378547016531229e+03	5.684857363555016652610554078739e-06	-4.716264057129867528182776137413e-05	0.000000000000000000000000000000e+00
-4.938364799951064014749135822058e+03	5.573508713454108584334917297909e-06	-4.728924550570218069463906962469e-05	0.000000000000000000000000000000e+00
-4.938264799951063650951255112886e+03	5.460785331896812783852596800971e-06	-4.741516198666859149574853704578e-05	0.000000000000000000000000000000e+00
-4.938164799951063287153374403715e+03	5.346685852184971577034672957085e-06	-4.754039129963518622336293706354e-05	0.000000000000000000000000000000e+00
-4.938064799951062923355493694544e+03	5.231208924634064899507768925391e-06	-4.766493474020906656986665272946e-05	0.000000000000000000000000000000e+00
-4.937964799951062559557612985373e+03	5.114353216620618730711873844985e-06	-4.778879361412034017676103703209e-05	0.000000000000000000000000000000e+00
-4.937864799951062195759732276201e+03	4.996117412629366194337567769201e-06	-4.791196923717510691796001021103e-05	0.000000000000000000000000000000e+00
-4.937764799951061831961851567030e+03	4.876500214300134220088336206578e-06	-4.803446293520816735627895766036e-05	0.000000000000000000000000000000e+00
-4.937664799951061468163970857859e+03	4.755500340474453225669132505615e-06	-4.815627604403555501707059893768e-05	0.000000000000000000000000000000e+00
-4.937564799951061104366090148687e+03	4.633116527241919465154341983837e-06	-4.827740990940678405879057932815e-05	0.000000000000000000000000000000e+00
-4.937464799951060740568209439516e+03	4.509347527986269386153679594731e-06	-4.839786588695691398444645447974e-05	0.000000000000000000000000000000e+00
-4.937364799951060376770328730345e+03	4.384192113431226982148223442204e-06	-4.851764534215837040755786579993e-05	0.000000000000000000000000000000e+00
-4.937264799951060012972448021173e+03	4.257649071686022496042913626502e-06	-4.863674965027251509636432857953e-05	0.000000000000000000000000000000e+00
-4.937164799951059649174567312002e+03	4.129717208290678189658556157537e-06	-4.875518019630103305891641318759e-05	0.000000000000000000000000000000e+00
-4.937064799951059285376686602831e+03	4.000395346261008663120602169005e-06	-4.887293837493706890641453899349e-05	0.000000000000000000000000000000e+00
-4.936964799951058921578805893660e+03	3.869682326133359441067225553690e-06	-4.899002559051613959984969315364e-05	0.000000000000000000000000000000e+00
-4.936864799951058557780925184488e+03	3.737577006009063920402438543911e-06	-4.910644325696683035620965229739e-05	0.000000000000000000000000000000e+00
-4.936764799951058193983044475317e+03	3.604078261598613597396561711306e-06	-4.922219279776128049051428514638e-05	0.000000000000000000000000000000e+00
-4.936664799951057830185163766146e+03	3.469184986265566138089518760657e-06	-4.933727564586542531236204589540e-05	0.000000000000000000000000000000e+00
-4.936564799951057466387283056974e+03	3.332896091070162916393223098699e-06	-4.945169324368902795830554852685e-05	0.000000000000000000000000000000e+00
-4.936464799951057102589402347803e+03	3.195210504812700912639260655834e-06	-4.956544704303550793631980009302e-05	0.000000000000000000000000000000e+00
-4.936364799951056738791521638632e+03	3.056127174076573422244196276409e-06	-4.967853850505153927730878082869e-05	0.000000000000000000000000000000e+00
-4.936264799951056374993640929461e+03	2.915645063271063854270755480447e-06	-4.979096910017642506991394912852e-05	0.000000000000000000000000000000e+00
-4.936164799951056011195760220289e+03	2.773763154673847727138677118908e-06	-4.990274030809126193115182745785e-05	0.000000000000000000000000000000e+00
-4.936064799951055647397879511118e+03	2.630480448473204555551131431090e-06	-5.001385361766790118914424723151e-05	0.000000000000000000000000000000e+00
-4.935964799951055283599998801947e+03	2.485795962809978592152277201976e-06	-5.012431052691769322541409659166e-05	0.000000000000000000000000000000e+00
-4.935864799951054919802118092775e+03	2.339708733819201603038864453743e-06	-5.023411254294000820048299305043e-05	0.000000000000000000000000000000e+00
-4.935764799951054556004237383604e+03	2.192217815671464498002976237223e-06	-5.034326118187056026782519313478e-05	0.000000000000000000000000000000e+00
-4.935664799951054192206356674433e+03	2.043322280613988687594968773897e-06	-5.045175796882950139485984886178e-05	0.000000000000000000000000000000e+00
-4.935564799951053828408475965261e+03	1.893021219011420883929133068824e-06	-5.055960443786934577735381335373e-05	0.000000000000000000000000000000e+00
-4.935464799951053464610595256090e+03	1.741313739386329110617212569123e-06	-5.066680213192263675580848114599e-05	0.000000000000000000000000000000e+00
-4.935364799951053100812714546919e+03	1.588198968459400557104487308746e-06	-5.077335260274944432525717763482e-05	0.000000000000000000000000000000e+00
-4.935264799951052737014833837748e+03	1.433676051189359488616790506976e-06	-5.087925741088464580462805142425e-05	0.000000000000000000000000000000e+00
-4.935164799951052373216953128576e+03	1.277744150812579377213566364513e-06	-5.098451812558499644193604760645e-05	0.000000000000000000000000000000e+00
-4.935064799951052009419072419405e+03	1.120402448882436264275541670798e-06	-5.108913632477601706035827411334e-05	0.000000000000000000000000000000e+00
-4.934964799951051645621191710234e+03	9.616501453083142042093127074831e-07	-5.119311359499864453508413686400e-05	0.000000000000000000000000000000e+00
-4.934864799951051281823311001062e+03	8.014864583943507749162434884715e-07	-5.129645153135571286357602405204e-05	0.000000000000000000000000000000e+00
-4.934764799951050918025430291891e+03	6.399106248778706683785376038709e-07	-5.139915173745822417165907136649e-05	0.000000000000000000000000000000e+00
-4.934664799951050554227549582720e+03	4.769218999675365839991639411999e-07	-5.150121582537141643170358618065e-05	0.000000000000000000000000000000e+00
-4.934564799951050190429668873549e+03	3.125195573811898961248505190991e-07	-5.160264541556064822169086481196e-05	0.000000000000000000000000000000e+00
-4.934464799951049826631788164377e+03	1.467028893833844838839354507432e-07	-5.170344213683705986758093464672e-05	0.000000000000000000000000000000e+00
-4.934364799951049462833907455206e+03	-2.052879317736830368057541085919e-08	-5.180360762630307195535442343903e-05	0.000000000000000000000000000000e+00
-4.934264799951049099036026746035e+03	-1.891761608316693816876354018383e-07	-5.190314352929766700261993150889e-05	0.000000000000000000000000000000e+00
-4.934164799951048735238146036863e+03	-3.592398654525700935297247845535e-07	-5.200205149934148817110479701142e-05	0.000000000000000000000000000000e+00
-4.934064799951048371440265327692e+03	-5.307205402192667905667553332472e-07	-5.210033319808174824376567624284e-05	0.000000000000000000000000000000e+00
-4.933964799951048007642384618521e+03	-7.036187995810649535856589990857e-07	-5.219799029523694209025536094870e-05	0.000000000000000000000000000000e+00
-4.933864799951047643844503909349e+03	-8.779352392216592310795228275289e-07	-5.229502446854136262074583263448e-05	0.000000000000000000000000000000e+00
-4.933764799951047280046623200178e+03	-1.053670436023727382643020399067e-06	-5.239143740368944733316186601613e-05	0.000000000000000000000000000000e+00
-4.933664799951046916248742491007e+03	-1.230824948033797681660908400481e-06	-5.248723079427994190129802554168e-05	0.000000000000000000000000000000e+00
-4.933564799951046552450861781836e+03	-1.409399314427479377493540070587e-06	-5.258240634175984014623758677764e-05	0.000000000000000000000000000000e+00
-4.933464799951046188652981072664e+03	-1.589394055474964949359328869605e-06	-5.267696575536817492997274103850e-05	0.000000000000000000000000000000e+00
-4.933364799951045824855100363493e+03	-1.770809672506859209055733901661e-06	-5.277091075207961253738103701849e-05	0.000000000000000000000000000000e+00
-4.933264799951045461057219654322e+03	-1.953646647880304124057955494909e-06	-5.286424305654788442787594959782e-05	0.000000000000000000000000000000e+00
-4.933164799951045097259338945150e+03	-2.137905444945426995445245110794e-06	-5.295696440104900214662295154788e-05	0.000000000000000000000000000000e+00
-4.933064799951044733461458235979e+03	-2.323586508012110296588935073880e-06	-5.304907652542431638169329044530e-05	0.000000000000000000000000000000e+00
-4.932964799951044369663577526808e+03	-2.510690262317062632053217205441e-06	-5.314058117702340661462831472583e-05	0.000000000000000000000000000000e+00
-4.932864799951044005865696817636e+03	-2.699217113991218345279456125585e-06	-5.323148011064675393056930263747e-05	0.000000000000000000000000000000e+00
-4.932764799951043642067816108465e+03	-2.889167450027418129450754169518e-06	-5.332177508848829185564288657417e-05	0.000000000000000000000000000000e+00
-4.932664799951043278269935399294e+03	-3.080541638248459368237992805906e-06	-5.341146788007774035391198030887e-05	0.000000000000000000000000000000e+00
-4.932564799951042914472054690123e+03	-3.273340027275430656099677872994e-06	-5.350056026222278397026441143502e-05	0.000000000000000000000000000000e+00
-4.932464799951042550674173980951e+03	-3.467562946496376237914740364721e-06	-5.358905401895107379044852491390e-05	0.000000000000000000000000000000e+00
-4.932364799951042186876293271780e+03	-3.663210706035267921575190527839e-06	-5.367695094145206677078291379601e-05	0.000000000000000000000000000000e+00
-4.932264799951041823078412562609e+03	-3.860283596721309027494095644784e-06	-5.376425282801867533248596497941e-05	0.000000000000000000000000000000e+00
-4.932164799951041459280531853437e+03	-4.058781890058564022281777095014e-06	-5.385096148398877465447026624545e-05	0.000000000000000000000000000000e+00
-4.932064799951041095482651144266e+03	-4.258705838195901554612491507479e-06	-5.393707872168652700702040636571e-05	0.000000000000000000000000000000e+00
-4.931964799951040731684770435095e+03	-4.460055673897271645588803734572e-06	-5.402260636036352312635416828002e-05	0.000000000000000000000000000000e+00
-4.931864799951040367886889725924e+03	-4.662831610512273411406868051099e-06	-5.410754622613980839270289568965e-05	0.000000000000000000000000000000e+00
-4.931764799951040004089009016752e+03	-4.867033841947099292166763889744e-06	-5.419190015194469216795736254966e-05	0.000000000000000000000000000000e+00
-4.931664799951039640291128307581e+03	-5.072662542635769812983739801560e-06	-5.427566997745744193683281597629e-05	0.000000000000000000000000000000e+00
-4.931564799951039276493247598410e+03	-5.279717867511704617179517373682e-06	-5.435885754904777416012667812240e-05	0.000000000000000000000000000000e+00
-4.931464799951038912695366889238e+03	-5.488199951979632312652496867189e-06	-5.444146471971619605017753129594e-05	0.000000000000000000000000000000e+00
-4.931364799951038548897486180067e+03	-5.698108911887787462417082062771e-06	-5.452349334903423214984327649368e-05	0.000000000000000000000000000000e+00
-4.931264799951038185099605470896e+03	-5.909444843500494669199900321654e-06	-5.460494530308443407104479483394e-05	0.000000000000000000000000000000e+00
-4.931164799951037821301724761724e+03	-6.122207823471045733435772634445e-06	-5.468582245440026148430162633574e-05	0.000000000000000000000000000000e+00
-4.931064799951037457503844052553e+03	-6.336397908814925788837952441712e-06	-5.476612668190581403046893194109e-05	0.000000000000000000000000000000e+00
-4.930964799951037093705963343382e+03	-6.552015136883335052466956205386e-06	-5.484585987085540737841216074600e-05	0.000000000000000000000000000000e+00
-4.930864799951036729908082634211e+03	-6.769059525337095127757447432515e-06	-5.492502391277298665235584440580e-05	0.000000000000000000000000000000e+00
-4.930764799951036366110201925039e+03	-6.987531072120856004241395975640e-06	-5.500362070539139755769725281809e-05	0.000000000000000000000000000000e+00
-4.930664799951036002312321215868e+03	-7.207429755437643564516033561906e-06	-5.508165215259151520528491108308e-05	0.000000000000000000000000000000e+00
-4.930564799951035638514440506697e+03	-7.428755533723751833621341822411e-06	-5.515912016434119675284408756966e-05	0.000000000000000000000000000000e+00
-4.930464799951035274716559797525e+03	-7.651508345623933384014973835274e-06	-5.523602665663413917871218949962e-05	0.000000000000000000000000000000e+00
-4.930364799951034910918679088354e+03	-7.875688109966982763834701664063e-06	-5.531237355142854054393039553439e-05	0.000000000000000000000000000000e+00
-4.930264799951034547120798379183e+03	-8.101294725741617233725350155638e-06	-5.538816277658564605785446177677e-05	0.000000000000000000000000000000e+00
-4.930164799951034183322917670012e+03	-8.328328072072713257503577544139e-06	-5.546339626580814506596681101591e-05	0.000000000000000000000000000000e+00
-4.930064799951033819525036960840e+03	-8.556788008197864018309665434803e-06	-5.553807595857841895988990521538e-05	0.000000000000000000000000000000e+00
-4.929964799951033455727156251669e+03	-8.786674373444289300465366576720e-06	-5.561220380009666033839163534758e-05	0.000000000000000000000000000000e+00
-4.929864799951033091929275542498e+03	-9.017986987206090960774232390129e-06	-5.568578174121885664311915054014e-05	0.000000000000000000000000000000e+00
-4.929764799951032728131394833326e+03	-9.250725648921835354539580653643e-06	-5.575881173839461794027039243105e-05	0.000000000000000000000000000000e+00
-4.929664799951032364333514124155e+03	-9.484890138052493209486204506220e-06	-5.583129575360488950578480293885e-05	0.000000000000000000000000000000e+00
-4.929564799951032000535633414984e+03	-9.720480214059686125608987505853e-06	-5.590323575429952210899889331053e-05	0.000000000000000000000000000000e+00
-4.929464799951031636737752705812e+03	-9.957495616384326098309044683621e-06	-5.597463371333471354729383051563e-05	0.000000000000000000000000000000e+00
-4.929364799951031272939871996641e+03	-1.019593606442557013778624219746e-05	-5.604549160891030110294430688356e-05	0.000000000000000000000000000000e+00
-4.929264799951030909141991287470e+03	-1.043580125752011878380830223190e-05	-5.611581142450694557975016119045e-05	0.000000000000000000000000000000e+00
-4.929164799951030545344110578299e+03	-1.067709087492187545651543822967e-05	-5.618559514882317303813286102354e-05	0.000000000000000000000000000000e+00
-4.929064799951030181546229869127e+03	-1.091980457578191073908600167153e-05	-5.625484477571230811001473659516e-05	0.000000000000000000000000000000e+00
-4.928964799951029817748349159956e+03	-1.116394199912883323621681092019e-05	-5.632356230411925145963591976539e-05	0.000000000000000000000000000000e+00
-4.928864799951029453950468450785e+03	-1.140950276384946536446449161240e-05	-5.639174973801715560041761254872e-05	0.000000000000000000000000000000e+00
-4.928764799951029090152587741613e+03	-1.165648646866988844895181992589e-05	-5.645940908634397196281737296708e-05	0.000000000000000000000000000000e+00
-4.928664799951028726354707032442e+03	-1.190489269213679783413276092041e-05	-5.652654236293887598943999628354e-05	0.000000000000000000000000000000e+00
-4.928564799951028362556826323271e+03	-1.215472099259926457037218894275e-05	-5.659315158647855670487683554803e-05	0.000000000000000000000000000000e+00
-4.928464799951027998758945614100e+03	-1.240597090819080711458430310579e-05	-5.665923878041341819411860769584e-05	0.000000000000000000000000000000e+00
-4.928364799951027634961064904928e+03	-1.265864195681182386690657309947e-05	-5.672480597290364555569663895795e-05	0.000000000000000000000000000000e+00
-4.928264799951027271163184195757e+03	-1.291273363611238484934332082510e-05	-5.678985519675512855328897154905e-05	0.000000000000000000000000000000e+00
-4.928164799951026907365303486586e+03	-1.316824542347534356286336415520e-05	-5.685438848935534460974500214903e-05	0.000000000000000000000000000000e+00
-4.928064799951026543567422777414e+03	-1.342517677599984525591697570590e-05	-5.691840789260903851320277935244e-05	0.000000000000000000000000000000e+00
-4.927964799951026179769542068243e+03	-1.368352713048516214767048176926e-05	-5.698191545287385468936125487716e-05	0.000000000000000000000000000000e+00
-4.927864799951025815971661359072e+03	-1.394329590341488948727639157754e-05	-5.704491322089582717221739605051e-05	0.000000000000000000000000000000e+00
-4.927764799951025452173780649900e+03	-1.420448249094148550852011181345e-05	-5.710740325174477470711320581387e-05	0.000000000000000000000000000000e+00
-4.927664799951025088375899940729e+03	-1.446708626887117222050219145224e-05	-5.716938760474958743356549417669e-05	0.000000000000000000000000000000e+00
-4.927564799951024724578019231558e+03	-1.473110659264920211655378046167e-05	-5.723086834343340514787840112021e-05	0.000000000000000000000000000000e+00
-4.927464799951024360780138522387e+03	-1.499654279734546708446277923921e-05	-5.729184753544866681674793684742e-05	0.000000000000000000000000000000e+00
-4.927364799951023996982257813215e+03	-1.526339419764047492899909641562e-05	-5.735232725251210588075789775786e-05	0.000000000000000000000000000000e+00
-4.927264799951023633184377104044e+03	-1.553166008781165454322344132709e-05	-5.741230957033961003260422173433e-05	0.000000000000000000000000000000e+00
-4.927164799951023269386496394873e+03	-1.580133974172005749121543149993e-05	-5.747179656858097935136567291359e-05	0.000000000000000000000000000000e+00
-4.927064799951022905588615685701e+03	-1.607243241279739670991470734673e-05	-5.753079033075459634534801200978e-05	0.000000000000000000000000000000e+00
-4.926964799951022541790734976530e+03	-1.634493733403344774106347170317e-05	-5.758929294418200790350165219067e-05	0.000000000000000000000000000000e+00
-4.926864799951022177992854267359e+03	-1.661885371796381079918455969668e-05	-5.764730649992237172156775426579e-05	0.000000000000000000000000000000e+00
-4.926764799951021814194973558187e+03	-1.689418075665801165273841033532e-05	-5.770483309270686207064285366819e-05	0.000000000000000000000000000000e+00
-4.926664799951021450397092849016e+03	-1.717091762170800230483114212632e-05	-5.776187482087294681673550478251e-05	0.000000000000000000000000000000e+00
-4.926564799951021086599212139845e+03	-1.744906346421699709896974139767e-05	-5.781843378629856957263283279147e-05	0.000000000000000000000000000000e+00
-4.926464799951020722801331430674e+03	-1.772861741478867135491867546015e-05	-5.787451209433625731086772714384e-05	0.000000000000000000000000000000e+00
-4.926364799951020359003450721502e+03	-1.800957858351670898213077454120e-05	-5.793011185374716021405025467850e-05	0.000000000000000000000000000000e+00
-4.926264799951019995205570012331e+03	-1.829194605997474989272921774841e-05	-5.798523517663493567113677795710e-05	0.000000000000000000000000000000e+00
-4.926164799951019631407689303160e+03	-1.857571891320667283953663173612e-05	-5.803988417837962549743549556247e-05	0.000000000000000000000000000000e+00
-4.926064799951019267609808593988e+03	-1.886089619171723739607382519523e-05	-5.809406097757139085307684367443e-05	0.000000000000000000000000000000e+00
-4.925964799951018903811927884817e+03	-1.914747692346311557171426032120e-05	-5.814776769594419295137527337047e-05	0.000000000000000000000000000000e+00
-4.925864799951018540014047175646e+03	-1.943546011584423852309490288182e-05	-5.820100645830939245202809151358e-05	0.000000000000000000000000000000e+00
-4.925764799951018176216166466475e+03	-1.972484475569557355826427746948e-05	-5.825377939248925398662420915841e-05	0.000000000000000000000000000000e+00
-4.925664799951017812418285757303e+03	-2.001562980927921623708690135324e-05	-5.830608862925037614525353157902e-05	0.000000000000000000000000000000e+00
-4.925564799951017448620405048132e+03	-2.030781422227687210680345530900e-05	-5.835793630223705370048056795262e-05	0.000000000000000000000000000000e+00
-4.925464799951017084822524338961e+03	-2.060139691978268741516522322144e-05	-5.840932454790456529241868266489e-05	0.000000000000000000000000000000e+00
-4.925364799951016721024643629789e+03	-2.089637680629645251806532357808e-05	-5.846025550545237302237783216796e-05	0.000000000000000000000000000000e+00
-4.925264799951016357226762920618e+03	-2.119275276571718814606209990714e-05	-5.851073131675724750761294346013e-05	0.000000000000000000000000000000e+00
-4.925164799951015993428882211447e+03	-2.149052366133707726034499096990e-05	-5.856075412630635905475440239343e-05	0.000000000000000000000000000000e+00
-4.925064799951015629631001502275e+03	-2.178968833583578315572434891401e-05	-5.861032608113024008423055932759e-05	0.000000000000000000000000000000e+00
-4.924964799951015265833120793104e+03	-2.209024561127509960053658111256e-05	-5.865944933073574077842665674964e-05	0.000000000000000000000000000000e+00
-4.924864799951014902035240083933e+03	-2.239219428909401771675934111894e-05	-5.870812602703886275709935227418e-05	0.000000000000000000000000000000e+00
-4.924764799951014538237359374762e+03	-2.269553315010413506143741035892e-05	-5.875635832429756564773692950610e-05	0.000000000000000000000000000000e+00
-4.924664799951014174439478665590e+03	-2.300026095448544079073716073225e-05	-5.880414837904449911702015052484e-05	0.000000000000000000000000000000e+00
-4.924564799951013810641597956419e+03	-2.330637644178245318970707500306e-05	-5.885149835001967391591090605907e-05	0.000000000000000000000000000000e+00
-4.924464799951013446843717247248e+03	-2.361387833090075022532579318568e-05	-5.889841039810307193836866335168e-05	0.000000000000000000000000000000e+00
-4.924364799951013083045836538076e+03	-2.392276532010386601778337278823e-05	-5.894488668624717496490397761200e-05	0.000000000000000000000000000000e+00
-4.924264799951012719247955828905e+03	-2.423303608701054645373218487947e-05	-5.899092937940949340613200346795e-05	0.000000000000000000000000000000e+00
-4.924164799951012355450075119734e+03	-2.454468928859239443469354713390e-05	-5.903654064448495952105444573021e-05	0.000000000000000000000000000000e+00
-4.924064799951011991652194410563e+03	-2.485772356117185393864325859692e-05	-5.908172265023835451665940032839e-05	0.000000000000000000000000000000e+00
-4.923964799951011627854313701391e+03	-2.517213752042060065741181651422e-05	-5.912647756723660012224963455907e-05	0.000000000000000000000000000000e+00
-4.923864799951011264056432992220e+03	-2.548792976135829516418605800165e-05	-5.917080756778105694003444536833e-05	0.000000000000000000000000000000e+00
-4.923764799951010900258552283049e+03	-2.580509885835169522298043753850e-05	-5.921471482583974825682215925582e-05	0.000000000000000000000000000000e+00
-4.923664799951010536460671573877e+03	-2.612364336511416112139583045604e-05	-5.925820151697953642186758593802e-05	0.000000000000000000000000000000e+00
-4.923564799951010172662790864706e+03	-2.644356181470549981655723814633e-05	-5.930126981829825179087442577064e-05	0.000000000000000000000000000000e+00
-4.923464799951009808864910155535e+03	-2.676485271953222582126154238669e-05	-5.934392190835680134120694306787e-05	0.000000000000000000000000000000e+00
-4.923364799951009445067029446363e+03	-2.708751457134816429143595040152e-05	-5.938615996711118241941154693997e-05	0.000000000000000000000000000000e+00
-4.923264799951009081269148737192e+03	-2.741154584125545391314754395395e-05	-5.942798617584451004126552819962e-05	0.000000000000000000000000000000e+00
-4.923164799951008717471268028021e+03	-2.773694497970588521465994114035e-05	-5.946940271709895610039928182111e-05	0.000000000000000000000000000000e+00
-4.923064799951008353673387318850e+03	-2.806371041650265223056821828340e-05	-5.951041177460769535318210743391e-05	0.000000000000000000000000000000e+00
-4.922964799951007989875506609678e+03	-2.839184056080245653163988961420e-05	-5.955101553322677008844507340335e-05	0.000000000000000000000000000000e+00
-4.922864799951007626077625900507e+03	-2.872133380111799750167983491522e-05	-5.959121617886694802094030287698e-05	0.000000000000000000000000000000e+00
-4.922764799951007262279745191336e+03	-2.905218850532084208515559708985e-05	-5.963101589842553952721879162446e-05	0.000000000000000000000000000000e+00
-4.922664799951006898481864482164e+03	-2.938440302064462995986979243490e-05	-5.967041687971816744766317963666e-05	0.000000000000000000000000000000e+00
-4.922564799951006534683983772993e+03	-2.971797567368871577863330413205e-05	-5.970942131141053688852052272473e-05	0.000000000000000000000000000000e+00
-4.922464799951006170886103063822e+03	-3.005290477042214344785379942504e-05	-5.974803138295013048503570574077e-05	0.000000000000000000000000000000e+00
-4.922364799951005807088222354650e+03	-3.038918859618802020567535082662e-05	-5.978624928449791721711201186729e-05	0.000000000000000000000000000000e+00
-4.922264799951005443290341645479e+03	-3.072682541570823967769232609726e-05	-5.982407720686001379112664566584e-05	0.000000000000000000000000000000e+00
-4.922164799951005079492460936308e+03	-3.106581347308860134408259323635e-05	-5.986151734141933246921910005689e-05	0.000000000000000000000000000000e+00
-4.922064799951004715694580227137e+03	-3.140615099182432641816004048607e-05	-5.989857188006718146473447705880e-05	0.000000000000000000000000000000e+00
-4.921964799951004351896699517965e+03	-3.174783617480589559744705296929e-05	-5.993524301513487211393038656126e-05	0.000000000000000000000000000000e+00
-4.921864799951003988098818808794e+03	-3.209086720432533066001135058087e-05	-5.997153293932529216636595492673e-05	0.000000000000000000000000000000e+00
-4.921764799951003624300938099623e+03	-3.243524224208277421640025939276e-05	-6.000744384564445197023652145418e-05	0.000000000000000000000000000000e+00
-4.921664799951003260503057390451e+03	-3.278095942919353702376186743273e-05	-6.004297792733304421023549091174e-05	0.000000000000000000000000000000e+00
-4.921564799951002896705176681280e+03	-3.312801688619544345556361397698e-05	-6.007813737779794265904398375966e-05	0.000000000000000000000000000000e+00
-4.921464799951002532907295972109e+03	-3.347641271305660387591629501003e-05	-6.011292439054371448134764244209e-05	0.000000000000000000000000000000e+00
-4.921364799951002169109415262938e+03	-3.382614498918355970839486057677e-05	-6.014734115910413253785343767888e-05	0.000000000000000000000000000000e+00
-4.921264799951001805311534553766e+03	-3.417721177342976731803811385468e-05	-6.018138987697365380798858458533e-05	0.000000000000000000000000000000e+00
-4.921164799951001441513653844595e+03	-3.452961110410450879795382639337e-05	-6.021507273753887748380872468879e-05	0.000000000000000000000000000000e+00
-4.921064799951001077715773135424e+03	-3.488334099898216189789348917749e-05	-6.024839193401003016896042008277e-05	0.000000000000000000000000000000e+00
-4.920964799951000713917892426252e+03	-3.523839945531184264732385558183e-05	-6.028134965935243074885291347798e-05	0.000000000000000000000000000000e+00
-4.920864799951000350120011717081e+03	-3.559478444982742744925885425289e-05	-6.031394810621792137951199808121e-05	0.000000000000000000000000000000e+00
-4.920764799950999986322131007910e+03	-3.595249393875795464485187191706e-05	-6.034618946687635268654251174958e-05	0.000000000000000000000000000000e+00
-4.920664799950999622524250298738e+03	-3.631152585783842587753914021853e-05	-6.037807593314701475398220686941e-05	0.000000000000000000000000000000e+00
-4.920564799950999258726369589567e+03	-3.667187812232094627036202427739e-05	-6.040960969633009521820993237284e-05	0.000000000000000000000000000000e+00
-4.920464799950998894928488880396e+03	-3.703354862698628473163114938060e-05	-6.044079294713813058559023771998e-05	0.000000000000000000000000000000e+00
-4.920364799950998531130608171225e+03	-3.739653524615577307376942939321e-05	-6.047162787562746432638155491546e-05	0.000000000000000000000000000000e+00
-4.920264799950998167332727462053e+03	-3.776083583370361170796977723363e-05	-6.050211667112971174490795855938e-05	0.000000000000000000000000000000e+00
-4.920164799950997803534846752882e+03	-3.812644822306955480961318527555e-05	-6.053226152218321807346734786393e-05	0.000000000000000000000000000000e+00
-4.920064799950997439736966043711e+03	-3.849337022727197495444717567636e-05	-6.056206461646453689503036277308e-05	0.000000000000000000000000000000e+00
-4.919964799950997075939085334539e+03	-3.886159963892125979167957439131e-05	-6.059152814071992211846645615125e-05	0.000000000000000000000000000000e+00
-4.919864799950996712141204625368e+03	-3.923113423023366272673201349264e-05	-6.062065428069681317750638793740e-05	0.000000000000000000000000000000e+00
-4.919764799950996348343323916197e+03	-3.960197175304548564090875717447e-05	-6.064944522107535411102260947125e-05	0.000000000000000000000000000000e+00
-4.919664799950995984545443207026e+03	-3.997410993882764785808947571866e-05	-6.067790314539990586704606978508e-05	0.000000000000000000000000000000e+00
-4.919564799950995620747562497854e+03	-4.034754649870064813470954545593e-05	-6.070603023601059248810091206749e-05	0.000000000000000000000000000000e+00
-4.919464799950995256949681788683e+03	-4.072227912344988579170998455048e-05	-6.073382867397486084906632619607e-05	0.000000000000000000000000000000e+00
-4.919364799950994893151801079512e+03	-4.109830548354136131724775871099e-05	-6.076130063901903361877482323550e-05	0.000000000000000000000000000000e+00
-4.919264799950994529353920370340e+03	-4.147562322913779709774792503474e-05	-6.078844830945992320798271224547e-05	0.000000000000000000000000000000e+00
-4.919164799950994165556039661169e+03	-4.185422999011507663334394346855e-05	-6.081527386213645926986773315726e-05	0.000000000000000000000000000000e+00
-4.919064799950993801758158951998e+03	-4.223412337607911065792340443714e-05	-6.084177947234129587173595554717e-05	0.000000000000000000000000000000e+00
-4.918964799950993437960278242826e+03	-4.261530097638303529608908015724e-05	-6.086796731375252031068234792599e-05	0.000000000000000000000000000000e+00
-4.918864799950993074162397533655e+03	-4.299776036014485745351612622223e-05	-6.089383955836530771914272275325e-05	0.000000000000000000000000000000e+00
-4.918764799950992710364516824484e+03	-4.338149907626541191543387276930e-05	-6.091939837642366376187219589866e-05	0.000000000000000000000000000000e+00
-4.918664799950992346566636115313e+03	-4.376651465344673179718587574527e-05	-6.094464593635218088545080217244e-05	0.000000000000000000000000000000e+00
-4.918564799950991982768755406141e+03	-4.415280460021079168928676006445e-05	-6.096958440468779456778911085557e-05	0.000000000000000000000000000000e+00
-4.918464799950991618970874696970e+03	-4.454036640491861672071227662428e-05	-6.099421594601164121158751174612e-05	0.000000000000000000000000000000e+00
-4.918364799950991255172993987799e+03	-4.492919753578980497426761941959e-05	-6.101854272288088215647761103355e-05	0.000000000000000000000000000000e+00
-4.918264799950990891375113278627e+03	-4.531929544092238871513464437690e-05	-6.104256689576058867753582948268e-05	0.000000000000000000000000000000e+00
-4.918164799950990527577232569456e+03	-4.571065754831310219523377025297e-05	-6.106629062295568797016920292720e-05	0.000000000000000000000000000000e+00
-4.918064799950990163779351860285e+03	-4.610328126587799504702835928782e-05	-6.108971606054291591126476079765e-05	0.000000000000000000000000000000e+00
-4.917964799950989799981471151114e+03	-4.649716398147347258193451402519e-05	-6.111284536230283080671110695903e-05	0.000000000000000000000000000000e+00
-4.917864799950989436183590441942e+03	-4.689230306291766134938261978427e-05	-6.113568067965184746771073465155e-05	0.000000000000000000000000000000e+00
-4.917764799950989072385709732771e+03	-4.728869585801220160048430329880e-05	-6.115822416157435260225527784428e-05	0.000000000000000000000000000000e+00
-4.917664799950988708587829023600e+03	-4.768633969456437856487829307639e-05	-6.118047795455483375912791865758e-05	0.000000000000000000000000000000e+00
-4.917564799950988344789948314428e+03	-4.808523188040965352712738378749e-05	-6.120244420251006248201441906076e-05	0.000000000000000000000000000000e+00
-4.917464799950987980992067605257e+03	-4.848536970343456759761219254656e-05	-6.122412504672134522624993291373e-05	0.000000000000000000000000000000e+00
-4.917364799950987617194186896086e+03	-4.888675043160000462539455101663e-05	-6.124552262576680138062013014633e-05	0.000000000000000000000000000000e+00
-4.917264799950987253396306186914e+03	-4.928937131296488779194989171550e-05	-6.126663907545370905179810128161e-05	0.000000000000000000000000000000e+00
-4.917164799950986889598425477743e+03	-4.969322957571016080796991176705e-05	-6.128747652875089150636273016559e-05	0.000000000000000000000000000000e+00
-4.917064799950986525800544768572e+03	-5.009832242816322989608854299171e-05	-6.130803711572115782292569097223e-05	0.000000000000000000000000000000e+00
-4.916964799950986162002664059401e+03	-5.050464705882275813931397978607e-05	-6.132832296345385196447569375877e-05	0.000000000000000000000000000000e+00
-4.916864799950985798204783350229e+03	-5.091220063638381219516676479131e-05	-6.134833619599736119314126181479e-05	0.000000000000000000000000000000e+00
-4.916764799950985434406902641058e+03	-5.132098030976341558563255662584e-05	-6.136807893429177356275222576798e-05	0.000000000000000000000000000000e+00
-4.916664799950985070609021931887e+03	-5.173098320812644080029379933805e-05	-6.138755329610157606898268589646e-05	0.000000000000000000000000000000e+00
-4.916564799950984706811141222715e+03	-5.214220644091192830406680802646e-05	-6.140676139594836635202113050980e-05	0.000000000000000000000000000000e+00
-4.916464799950984343013260513544e+03	-5.255464709785973758185417814559e-05	-6.142570534504369992451211501816e-05	0.000000000000000000000000000000e+00
-4.916364799950983979215379804373e+03	-5.296830224903761153527545491038e-05	-6.144438725122197805707940920783e-05	0.000000000000000000000000000000e+00
-4.916264799950983615417499095201e+03	-5.338316894486856614004954835195e-05	-6.146280921887336276890345665436e-05	0.000000000000000000000000000000e+00
-4.916164799950983251619618386030e+03	-5.379924421615870023171898650638e-05	-6.148097334887682734357039482376e-05	0.000000000000000000000000000000e+00
-4.916064799950982887821737676859e+03	-5.421652507412535765708022639231e-05	-6.149888173853324750250254338013e-05	0.000000000000000000000000000000e+00
-4.915964799950982524023856967688e+03	-5.463500851042567567263791294963e-05	-6.151653648149854678849751676850e-05	0.000000000000000000000000000000e+00
-4.915864799950982160225976258516e+03	-5.505469149718549926129235183581e-05	-6.153393966771696392201174141690e-05	0.000000000000000000000000000000e+00
-4.915764799950981796428095549345e+03	-5.547557098702865459099661804565e-05	-6.155109338335433370997112900724e-05	0.000000000000000000000000000000e+00
-4.915664799950981432630214840174e+03	-5.589764391310664260175550266396e-05	-6.156799971073151703238046650313e-05	0.000000000000000000000000000000e+00
-4.915564799950981068832334131002e+03	-5.632090718912865107701262723516e-05	-6.158466072825783082893280617753e-05	0.000000000000000000000000000000e+00
-4.915464799950980705034453421831e+03	-5.674535770939197329085224019707e-05	-6.160107851036465426847188453507e-05	0.000000000000000000000000000000e+00
-4.915364799950980341236572712660e+03	-5.717099234881279257343422717241e-05	-6.161725512743899426087307302780e-05	0.000000000000000000000000000000e+00
-4.915264799950979977438692003489e+03	-5.759780796295732601839875708372e-05	-6.163319264575729491441313800948e-05	0.000000000000000000000000000000e+00
-4.915164799950979613640811294317e+03	-5.802580138807336121355845426351e-05	-6.164889312741916567797706427712e-05	0.000000000000000000000000000000e+00
-4.915064799950979249842930585146e+03	-5.845496944112215211356020638789e-05	-6.166435863028131277117221964446e-05	0.000000000000000000000000000000e+00
-4.914964799950978886045049875975e+03	-5.888530891981069438330734233666e-05	-6.167959120789151127202398772198e-05	0.000000000000000000000000000000e+00
-4.914864799950978522247169166803e+03	-5.931681660262433955456071177359e-05	-6.169459290942267207236149317851e-05	0.000000000000000000000000000000e+00
-4.914764799950978158449288457632e+03	-5.974948924885983608714518089400e-05	-6.170936577960700370089341948443e-05	0.000000000000000000000000000000e+00
-4.914664799950977794651407748461e+03	-6.018332359865868891454429578936e-05	-6.172391185867029611902823127423e-05	0.000000000000000000000000000000e+00
-4.914564799950977430853527039289e+03	-6.061831637304092556530962787598e-05	-6.173823318226623162174870884655e-05	0.000000000000000000000000000000e+00
-4.914464799950977067055646330118e+03	-6.105446427393921465017617711268e-05	-6.175233178141087192133951155881e-05	0.000000000000000000000000000000e+00
-4.914364799950976703257765620947e+03	-6.149176398423333671488383300741e-05	-6.176620968241717233616905335936e-05	0.000000000000000000000000000000e+00
-4.914264799950976339459884911776e+03	-6.193021216778506166881351768794e-05	-6.177986890682965860979725114532e-05	0.000000000000000000000000000000e+00
-4.914164799950975975662004202604e+03	-6.236980546947335825053865265843e-05	-6.179331147135914438766474132692e-05	0.000000000000000000000000000000e+00
-4.914064799950975611864123493433e+03	-6.281054051523000329292772958567e-05	-6.180653938781761132410796921732e-05	0.000000000000000000000000000000e+00
-4.913964799950975248066242784262e+03	-6.325241391207553657768936083983e-05	-6.181955466305315695201005876669e-05	0.000000000000000000000000000000e+00
-4.913864799950974884268362075090e+03	-6.369542224815558160815054389303e-05	-6.183235929888502386761461870890e-05	0.000000000000000000000000000000e+00
-4.913764799950974520470481365919e+03	-6.413956209277754585279529564446e-05	-6.184495529203883220324688974046e-05	0.000000000000000000000000000000e+00
-4.913664799950974156672600656748e+03	-6.458482999644768690703650060314e-05	-6.185734463408179854750773563055e-05	0.000000000000000000000000000000e+00
-4.913564799950973792874719947577e+03	-6.503122249090854457322097292860e-05	-6.186952931135814460084781929439e-05	0.000000000000000000000000000000e+00
-4.913464799950973429076839238405e+03	-6.547873608917669820128626412270e-05	-6.188151130492462780388618348582e-05	0.000000000000000000000000000000e+00
-4.913364799950973065278958529234e+03	-6.592736728558095771028646492340e-05	-6.189329259048609907078314362749e-05	0.000000000000000000000000000000e+00
-4.913264799950972701481077820063e+03	-6.637711255580086631804259678091e-05	-6.190487513833129091557483381081e-05	0.000000000000000000000000000000e+00
-4.913164799950972337683197110891e+03	-6.682796835690559629408052932931e-05	-6.191626091326863268356206493337e-05	0.000000000000000000000000000000e+00
-4.913064799950971973885316401720e+03	-6.727993112739318352574779957820e-05	-6.192745187456221486049789959338e-05	0.000000000000000000000000000000e+00
-4.912964799950971610087435692549e+03	-6.773299728723012800256364496221e-05	-6.193844997586787535451963160327e-05	0.000000000000000000000000000000e+00
-4.912864799950971246289554983377e+03	-6.818716323789141442891087452338e-05	-6.194925716516944840840663832893e-05	0.000000000000000000000000000000e+00
-4.912764799950970882491674274206e+03	-6.864242536240079033474370540091e-05	-6.195987538471502706436538909784e-05	0.000000000000000000000000000000e+00
-4.912664799950970518693793565035e+03	-6.909878002537150497221890566024e-05	-6.197030657095346957430326284566e-05	0.000000000000000000000000000000e+00
-4.912564799950970154895912855864e+03	-6.955622357304731926287005849829e-05	-6.198055265447096002021099003798e-05	0.000000000000000000000000000000e+00
-4.912464799950969791098032146692e+03	-7.001475233334394942565082065045e-05	-6.199061555992771801234381134904e-05	0.000000000000000000000000000000e+00
-4.912364799950969427300151437521e+03	-7.047436261589086297068423858647e-05	-6.200049720599485746520135309723e-05	0.000000000000000000000000000000e+00
-4.912264799950969063502270728350e+03	-7.093505071207335929608234215138e-05	-6.201019950529132668867043909344e-05	0.000000000000000000000000000000e+00
-4.912164799950968699704390019178e+03	-7.139681289507513817574335668326e-05	-6.201972436432102466202093138392e-05	0.000000000000000000000000000000e+00
-4.912064799950968335906509310007e+03	-7.185964541992105798252910009438e-05	-6.202907368341003928064597561232e-05	0.000000000000000000000000000000e+00
-4.911964799950967972108628600836e+03	-7.232354452352040890747431056695e-05	-6.203824935664403468060096313863e-05	0.000000000000000000000000000000e+00
-4.911864799950967608310747891665e+03	-7.278850642471048433459340776253e-05	-6.204725327180570632577827350218e-05	0.000000000000000000000000000000e+00
-4.911764799950967244512867182493e+03	-7.325452732430045037128468754517e-05	-6.205608731031248004057082612306e-05	0.000000000000000000000000000000e+00
-4.911664799950966880714986473322e+03	-7.372160340511567616465782304402e-05	-6.206475334715427880517141234762e-05	0.000000000000000000000000000000e+00
-4.911564799950966516917105764151e+03	-7.418973083204233526840448709194e-05	-6.207325325083145218119790031963e-05	0.000000000000000000000000000000e+00
-4.911464799950966153119225054979e+03	-7.465890575207240003295650065951e-05	-6.208158888329285481511715660830e-05	0.000000000000000000000000000000e+00
-4.911364799950965789321344345808e+03	-7.512912429434897480882288300919e-05	-6.208976209987404691441337245550e-05	0.000000000000000000000000000000e+00
-4.911264799950965425523463636637e+03	-7.560038257021200862068727177601e-05	-6.209777474923567090660941891755e-05	0.000000000000000000000000000000e+00
-4.911164799950965061725582927465e+03	-7.607267667324431954962993263081e-05	-6.210562867330195007103260662618e-05	0.000000000000000000000000000000e+00
-4.911064799950964697927702218294e+03	-7.654600267931801213863729493880e-05	-6.211332570719937690596063051274e-05	0.000000000000000000000000000000e+00
-4.910964799950964334129821509123e+03	-7.702035664664120650623607700069e-05	-6.212086767919546925840329487656e-05	0.000000000000000000000000000000e+00
-4.910864799950963970331940799952e+03	-7.749573461580516048341493728913e-05	-6.212825641063777039937304769168e-05	0.000000000000000000000000000000e+00
-4.910764799950963606534060090780e+03	-7.797213260983168990614355919888e-05	-6.213549371589297107189991953291e-05	0.000000000000000000000000000000e+00
-4.910664799950963242736179381609e+03	-7.844954663422100903623357393002e-05	-6.214258140228615351179086712108e-05	0.000000000000000000000000000000e+00
-4.910564799950962878938298672438e+03	-7.892797267699982848021544867834e-05	-6.214952127004022520376930183161e-05	0.000000000000000000000000000000e+00
-4.910464799950962515140417963266e+03	-7.940740670876988678908436902759e-05	-6.215631511221551526794049102875e-05	0.000000000000000000000000000000e+00
-4.910364799950962151342537254095e+03	-7.988784468275678021364355485545e-05	-6.216296471464951992405567615663e-05	0.000000000000000000000000000000e+00
-4.910264799950961787544656544924e+03	-8.036928253485915837808079009719e-05	-6.216947185589679703357490758719e-05	0.000000000000000000000000000000e+00
-4.910164799950961423746775835752e+03	-8.085171618369824521419669816069e-05	-6.217583830716905037711006443146e-05	0.000000000000000000000000000000e+00
-4.910064799950961059948895126581e+03	-8.133514153066773936639338726806e-05	-6.218206583227533590461227896995e-05	0.000000000000000000000000000000e+00
-4.909964799950960696151014417410e+03	-8.181955445998401275226052931089e-05	-6.218815618756248482599385818403e-05	0.000000000000000000000000000000e+00
-4.909864799950960332353133708239e+03	-8.230495083873670214644896470091e-05	-6.219411112185566222702176597537e-05	0.000000000000000000000000000000e+00
-4.909764799950959968555252999067e+03	-8.279132651693961247266889680319e-05	-6.219993237639910186806413427973e-05	0.000000000000000000000000000000e+00
-4.909664799950959604757372289896e+03	-8.327867732758195890886698808941e-05	-6.220562168479700361316264700662e-05	0.000000000000000000000000000000e+00
-4.909564799950959240959491580725e+03	-8.376699908667997491063667014899e-05	-6.221118077295463414701226501080e-05	0.000000000000000000000000000000e+00
-4.909464799950958877161610871553e+03	-8.425628759332883194275304328258e-05	-6.221661135901953611215819961444e-05	0.000000000000000000000000000000e+00
-4.909364799950958513363730162382e+03	-8.474653862975493868146814602227e-05	-6.222191515332298119168169536763e-05	0.000000000000000000000000000000e+00
-4.909264799950958149565849453211e+03	-8.523774796136853837240365816541e-05	-6.222709385832157226968452956584e-05	0.000000000000000000000000000000e+00
-4.909164799950957785767968744040e+03	-8.572991133681664500162250552862e-05	-6.223214916853899466957222852415e-05	0.000000000000000000000000000000e+00
-4.909064799950957421970088034868e+03	-8.622302448803637248998799069710e-05	-6.223708277050799778529893702128e-05	0.000000000000000000000000000000e+00
-4.908964799950957058172207325697e+03	-8.671708313030853493806604515015e-05	-6.224189634271249868535669236280e-05	0.000000000000000000000000000000e+00
-4.908864799950956694374326616526e+03	-8.721208296231159923673353917550e-05	-6.224659155552994321478066375164e-05	0.000000000000000000000000000000e+00
-4.908764799950956330576445907354e+03	-8.770801966617600359601980564150e-05	-6.225117007117377551737164020906e-05	0.000000000000000000000000000000e+00
-4.908664799950955966778565198183e+03	-8.820488890753878778207275335177e-05	-6.225563354363613795088017166535e-05	0.000000000000000000000000000000e+00
-4.908564799950955602980684489012e+03	-8.870268633559856216730388212000e-05	-6.225998361863073363251658287609e-05	0.000000000000000000000000000000e+00
-4.908464799950955239182803779840e+03	-8.920140758317076138360357528967e-05	-6.226422193353587871984117230184e-05	0.000000000000000000000000000000e+00
-4.908364799950954875384923070669e+03	-8.970104826674334520895254252437e-05	-6.226835011733778508461606415736e-05	0.000000000000000000000000000000e+00
-4.908264799950954511587042361498e+03	-9.020160398653270274194060363016e-05	-6.227236979057396495940146508019e-05	0.000000000000000000000000000000e+00
-4.908164799950954147789161652327e+03	-9.070307032653997670462731051089e-05	-6.227628256527686597711357396889e-05	0.000000000000000000000000000000e+00
-4.908064799950953783991280943155e+03	-9.120544285460765879594569049971e-05	-6.228009004491770949848983285335e-05	0.000000000000000000000000000000e+00
-4.907964799950953420193400233984e+03	-9.170871712247655096333920354823e-05	-6.228379382435049156988005059077e-05	0.000000000000000000000000000000e+00
-4.907864799950953056395519524813e+03	-9.221288866584305193505044506708e-05	-6.228739548975622782652633580014e-05	0.000000000000000000000000000000e+00
-4.907764799950952692597638815641e+03	-9.271795300441672835548012621132e-05	-6.229089661858733392111459048479e-05	0.000000000000000000000000000000e+00
-4.907664799950952328799758106470e+03	-9.322390564197826539130642409248e-05	-6.229429877951224989781481289342e-05	0.000000000000000000000000000000e+00
-4.907564799950951965001877397299e+03	-9.373074206643772904572892157304e-05	-6.229760353236024074917442927557e-05	0.000000000000000000000000000000e+00
-4.907464799950951601203996688128e+03	-9.423845774989311307578282450592e-05	-6.230081242806644091850043487568e-05	0.000000000000000000000000000000e+00
-4.907364799950951237406115978956e+03	-9.474704814868927893294070496921e-05	-6.230392700861702077498593954630e-05	0.000000000000000000000000000000e+00
-4.907264799950950873608235269785e+03	-9.525650870347713964920305373951e-05	-6.230694880699467834948845901266e-05	0.000000000000000000000000000000e+00
-4.907164799950950509810354560614e+03	-9.576683483927322319394920269175e-05	-6.230987934712418528041683041252e-05	0.000000000000000000000000000000e+00
-4.907064799950950146012473851442e+03	-9.627802196551952043385852464397e-05	-6.231272014381829867785134169367e-05	0.000000000000000000000000000000e+00
-4.906964799950949782214593142271e+03	-9.679006547614369901106484705977e-05	-6.231547270272374075029964135553e-05	0.000000000000000000000000000000e+00
-4.906864799950949418416712433100e+03	-9.730296074961957471932683105820e-05	-6.231813852026749013957723777324e-05	0.000000000000000000000000000000e+00
-4.906764799950949054618831723928e+03	-9.781670314902793524590440821243e-05	-6.232071908360323588601387134744e-05	0.000000000000000000000000000000e+00
-4.906664799950948690820951014757e+03	-9.833128802211770272661411906867e-05	-6.232321587055806178662153982373e-05	0.000000000000000000000000000000e+00
-4.906564799950948327023070305586e+03	-9.884671070136734024637326090357e-05	-6.232563034957932048864270857536e-05	0.000000000000000000000000000000e+00
-4.906464799950947963225189596415e+03	-9.936296650404663781050440540810e-05	-6.232796397968177863364164226212e-05	0.000000000000000000000000000000e+00
-4.906364799950947599427308887243e+03	-9.988005073227881002416450595405e-05	-6.233021821039489752686729717723e-05	0.000000000000000000000000000000e+00
-4.906264799950947235629428178072e+03	-1.003979586731028648223171262366e-04	-6.233239448171041196221364710794e-05	0.000000000000000000000000000000e+00
-4.906164799950946871831547468901e+03	-1.009166855985363110128835706369e-04	-6.233449422403005812497872595301e-05	0.000000000000000000000000000000e+00
-4.906064799950946508033666759729e+03	-1.014362267656381775280186041677e-04	-6.233651885811361320274825992271e-05	0.000000000000000000000000000000e+00
-4.905964799950946144235786050558e+03	-1.019565774165723037259292937939e-04	-6.233846979502705696902370435808e-05	0.000000000000000000000000000000e+00
-4.905864799950945780437905341387e+03	-1.024777327786710362685085318191e-04	-6.234034843609099086486624585746e-05	0.000000000000000000000000000000e+00
-4.905764799950945416640024632215e+03	-1.029996880644991157343487442333e-04	-6.234215617282935523613823791678e-05	0.000000000000000000000000000000e+00
-4.905664799950945052842143923044e+03	-1.035224384719179291499888129202e-04	-6.234389438691825499096188512027e-05	0.000000000000000000000000000000e+00
-4.905564799950944689044263213873e+03	-1.040459791841500877818127435148e-04	-6.234556445013508341277536084490e-05	0.000000000000000000000000000000e+00
-4.905464799950944325246382504702e+03	-1.045703053698442488734371424997e-04	-6.234716772430788991887773420331e-05	0.000000000000000000000000000000e+00
-4.905364799950943961448501795530e+03	-1.050954121831402897488047520902e-04	-6.234870556126491044929976981237e-05	0.000000000000000000000000000000e+00
-4.905264799950943597650621086359e+03	-1.056212947637347800708754186338e-04	-6.235017930278440956379931714437e-05	0.000000000000000000000000000000e+00
-4.905164799950943233852740377188e+03	-1.061479482369467251508601823851e-04	-6.235159028054467161665541663496e-05	0.000000000000000000000000000000e+00
-4.905064799950942870054859668016e+03	-1.066753677137836480706342690006e-04	-6.235293981607429008705983930483e-05	0.000000000000000000000000000000e+00
-4.904964799950942506256978958845e+03	-1.072035482910079293031660463420e-04	-6.235422922070270085499743561996e-05	0.000000000000000000000000000000e+00
-4.904864799950942142459098249674e+03	-1.077324850512034851461248829985e-04	-6.235545979551087810745235717746e-05	0.000000000000000000000000000000e+00
-4.904764799950941778661217540503e+03	-1.082621730628427036535049721167e-04	-6.235663283128234195273886797395e-05	0.000000000000000000000000000000e+00
-4.904664799950941414863336831331e+03	-1.087926073803537329329552130197e-04	-6.235774960845438287526665277483e-05	0.000000000000000000000000000000e+00
-4.904564799950941051065456122160e+03	-1.093237830441879862835435899271e-04	-6.235881139706951658326777865327e-05	0.000000000000000000000000000000e+00
-4.904464799950940687267575412989e+03	-1.098556950808880268042819206009e-04	-6.235981945672715569695815363005e-05	0.000000000000000000000000000000e+00
-4.904364799950940323469694703817e+03	-1.103883385031556688430851020932e-04	-6.236077503653562024987788703356e-05	0.000000000000000000000000000000e+00
-4.904264799950939959671813994646e+03	-1.109217083099204047063821021446e-04	-6.236167937506428371550321054784e-05	0.000000000000000000000000000000e+00
-4.904164799950939595873933285475e+03	-1.114557994864081295243243840964e-04	-6.236253370029603074198298884312e-05	0.000000000000000000000000000000e+00
-4.904064799950939232076052576303e+03	-1.119906070042101507190646092482e-04	-6.236333922957993172730972730733e-05	0.000000000000000000000000000000e+00
-4.903964799950938868278171867132e+03	-1.125261258213524685235784605908e-04	-6.236409716958417489250654508481e-05	0.000000000000000000000000000000e+00
-4.903864799950938504480291157961e+03	-1.130623508823653682086110561222e-04	-6.236480871624925585283011342241e-05	0.000000000000000000000000000000e+00
-4.903764799950938140682410448790e+03	-1.135992771183532698076393274711e-04	-6.236547505474143823951671539163e-05	0.000000000000000000000000000000e+00
-4.903664799950937776884529739618e+03	-1.141368994470648895499589881020e-04	-6.236609735940639050438133450527e-05	0.000000000000000000000000000000e+00
-4.903564799950937413086649030447e+03	-1.146752127729636723443146228973e-04	-6.236667679372317509012280112302e-05	0.000000000000000000000000000000e+00
-4.903464799950937049288768321276e+03	-1.152142119872985088656000551843e-04	-6.236721451025841378348196775150e-05	0.000000000000000000000000000000e+00
-4.903364799950936685490887612104e+03	-1.157538919681747236921018351374e-04	-6.236771165062075122399731785805e-05	0.000000000000000000000000000000e+00
-4.903264799950936321693006902933e+03	-1.162942475806253344932858495575e-04	-6.236816934541557591077653999179e-05	0.000000000000000000000000000000e+00
-4.903164799950935957895126193762e+03	-1.168352736766826635832899894396e-04	-6.236858871419997160222975507438e-05	0.000000000000000000000000000000e+00
-4.903064799950935594097245484591e+03	-1.173769650954500985522155342977e-04	-6.236897086543793976634586506691e-05	0.000000000000000000000000000000e+00
-4.902964799950935230299364775419e+03	-1.179193166631742730257603746225e-04	-6.236931689645592018656633515050e-05	0.000000000000000000000000000000e+00
-4.902864799950934866501484066248e+03	-1.184623231933173829501237950268e-04	-6.236962789339852840809347300777e-05	0.000000000000000000000000000000e+00
-4.902764799950934502703603357077e+03	-1.190059794866298959001987833872e-04	-6.236990493118453712968751734280e-05	0.000000000000000000000000000000e+00
-4.902664799950934138905722647905e+03	-1.195502803312234501231445249481e-04	-6.237014907346320996116978419010e-05	0.000000000000000000000000000000e+00
-4.902564799950933775107841938734e+03	-1.200952205026440788426106420772e-04	-6.237036137257081136377884211797e-05	0.000000000000000000000000000000e+00
-4.902464799950933411309961229563e+03	-1.206407947639456514033959311227e-04	-6.237054286948744185117843308319e-05	0.000000000000000000000000000000e+00
-4.902364799950933047512080520391e+03	-1.211869978657636396767588449208e-04	-6.237069459379410358342704645551e-05	0.000000000000000000000000000000e+00
-4.902264799950932683714199811220e+03	-1.217338245463891284112167845421e-04	-6.237081756363005056401777048691e-05	0.000000000000000000000000000000e+00
-4.902164799950932319916319102049e+03	-1.222812695318430695288342002769e-04	-6.237091278565040988746126515707e-05	0.000000000000000000000000000000e+00
-4.902064799950931956118438392878e+03	-1.228293275359508345771081261333e-04	-6.237098125498408758993901246370e-05	0.000000000000000000000000000000e+00
-4.901964799950931592320557683706e+03	-1.233779932604170111263425235748e-04	-6.237102395519193199797253202021e-05	0.000000000000000000000000000000e+00
-4.901864799950931228522676974535e+03	-1.239272613949004837700929027022e-04	-6.237104185822515457510856196066e-05	0.000000000000000000000000000000e+00
-4.901764799950930864724796265364e+03	-1.244771266170897590710997526742e-04	-6.237103592438406247672882942723e-05	0.000000000000000000000000000000e+00
-4.901664799950930500926915556192e+03	-1.250275835927785344527107813661e-04	-6.237100710227706215540294243382e-05	0.000000000000000000000000000000e+00
-4.901564799950930137129034847021e+03	-1.255786269759415652459005885433e-04	-6.237095632877987980667577883054e-05	0.000000000000000000000000000000e+00
-4.901464799950929773331154137850e+03	-1.261302514088107485767248361341e-04	-6.237088452899517483814240126350e-05	0.000000000000000000000000000000e+00
-4.901364799950929409533273428679e+03	-1.266824515219514783043175398802e-04	-6.237079261621232952137600102915e-05	0.000000000000000000000000000000e+00
-4.901264799950929045735392719507e+03	-1.272352219343393252195401066373e-04	-6.237068149186755035198043151112e-05	0.000000000000000000000000000000e+00
-4.901164799950928681937512010336e+03	-1.277885572534368256638476202269e-04	-6.237055204550428111776733119953e-05	0.000000000000000000000000000000e+00
-4.901064799950928318139631301165e+03	-1.283424520752706496189154972143e-04	-6.237040515473387346494921201767e-05	0.000000000000000000000000000000e+00
-4.900964799950927954341750591993e+03	-1.288969009845089314265920155123e-04	-6.237024168519652851487566902478e-05	0.000000000000000000000000000000e+00
-4.900864799950927590543869882822e+03	-1.294518985545389257695025886363e-04	-6.237006249052257729394849183890e-05	0.000000000000000000000000000000e+00
-4.900764799950927226745989173651e+03	-1.300074393475448804920885370606e-04	-6.236986841229396445144411709194e-05	0.000000000000000000000000000000e+00
-4.900664799950926862948108464479e+03	-1.305635179145861533671346688124e-04	-6.236966028000608434304213867350e-05	0.000000000000000000000000000000e+00
-4.900564799950926499150227755308e+03	-1.311201287956754914926227328920e-04	-6.236943891102992882247840755738e-05	0.000000000000000000000000000000e+00
-4.900464799950926135352347046137e+03	-1.316772665198577714745081790326e-04	-6.236920511057441121605116052251e-05	0.000000000000000000000000000000e+00
-4.900364799950925771554466336966e+03	-1.322349256052887667145512295974e-04	-6.236895967164912397799614307559e-05	0.000000000000000000000000000000e+00
-4.900264799950925407756585627794e+03	-1.327931005593142399587996971277e-04	-6.236870337502725897618760519947e-05	0.000000000000000000000000000000e+00
-4.900164799950925043958704918623e+03	-1.333517858785493068966149232679e-04	-6.236843698920892080112682309689e-05	0.000000000000000000000000000000e+00
-4.900064799950924680160824209452e+03	-1.339109760489579623900235905154e-04	-6.236816127038468402041943017267e-05	0.000000000000000000000000000000e+00
-4.899964799950924316362943500280e+03	-1.344706655459329319637212796223e-04	-6.236787696239944858885018152961e-05	0.000000000000000000000000000000e+00
-4.899864799950923952565062791109e+03	-1.350308488343756588203475876853e-04	-6.236758479671660696658230804701e-05	0.000000000000000000000000000000e+00
-4.899764799950923588767182081938e+03	-1.355915203687766703265216161611e-04	-6.236728549238249584042714790399e-05	0.000000000000000000000000000000e+00
-4.899664799950923224969301372766e+03	-1.361526745932959716039317710212e-04	-6.236697975599113244818405554781e-05	0.000000000000000000000000000000e+00
-4.899564799950922861171420663595e+03	-1.367143059418438728012945571066e-04	-6.236666828164931682121352451986e-05	0.000000000000000000000000000000e+00
-4.899464799950922497373539954424e+03	-1.372764088381619247865306210343e-04	-6.236635175094192376239049524500e-05	0.000000000000000000000000000000e+00
-4.899364799950922133575659245253e+03	-1.378389776959041529945382276168e-04	-6.236603083289761495239950095382e-05	0.000000000000000000000000000000e+00
-4.899264799950921769777778536081e+03	-1.384020069187184539052926091074e-04	-6.236570618395475434393715463699e-05	0.000000000000000000000000000000e+00
-4.899164799950921405979897826910e+03	-1.389654909003282625724884358220e-04	-6.236537844792770302667500592619e-05	0.000000000000000000000000000000e+00
-4.899064799950921042182017117739e+03	-1.395294240246144098875624717238e-04	-6.236504825597334448518405114470e-05	0.000000000000000000000000000000e+00
-4.898964799950920678384136408567e+03	-1.400938006656972508942593513837e-04	-6.236471622655800288014676935333e-05	0.000000000000000000000000000000e+00
-4.898864799950920314586255699396e+03	-1.406586151880189828385775419051e-04	-6.236438296542459172253081156612e-05	0.000000000000000000000000000000e+00
-4.898764799950919950788374990225e+03	-1.412238619464262071642041140862e-04	-6.236404906556008780841443561727e-05	0.000000000000000000000000000000e+00
-4.898664799950919586990494281054e+03	-1.417895352862526541382753864085e-04	-6.236371510716337107204515488590e-05	0.000000000000000000000000000000e+00
-4.898564799950919223192613571882e+03	-1.423556295434021785276806904008e-04	-6.236338165761328127933288412166e-05	0.000000000000000000000000000000e+00
-4.898464799950918859394732862711e+03	-1.429221390444319721158006331052e-04	-6.236304927143705419210345519687e-05	0.000000000000000000000000000000e+00
-4.898364799950918495596852153540e+03	-1.434890581066359659546255445051e-04	-6.236271849027902878289525423483e-05	0.000000000000000000000000000000e+00
-4.898264799950918131798971444368e+03	-1.440563810381284223522541099172e-04	-6.236238984286970681546191652700e-05	0.000000000000000000000000000000e+00
-4.898164799950917768001090735197e+03	-1.446241021379278250159894358973e-04	-6.236206384499511058087245496395e-05	0.000000000000000000000000000000e+00
-4.898064799950917404203210026026e+03	-1.451922156960409047207066768337e-04	-6.236174099946639813162735377361e-05	0.000000000000000000000000000000e+00
-4.897964799950917040405329316854e+03	-1.457607159935469089227094707795e-04	-6.236142179608988509158934432364e-05	0.000000000000000000000000000000e+00
-4.897864799950916676607448607683e+03	-1.463295973026819797938036238349e-04	-6.236110671163735106898445836876e-05	0.000000000000000000000000000000e+00
-4.897764799950916312809567898512e+03	-1.468988538869239117261311644569e-04	-6.236079620981660356741904660538e-05	0.000000000000000000000000000000e+00
-4.897664799950915949011687189341e+03	-1.474684800010769901521673341804e-04	-6.236049074124244847271147929035e-05	0.000000000000000000000000000000e+00
-4.897564799950915585213806480169e+03	-1.480384698913571014152606997172e-04	-6.236019074340791803773981216708e-05	0.000000000000000000000000000000e+00
-4.897464799950915221415925770998e+03	-1.486088177954769239553362014661e-04	-6.235989664065586478552266624931e-05	0.000000000000000000000000000000e+00
-4.897364799950914857618045061827e+03	-1.491795179427314989653585719509e-04	-6.235960884415082646284322898111e-05	0.000000000000000000000000000000e+00
-4.897264799950914493820164352655e+03	-1.497505645540838010477957542577e-04	-6.235932775185124335957931318575e-05	0.000000000000000000000000000000e+00
-4.897164799950914130022283643484e+03	-1.503219518422506883418426903987e-04	-6.235905374848200088868516166585e-05	0.000000000000000000000000000000e+00
-4.897064799950913766224402934313e+03	-1.508936740117889339658080460893e-04	-6.235878720550728387429784138618e-05	0.000000000000000000000000000000e+00
-4.896964799950913402426522225142e+03	-1.514657252591815014049897447634e-04	-6.235852848110374254796822723890e-05	0.000000000000000000000000000000e+00
-4.896864799950913038628641515970e+03	-1.520380997729239554248220622767e-04	-6.235827792013402446312519966654e-05	0.000000000000000000000000000000e+00
-4.896764799950912674830760806799e+03	-1.526107917336111169295115308486e-04	-6.235803585412059101261011972994e-05	0.000000000000000000000000000000e+00
-4.896664799950912311032880097628e+03	-1.531837953140239346611073401050e-04	-6.235780260121988631191736196513e-05	0.000000000000000000000000000000e+00
-4.896564799950911947234999388456e+03	-1.537571046792164111086803623962e-04	-6.235757846619679068550512468505e-05	0.000000000000000000000000000000e+00
-4.896464799950911583437118679285e+03	-1.543307139866028536781539237666e-04	-6.235736374039949428144807841434e-05	0.000000000000000000000000000000e+00
-4.896364799950911219639237970114e+03	-1.549046173860452884924604477490e-04	-6.235715870173458752652451142495e-05	0.000000000000000000000000000000e+00
-4.896264799950910855841357260942e+03	-1.554788090199409555068610355733e-04	-6.235696361464255815711815733593e-05	0.000000000000000000000000000000e+00
-4.896164799950910492043476551771e+03	-1.560532830233101288849167920247e-04	-6.235677873007359995824461229574e-05	0.000000000000000000000000000000e+00
-4.896064799950910128245595842600e+03	-1.566280335238840186896230877167e-04	-6.235660428546373321070234174712e-05	0.000000000000000000000000000000e+00
-4.895964799950909764447715133429e+03	-1.572030546421928080998153820502e-04	-6.235644050471130460898405711845e-05	0.000000000000000000000000000000e+00
-4.895864799950909400649834424257e+03	-1.577783404916540429922811039631e-04	-6.235628759815377178225836996006e-05	0.000000000000000000000000000000e+00
-4.895764799950909036851953715086e+03	-1.583538851786609944188172205415e-04	-6.235614576254481307600319173190e-05	0.000000000000000000000000000000e+00
-4.895664799950908673054073005915e+03	-1.589296828026713734489938634198e-04	-6.235601518103185746198097172410e-05	0.000000000000000000000000000000e+00
-4.895564799950908309256192296743e+03	-1.595057274562960460129179551814e-04	-6.235589602313384484117558814731e-05	0.000000000000000000000000000000e+00
-4.895464799950907945458311587572e+03	-1.600820132253880458995942692724e-04	-6.235578844471939292254392128712e-05	0.000000000000000000000000000000e+00
-4.895364799950907581660430878401e+03	-1.606585341891317232805580506039e-04	-6.235569258798527580989201624106e-05	0.000000000000000000000000000000e+00
-4.895264799950907217862550169230e+03	-1.612352844201320287587791968420e-04	-6.235560858143524140193014737577e-05	0.000000000000000000000000000000e+00
-4.895164799950906854064669460058e+03	-1.618122579845039600478923125237e-04	-6.235553653985915405297962843534e-05	0.000000000000000000000000000000e+00
-4.895064799950906490266788750887e+03	-1.623894489419622525969155724113e-04	-6.235547656431253025696714864523e-05	0.000000000000000000000000000000e+00
-4.894964799950906126468908041716e+03	-1.629668513459110973200238969838e-04	-6.235542874209634538196223019213e-05	0.000000000000000000000000000000e+00
-4.894864799950905762671027332544e+03	-1.635444592435341564819195614433e-04	-6.235539314673721987547505563043e-05	0.000000000000000000000000000000e+00
-4.894764799950905398873146623373e+03	-1.641222666758846337933114289953e-04	-6.235536983796795783546035307765e-05	0.000000000000000000000000000000e+00
-4.894664799950905035075265914202e+03	-1.647002676779755884518829933683e-04	-6.235535886170837018439155885474e-05	0.000000000000000000000000000000e+00
-4.894564799950904671277385205030e+03	-1.652784562788703304984233577457e-04	-6.235536025004651797167681825940e-05	0.000000000000000000000000000000e+00
-4.894464799950904307479504495859e+03	-1.658568265017729516982297743866e-04	-6.235537402122026738419957592185e-05	0.000000000000000000000000000000e+00
-4.894364799950903943681623786688e+03	-1.664353723641191545781076177590e-04	-6.235540017959914291245659967444e-05	0.000000000000000000000000000000e+00
-4.894264799950903579883743077517e+03	-1.670140878776670814633703576746e-04	-6.235543871566662775009215469169e-05	0.000000000000000000000000000000e+00
-4.894164799950903216085862368345e+03	-1.675929670485882790401110931100e-04	-6.235548960600268103386667473131e-05	0.000000000000000000000000000000e+00
-4.894064799950902852287981659174e+03	-1.681720038775589610730715195430e-04	-6.235555281326672942207589578345e-05	0.000000000000000000000000000000e+00
-4.893964799950902488490100950003e+03	-1.687511923598513253336195205634e-04	-6.235562828618091617098595502711e-05	0.000000000000000000000000000000e+00
-4.893864799950902124692220240831e+03	-1.693305264854249518428896958966e-04	-6.235571595951374323455601578203e-05	0.000000000000000000000000000000e+00
-4.893764799950901760894339531660e+03	-1.699100002390184450604126986661e-04	-6.235581575406402507228548204310e-05	0.000000000000000000000000000000e+00
-4.893664799950901397096458822489e+03	-1.704896076002411844929618212063e-04	-6.235592757664526258540305114764e-05	0.000000000000000000000000000000e+00
-4.893564799950901033298578113317e+03	-1.710693425436651837236168294254e-04	-6.235605132007026099854457568128e-05	0.000000000000000000000000000000e+00
-4.893464799950900669500697404146e+03	-1.716491990389171662812622942695e-04	-6.235618686313620852735423172319e-05	0.000000000000000000000000000000e+00
-4.893364799950900305702816694975e+03	-1.722291710507706144050316110494e-04	-6.235633407061001254410165239861e-05	0.000000000000000000000000000000e+00
-4.893264799950899941904935985804e+03	-1.728092525392381430694027644179e-04	-6.235649279321404231911374349551e-05	0.000000000000000000000000000000e+00
-4.893164799950899578107055276632e+03	-1.733894374596639282194027176232e-04	-6.235666286761222412791255687026e-05	0.000000000000000000000000000000e+00
-4.893064799950899214309174567461e+03	-1.739697197628161892159204260366e-04	-6.235684411639647517153206557339e-05	0.000000000000000000000000000000e+00
-4.892964799950898850511293858290e+03	-1.745500933949799152265086599201e-04	-6.235703634807347631001384069549e-05	0.000000000000000000000000000000e+00
-4.892864799950898486713413149118e+03	-1.751305522980496187212401393296e-04	-6.235723935705182426666309813967e-05	0.000000000000000000000000000000e+00
-4.892764799950898122915532439947e+03	-1.757110904096223329140524782588e-04	-6.235745292362953619801080318297e-05	0.000000000000000000000000000000e+00
-4.892664799950897759117651730776e+03	-1.762917016630906363091474409188e-04	-6.235767681398187952442752068904e-05	0.000000000000000000000000000000e+00
-4.892564799950897395319771021605e+03	-1.768723799877357856676074465696e-04	-6.235791078014959478402479131631e-05	0.000000000000000000000000000000e+00
-4.892464799950897031521890312433e+03	-1.774531193088210658144465714514e-04	-6.235815456002748440478972158374e-05	0.000000000000000000000000000000e+00
-4.892364799950896667724009603262e+03	-1.780339135476851665507158628543e-04	-6.235840787735327252726269531280e-05	0.000000000000000000000000000000e+00
-4.892264799950896303926128894091e+03	-1.786147566218357221959345260132e-04	-6.235867044169696627071985961521e-05	0.000000000000000000000000000000e+00
-4.892164799950895940128248184919e+03	-1.791956424450429595507383595532e-04	-6.235894194845043383979010798157e-05	0.000000000000000000000000000000e+00
-4.892064799950895576330367475748e+03	-1.797765649274334000696368152106e-04	-6.235922207881742986446821364055e-05	0.000000000000000000000000000000e+00
-4.891964799950895212532486766577e+03	-1.803575179755838059792588667918e-04	-6.235951049980393244825255250063e-05	0.000000000000000000000000000000e+00
-4.891864799950894848734606057405e+03	-1.809384954926150721864902548575e-04	-6.235980686420887323957035208721e-05	0.000000000000000000000000000000e+00
-4.891764799950894484936725348234e+03	-1.815194913782863892371538527826e-04	-6.236011081061519276385468613100e-05	0.000000000000000000000000000000e+00
-4.891664799950894121138844639063e+03	-1.821004995290893791696357206789e-04	-6.236042196338131588396330728941e-05	0.000000000000000000000000000000e+00
-4.891564799950893757340963929892e+03	-1.826815138383423668937827200054e-04	-6.236073993263291186366775731287e-05	0.000000000000000000000000000000e+00
-4.891464799950893393543083220720e+03	-1.832625281962848142001260010048e-04	-6.236106431425507455948431534409e-05	0.000000000000000000000000000000e+00
-4.891364799950893029745202511549e+03	-1.838435364901718350842674265522e-04	-6.236139468988482787315669186867e-05	0.000000000000000000000000000000e+00
-4.891264799950892665947321802378e+03	-1.844245326043687110712659960043e-04	-6.236173062690402422742624866103e-05	0.000000000000000000000000000000e+00
-4.891164799950892302149441093206e+03	-1.850055104204456233804587661496e-04	-6.236207167843260896003543258814e-05	0.000000000000000000000000000000e+00
-4.891064799950891938351560384035e+03	-1.855864638172724664054447085704e-04	-6.236241738332216932080148685813e-05	0.000000000000000000000000000000e+00
-4.890964799950891574553679674864e+03	-1.861673866711136882991228791440e-04	-6.236276726614998491219493681470e-05	0.000000000000000000000000000000e+00
-4.890864799950891210755798965693e+03	-1.867482728557232399789478360930e-04	-6.236312083721332207540688497005e-05	0.000000000000000000000000000000e+00
-4.890764799950890846957918256521e+03	-1.873291162424396867625109308619e-04	-6.236347759252413485223098810195e-05	0.000000000000000000000000000000e+00
-4.890664799950890483160037547350e+03	-1.879099107002813200031215989938e-04	-6.236383701380415897023296034618e-05	0.000000000000000000000000000000e+00
-4.890564799950890119362156838179e+03	-1.884906500960413771456058995568e-04	-6.236419856848034464109897800910e-05	0.000000000000000000000000000000e+00
-4.890464799950889755564276129007e+03	-1.890713282943834244124309273971e-04	-6.236456170968062817216298610035e-05	0.000000000000000000000000000000e+00
-4.890364799950889391766395419836e+03	-1.896519391579367123847749132537e-04	-6.236492587623015081133015513615e-05	0.000000000000000000000000000000e+00
-4.890264799950889027968514710665e+03	-1.902324765473916128987602602862e-04	-6.236529049264773509001630324988e-05	0.000000000000000000000000000000e+00
-4.890164799950888664170634001493e+03	-1.908129343215952456770667655661e-04	-6.236565496914283550453778071088e-05	0.000000000000000000000000000000e+00
-4.890064799950888300372753292322e+03	-1.913933063376471049605448415676e-04	-6.236601870161277380057163188809e-05	0.000000000000000000000000000000e+00
-4.889964799950887936574872583151e+03	-1.919735864509947674549916740716e-04	-6.236638107164042149101190748439e-05	0.000000000000000000000000000000e+00
-4.889864799950887572776991873980e+03	-1.925537685155296544880360043450e-04	-6.236674144649213987184194207813e-05	0.000000000000000000000000000000e+00
-4.889764799950887208979111164808e+03	-1.931338463836829296912944720077e-04	-6.236709917911622148151140621053e-05	0.000000000000000000000000000000e+00
-4.889664799950886845181230455637e+03	-1.937138139065213966825279578998e-04	-6.236745360814158905832932378033e-05	0.000000000000000000000000000000e+00
-4.889564799950886481383349746466e+03	-1.942936649338435051680151754994e-04	-6.236780405787692817872608364027e-05	0.000000000000000000000000000000e+00
-4.889464799950886117585469037294e+03	-1.948733933142754112550348866151e-04	-6.236814983831018581374866505129e-05	0.000000000000000000000000000000e+00
-4.889364799950885753787588328123e+03	-1.954529928953671461845653656297e-04	-6.236849024510838059368045271924e-05	0.000000000000000000000000000000e+00
-4.889264799950885389989707618952e+03	-1.960324575236887037488209273306e-04	-6.236882455961788741111151423979e-05	0.000000000000000000000000000000e+00
-4.889164799950885026191826909781e+03	-1.966117810449264258643858882536e-04	-6.236915204886496596949768678186e-05	0.000000000000000000000000000000e+00
-4.889064799950884662393946200609e+03	-1.971909573039792255150226552018e-04	-6.236947196555676367017012617922e-05	0.000000000000000000000000000000e+00
-4.888964799950884298596065491438e+03	-1.977699801450549452197513744522e-04	-6.236978354808267086505091381099e-05	0.000000000000000000000000000000e+00
-4.888864799950883934798184782267e+03	-1.983488434117668781312554537877e-04	-6.237008602051598781749325306478e-05	0.000000000000000000000000000000e+00
-4.888764799950883571000304073095e+03	-1.989275409472300993989068995660e-04	-6.237037859261603889651781607029e-05	0.000000000000000000000000000000e+00
-4.888664799950883207202423363924e+03	-1.995060665941581498974977115779e-04	-6.237066045983059847917368001546e-05	0.000000000000000000000000000000e+00
-4.888564799950882843404542654753e+03	-2.000844141949594760104824686664e-04	-6.237093080329875053376825766449e-05	0.000000000000000000000000000000e+00
-4.888464799950882479606661945581e+03	-2.006625775918341946738726599975e-04	-6.237118878985404635869466138942e-05	0.000000000000000000000000000000e+00
-4.888364799950882115808781236410e+03	-2.012405506268706415796965192300e-04	-6.237143357202810955465521747243e-05	0.000000000000000000000000000000e+00
-4.888264799950881752010900527239e+03	-2.018183271421421362198933557863e-04	-6.237166428805455270500956999058e-05	0.000000000000000000000000000000e+00
-4.888164799950881388213019818068e+03	-2.023959009798038011403165103985e-04	-6.237188006187332773699177890236e-05	0.000000000000000000000000000000e+00
-4.888064799950881024415139108896e+03	-2.029732659821892998795733742412e-04	-6.237208000313538799105200771677e-05	0.000000000000000000000000000000e+00
-4.887964799950880660617258399725e+03	-2.035504159919076562230283444777e-04	-6.237226320720777041854004929533e-05	0.000000000000000000000000000000e+00
-4.887864799950880296819377690554e+03	-2.041273448519402089820773404938e-04	-6.237242875517903014509490944306e-05	0.000000000000000000000000000000e+00
-4.887764799950879933021496981382e+03	-2.047040464057374854582593837193e-04	-6.237257571386504095226760435722e-05	0.000000000000000000000000000000e+00
-4.887664799950879569223616272211e+03	-2.052805144973161291174768017243e-04	-6.237270313581520233495864014017e-05	0.000000000000000000000000000000e+00
-4.887564799950879205425735563040e+03	-2.058567429713559085793783687279e-04	-6.237281005931899892456155010123e-05	0.000000000000000000000000000000e+00
-4.887464799950878841627854853868e+03	-2.064327256732966995016881339708e-04	-6.237289550841292583033964591621e-05	0.000000000000000000000000000000e+00
-4.887364799950878477829974144697e+03	-2.070084564494355477796971864990e-04	-6.237295849288782055661745085118e-05	0.000000000000000000000000000000e+00
-4.887264799950878114032093435526e+03	-2.075839291470237598508097320860e-04	-6.237299800829653373315103470631e-05	0.000000000000000000000000000000e+00
-4.887164799950877750234212726355e+03	-2.081591376143638845788719216046e-04	-6.237301303596197931625871868633e-05	0.000000000000000000000000000000e+00
-4.887064799950877386436332017183e+03	-2.087340757009069390839894886369e-04	-6.237300254298561847082077447268e-05	0.000000000000000000000000000000e+00
-4.886964799950877022638451308012e+03	-2.093087372573494719420195142590e-04	-6.237296548225622805534940074068e-05	0.000000000000000000000000000000e+00
-4.886864799950876658840570598841e+03	-2.098831161357307619093337525129e-04	-6.237290079245910278792769387834e-05	0.000000000000000000000000000000e+00
-4.886764799950876295042689889669e+03	-2.104572061895299082273647073293e-04	-6.237280739808562333038183256306e-05	0.000000000000000000000000000000e+00
-4.886664799950875931244809180498e+03	-2.110310012737630564524232701373e-04	-6.237268420944321739574078833357e-05	0.000000000000000000000000000000e+00
-4.886564799950875567446928471327e+03	-2.116044952450806242855163574745e-04	-6.237253012266563256382062574446e-05	0.000000000000000000000000000000e+00
-4.886464799950875203649047762156e+03	-2.121776819618644189819473000469e-04	-6.237234401972366988273210886007e-05	0.000000000000000000000000000000e+00
-4.886364799950874839851167052984e+03	-2.127505552843249444962964167516e-04	-6.237212476843621562598574126213e-05	0.000000000000000000000000000000e+00
-4.886264799950874476053286343813e+03	-2.133231090745985731021300280119e-04	-6.237187122248173383552011239672e-05	0.000000000000000000000000000000e+00
-4.886164799950874112255405634642e+03	-2.138953371968447712218180933874e-04	-6.237158222141002991527336529742e-05	0.000000000000000000000000000000e+00
-4.886064799950873748457524925470e+03	-2.144672335173433523614061613216e-04	-6.237125659065450211573228278539e-05	0.000000000000000000000000000000e+00
-4.885964799950873384659644216299e+03	-2.150387919045916758353786946145e-04	-6.237089314154469117407880718318e-05	0.000000000000000000000000000000e+00
-4.885864799950873020861763507128e+03	-2.156100062294018997015310201704e-04	-6.237049067131922297762408602395e-05	0.000000000000000000000000000000e+00
-4.885764799950872657063882797956e+03	-2.161808703649982336958412787453e-04	-6.237004796313914425053004375599e-05	0.000000000000000000000000000000e+00
-4.885664799950872293266002088785e+03	-2.167513781871141108521794382824e-04	-6.236956378610163771129132337379e-05	0.000000000000000000000000000000e+00
-4.885564799950871929468121379614e+03	-2.173215235740894675422335557968e-04	-6.236903689525407604339612976929e-05	0.000000000000000000000000000000e+00
-4.885464799950871565670240670443e+03	-2.178913004069679422002731028485e-04	-6.236846603160850954685606728489e-05	0.000000000000000000000000000000e+00
-4.885364799950871201872359961271e+03	-2.184607025695940198378036667393e-04	-6.236784992215646549786056684894e-05	0.000000000000000000000000000000e+00
-4.885264799950870838074479252100e+03	-2.190297239487102849784389002608e-04	-6.236718727988419474182746338187e-05	0.000000000000000000000000000000e+00
-4.885164799950870474276598542929e+03	-2.195983584340546203826638471668e-04	-6.236647680378822999457816278479e-05	0.000000000000000000000000000000e+00
-4.885064799950870110478717833757e+03	-2.201665999184573244574353312331e-04	-6.236571717889135071932749099233e-05	0.000000000000000000000000000000e+00
-4.884964799950869746680837124586e+03	-2.207344422979382557708366574545e-04	-6.236490707625894102696106902073e-05	0.000000000000000000000000000000e+00
-4.884864799950869382882956415415e+03	-2.213018794718040046717866253800e-04	-6.236404515301568638949158973617e-05	0.000000000000000000000000000000e+00
-4.884764799950869019085075706244e+03	-2.218689053427449564895312938972e-04	-6.236313005236266337680262061838e-05	0.000000000000000000000000000000e+00
-4.884664799950868655287194997072e+03	-2.224355138169324089432443702918e-04	-6.236216040359483596920708858846e-05	0.000000000000000000000000000000e+00
-4.884564799950868291489314287901e+03	-2.230016988041156082364646628946e-04	-6.236113482211886357813035441922e-05	0.000000000000000000000000000000e+00
-4.884464799950867927691433578730e+03	-2.235674542177188122565878458659e-04	-6.236005190947134274766228134723e-05	0.000000000000000000000000000000e+00
-4.884364799950867563893552869558e+03	-2.241327739749382995642495997046e-04	-6.235891025333740122181536147394e-05	0.000000000000000000000000000000e+00
-4.884264799950867200095672160387e+03	-2.246976519968392970675458153451e-04	-6.235770842756967148254321209322e-05	0.000000000000000000000000000000e+00
-4.884164799950866836297791451216e+03	-2.252620822084529619063614225283e-04	-6.235644499220763020599228587670e-05	0.000000000000000000000000000000e+00
-4.884064799950866472499910742044e+03	-2.258260585388733091265905938982e-04	-6.235511849349731718951395098571e-05	0.000000000000000000000000000000e+00
-4.883964799950866108702030032873e+03	-2.263895749213540309341397005483e-04	-6.235372746391147440701840931609e-05	0.000000000000000000000000000000e+00
-4.883864799950865744904149323702e+03	-2.269526252934053972640932039795e-04	-6.235227042216996966739889218800e-05	0.000000000000000000000000000000e+00
-4.883764799950865381106268614531e+03	-2.275152035968909937195536752341e-04	-6.235074587326068105887916237506e-05	0.000000000000000000000000000000e+00
-4.883664799950865017308387905359e+03	-2.280773037781245408256447504414e-04	-6.234915230846070665401276178486e-05	0.000000000000000000000000000000e+00
-4.883564799950864653510507196188e+03	-2.286389197879665506531882135377e-04	-6.234748820535798079049694120357e-05	0.000000000000000000000000000000e+00
-4.883464799950864289712626487017e+03	-2.292000455819210376524897032624e-04	-6.234575202787322916516549176080e-05	0.000000000000000000000000000000e+00
-4.883364799950863925914745777845e+03	-2.297606751202320668567985473274e-04	-6.234394222628234405632341452730e-05	0.000000000000000000000000000000e+00
-4.883264799950863562116865068674e+03	-2.303208023679804376110391572752e-04	-6.234205723723909835926049183286e-05	0.000000000000000000000000000000e+00
-4.883164799950863198318984359503e+03	-2.308804212951801233550536140982e-04	-6.234009548379823909252522851077e-05	0.000000000000000000000000000000e+00
-4.883064799950862834521103650331e+03	-2.314395258768747656169528781334e-04	-6.233805537543897392748631913761e-05	0.000000000000000000000000000000e+00
-4.882964799950862470723222941160e+03	-2.319981100932340866913050625442e-04	-6.233593530808881008360017306202e-05	0.000000000000000000000000000000e+00
-4.882864799950862106925342231989e+03	-2.325561679296502210021607703894e-04	-6.233373366414777269443880935995e-05	0.000000000000000000000000000000e+00
-4.882764799950861743127461522818e+03	-2.331136933768340735711327438295e-04	-6.233144881251301619700527778534e-05	0.000000000000000000000000000000e+00
-4.882664799950861379329580813646e+03	-2.336706804309114887500953283705e-04	-6.232907910860380163928229357850e-05	0.000000000000000000000000000000e+00
-4.882564799950861015531700104475e+03	-2.342271230935194460589382492444e-04	-6.232662289438679924843261792589e-05	0.000000000000000000000000000000e+00
-4.882464799950860651733819395304e+03	-2.347830153719022289182660756524e-04	-6.232407849840183823239558869034e-05	0.000000000000000000000000000000e+00
-4.882364799950860287935938686132e+03	-2.353383512790074036467175000453e-04	-6.232144423578798184213539679277e-05	0.000000000000000000000000000000e+00
-4.882264799950859924138057976961e+03	-2.358931248335818255633389295411e-04	-6.231871840830998190464973252034e-05	0.000000000000000000000000000000e+00
-4.882164799950859560340177267790e+03	-2.364473300602675366697408287919e-04	-6.231589930438515348432026996761e-05	0.000000000000000000000000000000e+00
-4.882064799950859196542296558619e+03	-2.370009609896976362271997507136e-04	-6.231298519911050704227911678501e-05	0.000000000000000000000000000000e+00
-4.881964799950858832744415849447e+03	-2.375540116585919615983801822523e-04	-6.230997435429039559180719454190e-05	0.000000000000000000000000000000e+00
-4.881864799950858468946535140276e+03	-2.381064761098528775092736387009e-04	-6.230686501846440579922142832814e-05	0.000000000000000000000000000000e+00
-4.881764799950858105148654431105e+03	-2.386583483926608213656489487775e-04	-6.230365542693572342321239876384e-05	0.000000000000000000000000000000e+00
-4.881664799950857741350773721933e+03	-2.392096225625698756745568518411e-04	-6.230034380179978335725227145403e-05	0.000000000000000000000000000000e+00
-4.881564799950857377552893012762e+03	-2.397602926816032049405630344197e-04	-6.229692835197336690539887671392e-05	0.000000000000000000000000000000e+00
-4.881464799950857013755012303591e+03	-2.403103528183483570367096060494e-04	-6.229340727322399721369722280784e-05	0.000000000000000000000000000000e+00
-4.881364799950856649957131594419e+03	-2.408597970480526729956938236654e-04	-6.228977874819975482992284732120e-05	0.000000000000000000000000000000e+00
-4.881264799950856286159250885248e+03	-2.414086194527183986454493824780e-04	-6.228604094645944562903122632136e-05	0.000000000000000000000000000000e+00
-4.881164799950855922361370176077e+03	-2.419568141211977962447277068492e-04	-6.228219202450314820936755344505e-05	0.000000000000000000000000000000e+00
-4.881064799950855558563489466906e+03	-2.425043751492881748035163047561e-04	-6.227823012580310010205542070594e-05	0.000000000000000000000000000000e+00
-4.880964799950855194765608757734e+03	-2.430512966398268390882941858422e-04	-6.227415338083499055620018136636e-05	0.000000000000000000000000000000e+00
-4.880864799950854830967728048563e+03	-2.435975727027859031020157187797e-04	-6.226995990710960568979837059800e-05	0.000000000000000000000000000000e+00
-4.880764799950854467169847339392e+03	-2.441431974553669951438772400820e-04	-6.226564780920482600635318393145e-05	0.000000000000000000000000000000e+00
-4.880664799950854103371966630220e+03	-2.446881650220959357640293507785e-04	-6.226121517879800338225032563244e-05	0.000000000000000000000000000000e+00
-4.880564799950853739574085921049e+03	-2.452324695349172530879633402634e-04	-6.225666009469871752489422700449e-05	0.000000000000000000000000000000e+00
-4.880464799950853375776205211878e+03	-2.457761051332886439307889858696e-04	-6.225198062288187124402316641181e-05	0.000000000000000000000000000000e+00
-4.880364799950853011978324502707e+03	-2.463190659642752180710778553419e-04	-6.224717481652119229883907136625e-05	0.000000000000000000000000000000e+00
-4.880264799950852648180443793535e+03	-2.468613461826439322600867942725e-04	-6.224224071602307405831622233450e-05	0.000000000000000000000000000000e+00
-4.880164799950852284382563084364e+03	-2.474029399509574821298951707860e-04	-6.223717634906074142216170219655e-05	0.000000000000000000000000000000e+00
-4.880064799950851920584682375193e+03	-2.479438414396683567318679930480e-04	-6.223197973060887752769915204354e-05	0.000000000000000000000000000000e+00
-4.879964799950851556786801666021e+03	-2.484840448272128930751190267756e-04	-6.222664886297850795476849228294e-05	0.000000000000000000000000000000e+00
-4.879864799950851192988920956850e+03	-2.490235443001048969841049185447e-04	-6.222118173585237282160326222069e-05	0.000000000000000000000000000000e+00
-4.879764799950850829191040247679e+03	-2.495623340530293723764365676487e-04	-6.221557632632051572114245674427e-05	0.000000000000000000000000000000e+00
-4.879664799950850465393159538507e+03	-2.501004082889360337002560008557e-04	-6.220983059891634699579282541393e-05	0.000000000000000000000000000000e+00
-4.879564799950850101595278829336e+03	-2.506377612191328725817218714411e-04	-6.220394250565304582537007327403e-05	0.000000000000000000000000000000e+00
-4.879464799950849737797398120165e+03	-2.511743870633793450017345882941e-04	-6.219790998606027402316465124699e-05	0.000000000000000000000000000000e+00
-4.879364799950849373999517410994e+03	-2.517102800499796126827700692985e-04	-6.219173096722132351287654072891e-05	0.000000000000000000000000000000e+00
-4.879264799950849010201636701822e+03	-2.522454344158755676352789976136e-04	-6.218540336381056196114747169901e-05	0.000000000000000000000000000000e+00
-4.879164799950848646403755992651e+03	-2.527798444067399109141947022295e-04	-6.217892507813128498590782289313e-05	0.000000000000000000000000000000e+00
-4.879064799950848282605875283480e+03	-2.533135042770687434844634200459e-04	-6.217229400015392073042957976625e-05	0.000000000000000000000000000000e+00
-4.878964799950847918807994574308e+03	-2.538464082902744823472263036024e-04	-6.216550800755453259297672596873e-05	0.000000000000000000000000000000e+00
-4.878864799950847555010113865137e+03	-2.543785507187782887750238103308e-04	-6.215856496575379629490609723064e-05	0.000000000000000000000000000000e+00
-4.878764799950847191212233155966e+03	-2.549099258441024965470000918089e-04	-6.215146272795622089425704448473e-05	0.000000000000000000000000000000e+00
-4.878664799950846827414352446795e+03	-2.554405279569629859739987587375e-04	-6.214419913518978992768293512228e-05	0.000000000000000000000000000000e+00
-4.878564799950846463616471737623e+03	-2.559703513573611784528982759923e-04	-6.213677201634595491808871203787e-05	0.000000000000000000000000000000e+00
-4.878464799950846099818591028452e+03	-2.564993903546761936512732305005e-04	-6.212917918821998124797451046319e-05	0.000000000000000000000000000000e+00
-4.878364799950845736020710319281e+03	-2.570276392677566814314038534661e-04	-6.212141845555161929343102045209e-05	0.000000000000000000000000000000e+00
-4.878264799950845372222829610109e+03	-2.575550924250124911439596697704e-04	-6.211348761106618213394953142981e-05	0.000000000000000000000000000000e+00
-4.878164799950845008424948900938e+03	-2.580817441645063409216831473714e-04	-6.210538443551593497035656632477e-05	0.000000000000000000000000000000e+00
-4.878064799950844644627068191767e+03	-2.586075888340451617124216010524e-04	-6.209710669772186401350888562689e-05	0.000000000000000000000000000000e+00
-4.877964799950844280829187482595e+03	-2.591326207912714413121590961708e-04	-6.208865215461581129122170530366e-05	0.000000000000000000000000000000e+00
-4.877864799950843917031306773424e+03	-2.596568344037544057677224795810e-04	-6.208001855128289405826719216108e-05	0.000000000000000000000000000000e+00
-4.877764799950843553233426064253e+03	-2.601802240490809297289442891810e-04	-6.207120362100438499229626554410e-05	0.000000000000000000000000000000e+00
-4.877664799950843189435545355082e+03	-2.607027841149463925907170391838e-04	-6.206220508530082278272205220659e-05	0.000000000000000000000000000000e+00
-4.877564799950842825637664645910e+03	-2.612245089992453720047216325639e-04	-6.205302065397558350552664752087e-05	0.000000000000000000000000000000e+00
-4.877464799950842461839783936739e+03	-2.617453931101621747608299006771e-04	-6.204364802515873660113815413197e-05	0.000000000000000000000000000000e+00
-4.877364799950842098041903227568e+03	-2.622654308662611508280726457798e-04	-6.203408488535125321801377840103e-05	0.000000000000000000000000000000e+00
-4.877264799950841734244022518396e+03	-2.627846166965769531854990592734e-04	-6.202432890946960757951045284386e-05	0.000000000000000000000000000000e+00
-4.877164799950841370446141809225e+03	-2.633029450407045808126016428474e-04	-6.201437776089067650635289208338e-05	0.000000000000000000000000000000e+00
-4.877064799950841006648261100054e+03	-2.638204103488892048393066325218e-04	-6.200422909149701840986201872852e-05	0.000000000000000000000000000000e+00
-4.876964799950840642850380390882e+03	-2.643370070821158320656385498637e-04	-6.199388054172246399330797883565e-05	0.000000000000000000000000000000e+00
-4.876864799950840279052499681711e+03	-2.648527297121990226914933774793e-04	-6.198332974059811352907783943422e-05	0.000000000000000000000000000000e+00
-4.876764799950839915254618972540e+03	-2.653675727218720659453254917537e-04	-6.197257430579860518638640742850e-05	0.000000000000000000000000000000e+00
-4.876664799950839551456738263369e+03	-2.658815306048763183431604684159e-04	-6.196161184368881703985604270102e-05	0.000000000000000000000000000000e+00
-4.876564799950839187658857554197e+03	-2.663945978660501082667388939029e-04	-6.195043994937081302358528045460e-05	0.000000000000000000000000000000e+00
-4.876464799950838823860976845026e+03	-2.669067690214176947517688009981e-04	-6.193905620673119546103213561850e-05	0.000000000000000000000000000000e+00
-4.876364799950838460063096135855e+03	-2.674180385982779010155263588189e-04	-6.192745818848880996060346504350e-05	0.000000000000000000000000000000e+00
-4.876264799950838096265215426683e+03	-2.679284011352926395642393142538e-04	-6.191564345624274846684176321077e-05	0.000000000000000000000000000000e+00
-4.876164799950837732467334717512e+03	-2.684378511825750578297100634728e-04	-6.190360956052070467731801572953e-05	0.000000000000000000000000000000e+00
-4.876064799950837368669454008341e+03	-2.689463833017779548564818448142e-04	-6.189135404082770893028492276144e-05	0.000000000000000000000000000000e+00
-4.875964799950837004871573299170e+03	-2.694539920661814932575928160929e-04	-6.187887442569514769540039988982e-05	0.000000000000000000000000000000e+00
-4.875864799950836641073692589998e+03	-2.699606720607810738006560047353e-04	-6.186616823273016253521144891536e-05	0.000000000000000000000000000000e+00
-4.875764799950836277275811880827e+03	-2.704664178823748847332875122618e-04	-6.185323296866536077476261823449e-05	0.000000000000000000000000000000e+00
-4.875664799950835913477931171656e+03	-2.709712241396512342681002216693e-04	-6.184006612940886498438336493777e-05	0.000000000000000000000000000000e+00
-4.875564799950835549680050462484e+03	-2.714750854532757746474802562631e-04	-6.182666520009472838070863076609e-05	0.000000000000000000000000000000e+00
-4.875464799950835185882169753313e+03	-2.719779964559786177881461899375e-04	-6.181302765513367548835116371819e-05	0.000000000000000000000000000000e+00
-4.875364799950834822084289044142e+03	-2.724799517926409088246220147056e-04	-6.179915095826411385211696103426e-05	0.000000000000000000000000000000e+00
-4.875264799950834458286408334970e+03	-2.729809461203816707032532296040e-04	-6.178503256260360653514401851893e-05	0.000000000000000000000000000000e+00
-4.875164799950834094488527625799e+03	-2.734809741086439982549194382955e-04	-6.177066991070054790494842089643e-05	0.000000000000000000000000000000e+00
-4.875064799950833730690646916628e+03	-2.739800304392814148980728194971e-04	-6.175606043458624599528511422974e-05	0.000000000000000000000000000000e+00
-4.874964799950833366892766207457e+03	-2.744781098066439040811248517571e-04	-6.174120155582733012866042399125e-05	0.000000000000000000000000000000e+00
-4.874864799950833003094885498285e+03	-2.749752069176635070439640440298e-04	-6.172609068557845669444200664699e-05	0.000000000000000000000000000000e+00
-4.874764799950832639297004789114e+03	-2.754713164919401916300167876273e-04	-6.171072522463539439772917116755e-05	0.000000000000000000000000000000e+00
-4.874664799950832275499124079943e+03	-2.759664332618270163668960925918e-04	-6.169510256348836700623916584618e-05	0.000000000000000000000000000000e+00
-4.874564799950831911701243370771e+03	-2.764605519725154029672675726204e-04	-6.167922008237580267300814718112e-05	0.000000000000000000000000000000e+00
-4.874464799950831547903362661600e+03	-2.769536673821201919892809328871e-04	-6.166307515133835430963527013404e-05	0.000000000000000000000000000000e+00
-4.874364799950831184105481952429e+03	-2.774457742617642648161324636646e-04	-6.164666513027328587775999224618e-05	0.000000000000000000000000000000e+00
-4.874264799950830820307601243258e+03	-2.779368673956631114255189096696e-04	-6.162998736898912973108249913068e-05	0.000000000000000000000000000000e+00
-4.874164799950830456509720534086e+03	-2.784269415812092355287654665830e-04	-6.161303920726075053319881202896e-05	0.000000000000000000000000000000e+00
-4.874064799950830092711839824915e+03	-2.789159916290561802391934076439e-04	-6.159581797488462601587039246809e-05	0.000000000000000000000000000000e+00
-4.873964799950829728913959115744e+03	-2.794040123632024995303790859680e-04	-6.157832099173456141816274111989e-05	0.000000000000000000000000000000e+00
-4.873864799950829365116078406572e+03	-2.798909986210754044337611912141e-04	-6.156054556781763431854564982970e-05	0.000000000000000000000000000000e+00
-4.873764799950829001318197697401e+03	-2.803769452536140839755962606006e-04	-6.154248900333051893775382357177e-05	0.000000000000000000000000000000e+00
-4.873664799950828637520316988230e+03	-2.808618471253531345341314384711e-04	-6.152414858871610859724493591827e-05	0.000000000000000000000000000000e+00
-4.873564799950828273722436279058e+03	-2.813456991145054470956909931090e-04	-6.150552160472042278072796195332e-05	0.000000000000000000000000000000e+00
-4.873464799950827909924555569887e+03	-2.818284961130449860905455850002e-04	-6.148660532244992077150619325110e-05	0.000000000000000000000000000000e+00
-4.873364799950827546126674860716e+03	-2.823102330267893513883470379966e-04	-6.146739700342904568278190602371e-05	0.000000000000000000000000000000e+00
-4.873264799950827182328794151545e+03	-2.827909047754820150329113648269e-04	-6.144789389965810730113993098911e-05	0.000000000000000000000000000000e+00
-4.873164799950826818530913442373e+03	-2.832705062928744495567845440576e-04	-6.142809325367150374321012495926e-05	0.000000000000000000000000000000e+00
-4.873064799950826454733032733202e+03	-2.837490325268080394553737999530e-04	-6.140799229859625482045443201073e-05	0.000000000000000000000000000000e+00
-4.872964799950826090935152024031e+03	-2.842264784392956131903185124088e-04	-6.138758825821079290196990996265e-05	0.000000000000000000000000000000e+00
-4.872864799950825727137271314859e+03	-2.847028390066027041423180055091e-04	-6.136687834700414680057928284995e-05	0.000000000000000000000000000000e+00
-4.872764799950825363339390605688e+03	-2.851781092193288657740679603592e-04	-6.134585977023536960441030263524e-05	0.000000000000000000000000000000e+00
-4.872664799950824999541509896517e+03	-2.856522840824884989022192094410e-04	-6.132452972399331887418116870947e-05	0.000000000000000000000000000000e+00
-4.872564799950824635743629187346e+03	-2.861253586155914079187934095927e-04	-6.130288539525673499608338090638e-05	0.000000000000000000000000000000e+00
-4.872464799950824271945748478174e+03	-2.865973278527233570125987149879e-04	-6.128092396195457703268055782431e-05	0.000000000000000000000000000000e+00
-4.872364799950823908147867769003e+03	-2.870681868426259758693419588127e-04	-6.125864259302677870214909328084e-05	0.000000000000000000000000000000e+00
-4.872264799950823544349987059832e+03	-2.875379306487769364222839563183e-04	-6.123603844848518054037184166205e-05	0.000000000000000000000000000000e+00
-4.872164799950823180552106350660e+03	-2.880065543494694790815913165716e-04	-6.121310867947485508631932926704e-05	0.000000000000000000000000000000e+00
-4.872064799950822816754225641489e+03	-2.884740530378917763333623813793e-04	-6.118985042833568956544693095978e-05	0.000000000000000000000000000000e+00
-4.871964799950822452956344932318e+03	-2.889404218222061337083272913873e-04	-6.116626082866432093879810460990e-05	0.000000000000000000000000000000e+00
-4.871864799950822089158464223146e+03	-2.894056558256278654898963065278e-04	-6.114233700537628779254212263439e-05	0.000000000000000000000000000000e+00
-4.871764799950821725360583513975e+03	-2.898697501865039535817736293666e-04	-6.111807607476856169827217346580e-05	0.000000000000000000000000000000e+00
-4.871664799950821361562702804804e+03	-2.903327000583914353250281070729e-04	-6.109347514458237672890089653421e-05	0.000000000000000000000000000000e+00
-4.871564799950820997764822095633e+03	-2.907945006101355202646208120143e-04	-6.106853131406626226246325828129e-05	0.000000000000000000000000000000e+00
-4.871464799950820633966941386461e+03	-2.912551470259473816552808767000e-04	-6.104324167403948236173411023842e-05	0.000000000000000000000000000000e+00
-4.871364799950820270169060677290e+03	-2.917146345054818395471640801730e-04	-6.101760330695573265186171241226e-05	0.000000000000000000000000000000e+00
-4.871264799950819906371179968119e+03	-2.921729582639146101906424402017e-04	-6.099161328696708791975364394311e-05	0.000000000000000000000000000000e+00
-4.871164799950819542573299258947e+03	-2.926301135320195554410938054701e-04	-6.096526867998832918422308368989e-05	0.000000000000000000000000000000e+00
-4.871064799950819178775418549776e+03	-2.930860955562452274322793321915e-04	-6.093856654376146727777885381272e-05	0.000000000000000000000000000000e+00
-4.870964799950818814977537840605e+03	-2.935408995987915758800468335465e-04	-6.091150392792063912291225524775e-05	0.000000000000000000000000000000e+00
-4.870864799950818451179657131433e+03	-2.939945209376861132849478863704e-04	-6.088407787405724117760913438602e-05	0.000000000000000000000000000000e+00
-4.870764799950818087381776422262e+03	-2.944469548668600259247463135637e-04	-6.085628541578536103645938326601e-05	0.000000000000000000000000000000e+00
-4.870664799950817723583895713091e+03	-2.948981966962237427458404237512e-04	-6.082812357880753429241818541762e-05	0.000000000000000000000000000000e+00
-4.870564799950817359786015003920e+03	-2.953482417517423958344680023913e-04	-6.079958938098073179152891487576e-05	0.000000000000000000000000000000e+00
-4.870464799950816995988134294748e+03	-2.957970853755111182575854300580e-04	-6.077067983238265859577062477648e-05	0.000000000000000000000000000000e+00
-4.870364799950816632190253585577e+03	-2.962447229258297455925519336972e-04	-6.074139193537835110150296946685e-05	0.000000000000000000000000000000e+00
-4.870264799950816268392372876406e+03	-2.966911497772775174568138378817e-04	-6.071172268468703165592709192211e-05	0.000000000000000000000000000000e+00
-4.870164799950815904594492167234e+03	-2.971363613207873995668284461402e-04	-6.068166906744924777661678860774e-05	0.000000000000000000000000000000e+00
-4.870064799950815540796611458063e+03	-2.975803529637200805363361766354e-04	-6.065122806329430952664710785527e-05	0.000000000000000000000000000000e+00
-4.869964799950815176998730748892e+03	-2.980231201299377518341982007399e-04	-6.062039664440799794026606961417e-05	0.000000000000000000000000000000e+00
-4.869864799950814813200850039721e+03	-2.984646582598775624815823359626e-04	-6.058917177560052417031877247666e-05	0.000000000000000000000000000000e+00
-4.869764799950814449402969330549e+03	-2.989049628106247484884971932217e-04	-6.055755041437481389632324635386e-05	0.000000000000000000000000000000e+00
-4.869664799950814085605088621378e+03	-2.993440292559856538701090755694e-04	-6.052552951099502212550795832158e-05	0.000000000000000000000000000000e+00
-4.869564799950813721807207912207e+03	-2.997818530865601553518640098872e-04	-6.049310600855535292571033001430e-05	0.000000000000000000000000000000e+00
-4.869464799950813358009327203035e+03	-3.002184298098141412847184028578e-04	-6.046027684304913665629122032641e-05	0.000000000000000000000000000000e+00
-4.869364799950812994211446493864e+03	-3.006537549501513400390662056338e-04	-6.042703894343817824959252948958e-05	0.000000000000000000000000000000e+00
-4.869264799950812630413565784693e+03	-3.010878240489851483986660785064e-04	-6.039338923172238331920150256060e-05	0.000000000000000000000000000000e+00
-4.869164799950812266615685075521e+03	-3.015206326648100804838081856474e-04	-6.035932462300964176623099821661e-05	0.000000000000000000000000000000e+00
-4.869064799950811902817804366350e+03	-3.019521763732727287835033713748e-04	-6.032484202558599598867003499514e-05	0.000000000000000000000000000000e+00
-4.868964799950811539019923657179e+03	-3.023824507672427793977809606929e-04	-6.028993834098605981248672480710e-05	0.000000000000000000000000000000e+00
-4.868864799950811175222042948008e+03	-3.028114514568834309687916928056e-04	-6.025461046406370169701074979152e-05	0.000000000000000000000000000000e+00
-4.868764799950810811424162238836e+03	-3.032391740697215425613675332528e-04	-6.021885528306300576712253858069e-05	0.000000000000000000000000000000e+00
-4.868664799950810447626281529665e+03	-3.036656142507176731233642374974e-04	-6.018266967968948356719482983834e-05	0.000000000000000000000000000000e+00
-4.868564799950810083828400820494e+03	-3.040907676623355788449176717592e-04	-6.014605052918155008931377913939e-05	0.000000000000000000000000000000e+00
-4.868464799950809720030520111322e+03	-3.045146299846116020974828852985e-04	-6.010899470038225052325245312268e-05	0.000000000000000000000000000000e+00
-4.868364799950809356232639402151e+03	-3.049371969152235182717869399482e-04	-6.007149905581127160951460108862e-05	0.000000000000000000000000000000e+00
-4.868264799950808992434758692980e+03	-3.053584641695593826157817396449e-04	-6.003356045173718338534007976648e-05	0.000000000000000000000000000000e+00
-4.868164799950808628636877983809e+03	-3.057784274807858349715106172084e-04	-5.999517573824993165246266535462e-05	0.000000000000000000000000000000e+00
-4.868064799950808264838997274637e+03	-3.061970825999160250412145511945e-04	-5.995634175933362182420172104003e-05	0.000000000000000000000000000000e+00
-4.867964799950807901041116565466e+03	-3.066144252958775376534383827476e-04	-5.991705535293951961298836161873e-05	0.000000000000000000000000000000e+00
-4.867864799950807537243235856295e+03	-3.070304513555796675078335411513e-04	-5.987731335105931599217116145795e-05	0.000000000000000000000000000000e+00
-4.867764799950807173445355147123e+03	-3.074451565839805854997435208276e-04	-5.983711257979863610331067169668e-05	0.000000000000000000000000000000e+00
-4.867664799950806809647474437952e+03	-3.078585368041541797841376126854e-04	-5.979644985945081243775348078806e-05	0.000000000000000000000000000000e+00
-4.867564799950806445849593728781e+03	-3.082705878573563547384583927169e-04	-5.975532200457088841116792821140e-05	0.000000000000000000000000000000e+00
-4.867464799950806082051713019609e+03	-3.086813056030913299254692105933e-04	-5.971372582404987943609578349147e-05	0.000000000000000000000000000000e+00
-4.867364799950805718253832310438e+03	-3.090906859191773969550154355090e-04	-5.967165812118927116372915642195e-05	0.000000000000000000000000000000e+00
-4.867264799950805354455951601267e+03	-3.094987247018124052952425806495e-04	-5.962911569377575489491263849295e-05	0.000000000000000000000000000000e+00
-4.867164799950804990658070892096e+03	-3.099054178656388686130540577324e-04	-5.958609533415622726542498766023e-05	0.000000000000000000000000000000e+00
-4.867064799950804626860190182924e+03	-3.103107613438089626943516829982e-04	-5.954259382931301354795888824967e-05	0.000000000000000000000000000000e+00
-4.866964799950804263062309473753e+03	-3.107147510880488728429726918989e-04	-5.949860796093932134706236403154e-05	0.000000000000000000000000000000e+00
-4.866864799950803899264428764582e+03	-3.111173830687230328594095052352e-04	-5.945413450551495856835973463639e-05	0.000000000000000000000000000000e+00
-4.866764799950803535466548055410e+03	-3.115186532748980387588777496433e-04	-5.940917023438224112315275693419e-05	0.000000000000000000000000000000e+00
-4.866664799950803171668667346239e+03	-3.119185577144060745984066596037e-04	-5.936371191382219878861919992730e-05	0.000000000000000000000000000000e+00
-4.866564799950802807870786637068e+03	-3.123170924139081214634949823505e-04	-5.931775630513097080339160460660e-05	0.000000000000000000000000000000e+00
-4.866464799950802444072905927896e+03	-3.127142534189567327738978885776e-04	-5.927130016469642507983411894301e-05	0.000000000000000000000000000000e+00
-4.866364799950802080275025218725e+03	-3.131100367940587553793052588702e-04	-5.922434024407504846686245425502e-05	0.000000000000000000000000000000e+00
-4.866264799950801716477144509554e+03	-3.135044386227371832932819817330e-04	-5.917687329006901997188044850517e-05	0.000000000000000000000000000000e+00
-4.866164799950801352679263800383e+03	-3.138974550075932824777513729941e-04	-5.912889604480354825699617293822e-05	0.000000000000000000000000000000e+00
-4.866064799950800988881383091211e+03	-3.142890820703678482657406068057e-04	-5.908040524580441242314537975133e-05	0.000000000000000000000000000000e+00
-4.865964799950800625083502382040e+03	-3.146793159520025169942347709195e-04	-5.903139762607573996344018096849e-05	0.000000000000000000000000000000e+00
-4.865864799950800261285621672869e+03	-3.150681528127005355359446792107e-04	-5.898186991417798800442506834685e-05	0.000000000000000000000000000000e+00
-4.865764799950799897487740963697e+03	-3.154555888319870971502056899993e-04	-5.893181883430617526908532055607e-05	0.000000000000000000000000000000e+00
-4.865664799950799533689860254526e+03	-3.158416202087695689136592758217e-04	-5.888124110636831055149917335534e-05	0.000000000000000000000000000000e+00
-4.865564799950799169891979545355e+03	-3.162262431613972312599569747249e-04	-5.883013344606403803192448687120e-05	0.000000000000000000000000000000e+00
-4.865464799950798806094098836184e+03	-3.166094539277206922588125959095e-04	-5.877849256496351298484706604519e-05	0.000000000000000000000000000000e+00
-4.865364799950798442296218127012e+03	-3.169912487651509224242940554461e-04	-5.872631517058650110372705621664e-05	0.000000000000000000000000000000e+00
-4.865264799950798078498337417841e+03	-3.173716239507180184725720906158e-04	-5.867359796648163367980763349685e-05	0.000000000000000000000000000000e+00
-4.865164799950797714700456708670e+03	-3.177505757811294791886913557732e-04	-5.862033765230597448904828472571e-05	0.000000000000000000000000000000e+00
-4.865064799950797350902575999498e+03	-3.181281005728282644529070211092e-04	-5.856653092390470187553891401322e-05	0.000000000000000000000000000000e+00
-4.864964799950796987104695290327e+03	-3.185041946620504205861523772114e-04	-5.851217447339104155666633655386e-05	0.000000000000000000000000000000e+00
-4.864864799950796623306814581156e+03	-3.188788544048824346449633182488e-04	-5.845726498922641626871526954190e-05	0.000000000000000000000000000000e+00
-4.864764799950796259508933871984e+03	-3.192520761773181550355338309544e-04	-5.840179915630077837158593001554e-05	0.000000000000000000000000000000e+00
-4.864664799950795895711053162813e+03	-3.196238563753152242367938651313e-04	-5.834577365601315929394612980197e-05	0.000000000000000000000000000000e+00
-4.864564799950795531913172453642e+03	-3.199941914148515115234872041583e-04	-5.828918516635241549002713346006e-05	0.000000000000000000000000000000e+00
-4.864464799950795168115291744471e+03	-3.203630777319807867477285956426e-04	-5.823203036197818446059043528962e-05	0.000000000000000000000000000000e+00
-4.864364799950794804317411035299e+03	-3.207305117828882857003436335219e-04	-5.817430591430202373301114326942e-05	0.000000000000000000000000000000e+00
-4.864264799950794440519530326128e+03	-3.210964900439458960014482702405e-04	-5.811600849156876668179586009622e-05	0.000000000000000000000000000000e+00
-4.864164799950794076721649616957e+03	-3.214610090117668551000507104476e-04	-5.805713475893806130821717115253e-05	0.000000000000000000000000000000e+00
-4.864064799950793712923768907785e+03	-3.218240652032600688028929347695e-04	-5.799768137856611230785547350663e-05	0.000000000000000000000000000000e+00
-4.863964799950793349125888198614e+03	-3.221856551556843213830749750315e-04	-5.793764500968760609725741184128e-05	0.000000000000000000000000000000e+00
-4.863864799950792985328007489443e+03	-3.225457754267017267471584496263e-04	-5.787702230869782557597449934583e-05	0.000000000000000000000000000000e+00
-4.863764799950792621530126780272e+03	-3.229044225944311796022700988829e-04	-5.781580992923498172903623570917e-05	0.000000000000000000000000000000e+00
-4.863664799950792257732246071100e+03	-3.232615932575012645221190776823e-04	-5.775400452226270108348551990396e-05	0.000000000000000000000000000000e+00
-4.863564799950791893934365361929e+03	-3.236172840351026229119280053226e-04	-5.769160273615270967655782596850e-05	0.000000000000000000000000000000e+00
-4.863464799950791530136484652758e+03	-3.239714915670403741834726396576e-04	-5.762860121676770675924056375194e-05	0.000000000000000000000000000000e+00
-4.863364799950791166338603943586e+03	-3.243242125137857779886008113834e-04	-5.756499660754442823521262462272e-05	0.000000000000000000000000000000e+00
-4.863264799950790802540723234415e+03	-3.246754435565276254022082369488e-04	-5.750078554957685917758264393385e-05	0.000000000000000000000000000000e+00
-4.863164799950790438742842525244e+03	-3.250251813972233590546712100888e-04	-5.743596468169967673858891665795e-05	0.000000000000000000000000000000e+00
-4.863064799950790074944961816072e+03	-3.253734227586496511631930506070e-04	-5.737053064057182180830729567589e-05	0.000000000000000000000000000000e+00
-4.862964799950789711147081106901e+03	-3.257201643844528731429333046066e-04	-5.730448006076027396126643109753e-05	0.000000000000000000000000000000e+00
-4.862864799950789347349200397730e+03	-3.260654030391988062766162048689e-04	-5.723780957482401613844319454572e-05	0.000000000000000000000000000000e+00
-4.862764799950788983551319688559e+03	-3.264091355084222439639218826812e-04	-5.717051581339812130200250805956e-05	0.000000000000000000000000000000e+00
-4.862664799950788619753438979387e+03	-3.267513585986761602900085854628e-04	-5.710259540527806948299882616737e-05	0.000000000000000000000000000000e+00
-4.862564799950788255955558270216e+03	-3.270920691375804449131659001893e-04	-5.703404497750419357808560061329e-05	0.000000000000000000000000000000e+00
-4.862464799950787892157677561045e+03	-3.274312639738702584817076068902e-04	-5.696486115544630810534135201273e-05	0.000000000000000000000000000000e+00
-4.862364799950787528359796851873e+03	-3.277689399774441170003214107709e-04	-5.689504056288850736668519236794e-05	0.000000000000000000000000000000e+00
-4.862264799950787164561916142702e+03	-3.281050940394113256751151830315e-04	-5.682457982211411946435464237481e-05	0.000000000000000000000000000000e+00
-4.862164799950786800764035433531e+03	-3.284397230721393043384459531353e-04	-5.675347555399082972397289958977e-05	0.000000000000000000000000000000e+00
-4.862064799950786436966154724360e+03	-3.287728240093004791928799068756e-04	-5.668172437805595997167840138786e-05	0.000000000000000000000000000000e+00
-4.861964799950786073168274015188e+03	-3.291043938059185782439575174152e-04	-5.660932291260193077037099484983e-05	0.000000000000000000000000000000e+00
-4.861864799950785709370393306017e+03	-3.294344294384147641026328034997e-04	-5.653626777476184562870251126832e-05	0.000000000000000000000000000000e+00
-4.861764799950785345572512596846e+03	-3.297629279046532246866263449192e-04	-5.646255558059524461665679151423e-05	0.000000000000000000000000000000e+00
-4.861664799950784981774631887674e+03	-3.300898862239865470813438008690e-04	-5.638818294517402061145558422872e-05	0.000000000000000000000000000000e+00
-4.861564799950784617976751178503e+03	-3.304153014373004950895995612825e-04	-5.631314648266847784499958273763e-05	0.000000000000000000000000000000e+00
-4.861464799950784254178870469332e+03	-3.307391706070584615206886525129e-04	-5.623744280643356663416249086040e-05	0.000000000000000000000000000000e+00
-4.861364799950783890380989760160e+03	-3.310614908173456494289155216393e-04	-5.616106852909523330756591530388e-05	0.000000000000000000000000000000e+00
-4.861264799950783526583109050989e+03	-3.313822591739126028308193294691e-04	-5.608402026263692598641655284730e-05	0.000000000000000000000000000000e+00
-4.861164799950783162785228341818e+03	-3.317014728042185747920733707161e-04	-5.600629461848626299566925035300e-05	0.000000000000000000000000000000e+00
-4.861064799950782798987347632647e+03	-3.320191288574744618335154999755e-04	-5.592788820760182324793446939637e-05	0.000000000000000000000000000000e+00
-4.860964799950782435189466923475e+03	-3.323352245046851962360923149475e-04	-5.584879764056011281023877979024e-05	0.000000000000000000000000000000e+00
-4.860864799950782071391586214304e+03	-3.326497569386918672952602182846e-04	-5.576901952764261956221186755656e-05	0.000000000000000000000000000000e+00
-4.860764799950781707593705505133e+03	-3.329627233742133546844088609618e-04	-5.568855047892305081339014982689e-05	0.000000000000000000000000000000e+00
-4.860664799950781343795824795961e+03	-3.332741210478876365576328399953e-04	-5.560738710435468611700121632779e-05	0.000000000000000000000000000000e+00
-4.860564799950780979997944086790e+03	-3.335839472183127723918516505108e-04	-5.552552601385788593781056565746e-05	0.000000000000000000000000000000e+00
-4.860464799950780616200063377619e+03	-3.338921991660871268874088979572e-04	-5.544296381740770874018559011276e-05	0.000000000000000000000000000000e+00
-4.860364799950780252402182668447e+03	-3.341988741938496480787801345969e-04	-5.535969712512167715395827727320e-05	0.000000000000000000000000000000e+00
-4.860264799950779888604301959276e+03	-3.345039696263194407138685804171e-04	-5.527572254734764578424158210090e-05	0.000000000000000000000000000000e+00
-4.860164799950779524806421250105e+03	-3.348074828103349601625404741156e-04	-5.519103669475184520409882793501e-05	0.000000000000000000000000000000e+00
-4.860064799950779161008540540934e+03	-3.351094111148929894847259269852e-04	-5.510563617840701403863962193341e-05	0.000000000000000000000000000000e+00
-4.859964799950778797210659831762e+03	-3.354097519311869659772162854949e-04	-5.501951760988067335065090923685e-05	0.000000000000000000000000000000e+00
-4.859864799950778433412779122591e+03	-3.357085026726449824598097482209e-04	-5.493267760132349589391811961470e-05	0.000000000000000000000000000000e+00
-4.859764799950778069614898413420e+03	-3.360056607749674633008052371252e-04	-5.484511276555783122060860890201e-05	0.000000000000000000000000000000e+00
-4.859664799950777705817017704248e+03	-3.363012236961643525515186503583e-04	-5.475681971616634598513592702140e-05	0.000000000000000000000000000000e+00
-4.859564799950777342019136995077e+03	-3.365951889165918683999301208587e-04	-5.466779506758075911571417848656e-05	0.000000000000000000000000000000e+00
-4.859464799950776978221256285906e+03	-3.368875539389889323636795293027e-04	-5.457803543517069895865678752500e-05	0.000000000000000000000000000000e+00
-4.859364799950776614423375576735e+03	-3.371783162885130021718671500253e-04	-5.448753743533267561915608978573e-05	0.000000000000000000000000000000e+00
-4.859264799950776250625494867563e+03	-3.374674735127757962266370483917e-04	-5.439629768557918882733448473488e-05	0.000000000000000000000000000000e+00
-4.859164799950775886827614158392e+03	-3.377550231818782049131311140400e-04	-5.430431280462790356693136839539e-05	0.000000000000000000000000000000e+00
-4.859064799950775523029733449221e+03	-3.380409628884452019094430941237e-04	-5.421157941249096800552520480920e-05	0.000000000000000000000000000000e+00
-4.858964799950775159231852740049e+03	-3.383252902476599965550518867019e-04	-5.411809413056440596365495587783e-05	0.000000000000000000000000000000e+00
-4.858864799950774795433972030878e+03	-3.386080028972979693788203370275e-04	-5.402385358171765168547664992538e-05	0.000000000000000000000000000000e+00
-4.858764799950774431636091321707e+03	-3.388890984977601197360164153594e-04	-5.392885439038315914831930864004e-05	0.000000000000000000000000000000e+00
-4.858664799950774067838210612535e+03	-3.391685747321060255543567762970e-04	-5.383309318264611301619454453160e-05	0.000000000000000000000000000000e+00
-4.858564799950773704040329903364e+03	-3.394464293060866404497244452898e-04	-5.373656658633425478978698497379e-05	0.000000000000000000000000000000e+00
-4.858464799950773340242449194193e+03	-3.397226599481762234801485167424e-04	-5.363927123110779027160763265947e-05	0.000000000000000000000000000000e+00
-4.858364799950772976444568485022e+03	-3.399972644096043231098924763955e-04	-5.354120374854937834631016246867e-05	0.000000000000000000000000000000e+00
-4.858264799950772612646687775850e+03	-3.402702404643870022320217838541e-04	-5.344236077225427561506951312786e-05	0.000000000000000000000000000000e+00
-4.858164799950772248848807066679e+03	-3.405415859093578463505369580133e-04	-5.334273893792049458248763493806e-05	0.000000000000000000000000000000e+00
-4.858064799950771885050926357508e+03	-3.408112985641983754513117954588e-04	-5.324233488343908381624364212215e-05	0.000000000000000000000000000000e+00
-4.857964799950771521253045648336e+03	-3.410793762714681306123798432139e-04	-5.314114524898450297443405765385e-05	0.000000000000000000000000000000e+00
-4.857864799950771157455164939165e+03	-3.413458168966343811434605015620e-04	-5.303916667710509270060315056838e-05	0.000000000000000000000000000000e+00
-4.857764799950770793657284229994e+03	-3.416106183281012354142902598397e-04	-5.293639581281357840009116344504e-05	0.000000000000000000000000000000e+00
-4.857664799950770429859403520823e+03	-3.418737784772385348425194351307e-04	-5.283282930367772309418125664671e-05	0.000000000000000000000000000000e+00
-4.857564799950770066061522811651e+03	-3.421352952784102057805226682063e-04	-5.272846379991099382677360862814e-05	0.000000000000000000000000000000e+00
-4.857464799950769702263642102480e+03	-3.423951666890020693011231767144e-04	-5.262329595446335682006749889794e-05	0.000000000000000000000000000000e+00
-4.857364799950769338465761393309e+03	-3.426533906894494883529911355424e-04	-5.251732242311214039287917132448e-05	0.000000000000000000000000000000e+00
-4.857264799950768974667880684137e+03	-3.429099652832644186048471901529e-04	-5.241053986455293176027758761393e-05	0.000000000000000000000000000000e+00
-4.857164799950768610869999974966e+03	-3.431648884970619171885797271671e-04	-5.230294494049060258222816344187e-05	0.000000000000000000000000000000e+00
-4.857064799950768247072119265795e+03	-3.434181583805864888120362721224e-04	-5.219453431573035484102723868816e-05	0.000000000000000000000000000000e+00
-4.856964799950767883274238556623e+03	-3.436697730067378897707286444785e-04	-5.208530465826888191521737425660e-05	0.000000000000000000000000000000e+00
-4.856864799950767519476357847452e+03	-3.439197304715963356483432455946e-04	-5.197525263938555675855696103227e-05	0.000000000000000000000000000000e+00
-4.856764799950767155678477138281e+03	-3.441680288944475463869254738825e-04	-5.186437493373370139415276525163e-05	0.000000000000000000000000000000e+00
-4.856664799950766791880596429110e+03	-3.444146664178070866256520243809e-04	-5.175266821943191061870109814791e-05	0.000000000000000000000000000000e+00
-4.856564799950766428082715719938e+03	-3.446596412074444891991686912291e-04	-5.164012917815545702189192200926e-05	0.000000000000000000000000000000e+00
-4.856464799950766064284835010767e+03	-3.449029514524069449550591759390e-04	-5.152675449522774343965800247780e-05	0.000000000000000000000000000000e+00
-4.856364799950765700486954301596e+03	-3.451445953650422878399017800888e-04	-5.141254085971178928874195102061e-05	0.000000000000000000000000000000e+00
-4.856264799950765336689073592424e+03	-3.453845711810218715651088494667e-04	-5.129748496450180499268978184801e-05	0.000000000000000000000000000000e+00
-4.856164799950764972891192883253e+03	-3.456228771593627957514627269120e-04	-5.118158350641480706542593703823e-05	0.000000000000000000000000000000e+00
-4.856064799950764609093312174082e+03	-3.458595115824498068129999595044e-04	-5.106483318628227385240977986847e-05	0.000000000000000000000000000000e+00
-4.855964799950764245295431464911e+03	-3.460944727560567109499178872767e-04	-5.094723070904188258695502455886e-05	0.000000000000000000000000000000e+00
-4.855864799950763881497550755739e+03	-3.463277590093672992505036134503e-04	-5.082877278382923967028558798198e-05	0.000000000000000000000000000000e+00
-4.855764799950763517699670046568e+03	-3.465593686949960017425198532948e-04	-5.070945612406970581928153385398e-05	0.000000000000000000000000000000e+00
-4.855664799950763153901789337397e+03	-3.467893001890079451333959159598e-04	-5.058927744757023476675217299459e-05	0.000000000000000000000000000000e+00
-4.855564799950762790103908628225e+03	-3.470175518909385226594410678302e-04	-5.046823347661127972434494393106e-05	0.000000000000000000000000000000e+00
-4.855464799950762426306027919054e+03	-3.472441222238126928845147745051e-04	-5.034632093803870662171787153660e-05	0.000000000000000000000000000000e+00
-4.855364799950762062508147209883e+03	-3.474690096341638448178279485745e-04	-5.022353656335576833208422797838e-05	0.000000000000000000000000000000e+00
-4.855264799950761698710266500711e+03	-3.476922125920520125104407060945e-04	-5.009987708881510600281150580315e-05	0.000000000000000000000000000000e+00
-4.855164799950761334912385791540e+03	-3.479137295910817643911083774100e-04	-4.997533925551078426733828119488e-05	0.000000000000000000000000000000e+00
-4.855064799950760971114505082369e+03	-3.481335591484197673414757723265e-04	-4.984991980947035356214538937003e-05	0.000000000000000000000000000000e+00
-4.854964799950760607316624373198e+03	-3.483516998048117002499679539795e-04	-4.972361550174695987757214621361e-05	0.000000000000000000000000000000e+00
-4.854864799950760243518743664026e+03	-3.485681501245988423050292670524e-04	-4.959642308851145450863256991525e-05	0.000000000000000000000000000000e+00
-4.854764799950759879720862954855e+03	-3.487829086957342276074933717922e-04	-4.946833933114453768714949277729e-05	0.000000000000000000000000000000e+00
-4.854664799950759515922982245684e+03	-3.489959741297982576818670352736e-04	-4.933936099632895642399729729810e-05	0.000000000000000000000000000000e+00
-4.854564799950759152125101536512e+03	-3.492073450620140429370708012868e-04	-4.920948485614167524629034011774e-05	0.000000000000000000000000000000e+00
-4.854464799950758788327220827341e+03	-3.494170201512620393957675446472e-04	-4.907870768814610114468000023891e-05	0.000000000000000000000000000000e+00
-4.854364799950758424529340118170e+03	-3.496249980800945770034737769549e-04	-4.894702627548430174438814921345e-05	0.000000000000000000000000000000e+00
-4.854264799950758060731459408998e+03	-3.498312775547495747860415882258e-04	-4.881443740696925735755851150088e-05	0.000000000000000000000000000000e+00
-4.854164799950757696933578699827e+03	-3.500358573051640391667060914216e-04	-4.868093787717714014066233696454e-05	0.000000000000000000000000000000e+00
-4.854064799950757333135697990656e+03	-3.502387360849871286022638727786e-04	-4.854652448653955937058618319568e-05	0.000000000000000000000000000000e+00
-4.853964799950756969337817281485e+03	-3.504399126715926761181651993837e-04	-4.841119404143584737830116604407e-05	0.000000000000000000000000000000e+00
-4.853864799950756605539936572313e+03	-3.506393858660912239526286082736e-04	-4.827494335428535903505936621727e-05	0.000000000000000000000000000000e+00
-4.853764799950756241742055863142e+03	-3.508371544933417871502123741578e-04	-4.813776924363974413353592374243e-05	0.000000000000000000000000000000e+00
-4.853664799950755877944175153971e+03	-3.510332174019630208441911101147e-04	-4.799966853427528075534333473762e-05	0.000000000000000000000000000000e+00
-4.853564799950755514146294444799e+03	-3.512275734643438996479547498097e-04	-4.786063805728514765217354587357e-05	0.000000000000000000000000000000e+00
-4.853464799950755150348413735628e+03	-3.514202215766541802059730326135e-04	-4.772067465017171695573078293862e-05	0.000000000000000000000000000000e+00
-4.853364799950754786550533026457e+03	-3.516111606588541048032392488665e-04	-4.757977515693886044019153547247e-05	0.000000000000000000000000000000e+00
-4.853264799950754422752652317286e+03	-3.518003896547039423443881123177e-04	-4.743793642818425578466454139992e-05	0.000000000000000000000000000000e+00
-4.853164799950754058954771608114e+03	-3.519879075317728246014015169862e-04	-4.729515532119165217806930345823e-05	0.000000000000000000000000000000e+00
-4.853064799950753695156890898943e+03	-3.521737132814473656208797969214e-04	-4.715142870002314947654176169323e-05	0.000000000000000000000000000000e+00
-4.852964799950753331359010189772e+03	-3.523578059189396848201181189353e-04	-4.700675343561147058457638792106e-05	0.000000000000000000000000000000e+00
-4.852864799950752967561129480600e+03	-3.525401844832949421922052568590e-04	-4.686112640585220673111396805233e-05	0.000000000000000000000000000000e+00
-4.852764799950752603763248771429e+03	-3.527208480373986024605792444220e-04	-4.671454449569606274562938441619e-05	0.000000000000000000000000000000e+00
-4.852664799950752239965368062258e+03	-3.528997956679830487122795368293e-04	-4.656700459724108878169224201571e-05	0.000000000000000000000000000000e+00
-4.852564799950751876167487353086e+03	-3.530770264856339249806560509626e-04	-4.641850360982485783041887050793e-05	0.000000000000000000000000000000e+00
-4.852464799950751512369606643915e+03	-3.532525396247958283067747142780e-04	-4.626903844011667033897863832159e-05	0.000000000000000000000000000000e+00
-4.852364799950751148571725934744e+03	-3.534263342437777297502798923290e-04	-4.611860600220971817151879856844e-05	0.000000000000000000000000000000e+00
-4.852264799950750784773845225573e+03	-3.535984095247578532991705735355e-04	-4.596720321771320791250786674809e-05	0.000000000000000000000000000000e+00
-4.852164799950750420975964516401e+03	-3.537687646737881210987075597529e-04	-4.581482701584446384128826434967e-05	0.000000000000000000000000000000e+00
-4.852064799950750057178083807230e+03	-3.539373989207981649994516626379e-04	-4.566147433352103090662896245355e-05	0.000000000000000000000000000000e+00
-4.851964799950749693380203098059e+03	-3.541043115195987417941070329874e-04	-4.550714211545270993864234498893e-05	0.000000000000000000000000000000e+00
-4.851864799950749329582322388887e+03	-3.542695017478850400341472415278e-04	-4.535182731423357930817391592271e-05	0.000000000000000000000000000000e+00
-4.851764799950748965784441679716e+03	-3.544329689072390110644861227485e-04	-4.519552689043397592861053824187e-05	0.000000000000000000000000000000e+00
-4.851664799950748601986560970545e+03	-3.545947123231318084783658672876e-04	-4.503823781269244237637078276393e-05	0.000000000000000000000000000000e+00
-4.851564799950748238188680261374e+03	-3.547547313449253602105071259132e-04	-4.487995705780763335381380874090e-05	0.000000000000000000000000000000e+00
-4.851464799950747874390799552202e+03	-3.549130253458737237898246164036e-04	-4.472068161083018149456677625686e-05	0.000000000000000000000000000000e+00
-4.851364799950747510592918843031e+03	-3.550695937231237910708392391257e-04	-4.456040846515452928753436845355e-05	0.000000000000000000000000000000e+00
-4.851264799950747146795038133860e+03	-3.552244358977157761246556955115e-04	-4.439913462261069323827253341186e-05	0.000000000000000000000000000000e+00
-4.851164799950746782997157424688e+03	-3.553775513145829441884193666823e-04	-4.423685709355600092530791389578e-05	0.000000000000000000000000000000e+00
-4.851064799950746419199276715517e+03	-3.555289394425512321945559435221e-04	-4.407357289696677384634865282109e-05	0.000000000000000000000000000000e+00
-4.850964799950746055401396006346e+03	-3.556785997743382187787075654484e-04	-4.390927906052996960691373051766e-05	0.000000000000000000000000000000e+00
-4.850864799950745691603515297174e+03	-3.558265318265514979764740921553e-04	-4.374397262073474279379936557888e-05	0.000000000000000000000000000000e+00
-4.850764799950745327805634588003e+03	-3.559727351396869987100457510820e-04	-4.357765062296398551975468160791e-05	0.000000000000000000000000000000e+00
-4.850664799950744964007753878832e+03	-3.561172092781263827029891722020e-04	-4.341031012158577987673085951670e-05	0.000000000000000000000000000000e+00
-4.850564799950744600209873169661e+03	-3.562599538301344423950334228124e-04	-4.324194818004480295528524358417e-05	0.000000000000000000000000000000e+00
-4.850464799950744236411992460489e+03	-3.564009684078555772850094296444e-04	-4.307256187095370475893113537680e-05	0.000000000000000000000000000000e+00
-4.850364799950743872614111751318e+03	-3.565402526473103244838980252496e-04	-4.290214827618435736947960501553e-05	0.000000000000000000000000000000e+00
-4.850264799950743508816231042147e+03	-3.566778062083909134859227574310e-04	-4.273070448695907700732699030510e-05	0.000000000000000000000000000000e+00
-4.850164799950743145018350332975e+03	-3.568136287748568209396426986757e-04	-4.255822760394177832910661551935e-05	0.000000000000000000000000000000e+00
-4.850064799950742781220469623804e+03	-3.569477200543295122674158914577e-04	-4.238471473732908129149546394565e-05	0.000000000000000000000000000000e+00
-4.849964799950742417422588914633e+03	-3.570800797782869664444282964411e-04	-4.221016300694128248974928974135e-05	0.000000000000000000000000000000e+00
-4.849864799950742053624708205462e+03	-3.572107077020577128867451222050e-04	-4.203456954231330616744699568699e-05	0.000000000000000000000000000000e+00
-4.849764799950741689826827496290e+03	-3.573396036048141636079500393919e-04	-4.185793148278558068733565256103e-05	0.000000000000000000000000000000e+00
-4.849664799950741326028946787119e+03	-3.574667672895659453757843948551e-04	-4.168024597759479302943111389546e-05	0.000000000000000000000000000000e+00
-4.849564799950740962231066077948e+03	-3.575921985831523102969398131279e-04	-4.150151018596462973659147466243e-05	0.000000000000000000000000000000e+00
-4.849464799950740598433185368776e+03	-3.577158973362344921917421736168e-04	-4.132172127719636200602823516981e-05	0.000000000000000000000000000000e+00
-4.849364799950740234635304659605e+03	-3.578378634232871956070975993924e-04	-4.114087643075941045202673085335e-05	0.000000000000000000000000000000e+00
-4.849264799950739870837423950434e+03	-3.579580967425900306193298217039e-04	-4.095897283638179467218573548415e-05	0.000000000000000000000000000000e+00
-4.849164799950739507039543241262e+03	-3.580765972162181886954968046410e-04	-4.077600769414048116970339386000e-05	0.000000000000000000000000000000e+00
-4.849064799950739143241662532091e+03	-3.581933647900329559243814969705e-04	-4.059197821455169061808168629035e-05	0.000000000000000000000000000000e+00
-4.848964799950738779443781822920e+03	-3.583083994336713588857445955682e-04	-4.040688161866106282429575435877e-05	0.000000000000000000000000000000e+00
-4.848864799950738415645901113749e+03	-3.584217011405358647296859331277e-04	-4.022071513813374037680029027264e-05	0.000000000000000000000000000000e+00
-4.848764799950738051848020404577e+03	-3.585332699277831596841592531888e-04	-4.003347601534437775463656783437e-05	0.000000000000000000000000000000e+00
-4.848664799950737688050139695406e+03	-3.586431058363127649321611123412e-04	-3.984516150346704201632222486218e-05	0.000000000000000000000000000000e+00
-4.848564799950737324252258986235e+03	-3.587512089307550561777249154005e-04	-3.965576886656500506852379706046e-05	0.000000000000000000000000000000e+00
-4.848464799950736960454378277063e+03	-3.588575792994589579512632049330e-04	-3.946529537968042751451200333968e-05	0.000000000000000000000000000000e+00
-4.848364799950736596656497567892e+03	-3.589622170544790958138237080277e-04	-3.927373832892396118745409472339e-05	0.000000000000000000000000000000e+00
-4.848264799950736232858616858721e+03	-3.590651223315623522501505160420e-04	-3.908109501156423648722537667055e-05	0.000000000000000000000000000000e+00
-4.848164799950735869060736149549e+03	-3.591662952901343683516366400710e-04	-3.888736273611724129700348284722e-05	0.000000000000000000000000000000e+00
-4.848064799950735505262855440378e+03	-3.592657361132851781375385780137e-04	-3.869253882243558470338182231352e-05	0.000000000000000000000000000000e+00
-4.847964799950735141464974731207e+03	-3.593634450077545718256477602637e-04	-3.849662060179764552000220012573e-05	0.000000000000000000000000000000e+00
-4.847864799950734777667094022036e+03	-3.594594222039169712119843769216e-04	-3.829960541699661239097018938793e-05	0.000000000000000000000000000000e+00
-4.847764799950734413869213312864e+03	-3.595536679557660339999480836326e-04	-3.810149062242944257910756689078e-05	0.000000000000000000000000000000e+00
-4.847664799950734050071332603693e+03	-3.596461825408984449778393432950e-04	-3.790227358418562424256098575270e-05	0.000000000000000000000000000000e+00
-4.847564799950733686273451894522e+03	-3.597369662604975445660548949434e-04	-3.770195168013588450130202378574e-05	0.000000000000000000000000000000e+00
-4.847464799950733322475571185350e+03	-3.598260194393163610530883556038e-04	-3.750052230002075520209209313904e-05	0.000000000000000000000000000000e+00
-4.847364799950732958677690476179e+03	-3.599133424256602633607704522234e-04	-3.729798284553900315817578925426e-05	0.000000000000000000000000000000e+00
-4.847264799950732594879809767008e+03	-3.599989355913692343387488836726e-04	-3.709433073043596552128414733929e-05	0.000000000000000000000000000000e+00
-4.847164799950732231081929057837e+03	-3.600827993317994393275560671697e-04	-3.688956338059170897078486994758e-05	0.000000000000000000000000000000e+00
-4.847064799950731867284048348665e+03	-3.601649340658045778812423876047e-04	-3.668367823410910758766961814459e-05	0.000000000000000000000000000000e+00
-4.846964799950731503486167639494e+03	-3.602453402357167475990318283863e-04	-3.647667274140174454568827377976e-05	0.000000000000000000000000000000e+00
-4.846864799950731139688286930323e+03	-3.603240183073267116457827352605e-04	-3.626854436528171215852953124248e-05	0.000000000000000000000000000000e+00
-4.846764799950730775890406221151e+03	-3.604009687698639494320140830297e-04	-3.605929058104727640172992852996e-05	0.000000000000000000000000000000e+00
-4.846664799950730412092525511980e+03	-3.604761921359759483524110024177e-04	-3.584890887657037202799342745507e-05	0.000000000000000000000000000000e+00
-4.846564799950730048294644802809e+03	-3.605496889417074413142216826600e-04	-3.563739675238397570976658923492e-05	0.000000000000000000000000000000e+00
-4.846464799950729684496764093637e+03	-3.606214597464788311140249099651e-04	-3.542475172176934365654218939135e-05	0.000000000000000000000000000000e+00
-4.846364799950729320698883384466e+03	-3.606915051330643437639544846007e-04	-3.521097131084310693062769392903e-05	0.000000000000000000000000000000e+00
-4.846264799950728956901002675295e+03	-3.607598257075696939269460195021e-04	-3.499605305864419058006070661904e-05	0.000000000000000000000000000000e+00
-4.846164799950728593103121966124e+03	-3.608264220994093708812233689542e-04	-3.477999451722063112757074576642e-05	0.000000000000000000000000000000e+00
-4.846064799950728229305241256952e+03	-3.608912949612833281735901902465e-04	-3.456279325171617721910652387685e-05	0.000000000000000000000000000000e+00
-4.845964799950727865507360547781e+03	-3.609544449691534022221783839512e-04	-3.434444684045682250972744697926e-05	0.000000000000000000000000000000e+00
-4.845864799950727501709479838610e+03	-3.610158728222190803978930428997e-04	-3.412495287503711493279703881321e-05	0.000000000000000000000000000000e+00
-4.845764799950727137911599129438e+03	-3.610755792428929980553142797817e-04	-3.390430896040633722016838236257e-05	0.000000000000000000000000000000e+00
-4.845664799950726774113718420267e+03	-3.611335649767759476726214362685e-04	-3.368251271495452479204368856358e-05	0.000000000000000000000000000000e+00
-4.845564799950726410315837711096e+03	-3.611898307926313458904310493836e-04	-3.345956177059831424024441415277e-05	0.000000000000000000000000000000e+00
-4.845464799950726046517957001925e+03	-3.612443774823594295000916964966e-04	-3.323545377286666306247339686131e-05	0.000000000000000000000000000000e+00
-4.845364799950725682720076292753e+03	-3.612972058609708009106753490158e-04	-3.301018638098636610866964957722e-05	0.000000000000000000000000000000e+00
-4.845264799950725318922195583582e+03	-3.613483167665597025654256047034e-04	-3.278375726796741617330085971638e-05	0.000000000000000000000000000000e+00
-4.845164799950724955124314874411e+03	-3.613977110602766950470110529636e-04	-3.255616412068819518106643773336e-05	0.000000000000000000000000000000e+00
-4.845064799950724591326434165239e+03	-3.614453896263010099221268944802e-04	-3.232740463998050274227469280675e-05	0.000000000000000000000000000000e+00
-4.844964799950724227528553456068e+03	-3.614913533718125231153361909264e-04	-3.209747654071442207789413569863e-05	0.000000000000000000000000000000e+00
-4.844864799950723863730672746897e+03	-3.615356032269629693413903748223e-04	-3.186637755188298943296101861655e-05	0.000000000000000000000000000000e+00
-4.844764799950723499932792037725e+03	-3.615781401448471023274411351167e-04	-3.163410541668668730713384618092e-05	0.000000000000000000000000000000e+00
-4.844664799950723136134911328554e+03	-3.616189651014731503038401871919e-04	-3.140065789261775472613127946353e-05	0.000000000000000000000000000000e+00
-4.844564799950722772337030619383e+03	-3.616580790957329462342872972158e-04	-3.116603275154436876416205737250e-05	0.000000000000000000000000000000e+00
-4.844464799950722408539149910212e+03	-3.616954831493715701550006880183e-04	-3.093022777979457534460253076425e-05	0.000000000000000000000000000000e+00
-4.844364799950722044741269201040e+03	-3.617311783069565036229098264897e-04	-3.069324077824005741034832372982e-05	0.000000000000000000000000000000e+00
-4.844264799950721680943388491869e+03	-3.617651656358465673234137138792e-04	-3.045506956237974724010370008997e-05	0.000000000000000000000000000000e+00
-4.844164799950721317145507782698e+03	-3.617974462261600997366184362392e-04	-3.021571196242319481918212065175e-05	0.000000000000000000000000000000e+00
-4.844064799950720953347627073526e+03	-3.618280211907429189631402177696e-04	-2.997516582337381423756239584577e-05	0.000000000000000000000000000000e+00
-4.843964799950720589549746364355e+03	-3.618568916651357966589308556848e-04	-2.973342900511187258992887305631e-05	0.000000000000000000000000000000e+00
-4.843864799950720225751865655184e+03	-3.618840588075414440791255366037e-04	-2.949049938247731963351754014280e-05	0.000000000000000000000000000000e+00
-4.843764799950719861953984946012e+03	-3.619095237987910102309130344622e-04	-2.924637484535240738179120989493e-05	0.000000000000000000000000000000e+00
-4.843664799950719498156104236841e+03	-3.619332878423104173960800356014e-04	-2.900105329874413012712988657604e-05	0.000000000000000000000000000000e+00
-4.843564799950719134358223527670e+03	-3.619553521640859919221433482761e-04	-2.875453266286645101121842438285e-05	0.000000000000000000000000000000e+00
-4.843464799950718770560342818499e+03	-3.619757180126296071225044936881e-04	-2.850681087322231175499968880427e-05	0.000000000000000000000000000000e+00
-4.843364799950718406762462109327e+03	-3.619943866589437177563870484676e-04	-2.825788588068546281764290006855e-05	0.000000000000000000000000000000e+00
-4.843264799950718042964581400156e+03	-3.620113593964855813571446230270e-04	-2.800775565158206655068211243798e-05	0.000000000000000000000000000000e+00
-4.843164799950717679166700690985e+03	-3.620266375411313711403515913645e-04	-2.775641816777213433369703166065e-05	0.000000000000000000000000000000e+00
-4.843064799950717315368819981813e+03	-3.620402224311396926006989538394e-04	-2.750387142673068588318713301177e-05	0.000000000000000000000000000000e+00
-4.842964799950716951570939272642e+03	-3.620521154271145580078039571958e-04	-2.725011344162875270738348454369e-05	0.000000000000000000000000000000e+00
-4.842864799950716587773058563471e+03	-3.620623179119681440615852174858e-04	-2.699514224141414439183533913180e-05	0.000000000000000000000000000000e+00
-4.842764799950716223975177854300e+03	-3.620708312908831158667688487895e-04	-2.673895587089198449203507335081e-05	0.000000000000000000000000000000e+00
-4.842664799950715860177297145128e+03	-3.620776569912742461759824763590e-04	-2.648155239080508718384904254251e-05	0.000000000000000000000000000000e+00
-4.842564799950715496379416435957e+03	-3.620827964627499804227406254853e-04	-2.622292987791403237021921335259e-05	0.000000000000000000000000000000e+00
-4.842464799950715132581535726786e+03	-3.620862511770732428129093705138e-04	-2.596308642507708154567071245911e-05	0.000000000000000000000000000000e+00
-4.842364799950714768783655017614e+03	-3.620880226281220255757364867577e-04	-2.570202014132983277467162097629e-05	0.000000000000000000000000000000e+00
-4.842264799950714404985774308443e+03	-3.620881123318494903239039839349e-04	-2.543972915196468593461258389521e-05	0.000000000000000000000000000000e+00
-4.842164799950714041187893599272e+03	-3.620865218262435273124943968526e-04	-2.517621159861004707263866519984e-05	0.000000000000000000000000000000e+00
-4.842064799950713677390012890100e+03	-3.620832526712862062777398275415e-04	-2.491146563930931592204670588231e-05	0.000000000000000000000000000000e+00
-4.841964799950713313592132180929e+03	-3.620783064489123599140329989865e-04	-2.464548944859964302572102878841e-05	0.000000000000000000000000000000e+00
-4.841864799950712949794251471758e+03	-3.620716847629680589307210603067e-04	-2.437828121759044291408033422464e-05	0.000000000000000000000000000000e+00
-4.841764799950712585996370762587e+03	-3.620633892391685992179217734588e-04	-2.410983915404171415951262158472e-05	0.000000000000000000000000000000e+00
-4.841664799950712222198490053415e+03	-3.620534215250560553314707057382e-04	-2.384016148244205111081731041089e-05	0.000000000000000000000000000000e+00
-4.841564799950711858400609344244e+03	-3.620417832899563460868908038037e-04	-2.356924644408647944479433256060e-05	0.000000000000000000000000000000e+00
-4.841464799950711494602728635073e+03	-3.620284762249359748927102220506e-04	-2.329709229715400711476294692837e-05	0.000000000000000000000000000000e+00
-4.841364799950711130804847925901e+03	-3.620135020427581737725852839560e-04	-2.302369731678497539930500215277e-05	0.000000000000000000000000000000e+00
-4.841264799950710767006967216730e+03	-3.619968624778389931773148191496e-04	-2.274905979515812534793792187848e-05	0.000000000000000000000000000000e+00
-4.841164799950710403209086507559e+03	-3.619785592862025244351165120804e-04	-2.247317804156744061008961488302e-05	0.000000000000000000000000000000e+00
-4.841064799950710039411205798388e+03	-3.619585942454360137816860021331e-04	-2.219605038249872937792563087900e-05	0.000000000000000000000000000000e+00
-4.840964799950709675613325089216e+03	-3.619369691546443800790611167173e-04	-2.191767516170595560742392904352e-05	0.000000000000000000000000000000e+00
-4.840864799950709311815444380045e+03	-3.619136858344045156940516072552e-04	-2.163805074028734662275157141220e-05	0.000000000000000000000000000000e+00
-4.840764799950708948017563670874e+03	-3.618887461267189910654740181428e-04	-2.135717549676120256504398275954e-05	0.000000000000000000000000000000e+00
-4.840664799950708584219682961702e+03	-3.618621518949693255905175615084e-04	-2.107504782714147883635434632676e-05	0.000000000000000000000000000000e+00
-4.840564799950708220421802252531e+03	-3.618339050238690416706754948706e-04	-2.079166614501309749305987817358e-05	0.000000000000000000000000000000e+00
-4.840464799950707856623921543360e+03	-3.618040074194161766565902560444e-04	-2.050702888160700452938392523983e-05	0.000000000000000000000000000000e+00
-4.840364799950707492826040834188e+03	-3.617724610088452526918123552946e-04	-2.022113448587497643916567613420e-05	0.000000000000000000000000000000e+00
-4.840264799950707129028160125017e+03	-3.617392677405791381363420189388e-04	-1.993398142456413878642780546091e-05	0.000000000000000000000000000000e+00
-4.840164799950706765230279415846e+03	-3.617044295841802042587587173728e-04	-1.964556818229123405419173087338e-05	0.000000000000000000000000000000e+00
-4.840064799950706401432398706675e+03	-3.616679485303013192980248202701e-04	-1.935589326161662183088153776911e-05	0.000000000000000000000000000000e+00
-4.839964799950706037634517997503e+03	-3.616298265906361920039857604792e-04	-1.906495518311800794618478260833e-05	0.000000000000000000000000000000e+00
-4.839864799950705673836637288332e+03	-3.615900657978695525475443250940e-04	-1.877275248546390933263375289108e-05	0.000000000000000000000000000000e+00
-4.839764799950705310038756579161e+03	-3.615486682056267371196400794986e-04	-1.847928372548683089598466067205e-05	0.000000000000000000000000000000e+00
-4.839664799950704946240875869989e+03	-3.615056358884228930594684214839e-04	-1.818454747825617811131729273377e-05	0.000000000000000000000000000000e+00
-4.839564799950704582442995160818e+03	-3.614609709416118045119392654385e-04	-1.788854233715089179232796134933e-05	0.000000000000000000000000000000e+00
-4.839464799950704218645114451647e+03	-3.614146754813345012447012294388e-04	-1.759126691393181519821112268609e-05	0.000000000000000000000000000000e+00
-4.839364799950703854847233742476e+03	-3.613667516444671085236450824851e-04	-1.729271983881375620867998366137e-05	0.000000000000000000000000000000e+00
-4.839264799950703491049353033304e+03	-3.613172015885685885681899431887e-04	-1.699289976053728861283935447357e-05	0.000000000000000000000000000000e+00
-4.839164799950703127251472324133e+03	-3.612660274918277772751573628796e-04	-1.669180534644025863059285663681e-05	0.000000000000000000000000000000e+00
-4.839064799950702763453591614962e+03	-3.612132315530104751527540329903e-04	-1.638943528252901699537522062222e-05	0.000000000000000000000000000000e+00
-4.838964799950702399655710905790e+03	-3.611588159914057251029251283114e-04	-1.608578827354935288128714998557e-05	0.000000000000000000000000000000e+00
-4.838864799950702035857830196619e+03	-3.611027830467718733632731531458e-04	-1.578086304305713983902811903270e-05	0.000000000000000000000000000000e+00
-4.838764799950701672059949487448e+03	-3.610451349792821425579991689858e-04	-1.547465833348869712875889304016e-05	0.000000000000000000000000000000e+00
-4.838664799950701308262068778276e+03	-3.609858740694699336983009008151e-04	-1.516717290623084781516893143616e-05	0.000000000000000000000000000000e+00
-4.838564799950700944464188069105e+03	-3.609250026181736402917932249323e-04	-1.485840554169070920013245862279e-05	0.000000000000000000000000000000e+00
-4.838464799950700580666307359934e+03	-3.608625229464811371912769111248e-04	-1.454835503936514274811973856938e-05	0.000000000000000000000000000000e+00
-4.838364799950700216868426650763e+03	-3.607984373956737273424211220885e-04	-1.423702021790994312546059508140e-05	0.000000000000000000000000000000e+00
-4.838264799950699853070545941591e+03	-3.607327483271699801112286642990e-04	-1.392439991520871044928565896104e-05	0.000000000000000000000000000000e+00
-4.838164799950699489272665232420e+03	-3.606654581224688106699804990285e-04	-1.361049298844141929867249812824e-05	0.000000000000000000000000000000e+00
-4.838064799950699125474784523249e+03	-3.605965691830924509629630048124e-04	-1.329529831415270989898504833127e-05	0.000000000000000000000000000000e+00
-4.837964799950698761676903814077e+03	-3.605260839305289327812176214394e-04	-1.297881478831983371677056410265e-05	0.000000000000000000000000000000e+00
-4.837864799950698397879023104906e+03	-3.604540048061741913665301240144e-04	-1.266104132642031953378397579613e-05	0.000000000000000000000000000000e+00
-4.837764799950698034081142395735e+03	-3.603803342712737895446595270954e-04	-1.234197686349931764849228998937e-05	0.000000000000000000000000000000e+00
-4.837664799950697670283261686563e+03	-3.603050748068642081776979946284e-04	-1.202162035423665608637692342464e-05	0.000000000000000000000000000000e+00
-4.837564799950697306485380977392e+03	-3.602282289137138655658876285059e-04	-1.169997077301355630299124072069e-05	0.000000000000000000000000000000e+00
-4.837464799950696942687500268221e+03	-3.601497991122635405382423900988e-04	-1.137702711397904734328886955375e-05	0.000000000000000000000000000000e+00
-4.837364799950696578889619559050e+03	-3.600697879425667955431700217872e-04	-1.105278839111606659876153174737e-05	0.000000000000000000000000000000e+00
-4.837264799950696215091738849878e+03	-3.599881979642294781672473558132e-04	-1.072725363830723191579333969381e-05	0.000000000000000000000000000000e+00
-4.837164799950695851293858140707e+03	-3.599050317563494394944301202344e-04	-1.040042190940032910094481533037e-05	0.000000000000000000000000000000e+00
-4.837064799950695487495977431536e+03	-3.598202919174553308934161321986e-04	-1.007229227827342673174011722370e-05	0.000000000000000000000000000000e+00
-4.836964799950695123698096722364e+03	-3.597339810654453465948998669433e-04	-9.742863838899706364383990209177e-06	0.000000000000000000000000000000e+00
-4.836864799950694759900216013193e+03	-3.596461018375255867980666568684e-04	-9.412135705411948846102129784263e-06	0.000000000000000000000000000000e+00
-4.836764799950694396102335304022e+03	-3.595566568901479328861092721326e-04	-9.080107012166717389686429462436e-06	0.000000000000000000000000000000e+00
-4.836664799950694032304454594851e+03	-3.594656488989474889608755070469e-04	-8.746776913808189976400064846729e-06	0.000000000000000000000000000000e+00
-4.836564799950693668506573885679e+03	-3.593730805586798607471898936438e-04	-8.412144585331671580428515577754e-06	0.000000000000000000000000000000e+00
-4.836464799950693304708693176508e+03	-3.592789545831580008163064210436e-04	-8.076209222146774356415263595999e-06	0.000000000000000000000000000000e+00
-4.836364799950692940910812467337e+03	-3.591832737051884032880577635183e-04	-7.738970040140259013818589683975e-06	0.000000000000000000000000000000e+00
-4.836264799950692577112931758165e+03	-3.590860406765074069532217571066e-04	-7.400426275738575494572094731760e-06	0.000000000000000000000000000000e+00
-4.836164799950692213315051048994e+03	-3.589872582677167936644757606501e-04	-7.060577185970013168556536770071e-06	0.000000000000000000000000000000e+00
-4.836064799950691849517170339823e+03	-3.588869292682190072565906469038e-04	-6.719422048526552026441287235325e-06	0.000000000000000000000000000000e+00
-4.835964799950691485719289630651e+03	-3.587850564861522640464075450950e-04	-6.376960161825362353852676700061e-06	0.000000000000000000000000000000e+00
-4.835864799950691121921408921480e+03	-3.586816427483250670216197164564e-04	-6.033190845069957969066913594514e-06	0.000000000000000000000000000000e+00
-4.835764799950690758123528212309e+03	-3.585766909001505031891199326566e-04	-5.688113438311039446644307854273e-06	0.000000000000000000000000000000e+00
-4.835664799950690394325647503138e+03	-3.584702038055799988222616114797e-04	-5.341727302506941776677126809680e-06	0.000000000000000000000000000000e+00
-4.835564799950690030527766793966e+03	-3.583621843470369120777940796785e-04	-4.994031819583771162945808747002e-06	0.000000000000000000000000000000e+00
-4.835464799950689666729886084795e+03	-3.582526354253496377218202173509e-04	-4.645026392495178443940804374757e-06	0.000000000000000000000000000000e+00
-4.835364799950689302932005375624e+03	-3.581415599596844950153196052156e-04	-4.294710445281807253232672638710e-06	0.000000000000000000000000000000e+00
-4.835264799950688939134124666452e+03	-3.580289608874780192884768048600e-04	-3.943083423130364403147701118924e-06	0.000000000000000000000000000000e+00
-4.835164799950688575336243957281e+03	-3.579148411643691450947923904380e-04	-3.590144792432344255484573045112e-06	0.000000000000000000000000000000e+00
-4.835064799950688211538363248110e+03	-3.577992037641309014742163618905e-04	-3.235894040842409620370922693211e-06	0.000000000000000000000000000000e+00
-4.834964799950687847740482538939e+03	-3.576820516786017819556298125150e-04	-2.880330677336399537106625262650e-06	0.000000000000000000000000000000e+00
-4.834864799950687483942601829767e+03	-3.575633879176167892986748508832e-04	-2.523454232269017300069498255244e-06	0.000000000000000000000000000000e+00
-4.834764799950687120144721120596e+03	-3.574432155089381549749327771082e-04	-2.165264257431108944191005399871e-06	0.000000000000000000000000000000e+00
-4.834664799950686756346840411425e+03	-3.573215374981855707581246406335e-04	-1.805760326106614140439609976496e-06	0.000000000000000000000000000000e+00
-4.834564799950686392548959702253e+03	-3.571983569487662034738773009224e-04	-1.444942033129142490983204925870e-06	0.000000000000000000000000000000e+00
-4.834464799950686028751078993082e+03	-3.570736769418043302787291182199e-04	-1.082808994938205505458484086134e-06	0.000000000000000000000000000000e+00
-4.834364799950685664953198283911e+03	-3.569475005760707028885925229389e-04	-7.193608496350612714251814006072e-07	0.000000000000000000000000000000e+00
-4.834264799950685301155317574739e+03	-3.568198309679114239162389665694e-04	-3.545972570381967005980036918011e-07	0.000000000000000000000000000000e+00
-4.834164799950684937357436865568e+03	-3.566906712511765521582407512113e-04	1.148210126154867867680274377828e-08	0.000000000000000000000000000000e+00
-4.834064799950684573559556156397e+03	-3.565600245771483284111524891813e-04	3.788775218462431113260245694324e-07	0.000000000000000000000000000000e+00
-4.833964799950684209761675447226e+03	-3.564278941144692928674753140683e-04	7.475892794164602833857386637861e-07	0.000000000000000000000000000000e+00
-4.833864799950683845963794738054e+03	-3.562942830490696977802089762122e-04	1.117617626737298441668387594117e-06	0.000000000000000000000000000000e+00
-4.833764799950683482165914028883e+03	-3.561591945840948117071866896310e-04	1.488962794584741132405394589688e-06	0.000000000000000000000000000000e+00
-4.833664799950683118368033319712e+03	-3.560226319398318442846496090226e-04	1.861624991692400957600615069021e-06	0.000000000000000000000000000000e+00
-4.833564799950682754570152610540e+03	-3.558845983536365999502781853892e-04	2.235604404698650690138479399383e-06	0.000000000000000000000000000000e+00
-4.833464799950682390772271901369e+03	-3.557450970798596437752459031856e-04	2.610901198094097490175332851314e-06	0.000000000000000000000000000000e+00
-4.833364799950682026974391192198e+03	-3.556041313897722504558385203666e-04	2.987515514169489108333875246326e-06	0.000000000000000000000000000000e+00
-4.833264799950681663176510483027e+03	-3.554617045714921364646388113329e-04	3.365447472963967372405974867733e-06	0.000000000000000000000000000000e+00
-4.833164799950681299378629773855e+03	-3.553178199299085416804078185748e-04	3.744697172213722320639533655551e-06	0.000000000000000000000000000000e+00
-4.833064799950680935580749064684e+03	-3.551724807866073652280747285914e-04	4.125264687300995312599621173133e-06	0.000000000000000000000000000000e+00
-4.832964799950680571782868355513e+03	-3.550256904797956507974232565061e-04	4.507150071203523020678654437132e-06	0.000000000000000000000000000000e+00
-4.832864799950680207984987646341e+03	-3.548774523642259093314521578577e-04	4.890353354444328705114952010602e-06	0.000000000000000000000000000000e+00
-4.832764799950679844187106937170e+03	-3.547277698111202248743012432897e-04	5.274874545041916676694181143059e-06	0.000000000000000000000000000000e+00
-4.832664799950679480389226227999e+03	-3.545766462080938183180911504877e-04	5.660713628460864441419540804556e-06	0.000000000000000000000000000000e+00
-4.832564799950679116591345518827e+03	-3.544240849590783943093286190162e-04	6.047870567562769328470370644446e-06	0.000000000000000000000000000000e+00
-4.832464799950678752793464809656e+03	-3.542700894842452171047686437788e-04	6.436345302557644045622804729323e-06	0.000000000000000000000000000000e+00
-4.832364799950678388995584100485e+03	-3.541146632199278069565162585519e-04	6.826137750955669682574166595712e-06	0.000000000000000000000000000000e+00
-4.832264799950678025197703391314e+03	-3.539578096185444196566938224180e-04	7.217247807519362913378571655620e-06	0.000000000000000000000000000000e+00
-4.832164799950677661399822682142e+03	-3.537995321485199297709134391710e-04	7.609675344216112505247532477037e-06	0.000000000000000000000000000000e+00
-4.832064799950677297601941972971e+03	-3.536398342942078765020752495474e-04	8.003420210171147814153663757608e-06	0.000000000000000000000000000000e+00
-4.831964799950676933804061263800e+03	-3.534787195558118048227536078798e-04	8.398482231620898609656018785063e-06	0.000000000000000000000000000000e+00
-4.831864799950676570006180554628e+03	-3.533161914493064439772573859244e-04	8.794861211866742840815268367205e-06	0.000000000000000000000000000000e+00
-4.831764799950676206208299845457e+03	-3.531522535063585607230385310373e-04	9.192556931229181306714295929261e-06	0.000000000000000000000000000000e+00
-4.831664799950675842410419136286e+03	-3.529869092742475415215575029748e-04	9.591569147002378245212006468989e-06	0.000000000000000000000000000000e+00
-4.831564799950675478612538427114e+03	-3.528201623157857036786055893174e-04	9.991897593409153390258022053860e-06	0.000000000000000000000000000000e+00
-4.831464799950675114814657717943e+03	-3.526520162092382270138668509674e-04	1.039354198155635349996774724479e-05	0.000000000000000000000000000000e+00
-4.831364799950674751016777008772e+03	-3.524824745482427060597196977199e-04	1.079650199939063893084158912705e-05	0.000000000000000000000000000000e+00
-4.831264799950674387218896299601e+03	-3.523115409417285938398212152833e-04	1.120077731165469034032601547413e-05	0.000000000000000000000000000000e+00
-4.831164799950674023421015590429e+03	-3.521392190138363745971483709241e-04	1.160636755984378808387140480374e-05	0.000000000000000000000000000000e+00
-4.831064799950673659623134881258e+03	-3.519655124038362486310616006335e-04	1.201327236216286086824267531625e-05	0.000000000000000000000000000000e+00
-4.830964799950673295825254172087e+03	-3.517904247660464918737166506446e-04	1.242149131348391218152438925104e-05	0.000000000000000000000000000000e+00
-4.830864799950672932027373462915e+03	-3.516139597697518696765850432229e-04	1.283102398530387532179716791880e-05	0.000000000000000000000000000000e+00
-4.830764799950672568229492753744e+03	-3.514361210991213458655624268800e-04	1.324186992570285636690394920345e-05	0.000000000000000000000000000000e+00
-4.830664799950672204431612044573e+03	-3.512569124531259002162941751379e-04	1.365402865930284640046902394639e-05	0.000000000000000000000000000000e+00
-4.830564799950671840633731335402e+03	-3.510763375454556954081974939896e-04	1.406749968722680982054565324013e-05	0.000000000000000000000000000000e+00
-4.830464799950671476835850626230e+03	-3.508944001044371897683749050856e-04	1.448228248705821310539625795810e-05	0.000000000000000000000000000000e+00
-4.830364799950671113037969917059e+03	-3.507111038729498163346587347178e-04	1.489837651280097878981212994320e-05	0.000000000000000000000000000000e+00
-4.830264799950670749240089207888e+03	-3.505264526083426619186556028041e-04	1.531578119483982568845709115735e-05	0.000000000000000000000000000000e+00
-4.830164799950670385442208498716e+03	-3.503404500823504956474874205696e-04	1.573449593990109023392519327356e-05	0.000000000000000000000000000000e+00
-4.830064799950670021644327789545e+03	-3.501531000810097432954237639535e-04	1.615452013101393406182236522906e-05	0.000000000000000000000000000000e+00
-4.829964799950669657846447080374e+03	-3.499644064045741363548625013635e-04	1.657585312747199713517831654030e-05	0.000000000000000000000000000000e+00
-4.829864799950669294048566371202e+03	-3.497743728674301984769845486056e-04	1.699849426479544897434365013922e-05	0.000000000000000000000000000000e+00
-4.829764799950668930250685662031e+03	-3.495830032980121898113223810611e-04	1.742244285469351253127154310896e-05	0.000000000000000000000000000000e+00
-4.829664799950668566452804952860e+03	-3.493903015387170513453285458638e-04	1.784769818502738786335053144949e-05	0.000000000000000000000000000000e+00
-4.829564799950668202654924243689e+03	-3.491962714458188613529665556001e-04	1.827425951977361965250165609653e-05	0.000000000000000000000000000000e+00
-4.829464799950667838857043534517e+03	-3.490009168893833460534104062845e-04	1.870212609898789840514460314225e-05	0.000000000000000000000000000000e+00
-4.829364799950667475059162825346e+03	-3.488042417531817397484406040320e-04	1.913129713876927839237389317173e-05	0.000000000000000000000000000000e+00
-4.829264799950667111261282116175e+03	-3.486062499346045907497315674561e-04	1.956177183122485298792658792166e-05	0.000000000000000000000000000000e+00
-4.829164799950666747463401407003e+03	-3.484069453445752962555959086899e-04	1.999354934443486029888720212355e-05	0.000000000000000000000000000000e+00
-4.829064799950666383665520697832e+03	-3.482063319074633661771855930311e-04	2.042662882241822247726160954873e-05	0.000000000000000000000000000000e+00
-4.828964799950666019867639988661e+03	-3.480044135609974159141499772119e-04	2.086100938509852887681531030672e-05	0.000000000000000000000000000000e+00
-4.828864799950665656069759279490e+03	-3.478011942561778880797507262912e-04	2.129669012827043595012174725944e-05	0.000000000000000000000000000000e+00
-4.828764799950665292271878570318e+03	-3.475966779571895573855422334475e-04	2.173367012356655164845645189509e-05	0.000000000000000000000000000000e+00
-4.828664799950664928473997861147e+03	-3.473908686413137102654002941193e-04	2.217194841842472639750587226626e-05	0.000000000000000000000000000000e+00
-4.828564799950664564676117151976e+03	-3.471837702988402160793335315958e-04	2.261152403605581502339487431907e-05	0.000000000000000000000000000000e+00
-4.828464799950664200878236442804e+03	-3.469753869329792188465344526804e-04	2.305239597541183509013355823480e-05	0.000000000000000000000000000000e+00
-4.828364799950663837080355733633e+03	-3.467657225597726121379960062541e-04	2.349456321115463684496421636894e-05	0.000000000000000000000000000000e+00
-4.828264799950663473282475024462e+03	-3.465547812080052429185850204618e-04	2.393802469362496618699581718559e-05	0.000000000000000000000000000000e+00
-4.828164799950663109484594315290e+03	-3.463425669191160611790070156246e-04	2.438277934881201213868431865173e-05	0.000000000000000000000000000000e+00
-4.828064799950662745686713606119e+03	-3.461290837471086190464675258482e-04	2.482882607832337444565481976433e-05	0.000000000000000000000000000000e+00
-4.827964799950662381888832896948e+03	-3.459143357584618409458765420084e-04	2.527616375935549196244701841696e-05	0.000000000000000000000000000000e+00
-4.827864799950662018090952187777e+03	-3.456983270320401432397494634330e-04	2.572479124466453182418397560571e-05	0.000000000000000000000000000000e+00
-4.827764799950661654293071478605e+03	-3.454810616590036080782166738601e-04	2.617470736253772246350524088854e-05	0.000000000000000000000000000000e+00
-4.827664799950661290495190769434e+03	-3.452625437427176151479468746430e-04	2.662591091676514402529149516674e-05	0.000000000000000000000000000000e+00
-4.827564799950660926697310060263e+03	-3.450427773986625276311790422312e-04	2.707840068661195585038997668548e-05	0.000000000000000000000000000000e+00
-4.827464799950660562899429351091e+03	-3.448217667543430529041026399995e-04	2.753217542679110168592215845962e-05	0.000000000000000000000000000000e+00
-4.827364799950660199101548641920e+03	-3.445995159491973321846947087010e-04	2.798723386743646212898757597021e-05	0.000000000000000000000000000000e+00
-4.827264799950659835303667932749e+03	-3.443760291345057591300138355450e-04	2.844357471407647124442275021750e-05	0.000000000000000000000000000000e+00
-4.827164799950659471505787223577e+03	-3.441513104732997984334941232731e-04	2.890119664760818041595626104456e-05	0.000000000000000000000000000000e+00
-4.827064799950659107707906514406e+03	-3.439253641402702623211529164848e-04	2.936009832427177620702354876592e-05	0.000000000000000000000000000000e+00
-4.826964799950658743910025805235e+03	-3.436981943216756412579071522373e-04	2.982027837562557933629575623868e-05	0.000000000000000000000000000000e+00
-4.826864799950658380112145096064e+03	-3.434698052152501093932379649942e-04	3.028173540852150105100008825598e-05	0.000000000000000000000000000000e+00
-4.826764799950658016314264386892e+03	-3.432402010301111505360949216481e-04	3.074446800508095350989989924528e-05	0.000000000000000000000000000000e+00
-4.826664799950657652516383677721e+03	-3.430093859866672925500175050928e-04	3.120847472267120401153914222014e-05	0.000000000000000000000000000000e+00
-4.826564799950657288718502968550e+03	-3.427773643165254622774962278697e-04	3.167375409388224083038695932935e-05	0.000000000000000000000000000000e+00
-4.826464799950656924920622259378e+03	-3.425441402623980152036820001626e-04	3.214030462650406934571947759061e-05	0.000000000000000000000000000000e+00
-4.826364799950656561122741550207e+03	-3.423097180780097109099868735171e-04	3.260812480350448250895206703248e-05	0.000000000000000000000000000000e+00
-4.826264799950656197324860841036e+03	-3.420741020280044716872502874594e-04	3.307721308300732259008100633046e-05	0.000000000000000000000000000000e+00
-4.826164799950655833526980131865e+03	-3.418372963878519243084708190139e-04	3.354756789827113594741267443844e-05	0.000000000000000000000000000000e+00
-4.826064799950655469729099422693e+03	-3.415993054437536165408861865700e-04	3.401918765766840377969687514437e-05	0.000000000000000000000000000000e+00
-4.825964799950655105931218713522e+03	-3.413601334925492336580532537482e-04	3.449207074466515912528410958693e-05	0.000000000000000000000000000000e+00
-4.825864799950654742133338004351e+03	-3.411197848416223812710590390651e-04	3.496621551780111208105120135237e-05	0.000000000000000000000000000000e+00
-4.825764799950654378335457295179e+03	-3.408782638088064765799489741482e-04	3.544162031067024935977738397952e-05	0.000000000000000000000000000000e+00
-4.825664799950654014537576586008e+03	-3.406355747222901517341775434744e-04	3.591828343190186752838938266663e-05	0.000000000000000000000000000000e+00
-4.825564799950653650739695876837e+03	-3.403917219205225487728416755573e-04	3.639620316514213479476558266157e-05	0.000000000000000000000000000000e+00
-4.825464799950653286941815167665e+03	-3.401467097521185061446968855847e-04	3.687537776903609325167276988822e-05	0.000000000000000000000000000000e+00
-4.825364799950652923143934458494e+03	-3.399005425757635283877389209550e-04	3.735580547721014901168049004987e-05	0.000000000000000000000000000000e+00
-4.825264799950652559346053749323e+03	-3.396532247601185389683509097125e-04	3.783748449825501635173513603760e-05	0.000000000000000000000000000000e+00
-4.825164799950652195548173040152e+03	-3.394047606837243078597987633316e-04	3.832041301570916330123880988445e-05	0.000000000000000000000000000000e+00
-4.825064799950651831750292330980e+03	-3.391551547349060417510524523266e-04	3.880458918804274512110580319657e-05	0.000000000000000000000000000000e+00
-4.824964799950651467952411621809e+03	-3.389044113116774321545210391093e-04	3.929001114864196468742449375178e-05	0.000000000000000000000000000000e+00
-4.824864799950651104154530912638e+03	-3.386525348216447577238963351220e-04	3.977667700579399530499621895352e-05	0.000000000000000000000000000000e+00
-4.824764799950650740356650203466e+03	-3.383995296819106613113448123187e-04	4.026458484267227621537094117699e-05	0.000000000000000000000000000000e+00
-4.824664799950650376558769494295e+03	-3.381454003189778728145908903713e-04	4.075373271732239086355062407385e-05	0.000000000000000000000000000000e+00
-4.824564799950650012760888785124e+03	-3.378901511686526609734571025001e-04	4.124411866264837206929802504440e-05	0.000000000000000000000000000000e+00
-4.824464799950649648963008075953e+03	-3.376337866759481767461870127534e-04	4.173574068639950186568668422105e-05	0.000000000000000000000000000000e+00
-4.824364799950649285165127366781e+03	-3.373763112949876340554422604612e-04	4.222859677115758567610137586001e-05	0.000000000000000000000000000000e+00
-4.824264799950648921367246657610e+03	-3.371177294889071652736478590384e-04	4.272268487432472115847975624447e-05	0.000000000000000000000000000000e+00
-4.824164799950648557569365948439e+03	-3.368580457297587851285547433378e-04	4.321800292811156849305878613343e-05	0.000000000000000000000000000000e+00
-4.824064799950648193771485239267e+03	-3.365972644984129751380419470763e-04	4.371454883952607467978088151561e-05	0.000000000000000000000000000000e+00
-4.823964799950647829973604530096e+03	-3.363353902844611054145929074366e-04	4.421232049036269250294126087475e-05	0.000000000000000000000000000000e+00
-4.823864799950647466175723820925e+03	-3.360724275861179648899890182179e-04	4.471131573719210093934006700067e-05	0.000000000000000000000000000000e+00
-4.823764799950647102377843111753e+03	-3.358083809101236410186996916849e-04	4.521153241135138635235779513977e-05	0.000000000000000000000000000000e+00
-4.823664799950646738579962402582e+03	-3.355432547716457789520327903432e-04	4.571296831893475901085338586327e-05	0.000000000000000000000000000000e+00
-4.823564799950646374782081693411e+03	-3.352770536941813528213074402373e-04	4.621562124078471006519489017172e-05	0.000000000000000000000000000000e+00
-4.823464799950646010984200984240e+03	-3.350097822094583286008095956987e-04	4.671948893248369029558564324844e-05	0.000000000000000000000000000000e+00
-4.823364799950645647186320275068e+03	-3.347414448573372727606389798183e-04	4.722456912434623609378658848357e-05	0.000000000000000000000000000000e+00
-4.823264799950645283388439565897e+03	-3.344720461857127982892301520934e-04	4.773085952141165109845200031913e-05	0.000000000000000000000000000000e+00
-4.823164799950644919590558856726e+03	-3.342015907504147396653304546987e-04	4.823835780343714184012493539910e-05	0.000000000000000000000000000000e+00
-4.823064799950644555792678147554e+03	-3.339300831151093278299779587570e-04	4.874706162489144127721030219647e-05	0.000000000000000000000000000000e+00
-4.822964799950644191994797438383e+03	-3.336575278512001483180449135091e-04	4.925696861494892022292554911722e-05	0.000000000000000000000000000000e+00
-4.822864799950643828196916729212e+03	-3.333839295377290451796725712086e-04	4.976807637748423409707401732227e-05	0.000000000000000000000000000000e+00
-4.822764799950643464399036020041e+03	-3.331092927612767538511628906406e-04	5.028038249106741691121444381984e-05	0.000000000000000000000000000000e+00
-4.822664799950643100601155310869e+03	-3.328336221158634256056529920897e-04	5.079388450895950380238955124135e-05	0.000000000000000000000000000000e+00
-4.822564799950642736803274601698e+03	-3.325569222028492062138982365838e-04	5.130857995910863468156867805980e-05	0.000000000000000000000000000000e+00
-4.822464799950642373005393892527e+03	-3.322791976308344351342949352102e-04	5.182446634414663222054087121649e-05	0.000000000000000000000000000000e+00
-4.822364799950642009207513183355e+03	-3.320004530155598447029030584332e-04	5.234154114138612193989422149976e-05	0.000000000000000000000000000000e+00
-4.822264799950641645409632474184e+03	-3.317206929798065424830344483098e-04	5.285980180281811308291850526331e-05	0.000000000000000000000000000000e+00
-4.822164799950641281611751765013e+03	-3.314399221532960478249496549807e-04	5.337924575511010803806691282780e-05	0.000000000000000000000000000000e+00
-4.822064799950640917813871055841e+03	-3.311581451725900573750116517857e-04	5.389987039960467254734108322189e-05	0.000000000000000000000000000000e+00
-4.821964799950640554015990346670e+03	-3.308753666809900479545136775528e-04	5.442167311231852768697164757228e-05	0.000000000000000000000000000000e+00
-4.821864799950640190218109637499e+03	-3.305915913284369336486157031629e-04	5.494465124394215006786712507392e-05	0.000000000000000000000000000000e+00
-4.821764799950639826420228928328e+03	-3.303068237714104518447377767387e-04	5.546880211983985992704043743728e-05	0.000000000000000000000000000000e+00
-4.821664799950639462622348219156e+03	-3.300210686728284950608447445575e-04	5.599412304005040388627661984700e-05	0.000000000000000000000000000000e+00
-4.821564799950639098824467509985e+03	-3.297343307019463885636223476894e-04	5.652061127928803237804172843184e-05	0.000000000000000000000000000000e+00
-4.821464799950638735026586800814e+03	-3.294466145342559511462188215347e-04	5.704826408694411239621441245262e-05	0.000000000000000000000000000000e+00
-4.821364799950638371228706091642e+03	-3.291579248513844474857692468106e-04	5.757707868708922136153152693261e-05	0.000000000000000000000000000000e+00
-4.821264799950638007430825382471e+03	-3.288682663409935947110285248129e-04	5.810705227847572887801136376495e-05	0.000000000000000000000000000000e+00
-4.821164799950637643632944673300e+03	-3.285776436966782437093526070271e-04	5.863818203454090703793596950355e-05	0.000000000000000000000000000000e+00
-4.821064799950637279835063964128e+03	-3.282860616178651688538969732889e-04	5.917046510341051506528392556206e-05	0.000000000000000000000000000000e+00
-4.820964799950636916037183254957e+03	-3.279935248097115866802719885698e-04	5.970389860790292606024937116516e-05	0.000000000000000000000000000000e+00
-4.820864799950636552239302545786e+03	-3.277000379830036745631982597615e-04	6.023847964553372808221148870800e-05	0.000000000000000000000000000000e+00
-4.820764799950636188441421836615e+03	-3.274056058540549809729447439111e-04	6.077420528852084700499949776464e-05	0.000000000000000000000000000000e+00
-4.820664799950635824643541127443e+03	-3.271102331446046188913323593539e-04	6.131107258379014371060811150471e-05	0.000000000000000000000000000000e+00
-4.820564799950635460845660418272e+03	-3.268139245817157302782807182240e-04	6.184907855298155338399923586223e-05	0.000000000000000000000000000000e+00
-4.820464799950635097047779709101e+03	-3.265166848976733542271599919360e-04	6.238822019245573980393559931912e-05	0.000000000000000000000000000000e+00
-4.820364799950634733249898999929e+03	-3.262185188298826203807945223190e-04	6.292849447330117653841979885598e-05	0.000000000000000000000000000000e+00
-4.820264799950634369452018290758e+03	-3.259194311207666170868146870987e-04	6.346989834134185155638252506805e-05	0.000000000000000000000000000000e+00
-4.820164799950634005654137581587e+03	-3.256194265176643137631173896551e-04	6.401242871714538519144904737956e-05	0.000000000000000000000000000000e+00
-4.820064799950633641856256872416e+03	-3.253185097727284290532179245048e-04	6.455608249603166310173762987290e-05	0.000000000000000000000000000000e+00
-4.819964799950633278058376163244e+03	-3.250166856428229737209500971318e-04	6.510085654808206554085281414501e-05	0.000000000000000000000000000000e+00
-4.819864799950632914260495454073e+03	-3.247139588894210645957094651948e-04	6.564674771814910320469338422811e-05	0.000000000000000000000000000000e+00
-4.819764799950632550462614744902e+03	-3.244103342785023048368275855324e-04	6.619375282586658162681941819372e-05	0.000000000000000000000000000000e+00
-4.819664799950632186664734035730e+03	-3.241058165804504894585980068200e-04	6.674186866566030767490558250898e-05	0.000000000000000000000000000000e+00
-4.819564799950631822866853326559e+03	-3.238004105699509313845418922995e-04	6.729109200675931104322635700754e-05	0.000000000000000000000000000000e+00
-4.819464799950631459068972617388e+03	-3.234941210258877875016736425096e-04	6.784141959320752653106456619980e-05	0.000000000000000000000000000000e+00
-4.819364799950631095271091908216e+03	-3.231869527312413847147665180159e-04	6.839284814387601842220615333545e-05	0.000000000000000000000000000000e+00
-4.819264799950630731473211199045e+03	-3.228789104729854917905096378661e-04	6.894537435247569275541257294293e-05	0.000000000000000000000000000000e+00
-4.819164799950630367675330489874e+03	-3.225699990419844827814477294936e-04	6.949899488757055169597942612114e-05	0.000000000000000000000000000000e+00
-4.819064799950630003877449780703e+03	-3.222602232328904462398122543476e-04	7.005370639259144935079987037696e-05	0.000000000000000000000000000000e+00
-4.818964799950629640079569071531e+03	-3.219495878440401860111352849714e-04	7.060950548585032192187849187093e-05	0.000000000000000000000000000000e+00
-4.818864799950629276281688362360e+03	-3.216380976773523846581892549068e-04	7.116638876055497351345857648397e-05	0.000000000000000000000000000000e+00
-4.818764799950628912483807653189e+03	-3.213257575382243332040577143971e-04	7.172435278482434983012699936111e-05	0.000000000000000000000000000000e+00
-4.818664799950628548685926944017e+03	-3.210125722354290403459664560160e-04	7.228339410170434042347820113861e-05	0.000000000000000000000000000000e+00
-4.818564799950628184888046234846e+03	-3.206985465810120164084628946455e-04	7.284350922918404172470147051044e-05	0.000000000000000000000000000000e+00
-4.818464799950627821090165525675e+03	-3.203836853901881115067040717292e-04	7.340469466021262994089024989108e-05	0.000000000000000000000000000000e+00
-4.818364799950627457292284816504e+03	-3.200679934812381910794187866998e-04	7.396694686271662697463896707362e-05	0.000000000000000000000000000000e+00
-4.818264799950627093494404107332e+03	-3.197514756754060282623042255068e-04	7.453026227961776265483473391527e-05	0.000000000000000000000000000000e+00
-4.818164799950626729696523398161e+03	-3.194341367967948710007708434944e-04	7.509463732885132485842666349996e-05	0.000000000000000000000000000000e+00
-4.818064799950626365898642688990e+03	-3.191159816722641717930131211034e-04	7.566006840338502462822711791546e-05	0.000000000000000000000000000000e+00
-4.817964799950626002100761979818e+03	-3.187970151313261548027544467487e-04	7.622655187123834918169057450754e-05	0.000000000000000000000000000000e+00
-4.817864799950625638302881270647e+03	-3.184772420060424913922092482466e-04	7.679408407550244346825157881753e-05	0.000000000000000000000000000000e+00
-4.817764799950625274505000561476e+03	-3.181566671309208130247192514162e-04	7.736266133436054738027609634088e-05	0.000000000000000000000000000000e+00
-4.817664799950624910707119852304e+03	-3.178352953428112241673897386818e-04	7.793227994110883953982754634993e-05	0.000000000000000000000000000000e+00
-4.817564799950624546909239143133e+03	-3.175131314808029236139430562247e-04	7.850293616417793160673632701929e-05	0.000000000000000000000000000000e+00
-4.817464799950624183111358433962e+03	-3.171901803861205005469203754842e-04	7.907462624715474205742971047783e-05	0.000000000000000000000000000000e+00
-4.817364799950623819313477724791e+03	-3.168664469020206642807524488603e-04	7.964734640880497982748376095685e-05	0.000000000000000000000000000000e+00
-4.817264799950623455515597015619e+03	-3.165419358736884319037441226641e-04	8.022109284309608874009855927767e-05	0.000000000000000000000000000000e+00
-4.817164799950623091717716306448e+03	-3.162166521481338038110364685451e-04	8.079586171922072048313251402263e-05	0.000000000000000000000000000000e+00
-4.817064799950622727919835597277e+03	-3.158906005740880055566999207173e-04	8.137164918162072258216860332070e-05	0.000000000000000000000000000000e+00
-4.816964799950622364121954888105e+03	-3.155637860019000549664791588356e-04	8.194845135001165492213970331647e-05	0.000000000000000000000000000000e+00
-4.816864799950622000324074178934e+03	-3.152362132834330039898862452219e-04	8.252626431940776705487722297860e-05	0.000000000000000000000000000000e+00
-4.816764799950621636526193469763e+03	-3.149078872719603973927282591916e-04	8.310508416014753116027313772918e-05	0.000000000000000000000000000000e+00
-4.816664799950621272728312760592e+03	-3.145788128220627856597435556552e-04	8.368490691791971710852826582538e-05	0.000000000000000000000000000000e+00
-4.816564799950620908930432051420e+03	-3.142489947895239126365862780688e-04	8.426572861378990120326953894292e-05	0.000000000000000000000000000000e+00
-4.816464799950620545132551342249e+03	-3.139184380312272826425712413112e-04	8.484754524422753057828067158042e-05	0.000000000000000000000000000000e+00
-4.816364799950620181334670633078e+03	-3.135871474050524565328756931848e-04	8.543035278113352969531907321610e-05	0.000000000000000000000000000000e+00
-4.816264799950619817536789923906e+03	-3.132551277697714561809583244667e-04	8.601414717186835407532891073501e-05	0.000000000000000000000000000000e+00
-4.816164799950619453738909214735e+03	-3.129223839849451689609782789603e-04	8.659892433928062678832188181488e-05	0.000000000000000000000000000000e+00
-4.816064799950619089941028505564e+03	-3.125889209108197522302141635464e-04	8.718468018173620862412698251376e-05	0.000000000000000000000000000000e+00
-4.815964799950618726143147796392e+03	-3.122547434082231462317003067852e-04	8.777141057314787812686229795389e-05	0.000000000000000000000000000000e+00
-4.815864799950618362345267087221e+03	-3.119198563384613701564285204171e-04	8.835911136300543175774863113858e-05	0.000000000000000000000000000000e+00
-4.815764799950617998547386378050e+03	-3.115842645632150892560929822395e-04	8.894777837640633971153653059005e-05	0.000000000000000000000000000000e+00
-4.815664799950617634749505668879e+03	-3.112479729444359651154006218832e-04	8.953740741408694383401956073953e-05	0.000000000000000000000000000000e+00
-4.815564799950617270951624959707e+03	-3.109109863442432769749246279645e-04	9.012799425245407566788941045033e-05	0.000000000000000000000000000000e+00
-4.815464799950616907153744250536e+03	-3.105733096248203804236320824117e-04	9.071953464361729791484018070591e-05	0.000000000000000000000000000000e+00
-4.815364799950616543355863541365e+03	-3.102349476483112203015202190670e-04	9.131202431542157957854166649980e-05	0.000000000000000000000000000000e+00
-4.815264799950616179557982832193e+03	-3.098959052767169520224699308386e-04	9.190545897148052676122603754649e-05	0.000000000000000000000000000000e+00
-4.815164799950615815760102123022e+03	-3.095561873717924002667734040273e-04	9.249983429121007424619782533171e-05	0.000000000000000000000000000000e+00
-4.815064799950615451962221413851e+03	-3.092157987949428429343134983043e-04	9.309514592986274628648446505252e-05	0.000000000000000000000000000000e+00
-4.814964799950615088164340704679e+03	-3.088747444071206324674172538636e-04	9.369138951856239173193729996569e-05	0.000000000000000000000000000000e+00
-4.814864799950614724366459995508e+03	-3.085330290687217629636007742988e-04	9.428856066433946125741882848814e-05	0.000000000000000000000000000000e+00
-4.814764799950614360568579286337e+03	-3.081906576394828167590744794069e-04	9.488665495016674537691325763689e-05	0.000000000000000000000000000000e+00
-4.814664799950613996770698577166e+03	-3.078476349783775315414879880649e-04	9.548566793499566811125045528996e-05	0.000000000000000000000000000000e+00
-4.814564799950613632972817867994e+03	-3.075039659435137469334353710337e-04	9.608559515379309565186183306196e-05	0.000000000000000000000000000000e+00
-4.814464799950613269174937158823e+03	-3.071596553920302426557431552112e-04	9.668643211757859225793237945012e-05	0.000000000000000000000000000000e+00
-4.814364799950612905377056449652e+03	-3.068147081799935766907583278851e-04	9.728817431346227246474756000794e-05	0.000000000000000000000000000000e+00
-4.814264799950612541579175740480e+03	-3.064691291622950860759622138119e-04	9.789081720468310052543636778921e-05	0.000000000000000000000000000000e+00
-4.814164799950612177781295031309e+03	-3.061229231925478876975843522956e-04	9.849435623064771840127346047566e-05	0.000000000000000000000000000000e+00
-4.814064799950611813983414322138e+03	-3.057760951229840417145422470924e-04	9.909878680696978874801322811905e-05	0.000000000000000000000000000000e+00
-4.813964799950611450185533612967e+03	-3.054286498043514439318379949384e-04	9.970410432550982579320147936031e-05	0.000000000000000000000000000000e+00
-4.813864799950611086387652903795e+03	-3.050805920858112060649325325556e-04	1.003103041544155818671005264697e-04	0.000000000000000000000000000000e+00
-4.813764799950610722589772194624e+03	-3.047319268148348191636853865560e-04	1.009173816381628811670104206577e-04	0.000000000000000000000000000000e+00
-4.813664799950610358791891485453e+03	-3.043826588371014796666202961717e-04	1.015253320975970091752035862065e-04	0.000000000000000000000000000000e+00
-4.813564799950609994994010776281e+03	-3.040327929963953612450822117097e-04	1.021341508299745764153099170102e-04	0.000000000000000000000000000000e+00
-4.813464799950609631196130067110e+03	-3.036823341345031576979374143832e-04	1.027438331090059107572609597980e-04	0.000000000000000000000000000000e+00
-4.813364799950609267398249357939e+03	-3.033312870911115174260563875919e-04	1.033543741848979647182660279725e-04	0.000000000000000000000000000000e+00
-4.813264799950608903600368648767e+03	-3.029796567037046405371225610281e-04	1.039657692843976971022387778554e-04	0.000000000000000000000000000000e+00
-4.813164799950608539802487939596e+03	-3.026274478074619301605496790586e-04	1.045780136108359696352557155485e-04	0.000000000000000000000000000000e+00
-4.813064799950608176004607230425e+03	-3.022746652351556979725077933807e-04	1.051911023441719857021009465470e-04	0.000000000000000000000000000000e+00
-4.812964799950607812206726521254e+03	-3.019213138170490323512751285051e-04	1.058050306410381898687342316911e-04	0.000000000000000000000000000000e+00
-4.812864799950607448408845812082e+03	-3.015673983807935581123726986874e-04	1.064197936347856959533181298028e-04	0.000000000000000000000000000000e+00
-4.812764799950607084610965102911e+03	-3.012129237513274672942420462363e-04	1.070353864355301894356956027288e-04	0.000000000000000000000000000000e+00
-4.812664799950606720813084393740e+03	-3.008578947507736583641402283718e-04	1.076518041301983990730081752751e-04	0.000000000000000000000000000000e+00
-4.812564799950606357015203684568e+03	-3.005023161983377670038175555334e-04	1.082690417825750021961830893424e-04	0.000000000000000000000000000000e+00
-4.812464799950605993217322975397e+03	-3.001461929102064137356298267889e-04	1.088870944333500721075067008137e-04	0.000000000000000000000000000000e+00
-4.812364799950605629419442266226e+03	-2.997895296994454515486505652433e-04	1.095059571001669998166483388502e-04	0.000000000000000000000000000000e+00
-4.812264799950605265621561557055e+03	-2.994323313758985929955436233740e-04	1.101256247776709578777704079400e-04	0.000000000000000000000000000000e+00
-4.812164799950604901823680847883e+03	-2.990746027460857120287840427153e-04	1.107460924375578385650889523539e-04	0.000000000000000000000000000000e+00
-4.812064799950604538025800138712e+03	-2.987163486131015795177479077438e-04	1.113673550286237070444661512170e-04	0.000000000000000000000000000000e+00
-4.811964799950604174227919429541e+03	-2.983575737765144903455849512142e-04	1.119894074768147153309261199183e-04	0.000000000000000000000000000000e+00
-4.811864799950603810430038720369e+03	-2.979982830322651615566342808705e-04	1.126122446852775718997841103430e-04	0.000000000000000000000000000000e+00
-4.811764799950603446632158011198e+03	-2.976384811725655762937314818828e-04	1.132358615344104856362261735114e-04	0.000000000000000000000000000000e+00
-4.811664799950603082834277302027e+03	-2.972781729857980445759502163838e-04	1.138602528819146247809207528334e-04	0.000000000000000000000000000000e+00
-4.811564799950602719036396592855e+03	-2.969173632564143724965610715572e-04	1.144854135628460366615535837020e-04	0.000000000000000000000000000000e+00
-4.811464799950602355238515883684e+03	-2.965560567648350314209904077245e-04	1.151113383896680824203945237016e-04	0.000000000000000000000000000000e+00
-4.811364799950601991440635174513e+03	-2.961942582873485982353223278096e-04	1.157380221523044138429506255683e-04	0.000000000000000000000000000000e+00
-4.811264799950601627642754465342e+03	-2.958319725960111955948006468020e-04	1.163654596181923974200153604208e-04	0.000000000000000000000000000000e+00
-4.811164799950601263844873756170e+03	-2.954692044585462032228739825968e-04	1.169936455323369991956411473311e-04	0.000000000000000000000000000000e+00
-4.811064799950600900046993046999e+03	-2.951059586382437523698063497335e-04	1.176225746173652930313610620594e-04	0.000000000000000000000000000000e+00
-4.810964799950600536249112337828e+03	-2.947422398938607623723739958876e-04	1.182522415735813212361166035791e-04	0.000000000000000000000000000000e+00
-4.810864799950600172451231628656e+03	-2.943780529795208687933449898111e-04	1.188826410790215379548531715592e-04	0.000000000000000000000000000000e+00
-4.810764799950599808653350919485e+03	-2.940134026446145141912846820986e-04	1.195137677895107268955660062559e-04	0.000000000000000000000000000000e+00
-4.810664799950599444855470210314e+03	-2.936482936336990931004697902296e-04	1.201456163387183933947965908118e-04	0.000000000000000000000000000000e+00
-4.810564799950599081057589501143e+03	-2.932827306863994764815628535359e-04	1.207781813382156443741066720321e-04	0.000000000000000000000000000000e+00
-4.810464799950598717259708791971e+03	-2.929167185373083193318521910697e-04	1.214114573775326375026928360512e-04	0.000000000000000000000000000000e+00
-4.810364799950598353461828082800e+03	-2.925502619158868561864694779473e-04	1.220454390242164098307614539252e-04	0.000000000000000000000000000000e+00
-4.810264799950597989663947373629e+03	-2.921833655463655881993900731430e-04	1.226801208238892620765170260455e-04	0.000000000000000000000000000000e+00
-4.810164799950597625866066664457e+03	-2.918160341476451870648678443843e-04	1.233154973003076308041281450301e-04	0.000000000000000000000000000000e+00
-4.810064799950597262068185955286e+03	-2.914482724331976157793044901467e-04	1.239515629554214213876167649531e-04	0.000000000000000000000000000000e+00
-4.809964799950596898270305246115e+03	-2.910800851109673036132274859256e-04	1.245883122694338830758337133275e-04	0.000000000000000000000000000000e+00
-4.809864799950596534472424536943e+03	-2.907114768832723752933766547812e-04	1.252257397008618906332488851518e-04	0.000000000000000000000000000000e+00
-4.809764799950596170674543827772e+03	-2.903424524467062596555511078122e-04	1.258638396865967951868819918460e-04	0.000000000000000000000000000000e+00
-4.809664799950595806876663118601e+03	-2.899730164920394609277820574533e-04	1.265026066419657087541023043897e-04	0.000000000000000000000000000000e+00
-4.809564799950595443078782409430e+03	-2.896031737041210589629625093977e-04	1.271420349607933037664603270755e-04	0.000000000000000000000000000000e+00
-4.809464799950595079280901700258e+03	-2.892329287617809684129976943723e-04	1.277821190154640191693341533252e-04	0.000000000000000000000000000000e+00
-4.809364799950594715483020991087e+03	-2.888622863377318726423037542617e-04	1.284228531569849441479336249472e-04	0.000000000000000000000000000000e+00
-4.809264799950594351685140281916e+03	-2.884912510984715371120667981586e-04	1.290642317150489186937389884946e-04	0.000000000000000000000000000000e+00
-4.809164799950593987887259572744e+03	-2.881198277041852853948278312401e-04	1.297062489980983389023516672012e-04	0.000000000000000000000000000000e+00
-4.809064799950593624089378863573e+03	-2.877480208086486378193935564695e-04	1.303488992933893688471597149814e-04	0.000000000000000000000000000000e+00
-4.808964799950593260291498154402e+03	-2.873758350591300585359644248484e-04	1.309921768670565319237636403571e-04	0.000000000000000000000000000000e+00
-4.808864799950592896493617445230e+03	-2.870032750962938110014799342196e-04	1.316360759641779798207600338245e-04	0.000000000000000000000000000000e+00
-4.808764799950592532695736736059e+03	-2.866303455541031387256156737209e-04	1.322805908088410867511769408722e-04	0.000000000000000000000000000000e+00
-4.808664799950592168897856026888e+03	-2.862570510597236628572148653404e-04	1.329257156042085315748868534769e-04	0.000000000000000000000000000000e+00
-4.808564799950591805099975317717e+03	-2.858833962334267255606112811961e-04	1.335714445325850033372688807631e-04	0.000000000000000000000000000000e+00
-4.808464799950591441302094608545e+03	-2.855093856884930586526039064665e-04	1.342177717554841236483054167650e-04	0.000000000000000000000000000000e+00
-4.808364799950591077504213899374e+03	-2.851350240311165606596488508728e-04	1.348646914136961551082538601776e-04	0.000000000000000000000000000000e+00
-4.808264799950590713706333190203e+03	-2.847603158603083991357030058111e-04	1.355121976273559265737528312101e-04	0.000000000000000000000000000000e+00
-4.808164799950590349908452481031e+03	-2.843852657678011671901763257608e-04	1.361602844960113276300689433285e-04	0.000000000000000000000000000000e+00
-4.808064799950589986110571771860e+03	-2.840098783379532568563186067934e-04	1.368089460986923451644298177499e-04	0.000000000000000000000000000000e+00
-4.807964799950589622312691062689e+03	-2.836341581476534493000407621821e-04	1.374581764939804794101174678644e-04	0.000000000000000000000000000000e+00
-4.807864799950589258514810353518e+03	-2.832581097662256134489533465626e-04	1.381079697200786207764849899959e-04	0.000000000000000000000000000000e+00
-4.807764799950588894716929644346e+03	-2.828817377553337298820568257440e-04	1.387583197948814687800594969147e-04	0.000000000000000000000000000000e+00
-4.807664799950588530919048935175e+03	-2.825050466688869689295404707963e-04	1.394092207160463846565140455525e-04	0.000000000000000000000000000000e+00
-4.807564799950588167121168226004e+03	-2.821280410529451482433416220630e-04	1.400606664610647047585628710564e-04	0.000000000000000000000000000000e+00
-4.807464799950587803323287516832e+03	-2.817507254456241903677049531751e-04	1.407126509873335418448342393205e-04	0.000000000000000000000000000000e+00
-4.807364799950587439525406807661e+03	-2.813731043770018513602848564403e-04	1.413651682322280471546666058558e-04	0.000000000000000000000000000000e+00
-4.807264799950587075727526098490e+03	-2.809951823690237204637909496086e-04	1.420182121131741061637737688628e-04	0.000000000000000000000000000000e+00
-4.807164799950586711929645389318e+03	-2.806169639354093824079594554632e-04	1.426717765277215222308876407808e-04	0.000000000000000000000000000000e+00
-4.807064799950586348131764680147e+03	-2.802384535815588507620677027887e-04	1.433258553536177152404329504520e-04	0.000000000000000000000000000000e+00
-4.806964799950585984333883970976e+03	-2.798596558044589470773400030623e-04	1.439804424488817455058536909362e-04	0.000000000000000000000000000000e+00
-4.806864799950585620536003261805e+03	-2.794805750925902221304397698987e-04	1.446355316518789610891887464916e-04	0.000000000000000000000000000000e+00
-4.806764799950585256738122552633e+03	-2.791012159258340397972875113197e-04	1.452911167813960245914078894813e-04	0.000000000000000000000000000000e+00
-4.806664799950584892940241843462e+03	-2.787215827753796609268788220248e-04	1.459471916367163465185624593445e-04	0.000000000000000000000000000000e+00
-4.806564799950584529142361134291e+03	-2.783416801036317066858627455872e-04	1.466037499976960878540765964573e-04	0.000000000000000000000000000000e+00
-4.806464799950584165344480425119e+03	-2.779615123641178387435546337514e-04	1.472607856248405421017988459198e-04	0.000000000000000000000000000000e+00
-4.806364799950583801546599715948e+03	-2.775810840013966562973835028316e-04	1.479182922593810323250856919586e-04	0.000000000000000000000000000000e+00
-4.806264799950583437748719006777e+03	-2.772003994509658641488825114862e-04	1.485762636233521605515911501172e-04	0.000000000000000000000000000000e+00
-4.806164799950583073950838297606e+03	-2.768194631391704949897880627674e-04	1.492346934196696263841969143371e-04	0.000000000000000000000000000000e+00
-4.806064799950582710152957588434e+03	-2.764382794831114569487906518219e-04	1.498935753322084521877571861026e-04	0.000000000000000000000000000000e+00
-4.805964799950582346355076879263e+03	-2.760568528905545148191547077943e-04	1.505529030258816419567124977874e-04	0.000000000000000000000000000000e+00
-4.805864799950581982557196170092e+03	-2.756751877598391086560125629035e-04	1.512126701467193280736811544784e-04	0.000000000000000000000000000000e+00
-4.805764799950581618759315460920e+03	-2.752932884797877686848532885477e-04	1.518728703219482704337567335884e-04	0.000000000000000000000000000000e+00
-4.805664799950581254961434751749e+03	-2.749111594296155302100115314090e-04	1.525334971600719789850547636334e-04	0.000000000000000000000000000000e+00
-4.805564799950580891163554042578e+03	-2.745288049788397822040253437592e-04	1.531945442509511344248568365245e-04	0.000000000000000000000000000000e+00
-4.805464799950580527365673333406e+03	-2.741462294871900616868853894914e-04	1.538560051658844696816780261983e-04	0.000000000000000000000000000000e+00
-4.805364799950580163567792624235e+03	-2.737634373045185528366962657287e-04	1.545178734576901934984205500001e-04	0.000000000000000000000000000000e+00
-4.805264799950579799769911915064e+03	-2.733804327707102608396860787821e-04	1.551801426607877392761791757181e-04	0.000000000000000000000000000000e+00
-4.805164799950579435972031205893e+03	-2.729972202155940531019540085111e-04	1.558428062912800560191328713699e-04	0.000000000000000000000000000000e+00
-4.805064799950579072174150496721e+03	-2.726138039588533209904575027593e-04	1.565058578470362245400882006408e-04	0.000000000000000000000000000000e+00
-4.804964799950578708376269787550e+03	-2.722301883099374547256288359165e-04	1.571692908077746699772175853482e-04	0.000000000000000000000000000000e+00
-4.804864799950578344578389078379e+03	-2.718463775679732098537744189315e-04	1.578330986351466182562863771466e-04	0.000000000000000000000000000000e+00
-4.804764799950577980780508369207e+03	-2.714623760216763989801258549761e-04	1.584972747728202030741834205330e-04	0.000000000000000000000000000000e+00
-4.804664799950577616982627660036e+03	-2.710781879492639629726513650354e-04	1.591618126465648439329947372300e-04	0.000000000000000000000000000000e+00
-4.804564799950577253184746950865e+03	-2.706938176183662047961930863238e-04	1.598267056643361120650548290456e-04	0.000000000000000000000000000000e+00
-4.804464799950576889386866241693e+03	-2.703092692859393486072561163525e-04	1.604919472163610300388669749339e-04	0.000000000000000000000000000000e+00
-4.804364799950576525588985532522e+03	-2.699245471981782614791234298224e-04	1.611575306752238321509468343962e-04	0.000000000000000000000000000000e+00
-4.804264799950576161791104823351e+03	-2.695396555904295003876225411688e-04	1.618234493959521042884264208084e-04	0.000000000000000000000000000000e+00
-4.804164799950575797993224114180e+03	-2.691545986871045760373266642063e-04	1.624896967161034387876900053627e-04	0.000000000000000000000000000000e+00
-4.804064799950575434195343405008e+03	-2.687693807015937587888421145266e-04	1.631562659558523603435531423855e-04	0.000000000000000000000000000000e+00
-4.803964799950575070397462695837e+03	-2.683840058361796135355525905197e-04	1.638231504180778482296365616833e-04	0.000000000000000000000000000000e+00
-4.803864799950574706599581986666e+03	-2.679984782819514019421014427991e-04	1.644903433884511837793918065387e-04	0.000000000000000000000000000000e+00
-4.803764799950574342801701277494e+03	-2.676128022187193762626566950757e-04	1.651578381355242586530501780473e-04	0.000000000000000000000000000000e+00
-4.803664799950573979003820568323e+03	-2.672269818149294526299364349597e-04	1.658256279108182896803863615176e-04	0.000000000000000000000000000000e+00
-4.803564799950573615205939859152e+03	-2.668410212275782096048859504123e-04	1.664937059489129944894053592108e-04	0.000000000000000000000000000000e+00
-4.803464799950573251408059149981e+03	-2.664549246021281035667893632990e-04	1.671620654675360652906268565943e-04	0.000000000000000000000000000000e+00
-4.803364799950572887610178440809e+03	-2.660686960724230635741416328699e-04	1.678306996676532660776187677598e-04	0.000000000000000000000000000000e+00
-4.803264799950572523812297731638e+03	-2.656823397606041946457378077895e-04	1.684996017335587737730195900809e-04	0.000000000000000000000000000000e+00
-4.803164799950572160014417022467e+03	-2.652958597770260773529571451945e-04	1.691687648329659530554297530713e-04	0.000000000000000000000000000000e+00
-4.803064799950571796216536313295e+03	-2.649092602201729589918299812012e-04	1.698381821170986732873892099960e-04	0.000000000000000000000000000000e+00
-4.802964799950571432418655604124e+03	-2.645225451765755410662994684401e-04	1.705078467207828693888438387205e-04	0.000000000000000000000000000000e+00
-4.802864799950571068620774894953e+03	-2.641357187207279836119178106912e-04	1.711777517625386990218067095881e-04	0.000000000000000000000000000000e+00
-4.802764799950570704822894185781e+03	-2.637487849150051263599769946211e-04	1.718478903446728624053452261222e-04	0.000000000000000000000000000000e+00
-4.802664799950570341025013476610e+03	-2.633617478095800351622912671701e-04	1.725182555533715997569260691691e-04	0.000000000000000000000000000000e+00
-4.802564799950569977227132767439e+03	-2.629746114423419820968486071422e-04	1.731888404587939055741946381417e-04	0.000000000000000000000000000000e+00
-4.802464799950569613429252058268e+03	-2.625873798388145339936794453450e-04	1.738596381151652308077321107405e-04	0.000000000000000000000000000000e+00
-4.802364799950569249631371349096e+03	-2.622000570120741288517030032068e-04	1.745306415608715916096271847380e-04	0.000000000000000000000000000000e+00
-4.802264799950568885833490639925e+03	-2.618126469626687064656822556685e-04	1.752018438185540575528081896906e-04	0.000000000000000000000000000000e+00
-4.802164799950568522035609930754e+03	-2.614251536785369353643737611037e-04	1.758732378952035922160812564385e-04	0.000000000000000000000000000000e+00
-4.802064799950568158237729221582e+03	-2.610375811349275481688947397885e-04	1.765448167822563816601461050837e-04	0.000000000000000000000000000000e+00
-4.801964799950567794439848512411e+03	-2.606499332943191106319591465734e-04	1.772165734556895965844808271683e-04	0.000000000000000000000000000000e+00
-4.801864799950567430641967803240e+03	-2.602622141063399533074396163812e-04	1.778885008761173442196068528176e-04	0.000000000000000000000000000000e+00
-4.801764799950567066844087094069e+03	-2.598744275076886453210156524563e-04	1.785605919888872707406574091848e-04	0.000000000000000000000000000000e+00
-4.801664799950566703046206384897e+03	-2.594865774220545223509304388898e-04	1.792328397241773534163261638597e-04	0.000000000000000000000000000000e+00
-4.801564799950566339248325675726e+03	-2.590986677600386482896166473466e-04	1.799052369970932348589021110286e-04	0.000000000000000000000000000000e+00
-4.801464799950565975450444966555e+03	-2.587107024190753190064084865440e-04	1.805777767077658554299018911493e-04	0.000000000000000000000000000000e+00
-4.801364799950565611652564257383e+03	-2.583226852833534034799278789052e-04	1.812504517414494922215167926893e-04	0.000000000000000000000000000000e+00
-4.801264799950565247854683548212e+03	-2.579346202237384980821000013407e-04	1.819232549686202046138744359283e-04	0.000000000000000000000000000000e+00
-4.801164799950564884056802839041e+03	-2.575465110976950808621688260303e-04	1.825961792450746593030608266872e-04	0.000000000000000000000000000000e+00
-4.801064799950564520258922129869e+03	-2.571583617492091537216902796814e-04	1.832692174120293347999027799844e-04	0.000000000000000000000000000000e+00
-4.800964799950564156461041420698e+03	-2.567701760087111556400685241641e-04	1.839423622962201325045650257550e-04	0.000000000000000000000000000000e+00
-4.800864799950563792663160711527e+03	-2.563819576929991469506353585217e-04	1.846156067100022588316904359473e-04	0.000000000000000000000000000000e+00
-4.800764799950563428865280002356e+03	-2.559937106051625899279244880091e-04	1.852889434514507036467351186459e-04	0.000000000000000000000000000000e+00
-4.800664799950563065067399293184e+03	-2.556054385345060209547285445808e-04	1.859623653044608813326293850210e-04	0.000000000000000000000000000000e+00
-4.800564799950562701269518584013e+03	-2.552171452564735358407854715068e-04	1.866358650388497597474163347542e-04	0.000000000000000000000000000000e+00
-4.800464799950562337471637874842e+03	-2.548288345325732209313562837139e-04	1.873094354104573144425421871162e-04	0.000000000000000000000000000000e+00
-4.800364799950561973673757165670e+03	-2.544405101103022347371063194288e-04	1.879830691612483894569612941083e-04	0.000000000000000000000000000000e+00
-4.800264799950561609875876456499e+03	-2.540521757230719979842037403728e-04	1.886567590194149646870558356682e-04	0.000000000000000000000000000000e+00
-4.800164799950561246077995747328e+03	-2.536638350901338173452870261571e-04	1.893304976994786943070986362514e-04	0.000000000000000000000000000000e+00
-4.800064799950560882280115038157e+03	-2.532754919165048886411928386053e-04	1.900042779023938517655306634779e-04	0.000000000000000000000000000000e+00
-4.799964799950560518482234328985e+03	-2.528871498928946253033356317275e-04	1.906780923156507355671618331172e-04	0.000000000000000000000000000000e+00
-4.799864799950560154684353619814e+03	-2.524988126956312578866303830694e-04	1.913519336133792376856976868993e-04	0.000000000000000000000000000000e+00
-4.799764799950559790886472910643e+03	-2.521104839865889756835015678149e-04	1.920257944564530082874609373533e-04	0.000000000000000000000000000000e+00
-4.799664799950559427088592201471e+03	-2.517221674131152309682180057138e-04	1.926996674925937830854388854718e-04	0.000000000000000000000000000000e+00
-4.799564799950559063290711492300e+03	-2.513338666079584227119880779355e-04	1.933735453564762527944170811267e-04	0.000000000000000000000000000000e+00
-4.799464799950558699492830783129e+03	-2.509455851891960139789239381258e-04	1.940474206698330681113845441743e-04	0.000000000000000000000000000000e+00
-4.799364799950558335694950073957e+03	-2.505573267601630287927660933889e-04	1.947212860415604139020795404491e-04	0.000000000000000000000000000000e+00
-4.799264799950557971897069364786e+03	-2.501690949093807116339338580957e-04	1.953951340678238002279698548591e-04	0.000000000000000000000000000000e+00
-4.799164799950557608099188655615e+03	-2.497808932104858916679879232703e-04	1.960689573321643141591563708204e-04	0.000000000000000000000000000000e+00
-4.799064799950557244301307946444e+03	-2.493927252221602927639843017005e-04	1.967427484056050884277111467924e-04	0.000000000000000000000000000000e+00
-4.798964799950556880503427237272e+03	-2.490045944880605482442403886267e-04	1.974164998467582579719931112905e-04	0.000000000000000000000000000000e+00
-4.798864799950556516705546528101e+03	-2.486165045367484866846441438071e-04	1.980902042019321333213982549992e-04	0.000000000000000000000000000000e+00
-4.798764799950556152907665818930e+03	-2.482284588816216887655063949580e-04	1.987638540052388076619788170873e-04	0.000000000000000000000000000000e+00
-4.798664799950555789109785109758e+03	-2.478404610208444235931735111222e-04	1.994374417787020891627142171743e-04	0.000000000000000000000000000000e+00
-4.798564799950555425311904400587e+03	-2.474525144372791271227263187882e-04	2.001109600323657585624337329477e-04	0.000000000000000000000000000000e+00
-4.798464799950555061514023691416e+03	-2.470646225984180974211135151108e-04	2.007844012644022062274995477082e-04	0.000000000000000000000000000000e+00
-4.798364799950554697716142982244e+03	-2.466767889563156236111540753342e-04	2.014577579612213131549786071517e-04	0.000000000000000000000000000000e+00
-4.798264799950554333918262273073e+03	-2.462890169475203858660827815896e-04	2.021310225975798198667920946292e-04	0.000000000000000000000000000000e+00
-4.798164799950553970120381563902e+03	-2.459013099930084517152906187221e-04	2.028041876366908037240821549574e-04	0.000000000000000000000000000000e+00
-4.798064799950553606322500854731e+03	-2.455136714981164349803910429415e-04	2.034772455303337796578277973936e-04	0.000000000000000000000000000000e+00
-4.797964799950553242524620145559e+03	-2.451261048524751968123724932269e-04	2.041501887189648822146237350239e-04	0.000000000000000000000000000000e+00
-4.797864799950552878726739436388e+03	-2.447386134299437635691853998310e-04	2.048230096318274812833282183533e-04	0.000000000000000000000000000000e+00
-4.797764799950552514928858727217e+03	-2.443512005885437325843068112619e-04	2.054957006870631230823626145465e-04	0.000000000000000000000000000000e+00
-4.797664799950552151130978018045e+03	-2.439638696703941658262826397419e-04	2.061682542918228235127170444585e-04	0.000000000000000000000000000000e+00
-4.797564799950551787333097308874e+03	-2.435766240016466461885957794919e-04	2.068406628423785512463362046276e-04	0.000000000000000000000000000000e+00
-4.797464799950551423535216599703e+03	-2.431894668924208487755661556307e-04	2.075129187242352529155914320214e-04	0.000000000000000000000000000000e+00
-4.797364799950551059737335890532e+03	-2.428024016367405458691197672749e-04	2.081850143122429325128613930573e-04	0.000000000000000000000000000000e+00
-4.797264799950550695939455181360e+03	-2.424154315124699100511551641546e-04	2.088569419707093271013076396514e-04	0.000000000000000000000000000000e+00
-4.797164799950550332141574472189e+03	-2.420285597812502510067789174286e-04	2.095286940535126638408131016789e-04	0.000000000000000000000000000000e+00
-4.797064799950549968343693763018e+03	-2.416417896884371317983014604280e-04	2.102002629042148506947895736374e-04	0.000000000000000000000000000000e+00
-4.796964799950549604545813053846e+03	-2.412551244630379188201019236004e-04	2.108716408561749381875283226861e-04	0.000000000000000000000000000000e+00
-4.796864799950549240747932344675e+03	-2.408685673176497112242533393811e-04	2.115428202326629606323110666111e-04	0.000000000000000000000000000000e+00
-4.796764799950548876950051635504e+03	-2.404821214483976227118539048533e-04	2.122137933469739670949011367540e-04	0.000000000000000000000000000000e+00
-4.796664799950548513152170926332e+03	-2.400957900348735783203901750227e-04	2.128845525025424318277950108680e-04	0.000000000000000000000000000000e+00
-4.796564799950548149354290217161e+03	-2.397095762400754093666976896060e-04	2.135550899930569628600712794864e-04	0.000000000000000000000000000000e+00
-4.796464799950547785556409507990e+03	-2.393234832103463820707905940210e-04	2.142253981025753358478913579432e-04	0.000000000000000000000000000000e+00
-4.796364799950547421758528798819e+03	-2.389375140753151598605602545788e-04	2.148954691056397176603803833572e-04	0.000000000000000000000000000000e+00
-4.796264799950547057960648089647e+03	-2.385516719478361180421799314644e-04	2.155652952673923507514314179545e-04	0.000000000000000000000000000000e+00
-4.796164799950546694162767380476e+03	-2.381659599239301192564327580570e-04	2.162348688436914001618355252177e-04	0.000000000000000000000000000000e+00
-4.796064799950546330364886671305e+03	-2.377803810827257226159087144524e-04	2.169041820812271528871179038234e-04	0.000000000000000000000000000000e+00
-4.795964799950545966567005962133e+03	-2.373949384864007181028533466360e-04	2.175732272176385154009714550938e-04	0.000000000000000000000000000000e+00
-4.795864799950545602769125252962e+03	-2.370096351801240946478854798585e-04	2.182419964816297280191248475489e-04	0.000000000000000000000000000000e+00
-4.795764799950545238971244543791e+03	-2.366244741919985503098011747625e-04	2.189104820930875129440795756608e-04	0.000000000000000000000000000000e+00
-4.795664799950544875173363834620e+03	-2.362394585330032192958121806114e-04	2.195786762631983307300642671578e-04	0.000000000000000000000000000000e+00
-4.795564799950544511375483125448e+03	-2.358545911969369410828706312699e-04	2.202465711945660433238036723935e-04	0.000000000000000000000000000000e+00
-4.795464799950544147577602416277e+03	-2.354698751603619632198627353858e-04	2.209141590813298210507764629540e-04	0.000000000000000000000000000000e+00
-4.795364799950543783779721707106e+03	-2.350853133825479964955085243616e-04	2.215814321092823206520161516409e-04	0.000000000000000000000000000000e+00
-4.795264799950543419981840997934e+03	-2.347009088054167037871305945274e-04	2.222483824559881343714551338309e-04	0.000000000000000000000000000000e+00
-4.795164799950543056183960288763e+03	-2.343166643534866496953461556529e-04	2.229150022909026185140290987619e-04	0.000000000000000000000000000000e+00
-4.795064799950542692386079579592e+03	-2.339325829338186567545737615248e-04	2.235812837754907491088357529563e-04	0.000000000000000000000000000000e+00
-4.794964799950542328588198870420e+03	-2.335486674359615682193547225864e-04	2.242472190633465467784340985347e-04	0.000000000000000000000000000000e+00
-4.794864799950541964790318161249e+03	-2.331649207318984987416521370562e-04	2.249128003003125287131980236666e-04	0.000000000000000000000000000000e+00
-4.794764799950541600992437452078e+03	-2.327813456759933832037473555587e-04	2.255780196245995943265388872234e-04	0.000000000000000000000000000000e+00
-4.794664799950541237194556742907e+03	-2.323979451049381489673856249212e-04	2.262428691669070464353996641194e-04	0.000000000000000000000000000000e+00
-4.794564799950540873396676033735e+03	-2.320147218377001862785191654837e-04	2.269073410505430190165637727162e-04	0.000000000000000000000000000000e+00
-4.794464799950540509598795324564e+03	-2.316316786754701710377563061982e-04	2.275714273915450133831811507790e-04	0.000000000000000000000000000000e+00
-4.794364799950540145800914615393e+03	-2.312488184016106194072770474435e-04	2.282351202988007596219460770826e-04	0.000000000000000000000000000000e+00
-4.794264799950539782003033906221e+03	-2.308661437816045237329115602520e-04	2.288984118741693490808181143947e-04	0.000000000000000000000000000000e+00
-4.794164799950539418205153197050e+03	-2.304836575630046660925764889782e-04	2.295612942126026650123404859727e-04	0.000000000000000000000000000000e+00
-4.794064799950539054407272487879e+03	-2.301013624753833384205259360300e-04	2.302237594022669216371757006101e-04	0.000000000000000000000000000000e+00
-4.793964799950538690609391778708e+03	-2.297192612302823336821455679768e-04	2.308857995246646097834558597484e-04	0.000000000000000000000000000000e+00
-4.793864799950538326811511069536e+03	-2.293373565211636146751045250980e-04	2.315474066547565238412959010006e-04	0.000000000000000000000000000000e+00
-4.793764799950537963013630360365e+03	-2.289556510233602809861047644446e-04	2.322085728610842495032301480151e-04	0.000000000000000000000000000000e+00
-4.793664799950537599215749651194e+03	-2.285741473940280238386080213786e-04	2.328692902058926786097031724765e-04	0.000000000000000000000000000000e+00
-4.793564799950537235417868942022e+03	-2.281928482720969333062688289004e-04	2.335295507452528763602667138954e-04	0.000000000000000000000000000000e+00
-4.793464799950536871619988232851e+03	-2.278117562782239560476710282799e-04	2.341893465291852466803740329127e-04	0.000000000000000000000000000000e+00
-4.793364799950536507822107523680e+03	-2.274308740147455698814987767875e-04	2.348486696017827789033372010152e-04	0.000000000000000000000000000000e+00
-4.793264799950536144024226814508e+03	-2.270502040656310817779567345909e-04	2.355075120013346197129361359046e-04	0.000000000000000000000000000000e+00
-4.793164799950535780226346105337e+03	-2.266697489964363053209506215779e-04	2.361658657604498890315164461029e-04	0.000000000000000000000000000000e+00
-4.793064799950535416428465396166e+03	-2.262895113542575905359738319689e-04	2.368237229061816856434674605225e-04	0.000000000000000000000000000000e+00
-4.792964799950535052630584686995e+03	-2.259094936676865584494061645060e-04	2.374810754601513638692433794120e-04	0.000000000000000000000000000000e+00
-4.792864799950534688832703977823e+03	-2.255296984467650253831927376069e-04	2.381379154386729728697102981272e-04	0.000000000000000000000000000000e+00
-4.792764799950534325034823268652e+03	-2.251501281829405235607177715451e-04	2.387942348528779670010363522792e-04	0.000000000000000000000000000000e+00
-4.792664799950533961236942559481e+03	-2.247707853490222553935473648323e-04	2.394500257088401601150706721199e-04	0.000000000000000000000000000000e+00
-4.792564799950533597439061850309e+03	-2.243916723991374814490412648027e-04	2.401052800077008153849938976165e-04	0.000000000000000000000000000000e+00
-4.792464799950533233641181141138e+03	-2.240127917686883692038879445363e-04	2.407599897457940061815118149013e-04	0.000000000000000000000000000000e+00
-4.792364799950532869843300431967e+03	-2.236341458743093296886172982596e-04	2.414141469147722208945378019607e-04	0.000000000000000000000000000000e+00
-4.792264799950532506045419722795e+03	-2.232557371138247878129823309479e-04	2.420677435017321303852011471491e-04	0.000000000000000000000000000000e+00
-4.792164799950532142247539013624e+03	-2.228775678662074405823184664044e-04	2.427207714893405451732355526673e-04	0.000000000000000000000000000000e+00
-4.792064799950531778449658304453e+03	-2.224996404915369489947718495415e-04	2.433732228559606978850193836905e-04	0.000000000000000000000000000000e+00
-4.791964799950531414651777595282e+03	-2.221219573309590636193966428635e-04	2.440250895757785257016159174981e-04	0.000000000000000000000000000000e+00
-4.791864799950531050853896886110e+03	-2.217445207066452922753385657018e-04	2.446763636189293864876825868038e-04	0.000000000000000000000000000000e+00
-4.791764799950530687056016176939e+03	-2.213673329217530284969417397889e-04	2.453270369516247478153259109490e-04	0.000000000000000000000000000000e+00
-4.791664799950530323258135467768e+03	-2.209903962603860323645615926225e-04	2.459771015362793638789340455730e-04	0.000000000000000000000000000000e+00
-4.791564799950529959460254758596e+03	-2.206137129875555076465726278556e-04	2.466265493316383439897920837325e-04	0.000000000000000000000000000000e+00
-4.791464799950529595662374049425e+03	-2.202372853491416126222451898897e-04	2.472753722929045463313491026724e-04	0.000000000000000000000000000000e+00
-4.791364799950529231864493340254e+03	-2.198611155718554316905455348063e-04	2.479235623718662427650283319736e-04	0.000000000000000000000000000000e+00
-4.791264799950528868066612631083e+03	-2.194852058632013535547505833634e-04	2.485711115170248378461459459743e-04	0.000000000000000000000000000000e+00
-4.791164799950528504268731921911e+03	-2.191095584114400457182575410187e-04	2.492180116737228046802643532942e-04	0.000000000000000000000000000000e+00
-4.791064799950528140470851212740e+03	-2.187341753855518084511538878800e-04	2.498642547842718918300886077333e-04	0.000000000000000000000000000000e+00
-4.790964799950527776672970503569e+03	-2.183590589352004708578736114077e-04	2.505098327880814386425800677216e-04	0.000000000000000000000000000000e+00
-4.790864799950527412875089794397e+03	-2.179842111906976935206681211810e-04	2.511547376217868532063959285949e-04	0.000000000000000000000000000000e+00
-4.790764799950527049077209085226e+03	-2.176096342629677590340547821413e-04	2.517989612193783613598718762461e-04	0.000000000000000000000000000000e+00
-4.790664799950526685279328376055e+03	-2.172353302435129046403516905883e-04	2.524424955123297556990047407766e-04	0.000000000000000000000000000000e+00
-4.790564799950526321481447666883e+03	-2.168613012043790885460814443775e-04	2.530853324297274698460868957994e-04	0.000000000000000000000000000000e+00
-4.790464799950525957683566957712e+03	-2.164875491981221628141895951813e-04	2.537274638983999237688837791183e-04	0.000000000000000000000000000000e+00
-4.790364799950525593885686248541e+03	-2.161140762577746696725122799165e-04	2.543688818430466522593769163052e-04	0.000000000000000000000000000000e+00
-4.790264799950525230087805539370e+03	-2.157408843968130172930042220969e-04	2.550095781863680839338104355818e-04	0.000000000000000000000000000000e+00
-4.790164799950524866289924830198e+03	-2.153679756091251976720529759390e-04	2.556495448491949949720858370483e-04	0.000000000000000000000000000000e+00
-4.790064799950524502492044121027e+03	-2.149953518689789110866078525319e-04	2.562887737506185049582430046655e-04	0.000000000000000000000000000000e+00
-4.789964799950524138694163411856e+03	-2.146230151309902597564494008964e-04	2.569272568081201269310498425114e-04	0.000000000000000000000000000000e+00
-4.789864799950523774896282702684e+03	-2.142509673300928209772192589710e-04	2.575649859377019258548091595884e-04	0.000000000000000000000000000000e+00
-4.789764799950523411098401993513e+03	-2.138792103815073436696991837636e-04	2.582019530540167313002741789063e-04	0.000000000000000000000000000000e+00
-4.789664799950523047300521284342e+03	-2.135077461807118515049047635657e-04	2.588381500704987295963244164909e-04	0.000000000000000000000000000000e+00
-4.789564799950522683502640575171e+03	-2.131365766034121526049938122327e-04	2.594735688994941101917501846685e-04	0.000000000000000000000000000000e+00
-4.789464799950522319704759865999e+03	-2.127657035055130539755868790408e-04	2.601082014523917120170370953502e-04	0.000000000000000000000000000000e+00
-4.789364799950521955906879156828e+03	-2.123951287230898198835765677828e-04	2.607420396397540493169109332428e-04	0.000000000000000000000000000000e+00
-4.789264799950521592108998447657e+03	-2.120248540723603349663489714416e-04	2.613750753714483374828825290592e-04	0.000000000000000000000000000000e+00
-4.789164799950521228311117738485e+03	-2.116548813496575383915482282404e-04	2.620073005567776273060098812806e-04	0.000000000000000000000000000000e+00
-4.789064799950520864513237029314e+03	-2.112852123314025898533075054075e-04	2.626387071046123187004206478434e-04	0.000000000000000000000000000000e+00
-4.788964799950520500715356320143e+03	-2.109158487740783337240774164556e-04	2.632692869235214575864001407268e-04	0.000000000000000000000000000000e+00
-4.788864799950520136917475610971e+03	-2.105467924142033595176493054879e-04	2.638990319219043580341310661908e-04	0.000000000000000000000000000000e+00
-4.788764799950519773119594901800e+03	-2.101780449683064960330475257066e-04	2.645279340081223870377591378400e-04	0.000000000000000000000000000000e+00
-4.788664799950519409321714192629e+03	-2.098096081329018747045622728109e-04	2.651559850906308034995673139633e-04	0.000000000000000000000000000000e+00
-4.788564799950519045523833483458e+03	-2.094414835844643995275971004588e-04	2.657831770781107598444759076983e-04	0.000000000000000000000000000000e+00
-4.788464799950518681725952774286e+03	-2.090736729794057861906569906196e-04	2.664095018796012494244340729210e-04	0.000000000000000000000000000000e+00
-4.788364799950518317928072065115e+03	-2.087061779540510619932597302650e-04	2.670349514046315960238975328878e-04	0.000000000000000000000000000000e+00
-4.788264799950517954130191355944e+03	-2.083390001246155536548249065376e-04	2.676595175633536181046545632256e-04	0.000000000000000000000000000000e+00
-4.788164799950517590332310646772e+03	-2.079721410871824172246491446714e-04	2.682831922666740098910864720239e-04	0.000000000000000000000000000000e+00
-4.788064799950517226534429937601e+03	-2.076056024176806287778046522519e-04	2.689059674263871561362970741271e-04	0.000000000000000000000000000000e+00
-4.787964799950516862736549228430e+03	-2.072393856718634901070696940906e-04	2.695278349553075132073731712268e-04	0.000000000000000000000000000000e+00
-4.787864799950516498938668519258e+03	-2.068734923852875952007823734391e-04	2.701487867674026406919485232550e-04	0.000000000000000000000000000000e+00
-4.787764799950516135140787810087e+03	-2.065079240732923659268349680929e-04	2.707688147779259619542246984025e-04	0.000000000000000000000000000000e+00
-4.787664799950515771342907100916e+03	-2.061426822309800756076458849719e-04	2.713879109035497415314264202379e-04	0.000000000000000000000000000000e+00
-4.787564799950515407545026391745e+03	-2.057777683331963333810549210412e-04	2.720060670624982251605827876517e-04	0.000000000000000000000000000000e+00
-4.787464799950515043747145682573e+03	-2.054131838345110835572504548452e-04	2.726232751746807798053084948009e-04	0.000000000000000000000000000000e+00
-4.787364799950514679949264973402e+03	-2.050489301692001199717285686575e-04	2.732395271618252505230195481545e-04	0.000000000000000000000000000000e+00
-4.787264799950514316151384264231e+03	-2.046850087512271424393384133822e-04	2.738548149476112089119317349883e-04	0.000000000000000000000000000000e+00
-4.787164799950513952353503555059e+03	-2.043214209742262468891965676576e-04	2.744691304578034726086022132563e-04	0.000000000000000000000000000000e+00
-4.787064799950513588555622845888e+03	-2.039581682114849576006876397116e-04	2.750824656203857332056883500115e-04	0.000000000000000000000000000000e+00
-4.786964799950513224757742136717e+03	-2.035952518159277744354967998319e-04	2.756948123656940757494893112778e-04	0.000000000000000000000000000000e+00
-4.786864799950512860959861427546e+03	-2.032326731201001808555656191757e-04	2.763061626265507692880307732963e-04	0.000000000000000000000000000000e+00
-4.786764799950512497161980718374e+03	-2.028704334361532753572970877443e-04	2.769165083383979489989323852228e-04	0.000000000000000000000000000000e+00
-4.786664799950512133364100009203e+03	-2.025085340558287010613580658713e-04	2.775258414394315693678183532001e-04	0.000000000000000000000000000000e+00
-4.786564799950511769566219300032e+03	-2.021469762504443342440024755646e-04	2.781341538707354115768366487060e-04	0.000000000000000000000000000000e+00
-4.786464799950511405768338590860e+03	-2.017857612708802710239919253610e-04	2.787414375764149824729609683516e-04	0.000000000000000000000000000000e+00
-4.786364799950511041970457881689e+03	-2.014248903475654916758741386218e-04	2.793476845037316845868358150540e-04	0.000000000000000000000000000000e+00
-4.786264799950510678172577172518e+03	-2.010643646904649044140217517551e-04	2.799528866032368235212957063851e-04	0.000000000000000000000000000000e+00
-4.786164799950510314374696463346e+03	-2.007041854890669583828116673274e-04	2.805570358289061032308620013964e-04	0.000000000000000000000000000000e+00
-4.786064799950509950576815754175e+03	-2.003443539123717174327277135149e-04	2.811601241382735792001534846918e-04	0.000000000000000000000000000000e+00
-4.785964799950509586778935045004e+03	-1.999848711088796115228211069947e-04	2.817621434925662621436004418030e-04	0.000000000000000000000000000000e+00
-4.785864799950509222981054335833e+03	-1.996257382065804320686597250756e-04	2.823630858568383964445069889138e-04	0.000000000000000000000000000000e+00
-4.785764799950508859183173626661e+03	-1.992669563129430862317981176801e-04	2.829629432001057928042220268594e-04	0.000000000000000000000000000000e+00
-4.785664799950508495385292917490e+03	-1.989085265149057035749535771174e-04	2.835617074954805945721791893277e-04	0.000000000000000000000000000000e+00
-4.785564799950508131587412208319e+03	-1.985504498788663390283770748823e-04	2.841593707203056103950677968584e-04	0.000000000000000000000000000000e+00
-4.785464799950507767789531499147e+03	-1.981927274506741908522561290695e-04	2.847559248562890263367641807690e-04	0.000000000000000000000000000000e+00
-4.785364799950507403991650789976e+03	-1.978353602556212793850409781271e-04	2.853513618896389553679371342554e-04	0.000000000000000000000000000000e+00
-4.785264799950507040193770080805e+03	-1.974783492984346407878026852245e-04	2.859456738111982036960878605925e-04	0.000000000000000000000000000000e+00
-4.785164799950506676395889371634e+03	-1.971216955632691442048404217857e-04	2.865388526165788744652640485100e-04	0.000000000000000000000000000000e+00
-4.785064799950506312598008662462e+03	-1.967654000137006341849404966737e-04	2.871308903062972967164256932193e-04	0.000000000000000000000000000000e+00
-4.784964799950505948800127953291e+03	-1.964094635927198320441561252281e-04	2.877217788859086832972677960640e-04	0.000000000000000000000000000000e+00
-4.784864799950505585002247244120e+03	-1.960538872227265082791303196785e-04	2.883115103661419514023689369964e-04	0.000000000000000000000000000000e+00
-4.784764799950505221204366534948e+03	-1.956986718055243055017222708614e-04	2.889000767630345973234484713288e-04	0.000000000000000000000000000000e+00
-4.784664799950504857406485825777e+03	-1.953438182223161305797742848256e-04	2.894874700980676254097323507608e-04	0.000000000000000000000000000000e+00
-4.784564799950504493608605116606e+03	-1.949893273336998991435847772280e-04	2.900736823983003686081016958553e-04	0.000000000000000000000000000000e+00
-4.784464799950504129810724407434e+03	-1.946351999796649577187390711686e-04	2.906587056965054174234586170655e-04	0.000000000000000000000000000000e+00
-4.784364799950503766012843698263e+03	-1.942814369795889124347548770899e-04	2.912425320313036030892006600368e-04	0.000000000000000000000000000000e+00
-4.784264799950503402214962989092e+03	-1.939280391322350269398683275668e-04	2.918251534472988723174780023584e-04	0.000000000000000000000000000000e+00
-4.784164799950503038417082279921e+03	-1.935750072157501353118519427099e-04	2.924065619952132704696678988654e-04	0.000000000000000000000000000000e+00
-4.784064799950502674619201570749e+03	-1.932223419876630970699188383222e-04	2.929867497320220331470663754914e-04	0.000000000000000000000000000000e+00
-4.783964799950502310821320861578e+03	-1.928700441848836858674959282567e-04	2.935657087210884067310368017445e-04	0.000000000000000000000000000000e+00
-4.783864799950501947023440152407e+03	-1.925181145237021016012463059397e-04	2.941434310322986857635929602850e-04	0.000000000000000000000000000000e+00
-4.783764799950501583225559443235e+03	-1.921665536997889433060149322330e-04	2.947199087421973045380907407775e-04	0.000000000000000000000000000000e+00
-4.783664799950501219427678734064e+03	-1.918153623881956970458062539109e-04	2.952951339341216034292680880924e-04	0.000000000000000000000000000000e+00
-4.783564799950500855629798024893e+03	-1.914645412433557930109023770271e-04	2.958690986983370289041539447084e-04	0.000000000000000000000000000000e+00
-4.783464799950500491831917315722e+03	-1.911140908990861505059588587585e-04	2.964417951321720624824340717396e-04	0.000000000000000000000000000000e+00
-4.783364799950500128034036606550e+03	-1.907640119685891837240238055884e-04	2.970132153401530954867082456872e-04	0.000000000000000000000000000000e+00
-4.783264799950499764236155897379e+03	-1.904143050444554851469147749299e-04	2.975833514341394664230733280164e-04	0.000000000000000000000000000000e+00
-4.783164799950499400438275188208e+03	-1.900649706986668342062474224008e-04	2.981521955334584441515977104586e-04	0.000000000000000000000000000000e+00
-4.783064799950499036640394479036e+03	-1.897160094825999106758762646763e-04	2.987197397650401026365785117633e-04	0.000000000000000000000000000000e+00
-4.782964799950498672842513769865e+03	-1.893674219270303875350958122681e-04	2.992859762635522499069073987243e-04	0.000000000000000000000000000000e+00
-4.782864799950498309044633060694e+03	-1.890192085421376201430365693312e-04	2.998508971715353028063277829318e-04	0.000000000000000000000000000000e+00
-4.782764799950497945246752351522e+03	-1.886713698175098504090929640853e-04	3.004144946395372159538006417989e-04	0.000000000000000000000000000000e+00
-4.782664799950497581448871642351e+03	-1.883239062221499259593832098503e-04	3.009767608262481938634358424878e-04	0.000000000000000000000000000000e+00
-4.782564799950497217650990933180e+03	-1.879768182044815071941867845595e-04	3.015376878986357283250752114867e-04	0.000000000000000000000000000000e+00
-4.782464799950496853853110224009e+03	-1.876301061923558435515224651624e-04	3.020972680320790936837893614353e-04	0.000000000000000000000000000000e+00
-4.782364799950496490055229514837e+03	-1.872837705930590647667582926417e-04	3.026554934105043842204607607016e-04	0.000000000000000000000000000000e+00
-4.782264799950496126257348805666e+03	-1.869378117933199329181448433701e-04	3.032123562265190636413891844825e-04	0.000000000000000000000000000000e+00
-4.782164799950495762459468096495e+03	-1.865922301593182449936519917699e-04	3.037678486815465687780057901790e-04	0.000000000000000000000000000000e+00
-4.782064799950495398661587387323e+03	-1.862470260366936149285660428987e-04	3.043219629859611301270216898729e-04	0.000000000000000000000000000000e+00
-4.781964799950495034863706678152e+03	-1.859021997505548790593360442003e-04	3.048746913592222129198161528763e-04	0.000000000000000000000000000000e+00
-4.781864799950494671065825968981e+03	-1.855577516054899352582890914576e-04	3.054260260300091208221506811071e-04	0.000000000000000000000000000000e+00
-4.781764799950494307267945259809e+03	-1.852136818855762054845948139103e-04	3.059759592363554370035572116393e-04	0.000000000000000000000000000000e+00
-4.781664799950493943470064550638e+03	-1.848699908543915862262074778499e-04	3.065244832257835194168349435273e-04	0.000000000000000000000000000000e+00
-4.781564799950493579672183841467e+03	-1.845266787550258326226770844158e-04	3.070715902554388334472212918058e-04	0.000000000000000000000000000000e+00
-4.781464799950493215874303132296e+03	-1.841837458100926202143182708326e-04	3.076172725922242845615628414890e-04	0.000000000000000000000000000000e+00
-4.781364799950492852076422423124e+03	-1.838411922217419590570852694356e-04	3.081615225129344967473776772948e-04	0.000000000000000000000000000000e+00
-4.781264799950492488278541713953e+03	-1.834990181716733125688589822744e-04	3.087043323043899283215918405432e-04	0.000000000000000000000000000000e+00
-4.781164799950492124480661004782e+03	-1.831572238211490416363858013682e-04	3.092456942635712045797102831557e-04	0.000000000000000000000000000000e+00
-4.781064799950491760682780295610e+03	-1.828158093110085805586828566760e-04	3.097856006977529083439015789025e-04	0.000000000000000000000000000000e+00
-4.780964799950491396884899586439e+03	-1.824747747616829382510950097185e-04	3.103240439246378041919516288516e-04	0.000000000000000000000000000000e+00
-4.780864799950491033087018877268e+03	-1.821341202732098499706553385025e-04	3.108610162724906290053483726155e-04	0.000000000000000000000000000000e+00
-4.780764799950490669289138168097e+03	-1.817938459252493898273689287848e-04	3.113965100802719909375837481491e-04	0.000000000000000000000000000000e+00
-4.780664799950490305491257458925e+03	-1.814539517771001796066915323635e-04	3.119305176977721057521297787218e-04	0.000000000000000000000000000000e+00
-4.780564799950489941693376749754e+03	-1.811144378677159499577142831583e-04	3.124630314857444789503060356139e-04	0.000000000000000000000000000000e+00
-4.780464799950489577895496040583e+03	-1.807753042157228876279234652813e-04	3.129940438160395336890384765383e-04	0.000000000000000000000000000000e+00
-4.780364799950489214097615331411e+03	-1.804365508194371995383947782088e-04	3.135235470717381302784010355111e-04	0.000000000000000000000000000000e+00
-4.780264799950488850299734622240e+03	-1.800981776568835171156712782192e-04	3.140515336472848688387227156227e-04	0.000000000000000000000000000000e+00
-4.780164799950488486501853913069e+03	-1.797601846858135174640758169318e-04	3.145779959486215545880205546325e-04	0.000000000000000000000000000000e+00
-4.780064799950488122703973203897e+03	-1.794225718437252492694355954228e-04	3.151029263933204462889980934648e-04	0.000000000000000000000000000000e+00
-4.779964799950487758906092494726e+03	-1.790853390478829736988386489571e-04	3.156263174107172336455007233269e-04	0.000000000000000000000000000000e+00
-4.779864799950487395108211785555e+03	-1.787484861953374660863136380584e-04	3.161481614420442315394055299294e-04	0.000000000000000000000000000000e+00
-4.779764799950487031310331076384e+03	-1.784120131629468055094872580568e-04	3.166684509405633032169680163292e-04	0.000000000000000000000000000000e+00
-4.779664799950486667512450367212e+03	-1.780759198073978419925994520767e-04	3.171871783716985124246257043978e-04	0.000000000000000000000000000000e+00
-4.779564799950486303714569658041e+03	-1.777402059652279618651160575382e-04	3.177043362131691008054534819394e-04	0.000000000000000000000000000000e+00
-4.779464799950485939916688948870e+03	-1.774048714528475849568078803742e-04	3.182199169551219231945327070576e-04	0.000000000000000000000000000000e+00
-4.779364799950485576118808239698e+03	-1.770699160665630141585358270362e-04	3.187339131002639913345375610731e-04	0.000000000000000000000000000000e+00
-4.779264799950485212320927530527e+03	-1.767353395825999626093938399407e-04	3.192463171639949091711041528896e-04	0.000000000000000000000000000000e+00
-4.779164799950484848523046821356e+03	-1.764011417571274061445035785667e-04	3.197571216745390370976565019845e-04	0.000000000000000000000000000000e+00
-4.779064799950484484725166112185e+03	-1.760673223262821404742212161310e-04	3.202663191730777104103411456748e-04	0.000000000000000000000000000000e+00
-4.778964799950484120927285403013e+03	-1.757338810061937720442132304655e-04	3.207739022138811867124186250066e-04	0.000000000000000000000000000000e+00
-4.778864799950483757129404693842e+03	-1.754008174930101696814555012338e-04	3.212798633644406475287635949201e-04	0.000000000000000000000000000000e+00
-4.778764799950483393331523984671e+03	-1.750681314629235396564815863130e-04	3.217841952055998204496045644873e-04	0.000000000000000000000000000000e+00
-4.778664799950483029533643275499e+03	-1.747358225721969615315543045142e-04	3.222868903316867639045895099770e-04	0.000000000000000000000000000000e+00
-4.778564799950482665735762566328e+03	-1.744038904571914932149778731940e-04	3.227879413506452724660911179910e-04	0.000000000000000000000000000000e+00
-4.778464799950482301937881857157e+03	-1.740723347343937096962790400667e-04	3.232873408841661737322947800521e-04	0.000000000000000000000000000000e+00
-4.778364799950481938140001147985e+03	-1.737411550004437838824744577693e-04	3.237850815678187336305038357409e-04	0.000000000000000000000000000000e+00
-4.778264799950481574342120438814e+03	-1.734103508321641366404786133160e-04	3.242811560511815738294671973563e-04	0.000000000000000000000000000000e+00
-4.778164799950481210544239729643e+03	-1.730799217865885476254350638925e-04	3.247755569979736433618155988512e-04	0.000000000000000000000000000000e+00
-4.778064799950480846746359020472e+03	-1.727498674009918082101339154022e-04	3.252682770861850276161719719425e-04	0.000000000000000000000000000000e+00
-4.777964799950480482948478311300e+03	-1.724201871929198623054069194893e-04	3.257593090082075404888273251203e-04	0.000000000000000000000000000000e+00
-4.777864799950480119150597602129e+03	-1.720908806602204892816088133145e-04	3.262486454709653165354166226564e-04	0.000000000000000000000000000000e+00
-4.777764799950479755352716892958e+03	-1.717619472810745018861305899449e-04	3.267362791960450236518342936876e-04	0.000000000000000000000000000000e+00
-4.777664799950479391554836183786e+03	-1.714333865140273778417817629460e-04	3.272222029198261299652583655728e-04	0.000000000000000000000000000000e+00
-4.777564799950479027756955474615e+03	-1.711051977980215961765847465514e-04	3.277064093936107370443056030496e-04	0.000000000000000000000000000000e+00
-4.777464799950478663959074765444e+03	-1.707773805524291903940037329335e-04	3.281888913837536841597297687656e-04	0.000000000000000000000000000000e+00
-4.777364799950478300161194056273e+03	-1.704499341770851418998572457397e-04	3.286696416717920020238163925086e-04	0.000000000000000000000000000000e+00
-4.777264799950477936363313347101e+03	-1.701228580523210444797738150058e-04	3.291486530545745291601034132611e-04	0.000000000000000000000000000000e+00
-4.777164799950477572565432637930e+03	-1.697961515389993650878425190953e-04	3.296259183443912572225586998798e-04	0.000000000000000000000000000000e+00
-4.777064799950477208767551928759e+03	-1.694698139785482196312954572548e-04	3.301014303691024594743230746730e-04	0.000000000000000000000000000000e+00
-4.776964799950476844969671219587e+03	-1.691438446929966366461678406452e-04	3.305751819722677650563447127041e-04	0.000000000000000000000000000000e+00
-4.776864799950476481171790510416e+03	-1.688182429850103901790986382636e-04	3.310471660132748537852531711678e-04	0.000000000000000000000000000000e+00
-4.776764799950476117373909801245e+03	-1.684930081379282121398915927912e-04	3.315173753674681509512334187662e-04	0.000000000000000000000000000000e+00
-4.776664799950475753576029092073e+03	-1.681681394157986551753797277442e-04	3.319858029262772510653567437089e-04	0.000000000000000000000000000000e+00
-4.776564799950475389778148382902e+03	-1.678436360634173621191045366885e-04	3.324524415973452331866944131633e-04	0.000000000000000000000000000000e+00
-4.776464799950475025980267673731e+03	-1.675194973063649317521900394823e-04	3.329172843046566509887795870526e-04	0.000000000000000000000000000000e+00
-4.776364799950474662182386964560e+03	-1.671957223510452182450858327201e-04	3.333803239886655228260692318543e-04	0.000000000000000000000000000000e+00
-4.776264799950474298384506255388e+03	-1.668723103847240913852334465162e-04	3.338415536064228881195370401969e-04	0.000000000000000000000000000000e+00
-4.776164799950473934586625546217e+03	-1.665492605755689015361448168662e-04	3.343009661317044179523749747318e-04	0.000000000000000000000000000000e+00
-4.776064799950473570788744837046e+03	-1.662265720726881614369152551092e-04	3.347585545551375919848258178035e-04	0.000000000000000000000000000000e+00
-4.775964799950473206990864127874e+03	-1.659042440061720411533657815184e-04	3.352143118843288753690157211196e-04	0.000000000000000000000000000000e+00
-4.775864799950472843192983418703e+03	-1.655822754871330798696199559927e-04	3.356682311439905161930263854941e-04	0.000000000000000000000000000000e+00
-4.775764799950472479395102709532e+03	-1.652606656077476024110928243260e-04	3.361203053760672887148586163164e-04	0.000000000000000000000000000000e+00
-4.775664799950472115597222000360e+03	-1.649394134412975423432945465407e-04	3.365705276398629655458527576428e-04	0.000000000000000000000000000000e+00
-4.775564799950471751799341291189e+03	-1.646185180422128342767745801112e-04	3.370188910121665187835660049132e-04	0.000000000000000000000000000000e+00
-4.775464799950471388001460582018e+03	-1.642979784461141585377719209760e-04	3.374653885873782127244324691162e-04	0.000000000000000000000000000000e+00
-4.775364799950471024203579872847e+03	-1.639777936698563905702774601281e-04	3.379100134776353171056628710289e-04	0.000000000000000000000000000000e+00
-4.775264799950470660405699163675e+03	-1.636579627115724298088567101317e-04	3.383527588129378203471442354555e-04	0.000000000000000000000000000000e+00
-4.775164799950470296607818454504e+03	-1.633384845507174893373958379783e-04	3.387936177412737633225792155400e-04	0.000000000000000000000000000000e+00
-4.775064799950469932809937745333e+03	-1.630193581481139818590425649703e-04	3.392325834287444105002995442533e-04	0.000000000000000000000000000000e+00
-4.774964799950469569012057036161e+03	-1.627005824459968393470160608061e-04	3.396696490596891500335363645036e-04	0.000000000000000000000000000000e+00
-4.774864799950469205214176326990e+03	-1.623821563680593476914487682805e-04	3.401048078368101770102560621467e-04	0.000000000000000000000000000000e+00
-4.774764799950468841416295617819e+03	-1.620640788194995234473144707366e-04	3.405380529812969598625616018950e-04	0.000000000000000000000000000000e+00
-4.774664799950468477618414908648e+03	-1.617463486870668429480624173067e-04	3.409693777329505441457679904005e-04	0.000000000000000000000000000000e+00
-4.774564799950468113820534199476e+03	-1.614289648391096490456092515942e-04	3.413987753503073684265001208615e-04	0.000000000000000000000000000000e+00
-4.774464799950467750022653490305e+03	-1.611119261256229102160369981434e-04	3.418262391107631885910078661794e-04	0.000000000000000000000000000000e+00
-4.774364799950467386224772781134e+03	-1.607952313782964946613229795247e-04	3.422517623106964058422863050879e-04	0.000000000000000000000000000000e+00
-4.774264799950467022426892071962e+03	-1.604788794105640407222646004470e-04	3.426753382655915573275218211080e-04	0.000000000000000000000000000000e+00
-4.774164799950466658629011362791e+03	-1.601628690176521796571101896589e-04	3.430969603101620478240174616502e-04	0.000000000000000000000000000000e+00
-4.774064799950466294831130653620e+03	-1.598471989766303547313847088773e-04	3.435166217984731524756614184923e-04	0.000000000000000000000000000000e+00
-4.773964799950465931033249944448e+03	-1.595318680464609655683672073678e-04	3.439343161040643690080920169549e-04	0.000000000000000000000000000000e+00
-4.773864799950465567235369235277e+03	-1.592168749680502714410890163776e-04	3.443500366200717157337540808015e-04	0.000000000000000000000000000000e+00
-4.773764799950465203437488526106e+03	-1.589022184642995114047664406698e-04	3.447637767593497042963035514873e-04	0.000000000000000000000000000000e+00
-4.773664799950464839639607816935e+03	-1.585878972401566749505369413598e-04	3.451755299545931497846862345824e-04	0.000000000000000000000000000000e+00
-4.773564799950464475841727107763e+03	-1.582739099826686792350100008164e-04	3.455852896584584387461303034428e-04	0.000000000000000000000000000000e+00
-4.773464799950464112043846398592e+03	-1.579602553610340613058499181776e-04	3.459930493436850140395732999821e-04	0.000000000000000000000000000000e+00
-4.773364799950463748245965689421e+03	-1.576469320266561311132819112046e-04	3.463988025032159923273511470398e-04	0.000000000000000000000000000000e+00
-4.773264799950463384448084980249e+03	-1.573339386131966666226844608900e-04	3.468025426503191610376475306765e-04	0.000000000000000000000000000000e+00
-4.773164799950463020650204271078e+03	-1.570212737366300155029963381281e-04	3.472042633187069995449880455141e-04	0.000000000000000000000000000000e+00
-4.773064799950462656852323561907e+03	-1.567089359952977118111555610014e-04	3.476039580626571340316033342788e-04	0.000000000000000000000000000000e+00
-4.772964799950462293054442852736e+03	-1.563969239699635534624616584054e-04	3.480016204571319791971628632155e-04	0.000000000000000000000000000000e+00
-4.772864799950461929256562143564e+03	-1.560852362238691946969698642889e-04	3.483972440978982173381828246761e-04	0.000000000000000000000000000000e+00
-4.772764799950461565458681434393e+03	-1.557738713027901451216999939575e-04	3.487908226016463316375426639837e-04	0.000000000000000000000000000000e+00
-4.772664799950461201660800725222e+03	-1.554628277350923650640401874057e-04	3.491823496061093263023722421678e-04	0.000000000000000000000000000000e+00
-4.772564799950460837862920016050e+03	-1.551521040317892132908567104366e-04	3.495718187701816093322648715258e-04	0.000000000000000000000000000000e+00
-4.772464799950460474065039306879e+03	-1.548416986865989097236356863974e-04	3.499592237740372247661868598811e-04	0.000000000000000000000000000000e+00
-4.772364799950460110267158597708e+03	-1.545316101760025131496567585287e-04	3.503445583192480849293870548422e-04	0.000000000000000000000000000000e+00
-4.772264799950459746469277888536e+03	-1.542218369593022784039271222412e-04	3.507278161289017689994373938589e-04	0.000000000000000000000000000000e+00
-4.772164799950459382671397179365e+03	-1.539123774786806098623104244183e-04	3.511089909477189963116217086281e-04	0.000000000000000000000000000000e+00
-4.772064799950459018873516470194e+03	-1.536032301592593673003617205097e-04	3.514880765421708828238900323981e-04	0.000000000000000000000000000000e+00
-4.771964799950458655075635761023e+03	-1.532943934091597138532486743756e-04	3.518650667005958181110525373469e-04	0.000000000000000000000000000000e+00
-4.771864799950458291277755051851e+03	-1.529858656195623705514874401956e-04	3.522399552333161255185389748590e-04	0.000000000000000000000000000000e+00
-4.771764799950457927479874342680e+03	-1.526776451647684129577647871301e-04	3.526127359727542886352891216006e-04	0.000000000000000000000000000000e+00
-4.771664799950457563681993633509e+03	-1.523697304022604743795749060453e-04	3.529834027735490151363173527699e-04	0.000000000000000000000000000000e+00
-4.771564799950457199884112924337e+03	-1.520621196727644369728338347159e-04	3.533519495126708127342995968689e-04	0.000000000000000000000000000000e+00
-4.771464799950456836086232215166e+03	-1.517548113003115565263628772286e-04	3.537183700895374567109430419265e-04	0.000000000000000000000000000000e+00
-4.771364799950456472288351505995e+03	-1.514478035923011022424039540013e-04	3.540826584261289695573782232429e-04	0.000000000000000000000000000000e+00
-4.771264799950456108490470796824e+03	-1.511410948395634030929496338658e-04	3.544448084671023295640079897595e-04	0.000000000000000000000000000000e+00
-4.771164799950455744692590087652e+03	-1.508346833164233820670507846273e-04	3.548048141799059083598133490511e-04	0.000000000000000000000000000000e+00
-4.771064799950455380894709378481e+03	-1.505285672807645783091018421018e-04	3.551626695548935831910075666684e-04	0.000000000000000000000000000000e+00
-4.770964799950455017096828669310e+03	-1.502227449740935216228321369414e-04	3.555183686054384155188212712773e-04	0.000000000000000000000000000000e+00
-4.770864799950454653298947960138e+03	-1.499172146216047032864920884876e-04	3.558719053680460585667444384228e-04	0.000000000000000000000000000000e+00
-4.770764799950454289501067250967e+03	-1.496119744322458450236368321384e-04	3.562232739024678938172252529171e-04	0.000000000000000000000000000000e+00
-4.770664799950453925703186541796e+03	-1.493070225987837913901590258803e-04	3.565724682918137338274999770249e-04	0.000000000000000000000000000000e+00
-4.770564799950453561905305832624e+03	-1.490023572978707274219734024712e-04	3.569194826426642539948796972737e-04	0.000000000000000000000000000000e+00
-4.770464799950453198107425123453e+03	-1.486979766901108841736789401011e-04	3.572643110851831532714939498874e-04	0.000000000000000000000000000000e+00
-4.770364799950452834309544414282e+03	-1.483938789201277050431443393919e-04	3.576069477732287185678394791921e-04	0.000000000000000000000000000000e+00
-4.770264799950452470511663705111e+03	-1.480900621166314457769624945982e-04	3.579473868844653349462203717479e-04	0.000000000000000000000000000000e+00
-4.770164799950452106713782995939e+03	-1.477865243924872081567739590113e-04	3.582856226204745079232105720024e-04	0.000000000000000000000000000000e+00
-4.770064799950451742915902286768e+03	-1.474832638447835157866766531143e-04	3.586216492068655063013560280183e-04	0.000000000000000000000000000000e+00
-4.769964799950451379118021577597e+03	-1.471802785549011880362330062511e-04	3.589554608933857881604423401001e-04	0.000000000000000000000000000000e+00
-4.769864799950451015320140868425e+03	-1.468775665885827018744547167728e-04	3.592870519540309389577847909436e-04	0.000000000000000000000000000000e+00
-4.769764799950450651522260159254e+03	-1.465751259960020686998194427986e-04	3.596164166871542301577580058591e-04	0.000000000000000000000000000000e+00
-4.769664799950450287724379450083e+03	-1.462729548118351177461021750403e-04	3.599435494155760152309997401687e-04	0.000000000000000000000000000000e+00
-4.769564799950449923926498740911e+03	-1.459710510553301589589669795544e-04	3.602684444866926377626370481266e-04	0.000000000000000000000000000000e+00
-4.769464799950449560128618031740e+03	-1.456694127303791066584820468321e-04	3.605910962725849058796434576379e-04	0.000000000000000000000000000000e+00
-4.769364799950449196330737322569e+03	-1.453680378255891181976666715059e-04	3.609114991701263498377616478763e-04	0.000000000000000000000000000000e+00
-4.769264799950448832532856613398e+03	-1.450669243143546120917986019805e-04	3.612296476010909375073398841494e-04	0.000000000000000000000000000000e+00
-4.769164799950448468734975904226e+03	-1.447660701549296114083731357169e-04	3.615455360122606814389512042140e-04	0.000000000000000000000000000000e+00
-4.769064799950448104937095195055e+03	-1.444654732905007376783657058184e-04	3.618591588755325411976004890136e-04	0.000000000000000000000000000000e+00
-4.768964799950447741139214485884e+03	-1.441651316492604487529832768544e-04	3.621705106880252714868229091394e-04	0.000000000000000000000000000000e+00
-4.768864799950447377341333776712e+03	-1.438650431444808187615019834382e-04	3.624795859721856739615875042659e-04	0.000000000000000000000000000000e+00
-4.768764799950447013543453067541e+03	-1.435652056745876975398651387295e-04	3.627863792758945237805490169336e-04	0.000000000000000000000000000000e+00
-4.768664799950446649745572358370e+03	-1.432656171232352766350959250019e-04	3.630908851725722251077566049560e-04	0.000000000000000000000000000000e+00
-4.768564799950446285947691649199e+03	-1.429662753593810889905790784127e-04	3.633930982612838703031676867994e-04	0.000000000000000000000000000000e+00
-4.768464799950445922149810940027e+03	-1.426671782373615236273745043860e-04	3.636930131668441906929445384122e-04	0.000000000000000000000000000000e+00
-4.768364799950445558351930230856e+03	-1.423683235969676384811283265108e-04	3.639906245399218026083387744762e-04	0.000000000000000000000000000000e+00
-4.768264799950445194554049521685e+03	-1.420697092635214069198529296401e-04	3.642859270571433450043585811073e-04	0.000000000000000000000000000000e+00
-4.768164799950444830756168812513e+03	-1.417713330479524792577389336046e-04	3.645789154211970207672410815292e-04	0.000000000000000000000000000000e+00
-4.768064799950444466958288103342e+03	-1.414731927468752695296189125784e-04	3.648695843609359211814902046456e-04	0.000000000000000000000000000000e+00
-4.767964799950444103160407394171e+03	-1.411752861426664759463001086459e-04	3.651579286314808082958283108610e-04	0.000000000000000000000000000000e+00
-4.767864799950443739362526684999e+03	-1.408776110035430350307661395703e-04	3.654439430143225178183874479743e-04	0.000000000000000000000000000000e+00
-4.767764799950443375564645975828e+03	-1.405801650836405365403020129023e-04	3.657276223174240367512488614210e-04	0.000000000000000000000000000000e+00
-4.767664799950443011766765266657e+03	-1.402829461230918823341079493261e-04	3.660089613753220931340048860392e-04	0.000000000000000000000000000000e+00
-4.767564799950442647968884557486e+03	-1.399859518481065415521080730343e-04	3.662879550492284747367777164584e-04	0.000000000000000000000000000000e+00
-4.767464799950442284171003848314e+03	-1.396891799710501581594651598905e-04	3.665645982271307514420433104618e-04	0.000000000000000000000000000000e+00
-4.767364799950441920373123139143e+03	-1.393926281905244566466928191062e-04	3.668388858238927265759121709721e-04	0.000000000000000000000000000000e+00
-4.767264799950441556575242429972e+03	-1.390962941914476898308539176696e-04	3.671108127813543461383238852846e-04	0.000000000000000000000000000000e+00
-4.767164799950441192777361720800e+03	-1.388001756451354932325736868393e-04	3.673803740684313911928071672008e-04	0.000000000000000000000000000000e+00
-4.767064799950440828979481011629e+03	-1.385042702093819833985416378752e-04	3.676475646812146823652622806833e-04	0.000000000000000000000000000000e+00
-4.766964799950440465181600302458e+03	-1.382085755285414254301540326608e-04	3.679123796430685796113313479339e-04	0.000000000000000000000000000000e+00
-4.766864799950440101383719593287e+03	-1.379130892336102257728080999755e-04	3.681748140047295904039859060219e-04	0.000000000000000000000000000000e+00
-4.766764799950439737585838884115e+03	-1.376178089423092773709023095563e-04	3.684348628444040563492678508339e-04	0.000000000000000000000000000000e+00
-4.766664799950439373787958174944e+03	-1.373227322591668469239228889123e-04	3.686925212678657855919217567475e-04	0.000000000000000000000000000000e+00
-4.766564799950439009990077465773e+03	-1.370278567756016789829648372390e-04	3.689477844085529804896150807281e-04	0.000000000000000000000000000000e+00
-4.766464799950438646192196756601e+03	-1.367331800700065879382305578105e-04	3.692006474276649484467238693242e-04	0.000000000000000000000000000000e+00
-4.766364799950438282394316047430e+03	-1.364386997078324565823431724354e-04	3.694511055142581622268149743604e-04	0.000000000000000000000000000000e+00
-4.766264799950437918596435338259e+03	-1.361444132416725599343115815643e-04	3.696991538853422118449110200800e-04	0.000000000000000000000000000000e+00
-4.766164799950437554798554629087e+03	-1.358503182113473227443645185986e-04	3.699447877859748890980173818832e-04	0.000000000000000000000000000000e+00
-4.766064799950437191000673919916e+03	-1.355564121439894022594363498513e-04	3.701880024893572178855405407916e-04	0.000000000000000000000000000000e+00
-4.765964799950436827202793210745e+03	-1.352626925541292588796304929843e-04	3.704287932969278340084029466084e-04	0.000000000000000000000000000000e+00
-4.765864799950436463404912501574e+03	-1.349691569437809978652259568221e-04	3.706671555384570397075061354286e-04	0.000000000000000000000000000000e+00
-4.765764799950436099607031792402e+03	-1.346758028025286718296071875045e-04	3.709030845721403161011076043962e-04	0.000000000000000000000000000000e+00
-4.765664799950435735809151083231e+03	-1.343826276076129355978999724286e-04	3.711365757846914019413286922600e-04	0.000000000000000000000000000000e+00
-4.765564799950435372011270374060e+03	-1.340896288240179992212047777045e-04	3.713676245914349386897934657270e-04	0.000000000000000000000000000000e+00
-4.765464799950435008213389664888e+03	-1.337968039045590959868620162254e-04	3.715962264363987361225072358906e-04	0.000000000000000000000000000000e+00
-4.765364799950434644415508955717e+03	-1.335041502899702214792604371141e-04	3.718223767924055500437574561801e-04	0.000000000000000000000000000000e+00
-4.765264799950434280617628246546e+03	-1.332116654089922792164601972331e-04	3.720460711611643178989283775593e-04	0.000000000000000000000000000000e+00
-4.765164799950433916819747537374e+03	-1.329193466784616057575763026222e-04	3.722673050733609607064467095228e-04	0.000000000000000000000000000000e+00
-4.765064799950433553021866828203e+03	-1.326271915033988210708137955862e-04	3.724860740887488597290755354408e-04	0.000000000000000000000000000000e+00
-4.764964799950433189223986119032e+03	-1.323351972770980854773176238481e-04	3.727023737962387910441219851521e-04	0.000000000000000000000000000000e+00
-4.764864799950432825426105409861e+03	-1.320433613812167089607285674902e-04	3.729161998139882638024500405294e-04	0.000000000000000000000000000000e+00
-4.764764799950432461628224700689e+03	-1.317516811858650857373909115466e-04	3.731275477894906416470588439438e-04	0.000000000000000000000000000000e+00
-4.764664799950432097830343991518e+03	-1.314601540496970896124834249363e-04	3.733364133996636136103575154266e-04	0.000000000000000000000000000000e+00
-4.764564799950431734032463282347e+03	-1.311687773200006590715305243577e-04	3.735427923509372855406795999045e-04	0.000000000000000000000000000000e+00
-4.764464799950431370234582573175e+03	-1.308775483327889515780539930745e-04	3.737466803793417294277112716827e-04	0.000000000000000000000000000000e+00
-4.764364799950431006436701864004e+03	-1.305864644128916062914419482510e-04	3.739480732505941532571591690015e-04	0.000000000000000000000000000000e+00
-4.764264799950430642638821154833e+03	-1.302955228740466302010669874534e-04	3.741469667601854745542233615652e-04	0.000000000000000000000000000000e+00
-4.764164799950430278840940445662e+03	-1.300047210189924197856758958380e-04	3.743433567334665686664185724197e-04	0.000000000000000000000000000000e+00
-4.764064799950429915043059736490e+03	-1.297140561395601892485940354049e-04	3.745372390257338665250919085281e-04	0.000000000000000000000000000000e+00
-4.763964799950429551245179027319e+03	-1.294235255167668053287444163146e-04	3.747286095223147355665060942442e-04	0.000000000000000000000000000000e+00
-4.763864799950429187447298318148e+03	-1.291331264209079202672642017191e-04	3.749174641386519390810760921084e-04	0.000000000000000000000000000000e+00
-4.763764799950428823649417608976e+03	-1.288428561116514571398272703817e-04	3.751037988203881497727143479182e-04	0.000000000000000000000000000000e+00
-4.763664799950428459851536899805e+03	-1.285527118381313662395099006730e-04	3.752876095434494875362207988445e-04	0.000000000000000000000000000000e+00
-4.763564799950428096053656190634e+03	-1.282626908390418693506340730437e-04	3.754688923141290030245642572737e-04	0.000000000000000000000000000000e+00
-4.763464799950427732255775481462e+03	-1.279727903427318937579909574609e-04	3.756476431691692396443171819698e-04	0.000000000000000000000000000000e+00
-4.763364799950427368457894772291e+03	-1.276830075672999941470420193212e-04	3.758238581758446871308732006867e-04	0.000000000000000000000000000000e+00
-4.763264799950427004660014063120e+03	-1.273933397206893829243373739146e-04	3.759975334320434761821438929275e-04	0.000000000000000000000000000000e+00
-4.763164799950426640862133353949e+03	-1.271037840007835568491290079152e-04	3.761686650663487478316038270520e-04	0.000000000000000000000000000000e+00
-4.763064799950426277064252644777e+03	-1.268143375955020320852012494228e-04	3.763372492381193723000321060823e-04	0.000000000000000000000000000000e+00
-4.762964799950425913266371935606e+03	-1.265249976828965400386245443443e-04	3.765032821375703425866021678559e-04	0.000000000000000000000000000000e+00
-4.762864799950425549468491226435e+03	-1.262357614312474671409980420123e-04	3.766667599858525175386680938772e-04	0.000000000000000000000000000000e+00
-4.762764799950425185670610517263e+03	-1.259466259991607283135611750069e-04	3.768276790351319312406819239669e-04	0.000000000000000000000000000000e+00
-4.762664799950424821872729808092e+03	-1.256575885356648301666854239400e-04	3.769860355686685603020247281592e-04	0.000000000000000000000000000000e+00
-4.762564799950424458074849098921e+03	-1.253686461803082865650721400286e-04	3.771418259008947116740773086718e-04	0.000000000000000000000000000000e+00
-4.762464799950424094276968389750e+03	-1.250797960632574678738193618699e-04	3.772950463774927057358787862995e-04	0.000000000000000000000000000000e+00
-4.762364799950423730479087680578e+03	-1.247910353053945586247058807672e-04	3.774456933754721799090248168795e-04	0.000000000000000000000000000000e+00
-4.762264799950423366681206971407e+03	-1.245023610184160572835615488074e-04	3.775937633032468501714795650059e-04	0.000000000000000000000000000000e+00
-4.762164799950423002883326262236e+03	-1.242137703049313844378548354896e-04	3.777392526007106762601928107159e-04	0.000000000000000000000000000000e+00
-4.762064799950422639085445553064e+03	-1.239252602585619246651493785549e-04	3.778821577393137558231739348003e-04	0.000000000000000000000000000000e+00
-4.761964799950422275287564843893e+03	-1.236368279640403123470493440550e-04	3.780224752221374054199365399853e-04	0.000000000000000000000000000000e+00
-4.761864799950421911489684134722e+03	-1.233484704973101240589594684849e-04	3.781602015839689162612913264638e-04	0.000000000000000000000000000000e+00
-4.761764799950421547691803425550e+03	-1.230601849256256793800623494661e-04	3.782953333913756594278354761229e-04	0.000000000000000000000000000000e+00
-4.761664799950421183893922716379e+03	-1.227719683076523838043819791821e-04	3.784278672427788116176816668457e-04	0.000000000000000000000000000000e+00
-4.761564799950420820096042007208e+03	-1.224838176935671258619559020886e-04	3.785577997685264303728835955098e-04	0.000000000000000000000000000000e+00
-4.761464799950420456298161298037e+03	-1.221957301251591892360393032391e-04	3.786851276309660956249925067851e-04	0.000000000000000000000000000000e+00
-4.761364799950420092500280588865e+03	-1.219077026359313139581078133666e-04	3.788098475245169007193102306275e-04	0.000000000000000000000000000000e+00
-4.761264799950419728702399879694e+03	-1.216197322512010964160392156863e-04	3.789319561757412265987077226725e-04	0.000000000000000000000000000000e+00
-4.761164799950419364904519170523e+03	-1.213318159882026739653654301421e-04	3.790514503434153775751624948498e-04	0.000000000000000000000000000000e+00
[truncated: 84,862 more rows]
