# Supplementary material for: Light-wave-controlled Haldane model in monolayer hexagonal boron nitride
Source: Nature. 2024 Apr 15;628(8009):752–7. doi: 10.1038/s41586-024-07244-z (PMC11041748; doi:10.1038/s41586-024-07244-z)
Supplement: Supplementary file 1 — This zipped file contains source data files for Supplementary Figs. 1–4 and Extended Data Figs 2–5, 7, 8, 11 and 10. [file 41586_2024_7244_MOESM1_ESM.zip › Data source/Extended data fig 3/vpot_panel_m.csv]

# vector potential of laser 2 x y z direction
-4.960964799951146233070176094770e+03	0.000000000000000000000000000000e+00	0.000000000000000000000000000000e+00	0.000000000000000000000000000000e+00
-4.960864799951145869272295385599e+03	8.894939353263253256933145004994e-09	-6.090393537043016902173897877959e-07	0.000000000000000000000000000000e+00
-4.960764799951145505474414676428e+03	1.812377890135635917897633699949e-08	-1.218083312398584756321671951351e-06	0.000000000000000000000000000000e+00
-4.960664799951145141676533967257e+03	2.768619185640853183609504269396e-08	-1.827124731593347295476644637224e-06	0.000000000000000000000000000000e+00
-4.960564799951144777878653258085e+03	3.758183143597255073643320861035e-08	-2.436156463231323221122317027043e-06	0.000000000000000000000000000000e+00
-4.960464799951144414080772548914e+03	4.781033085103523941413892952429e-08	-3.045171355805725309554531088363e-06	0.000000000000000000000000000000e+00
-4.960364799951144050282891839743e+03	5.837130329449476835896809339375e-08	-3.654162254478617842545513233476e-06	0.000000000000000000000000000000e+00
-4.960264799951143686485011130571e+03	6.926434193012573808130442117731e-08	-4.263122001199405505236436630945e-06	0.000000000000000000000000000000e+00
-4.960164799951143322687130421400e+03	8.048901988201230082009671098348e-08	-4.872043434823445527323809017828e-06	0.000000000000000000000000000000e+00
-4.960064799951142958889249712229e+03	9.204489022446006431550912527464e-08	-5.480919391230777561825528859663e-06	0.000000000000000000000000000000e+00
-4.959964799951142595091369003057e+03	1.039314859723874890216113167293e-07	-6.089742703444970877910136231037e-06	0.000000000000000000000000000000e+00
-4.959864799951142231293488293886e+03	1.161483200721868327394230551580e-07	-6.698506201752080820976259500910e-06	0.000000000000000000000000000000e+00
-4.959764799951141867495607584715e+03	1.286948853930761824534642363133e-07	-7.307202713819717928114046839871e-06	0.000000000000000000000000000000e+00
-4.959664799951141503697726875544e+03	1.415706547189221585542924638709e-07	-7.915825064816229698948582549356e-06	0.000000000000000000000000000000e+00
-4.959564799951141139899846166372e+03	1.547750807405444484591303198201e-07	-8.524366077529978928239290381086e-06	0.000000000000000000000000000000e+00
-4.959464799951140776101965457201e+03	1.683075960485025005028273444724e-07	-9.132818572488741470124899712868e-06	0.000000000000000000000000000000e+00
-4.959364799951140412304084748030e+03	1.821676131263546769249327041823e-07	-9.741175368079191246761978917323e-06	0.000000000000000000000000000000e+00
-4.959264799951140048506204038858e+03	1.963545243444110682463395059841e-07	-1.034942928066649198311482277246e-05	0.000000000000000000000000000000e+00
-4.959164799951139684708323329687e+03	2.108677019539597725936646644210e-07	-1.095757312471398635053427411679e-05	0.000000000000000000000000000000e+00
-4.959064799951139320910442620516e+03	2.257064980819795042842507452538e-07	-1.156559971290297658989484896885e-05	0.000000000000000000000000000000e+00
-4.958964799951138957112561911345e+03	2.408702447263268320292058360249e-07	-1.217350185625260169648784863705e-05	0.000000000000000000000000000000e+00
-4.958864799951138593314681202173e+03	2.563582537514187725919095721394e-07	-1.278127236423980269634098627662e-05	0.000000000000000000000000000000e+00
-4.958764799951138229516800493002e+03	2.721698168843911787348596644648e-07	-1.338890404491937940209631691113e-05	0.000000000000000000000000000000e+00
-4.958664799951137865718919783831e+03	2.883042057117429535013279715688e-07	-1.399638970504412509591931484954e-05	0.000000000000000000000000000000e+00
-4.958564799951137501921039074659e+03	3.047606716764671760927897861682e-07	-1.460372215018505269196625456773e-05	0.000000000000000000000000000000e+00
-4.958464799951137138123158365488e+03	3.215384460756591867049960977581e-07	-1.521089418485169882588273898572e-05	0.000000000000000000000000000000e+00
-4.958364799951136774325277656317e+03	3.386367400586219326436433329358e-07	-1.581789861261250756539926964894e-05	0.000000000000000000000000000000e+00
-4.958264799951136410527396947145e+03	3.560547446254497821761233686266e-07	-1.642472823621529204795796430538e-05	0.000000000000000000000000000000e+00
-4.958164799951136046729516237974e+03	3.737916306261019234267865309074e-07	-1.703137585770775710471147679215e-05	0.000000000000000000000000000000e+00
-4.958064799951135682931635528803e+03	3.918465487599550780412321210333e-07	-1.763783427855812352847558743818e-05	0.000000000000000000000000000000e+00
-4.957964799951135319133754819632e+03	4.102186295758550113774133175776e-07	-1.824409629977578791706557814756e-05	0.000000000000000000000000000000e+00
-4.957864799951134955335874110460e+03	4.289069834726476221635656227438e-07	-1.885015472203206891399322742142e-05	0.000000000000000000000000000000e+00
-4.957764799951134591537993401289e+03	4.479107007001997760183259044559e-07	-1.945600234578101782366779670674e-05	0.000000000000000000000000000000e+00
-4.957664799951134227740112692118e+03	4.672288513609106239868708817381e-07	-2.006163197138028004857385200310e-05	0.000000000000000000000000000000e+00
-4.957564799951133863942231982946e+03	4.868604854117031887581487983874e-07	-2.066703639921203784161202188230e-05	0.000000000000000000000000000000e+00
-4.957464799951133500144351273775e+03	5.068046326665170238099712186897e-07	-2.127220842980398355162585666278e-05	0.000000000000000000000000000000e+00
-4.957364799951133136346470564604e+03	5.270603027992819872681452657293e-07	-2.187714086395037079595983497970e-05	0.000000000000000000000000000000e+00
-4.957264799951132772548589855433e+03	5.476264853473856771551775066142e-07	-2.248182650283310629059883856140e-05	0.000000000000000000000000000000e+00
-4.957164799951132408750709146261e+03	5.685021497156227754464063312012e-07	-2.308625814814289927854804029828e-05	0.000000000000000000000000000000e+00
-4.957064799951132044952828437090e+03	5.896862451806464179660601139521e-07	-2.369042860220045839205783855252e-05	0.000000000000000000000000000000e+00
-4.956964799951131681154947727919e+03	6.111777008959019495467766998342e-07	-2.429433066807772239616668163986e-05	0.000000000000000000000000000000e+00
-4.956864799951131317357067018747e+03	6.329754258970537582435432998051e-07	-2.489795714971915530674788363807e-05	0.000000000000000000000000000000e+00
-4.956764799951130953559186309576e+03	6.550783091079042356899911347945e-07	-2.550130085206306522547896331599e-05	0.000000000000000000000000000000e+00
-4.956664799951130589761305600405e+03	6.774852193467975579378747598425e-07	-2.610435458116297399678781832044e-05	0.000000000000000000000000000000e+00
-4.956564799951130225963424891233e+03	7.001950053335251215595627476140e-07	-2.670711114430901396985321150090e-05	0.000000000000000000000000000000e+00
-4.956464799951129862165544182062e+03	7.232064956967160119919498656449e-07	-2.730956335014936880631851445767e-05	0.000000000000000000000000000000e+00
-4.956364799951129498367663472891e+03	7.465184989817208685721448835348e-07	-2.791170400881173461679618519327e-05	0.000000000000000000000000000000e+00
-4.956264799951129134569782763720e+03	7.701298036589898874187628576016e-07	-2.851352593202481497869013593593e-05	0.000000000000000000000000000000e+00
-4.956164799951128770771902054548e+03	7.940391781329357506755205024784e-07	-2.911502193323985322346778015223e-05	0.000000000000000000000000000000e+00
-4.956064799951128406974021345377e+03	8.182453707513002227210926510514e-07	-2.971618482775217488832744661131e-05	0.000000000000000000000000000000e+00
-4.955964799951128043176140636206e+03	8.427471098150060962577454284905e-07	-3.031700743282275388478831656958e-05	0.000000000000000000000000000000e+00
-4.955864799951127679378259927034e+03	8.675431035885058173444156666421e-07	-3.091748256779980916046646211015e-05	0.000000000000000000000000000000e+00
-4.955764799951127315580379217863e+03	8.926320403106159897041590664535e-07	-3.151760305424041152524625153397e-05	0.000000000000000000000000000000e+00
-4.955664799951126951782498508692e+03	9.180125882058554401187410419494e-07	-3.211736171603211080624248885407e-05	0.000000000000000000000000000000e+00
-4.955564799951126587984617799520e+03	9.436833954962701160096619733275e-07	-3.271675137951455283836718623824e-05	0.000000000000000000000000000000e+00
-4.955464799951126224186737090349e+03	9.696430904137529678977341918156e-07	-3.331576487360115066500496072699e-05	0.000000000000000000000000000000e+00
-4.955364799951125860388856381178e+03	9.958902812128592402576843234385e-07	-3.391439502990071169297517372776e-05	0.000000000000000000000000000000e+00
-4.955264799951125496590975672007e+03	1.022423556184108171042716414756e-06	-3.451263468283913261012985085330e-05	0.000000000000000000000000000000e+00
-4.955164799951125132793094962835e+03	1.049241483667789628724757028388e-06	-3.511047666978101976405224338151e-05	0.000000000000000000000000000000e+00
-4.955064799951124768995214253664e+03	1.076342612068257263883779527303e-06	-3.570791383115138407965474809380e-05	0.000000000000000000000000000000e+00
-4.954964799951124405197333544493e+03	1.103725469868719186774521853756e-06	-3.630493901055728176666820283813e-05	0.000000000000000000000000000000e+00
-4.954864799951124041399452835321e+03	1.131388565646515688837875530937e-06	-3.690154505490949568471265029856e-05	0.000000000000000000000000000000e+00
-4.954764799951123677601572126150e+03	1.159330388088902007607075041185e-06	-3.749772481454416249825947748953e-05	0.000000000000000000000000000000e+00
-4.954664799951123313803691416979e+03	1.187549406009317288525611172600e-06	-3.809347114334443371291144542212e-05	0.000000000000000000000000000000e+00
-4.954564799951122950005810707808e+03	1.216044068364150543346945826384e-06	-3.868877689886208250157409449521e-05	0.000000000000000000000000000000e+00
-4.954464799951122586207929998636e+03	1.244812804270001911050133776293e-06	-3.928363494243915118820861809290e-05	0.000000000000000000000000000000e+00
-4.954364799951122222410049289465e+03	1.273854023021431386216589277949e-06	-3.987803813932953096894895583802e-05	0.000000000000000000000000000000e+00
-4.954264799951121858612168580294e+03	1.303166114109212167285179427567e-06	-4.047197935882054840948246487997e-05	0.000000000000000000000000000000e+00
-4.954164799951121494814287871122e+03	1.332747447239071472268462370536e-06	-4.106545147435453838990343511384e-05	0.000000000000000000000000000000e+00
-4.954064799951121131016407161951e+03	1.362596372350926868743069275691e-06	-4.165844736365037639198513619299e-05	0.000000000000000000000000000000e+00
-4.953964799951120767218526452780e+03	1.392711219638619176905414143164e-06	-4.225095990882497690513397436973e-05	0.000000000000000000000000000000e+00
-4.953864799951120403420645743608e+03	1.423090299570131569539127580626e-06	-4.284298199651479860860722737037e-05	0.000000000000000000000000000000e+00
-4.953764799951120039622765034437e+03	1.453731902908314562410238210410e-06	-4.343450651799729534362215499499e-05	0.000000000000000000000000000000e+00
-4.953664799951119675824884325266e+03	1.484634300732096566299367604302e-06	-4.402552636931233320414721954528e-05	0.000000000000000000000000000000e+00
-4.953564799951119312027003616095e+03	1.515795744458192706165147560504e-06	-4.461603445138356697011183804591e-05	0.000000000000000000000000000000e+00
-4.953464799951118948229122906923e+03	1.547214465863300896010545416870e-06	-4.520602367013981654061613446594e-05	0.000000000000000000000000000000e+00
-4.953364799951118584431242197752e+03	1.578888677106801263078095232117e-06	-4.579548693663634172318702142412e-05	0.000000000000000000000000000000e+00
-4.953264799951118220633361488581e+03	1.610816570753942827748037003310e-06	-4.638441716717613735182501599752e-05	0.000000000000000000000000000000e+00
-4.953164799951117856835480779409e+03	1.642996319799525062435889208312e-06	-4.697280728343112676109738501395e-05	0.000000000000000000000000000000e+00
-4.953064799951117493037600070238e+03	1.675426077692074964764165113940e-06	-4.756065021256336203649486837897e-05	0.000000000000000000000000000000e+00
-4.952964799951117129239719361067e+03	1.708103978358510539404049866086e-06	-4.814793888734612262083473188667e-05	0.000000000000000000000000000000e+00
-4.952864799951116765441838651896e+03	1.741028136229308052762457074969e-06	-4.873466624628501392066382003065e-05	0.000000000000000000000000000000e+00
-4.952764799951116401643957942724e+03	1.774196646264154002273151673752e-06	-4.932082523373895749244436026437e-05	0.000000000000000000000000000000e+00
-4.952664799951116037846077233553e+03	1.807607583978094717544384678609e-06	-4.990640880004116767621261119281e-05	0.000000000000000000000000000000e+00
-4.952564799951115674048196524382e+03	1.841259005468171946660015103614e-06	-5.049140990162004013781099631686e-05	0.000000000000000000000000000000e+00
-4.952464799951115310250315815210e+03	1.875148947440559674227169607852e-06	-5.107582150112000652980234760570e-05	0.000000000000000000000000000000e+00
-4.952364799951114946452435106039e+03	1.909275427238187771610336551653e-06	-5.165963656752228750843047855312e-05	0.000000000000000000000000000000e+00
-4.952264799951114582654554396868e+03	1.943636442868858196824288428473e-06	-5.224284807626561864552644509629e-05	0.000000000000000000000000000000e+00
-4.952164799951114218856673687696e+03	1.978229973033855649909963994593e-06	-5.282544900936688147272471405280e-05	0.000000000000000000000000000000e+00
-4.952064799951113855058792978525e+03	2.013053977157043366430890299346e-06	-5.340743235554166676304355121374e-05	0.000000000000000000000000000000e+00
-4.951964799951113491260912269354e+03	2.048106395414458660408484752535e-06	-5.398879111032477004982962909274e-05	0.000000000000000000000000000000e+00
-4.951864799951113127463031560183e+03	2.083385148764394452410844346679e-06	-5.456951827619061260680327629657e-05	0.000000000000000000000000000000e+00
-4.951764799951112763665150851011e+03	2.118888138977972500267416000597e-06	-5.514960686267356756041363441412e-05	0.000000000000000000000000000000e+00
-4.951664799951112399867270141840e+03	2.154613248670208332409548024344e-06	-5.572904988648823179208519063010e-05	0.000000000000000000000000000000e+00
-4.951564799951112036069389432669e+03	2.190558341331562378122765552546e-06	-5.630784037164958942024706178842e-05	0.000000000000000000000000000000e+00
-4.951464799951111672271508723497e+03	2.226721261359987459106136997722e-06	-5.688597134959309396719934204256e-05	0.000000000000000000000000000000e+00
-4.951364799951111308473628014326e+03	2.263099834093460360360996336260e-06	-5.746343585929467598708009212771e-05	0.000000000000000000000000000000e+00
-4.951264799951110944675747305155e+03	2.299691865843008491837335532937e-06	-5.804022694739064904987865811670e-05	0.000000000000000000000000000000e+00
-4.951164799951110580877866595984e+03	2.336495143926215547211869272282e-06	-5.861633766829752085775889769437e-05	0.000000000000000000000000000000e+00
-4.951064799951110217079985886812e+03	2.373507436701227335621453354286e-06	-5.919176108433170949369231395032e-05	0.000000000000000000000000000000e+00
-4.950964799951109853282105177641e+03	2.410726493601239998659964414163e-06	-5.976649026582917835492825275878e-05	0.000000000000000000000000000000e+00
-4.950864799951109489484224468470e+03	2.448150045169475694836324491943e-06	-6.034051829126492878492896143605e-05	0.000000000000000000000000000000e+00
-4.950764799951109125686343759298e+03	2.485775803094649563141933096277e-06	-6.091383824737243849519602312270e-05	0.000000000000000000000000000000e+00
-4.950664799951108761888463050127e+03	2.523601460246916107266245202223e-06	-6.148644322926297123808880851215e-05	0.000000000000000000000000000000e+00
-4.950564799951108398090582340956e+03	2.561624690714312364635913896183e-06	-6.205832634054477805942567902875e-05	0.000000000000000000000000000000e+00
-4.950464799951108034292701631784e+03	2.599843149839682190167973463435e-06	-6.262948069344220368339509752431e-05	0.000000000000000000000000000000e+00
-4.950364799951107670494820922613e+03	2.638254474258085889901799189761e-06	-6.319989940891461671461371008007e-05	0.000000000000000000000000000000e+00
-4.950264799951107306696940213442e+03	2.676856281934695204509843877161e-06	-6.376957561677534661644800584313e-05	0.000000000000000000000000000000e+00
-4.950164799951106942899059504271e+03	2.715646172203176607302466463723e-06	-6.433850245581039029637432369313e-05	0.000000000000000000000000000000e+00
-4.950064799951106579101178795099e+03	2.754621725804557411012695594676e-06	-6.490667307389705092870307856501e-05	0.000000000000000000000000000000e+00
-4.949964799951106215303298085928e+03	2.793780504926574259844454517498e-06	-6.547408062812245480455858315239e-05	0.000000000000000000000000000000e+00
-4.949864799951105851505417376757e+03	2.833120053243509512498404454006e-06	-6.604071828490190555153299678537e-05	0.000000000000000000000000000000e+00
-4.949764799951105487707536667585e+03	2.872637895956504504747092143546e-06	-6.660657922009715703817733789549e-05	0.000000000000000000000000000000e+00
-4.949664799951105123909655958414e+03	2.912331539834361973537136744627e-06	-6.717165661913456430574809186140e-05	0.000000000000000000000000000000e+00
-4.949564799951104760111775249243e+03	2.952198473254827901739562670547e-06	-6.773594367712304476457363389130e-05	0.000000000000000000000000000000e+00
-4.949464799951104396313894540071e+03	2.992236166246354477614172867606e-06	-6.829943359897193097020340335490e-05	0.000000000000000000000000000000e+00
-4.949364799951104032516013830900e+03	3.032442070530346286570330671672e-06	-6.886211959950871497933982956496e-05	0.000000000000000000000000000000e+00
-4.949264799951103668718133121729e+03	3.072813619563882958960572208684e-06	-6.942399490359665718049869687079e-05	0.000000000000000000000000000000e+00
-4.949164799951103304920252412558e+03	3.113348228582927591269469136392e-06	-6.998505274625216473170785658198e-05	0.000000000000000000000000000000e+00
-4.949064799951102941122371703386e+03	3.154043294646010776302374675750e-06	-7.054528637276215644567878282345e-05	0.000000000000000000000000000000e+00
-4.948964799951102577324490994215e+03	3.194896196678395748088210084892e-06	-7.110468903880117017696216308309e-05	0.000000000000000000000000000000e+00
-4.948864799951102213526610285044e+03	3.235904295516718288749187168452e-06	-7.166325401054838889394055234661e-05	0.000000000000000000000000000000e+00
-4.948764799951101849728729575872e+03	3.277064933954109444150465738077e-06	-7.222097456480449056796799833791e-05	0.000000000000000000000000000000e+00
-4.948664799951101485930848866701e+03	3.318375436785792578000273481131e-06	-7.277784398910836253723810607141e-05	0.000000000000000000000000000000e+00
-4.948564799951101122132968157530e+03	3.359833110855156881982856373337e-06	-7.333385558185362613527191744112e-05	0.000000000000000000000000000000e+00
-4.948464799951100758335087448359e+03	3.401435245100309459506627771108e-06	-7.388900265240501224160707405275e-05	0.000000000000000000000000000000e+00
-4.948364799951100394537206739187e+03	3.443179110601096665705096386279e-06	-7.444327852121464196479688757435e-05	0.000000000000000000000000000000e+00
-4.948264799951100030739326030016e+03	3.485061960626607832701255584862e-06	-7.499667651993802272233913264188e-05	0.000000000000000000000000000000e+00
-4.948164799951099666941445320845e+03	3.527081030683148251124751568208e-06	-7.554918999155001721555052762724e-05	0.000000000000000000000000000000e+00
-4.948064799951099303143564611673e+03	3.569233538562687760628934843798e-06	-7.610081229046048714378946975501e-05	0.000000000000000000000000000000e+00
-4.947964799951098939345683902502e+03	3.611516684391777749627743324123e-06	-7.665153678262995047120592628787e-05	0.000000000000000000000000000000e+00
-4.947864799951098575547803193331e+03	3.653927650680946728647784105259e-06	-7.720135684568489988031242399202e-05	0.000000000000000000000000000000e+00
-4.947764799951098211749922484159e+03	3.696463602374563042350825992077e-06	-7.775026586903305346291925825852e-05	0.000000000000000000000000000000e+00
-4.947664799951097847952041774988e+03	3.739121686901168108358491787291e-06	-7.829825725397837501810804905489e-05	0.000000000000000000000000000000e+00
-4.947564799951097484154161065817e+03	3.781899034224282300461518480095e-06	-7.884532441383594527240658011991e-05	0.000000000000000000000000000000e+00
-4.947464799951097120356280356646e+03	3.824792756893675429400586418538e-06	-7.939146077404661625952914105753e-05	0.000000000000000000000000000000e+00
-4.947364799951096756558399647474e+03	3.867799950097111138581137262937e-06	-7.993665977229151662231815267390e-05	0.000000000000000000000000000000e+00
-4.947264799951096392760518938303e+03	3.910917691712553779777392787276e-06	-8.048091485860638073183276341993e-05	0.000000000000000000000000000000e+00
-4.947164799951096028962638229132e+03	3.954143042360847086187994325890e-06	-8.102421949549562030842148052656e-05	0.000000000000000000000000000000e+00
-4.947064799951095665164757519960e+03	3.997473045458856172513790322443e-06	-8.156656715804627407005039652077e-05	0.000000000000000000000000000000e+00
-4.946964799951095301366876810789e+03	4.040904727273072015024824726881e-06	-8.210795133404175409272407470951e-05	0.000000000000000000000000000000e+00
-4.946864799951094937568996101618e+03	4.084435096973687728978946037683e-06	-8.264836552407536177794478149394e-05	0.000000000000000000000000000000e+00
-4.946764799951094573771115392447e+03	4.128061146689132243831933666289e-06	-8.318780324166362763731868978923e-05	0.000000000000000000000000000000e+00
-4.946664799951094209973234683275e+03	4.171779851561071540634508675316e-06	-8.372625801335943423672758534337e-05	0.000000000000000000000000000000e+00
-4.946564799951093846175353974104e+03	4.215588169799866440187914584659e-06	-8.426372337886500361522901236810e-05	0.000000000000000000000000000000e+00
-4.946464799951093482377473264933e+03	4.259483042740498800419329805678e-06	-8.480019289114458654835898565594e-05	0.000000000000000000000000000000e+00
-4.946364799951093118579592555761e+03	4.303461394898951723417008380368e-06	-8.533566011653696207605451773404e-05	0.000000000000000000000000000000e+00
-4.946264799951092754781711846590e+03	4.347520134029052242454621568513e-06	-8.587011863486781505783174139879e-05	0.000000000000000000000000000000e+00
-4.946164799951092390983831137419e+03	4.391656151179773947905958519922e-06	-8.640356203956177491478513053025e-05	0.000000000000000000000000000000e+00
-4.946064799951092027185950428247e+03	4.435866320752995316885249760253e-06	-8.693598393775433239884231628736e-05	0.000000000000000000000000000000e+00
-4.945964799951091663388069719076e+03	4.480147500561714593646060744714e-06	-8.746737795040352596905725013343e-05	0.000000000000000000000000000000e+00
-4.945864799951091299590189009905e+03	4.524496531888722914804649988252e-06	-8.799773771240133001230593334796e-05	0.000000000000000000000000000000e+00
-4.945764799951090935792308300734e+03	4.568910239545731444223055500720e-06	-8.852705687268494819629205405676e-05	0.000000000000000000000000000000e+00
-4.945664799951090571994427591562e+03	4.613385431932952517551909527027e-06	-8.905532909434779511442803467958e-05	0.000000000000000000000000000000e+00
-4.945564799951090208196546882391e+03	4.657918901099134796432981592273e-06	-8.958254805475026109028158227687e-05	0.000000000000000000000000000000e+00
-4.945464799951089844398666173220e+03	4.702507422802049891262608088960e-06	-9.010870744563027369411489786444e-05	0.000000000000000000000000000000e+00
-4.945364799951089480600785464048e+03	4.747147756569429605483061151983e-06	-9.063380097321361531393507648957e-05	0.000000000000000000000000000000e+00
-4.945264799951089116802904754877e+03	4.791836645760358036566593092909e-06	-9.115782235832401033358285413755e-05	0.000000000000000000000000000000e+00
-4.945164799951088753005024045706e+03	4.836570817627107522263842087629e-06	-9.168076533649298191785970146839e-05	0.000000000000000000000000000000e+00
-4.945064799951088389207143336535e+03	4.881346983377425208380177151790e-06	-9.220262365806947840469326438395e-05	0.000000000000000000000000000000e+00
-4.944964799951088025409262627363e+03	4.926161838237269391047035149711e-06	-9.272339108832920154170537108129e-05	0.000000000000000000000000000000e+00
-4.944864799951087661611381918192e+03	4.971012061513988010191724548070e-06	-9.324306140758379919750847841797e-05	0.000000000000000000000000000000e+00
-4.944764799951087297813501209021e+03	5.015894316659947764535168457378e-06	-9.376162841128969215476890441963e-05	0.000000000000000000000000000000e+00
-4.944664799951086934015620499849e+03	5.060805251336602836689272655324e-06	-9.427908591015676537799850009947e-05	0.000000000000000000000000000000e+00
-4.944564799951086570217739790678e+03	5.105741497479010004617496626400e-06	-9.479542773025674757322173169527e-05	0.000000000000000000000000000000e+00
-4.944464799951086206419859081507e+03	5.150699671360785057260944092006e-06	-9.531064771313133324962679759906e-05	0.000000000000000000000000000000e+00
-4.944364799951085842621978372335e+03	5.195676373659501361362920285325e-06	-9.582473971590007438825509211711e-05	0.000000000000000000000000000000e+00
-4.944264799951085478824097663164e+03	5.240668189522527191360166953782e-06	-9.633769761136804171772901606019e-05	0.000000000000000000000000000000e+00
-4.944164799951085115026216953993e+03	5.285671688633303516406669597671e-06	-9.684951528813317428185519775141e-05	0.000000000000000000000000000000e+00
-4.944064799951084751228336244822e+03	5.330683425278059703431195182066e-06	-9.736018665069338506173890479545e-05	0.000000000000000000000000000000e+00
-4.943964799951084387430455535650e+03	5.375699938412966289195613067697e-06	-9.786970561955343620493680267813e-05	0.000000000000000000000000000000e+00
-4.943864799951084023632574826479e+03	5.420717751731723127288104652211e-06	-9.837806613133151609901227985233e-05	0.000000000000000000000000000000e+00
-4.943764799951083659834694117308e+03	5.465733373733582910051261721796e-06	-9.888526213886557249960196358529e-05	0.000000000000000000000000000000e+00
-4.943664799951083296036813408136e+03	5.510743297791807524346231750290e-06	-9.939128761131932039783049015469e-05	0.000000000000000000000000000000e+00
-4.943564799951082932238932698965e+03	5.555744002222557241152910145754e-06	-9.989613653428807370487224615019e-05	0.000000000000000000000000000000e+00
-4.943464799951082568441051989794e+03	5.600731950354213586039126698823e-06	-1.003998029099042110182798959173e-04	0.000000000000000000000000000000e+00
-4.943364799951082204643171280622e+03	5.645703590597128267202300944128e-06	-1.009022807569424516529327240377e-04	0.000000000000000000000000000000e+00
-4.943264799951081840845290571451e+03	5.690655356513804090314197214884e-06	-1.014035641109247522012246078837e-04	0.000000000000000000000000000000e+00
-4.943164799951081477047409862280e+03	5.735583666889502777971095864862e-06	-1.019036470242250404629261173461e-04	0.000000000000000000000000000000e+00
-4.943064799951081113249529153109e+03	5.780484925803279693749380657719e-06	-1.024025235661735292467047764298e-04	0.000000000000000000000000000000e+00
-4.942964799951080749451648443937e+03	5.825355522699444623833595069406e-06	-1.029001878231608946463737641608e-04	0.000000000000000000000000000000e+00
-4.942864799951080385653767734766e+03	5.870191832459444381052231232143e-06	-1.033966338987420612938530894986e-04	0.000000000000000000000000000000e+00
-4.942764799951080021855887025595e+03	5.914990215474174007584829554363e-06	-1.038918559137397165615876448719e-04	0.000000000000000000000000000000e+00
-4.942664799951079658058006316423e+03	5.959747017716701329747338439224e-06	-1.043858480063475943720036065443e-04	0.000000000000000000000000000000e+00
-4.942564799951079294260125607252e+03	6.004458570815421805514679187699e-06	-1.048786043322333659836773089857e-04	0.000000000000000000000000000000e+00
-4.942464799951078930462244898081e+03	6.049121192127623335989781983013e-06	-1.053701190646413139370696221420e-04	0.000000000000000000000000000000e+00
-4.942364799951078566664364188910e+03	6.093731184813477981478038042473e-06	-1.058603863944947078446628951909e-04	0.000000000000000000000000000000e+00
-4.942264799951078202866483479738e+03	6.138284837910442794475275596344e-06	-1.063494005304978278153918425097e-04	0.000000000000000000000000000000e+00
-4.942164799951077839068602770567e+03	6.182778426408082475063468508303e-06	-1.068371556992377032760041521975e-04	0.000000000000000000000000000000e+00
-4.942064799951077475270722061396e+03	6.227208211323301143219968722953e-06	-1.073236461452855807418779732210e-04	0.000000000000000000000000000000e+00
-4.941964799951077111472841352224e+03	6.271570439775990851336787829107e-06	-1.078088661312980663271876569098e-04	0.000000000000000000000000000000e+00
-4.941864799951076747674960643053e+03	6.315861345065090907719296958733e-06	-1.082928099381179294418905967312e-04	0.000000000000000000000000000000e+00
-4.941764799951076383877079933882e+03	6.360077146745054622932556004367e-06	-1.087754718648746489906981027573e-04	0.000000000000000000000000000000e+00
-4.941664799951076020079199224710e+03	6.404214050702731102291797443682e-06	-1.092568462290846072063402183439e-04	0.000000000000000000000000000000e+00
-4.941564799951075656281318515539e+03	6.448268249234646837904014193832e-06	-1.097369273667509853272331032947e-04	0.000000000000000000000000000000e+00
-4.941464799951075292483437806368e+03	6.492235921124701499820754818648e-06	-1.102157096324633475670218274445e-04	0.000000000000000000000000000000e+00
-4.941364799951074928685557097197e+03	6.536113231722264373774970019904e-06	-1.106931873994968727184171064515e-04	0.000000000000000000000000000000e+00
-4.941264799951074564887676388025e+03	6.579896333020673139567804921235e-06	-1.111693550599113011539617601464e-04	0.000000000000000000000000000000e+00
-4.941164799951074201089795678854e+03	6.623581363736139225270073416230e-06	-1.116442070246495701186725812981e-04	0.000000000000000000000000000000e+00
-4.941064799951073837291914969683e+03	6.667164449387052113941889291970e-06	-1.121177377236360559993946783841e-04	0.000000000000000000000000000000e+00
-4.940964799951073473494034260511e+03	6.710641702373680908804559619441e-06	-1.125899416058745726486670091226e-04	0.000000000000000000000000000000e+00
-4.940864799951073109696153551340e+03	6.754009222058275697963582173688e-06	-1.130608131395459766853003880094e-04	0.000000000000000000000000000000e+00
-4.940764799951072745898272842169e+03	6.797263094845567871649799629452e-06	-1.135303468121054610868309042715e-04	0.000000000000000000000000000000e+00
-4.940664799951072382100392132998e+03	6.840399394263660921649237989239e-06	-1.139985371303795235213215941705e-04	0.000000000000000000000000000000e+00
-4.940564799951072018302511423826e+03	6.883414181045321040284049041169e-06	-1.144653786206626094185123676539e-04	0.000000000000000000000000000000e+00
-4.940464799951071654504630714655e+03	6.926303503209653966417400777766e-06	-1.149308658288133755702095650797e-04	0.000000000000000000000000000000e+00
-4.940364799951071290706750005484e+03	6.969063396144174854745893810115e-06	-1.153949933203506555750780804281e-04	0.000000000000000000000000000000e+00
-4.940264799951070926908869296312e+03	7.011689882687270321346556523068e-06	-1.158577556805490593652002706548e-04	0.000000000000000000000000000000e+00
-4.940164799951070563110988587141e+03	7.054178973211045042181893682809e-06	-1.163191475145342339194559633242e-04	0.000000000000000000000000000000e+00
-4.940064799951070199313107877970e+03	7.096526665704557139727724768274e-06	-1.167791634473777987162507185914e-04	0.000000000000000000000000000000e+00
-4.939964799951069835515227168798e+03	7.138728945857436428493181246324e-06	-1.172377981241918746104294091204e-04	0.000000000000000000000000000000e+00
-4.939864799951069471717346459627e+03	7.180781787143888060531704553568e-06	-1.176950462102233416596466786253e-04	0.000000000000000000000000000000e+00
-4.939764799951069107919465750456e+03	7.222681150907076488745361259047e-06	-1.181509023909476768223955622794e-04	0.000000000000000000000000000000e+00
-4.939664799951068744121585041285e+03	7.264422986443892289081317170663e-06	-1.186053613721624935004386736104e-04	0.000000000000000000000000000000e+00
-4.939564799951068380323704332113e+03	7.306003231090095065356892350961e-06	-1.190584178800806745054247093307e-04	0.000000000000000000000000000000e+00
-4.939464799951068016525823622942e+03	7.347417810305835824844986059468e-06	-1.195100666614231526597988963800e-04	0.000000000000000000000000000000e+00
-4.939364799951067652727942913771e+03	7.388662637761553742422188095773e-06	-1.199603024835113796895888493843e-04	0.000000000000000000000000000000e+00
-4.939264799951067288930062204599e+03	7.429733615424249007345471051966e-06	-1.204091201343593885413757460512e-04	0.000000000000000000000000000000e+00
-4.939164799951066925132181495428e+03	7.470626633644128364525674457219e-06	-1.208565144227655033335594447763e-04	0.000000000000000000000000000000e+00
-4.939064799951066561334300786257e+03	7.511337571241618268100097288720e-06	-1.213024801784036562843360762542e-04	0.000000000000000000000000000000e+00
-4.938964799951066197536420077085e+03	7.551862295594752423567776883351e-06	-1.217470122519144200366053576445e-04	0.000000000000000000000000000000e+00
-4.938864799951065833738539367914e+03	7.592196662726923554092087198519e-06	-1.221901055149955520919002882607e-04	0.000000000000000000000000000000e+00
-4.938764799951065469940658658743e+03	7.632336517395005320201287202231e-06	-1.226317548604922546412465678145e-04	0.000000000000000000000000000000e+00
-4.938664799951065106142777949572e+03	7.672277693177836769590494103710e-06	-1.230719552024870278202073325957e-04	0.000000000000000000000000000000e+00
-4.938564799951064742344897240400e+03	7.712016012565066775926239661665e-06	-1.235107014763891705982218338633e-04	0.000000000000000000000000000000e+00
-4.938464799951064378547016531229e+03	7.751547287046367784016029367500e-06	-1.239479886390238479870751220346e-04	0.000000000000000000000000000000e+00
-4.938364799951064014749135822058e+03	7.790867317200999379585117654567e-06	-1.243838116687208058836616730858e-04	0.000000000000000000000000000000e+00
-4.938264799951063650951255112886e+03	7.829971892787744553550074999571e-06	-1.248181655654027877571515814381e-04	0.000000000000000000000000000000e+00
-4.938164799951063287153374403715e+03	7.868856792835184779471256744099e-06	-1.252510453506734363401248222303e-04	0.000000000000000000000000000000e+00
-4.938064799951062923355493694544e+03	7.907517785732344397370274791115e-06	-1.256824460679048429539994558013e-04	0.000000000000000000000000000000e+00
-4.937964799951062559557612985373e+03	7.945950629319682281055843564577e-06	-1.261123627823247444687537743846e-04	0.000000000000000000000000000000e+00
-4.937864799951062195759732276201e+03	7.984151070980430788958000232203e-06	-1.265407905811033950019967031508e-04	0.000000000000000000000000000000e+00
-4.937764799951061831961851567030e+03	8.022114847732298939129644277379e-06	-1.269677245734398413068433342232e-04	0.000000000000000000000000000000e+00
-4.937664799951061468163970857859e+03	8.059837686319505927097506248202e-06	-1.273931598906480355294645878672e-04	0.000000000000000000000000000000e+00
-4.937564799951061104366090148687e+03	8.097315303305173785682752329862e-06	-1.278170916862423787604963187903e-04	0.000000000000000000000000000000e+00
-4.937464799951060740568209439516e+03	8.134543405164057163934596128563e-06	-1.282395151360229935359053010657e-04	0.000000000000000000000000000000e+00
-4.937364799951060376770328730345e+03	8.171517688375627165835862752985e-06	-1.286604254381605084468775945794e-04	0.000000000000000000000000000000e+00
-4.937264799951060012972448021173e+03	8.208233839517480449660298547077e-06	-1.290798178132804632789465415499e-04	0.000000000000000000000000000000e+00
-4.937164799951059649174567312002e+03	8.244687535359098998970044103185e-06	-1.294976875045473888904690173973e-04	0.000000000000000000000000000000e+00
-4.937064799951059285376686602831e+03	8.280874442955948706792008995325e-06	-1.299140297777483178849611267225e-04	0.000000000000000000000000000000e+00
-4.936964799951058921578805893660e+03	8.316790219743903220445992163778e-06	-1.303288399213760242328907779097e-04	0.000000000000000000000000000000e+00
-4.936864799951058557780925184488e+03	8.352430513634020152078860088629e-06	-1.307421132467118834227098878031e-04	0.000000000000000000000000000000e+00
-4.936764799951058193983044475317e+03	8.387790963107627303257420037230e-06	-1.311538450879081905108003436311e-04	0.000000000000000000000000000000e+00
-4.936664799951057830185163766146e+03	8.422867197311759561201456592006e-06	-1.315640308020701258057139071411e-04	0.000000000000000000000000000000e+00
-4.936564799951057466387283056974e+03	8.457654836154909197207252269379e-06	-1.319726657693373139765974366711e-04	0.000000000000000000000000000000e+00
-4.936464799951057102589402347803e+03	8.492149490403120060447693384642e-06	-1.323797453929650579009663635688e-04	0.000000000000000000000000000000e+00
-4.936364799951056738791521638632e+03	8.526346761776390091765176482141e-06	-1.327852650994049219911746773093e-04	0.000000000000000000000000000000e+00
-4.936264799951056374993640929461e+03	8.560242243045405874379838451205e-06	-1.331892203383851257855047256484e-04	0.000000000000000000000000000000e+00
-4.936164799951056011195760220289e+03	8.593831518128599057117743276191e-06	-1.335916065829904225432250841621e-04	0.000000000000000000000000000000e+00
-4.936064799951055647397879511118e+03	8.627110162189521262027236403469e-06	-1.339924193297415441587794315836e-04	0.000000000000000000000000000000e+00
-4.935964799951055283599998801947e+03	8.660073741734537476383466725327e-06	-1.343916540986742395001607430771e-04	0.000000000000000000000000000000e+00
-4.935864799951054919802118092775e+03	8.692717814710834540949287163603e-06	-1.347893064334179332765251135839e-04	0.000000000000000000000000000000e+00
-4.935764799951054556004237383604e+03	8.725037930604744734492533853043e-06	-1.351853719012737885946107141422e-04	0.000000000000000000000000000000e+00
-4.935664799951054192206356674433e+03	8.757029630540381066427894907189e-06	-1.355798460932926339898851875176e-04	0.000000000000000000000000000000e+00
-4.935564799951053828408475965261e+03	8.788688447378582583517474258183e-06	-1.359727246243521044111179918445e-04	0.000000000000000000000000000000e+00
-4.935464799951053464610595256090e+03	8.820009905816173078761839587703e-06	-1.363640031332336737847354957154e-04	0.000000000000000000000000000000e+00
-4.935364799951053100812714546919e+03	8.850989522485521344020292788812e-06	-1.367536772826990641629268941060e-04	0.000000000000000000000000000000e+00
-4.935264799951052737014833837748e+03	8.881622806054404660426257467343e-06	-1.371417427595662211908811300987e-04	0.000000000000000000000000000000e+00
-4.935164799951052373216953128576e+03	8.911905257326178914729572499986e-06	-1.375281952747849372083177588166e-04	0.000000000000000000000000000000e+00
-4.935064799951052009419072419405e+03	8.941832369340257035631586157720e-06	-1.379130305635120135650945050187e-04	0.000000000000000000000000000000e+00
-4.934964799951051645621191710234e+03	8.971399627472868645058738656939e-06	-1.382962443851859079407828900798e-04	0.000000000000000000000000000000e+00
-4.934864799951051281823311001062e+03	9.000602509538131417560734293115e-06	-1.386778325236009750884291769069e-04	0.000000000000000000000000000000e+00
-4.934764799951050918025430291891e+03	9.029436485889412124976674545174e-06	-1.390577907869813552126092570660e-04	0.000000000000000000000000000000e+00
-4.934664799951050554227549582720e+03	9.057897019520982448566835676385e-06	-1.394361150080542660362886708825e-04	0.000000000000000000000000000000e+00
-4.934564799951050190429668873549e+03	9.085979566169967864544196323173e-06	-1.398128010441229696070308818889e-04	0.000000000000000000000000000000e+00
-4.934464799951049826631788164377e+03	9.113679574418581132676242528845e-06	-1.401878447771391970021193085216e-04	0.000000000000000000000000000000e+00
-4.934364799951049462833907455206e+03	9.140992485796645470154733748025e-06	-1.405612421137751393528103616148e-04	0.000000000000000000000000000000e+00
-4.934264799951049099036026746035e+03	9.167913734884402328535746296012e-06	-1.409329889854951136079347362440e-04	0.000000000000000000000000000000e+00
-4.934164799951048735238146036863e+03	9.194438749415608855947677768850e-06	-1.413030813486265235660865879908e-04	0.000000000000000000000000000000e+00
-4.934064799951048371440265327692e+03	9.220562950380906409842372839503e-06	-1.416715151844306582774868363828e-04	0.000000000000000000000000000000e+00
-4.933964799951048007642384618521e+03	9.246281752131477060948315516153e-06	-1.420382864991727315043257284799e-04	0.000000000000000000000000000000e+00
-4.933864799951047643844503909349e+03	9.271590562482971147766942776602e-06	-1.424033913241917585507795296351e-04	0.000000000000000000000000000000e+00
-4.933764799951047280046623200178e+03	9.296484782819712657875657613182e-06	-1.427668257159697012565607865398e-04	0.000000000000000000000000000000e+00
-4.933664799951046916248742491007e+03	9.320959808199184130103435996784e-06	-1.431285857562003419399254688926e-04	0.000000000000000000000000000000e+00
-4.933564799951046552450861781836e+03	9.345011027456774136920082673985e-06	-1.434886675518576152395938683171e-04	0.000000000000000000000000000000e+00
-4.933464799951046188652981072664e+03	9.368633823310795817368608340292e-06	-1.438470672352635062758025030760e-04	0.000000000000000000000000000000e+00
-4.933364799951045824855100363493e+03	9.391823572467773072408939172284e-06	-1.442037809641553796052154678975e-04	0.000000000000000000000000000000e+00
-4.933264799951045461057219654322e+03	9.414575645727996116738853227268e-06	-1.445588049217530371252926624237e-04	0.000000000000000000000000000000e+00
-4.933164799951045097259338945150e+03	9.436885408091337916762671167437e-06	-1.449121353168250712472459040825e-04	0.000000000000000000000000000000e+00
-4.933064799951044733461458235979e+03	9.458748218863328126575912291329e-06	-1.452637683837549470184519195826e-04	0.000000000000000000000000000000e+00
-4.932964799951044369663577526808e+03	9.480159431761489604163599398401e-06	-1.456137003826064879336704693813e-04	0.000000000000000000000000000000e+00
-4.932864799951044005865696817636e+03	9.501114395021925649350950926486e-06	-1.459619275991889280653934779508e-04	0.000000000000000000000000000000e+00
-4.932764799951043642067816108465e+03	9.521608451506179986363088973977e-06	-1.463084463451214763032165455670e-04	0.000000000000000000000000000000e+00
-4.932664799951043278269935399294e+03	9.541636938808327139346400491693e-06	-1.466532529578974469123414658966e-04	0.000000000000000000000000000000e+00
-4.932564799951042914472054690123e+03	9.561195189362323694037652799249e-06	-1.469963438009478208859381886953e-04	0.000000000000000000000000000000e+00
-4.932464799951042550674173980951e+03	9.580278530549610281185496374334e-06	-1.473377152637044278267464125776e-04	0.000000000000000000000000000000e+00
-4.932364799951042186876293271780e+03	9.598882284806952423263093354677e-06	-1.476773637616625586225366228987e-04	0.000000000000000000000000000000e+00
-4.932264799951041823078412562609e+03	9.617001769734538879196711347319e-06	-1.480152857364431715457564475713e-04	0.000000000000000000000000000000e+00
-4.932164799951041459280531853437e+03	9.634632298204308687990075898977e-06	-1.483514776558545020419821458546e-04	0.000000000000000000000000000000e+00
-4.932064799951041095482651144266e+03	9.651769178468520463771637696304e-06	-1.486859360139533743627726636305e-04	0.000000000000000000000000000000e+00
-4.931964799951040731684770435095e+03	9.668407714268562248198859987447e-06	-1.490186573311057542570029488260e-04	0.000000000000000000000000000000e+00
-4.931864799951040367886889725924e+03	9.684543204944005308351315242099e-06	-1.493496381540471390318713940104e-04	0.000000000000000000000000000000e+00
-4.931764799951040004089009016752e+03	9.700170945541874775058278912443e-06	-1.496788750559421615673322270013e-04	0.000000000000000000000000000000e+00
-4.931664799951039640291128307581e+03	9.715286226926164226715132432588e-06	-1.500063646364438148597675315443e-04	0.000000000000000000000000000000e+00
-4.931564799951039276493247598410e+03	9.729884335887572195731946844699e-06	-1.503321035217522970948988980666e-04	0.000000000000000000000000000000e+00
-4.931464799951038912695366889238e+03	9.743960555253469067943719594815e-06	-1.506560883646731519892869588517e-04	0.000000000000000000000000000000e+00
-4.931364799951038548897486180067e+03	9.757510163998092680916369989763e-06	-1.509783158446750838711791775637e-04	0.000000000000000000000000000000e+00
-4.931264799951038185099605470896e+03	9.770528437352959068621337246352e-06	-1.512987826679471764501627717436e-04	0.000000000000000000000000000000e+00
-4.931164799951037821301724761724e+03	9.783010646917498516874148184463e-06	-1.516174855674556236958400168291e-04	0.000000000000000000000000000000e+00
-4.931064799951037457503844052553e+03	9.794952060769899988878009478022e-06	-1.519344213030000270356345559719e-04	0.000000000000000000000000000000e+00
-4.930964799951037093705963343382e+03	9.806347943578197802190314635862e-06	-1.522495866612690962414028428284e-04	0.000000000000000000000000000000e+00
-4.930864799951036729908082634211e+03	9.817193556711539570739863402871e-06	-1.525629784558959437402309022858e-04	0.000000000000000000000000000000e+00
-4.930764799951036366110201925039e+03	9.827484158351682845739839822219e-06	-1.528745935275127826140362241603e-04	0.000000000000000000000000000000e+00
-4.930664799951036002312321215868e+03	9.837215003604701820771709364077e-06	-1.531844287438051909183006626947e-04	0.000000000000000000000000000000e+00
-4.930564799951035638514440506697e+03	9.846381344612892242578773560613e-06	-1.534924809995658067946627811651e-04	0.000000000000000000000000000000e+00
-4.930464799951035274716559797525e+03	9.854978430666899938557799776273e-06	-1.537987472167475899026412022863e-04	0.000000000000000000000000000000e+00
-4.930364799951034910918679088354e+03	9.863001508318022138971890855341e-06	-1.541032243445164594351087794522e-04	0.000000000000000000000000000000e+00
-4.930264799951034547120798379183e+03	9.870445821490739192125007939183e-06	-1.544059093593036068731150223243e-04	0.000000000000000000000000000000e+00
-4.930164799951034183322917670012e+03	9.877306611595422462389522177961e-06	-1.547067992648570497991877825683e-04	0.000000000000000000000000000000e+00
-4.930064799951033819525036960840e+03	9.883579117641247210207001983040e-06	-1.550058910922928604499831939378e-04	0.000000000000000000000000000000e+00
-4.929964799951033455727156251669e+03	9.889258576349310454062235820061e-06	-1.553031819001458792729036817448e-04	0.000000000000000000000000000000e+00
-4.929864799951033091929275542498e+03	9.894340222265914850914916844893e-06	-1.555986687744198050664667931642e-04	0.000000000000000000000000000000e+00
-4.929764799951032728131394833326e+03	9.898819287876057558604563080262e-06	-1.558923488286367972296964090617e-04	0.000000000000000000000000000000e+00
-4.929664799951032364333514124155e+03	9.902691003717105445503833538456e-06	-1.561842192038865901205363373450e-04	0.000000000000000000000000000000e+00
-4.929564799951032000535633414984e+03	9.905950598492658341486134798703e-06	-1.564742770688751195232862878370e-04	0.000000000000000000000000000000e+00
-4.929464799951031636737752705812e+03	9.908593299186578307350889427418e-06	-1.567625196199725799098972922607e-04	0.000000000000000000000000000000e+00
-4.929364799951031272939871996641e+03	9.910614331177213721826672887527e-06	-1.570489440812609396001808814702e-04	0.000000000000000000000000000000e+00
-4.929264799951030909141991287470e+03	9.912008918351794469229695816459e-06	-1.573335477045809680310406442061e-04	0.000000000000000000000000000000e+00
-4.929164799951030545344110578299e+03	9.912772283221003309975315198610e-06	-1.576163277695787480296718552353e-04	0.000000000000000000000000000000e+00
-4.929064799951030181546229869127e+03	9.912899647033730210206152466679e-06	-1.578972815837516459856748607393e-04	0.000000000000000000000000000000e+00
-4.928964799951029817748349159956e+03	9.912386229891975749218928359863e-06	-1.581764064824937399220822209500e-04	0.000000000000000000000000000000e+00
-4.928864799951029453950468450785e+03	9.911227250865937486007904710927e-06	-1.584536998291407596754082343082e-04	0.000000000000000000000000000000e+00
-4.928764799951029090152587741613e+03	9.909417928109260650200093567541e-06	-1.587291590150144307645035945953e-04	0.000000000000000000000000000000e+00
-4.928664799951028726354707032442e+03	9.906953478974456545514022665078e-06	-1.590027814594664387886496781377e-04	0.000000000000000000000000000000e+00
-4.928564799951028362556826323271e+03	9.903829120128468336951323147677e-06	-1.592745646099216348841320911589e-04	0.000000000000000000000000000000e+00
-4.928464799951027998758945614100e+03	9.900040067668407938643662657974e-06	-1.595445059419209159201624714797e-04	0.000000000000000000000000000000e+00
-4.928364799951027634961064904928e+03	9.895581537237441979498395183690e-06	-1.598126029591634270684424867781e-04	0.000000000000000000000000000000e+00
-4.928264799951027271163184195757e+03	9.890448744140837011038294712684e-06	-1.600788531935483306918588386480e-04	0.000000000000000000000000000000e+00
-4.928164799951026907365303486586e+03	9.884636903462160569303583679268e-06	-1.603432542052160060270377117675e-04	0.000000000000000000000000000000e+00
-4.928064799951026543567422777414e+03	9.878141230179616067959627589978e-06	-1.606058035825887067658129803149e-04	0.000000000000000000000000000000e+00
-4.927964799951026179769542068243e+03	9.870956939282538627664607966405e-06	-1.608664989424106223254995473582e-04	0.000000000000000000000000000000e+00
-4.927864799951025815971661359072e+03	9.863079245888031512906439501887e-06	-1.611253379297875596484063143166e-04	0.000000000000000000000000000000e+00
-4.927764799951025452173780649900e+03	9.854503365357736400045353397648e-06	-1.613823182182258931648827227079e-04	0.000000000000000000000000000000e+00
-4.927664799951025088375899940729e+03	9.845224513414764581616459016011e-06	-1.616374375096711081805506138309e-04	0.000000000000000000000000000000e+00
-4.927564799951024724578019231558e+03	9.835237906260745061179026627052e-06	-1.618906935345458292675041578335e-04	0.000000000000000000000000000000e+00
-4.927464799951024360780138522387e+03	9.824538760693009867503225351903e-06	-1.621420840517871168190433550649e-04	0.000000000000000000000000000000e+00
-4.927364799951023996982257813215e+03	9.813122294221919976226105319927e-06	-1.623916068488834112387014796397e-04	0.000000000000000000000000000000e+00
-4.927264799951023633184377104044e+03	9.800983725188325062713246005330e-06	-1.626392597419108808180776559738e-04	0.000000000000000000000000000000e+00
-4.927164799951023269386496394873e+03	9.788118272881135063269442131428e-06	-1.628850405755692004085288804305e-04	0.000000000000000000000000000000e+00
-4.927064799951022905588615685701e+03	9.774521157655025567555055754365e-06	-1.631289472232167608867214880775e-04	0.000000000000000000000000000000e+00
-4.926964799951022541790734976530e+03	9.760187601048271960010351000481e-06	-1.633709775869053907292050009659e-04	0.000000000000000000000000000000e+00
-4.926864799951022177992854267359e+03	9.745112825900688593365288336923e-06	-1.636111295974144812757911093826e-04	0.000000000000000000000000000000e+00
-4.926764799951021814194973558187e+03	9.729292056471711957750352073315e-06	-1.638494012142846512070093467628e-04	0.000000000000000000000000000000e+00
-4.926664799951021450397092849016e+03	9.712720518558568553102103293462e-06	-1.640857904258507333952049611625e-04	0.000000000000000000000000000000e+00
-4.926564799951021086599212139845e+03	9.695393439614573204642609949300e-06	-1.643202952492743009697134803915e-04	0.000000000000000000000000000000e+00
-4.926464799951020722801331430674e+03	9.677306048867532410444336488098e-06	-1.645529137305755699657860979812e-04	0.000000000000000000000000000000e+00
-4.926364799951020359003450721502e+03	9.658453577438271355805332607503e-06	-1.647836439446648953977003770888e-04	0.000000000000000000000000000000e+00
-4.926264799951019995205570012331e+03	9.638831258459240548721463914816e-06	-1.650124839953735083903502145475e-04	0.000000000000000000000000000000e+00
-4.926164799951019631407689303160e+03	9.618434327193242734037152696924e-06	-1.652394320154838467350211228535e-04	0.000000000000000000000000000000e+00
-4.926064799951019267609808593988e+03	9.597258021152256369352105680459e-06	-1.654644861667593162390249572624e-04	0.000000000000000000000000000000e+00
-4.925964799951018903811927884817e+03	9.575297580216353968618134273605e-06	-1.656876446399734286590854637211e-04	0.000000000000000000000000000000e+00
-4.925864799951018540014047175646e+03	9.552548246752733948150906884145e-06	-1.659089056549384517437462083222e-04	0.000000000000000000000000000000e+00
-4.925764799951018176216166466475e+03	9.529005265734815153079798055735e-06	-1.661282674605334900696379518692e-04	0.000000000000000000000000000000e+00
-4.925664799951017812418285757303e+03	9.504663884861446580278564189026e-06	-1.663457283347319153564425331382e-04	0.000000000000000000000000000000e+00
-4.925564799951017448620405048132e+03	9.479519354676196722393061167011e-06	-1.665612865846284444161506943516e-04	0.000000000000000000000000000000e+00
-4.925464799951017084822524338961e+03	9.453566928686725921097792901815e-06	-1.667749405464654039506905425228e-04	0.000000000000000000000000000000e+00
-4.925364799951016721024643629789e+03	9.426801863484256976174341380315e-06	-1.669866885856586429838499530121e-04	0.000000000000000000000000000000e+00
-4.925264799951016357226762920618e+03	9.399219418863106740961999019390e-06	-1.671965290968227676668411696426e-04	0.000000000000000000000000000000e+00
-4.925164799951015993428882211447e+03	9.370814857940302421103126451207e-06	-1.674044605037958610878334742011e-04	0.000000000000000000000000000000e+00
-4.925064799951015629631001502275e+03	9.341583447275277494385552212730e-06	-1.676104812596636338753453010497e-04	0.000000000000000000000000000000e+00
-4.924964799951015265833120793104e+03	9.311520456989652333879697865271e-06	-1.678145898467830055954957968467e-04	0.000000000000000000000000000000e+00
-4.924864799951014902035240083933e+03	9.280621160887058876788960337656e-06	-1.680167847768050898380615132410e-04	0.000000000000000000000000000000e+00
-4.924764799951014538237359374762e+03	9.248880836573048302528925190824e-06	-1.682170645906977185166097932267e-04	0.000000000000000000000000000000e+00
-4.924664799951014174439478665590e+03	9.216294765575069861574149243655e-06	-1.684154278587672885422743540573e-04	0.000000000000000000000000000000e+00
-4.924564799951013810641597956419e+03	9.182858233462498832215883948216e-06	-1.686118731806800663964446274079e-04	0.000000000000000000000000000000e+00
-4.924464799951013446843717247248e+03	9.148566529966749180614524195043e-06	-1.688063991854830048124774810603e-04	0.000000000000000000000000000000e+00
-4.924364799951013083045836538076e+03	9.113414949101411631840474747435e-06	-1.689990045316239360411597614231e-04	0.000000000000000000000000000000e+00
-4.924264799951012719247955828905e+03	9.077398789282473056077953088572e-06	-1.691896879069710874898130326116e-04	0.000000000000000000000000000000e+00
-4.924164799951012355450075119734e+03	9.040513353448569736146682440658e-06	-1.693784480288322721007465698762e-04	0.000000000000000000000000000000e+00
-4.924064799951011991652194410563e+03	9.002753949181323644252415705491e-06	-1.695652836439733468932439253152e-04	0.000000000000000000000000000000e+00
-4.923964799951011627854313701391e+03	8.964115888825683800935142930832e-06	-1.697501935286360480893003144232e-04	0.000000000000000000000000000000e+00
-4.923864799951011264056432992220e+03	8.924594489610342172916657155213e-06	-1.699331764885554738736539448496e-04	0.000000000000000000000000000000e+00
-4.923764799951010900258552283049e+03	8.884185073768183452266010424747e-06	-1.701142313589767268971336688921e-04	0.000000000000000000000000000000e+00
-4.923664799951010536460671573877e+03	8.842882968656770410948754490565e-06	-1.702933570046712044143005782004e-04	0.000000000000000000000000000000e+00
-4.923564799951010172662790864706e+03	8.800683506878890241748383815867e-06	-1.704705523199522107947317950405e-04	0.000000000000000000000000000000e+00
-4.923464799951009808864910155535e+03	8.757582026403099205121884074376e-06	-1.706458162286900821433266450811e-04	0.000000000000000000000000000000e+00
-4.923364799951009445067029446363e+03	8.713573870684331650559271975620e-06	-1.708191476843265790841464024652e-04	0.000000000000000000000000000000e+00
-4.923264799951009081269148737192e+03	8.668654388784520896404396650414e-06	-1.709905456698888458633850406798e-04	0.000000000000000000000000000000e+00
-4.923164799951008717471268028021e+03	8.622818935493248908795947682560e-06	-1.711600091980028002461994285355e-04	0.000000000000000000000000000000e+00
-4.923064799951008353673387318850e+03	8.576062871448445108519403889957e-06	-1.713275373109058457871817227058e-04	0.000000000000000000000000000000e+00
-4.922964799951007989875506609678e+03	8.528381563257069931265931528319e-06	-1.714931290804590962098541417902e-04	0.000000000000000000000000000000e+00
-4.922864799951007626077625900507e+03	8.479770383615842433604539718495e-06	-1.716567836081590034749688733484e-04	0.000000000000000000000000000000e+00
-4.922764799951007262279745191336e+03	8.430224711431974675217813908201e-06	-1.718185000251483895376131139088e-04	0.000000000000000000000000000000e+00
-4.922664799951006898481864482164e+03	8.379739931943941676521434014369e-06	-1.719782774922269088981735540855e-04	0.000000000000000000000000000000e+00
-4.922564799951006534683983772993e+03	8.328311436842229353427063953674e-06	-1.721361151998609961572689330822e-04	0.000000000000000000000000000000e+00
-4.922464799951006170886103063822e+03	8.275934624390116333423131345093e-06	-1.722920123681931359443247897545e-04	0.000000000000000000000000000000e+00
-4.922364799951005807088222354650e+03	8.222604899544455771655607212445e-06	-1.724459682470506178501162830585e-04	0.000000000000000000000000000000e+00
-4.922264799951005443290341645479e+03	8.168317674076458861074680195546e-06	-1.725979821159536679430618333342e-04	0.000000000000000000000000000000e+00
-4.922164799951005079492460936308e+03	8.113068366692496977306270355967e-06	-1.727480532841231194995934572489e-04	0.000000000000000000000000000000e+00
-4.922064799951004715694580227137e+03	8.056852403154875024403336336576e-06	-1.728961810904873518980606750262e-04	0.000000000000000000000000000000e+00
-4.921964799951004351896699517965e+03	7.999665216402616639058444081289e-06	-1.730423649036887416216567991967e-04	0.000000000000000000000000000000e+00
-4.921864799951003988098818808794e+03	7.941502246672240924486863011822e-06	-1.731866041220895169501503563225e-04	0.000000000000000000000000000000e+00
-4.921764799951003624300938099623e+03	7.882358941618547654639134747434e-06	-1.733288981737770163404216416936e-04	0.000000000000000000000000000000e+00
-4.921664799951003260503057390451e+03	7.822230756435358432700384601066e-06	-1.734692465165683776008587191342e-04	0.000000000000000000000000000000e+00
-4.921564799951002896705176681280e+03	7.761113153976266319919105618474e-06	-1.736076486380147120697214901952e-04	0.000000000000000000000000000000e+00
-4.921464799951002532907295972109e+03	7.699001604875363441579314005558e-06	-1.737441040554045469570393356307e-04	0.000000000000000000000000000000e+00
-4.921364799951002169109415262938e+03	7.635891587667943181984286926678e-06	-1.738786123157668340056397626725e-04	0.000000000000000000000000000000e+00
-4.921264799951001805311534553766e+03	7.571778588911206614605036574472e-06	-1.740111729958733347359278731403e-04	0.000000000000000000000000000000e+00
-4.921164799951001441513653844595e+03	7.506658103304907945856581930055e-06	-1.741417857022403551693623402485e-04	0.000000000000000000000000000000e+00
-4.921064799951001077715773135424e+03	7.440525633811994876676536997406e-06	-1.742704500711299926609537669364e-04	0.000000000000000000000000000000e+00
-4.920964799951000713917892426252e+03	7.373376691779215082785808865751e-06	-1.743971657685507864205681771708e-04	0.000000000000000000000000000000e+00
-4.920864799951000350120011717081e+03	7.305206797057684578466669328423e-06	-1.745219324902576904078727038083e-04	0.000000000000000000000000000000e+00
-4.920764799950999986322131007910e+03	7.236011478123447610011353958726e-06	-1.746447499617516667565209065316e-04	0.000000000000000000000000000000e+00
-4.920664799950999622524250298738e+03	7.165786272197957775106566535861e-06	-1.747656179382784118366001013811e-04	0.000000000000000000000000000000e+00
-4.920564799950999258726369589567e+03	7.094526725368547283756721910652e-06	-1.748845362048267841614812567741e-04	0.000000000000000000000000000000e+00
-4.920464799950998894928488880396e+03	7.022228392708840315032670087447e-06	-1.750015045761264462480938375322e-04	0.000000000000000000000000000000e+00
-4.920364799950998531130608171225e+03	6.948886838399147739095580711410e-06	-1.751165228966450456912773425699e-04	0.000000000000000000000000000000e+00
-4.920264799950998167332727462053e+03	6.874497635846773747794313108583e-06	-1.752295910405847728218836634184e-04	0.000000000000000000000000000000e+00
-4.920164799950997803534846752882e+03	6.799056367806296227241421442633e-06	-1.753407089118783220536845757209e-04	0.000000000000000000000000000000e+00
-4.920064799950997439736966043711e+03	6.722558626499794614346430104979e-06	-1.754498764441842298140300515641e-04	0.000000000000000000000000000000e+00
-4.919964799950997075939085334539e+03	6.645000013737005755548592489390e-06	-1.755570936008817516885832654694e-04	0.000000000000000000000000000000e+00
-4.919864799950996712141204625368e+03	6.566376141035455201594179391877e-06	-1.756623603750650890447521090820e-04	0.000000000000000000000000000000e+00
-4.919764799950996348343323916197e+03	6.486682629740486011327149640238e-06	-1.757656767895369651338172145572e-04	0.000000000000000000000000000000e+00
-4.919664799950995984545443207026e+03	6.405915111145248591964247025787e-06	-1.758670428968017133020823594691e-04	0.000000000000000000000000000000e+00
-4.919564799950995620747562497854e+03	6.324069226610611765306002585163e-06	-1.759664587790577417857756925557e-04	0.000000000000000000000000000000e+00
-4.919464799950995256949681788683e+03	6.241140627685034870432163184306e-06	-1.760639245481894835099190288474e-04	0.000000000000000000000000000000e+00
-4.919364799950994893151801079512e+03	6.157124976224322128817451754701e-06	-1.761594403457586140507307170822e-04	0.000000000000000000000000000000e+00
-4.919264799950994529353920370340e+03	6.072017944511335504832912068895e-06	-1.762530063429948088121052007793e-04	0.000000000000000000000000000000e+00
-4.919164799950994165556039661169e+03	5.985815215375621168886633577388e-06	-1.763446227407859038908977122873e-04	0.000000000000000000000000000000e+00
-4.919064799950993801758158951998e+03	5.898512482312949563203856306881e-06	-1.764342897696674335259597876657e-04	0.000000000000000000000000000000e+00
-4.918964799950993437960278242826e+03	5.810105449604803798597293246209e-06	-1.765220076898115983410342266779e-04	0.000000000000000000000000000000e+00
-4.918864799950993074162397533655e+03	5.720589832437737608163575570019e-06	-1.766077767910156643815094978933e-04	0.000000000000000000000000000000e+00
-4.918764799950992710364516824484e+03	5.629961357022677396805179078632e-06	-1.766915973926897658399792767625e-04	0.000000000000000000000000000000e+00
-4.918664799950992346566636115313e+03	5.538215760714126034930469139050e-06	-1.767734698438441114706071166651e-04	0.000000000000000000000000000000e+00
-4.918564799950991982768755406141e+03	5.445348792129266702265969618546e-06	-1.768533945230756760074591893428e-04	0.000000000000000000000000000000e+00
-4.918464799950991618970874696970e+03	5.351356211267000663098745982804e-06	-1.769313718385541868514249097544e-04	0.000000000000000000000000000000e+00
-4.918364799950991255172993987799e+03	5.256233789626844434049544180221e-06	-1.770074022280076228661599424541e-04	0.000000000000000000000000000000e+00
-4.918264799950990891375113278627e+03	5.159977310327754107012465656368e-06	-1.770814861587071439678886530800e-04	0.000000000000000000000000000000e+00
-4.918164799950990527577232569456e+03	5.062582568226833628580868529312e-06	-1.771536241274513430888487564019e-04	0.000000000000000000000000000000e+00
-4.918064799950990163779351860285e+03	4.964045370037966846508015877903e-06	-1.772238166605499831447040337551e-04	0.000000000000000000000000000000e+00
-4.917964799950989799981471151114e+03	4.864361534450293702105429238802e-06	-1.772920643138071647958164955838e-04	0.000000000000000000000000000000e+00
-4.917864799950989436183590441942e+03	4.763526892246609342643041962173e-06	-1.773583676725038707922693648200e-04	0.000000000000000000000000000000e+00
-4.917764799950989072385709732771e+03	4.661537286421640413972000693832e-06	-1.774227273513799140076951932343e-04	0.000000000000000000000000000000e+00
-4.917664799950988708587829023600e+03	4.558388572300196839304220475242e-06	-1.774851439946153704770720471728e-04	0.000000000000000000000000000000e+00
-4.917564799950988344789948314428e+03	4.454076617655236353598372650575e-06	-1.775456182758113890182705141285e-04	0.000000000000000000000000000000e+00
-4.917464799950987980992067605257e+03	4.348597302825760478389369168006e-06	-1.776041508979703774373515301477e-04	0.000000000000000000000000000000e+00
-4.917364799950987617194186896086e+03	4.241946520834618170026596162270e-06	-1.776607425934757008428865887595e-04	0.000000000000000000000000000000e+00
-4.917264799950987253396306186914e+03	4.134120177506168013409956069060e-06	-1.777153941240707294389744586027e-04	0.000000000000000000000000000000e+00
-4.917164799950986889598425477743e+03	4.025114191583837924739291969090e-06	-1.777681062808373442171716583005e-04	0.000000000000000000000000000000e+00
-4.917064799950986525800544768572e+03	3.914924494847512059542572054882e-06	-1.778188798841737921271194400319e-04	0.000000000000000000000000000000e+00
-4.916964799950986162002664059401e+03	3.803547032230810571036246428567e-06	-1.778677157837720533561931546274e-04	0.000000000000000000000000000000e+00
-4.916864799950985798204783350229e+03	3.690977761938224102335149787169e-06	-1.779146148585945851929024374982e-04	0.000000000000000000000000000000e+00
-4.916764799950985434406902641058e+03	3.577212655562103012511949995389e-06	-1.779595780168504424740422154017e-04	0.000000000000000000000000000000e+00
-4.916664799950985070609021931887e+03	3.462247698199531829692243700691e-06	-1.780026061959709101408660947286e-04	0.000000000000000000000000000000e+00
-4.916564799950984706811141222715e+03	3.346078888569015662835361493710e-06	-1.780437003625845123790105706263e-04	0.000000000000000000000000000000e+00
-4.916464799950984343013260513544e+03	3.228702239127046334836662958012e-06	-1.780828615124913712371157448189e-04	0.000000000000000000000000000000e+00
-4.916364799950983979215379804373e+03	3.110113776184513508600484182898e-06	-1.781200906706371315645770492253e-04	0.000000000000000000000000000000e+00
-4.916264799950983615417499095201e+03	2.990309540022953182787212450533e-06	-1.781553888910861541128305418624e-04	0.000000000000000000000000000000e+00
-4.916164799950983251619618386030e+03	2.869285585010671250200640913786e-06	-1.781887572569942478507148964084e-04	0.000000000000000000000000000000e+00
-4.916064799950982887821737676859e+03	2.747037979718663768267982241977e-06	-1.782201968805808059686385247389e-04	0.000000000000000000000000000000e+00
-4.915964799950982524023856967688e+03	2.623562807036406362929531477235e-06	-1.782497089031002642563888960225e-04	0.000000000000000000000000000000e+00
-4.915864799950982160225976258516e+03	2.498856164287464061543510979169e-06	-1.782772944948131258000728616153e-04	0.000000000000000000000000000000e+00
-4.915764799950981796428095549345e+03	2.372914163344968141618196444398e-06	-1.783029548549563080526991765140e-04	0.000000000000000000000000000000e+00
-4.915664799950981432630214840174e+03	2.245732930746875292076598570890e-06	-1.783266912117129478036747780578e-04	0.000000000000000000000000000000e+00
-4.915564799950981068832334131002e+03	2.117308607811088284634268644191e-06	-1.783485048221816369421605097401e-04	0.000000000000000000000000000000e+00
-4.915464799950980705034453421831e+03	1.987637350750393262544023567640e-06	-1.783683969723450619092319779924e-04	0.000000000000000000000000000000e+00
-4.915364799950980341236572712660e+03	1.856715330787213858465827150124e-06	-1.783863689770381010489541662167e-04	0.000000000000000000000000000000e+00
-4.915264799950979977438692003489e+03	1.724538734268217928603849145586e-06	-1.784024221799152714381525575149e-04	0.000000000000000000000000000000e+00
-4.915164799950979613640811294317e+03	1.591103762778693470365397495681e-06	-1.784165579534177691403695753536e-04	0.000000000000000000000000000000e+00
-4.915064799950979249842930585146e+03	1.456406633256773344638765679826e-06	-1.784287776987396692031373479637e-04	0.000000000000000000000000000000e+00
-4.914964799950978886045049875975e+03	1.320443578107457345438449473896e-06	-1.784390828457938274996530392258e-04	0.000000000000000000000000000000e+00
-4.914864799950978522247169166803e+03	1.183210845316473968565095832572e-06	-1.784474748531770778390420639781e-04	0.000000000000000000000000000000e+00
-4.914764799950978158449288457632e+03	1.044704698563905222798457381184e-06	-1.784539552081347785553178120210e-04	0.000000000000000000000000000000e+00
-4.914664799950977794651407748461e+03	9.049214173376477519732900139937e-07	-1.784585254265249796255810021961e-04	0.000000000000000000000000000000e+00
-4.914564799950977430853527039289e+03	7.638572970466668574996468160654e-07	-1.784611870527818579517526087486e-04	0.000000000000000000000000000000e+00
-4.914464799950977067055646330118e+03	6.215086491340447977561075969255e-07	-1.784619416598786647513291692135e-04	0.000000000000000000000000000000e+00
-4.914364799950976703257765620947e+03	4.778718011898571397947158012620e-07	-1.784607908492900495318889131369e-04	0.000000000000000000000000000000e+00
-4.914264799950976339459884911776e+03	3.329430970637963775902784177574e-07	-1.784577362509538961746202723191e-04	0.000000000000000000000000000000e+00
-4.914164799950975975662004202604e+03	1.867188969776202409393638494486e-07	-1.784527795232324813914925876190e-04	0.000000000000000000000000000000e+00
-4.914064799950975611864123493433e+03	3.919557763738083458419773387471e-08	-1.784459223528731452914491972805e-04	0.000000000000000000000000000000e+00
-4.913964799950975248066242784262e+03	-1.096304676545668747462009820146e-07	-1.784371664549683656354056582316e-04	0.000000000000000000000000000000e+00
-4.913864799950974884268362075090e+03	-2.597628288877394245323724890351e-07	-1.784265135729152899901617246314e-04	0.000000000000000000000000000000e+00
-4.913764799950974520470481365919e+03	-4.112050792319663027369496845209e-07	-1.784139654783746444660641472524e-04	0.000000000000000000000000000000e+00
-4.913664799950974156672600656748e+03	-5.639607749260188001167717550266e-07	-1.783995239712291545636918543849e-04	0.000000000000000000000000000000e+00
-4.913564799950973792874719947577e+03	-7.180334551664797375293732006885e-07	-1.783831908795413154992376414398e-04	0.000000000000000000000000000000e+00
-4.913464799950973429076839238405e+03	-8.734266419968053638393811789753e-07	-1.783649680595106746389122420737e-04	0.000000000000000000000000000000e+00
-4.913364799950973065278958529234e+03	-1.030143840196664207128885402953e-06	-1.783448573954305447272078444243e-04	0.000000000000000000000000000000e+00
-4.913264799950972701481077820063e+03	-1.188188537171475190408649613705e-06	-1.783228607996440394888038039056e-04	0.000000000000000000000000000000e+00
-4.913164799950972337683197110891e+03	-1.347564202842187257598408935133e-06	-1.782989802124997568647662982144e-04	0.000000000000000000000000000000e+00
-4.913064799950971973885316401720e+03	-1.508274289535301992083910806175e-06	-1.782732176023066219920643060703e-04	0.000000000000000000000000000000e+00
-4.912964799950971610087435692549e+03	-1.670322231873103546587796403022e-06	-1.782455749652885133426510888555e-04	0.000000000000000000000000000000e+00
-4.912864799950971246289554983377e+03	-1.833711446664178575945798252422e-06	-1.782160543255379943957533717125e-04	0.000000000000000000000000000000e+00
-4.912764799950970882491674274206e+03	-1.998445332794145810537383284311e-06	-1.781846577349696929444544668542e-04	0.000000000000000000000000000000e+00
-4.912664799950970518693793565035e+03	-2.164527271116650539270649666879e-06	-1.781513872732730298809739055699e-04	0.000000000000000000000000000000e+00
-4.912564799950970154895912855864e+03	-2.331960624344572333111694911745e-06	-1.781162450478645143010780760306e-04	0.000000000000000000000000000000e+00
-4.912464799950969791098032146692e+03	-2.500748736941536218167337832230e-06	-1.780792331938393067720244333785e-04	0.000000000000000000000000000000e+00
-4.912364799950969427300151437521e+03	-2.670894935013641536235284856815e-06	-1.780403538739223218145824034764e-04	0.000000000000000000000000000000e+00
-4.912264799950969063502270728350e+03	-2.842402526201459314798575955807e-06	-1.779996092784187611789137317686e-04	0.000000000000000000000000000000e+00
-4.912164799950968699704390019178e+03	-3.015274799572293487783100282562e-06	-1.779570016251641321244209015262e-04	0.000000000000000000000000000000e+00
-4.912064799950968335906509310007e+03	-3.189515025512671662243817730098e-06	-1.779125331594736151782920607900e-04	0.000000000000000000000000000000e+00
-4.911964799950967972108628600836e+03	-3.365126455621150134274411833135e-06	-1.778662061540910524232855793869e-04	0.000000000000000000000000000000e+00
-4.911864799950967608310747891665e+03	-3.542112322601351838977437602729e-06	-1.778180229091371226338852418181e-04	0.000000000000000000000000000000e+00
-4.911764799950967244512867182493e+03	-3.720475840155280856691747889964e-06	-1.777679857520572182568580066331e-04	0.000000000000000000000000000000e+00
-4.911664799950966880714986473322e+03	-3.900220202876918557674881804509e-06	-1.777160970375686176603996502266e-04	0.000000000000000000000000000000e+00
-4.911564799950966516917105764151e+03	-4.081348586146057339527157964421e-06	-1.776623591476071965973571042952e-04	0.000000000000000000000000000000e+00
-4.911464799950966153119225054979e+03	-4.263864146022463436915776041625e-06	-1.776067744912735433572559262672e-04	0.000000000000000000000000000000e+00
-4.911364799950965789321344345808e+03	-4.447770019140287064919516563100e-06	-1.775493455047785047121872148423e-04	0.000000000000000000000000000000e+00
-4.911264799950965425523463636637e+03	-4.633069322602765635773190699975e-06	-1.774900746513882439717169070548e-04	0.000000000000000000000000000000e+00
-4.911164799950965061725582927465e+03	-4.819765153877180661979792719585e-06	-1.774289644213687298316545204457e-04	0.000000000000000000000000000000e+00
-4.911064799950964697927702218294e+03	-5.007860590690152625568606903350e-06	-1.773660173319296831217356524846e-04	0.000000000000000000000000000000e+00
-4.910964799950964334129821509123e+03	-5.197358690923189110204543500471e-06	-1.773012359271679543471639250996e-04	0.000000000000000000000000000000e+00
-4.910864799950963970331940799952e+03	-5.388262492508533629993749958231e-06	-1.772346227780103862341209985942e-04	0.000000000000000000000000000000e+00
-4.910764799950963606534060090780e+03	-5.580575013325316002018444683230e-06	-1.771661804821561341741903428115e-04	0.000000000000000000000000000000e+00
-4.910664799950963242736179381609e+03	-5.774299251095966993151294144315e-06	-1.770959116640184174626404534081e-04	0.000000000000000000000000000000e+00
-4.910564799950962878938298672438e+03	-5.969438183282981097411111492956e-06	-1.770238189746657826457304496515e-04	0.000000000000000000000000000000e+00
-4.910464799950962515140417963266e+03	-6.165994766985947822762834796828e-06	-1.769499050917628247669294294653e-04	0.000000000000000000000000000000e+00
-4.910364799950962151342537254095e+03	-6.363971938838902309338620144619e-06	-1.768741727195102309867780210340e-04	0.000000000000000000000000000000e+00
-4.910264799950961787544656544924e+03	-6.563372614907950386333845144149e-06	-1.767966245885845531522068130315e-04	0.000000000000000000000000000000e+00
-4.910164799950961423746775835752e+03	-6.764199690589251923839800989535e-06	-1.767172634560771943192797328592e-04	0.000000000000000000000000000000e+00
-4.910064799950961059948895126581e+03	-6.966456040507281164450136684563e-06	-1.766360921054329887001227428200e-04	0.000000000000000000000000000000e+00
-4.909964799950960696151014417410e+03	-7.170144518413409774420207154488e-06	-1.765531133463882124037119814020e-04	0.000000000000000000000000000000e+00
-4.909864799950960332353133708239e+03	-7.375267957084814308445219754873e-06	-1.764683300149080791806299739477e-04	0.000000000000000000000000000000e+00
-4.909764799950959968555252999067e+03	-7.581829168223667430475710971027e-06	-1.763817449731237211717899127095e-04	0.000000000000000000000000000000e+00
-4.909664799950959604757372289896e+03	-7.789830942356703523095709518209e-06	-1.762933611092685733459650698762e-04	0.000000000000000000000000000000e+00
-4.909564799950959240959491580725e+03	-7.999276048735068052938229632431e-06	-1.762031813376142700463405921241e-04	0.000000000000000000000000000000e+00
-4.909464799950958877161610871553e+03	-8.210167235234509984444402352910e-06	-1.761112085984060807511419888272e-04	0.000000000000000000000000000000e+00
-4.909364799950958513363730162382e+03	-8.422507228255902842406141473042e-06	-1.760174458577976411028515046908e-04	0.000000000000000000000000000000e+00
-4.909264799950958149565849453211e+03	-8.636298732626065624172137513703e-06	-1.759218961077854128868813710085e-04	0.000000000000000000000000000000e+00
-4.909164799950957785767968744040e+03	-8.851544431498964876680116131702e-06	-1.758245623661423579636720049280e-04	0.000000000000000000000000000000e+00
-4.909064799950957421970088034868e+03	-9.068246986257225093481897093550e-06	-1.757254476763512869401384630663e-04	0.000000000000000000000000000000e+00
-4.908964799950957058172207325697e+03	-9.286409036413988089342722020980e-06	-1.756245551075375302147590916846e-04	0.000000000000000000000000000000e+00
-4.908864799950956694374326616526e+03	-9.506033199515075612635699175978e-06	-1.755218877544012837620124312110e-04	0.000000000000000000000000000000e+00
-4.908764799950956330576445907354e+03	-9.727122071041556839485035801385e-06	-1.754174487371492230803476930490e-04	0.000000000000000000000000000000e+00
-4.908664799950955966778565198183e+03	-9.949678224312612329440809466607e-06	-1.753112412014257105643405543205e-04	0.000000000000000000000000000000e+00
-4.908564799950955602980684489012e+03	-1.017370421038876728751874228829e-05	-1.752032683182435420909256462707e-04	0.000000000000000000000000000000e+00
-4.908464799950955239182803779840e+03	-1.039920255797547041568245490550e-05	-1.750935332839140159792712392317e-04	0.000000000000000000000000000000e+00
-4.908364799950954875384923070669e+03	-1.062617577332700310717514963210e-05	-1.749820393199766224798935576601e-04	0.000000000000000000000000000000e+00
-4.908264799950954511587042361498e+03	-1.085462634015078335820471411299e-05	-1.748687896731282182677391645598e-04	0.000000000000000000000000000000e+00
-4.908164799950954147789161652327e+03	-1.108455671951200002247825415758e-05	-1.747537876151515775190181667398e-04	0.000000000000000000000000000000e+00
-4.908064799950953783991280943155e+03	-1.131596934973861637210162944811e-05	-1.746370364428435364122227380079e-04	0.000000000000000000000000000000e+00
-4.907964799950953420193400233984e+03	-1.154886664632670908352610195102e-05	-1.745185394779426226331137117498e-04	0.000000000000000000000000000000e+00
-4.907864799950953056395519524813e+03	-1.178325100184621549337556090098e-05	-1.743983000670561156735666186179e-04	0.000000000000000000000000000000e+00
-4.907764799950952692597638815641e+03	-1.201912478584701289118907147069e-05	-1.742763215815866463444944178818e-04	0.000000000000000000000000000000e+00
-4.907664799950952328799758106470e+03	-1.225649034476538067105558238445e-05	-1.741526074176582812927382981627e-04	0.000000000000000000000000000000e+00
-4.907564799950951965001877397299e+03	-1.249535000183083517774542542389e-05	-1.740271609960421196269808596924e-04	0.000000000000000000000000000000e+00
-4.907464799950951601203996688128e+03	-1.273570605697330675415250567095e-05	-1.738999857620813745476273659563e-04	0.000000000000000000000000000000e+00
-4.907364799950951237406115978956e+03	-1.297756078673074199927601340976e-05	-1.737710851856159128756007525851e-04	0.000000000000000000000000000000e+00
-4.907264799950950873608235269785e+03	-1.322091644415704992157872127434e-05	-1.736404627609063880053219541821e-04	0.000000000000000000000000000000e+00
-4.907164799950950509810354560614e+03	-1.346577525873044789189638542615e-05	-1.735081220065578036515496762604e-04	0.000000000000000000000000000000e+00
-4.907064799950950146012473851442e+03	-1.371213943626214979765783746890e-05	-1.733740664654425897052425487033e-04	0.000000000000000000000000000000e+00
-4.906964799950949782214593142271e+03	-1.396001115880549126610585958241e-05	-1.732382997046231901984436607478e-04	0.000000000000000000000000000000e+00
-4.906864799950949418416712433100e+03	-1.420939258456541572355358998836e-05	-1.731008253152741904832417896287e-04	0.000000000000000000000000000000e+00
-4.906764799950949054618831723928e+03	-1.446028584780834331353308735979e-05	-1.729616469126038752045920743328e-04	0.000000000000000000000000000000e+00
-4.906664799950948690820951014757e+03	-1.471269305877245655515394434643e-05	-1.728207681357754068023763194262e-04	0.000000000000000000000000000000e+00
-4.906564799950948327023070305586e+03	-1.496661630357832650870669732868e-05	-1.726781926478273805972141197174e-04	0.000000000000000000000000000000e+00
-4.906464799950947963225189596415e+03	-1.522205764414000311532133152825e-05	-1.725339241355940004055136149930e-04	0.000000000000000000000000000000e+00
-4.906364799950947599427308887243e+03	-1.547901911807646129046363292492e-05	-1.723879663096247662635446262769e-04	0.000000000000000000000000000000e+00
-4.906264799950947235629428178072e+03	-1.573750273862345528731211674600e-05	-1.722403229041035387352626129243e-04	0.000000000000000000000000000000e+00
-4.906164799950946871831547468901e+03	-1.599751049454578133001553252868e-05	-1.720909976767673321695895083394e-04	0.000000000000000000000000000000e+00
-4.906064799950946508033666759729e+03	-1.625904435004992310584252812600e-05	-1.719399944088244574363910643910e-04	0.000000000000000000000000000000e+00
-4.905964799950946144235786050558e+03	-1.652210624469714449072746398350e-05	-1.717873169048722851916938259009e-04	0.000000000000000000000000000000e+00
-4.905864799950945780437905341387e+03	-1.678669809331694988711533578218e-05	-1.716329689928144128317072381051e-04	0.000000000000000000000000000000e+00
-4.905764799950945416640024632215e+03	-1.705282178592100195959821440361e-05	-1.714769545237775061861940084640e-04	0.000000000000000000000000000000e+00
-4.905664799950945052842143923044e+03	-1.732047918761737818373058761523e-05	-1.713192773720275720056999135821e-04	0.000000000000000000000000000000e+00
-4.905564799950944689044263213873e+03	-1.758967213852533561461305433582e-05	-1.711599414348857425578059876514e-04	0.000000000000000000000000000000e+00
-4.905464799950944325246382504702e+03	-1.786040245369042463305028767273e-05	-1.709989506326437078576746531056e-04	0.000000000000000000000000000000e+00
-4.905364799950943961448501795530e+03	-1.813267192300004992510514822968e-05	-1.708363089084784431671837356959e-04	0.000000000000000000000000000000e+00
-4.905264799950943597650621086359e+03	-1.840648231109946514252179161630e-05	-1.706720202283667738637346067421e-04	0.000000000000000000000000000000e+00
-4.905164799950943233852740377188e+03	-1.868183535730814364577735686712e-05	-1.705060885809992084725938976675e-04	0.000000000000000000000000000000e+00
-4.905064799950942870054859668016e+03	-1.895873277553663374997948432021e-05	-1.703385179776934735436377810203e-04	0.000000000000000000000000000000e+00
-4.904964799950942506256978958845e+03	-1.923717625420381715844672654292e-05	-1.701693124523074793219556966051e-04	0.000000000000000000000000000000e+00
-4.904864799950942142459098249674e+03	-1.951716745615459768902616444208e-05	-1.699984760611518517375850834128e-04	0.000000000000000000000000000000e+00
-4.904764799950941778661217540503e+03	-1.979870801857799996435749445567e-05	-1.698260128829020849244857416238e-04	0.000000000000000000000000000000e+00
-4.904664799950941414863336831331e+03	-2.008179955292575599311473422137e-05	-1.696519270185101245333736397214e-04	0.000000000000000000000000000000e+00
-4.904564799950941051065456122160e+03	-2.036644364483129155079903227499e-05	-1.694762225911155444687400395409e-04	0.000000000000000000000000000000e+00
-4.904464799950940687267575412989e+03	-2.065264185402915979392762801936e-05	-1.692989037459562357348930028422e-04	0.000000000000000000000000000000e+00
-4.904364799950940323469694703817e+03	-2.094039571427491871948717294671e-05	-1.691199746502787158112385279551e-04	0.000000000000000000000000000000e+00
-4.904264799950939959671813994646e+03	-2.122970673326543552899246802834e-05	-1.689394394932479230315297558107e-04	0.000000000000000000000000000000e+00
-4.904164799950939595873933285475e+03	-2.152057639255966533099566351250e-05	-1.687573024858565230721385574952e-04	0.000000000000000000000000000000e+00
-4.904064799950939232076052576303e+03	-2.181300614749986013633266390688e-05	-1.685735678608338630746210640154e-04	0.000000000000000000000000000000e+00
-4.903964799950938868278171867132e+03	-2.210699742713323186302926126601e-05	-1.683882398725544378773055775866e-04	0.000000000000000000000000000000e+00
-4.903864799950938504480291157961e+03	-2.240255163413406935086699678372e-05	-1.682013227969458954609571765815e-04	0.000000000000000000000000000000e+00
-4.903764799950938140682410448790e+03	-2.269967014472628566868622757013e-05	-1.680128209313965816085190141393e-04	0.000000000000000000000000000000e+00
-4.903664799950937776884529739618e+03	-2.299835430860646008893038994003e-05	-1.678227385946627321991475589869e-04	0.000000000000000000000000000000e+00
-4.903564799950937413086649030447e+03	-2.329860544886731713119104592025e-05	-1.676310801267751234011615935060e-04	0.000000000000000000000000000000e+00
-4.903464799950937049288768321276e+03	-2.360042486192167316793981413081e-05	-1.674378498889452881841222176007e-04	0.000000000000000000000000000000e+00
-4.903364799950936685490887612104e+03	-2.390381381742680654673392781628e-05	-1.672430522634714346753154190495e-04	0.000000000000000000000000000000e+00
-4.903264799950936321693006902933e+03	-2.420877355820936303724445759489e-05	-1.670466916536437410999854646931e-04	0.000000000000000000000000000000e+00
-4.903164799950935957895126193762e+03	-2.451530530019066785409921627181e-05	-1.668487724836493254609165459712e-04	0.000000000000000000000000000000e+00
-4.903064799950935594097245484591e+03	-2.482341023231253573509864918112e-05	-1.666492991984767544320911181188e-04	0.000000000000000000000000000000e+00
-4.902964799950935230299364775419e+03	-2.513308951646354180535503086702e-05	-1.664482762638201998866421815748e-04	0.000000000000000000000000000000e+00
-4.902864799950934866501484066248e+03	-2.544434428740574645109139007015e-05	-1.662457081659830262186650084999e-04	0.000000000000000000000000000000e+00
-4.902764799950934502703603357077e+03	-2.575717565270192502507699827685e-05	-1.660415994117810524043771236435e-04	0.000000000000000000000000000000e+00
-4.902664799950934138905722647905e+03	-2.607158469264326511424974264219e-05	-1.658359545284453803824092910091e-04	0.000000000000000000000000000000e+00
-4.902564799950933775107841938734e+03	-2.638757246017754153392075033846e-05	-1.656287780635247626481731941794e-04	0.000000000000000000000000000000e+00
-4.902464799950933411309961229563e+03	-2.670513998083773177911158513975e-05	-1.654200745847876174825230588539e-04	0.000000000000000000000000000000e+00
-4.902364799950933047512080520391e+03	-2.702428825267118035324126479324e-05	-1.652098486801235291843853447702e-04	0.000000000000000000000000000000e+00
-4.902264799950932683714199811220e+03	-2.734501824616920694207763964378e-05	-1.649981049574444501477910041132e-04	0.000000000000000000000000000000e+00
-4.902164799950932319916319102049e+03	-2.766733090419719909053460071835e-05	-1.647848480445853879428758093084e-04	0.000000000000000000000000000000e+00
-4.902064799950931956118438392878e+03	-2.799122714192522326363300744223e-05	-1.645700825892046858210659987520e-04	0.000000000000000000000000000000e+00
-4.901964799950931592320557683706e+03	-2.831670784675905942393524250544e-05	-1.643538132586840321697208011642e-04	0.000000000000000000000000000000e+00
-4.901864799950931228522676974535e+03	-2.864377387827180142698853260175e-05	-1.641360447400278465505257807777e-04	0.000000000000000000000000000000e+00
-4.901764799950930864724796265364e+03	-2.897242606813592159082336452425e-05	-1.639167817397624760025059975632e-04	0.000000000000000000000000000000e+00
-4.901664799950930500926915556192e+03	-2.930266522005580960390236366919e-05	-1.636960289838347950338443004270e-04	0.000000000000000000000000000000e+00
-4.901564799950930137129034847021e+03	-2.963449210970084675789183725758e-05	-1.634737912175104803530478747575e-04	0.000000000000000000000000000000e+00
-4.901464799950929773331154137850e+03	-2.996790748463893080196125684456e-05	-1.632500732052720416546259807333e-04	0.000000000000000000000000000000e+00
-4.901364799950929409533273428679e+03	-3.030291206427055306256435063261e-05	-1.630248797307161205683012639156e-04	0.000000000000000000000000000000e+00
-4.901264799950929045735392719507e+03	-3.063950653976334312540708015860e-05	-1.627982155964507082930581294278e-04	0.000000000000000000000000000000e+00
-4.901164799950928681937512010336e+03	-3.097769157398714884223828169851e-05	-1.625700856239917940250505612454e-04	0.000000000000000000000000000000e+00
-4.901064799950928318139631301165e+03	-3.131746780144955340664109089133e-05	-1.623404946536597152299125079722e-04	0.000000000000000000000000000000e+00
-4.900964799950927954341750591993e+03	-3.165883582823200568167817947618e-05	-1.621094475444749929190363380016e-04	0.000000000000000000000000000000e+00
-4.900864799950927590543869882822e+03	-3.200179623192637404401061917980e-05	-1.618769491740539500854167975774e-04	0.000000000000000000000000000000e+00
-4.900764799950927226745989173651e+03	-3.234634956157204232910298835613e-05	-1.616430044385037880384087261021e-04	0.000000000000000000000000000000e+00
-4.900664799950926862948108464479e+03	-3.269249633759354110125114334373e-05	-1.614076182523173916879416500691e-04	0.000000000000000000000000000000e+00
-4.900564799950926499150227755308e+03	-3.304023705173862615700614009384e-05	-1.611707955482676740428110706560e-04	0.000000000000000000000000000000e+00
-4.900464799950926135352347046137e+03	-3.338957216701696689232017889459e-05	-1.609325412773015954483180056656e-04	0.000000000000000000000000000000e+00
-4.900364799950925771554466336966e+03	-3.374050211763928190308869936587e-05	-1.606928604084337762480938494036e-04	0.000000000000000000000000000000e+00
-4.900264799950925407756585627794e+03	-3.409302730895703023930587427515e-05	-1.604517579286397570802191747674e-04	0.000000000000000000000000000000e+00
-4.900164799950925043958704918623e+03	-3.444714811740258377393414379597e-05	-1.602092388427488254924735411322e-04	0.000000000000000000000000000000e+00
-4.900064799950924680160824209452e+03	-3.480286489042998910670503875942e-05	-1.599653081733365986120964929995e-04	0.000000000000000000000000000000e+00
-4.899964799950924316362943500280e+03	-3.516017794645620380637046631378e-05	-1.597199709606170908195166280308e-04	0.000000000000000000000000000000e+00
-4.899864799950923952565062791109e+03	-3.551908757480287475404023833647e-05	-1.594732322623344832664832315672e-04	0.000000000000000000000000000000e+00
-4.899764799950923588767182081938e+03	-3.587959403563865858760584259812e-05	-1.592250971536545410284918533605e-04	0.000000000000000000000000000000e+00
-4.899664799950923224969301372766e+03	-3.624169755992202326087825436929e-05	-1.589755707270556778915038265154e-04	0.000000000000000000000000000000e+00
-4.899564799950922861171420663595e+03	-3.660539834934466624271134915780e-05	-1.587246580922195874577967922292e-04	0.000000000000000000000000000000e+00
-4.899464799950922497373539954424e+03	-3.697069657627537994952146571670e-05	-1.584723643759216032012721031563e-04	0.000000000000000000000000000000e+00
-4.899364799950922133575659245253e+03	-3.733759238370452026526541411400e-05	-1.582186947219206519469475447082e-04	0.000000000000000000000000000000e+00
-4.899264799950921769777778536081e+03	-3.770608588518897650492325834826e-05	-1.579636542908488549847439985641e-04	0.000000000000000000000000000000e+00
-4.899164799950921405979897826910e+03	-3.807617716479766992654018564757e-05	-1.577072482601007768175660483934e-04	0.000000000000000000000000000000e+00
-4.899064799950921042182017117739e+03	-3.844786627705763500193608672717e-05	-1.574494818237223757537851520638e-04	0.000000000000000000000000000000e+00
-4.898964799950920678384136408567e+03	-3.882115324690061568344706666167e-05	-1.571903601922995750289624439233e-04	0.000000000000000000000000000000e+00
-4.898864799950920314586255699396e+03	-3.919603806961020377175319850949e-05	-1.569298885928463731416482307424e-04	0.000000000000000000000000000000e+00
-4.898764799950919950788374990225e+03	-3.957252071076951938479251968950e-05	-1.566680722686928999790728633812e-04	0.000000000000000000000000000000e+00
-4.898664799950919586990494281054e+03	-3.995060110620945385655200521313e-05	-1.564049164793727682114254928791e-04	0.000000000000000000000000000000e+00
-4.898564799950919223192613571882e+03	-4.033027916195746828947193973747e-05	-1.561404265005104246861328265439e-04	0.000000000000000000000000000000e+00
-4.898464799950918859394732862711e+03	-4.071155475418691387914579826734e-05	-1.558746076237079055109430170134e-04	0.000000000000000000000000000000e+00
-4.898364799950918495596852153540e+03	-4.109442772916693499768783781612e-05	-1.556074651564314285066836784921e-04	0.000000000000000000000000000000e+00
-4.898264799950918131798971444368e+03	-4.147889790321287372060546361219e-05	-1.553390044218975519791509087852e-04	0.000000000000000000000000000000e+00
-4.898164799950917768001090735197e+03	-4.186496506263730454618435250502e-05	-1.550692307589590624404551899573e-04	0.000000000000000000000000000000e+00
-4.898064799950917404203210026026e+03	-4.225262896370156378211477288254e-05	-1.547981495219905370697155433390e-04	0.000000000000000000000000000000e+00
-4.897964799950917040405329316854e+03	-4.264188933256788879583992768474e-05	-1.545257660807734995979390024701e-04	0.000000000000000000000000000000e+00
-4.897864799950916676607448607683e+03	-4.303274586525202482709118179116e-05	-1.542520858203814135625742132163e-04	0.000000000000000000000000000000e+00
-4.897764799950916312809567898512e+03	-4.342519822757652975557182695177e-05	-1.539771141410641605660331032723e-04	0.000000000000000000000000000000e+00
-4.897664799950915949011687189341e+03	-4.381924605512451254950984091963e-05	-1.537008564581323287988323667008e-04	0.000000000000000000000000000000e+00
-4.897564799950915585213806480169e+03	-4.421488895319402223551413788627e-05	-1.534233182018411763020832028204e-04	0.000000000000000000000000000000e+00
-4.897464799950915221415925770998e+03	-4.461212649675295864072632756603e-05	-1.531445048172742960743836215798e-04	0.000000000000000000000000000000e+00
-4.897364799950914857618045061827e+03	-4.501095823039455234111302917022e-05	-1.528644217642268203927874425929e-04	0.000000000000000000000000000000e+00
-4.897264799950914493820164352655e+03	-4.541138366829342736842589633994e-05	-1.525830745170885709236646698983e-04	0.000000000000000000000000000000e+00
-4.897164799950914130022283643484e+03	-4.581340229416223989956577500315e-05	-1.523004685647266667324756239665e-04	0.000000000000000000000000000000e+00
-4.897064799950913766224402934313e+03	-4.621701356120886582329668201830e-05	-1.520166094103679696632192008821e-04	0.000000000000000000000000000000e+00
-4.896964799950913402426522225142e+03	-4.662221689209419139441822887981e-05	-1.517315025714812044572293858735e-04	0.000000000000000000000000000000e+00
-4.896864799950913038628641515970e+03	-4.702901167889040533144281996947e-05	-1.514451535796586994012113969177e-04	0.000000000000000000000000000000e+00
-4.896764799950912674830760806799e+03	-4.743739728303998209315781031670e-05	-1.511575679804979372398976433800e-04	0.000000000000000000000000000000e+00
-4.896664799950912311032880097628e+03	-4.784737303531513949363812576721e-05	-1.508687513334827808280519390038e-04	0.000000000000000000000000000000e+00
-4.896564799950911947234999388456e+03	-4.825893823577794006229879641978e-05	-1.505787092118644006268762813860e-04	0.000000000000000000000000000000e+00
-4.896464799950911583437118679285e+03	-4.867209215374091417624299871214e-05	-1.502874472025418498347115736635e-04	0.000000000000000000000000000000e+00
-4.896364799950911219639237970114e+03	-4.908683402772832693765001077502e-05	-1.499949709059424768874124733742e-04	0.000000000000000000000000000000e+00
-4.896264799950910855841357260942e+03	-4.950316306543798037598583250407e-05	-1.497012859359019584879618713913e-04	0.000000000000000000000000000000e+00
-4.896164799950910492043476551771e+03	-4.992107844370361873767225069365e-05	-1.494063979195440886905965616194e-04	0.000000000000000000000000000000e+00
-4.896064799950910128245595842600e+03	-5.034057930845792331068719316356e-05	-1.491103124971602969343897893140e-04	0.000000000000000000000000000000e+00
-4.895964799950909764447715133429e+03	-5.076166477469606290277848170689e-05	-1.488130353220888137111277416125e-04	0.000000000000000000000000000000e+00
-4.895864799950909400649834424257e+03	-5.118433392643988128845392027166e-05	-1.485145720605937278129687895145e-04	0.000000000000000000000000000000e+00
-4.895764799950909036851953715086e+03	-5.160858581670261998079404786033e-05	-1.482149283917435556891251113854e-04	0.000000000000000000000000000000e+00
-4.895664799950908673054073005915e+03	-5.203441946745429152456838273189e-05	-1.479141100072897023823270679088e-04	0.000000000000000000000000000000e+00
-4.895564799950908309256192296743e+03	-5.246183386958756100912001918424e-05	-1.476121226115446785197987678018e-04	0.000000000000000000000000000000e+00
-4.895464799950907945458311587572e+03	-5.289082798288431198387160581120e-05	-1.473089719212598294132560150516e-04	0.000000000000000000000000000000e+00
-4.895364799950907581660430878401e+03	-5.332140073598275447491756651175e-05	-1.470046636655030641589042561534e-04	0.000000000000000000000000000000e+00
-4.895264799950907217862550169230e+03	-5.375355102634512253654761049226e-05	-1.466992035855361781616218452839e-04	0.000000000000000000000000000000e+00
-4.895164799950906854064669460058e+03	-5.418727772022599521901942143387e-05	-1.463925974346919588187088123732e-04	0.000000000000000000000000000000e+00
-4.895064799950906490266788750887e+03	-5.462257965264119351873547958398e-05	-1.460848509782510472581468219389e-04	0.000000000000000000000000000000e+00
-4.894964799950906126468908041716e+03	-5.505945562733728719214190694409e-05	-1.457759699933185019212616984063e-04	0.000000000000000000000000000000e+00
-4.894864799950905762671027332544e+03	-5.549790441676170465708575751940e-05	-1.454659602687001995150600786033e-04	0.000000000000000000000000000000e+00
-4.894764799950905398873146623373e+03	-5.593792476203343242910359656150e-05	-1.451548276047788564938056943276e-04	0.000000000000000000000000000000e+00
-4.894664799950905035075265914202e+03	-5.637951537291433119769568094171e-05	-1.448425778133899421203784063650e-04	0.000000000000000000000000000000e+00
-4.894564799950904671277385205030e+03	-5.682267492778102110874069441415e-05	-1.445292167176972933720358049925e-04	0.000000000000000000000000000000e+00
-4.894464799950904307479504495859e+03	-5.726740207359743112074113025045e-05	-1.442147501520684587956316891066e-04	0.000000000000000000000000000000e+00
-4.894364799950903943681623786688e+03	-5.771369542588789046215491662650e-05	-1.438991839619498797325086725252e-04	0.000000000000000000000000000000e+00
-4.894264799950903579883743077517e+03	-5.816155356871088416255768938079e-05	-1.435825240037417191776847325002e-04	0.000000000000000000000000000000e+00
-4.894164799950903216085862368345e+03	-5.861097505463335746115488555930e-05	-1.432647761446726364289311339562e-04	0.000000000000000000000000000000e+00
-4.894064799950902852287981659174e+03	-5.906195840470567751286090629748e-05	-1.429459462626741822650899838010e-04	0.000000000000000000000000000000e+00
-4.893964799950902488490100950003e+03	-5.951450210843718462930956869528e-05	-1.426260402462549772839572881367e-04	0.000000000000000000000000000000e+00
-4.893864799950902124692220240831e+03	-5.996860462377236015985015882279e-05	-1.423050639943747547148944487816e-04	0.000000000000000000000000000000e+00
-4.893764799950901760894339531660e+03	-6.042426437706760423626550782217e-05	-1.419830234163181321808966384168e-04	0.000000000000000000000000000000e+00
-4.893664799950901397096458822489e+03	-6.088147976306861660494851307135e-05	-1.416599244315681666202266786314e-04	0.000000000000000000000000000000e+00
-4.893564799950901033298578113317e+03	-6.134024914488840087532783851287e-05	-1.413357729696796652625601087294e-04	0.000000000000000000000000000000e+00
-4.893464799950900669500697404146e+03	-6.180057085398589218454279414772e-05	-1.410105749701523610798586938486e-04	0.000000000000000000000000000000e+00
-4.893364799950900305702816694975e+03	-6.226244319014520827836739469419e-05	-1.406843363823037629765921874281e-04	0.000000000000000000000000000000e+00
-4.893264799950899941904935985804e+03	-6.272586442145546979827497313664e-05	-1.403570631651419246647971572628e-04	0.000000000000000000000000000000e+00
-4.893164799950899578107055276632e+03	-6.319083278429127108980628557688e-05	-1.400287612872379153835383780446e-04	0.000000000000000000000000000000e+00
-4.893064799950899214309174567461e+03	-6.365734648329380153224110738819e-05	-1.396994367265981279880443510777e-04	0.000000000000000000000000000000e+00
-4.892964799950898850511293858290e+03	-6.412540369135253607441038425918e-05	-1.393690954705363701984083268925e-04	0.000000000000000000000000000000e+00
-4.892864799950898486713413149118e+03	-6.459500254958758984433903060918e-05	-1.390377435155457661129091428975e-04	0.000000000000000000000000000000e+00
-4.892764799950898122915532439947e+03	-6.506614116733261485997497075573e-05	-1.387053868671704950910061882041e-04	0.000000000000000000000000000000e+00
-4.892664799950897759117651730776e+03	-6.553881762211842857638460779768e-05	-1.383720315398772595857912470763e-04	0.000000000000000000000000000000e+00
-4.892564799950897395319771021605e+03	-6.601302995965719808656169131922e-05	-1.380376835569266445562230938293e-04	0.000000000000000000000000000000e+00
-4.892464799950897031521890312433e+03	-6.648877619382726129101252032783e-05	-1.377023489502442600389275906281e-04	0.000000000000000000000000000000e+00
-4.892364799950896667724009603262e+03	-6.696605430665859858864463749484e-05	-1.373660337602916126694546639087e-04	0.000000000000000000000000000000e+00
-4.892264799950896303926128894091e+03	-6.744486224831886022126892221706e-05	-1.370287440359370314136439050756e-04	0.000000000000000000000000000000e+00
-4.892164799950895940128248184919e+03	-6.792519793710012545456811139388e-05	-1.366904858343261596181211769974e-04	0.000000000000000000000000000000e+00
-4.892064799950895576330367475748e+03	-6.840705925940619030762440688775e-05	-1.363512652207523657456322840886e-04	0.000000000000000000000000000000e+00
-4.891964799950895212532486766577e+03	-6.889044406974057356638635463142e-05	-1.360110882685270185851050817050e-04	0.000000000000000000000000000000e+00
-4.891864799950894848734606057405e+03	-6.937535019069506489822196648731e-05	-1.356699610588495998313857127116e-04	0.000000000000000000000000000000e+00
-4.891764799950894484936725348234e+03	-6.986177541293897769788395768487e-05	-1.353278896806775185093774105383e-04	0.000000000000000000000000000000e+00
-4.891664799950894121138844639063e+03	-7.034971749520895758708838307882e-05	-1.349848802305959253981793022348e-04	0.000000000000000000000000000000e+00
-4.891564799950893757340963929892e+03	-7.083917416429953630308685719186e-05	-1.346409388126873106147907144248e-04	0.000000000000000000000000000000e+00
-4.891464799950893393543083220720e+03	-7.133014311505421413579786094061e-05	-1.342960715384008030422180457464e-04	0.000000000000000000000000000000e+00
-4.891364799950893029745202511549e+03	-7.182262201035717933371438359558e-05	-1.339502845264216052828531999808e-04	0.000000000000000000000000000000e+00
-4.891264799950892665947321802378e+03	-7.231660848112573224122368031885e-05	-1.336035839025399407208744007036e-04	0.000000000000000000000000000000e+00
-4.891164799950892302149441093206e+03	-7.281210012630331929964905279817e-05	-1.332559757995201090048642544872e-04	0.000000000000000000000000000000e+00
-4.891064799950891938351560384035e+03	-7.330909451285317691201365297715e-05	-1.329074663569692704798846927261e-04	0.000000000000000000000000000000e+00
-4.890964799950891574553679674864e+03	-7.380758917575259872405346595059e-05	-1.325580617212060679892260406376e-04	0.000000000000000000000000000000e+00
-4.890864799950891210755798965693e+03	-7.430758161798790763664240843767e-05	-1.322077680451292215711017741242e-04	0.000000000000000000000000000000e+00
-4.890764799950890846957918256521e+03	-7.480906931054998347183082607614e-05	-1.318565914880858521048001552600e-04	0.000000000000000000000000000000e+00
-4.890664799950890483160037547350e+03	-7.531204969243052247535041843207e-05	-1.315045382157396965366186192270e-04	0.000000000000000000000000000000e+00
-4.890564799950890119362156838179e+03	-7.581652017061886602525971889932e-05	-1.311516143999392688956895369756e-04	0.000000000000000000000000000000e+00
-4.890464799950889755564276129007e+03	-7.632247812009946630936590983296e-05	-1.307978262185858315744257929225e-04	0.000000000000000000000000000000e+00
-4.890364799950889391766395419836e+03	-7.682992088385001607647728505412e-05	-1.304431798555011768735861776847e-04	0.000000000000000000000000000000e+00
-4.890264799950889027968514710665e+03	-7.733884577284026956654067186392e-05	-1.300876815002954085473407808138e-04	0.000000000000000000000000000000e+00
-4.890164799950888664170634001493e+03	-7.784925006603139198933793974078e-05	-1.297313373482345065079018864296e-04	0.000000000000000000000000000000e+00
-4.890064799950888300372753292322e+03	-7.836113101037605439217609282210e-05	-1.293741536001077560048833081652e-04	0.000000000000000000000000000000e+00
-4.889964799950887936574872583151e+03	-7.887448582081911128624507334450e-05	-1.290161364620952039097140362500e-04	0.000000000000000000000000000000e+00
-4.889864799950887572776991873980e+03	-7.938931168029895589933336852440e-05	-1.286572921456348168444544510791e-04	0.000000000000000000000000000000e+00
-4.889764799950887208979111164808e+03	-7.990560573974949884479279660354e-05	-1.282976268672895851005039125070e-04	0.000000000000000000000000000000e+00
-4.889664799950886845181230455637e+03	-8.042336511810279731180678419733e-05	-1.279371468486145994522540370042e-04	0.000000000000000000000000000000e+00
-4.889564799950886481383349746466e+03	-8.094258690229232122443497887687e-05	-1.275758583160239111303074777126e-04	0.000000000000000000000000000000e+00
-4.889464799950886117585469037294e+03	-8.146326814725689702701566519139e-05	-1.272137675006573917946967045012e-04	0.000000000000000000000000000000e+00
-4.889364799950885753787588328123e+03	-8.198540587594526133329020378682e-05	-1.268508806382473224575596626451e-04	0.000000000000000000000000000000e+00
-4.889264799950885389989707618952e+03	-8.250899707932129220188527396473e-05	-1.264872039689851450361413043311e-04	0.000000000000000000000000000000e+00
-4.889164799950885026191826909781e+03	-8.303403871636983672298998326866e-05	-1.261227437373878073299804380980e-04	0.000000000000000000000000000000e+00
-4.889064799950884662393946200609e+03	-8.356052771410325688897224871710e-05	-1.257575061921642977334767632414e-04	0.000000000000000000000000000000e+00
-4.888964799950884298596065491438e+03	-8.408846096756855822366288899516e-05	-1.253914975860819088979147828411e-04	0.000000000000000000000000000000e+00
-4.888864799950883934798184782267e+03	-8.461783533985522314305183222416e-05	-1.250247241758325013934877167898e-04	0.000000000000000000000000000000e+00
-4.888764799950883571000304073095e+03	-8.514864766210365417970634682732e-05	-1.246571922218986047409955419951e-04	0.000000000000000000000000000000e+00
-4.888664799950883207202423363924e+03	-8.568089473351428128101991976706e-05	-1.242889079884195455485973447196e-04	0.000000000000000000000000000000e+00
-4.888564799950882843404542654753e+03	-8.621457332135730607623747001611e-05	-1.239198777430573859131834879577e-04	0.000000000000000000000000000000e+00
-4.888464799950882479606661945581e+03	-8.674968016098311021731120940004e-05	-1.235501077568628618217477788122e-04	0.000000000000000000000000000000e+00
-4.888364799950882115808781236410e+03	-8.728621195583334134611430688011e-05	-1.231796043041412131325423873207e-04	0.000000000000000000000000000000e+00
-4.888264799950881752010900527239e+03	-8.782416537745259537284941986357e-05	-1.228083736623179322410698288692e-04	0.000000000000000000000000000000e+00
-4.888164799950881388213019818068e+03	-8.836353706550076282828787288537e-05	-1.224364221118045127460749466053e-04	0.000000000000000000000000000000e+00
-4.888064799950881024415139108896e+03	-8.890432362776606639489379579899e-05	-1.220637559358640354852110210260e-04	0.000000000000000000000000000000e+00
-4.887964799950880660617258399725e+03	-8.944652164017870830167028506352e-05	-1.216903814204767681232330356345e-04	0.000000000000000000000000000000e+00
-4.887864799950880296819377690554e+03	-8.999012764682518179283621240216e-05	-1.213163048542056563199736940462e-04	0.000000000000000000000000000000e+00
-4.887764799950879933021496981382e+03	-9.053513815996326022286083690105e-05	-1.209415325280617877932651249573e-04	0.000000000000000000000000000000e+00
-4.887664799950879569223616272211e+03	-9.108154966003759601522044020427e-05	-1.205660707353698292768062749758e-04	0.000000000000000000000000000000e+00
-4.887564799950879205425735563040e+03	-9.162935859569598369498560908042e-05	-1.201899257716333415052858968330e-04	0.000000000000000000000000000000e+00
-4.887464799950878841627854853868e+03	-9.217856138380634120534778963574e-05	-1.198131039344000941995055375955e-04	0.000000000000000000000000000000e+00
-4.887364799950878477829974144697e+03	-9.272915440947423332523208427958e-05	-1.194356115231273268413939026011e-04	0.000000000000000000000000000000e+00
-4.887264799950878114032093435526e+03	-9.328113402606112692337647640528e-05	-1.190574548390469687914397511896e-04	0.000000000000000000000000000000e+00
-4.887164799950877750234212726355e+03	-9.383449655520328318118739030496e-05	-1.186786401850308323010704802947e-04	0.000000000000000000000000000000e+00
-4.887064799950877386436332017183e+03	-9.438923828683131388942589845570e-05	-1.182991738654557106573406155547e-04	0.000000000000000000000000000000e+00
-4.886964799950877022638451308012e+03	-9.494535547919034760861595190207e-05	-1.179190621860685440902560827681e-04	0.000000000000000000000000000000e+00
-4.886864799950876658840570598841e+03	-9.550284435886091411339188228524e-05	-1.175383114538514637073540747281e-04	0.000000000000000000000000000000e+00
-4.886764799950876295042689889669e+03	-9.606170112078042514804077089963e-05	-1.171569279768868489808100741278e-04	0.000000000000000000000000000000e+00
-4.886664799950875931244809180498e+03	-9.662192192826537346598408939613e-05	-1.167749180642223716820177203957e-04	0.000000000000000000000000000000e+00
-4.886564799950875567446928471327e+03	-9.718350291303410107539989537528e-05	-1.163922880257359720535328961866e-04	0.000000000000000000000000000000e+00
-4.886464799950875203649047762156e+03	-9.774644017523032642636576783346e-05	-1.160090441720008485335449699427e-04	0.000000000000000000000000000000e+00
-4.886364799950874839851167052984e+03	-9.831072978344724080414229749891e-05	-1.156251928141504745854023505913e-04	0.000000000000000000000000000000e+00
-4.886264799950874476053286343813e+03	-9.887636777475228234881438060810e-05	-1.152407402637434800018664815546e-04	0.000000000000000000000000000000e+00
-4.886164799950874112255405634642e+03	-9.944335015471260125381747219109e-05	-1.148556928326286541821102393790e-04	0.000000000000000000000000000000e+00
-4.886064799950873748457524925470e+03	-1.000116728974211619332401745908e-04	-1.144700568328098545410262398825e-04	0.000000000000000000000000000000e+00
-4.885964799950873384659644216299e+03	-1.005813319455234821579031612160e-04	-1.140838385763109691286437685775e-04	0.000000000000000000000000000000e+00
-4.885864799950873020861763507128e+03	-1.011523232102450091602144355285e-04	-1.136970443750408114869099307498e-04	0.000000000000000000000000000000e+00
-4.885764799950872657063882797956e+03	-1.017246425714192411280181738142e-04	-1.133096805406580832691065818807e-04	0.000000000000000000000000000000e+00
-4.885664799950872293266002088785e+03	-1.022982858775164043520569667756e-04	-1.129217533844363097542129459327e-04	0.000000000000000000000000000000e+00
-4.885564799950871929468121379614e+03	-1.028732489456728351048461767014e-04	-1.125332692171287618087410775658e-04	0.000000000000000000000000000000e+00
-4.885464799950871565670240670443e+03	-1.034495275617210391459060980779e-04	-1.121442343488334185061527925598e-04	0.000000000000000000000000000000e+00
-4.885364799950871201872359961271e+03	-1.040271174802203339856618291570e-04	-1.117546550888579704038580664438e-04	0.000000000000000000000000000000e+00
-4.885264799950870838074479252100e+03	-1.046060144244882229858095712416e-04	-1.113645377455847686101048088503e-04	0.000000000000000000000000000000e+00
-4.885164799950870474276598542929e+03	-1.051862140866323928759321071347e-04	-1.109738886263358145084501060751e-04	0.000000000000000000000000000000e+00
-4.885064799950870110478717833757e+03	-1.057677121275833346863634587542e-04	-1.105827140372378036923400879132e-04	0.000000000000000000000000000000e+00
-4.884964799950869746680837124586e+03	-1.063505041771276829649928163946e-04	-1.101910202830871970047441066320e-04	0.000000000000000000000000000000e+00
-4.884864799950869382882956415415e+03	-1.069345858339421919628448032213e-04	-1.097988136672152509202074477379e-04	0.000000000000000000000000000000e+00
-4.884764799950869019085075706244e+03	-1.075199526656283081308546067945e-04	-1.094061004913531427945941332247e-04	0.000000000000000000000000000000e+00
-4.884664799950868655287194997072e+03	-1.081066002087475015581638504436e-04	-1.090128870554971096673568808910e-04	0.000000000000000000000000000000e+00
-4.884564799950868291489314287901e+03	-1.086945239688571666165570195339e-04	-1.086191796577736277213885318638e-04	0.000000000000000000000000000000e+00
-4.884464799950867927691433578730e+03	-1.092837194205471866787285351030e-04	-1.082249845943046188479277902594e-04	0.000000000000000000000000000000e+00
-4.884364799950867563893552869558e+03	-1.098741820074772171204890991447e-04	-1.078303081590726978690464310517e-04	0.000000000000000000000000000000e+00
-4.884264799950867200095672160387e+03	-1.104659071424145646341669069201e-04	-1.074351566437865146278266004209e-04	0.000000000000000000000000000000e+00
-4.884164799950866836297791451216e+03	-1.110588902072727306158395066404e-04	-1.070395363377460418684294918279e-04	0.000000000000000000000000000000e+00
-4.884064799950866472499910742044e+03	-1.116531265531506050738691504520e-04	-1.066434535277080121939627388450e-04	0.000000000000000000000000000000e+00
-4.883964799950866108702030032873e+03	-1.122486115003723517163231049310e-04	-1.062469144977513685768749640559e-04	0.000000000000000000000000000000e+00
-4.883864799950865744904149323702e+03	-1.128453403385279029021159846735e-04	-1.058499255291427690794589522305e-04	0.000000000000000000000000000000e+00
-4.883764799950865381106268614531e+03	-1.134433083265141322185098893272e-04	-1.054524929002021457844634477752e-04	0.000000000000000000000000000000e+00
-4.883664799950865017308387905359e+03	-1.140425106925766504748637197864e-04	-1.050546228861683314883407325269e-04	0.000000000000000000000000000000e+00
-4.883564799950864653510507196188e+03	-1.146429426343523064277946099665e-04	-1.046563217590647948147114520978e-04	0.000000000000000000000000000000e+00
-4.883464799950864289712626487017e+03	-1.152445993189122973700613816739e-04	-1.042575957875653617753022861514e-04	0.000000000000000000000000000000e+00
-4.883364799950863925914745777845e+03	-1.158474758828059302407514907785e-04	-1.038584512368600593036280232973e-04	0.000000000000000000000000000000e+00
-4.883264799950863562116865068674e+03	-1.164515674321051010194072450332e-04	-1.034588943685210536563637284679e-04	0.000000000000000000000000000000e+00
-4.883164799950863198318984359503e+03	-1.170568690424493297737654207147e-04	-1.030589314403685752621897542269e-04	0.000000000000000000000000000000e+00
-4.883064799950862834521103650331e+03	-1.176633757590914868863818387723e-04	-1.026585687063370604110712491774e-04	0.000000000000000000000000000000e+00
-4.882964799950862470723222941160e+03	-1.182710825969441969076137444183e-04	-1.022578124163412387334290420959e-04	0.000000000000000000000000000000e+00
-4.882864799950862106925342231989e+03	-1.188799845406268929299056780202e-04	-1.018566688161424104146907110291e-04	0.000000000000000000000000000000e+00
-4.882764799950861743127461522818e+03	-1.194900765445134808257973690893e-04	-1.014551441472147098573144963218e-04	0.000000000000000000000000000000e+00
-4.882664799950861379329580813646e+03	-1.201013535327806404547079655032e-04	-1.010532446466115997357748668151e-04	0.000000000000000000000000000000e+00
-4.882564799950861015531700104475e+03	-1.207138103994568722587138465130e-04	-1.006509765468323108414394617682e-04	0.000000000000000000000000000000e+00
-4.882464799950860651733819395304e+03	-1.213274420084720724068855224331e-04	-1.002483460756884852153533738139e-04	0.000000000000000000000000000000e+00
-4.882364799950860287935938686132e+03	-1.219422431937078668811452741849e-04	-9.984535945617087349113205618778e-05	0.000000000000000000000000000000e+00
-4.882264799950859924138057976961e+03	-1.225582087590485283207925037985e-04	-9.944202290631612710554432243981e-05	0.000000000000000000000000000000e+00
-4.882164799950859560340177267790e+03	-1.231753334784324756256967958734e-04	-9.903834263907372603436690683409e-05	0.000000000000000000000000000000e+00
-4.882064799950859196542296558619e+03	-1.237936120959046409212289674429e-04	-9.863432486217302850098342936747e-05	0.000000000000000000000000000000e+00
-4.881964799950858832744415849447e+03	-1.244130393256692430990067999019e-04	-9.822997577799034779003767292593e-05	0.000000000000000000000000000000e+00
-4.881864799950858468946535140276e+03	-1.250336098521433474042158229267e-04	-9.782530158341624590152135754195e-05	0.000000000000000000000000000000e+00
-4.881764799950858105148654431105e+03	-1.256553183300109942290706532830e-04	-9.742030846972290852002485106453e-05	0.000000000000000000000000000000e+00
-4.881664799950857741350773721933e+03	-1.262781593842780055326341370758e-04	-9.701500262243158774662366017338e-05	0.000000000000000000000000000000e+00
-4.881564799950857377552893012762e+03	-1.269021276103275230971029197136e-04	-9.660939022118026167119941849393e-05	0.000000000000000000000000000000e+00
-4.881464799950857013755012303591e+03	-1.275272175739760346750706343499e-04	-9.620347743959133460234234291875e-05	0.000000000000000000000000000000e+00
-4.881364799950856649957131594419e+03	-1.281534238115301048682032059034e-04	-9.579727044513954058516103096110e-05	0.000000000000000000000000000000e+00
-4.881264799950856286159250885248e+03	-1.287807408298437836322719585169e-04	-9.539077539901990112920088238369e-05	0.000000000000000000000000000000e+00
-4.881164799950855922361370176077e+03	-1.294091631063766924085445264581e-04	-9.498399845601588622426986185943e-05	0.000000000000000000000000000000e+00
-4.881064799950855558563489466906e+03	-1.300386850892525981461533834960e-04	-9.457694576436769732900866625158e-05	0.000000000000000000000000000000e+00
-4.880964799950855194765608757734e+03	-1.306693011973187733710394242692e-04	-9.416962346564064522715098437544e-05	0.000000000000000000000000000000e+00
-4.880864799950854830967728048563e+03	-1.313010058202059525660904126809e-04	-9.376203769459374472421825386093e-05	0.000000000000000000000000000000e+00
-4.880764799950854467169847339392e+03	-1.319337933183889119675286094591e-04	-9.335419457904837710685019835921e-05	0.000000000000000000000000000000e+00
-4.880664799950854103371966630220e+03	-1.325676580232477269876562031570e-04	-9.294610023975718299509701791905e-05	0.000000000000000000000000000000e+00
-4.880564799950853739574085921049e+03	-1.332025942371295717386869839061e-04	-9.253776079027303650987451577592e-05	0.000000000000000000000000000000e+00
-4.880464799950853375776205211878e+03	-1.338385962334113046031530691593e-04	-9.212918233681820917579941010445e-05	0.000000000000000000000000000000e+00
-4.880364799950853011978324502707e+03	-1.344756582565625959053978721869e-04	-9.172037097815372355940483073411e-05	0.000000000000000000000000000000e+00
-4.880264799950852648180443793535e+03	-1.351137745222096789993182497369e-04	-9.131133280544880177504590834658e-05	0.000000000000000000000000000000e+00
-4.880164799950852284382563084364e+03	-1.357529392171998060875187652741e-04	-9.090207390215049017365839256755e-05	0.000000000000000000000000000000e+00
-4.880064799950851920584682375193e+03	-1.363931464996662461415521949704e-04	-9.049260034385350087195176715937e-05	0.000000000000000000000000000000e+00
-4.879964799950851556786801666021e+03	-1.370343904990940688687350856867e-04	-9.008291819817018880687392590190e-05	0.000000000000000000000000000000e+00
-4.879864799950851192988920956850e+03	-1.376766653163863352547779950186e-04	-8.967303352460070497292887736762e-05	0.000000000000000000000000000000e+00
-4.879764799950850829191040247679e+03	-1.383199650239311825732080318829e-04	-8.926295237440331228982032252262e-05	0.000000000000000000000000000000e+00
-4.879664799950850465393159538507e+03	-1.389642836656692888655517670315e-04	-8.885268079046487765294826122187e-05	0.000000000000000000000000000000e+00
-4.879564799950850101595278829336e+03	-1.396096152571622047832561319680e-04	-8.844222480717160792939440794314e-05	0.000000000000000000000000000000e+00
-4.879464799950849737797398120165e+03	-1.402559537856611191104783120664e-04	-8.803159045027986726907054393365e-05	0.000000000000000000000000000000e+00
-4.879364799950849373999517410994e+03	-1.409032932101763290182877552681e-04	-8.762078373678727901893714680170e-05	0.000000000000000000000000000000e+00
-4.879264799950849010201636701822e+03	-1.415516274615474150502802963558e-04	-8.720981067480393605743926865870e-05	0.000000000000000000000000000000e+00
-4.879164799950848646403755992651e+03	-1.422009504425139311042242118432e-04	-8.679867726342385507443122349969e-05	0.000000000000000000000000000000e+00
-4.879064799950848282605875283480e+03	-1.428512560277867449350097661664e-04	-8.638738949259663413900861561601e-05	0.000000000000000000000000000000e+00
-4.878964799950847918807994574308e+03	-1.435025380641200291789022491784e-04	-8.597595334299925934513908476475e-05	0.000000000000000000000000000000e+00
-4.878864799950847555010113865137e+03	-1.441547903703839300041528170837e-04	-8.556437478590814185025470450796e-05	0.000000000000000000000000000000e+00
-4.878764799950847191212233155966e+03	-1.448080067376376965475326397126e-04	-8.515265978307135820175172158386e-05	0.000000000000000000000000000000e+00
-4.878664799950846827414352446795e+03	-1.454621809292036777126050361986e-04	-8.474081428658112105645194844783e-05	0.000000000000000000000000000000e+00
-4.878564799950846463616471737623e+03	-1.461173066807416442286493563074e-04	-8.432884423874641253039002863900e-05	0.000000000000000000000000000000e+00
-4.878464799950846099818591028452e+03	-1.467733777003240051763771623072e-04	-8.391675557196583438903519924779e-05	0.000000000000000000000000000000e+00
-4.878364799950845736020710319281e+03	-1.474303876685114852995717171780e-04	-8.350455420860072928805617475945e-05	0.000000000000000000000000000000e+00
-4.878264799950845372222829610109e+03	-1.480883302384294528380309641236e-04	-8.309224606084846464441190372341e-05	0.000000000000000000000000000000e+00
-4.878164799950845008424948900938e+03	-1.487471990358449249868683095244e-04	-8.267983703061594690040397859221e-05	0.000000000000000000000000000000e+00
-4.878064799950844644627068191767e+03	-1.494069876592440883518453365042e-04	-8.226733300939339328574501086777e-05	0.000000000000000000000000000000e+00
-4.877964799950844280829187482595e+03	-1.500676896799105241361166340752e-04	-8.185473987812826620995287907334e-05	0.000000000000000000000000000000e+00
-4.877864799950843917031306773424e+03	-1.507292986420040025331151811727e-04	-8.144206350709950581034241023914e-05	0.000000000000000000000000000000e+00
-4.877764799950843553233426064253e+03	-1.513918080626399276407412219925e-04	-8.102930975579196578792440242012e-05	0.000000000000000000000000000000e+00
-4.877664799950843189435545355082e+03	-1.520552114319693244766373840804e-04	-8.061648447277106608373914431453e-05	0.000000000000000000000000000000e+00
-4.877564799950842825637664645910e+03	-1.527195022132595307248759120000e-04	-8.020359349555771660573305625874e-05	0.000000000000000000000000000000e+00
-4.877464799950842461839783936739e+03	-1.533846738429754305837321437522e-04	-7.979064265050344424354267225397e-05	0.000000000000000000000000000000e+00
-4.877364799950842098041903227568e+03	-1.540507197308613120297071663600e-04	-7.937763775266581803887605550685e-05	0.000000000000000000000000000000e+00
-4.877264799950841734244022518396e+03	-1.547176332600233746028539627559e-04	-7.896458460568403698622008679564e-05	0.000000000000000000000000000000e+00
-4.877164799950841370446141809225e+03	-1.553854077870128063982441135593e-04	-7.855148900165488375178096669416e-05	0.000000000000000000000000000000e+00
-4.877064799950841006648261100054e+03	-1.560540366419094302635750537434e-04	-7.813835672100881391769627848376e-05	0.000000000000000000000000000000e+00
-4.876964799950840642850380390882e+03	-1.567235131284060547281894448801e-04	-7.772519353238635693437164064790e-05	0.000000000000000000000000000000e+00
-4.876864799950840279052499681711e+03	-1.573938305238933128230721658625e-04	-7.731200519251478812336048074272e-05	0.000000000000000000000000000000e+00
-4.876764799950839915254618972540e+03	-1.580649820795452598423680434792e-04	-7.689879744608501752067830636861e-05	0.000000000000000000000000000000e+00
-4.876664799950839551456738263369e+03	-1.587369610204053505756599529164e-04	-7.648557602562877687571440965542e-05	0.000000000000000000000000000000e+00
-4.876564799950839187658857554197e+03	-1.594097605454732296918762823879e-04	-7.607234665139605059563238098619e-05	0.000000000000000000000000000000e+00
-4.876464799950838823860976845026e+03	-1.600833738277920100141760162415e-04	-7.565911503123281839789521230344e-05	0.000000000000000000000000000000e+00
-4.876364799950838460063096135855e+03	-1.607577940145361742110829972319e-04	-7.524588686045897414564342930987e-05	0.000000000000000000000000000000e+00
-4.876264799950838096265215426683e+03	-1.614330142271000727988150558190e-04	-7.483266782174663770636074966447e-05	0.000000000000000000000000000000e+00
-4.876164799950837732467334717512e+03	-1.621090275611869913497536943581e-04	-7.441946358499864299339277007306e-05	0.000000000000000000000000000000e+00
-4.876064799950837368669454008341e+03	-1.627858270868988953272715747289e-04	-7.400627980722739192569886723660e-05	0.000000000000000000000000000000e+00
-4.875964799950837004871573299170e+03	-1.634634058488266357064833123047e-04	-7.359312213243391167551143983161e-05	0.000000000000000000000000000000e+00
-4.875864799950836641073692589998e+03	-1.641417568661408593264083854990e-04	-7.317999619148723717664689614182e-05	0.000000000000000000000000000000e+00
-4.875764799950836277275811880827e+03	-1.648208731326834884482746002021e-04	-7.276690760200407823588691913486e-05	0.000000000000000000000000000000e+00
-4.875664799950835913477931171656e+03	-1.655007476170597424149077969702e-04	-7.235386196822881190501147719019e-05	0.000000000000000000000000000000e+00
-4.875564799950835549680050462484e+03	-1.661813732627307827263707373788e-04	-7.194086488091366458821201979035e-05	0.000000000000000000000000000000e+00
-4.875464799950835185882169753313e+03	-1.668627429881069273217425452671e-04	-7.152792191719931427784651134516e-05	0.000000000000000000000000000000e+00
-4.875364799950834822084289044142e+03	-1.675448496866414611720930150085e-04	-7.111503864049570963062896211682e-05	0.000000000000000000000000000000e+00
-4.875264799950834458286408334970e+03	-1.682276862269250431846517868095e-04	-7.070222060036320075194354872750e-05	0.000000000000000000000000000000e+00
-4.875164799950834094488527625799e+03	-1.689112454527806552080637647606e-04	-7.028947333239403589839194852473e-05	0.000000000000000000000000000000e+00
-4.875064799950833730690646916628e+03	-1.695955201833591744538937140518e-04	-6.987680235809406146824801497885e-05	0.000000000000000000000000000000e+00
-4.874964799950833366892766207457e+03	-1.702805032132355151242714130788e-04	-6.946421318476482856772713514459e-05	0.000000000000000000000000000000e+00
-4.874864799950833003094885498285e+03	-1.709661873125052850355687361628e-04	-6.905171130538595707527155243000e-05	0.000000000000000000000000000000e+00
-4.874764799950832639297004789114e+03	-1.716525652268821469734888518488e-04	-6.863930219849781141396027894785e-05	0.000000000000000000000000000000e+00
-4.874664799950832275499124079943e+03	-1.723396296777956408340787275435e-04	-6.822699132808452868962506565609e-05	0.000000000000000000000000000000e+00
-4.874564799950831911701243370771e+03	-1.730273733624896020759365011799e-04	-6.781478414345734498456380601183e-05	0.000000000000000000000000000000e+00
-4.874464799950831547903362661600e+03	-1.737157889541212306937223441849e-04	-6.740268607913826046443284134568e-05	0.000000000000000000000000000000e+00
-4.874364799950831184105481952429e+03	-1.744048691018605667674840065118e-04	-6.699070255474397553568238761201e-05	0.000000000000000000000000000000e+00
-4.874264799950830820307601243258e+03	-1.750946064309907249535031015242e-04	-6.657883897487024713133380027230e-05	0.000000000000000000000000000000e+00
-4.874164799950830456509720534086e+03	-1.757849935430085897610646972211e-04	-6.616710072897650249477280448573e-05	0.000000000000000000000000000000e+00
-4.874064799950830092711839824915e+03	-1.764760230157260800353674623508e-04	-6.575549319127079177672162701995e-05	0.000000000000000000000000000000e+00
-4.873964799950829728913959115744e+03	-1.771676874033719826465743674149e-04	-6.534402172059514720802581022596e-05	0.000000000000000000000000000000e+00
-4.873864799950829365116078406572e+03	-1.778599792366943553850039405617e-04	-6.493269166031115911287552311393e-05	0.000000000000000000000000000000e+00
-4.873764799950829001318197697401e+03	-1.785528910230635261675163905082e-04	-6.452150833818602626047733483716e-05	0.000000000000000000000000000000e+00
-4.873664799950828637520316988230e+03	-1.792464152465755801348773479376e-04	-6.411047706627883660968764134580e-05	0.000000000000000000000000000000e+00
-4.873564799950828273722436279058e+03	-1.799405443681564972704250982005e-04	-6.369960314082726818198793017345e-05	0.000000000000000000000000000000e+00
-4.873464799950827909924555569887e+03	-1.806352708256667508046611203554e-04	-6.328889184213462874763894694397e-05	0.000000000000000000000000000000e+00
-4.873364799950827546126674860716e+03	-1.813305870340064748259811810982e-04	-6.287834843445719366743229539196e-05	0.000000000000000000000000000000e+00
-4.873264799950827182328794151545e+03	-1.820264853852212553076556078580e-04	-6.246797816589197741531103158508e-05	0.000000000000000000000000000000e+00
-4.873164799950826818530913442373e+03	-1.827229582486084090257871803686e-04	-6.205778626826478970406053559117e-05	0.000000000000000000000000000000e+00
-4.873064799950826454733032733202e+03	-1.834199979708238858935182014065e-04	-6.164777795701872529186837734727e-05	0.000000000000000000000000000000e+00
-4.872964799950826090935152024031e+03	-1.841175968759895778710522495913e-04	-6.123795843110292483942730390467e-05	0.000000000000000000000000000000e+00
-4.872864799950825727137271314859e+03	-1.848157472658013055020337356282e-04	-6.082833287286178977669795497896e-05	0.000000000000000000000000000000e+00
-4.872764799950825363339390605688e+03	-1.855144414196372923409050770260e-04	-6.041890644792450210153259004819e-05	0.000000000000000000000000000000e+00
-4.872664799950824999541509896517e+03	-1.862136715946672356914587398435e-04	-6.000968430509495075411349751526e-05	0.000000000000000000000000000000e+00
-4.872564799950824635743629187346e+03	-1.869134300259618110262582746373e-04	-5.960067157624200358083388362473e-05	0.000000000000000000000000000000e+00
-4.872464799950824271945748478174e+03	-1.876137089266027998223085315743e-04	-5.919187337619017909772986540951e-05	0.000000000000000000000000000000e+00
-4.872364799950823908147867769003e+03	-1.883145004877938137079207425728e-04	-5.878329480261067739588209946078e-05	0.000000000000000000000000000000e+00
-4.872264799950823544349987059832e+03	-1.890157968789713438702293490934e-04	-5.837494093591279051757778062459e-05	0.000000000000000000000000000000e+00
-4.872164799950823180552106350660e+03	-1.897175902479165965092838819217e-04	-5.796681683913571940828732276252e-05	0.000000000000000000000000000000e+00
-4.872064799950822816754225641489e+03	-1.904198727208676806578468987396e-04	-5.755892755784073645808351926689e-05	0.000000000000000000000000000000e+00
-4.871964799950822452956344932318e+03	-1.911226364026323923123867887242e-04	-5.715127812000376817140254170901e-05	0.000000000000000000000000000000e+00
-4.871864799950822089158464223146e+03	-1.918258733767015406651568198981e-04	-5.674387353590836408382888644830e-05	0.000000000000000000000000000000e+00
-4.871764799950821725360583513975e+03	-1.925295757053627893323061170960e-04	-5.633671879803904514964069116800e-05	0.000000000000000000000000000000e+00
-4.871664799950821361562702804804e+03	-1.932337354298149583679139462689e-04	-5.592981888097504515264257740625e-05	0.000000000000000000000000000000e+00
-4.871564799950820997764822095633e+03	-1.939383445702829767993274900917e-04	-5.552317874128445869281317515131e-05	0.000000000000000000000000000000e+00
-4.871464799950820633966941386461e+03	-1.946433951261332417383143056355e-04	-5.511680331741880252503090753535e-05	0.000000000000000000000000000000e+00
-4.871364799950820270169060677290e+03	-1.953488790759896009084639612041e-04	-5.471069752960795636856014545479e-05	0.000000000000000000000000000000e+00
-4.871264799950819906371179968119e+03	-1.960547883778497146433500430973e-04	-5.430486627975551029235204425483e-05	0.000000000000000000000000000000e+00
-4.871164799950819542573299258947e+03	-1.967611149692020413009413415395e-04	-5.389931445133453222868721854688e-05	0.000000000000000000000000000000e+00
-4.871064799950819178775418549776e+03	-1.974678507671433376740449672226e-04	-5.349404690928373528636952105586e-05	0.000000000000000000000000000000e+00
-4.870964799950818814977537840605e+03	-1.981749876684966201866727741887e-04	-5.308906849990406519226165960035e-05	0.000000000000000000000000000000e+00
-4.870864799950818451179657131433e+03	-1.988825175499296681914940254643e-04	-5.268438405075569430863549613697e-05	0.000000000000000000000000000000e+00
-4.870764799950818087381776422262e+03	-1.995904322680739609481570528970e-04	-5.227999837055544255512776197214e-05	0.000000000000000000000000000000e+00
-4.870664799950817723583895713091e+03	-2.002987236596442922279687204323e-04	-5.187591624907460490651045503796e-05	0.000000000000000000000000000000e+00
-4.870564799950817359786015003920e+03	-2.010073835415586559691170087660e-04	-5.147214245703721257133023136987e-05	0.000000000000000000000000000000e+00
-4.870464799950816995988134294748e+03	-2.017164037110588637683600277128e-04	-5.106868174601870752262605668292e-05	0.000000000000000000000000000000e+00
-4.870364799950816632190253585577e+03	-2.024257759458315147384210863635e-04	-5.066553884834505748577943018418e-05	0.000000000000000000000000000000e+00
-4.870264799950816268392372876406e+03	-2.031354920041294803614156938565e-04	-5.026271847699227750217929044929e-05	0.000000000000000000000000000000e+00
-4.870164799950815904594492167234e+03	-2.038455436248939314433648029024e-04	-4.986022532548641905507380567286e-05	0.000000000000000000000000000000e+00
-4.870064799950815540796611458063e+03	-2.045559225278768258546313596469e-04	-4.945806406780395221870968991418e-05	0.000000000000000000000000000000e+00
-4.869964799950815176998730748892e+03	-2.052666204137639654764974084244e-04	-4.905623935827260859339482568231e-05	0.000000000000000000000000000000e+00
-4.869864799950814813200850039721e+03	-2.059776289642983513033386300251e-04	-4.865475583147266469769345875740e-05	0.000000000000000000000000000000e+00
-4.869764799950814449402969330549e+03	-2.066889398424042703812653076767e-04	-4.825361810213865226522680917931e-05	0.000000000000000000000000000000e+00
-4.869664799950814085605088621378e+03	-2.074005446923116537973064144040e-04	-4.785283076506151577486983250687e-05	0.000000000000000000000000000000e+00
-4.869564799950813721807207912207e+03	-2.081124351396810851898971916896e-04	-4.745239839499122399060770938206e-05	0.000000000000000000000000000000e+00
-4.869464799950813358009327203035e+03	-2.088246027917291887301270980615e-04	-4.705232554653981518226132929605e-05	0.000000000000000000000000000000e+00
-4.869364799950812994211446493864e+03	-2.095370392373545320990196882960e-04	-4.665261675408490990839965872894e-05	0.000000000000000000000000000000e+00
-4.869264799950812630413565784693e+03	-2.102497360472640173557901110968e-04	-4.625327653167365748012110349130e-05	0.000000000000000000000000000000e+00
-4.869164799950812266615685075521e+03	-2.109626847740996512768629767010e-04	-4.585430937292715676328533347395e-05	0.000000000000000000000000000000e+00
-4.869064799950811902817804366350e+03	-2.116758769525659933212480279252e-04	-4.545571975094530388535052356502e-05	0.000000000000000000000000000000e+00
-4.868964799950811539019923657179e+03	-2.123893040995578746464589325882e-04	-4.505751211821215493824252518174e-05	0.000000000000000000000000000000e+00
-4.868864799950811175222042948008e+03	-2.131029577142886321204640065474e-04	-4.465969090650166815198440772861e-05	0.000000000000000000000000000000e+00
-4.868764799950810811424162238836e+03	-2.138168292784189386448318037637e-04	-4.426226052678398816941224280797e-05	0.000000000000000000000000000000e+00
-4.868664799950810447626281529665e+03	-2.145309102561858774233655156038e-04	-4.386522536913216400175988263221e-05	0.000000000000000000000000000000e+00
-4.868564799950810083828400820494e+03	-2.152451920945326667520408614465e-04	-4.346858980262931421763988870666e-05	0.000000000000000000000000000000e+00
-4.868464799950809720030520111322e+03	-2.159596662232387913847586613514e-04	-4.307235817527630035179281309254e-05	0.000000000000000000000000000000e+00
-4.868364799950809356232639402151e+03	-2.166743240550505133698577786561e-04	-4.267653481389985432349620797510e-05	0.000000000000000000000000000000e+00
-4.868264799950808992434758692980e+03	-2.173891569858119520927686174616e-04	-4.228112402406117341716051960532e-05	0.000000000000000000000000000000e+00
-4.868164799950808628636877983809e+03	-2.181041563945965437894269900454e-04	-4.188613008996500993016617875320e-05	0.000000000000000000000000000000e+00
-4.868064799950808264838997274637e+03	-2.188193136438389618456112906131e-04	-4.149155727436924193541473160352e-05	0.000000000000000000000000000000e+00
-4.867964799950807901041116565466e+03	-2.195346200794674978822029753900e-04	-4.109740981849489127727612092222e-05	0.000000000000000000000000000000e+00
-4.867864799950807537243235856295e+03	-2.202500670310369307314246611895e-04	-4.070369194193667011609505390624e-05	0.000000000000000000000000000000e+00
-4.867764799950807173445355147123e+03	-2.209656458118617477787842817705e-04	-4.031040784257398148235709833820e-05	0.000000000000000000000000000000e+00
-4.867664799950806809647474437952e+03	-2.216813477191498813010511748089e-04	-3.991756169648242805062313132147e-05	0.000000000000000000000000000000e+00
-4.867564799950806445849593728781e+03	-2.223971640341368513800468509345e-04	-3.952515765784579525191425042330e-05	0.000000000000000000000000000000e+00
-4.867464799950806082051713019609e+03	-2.231130860222203424973047569679e-04	-3.913319985886854260586503739816e-05	0.000000000000000000000000000000e+00
-4.867364799950805718253832310438e+03	-2.238291049330952951247619697739e-04	-3.874169240968876261506370628496e-05	0.000000000000000000000000000000e+00
-4.867264799950805354455951601267e+03	-2.245452120008892683659940114893e-04	-3.835063939829168176047849425636e-05	0.000000000000000000000000000000e+00
-4.867164799950804990658070892096e+03	-2.252613984442983718035902196419e-04	-3.796004489042360195401662470438e-05	0.000000000000000000000000000000e+00
-4.867064799950804626860190182924e+03	-2.259776554667235768172894871952e-04	-3.756991292950640442096024718133e-05	0.000000000000000000000000000000e+00
-4.866964799950804263062309473753e+03	-2.266939742564074886880393089328e-04	-3.718024753655249403953494957698e-05	0.000000000000000000000000000000e+00
-4.866864799950803899264428764582e+03	-2.274103459865714439627065734939e-04	-3.679105271008030611035524715113e-05	0.000000000000000000000000000000e+00
-4.866764799950803535466548055410e+03	-2.281267618155531228148202860240e-04	-3.640233242603028068805695594001e-05	0.000000000000000000000000000000e+00
-4.866664799950803171668667346239e+03	-2.288432128869445679811289728889e-04	-3.601409063768136546148865284600e-05	0.000000000000000000000000000000e+00
-4.866564799950802807870786637068e+03	-2.295596903297305831689184563160e-04	-3.562633127556802007740791027324e-05	0.000000000000000000000000000000e+00
-4.866464799950802444072905927896e+03	-2.302761852584275651441986232371e-04	-3.523905824739774223647303941220e-05	0.000000000000000000000000000000e+00
-4.866364799950802080275025218725e+03	-2.309926887732227423957048761949e-04	-3.485227543796909523273960807010e-05	0.000000000000000000000000000000e+00
-4.866264799950801716477144509554e+03	-2.317091919601138474797685784523e-04	-3.446598670909027081797962321907e-05	0.000000000000000000000000000000e+00
-4.866164799950801352679263800383e+03	-2.324256858910491417308935568897e-04	-3.408019589949815350950548809017e-05	0.000000000000000000000000000000e+00
-4.866064799950800988881383091211e+03	-2.331421616240679007582559112421e-04	-3.369490682477792699908020201960e-05	0.000000000000000000000000000000e+00
-4.865964799950800625083502382040e+03	-2.338586102034412523079098811252e-04	-3.331012327728317522906875680633e-05	0.000000000000000000000000000000e+00
-4.865864799950800261285621672869e+03	-2.345750226598134749109170194004e-04	-3.292584902605654589846650992513e-05	0.000000000000000000000000000000e+00
-4.865764799950799897487740963697e+03	-2.352913900103435675820184869167e-04	-3.254208781675090185990517621661e-05	0.000000000000000000000000000000e+00
-4.865664799950799533689860254526e+03	-2.360077032588473887244479021419e-04	-3.215884337155102817027221839830e-05	0.000000000000000000000000000000e+00
-4.865564799950799169891979545355e+03	-2.367239533959400931903416243074e-04	-3.177611938909585413736216819025e-05	0.000000000000000000000000000000e+00
-4.865464799950798806094098836184e+03	-2.374401313991788674967464700671e-04	-3.139391954440123102014134626181e-05	0.000000000000000000000000000000e+00
-4.865364799950798442296218127012e+03	-2.381562282332062613528222971837e-04	-3.101224748878322472504451279285e-05	0.000000000000000000000000000000e+00
-4.865264799950798078498337417841e+03	-2.388722348498937089224247731778e-04	-3.063110684978195060335776078730e-05	0.000000000000000000000000000000e+00
-4.865164799950797714700456708670e+03	-2.395881421884855379776657624546e-04	-3.025050123108593002089691803569e-05	0.000000000000000000000000000000e+00
-4.865064799950797350902575999498e+03	-2.403039411757433314181797712195e-04	-2.987043421245703646261723807065e-05	0.000000000000000000000000000000e+00
-4.864964799950796987104695290327e+03	-2.410196227260906140510421380441e-04	-2.949090934965592614006892058232e-05	0.000000000000000000000000000000e+00
-4.864864799950796623306814581156e+03	-2.417351777417580272616648429107e-04	-2.911193017436806152191570984389e-05	0.000000000000000000000000000000e+00
-4.864764799950796259508933871984e+03	-2.424505971129287476301811254942e-04	-2.873350019413023969609005670023e-05	0.000000000000000000000000000000e+00
-4.864664799950795895711053162813e+03	-2.431658717178843934388077219211e-04	-2.835562289225769671435241348068e-05	0.000000000000000000000000000000e+00
-4.864564799950795531913172453642e+03	-2.438809924231512022297502229051e-04	-2.797830172777175742606856068129e-05	0.000000000000000000000000000000e+00
-4.864464799950795168115291744471e+03	-2.445959500836465878338688018090e-04	-2.760154013532803080120496541650e-05	0.000000000000000000000000000000e+00
-4.864364799950794804317411035299e+03	-2.453107355428260226599956883575e-04	-2.722534152514516429506932770899e-05	0.000000000000000000000000000000e+00
-4.864264799950794440519530326128e+03	-2.460253396328305162954475093784e-04	-2.684970928293414370226915854900e-05	0.000000000000000000000000000000e+00
-4.864164799950794076721649616957e+03	-2.467397531746340941065376295427e-04	-2.647464676982816221681091284346e-05	0.000000000000000000000000000000e+00
-4.864064799950793712923768907785e+03	-2.474539669781918179401747348578e-04	-2.610015732231304514581252118610e-05	0.000000000000000000000000000000e+00
-4.863964799950793349125888198614e+03	-2.481679718425881591911674739492e-04	-2.572624425215823705309289848309e-05	0.000000000000000000000000000000e+00
-4.863864799950792985328007489443e+03	-2.488817585561857513402894692689e-04	-2.535291084634834794450664041676e-05	0.000000000000000000000000000000e+00
-4.863764799950792621530126780272e+03	-2.495953178967743051226702011292e-04	-2.498016036701525849502390774770e-05	0.000000000000000000000000000000e+00
-4.863664799950792257732246071100e+03	-2.503086406317201200073807587643e-04	-2.460799605137080464634623255815e-05	0.000000000000000000000000000000e+00
-4.863564799950791893934365361929e+03	-2.510217175181156498871282156671e-04	-2.423642111164001785813572331651e-05	0.000000000000000000000000000000e+00
-4.863464799950791530136484652758e+03	-2.517345393029297734993621205035e-04	-2.386543873499495489417555893485e-05	0.000000000000000000000000000000e+00
-4.863364799950791166338603943586e+03	-2.524470967231579564271637394768e-04	-2.349505208348906632148493656143e-05	0.000000000000000000000000000000e+00
-4.863264799950790802540723234415e+03	-2.531593805059731178315474142693e-04	-2.312526429399216470876067541784e-05	0.000000000000000000000000000000e+00
-4.863164799950790438742842525244e+03	-2.538713813688766056039791685350e-04	-2.275607847812595525469579749167e-05	0.000000000000000000000000000000e+00
-4.863064799950790074944961816072e+03	-2.545830900198496594098729328692e-04	-2.238749772220015933936118623926e-05	0.000000000000000000000000000000e+00
-4.862964799950789711147081106901e+03	-2.552944971575049821523040183280e-04	-2.201952508714919034106885509239e-05	0.000000000000000000000000000000e+00
-4.862864799950789347349200397730e+03	-2.560055934712388535368088327004e-04	-2.165216360846942576443008299236e-05	0.000000000000000000000000000000e+00
-4.862764799950788983551319688559e+03	-2.567163696413834604766190938818e-04	-2.128541629615705535081768284833e-05	0.000000000000000000000000000000e+00
-4.862664799950788619753438979387e+03	-2.574268163393594985484391646224e-04	-2.091928613464651872375955898864e-05	0.000000000000000000000000000000e+00
-4.862564799950788255955558270216e+03	-2.581369242278290444987665086529e-04	-2.055377608274952918113176458803e-05	0.000000000000000000000000000000e+00
-4.862464799950787892157677561045e+03	-2.588466839608490792715156381121e-04	-2.018888907359465652909674693305e-05	0.000000000000000000000000000000e+00
-4.862364799950787528359796851873e+03	-2.595560861840247941952075638739e-04	-1.982462801456753672042256086971e-05	0.000000000000000000000000000000e+00
-4.862264799950787164561916142702e+03	-2.602651215346636561116799857274e-04	-1.946099578725165408707442615821e-05	0.000000000000000000000000000000e+00
-4.862164799950786800764035433531e+03	-2.609737806419294182946888582819e-04	-1.909799524736969955521041775182e-05	0.000000000000000000000000000000e+00
-4.862064799950786436966154724360e+03	-2.616820541269967276797048238990e-04	-1.873562922472555566455812425808e-05	0.000000000000000000000000000000e+00
-4.861964799950786073168274015188e+03	-2.623899326032058405139268941753e-04	-1.837390052314682707700933816941e-05	0.000000000000000000000000000000e+00
-4.861864799950785709370393306017e+03	-2.630974066762176632669478770765e-04	-1.801281192042802160651823739634e-05	0.000000000000000000000000000000e+00
-4.861764799950785345572512596846e+03	-2.638044669441691730121801739983e-04	-1.765236616827429029074475463901e-05	0.000000000000000000000000000000e+00
-4.861664799950784981774631887674e+03	-2.645111039978290004386074496523e-04	-1.729256599224577732641996985485e-05	0.000000000000000000000000000000e+00
-4.861564799950784617976751178503e+03	-2.652173084207532839130794233284e-04	-1.693341409170257648030173680542e-05	0.000000000000000000000000000000e+00
-4.861464799950784254178870469332e+03	-2.659230707894419572234756543594e-04	-1.657491313975027025879802056174e-05	0.000000000000000000000000000000e+00
-4.861364799950783890380989760160e+03	-2.666283816734951999521952004102e-04	-1.621706578318609588197120319197e-05	0.000000000000000000000000000000e+00
-4.861264799950783526583109050989e+03	-2.673332316357702131102980214195e-04	-1.585987464244570756873725647651e-05	0.000000000000000000000000000000e+00
-4.861164799950783162785228341818e+03	-2.680376112325381574019722563662e-04	-1.550334231155053513325978165049e-05	0.000000000000000000000000000000e+00
-4.861064799950782798987347632647e+03	-2.687415110136415251698704942385e-04	-1.514747135805575583319786125980e-05	0.000000000000000000000000000000e+00
-4.860964799950782435189466923475e+03	-2.694449215226516749707719178275e-04	-1.479226432299888285793951214764e-05	0.000000000000000000000000000000e+00
-4.860864799950782071391586214304e+03	-2.701478332970266914118961931734e-04	-1.443772372084895521022768899444e-05	0.000000000000000000000000000000e+00
-4.860764799950781707593705505133e+03	-2.708502368682692991973259832861e-04	-1.408385203945634253370599447974e-05	0.000000000000000000000000000000e+00
-4.860664799950781343795824795961e+03	-2.715521227620853734856243288931e-04	-1.373065174000316827451588508335e-05	0.000000000000000000000000000000e+00
-4.860564799950780979997944086790e+03	-2.722534814985425044575606534636e-04	-1.337812525695432237782516587954e-05	0.000000000000000000000000000000e+00
-4.860464799950780616200063377619e+03	-2.729543035922287245141626410572e-04	-1.302627499800913128192355466828e-05	0.000000000000000000000000000000e+00
-4.860364799950780252402182668447e+03	-2.736545795524117233657457326501e-04	-1.267510334405361067098595706515e-05	0.000000000000000000000000000000e+00
-4.860264799950779888604301959276e+03	-2.743542998831981173310512467367e-04	-1.232461264911335858474386584227e-05	0.000000000000000000000000000000e+00
-4.860164799950779524806421250105e+03	-2.750534550836930438970362455819e-04	-1.197480524030704314528573278809e-05	0.000000000000000000000000000000e+00
-4.860064799950779161008540540934e+03	-2.757520356481599731190978985751e-04	-1.162568341780054080516083186980e-05	0.000000000000000000000000000000e+00
-4.859964799950778797210659831762e+03	-2.764500320661807358617323426841e-04	-1.127724945476168107107335647488e-05	0.000000000000000000000000000000e+00
-4.859864799950778433412779122591e+03	-2.771474348228158772998452885616e-04	-1.092950559731561125569390680035e-05	0.000000000000000000000000000000e+00
-4.859764799950778069614898413420e+03	-2.778442343987650646301712509256e-04	-1.058245406450080666857678501902e-05	0.000000000000000000000000000000e+00
-4.859664799950777705817017704248e+03	-2.785404212705279284635617731425e-04	-1.023609704822567203607447394731e-05	0.000000000000000000000000000000e+00
-4.859564799950777342019136995077e+03	-2.792359859105649584273822760849e-04	-9.890436713225806995082763084515e-06	0.000000000000000000000000000000e+00
-4.859464799950776978221256285906e+03	-2.799309187874587782386692769165e-04	-9.545475197021881450507897748370e-06	0.000000000000000000000000000000e+00
-4.859364799950776614423375576735e+03	-2.806252103660753665671789836011e-04	-9.201214609878142819312379918628e-06	0.000000000000000000000000000000e+00
-4.859264799950776250625494867563e+03	-2.813188511077259284197393807148e-04	-8.857657034761563631468893331711e-06	0.000000000000000000000000000000e+00
-4.859164799950775886827614158392e+03	-2.820118314703286038942764424320e-04	-8.514804527301597300570357162997e-06	0.000000000000000000000000000000e+00
-4.859064799950775523029733449221e+03	-2.827041419085703937742748426132e-04	-8.172659115750597968270627080578e-06	0.000000000000000000000000000000e+00
-4.858964799950775159231852740049e+03	-2.833957728740696814344335319191e-04	-7.831222800944860376842586446866e-06	0.000000000000000000000000000000e+00
-4.858864799950774795433972030878e+03	-2.840867148155383752755609449991e-04	-7.490497556266298404578467262649e-06	0.000000000000000000000000000000e+00
-4.858764799950774431636091321707e+03	-2.847769581789448101009909475323e-04	-7.150485327604747017439350276202e-06	0.000000000000000000000000000000e+00
-4.858664799950774067838210612535e+03	-2.854664934076764316525642861677e-04	-6.811188033320925753436470700963e-06	0.000000000000000000000000000000e+00
-4.858564799950773704040329903364e+03	-2.861553109427029148274790326667e-04	-6.472607564210031552492333878357e-06	0.000000000000000000000000000000e+00
-4.858464799950773340242449194193e+03	-2.868434012227394445254669008705e-04	-6.134745783465965166946377157275e-06	0.000000000000000000000000000000e+00
-4.858364799950772976444568485022e+03	-2.875307546844099964959695636679e-04	-5.797604526646214022594753856321e-06	0.000000000000000000000000000000e+00
-4.858264799950772612646687775850e+03	-2.882173617624111060762925884404e-04	-5.461185601637351719715718356696e-06	0.000000000000000000000000000000e+00
-4.858164799950772248848807066679e+03	-2.889032128896754742994334996808e-04	-5.125490788621215160452814635361e-06	0.000000000000000000000000000000e+00
-4.858064799950771885050926357508e+03	-2.895882984975360618928874600897e-04	-4.790521840041703398381349454649e-06	0.000000000000000000000000000000e+00
-4.857964799950771521253045648336e+03	-2.902726090158901290673443273960e-04	-4.456280480572232938608987634632e-06	0.000000000000000000000000000000e+00
-4.857864799950771157455164939165e+03	-2.909561348733637631963633296550e-04	-4.122768407083824077422051779251e-06	0.000000000000000000000000000000e+00
-4.857764799950770793657284229994e+03	-2.916388664974760270252873706198e-04	-3.789987288613857244993100154007e-06	0.000000000000000000000000000000e+00
-4.857664799950770429859403520823e+03	-2.923207943148039200317866992407e-04	-3.457938766335466316864839797507e-06	0.000000000000000000000000000000e+00
-4.857564799950770066061522811651e+03	-2.930019087511469603156422092383e-04	-3.126624453527580329155162799926e-06	0.000000000000000000000000000000e+00
-4.857464799950769702263642102480e+03	-2.936822002316923085896149814289e-04	-2.796045935545625032428093681425e-06	0.000000000000000000000000000000e+00
-4.857364799950769338465761393309e+03	-2.943616591811797837500985774994e-04	-2.466204769792855908626914851478e-06	0.000000000000000000000000000000e+00
-4.857264799950768974667880684137e+03	-2.950402760240672037084230794335e-04	-2.137102485692372202496884525669e-06	0.000000000000000000000000000000e+00
-4.857164799950768610869999974966e+03	-2.957180411846957804322677532127e-04	-1.808740584659765380685448113440e-06	0.000000000000000000000000000000e+00
-4.857064799950768247072119265795e+03	-2.963949450874557318275082096193e-04	-1.481120540076433146980754672339e-06	0.000000000000000000000000000000e+00
-4.856964799950767883274238556623e+03	-2.970709781569519478301721893132e-04	-1.154243797263527461711193206062e-06	0.000000000000000000000000000000e+00
-4.856864799950767519476357847452e+03	-2.977461308181698733388298450109e-04	-8.281117734565909871728098951005e-07	0.000000000000000000000000000000e+00
-4.856764799950767155678477138281e+03	-2.984203934966415537773098964891e-04	-5.027258577808273254595083576191e-07	0.000000000000000000000000000000e+00
-4.856664799950766791880596429110e+03	-2.990937566186117348675244098644e-04	-1.780874112270384006183310786342e-07	0.000000000000000000000000000000e+00
-4.856564799950766428082715719938e+03	-2.997662106112040708225108254226e-04	1.458022333717758853096247047276e-07	0.000000000000000000000000000000e+00
-4.856464799950766064284835010767e+03	-3.004377459025876035900171068249e-04	4.689417713631789098895877483664e-07	0.000000000000000000000000000000e+00
-4.856364799950765700486954301596e+03	-3.011083529221431878859782660385e-04	7.913299262973664560964683761801e-07	0.000000000000000000000000000000e+00
-4.856264799950765336689073592424e+03	-3.017780221006302414886446339182e-04	1.112965449948596116484800244706e-06	0.000000000000000000000000000000e+00
-4.856164799950764972891192883253e+03	-3.024467438703533871124928822383e-04	1.433847122335947435451232803705e-06	0.000000000000000000000000000000e+00
-4.856064799950764609093312174082e+03	-3.031145086653293653326801671000e-04	1.753973751743414801292824181655e-06	0.000000000000000000000000000000e+00
-4.855964799950764245295431464911e+03	-3.037813069214540017196068966143e-04	2.073344174739356910862776023352e-06	0.000000000000000000000000000000e+00
-4.855864799950763881497550755739e+03	-3.044471290766694450240226199611e-04	2.391957256195252620121485462312e-06	0.000000000000000000000000000000e+00
-4.855764799950763517699670046568e+03	-3.051119655711310801014801707964e-04	2.709811889303807543933526671975e-06	0.000000000000000000000000000000e+00
-4.855664799950763153901789337397e+03	-3.057758068473750371479846776879e-04	3.026906995596389382253933383882e-06	0.000000000000000000000000000000e+00
-4.855564799950762790103908628225e+03	-3.064386433504855925154253259990e-04	3.343241524959813572043937357492e-06	0.000000000000000000000000000000e+00
-4.855464799950762426306027919054e+03	-3.071004655282625153168984954988e-04	3.658814455652432254587590187977e-06	0.000000000000000000000000000000e+00
-4.855364799950762062508147209883e+03	-3.077612638313888477128998921728e-04	3.973624794319575686120209201402e-06	0.000000000000000000000000000000e+00
-4.855264799950761698710266500711e+03	-3.084210287135983599368649343830e-04	4.287671576008318563197861672531e-06	0.000000000000000000000000000000e+00
-4.855164799950761334912385791540e+03	-3.090797506318434932116867575047e-04	4.600953864181572533357308246726e-06	0.000000000000000000000000000000e+00
-4.855064799950760971114505082369e+03	-3.097374200464631400359083457374e-04	4.913470750731528607988928686323e-06	0.000000000000000000000000000000e+00
-4.854964799950760607316624373198e+03	-3.103940274213505871002405367420e-04	5.225221355992399078962268310633e-06	0.000000000000000000000000000000e+00
-4.854864799950760243518743664026e+03	-3.110495632241214039939714020022e-04	5.536204828752507219882198624683e-06	0.000000000000000000000000000000e+00
-4.854764799950759879720862954855e+03	-3.117040179262817113821359971126e-04	5.846420346265697666921379999083e-06	0.000000000000000000000000000000e+00
-4.854664799950759515922982245684e+03	-3.123573820033961781321429906910e-04	6.155867114262089502085655012831e-06	0.000000000000000000000000000000e+00
-4.854564799950759152125101536512e+03	-3.130096459352562352808357903911e-04	6.464544366958128840232062489735e-06	0.000000000000000000000000000000e+00
-4.854464799950758788327220827341e+03	-3.136608002060484526318795417410e-04	6.772451367065990047750412977878e-06	0.000000000000000000000000000000e+00
-4.854364799950758424529340118170e+03	-3.143108353045227527228222541567e-04	7.079587405802294252689377263010e-06	0.000000000000000000000000000000e+00
-4.854264799950758060731459408998e+03	-3.149597417241608416325904240551e-04	7.385951802896148534458876933062e-06	0.000000000000000000000000000000e+00
-4.854164799950757696933578699827e+03	-3.156075099633446939990932822440e-04	7.691543906596531204097194622804e-06	0.000000000000000000000000000000e+00
-4.854064799950757333135697990656e+03	-3.162541305255250380368270413101e-04	7.996363093678973200158915934921e-06	0.000000000000000000000000000000e+00
-4.853964799950756969337817281485e+03	-3.168995939193898405544791430088e-04	8.300408769451574563739276735319e-06	0.000000000000000000000000000000e+00
-4.853864799950756605539936572313e+03	-3.175438906590329003927497542037e-04	8.603680367760350910437232296868e-06	0.000000000000000000000000000000e+00
-4.853764799950756241742055863142e+03	-3.181870112641224960722818870806e-04	8.906177350993890417499461442663e-06	0.000000000000000000000000000000e+00
-4.853664799950755877944175153971e+03	-3.188289462600700334415915193631e-04	9.207899210087355207463195860829e-06	0.000000000000000000000000000000e+00
-4.853564799950755514146294444799e+03	-3.194696861781988017452149630770e-04	9.508845464525772918189250315635e-06	0.000000000000000000000000000000e+00
-4.853464799950755150348413735628e+03	-3.201092215559125670615303604905e-04	9.809015662346674363459772538754e-06	0.000000000000000000000000000000e+00
-4.853364799950754786550533026457e+03	-3.207475429368644367911223014289e-04	1.010840938014203493249335008564e-05	0.000000000000000000000000000000e+00
-4.853264799950754422752652317286e+03	-3.213846408711256699350378163160e-04	1.040702622305956546815662588923e-05	0.000000000000000000000000000000e+00
-4.853164799950754058954771608114e+03	-3.220205059153542705326078721129e-04	1.070486582480328486123664216700e-05	0.000000000000000000000000000000e+00
-4.853064799950753695156890898943e+03	-3.226551286329639605700292381840e-04	1.100192784763344042934379851673e-05	0.000000000000000000000000000000e+00
-4.852964799950753331359010189772e+03	-3.232884995942930444687291036132e-04	1.129821198236573711692985050314e-05	0.000000000000000000000000000000e+00
-4.852864799950752967561129480600e+03	-3.239206093767731109434038216932e-04	1.159371794836988398675042127861e-05	0.000000000000000000000000000000e+00
-4.852764799950752603763248771429e+03	-3.245514485650979517004921515166e-04	1.188844549356748002562865484943e-05	0.000000000000000000000000000000e+00
-4.852664799950752239965368062258e+03	-3.251810077513924259265398752916e-04	1.218239439442918505441138671275e-05	0.000000000000000000000000000000e+00
-4.852564799950751876167487353086e+03	-3.258092775353812163563471671068e-04	1.247556445597123672849003417351e-05	0.000000000000000000000000000000e+00
-4.852464799950751512369606643915e+03	-3.264362485245578021815504587977e-04	1.276795551175126280690937108364e-05	0.000000000000000000000000000000e+00
-4.852364799950751148571725934744e+03	-3.270619113343532151187698087114e-04	1.305956742386344798237049480427e-05	0.000000000000000000000000000000e+00
-4.852264799950750784773845225573e+03	-3.276862565883049038979735190225e-04	1.335040008293297395696504897833e-05	0.000000000000000000000000000000e+00
-4.852164799950750420975964516401e+03	-3.283092749182255445407341287734e-04	1.364045340810980560847416598325e-05	0.000000000000000000000000000000e+00
-4.852064799950750057178083807230e+03	-3.289309569643717422182671583641e-04	1.392972734706178428371655536600e-05	0.000000000000000000000000000000e+00
-4.851964799950749693380203098059e+03	-3.295512933756130041600129754187e-04	1.421822187596703838334110531205e-05	0.000000000000000000000000000000e+00
-4.851864799950749329582322388887e+03	-3.301702748096003330914582907241e-04	1.450593699950572309652525870849e-05	0.000000000000000000000000000000e+00
-4.851764799950748965784441679716e+03	-3.307878919329350375123921512710e-04	1.479287275085105540426127362919e-05	0.000000000000000000000000000000e+00
-4.851664799950748601986560970545e+03	-3.314041354213374335549446847438e-04	1.507902919165968162068004743137e-05	0.000000000000000000000000000000e+00
-4.851564799950748238188680261374e+03	-3.320189959598154926315172197349e-04	1.536440641206135375548998134310e-05	0.000000000000000000000000000000e+00
-4.851464799950747874390799552202e+03	-3.326324642428334348726037816846e-04	1.564900453064792655599214710183e-05	0.000000000000000000000000000000e+00
-4.851364799950747510592918843031e+03	-3.332445309744804309848298373709e-04	1.593282369446167353460586113556e-05	0.000000000000000000000000000000e+00
-4.851264799950747146795038133860e+03	-3.338551868686390330584479180231e-04	1.621586407898290504124572120048e-05	0.000000000000000000000000000000e+00
-4.851164799950746782997157424688e+03	-3.344644226491537680051591152619e-04	1.649812588811692395593389015573e-05	0.000000000000000000000000000000e+00
-4.851064799950746419199276715517e+03	-3.350722290499995141555000799372e-04	1.677960935418026987373668612591e-05	0.000000000000000000000000000000e+00
-4.850964799950746055401396006346e+03	-3.356785968154500404865558937928e-04	1.706031473788631276839768136089e-05	0.000000000000000000000000000000e+00
-4.850864799950745691603515297174e+03	-3.362835167002461663789125712043e-04	1.734024232833012837203152944898e-05	0.000000000000000000000000000000e+00
-4.850764799950745327805634588003e+03	-3.368869794697641382140440580173e-04	1.761939244297271625725072319302e-05	0.000000000000000000000000000000e+00
-4.850664799950744964007753878832e+03	-3.374889759001838975514819818358e-04	1.789776542762451996414381494294e-05	0.000000000000000000000000000000e+00
-4.850564799950744600209873169661e+03	-3.380894967786571324655509052093e-04	1.817536165642825594836867741932e-05	0.000000000000000000000000000000e+00
-4.850464799950744236411992460489e+03	-3.386885329034754915124294516460e-04	1.845218153184108861981048421708e-05	0.000000000000000000000000000000e+00
-4.850364799950743872614111751318e+03	-3.392860750842384724365596859741e-04	1.872822548461608370916862964517e-05	0.000000000000000000000000000000e+00
-4.850264799950743508816231042147e+03	-3.398821141420214192972737432541e-04	1.900349397378300433697657922938e-05	0.000000000000000000000000000000e+00
-4.850164799950743145018350332975e+03	-3.404766409095433569650945848650e-04	1.927798748662840235120960463711e-05	0.000000000000000000000000000000e+00
-4.850064799950742781220469623804e+03	-3.410696462313348256180367545909e-04	1.955170653867505914358902729955e-05	0.000000000000000000000000000000e+00
-4.849964799950742417422588914633e+03	-3.416611209639054441873640133309e-04	1.982465167366069801755182333558e-05	0.000000000000000000000000000000e+00
-4.849864799950742053624708205462e+03	-3.422510559759116364336728466355e-04	2.009682346351604942304852619017e-05	0.000000000000000000000000000000e+00
-4.849764799950741689826827496290e+03	-3.428394421483240859724328508662e-04	2.036822250834221145992901369493e-05	0.000000000000000000000000000000e+00
-4.849664799950741326028946787119e+03	-3.434262703745950828793098708047e-04	2.063884943638733275497049168834e-05	0.000000000000000000000000000000e+00
-4.849564799950740962231066077948e+03	-3.440115315608259245055977615380e-04	2.090870490402262448881125223021e-05	0.000000000000000000000000000000e+00
-4.849464799950740598433185368776e+03	-3.445952166259340994532156532415e-04	2.117778959571767446773589427256e-05	0.000000000000000000000000000000e+00
-4.849364799950740234635304659605e+03	-3.451773165018202547092707188625e-04	2.144610422401508018097095187304e-05	0.000000000000000000000000000000e+00
-4.849264799950739870837423950434e+03	-3.457578221335353796210554389035e-04	2.171364952950439745535914093377e-05	0.000000000000000000000000000000e+00
-4.849164799950739507039543241262e+03	-3.463367244794475019800672477288e-04	2.198042628079541148367580249978e-05	0.000000000000000000000000000000e+00
-4.849064799950739143241662532091e+03	-3.469140145114086551565713012479e-04	2.224643527449074039098290966887e-05	0.000000000000000000000000000000e+00
-4.848964799950738779443781822920e+03	-3.474896832149212489229683775704e-04	2.251167733515772390517559187195e-05	0.000000000000000000000000000000e+00
-4.848864799950738415645901113749e+03	-3.480637215893047655378145233129e-04	2.277615331529965472996158981633e-05	0.000000000000000000000000000000e+00
-4.848764799950738051848020404577e+03	-3.486361206478621305691889542544e-04	2.303986409532631873895575091993e-05	0.000000000000000000000000000000e+00
-4.848664799950737688050139695406e+03	-3.492068714180458668776274588907e-04	2.330281058352386431968029933959e-05	0.000000000000000000000000000000e+00
-4.848564799950737324252258986235e+03	-3.497759649416242485990558019893e-04	2.356499371602397376241656845597e-05	0.000000000000000000000000000000e+00
-4.848464799950736960454378277063e+03	-3.503433922748474551277231281432e-04	2.382641445677237057522608598692e-05	0.000000000000000000000000000000e+00
-4.848364799950736596656497567892e+03	-3.509091444886130745778318740236e-04	2.408707379749663562008669959180e-05	0.000000000000000000000000000000e+00
-4.848264799950736232858616858721e+03	-3.514732126686321493462539233832e-04	2.434697275767334562267089903553e-05	0.000000000000000000000000000000e+00
-4.848164799950735869060736149549e+03	-3.520355879155945169438346464830e-04	2.460611238449455099642527999837e-05	0.000000000000000000000000000000e+00
-4.848064799950735505262855440378e+03	-3.525962613453343134570228123437e-04	2.486449375283353538271073623900e-05	0.000000000000000000000000000000e+00
-4.847964799950735141464974731207e+03	-3.531552240889950975387401310712e-04	2.512211796520993822216631652378e-05	0.000000000000000000000000000000e+00
-4.847864799950734777667094022036e+03	-3.537124672931950828194680447325e-04	2.537898615175415904213380990928e-05	0.000000000000000000000000000000e+00
-4.847764799950734413869213312864e+03	-3.542679821201919366374655240293e-04	2.563509947017113155156957382541e-05	0.000000000000000000000000000000e+00
-4.847664799950734050071332603693e+03	-3.548217597480476871892041135226e-04	2.589045910570337267575351247739e-05	0.000000000000000000000000000000e+00
-4.847564799950733686273451894522e+03	-3.553737913707932512090426069307e-04	2.614506627109338445782635296233e-05	0.000000000000000000000000000000e+00
-4.847464799950733322475571185350e+03	-3.559240681985927448084672253259e-04	2.639892220654537155770553991108e-05	0.000000000000000000000000000000e+00
-4.847364799950732958677690476179e+03	-3.564725814579079569456576681574e-04	2.665202817968627096024795963825e-05	0.000000000000000000000000000000e+00
-4.847264799950732594879809767008e+03	-3.570193223916622807939669215216e-04	2.690438548552613455024096200674e-05	0.000000000000000000000000000000e+00
-4.847164799950732231081929057837e+03	-3.575642822594046451104010664324e-04	2.715599544641781373224484474882e-05	0.000000000000000000000000000000e+00
-4.847064799950731867284048348665e+03	-3.581074523374732287636645899909e-04	2.740685941201596981220932336409e-05	0.000000000000000000000000000000e+00
-4.846964799950731503486167639494e+03	-3.586488239191589042116625751788e-04	2.765697875923542030525935364604e-05	0.000000000000000000000000000000e+00
-4.846864799950731139688286930323e+03	-3.591883883148687351891115149272e-04	2.790635489220880422899136175108e-05	0.000000000000000000000000000000e+00
-4.846764799950730775890406221151e+03	-3.597261368522890407142811319829e-04	2.815498924224358671107061591332e-05	0.000000000000000000000000000000e+00
-4.846664799950730412092525511980e+03	-3.602620608765481880451930774001e-04	2.840288326777837919420721668473e-05	0.000000000000000000000000000000e+00
-4.846564799950730048294644802809e+03	-3.607961517503796024762541261310e-04	2.865003845433858540290607275214e-05	0.000000000000000000000000000000e+00
-4.846464799950729684496764093637e+03	-3.613284008542840724034772570405e-04	2.889645631449138662451801840003e-05	0.000000000000000000000000000000e+00
-4.846364799950729320698883384466e+03	-3.618587995866922170200286057451e-04	2.914213838780006630459207261907e-05	0.000000000000000000000000000000e+00
-4.846264799950728956901002675295e+03	-3.623873393641265745410140475258e-04	2.938708624077763668707916067113e-05	0.000000000000000000000000000000e+00
-4.846164799950728593103121966124e+03	-3.629140116213634193777226588651e-04	2.963130146683981154510055533446e-05	0.000000000000000000000000000000e+00
-4.846064799950728229305241256952e+03	-3.634388078115945251017615547084e-04	2.987478568625732161414924881182e-05	0.000000000000000000000000000000e+00
-4.845964799950727865507360547781e+03	-3.639617194065886563586476043497e-04	3.011754054610753884640636512948e-05	0.000000000000000000000000000000e+00
-4.845864799950727501709479838610e+03	-3.644827378968527897308560259404e-04	3.035956772022546369628123730244e-05	0.000000000000000000000000000000e+00
-4.845764799950727137911599129438e+03	-3.650018547917930093402172353478e-04	3.060086890915401106267115793891e-05	0.000000000000000000000000000000e+00
-4.845664799950726774113718420267e+03	-3.655190616198755108705309435635e-04	3.084144584009366265057658362814e-05	0.000000000000000000000000000000e+00
-4.845564799950726410315837711096e+03	-3.660343499287869550688767628088e-04	3.108130026685143154196316883642e-05	0.000000000000000000000000000000e+00
-4.845464799950726046517957001925e+03	-3.665477112855949296671420611915e-04	3.132043396978918640971567555198e-05	0.000000000000000000000000000000e+00
-4.845364799950725682720076292753e+03	-3.670591372769078149923549503342e-04	3.155884875577127777644334538643e-05	0.000000000000000000000000000000e+00
-4.845264799950725318922195583582e+03	-3.675686195090348664174517701042e-04	3.179654645811154763329967054553e-05	0.000000000000000000000000000000e+00
-4.845164799950724955124314874411e+03	-3.680761496081455920806324577654e-04	3.203352893651962755112647118771e-05	0.000000000000000000000000000000e+00
-4.845064799950724591326434165239e+03	-3.685817192204291306047159171300e-04	3.226979807704662015161237165195e-05	0.000000000000000000000000000000e+00
-4.844964799950724227528553456068e+03	-3.690853200122534119760608906091e-04	3.250535579203010972835705127970e-05	0.000000000000000000000000000000e+00
-4.844864799950723863730672746897e+03	-3.695869436703238847426178370625e-04	3.274020402003847491278695769346e-05	0.000000000000000000000000000000e+00
-4.844764799950723499932792037725e+03	-3.700865819018421347917635610969e-04	3.297434472581460502887615304779e-05	0.000000000000000000000000000000e+00
-4.844664799950723136134911328554e+03	-3.705842264346640704472668481628e-04	3.320777990021891849271862273696e-05	0.000000000000000000000000000000e+00
-4.844564799950722772337030619383e+03	-3.710798690174580533561454753766e-04	3.344051156017173069079709279983e-05	0.000000000000000000000000000000e+00
-4.844464799950722408539149910212e+03	-3.715735014198626499047628524153e-04	3.367254174859498488947551209094e-05	0.000000000000000000000000000000e+00
-4.844364799950722044741269201040e+03	-3.720651154326440573742729167606e-04	3.390387253435329874187015297693e-05	0.000000000000000000000000000000e+00
-4.844264799950721680943388491869e+03	-3.725547028678533132556305318417e-04	3.413450601219439415473511090227e-05	0.000000000000000000000000000000e+00
-4.844164799950721317145507782698e+03	-3.730422555589832335140587638023e-04	3.436444430268882920019926641153e-05	0.000000000000000000000000000000e+00
-4.844064799950720953347627073526e+03	-3.735277653611250798029730368910e-04	3.459368955216912694004480210985e-05	0.000000000000000000000000000000e+00
-4.843964799950720589549746364355e+03	-3.740112241511249014172535432010e-04	3.482224393266821984736433814867e-05	0.000000000000000000000000000000e+00
-4.843864799950720225751865655184e+03	-3.744926238277395519858659067580e-04	3.505010964185726403570531051201e-05	0.000000000000000000000000000000e+00
-4.843764799950719861953984946012e+03	-3.749719563117925435341559747826e-04	3.527728890298278941438370193140e-05	0.000000000000000000000000000000e+00
-4.843664799950719498156104236841e+03	-3.754492135463294668652756147509e-04	3.550378396480319932249428149795e-05	0.000000000000000000000000000000e+00
-4.843564799950719134358223527670e+03	-3.759243874967731408910653900790e-04	3.572959710152466707546239921278e-05	0.000000000000000000000000000000e+00
-4.843464799950718770560342818499e+03	-3.763974701510784909123941144315e-04	3.595473061273631422765650889062e-05	0.000000000000000000000000000000e+00
-4.843364799950718406762462109327e+03	-3.768684535198872100590639089290e-04	3.617918682334481285259655813924e-05	0.000000000000000000000000000000e+00
-4.843264799950718042964581400156e+03	-3.773373296366818786286290166032e-04	3.640296808350830342054099686422e-05	0.000000000000000000000000000000e+00
-4.843164799950717679166700690985e+03	-3.778040905579399750049973683019e-04	3.662607676856969603608818464302e-05	0.000000000000000000000000000000e+00
-4.843064799950717315368819981813e+03	-3.782687283632875071062717786674e-04	3.684851527898930760194715072764e-05	0.000000000000000000000000000000e+00
-4.842964799950716951570939272642e+03	-3.787312351556523185719393964632e-04	3.707028604027686879019559684778e-05	0.000000000000000000000000000000e+00
-4.842864799950716587773058563471e+03	-3.791916030614170154793007849747e-04	3.729139150292289404476156478019e-05	0.000000000000000000000000000000e+00
-4.842764799950716223975177854300e+03	-3.796498242305716762194645053086e-04	3.751183414232942816765592475292e-05	0.000000000000000000000000000000e+00
-4.842664799950715860177297145128e+03	-3.801058908368662361126899540409e-04	3.773161645874012883137421647817e-05	0.000000000000000000000000000000e+00
-4.842564799950715496379416435957e+03	-3.805597950779623841327525823885e-04	3.795074097716972567504931102000e-05	0.000000000000000000000000000000e+00
-4.842464799950715132581535726786e+03	-3.810115291755852427908746182794e-04	3.816921024733285598435489349711e-05	0.000000000000000000000000000000e+00
-4.842364799950714768783655017614e+03	-3.814610853756747227590040427714e-04	3.838702684357226340263261055163e-05	0.000000000000000000000000000000e+00
-4.842264799950714404985774308443e+03	-3.819084559485364438122245722695e-04	3.860419336478633256818857044657e-05	0.000000000000000000000000000000e+00
-4.842164799950714041187893599272e+03	-3.823536331889924931408397679178e-04	3.882071243435606809797644434212e-05	0.000000000000000000000000000000e+00
-4.842064799950713677390012890100e+03	-3.827966094165316415613709022381e-04	3.903658670007136206360487395983e-05	0.000000000000000000000000000000e+00
-4.841964799950713313592132180929e+03	-3.832373769754592344669030801185e-04	3.925181883405667870867716828798e-05	0.000000000000000000000000000000e+00
-4.841864799950712949794251471758e+03	-3.836759282350468659369968627004e-04	3.946641153269610897361824308760e-05	0.000000000000000000000000000000e+00
-4.841764799950712585996370762587e+03	-3.841122555896814565364050242380e-04	3.968036751655780160425238123345e-05	0.000000000000000000000000000000e+00
-4.841664799950712222198490053415e+03	-3.845463514590143853238979332332e-04	3.989368953031775729160465782108e-05	0.000000000000000000000000000000e+00
-4.841564799950711858400609344244e+03	-3.849782082881097002892423208920e-04	4.010638034268300617171676414330e-05	0.000000000000000000000000000000e+00
-4.841464799950711494602728635073e+03	-3.854078185475923830002886738555e-04	4.031844274631417546174080857035e-05	0.000000000000000000000000000000e+00
-4.841364799950711130804847925901e+03	-3.858351747337961253590810084546e-04	4.052987955774742012725678219631e-05	0.000000000000000000000000000000e+00
-4.841264799950710767006967216730e+03	-3.862602693689106726770976507623e-04	4.074069361731574368586800138914e-05	0.000000000000000000000000000000e+00
-4.841164799950710403209086507559e+03	-3.866830950011289499100575195456e-04	4.095088778906970914707452724457e-05	0.000000000000000000000000000000e+00
-4.841064799950710039411205798388e+03	-3.871036442047934831613142936391e-04	4.116046496069752653589740587492e-05	0.000000000000000000000000000000e+00
-4.840964799950709675613325089216e+03	-3.875219095805428211852505793189e-04	4.136942804344451700025372953284e-05	0.000000000000000000000000000000e+00
-4.840864799950709311815444380045e+03	-3.879378837554574147895858349244e-04	4.157777997203199415966398677647e-05	0.000000000000000000000000000000e+00
-4.840764799950708948017563670874e+03	-3.883515593832048999264894284522e-04	4.178552370457550170891949936625e-05	0.000000000000000000000000000000e+00
-4.840664799950708584219682961702e+03	-3.887629291441854349938023194255e-04	4.199266222250245471055499213442e-05	0.000000000000000000000000000000e+00
-4.840564799950708220421802252531e+03	-3.891719857456761707745207523601e-04	4.219919853046918457612629582698e-05	0.000000000000000000000000000000e+00
-4.840464799950707856623921543360e+03	-3.895787219219756661661713259548e-04	4.240513565627734707871171471183e-05	0.000000000000000000000000000000e+00
-4.840364799950707492826040834188e+03	-3.899831304345477618090998195299e-04	4.261047665078976793553641733148e-05	0.000000000000000000000000000000e+00
-4.840264799950707129028160125017e+03	-3.903852040721649658237824009888e-04	4.281522458784564464555691398751e-05	0.000000000000000000000000000000e+00
-4.840164799950706765230279415846e+03	-3.907849356510517311279195862284e-04	4.301938256417516556837782326639e-05	0.000000000000000000000000000000e+00
-4.840064799950706401432398706675e+03	-3.911823180150268653917922101471e-04	4.322295369931353946823734957228e-05	0.000000000000000000000000000000e+00
-4.839964799950706037634517997503e+03	-3.915773440356459952037260219271e-04	4.342594113551438808921642542593e-05	0.000000000000000000000000000000e+00
-4.839864799950705673836637288332e+03	-3.919700066123433255041441647393e-04	4.362834803766259662936161101143e-05	0.000000000000000000000000000000e+00
-4.839764799950705310038756579161e+03	-3.923602986725729653387506612461e-04	4.383017759318651369350450242024e-05	0.000000000000000000000000000000e+00
-4.839664799950704946240875869989e+03	-3.927482131719500909813880262789e-04	4.403143301196958881620416303981e-05	0.000000000000000000000000000000e+00
-4.839564799950704582442995160818e+03	-3.931337430943913501153741396621e-04	4.423211752626141367349468791481e-05	0.000000000000000000000000000000e+00
-4.839464799950704218645114451647e+03	-3.935168814522551033845132462119e-04	4.443223439058816698343790108083e-05	0.000000000000000000000000000000e+00
-4.839364799950703854847233742476e+03	-3.938976212864811238430207129824e-04	4.463178688166246987174476390514e-05	0.000000000000000000000000000000e+00
-4.839264799950703491049353033304e+03	-3.942759556667298085144701680349e-04	4.483077829829267203125622853754e-05	0.000000000000000000000000000000e+00
-4.839164799950703127251472324133e+03	-3.946518776915210104799802692810e-04	4.502921196129150768891133416183e-05	0.000000000000000000000000000000e+00
-4.839064799950702763453591614962e+03	-3.950253804883724914956411033984e-04	4.522709121338421624789263852939e-05	0.000000000000000000000000000000e+00
-4.838964799950702399655710905790e+03	-3.953964572139378325088543419952e-04	4.542441941911605984231320443101e-05	0.000000000000000000000000000000e+00
-4.838864799950702035857830196619e+03	-3.957651010541439104938044035720e-04	4.562119996475925813323587520998e-05	0.000000000000000000000000000000e+00
-4.838764799950701672059949487448e+03	-3.961313052243280500262778698328e-04	4.581743625821934034602483931664e-05	0.000000000000000000000000000000e+00
-4.838664799950701308262068778276e+03	-3.964950629693744159169621621430e-04	4.601313172894093487782021800747e-05	0.000000000000000000000000000000e+00
-4.838564799950700944464188069105e+03	-3.968563675638504058447442179869e-04	4.620828982781296937008136405112e-05	0.000000000000000000000000000000e+00
-4.838464799950700580666307359934e+03	-3.972152123121421214181625547468e-04	4.640291402707331512751676161344e-05	0.000000000000000000000000000000e+00
-4.838364799950700216868426650763e+03	-3.975715905485896766065334606566e-04	4.659700782021283522581905911508e-05	0.000000000000000000000000000000e+00
-4.838264799950699853070545941591e+03	-3.979254956376220182800995672778e-04	4.679057472187887696578670326808e-05	0.000000000000000000000000000000e+00
-4.838164799950699489272665232420e+03	-3.982769209738910420187663063984e-04	4.698361826777818156877786215375e-05	0.000000000000000000000000000000e+00
-4.838064799950699125474784523249e+03	-3.986258599824055452905124941054e-04	4.717614201457927887613241768605e-05	0.000000000000000000000000000000e+00
-4.837964799950698761676903814077e+03	-3.989723061186645843186060478303e-04	4.736814953981423830355404480663e-05	0.000000000000000000000000000000e+00
-4.837864799950698397879023104906e+03	-3.993162528687902346376248363669e-04	4.755964444177991157572393809971e-05	0.000000000000000000000000000000e+00
-4.837764799950698034081142395735e+03	-3.996576937496600805989344085134e-04	4.775063033943859947851040548272e-05	0.000000000000000000000000000000e+00
-4.837664799950697670283261686563e+03	-3.999966223090390001447536061363e-04	4.794111087231816973382864111031e-05	0.000000000000000000000000000000e+00
-4.837564799950697306485380977392e+03	-4.003330321257106785316770558580e-04	4.813108970041159211583278731972e-05	0.000000000000000000000000000000e+00
-4.837464799950696942687500268221e+03	-4.006669168096085257430027937176e-04	4.832057050407594501854890989279e-05	0.000000000000000000000000000000e+00
-4.837364799950696578889619559050e+03	-4.009982700019460517999736470784e-04	4.850955698393085959363099646247e-05	0.000000000000000000000000000000e+00
-4.837264799950696215091738849878e+03	-4.013270853753469710224754951611e-04	4.869805286075640823450355609836e-05	0.000000000000000000000000000000e+00
-4.837164799950695851293858140707e+03	-4.016533566339744389279975411711e-04	4.888606187539044418315439810563e-05	0.000000000000000000000000000000e+00
-4.837064799950695487495977431536e+03	-4.019770775136601807103753358774e-04	4.907358778862540581210474610607e-05	0.000000000000000000000000000000e+00
-4.836964799950695123698096722364e+03	-4.022982417820328065669044370622e-04	4.926063438110455170023879722940e-05	0.000000000000000000000000000000e+00
-4.836864799950694759900216013193e+03	-4.026168432386458559749109475945e-04	4.944720545321768748886492872430e-05	0.000000000000000000000000000000e+00
-4.836764799950694396102335304022e+03	-4.029328757151051372369099379256e-04	4.963330482499630320284561557642e-05	0.000000000000000000000000000000e+00
-4.836664799950694032304454594851e+03	-4.032463330751957417651121229341e-04	4.981893633600822945701330768387e-05	0.000000000000000000000000000000e+00
-4.836564799950693668506573885679e+03	-4.035572092150083536345184231919e-04	5.000410384525170412765501803953e-05	0.000000000000000000000000000000e+00
-4.836464799950693304708693176508e+03	-4.038654980630652338753627805801e-04	5.018881123104893758049213636774e-05	0.000000000000000000000000000000e+00
-4.836364799950692940910812467337e+03	-4.041711935804455542442514826007e-04	5.037306239093911546878326590537e-05	0.000000000000000000000000000000e+00
-4.836264799950692577112931758165e+03	-4.044742897609102973144334924882e-04	5.055686124157091364044944170608e-05	0.000000000000000000000000000000e+00
-4.836164799950692213315051048994e+03	-4.047747806310264518346586637421e-04	5.074021171859443028653163798580e-05	0.000000000000000000000000000000e+00
-4.836064799950691849517170339823e+03	-4.050726602502908828273842090084e-04	5.092311777655263697493423502571e-05	0.000000000000000000000000000000e+00
-4.835964799950691485719289630651e+03	-4.053679227112537137960035504847e-04	5.110558338877226725429150921975e-05	0.000000000000000000000000000000e+00
-4.835864799950691121921408921480e+03	-4.056605621396408415703371819205e-04	5.128761254725422414312008267956e-05	0.000000000000000000000000000000e+00
-4.835764799950690758123528212309e+03	-4.059505726944763427319062820686e-04	5.146920926256343874162155205276e-05	0.000000000000000000000000000000e+00
-4.835664799950690394325647503138e+03	-4.062379485682039584673597154563e-04	5.165037756371819351866245262350e-05	0.000000000000000000000000000000e+00
-4.835564799950690030527766793966e+03	-4.065226839868083625814665360565e-04	5.183112149807897803656733803912e-05	0.000000000000000000000000000000e+00
-4.835464799950689666729886084795e+03	-4.068047732099356163584791268306e-04	5.201144513123679579856203925026e-05	0.000000000000000000000000000000e+00
-4.835364799950689302932005375624e+03	-4.070842105310132981628445936195e-04	5.219135254690094932392141480193e-05	0.000000000000000000000000000000e+00
-4.835264799950688939134124666452e+03	-4.073609902773699283085040434571e-04	5.237084784678636443719379478523e-05	0.000000000000000000000000000000e+00
-4.835164799950688575336243957281e+03	-4.076351068103538518271056201314e-04	5.254993515050035212754844793359e-05	0.000000000000000000000000000000e+00
-4.835064799950688211538363248110e+03	-4.079065545254516875553485455441e-04	5.272861859542890284593616434528e-05	0.000000000000000000000000000000e+00
-4.834964799950687847740482538939e+03	-4.081753278524061267010236697672e-04	5.290690233662244547742717348804e-05	0.000000000000000000000000000000e+00
-4.834864799950687483942601829767e+03	-4.084414212553331350978591540724e-04	5.308479054668113875136217783002e-05	0.000000000000000000000000000000e+00
-4.834764799950687120144721120596e+03	-4.087048292328387217794971597584e-04	5.326228741563964765547145585600e-05	0.000000000000000000000000000000e+00
-4.834664799950686756346840411425e+03	-4.089655463181349486119497971259e-04	5.343939715085141840648919053791e-05	0.000000000000000000000000000000e+00
-4.834564799950686392548959702253e+03	-4.092235670791556688755119530754e-04	5.361612397687246552979017932827e-05	0.000000000000000000000000000000e+00
-4.834464799950686028751078993082e+03	-4.094788861186712900647188817516e-04	5.379247213534467104804892567671e-05	0.000000000000000000000000000000e+00
-4.834364799950685664953198283911e+03	-4.097314980744034282680865466375e-04	5.396844588487858900265753403502e-05	0.000000000000000000000000000000e+00
-4.834264799950685301155317574739e+03	-4.099813976191385325557881014191e-04	5.414404950093575530790240835088e-05	0.000000000000000000000000000000e+00
-4.834164799950684937357436865568e+03	-4.102285794608412925268958737490e-04	5.431928727571053004295406618773e-05	0.000000000000000000000000000000e+00
-4.834064799950684573559556156397e+03	-4.104730383427671784948853606068e-04	5.449416351801145185287933436769e-05	0.000000000000000000000000000000e+00
-4.833964799950684209761675447226e+03	-4.107147690435747106225961022830e-04	5.466868255314209768241234810304e-05	0.000000000000000000000000000000e+00
-4.833864799950683845963794738054e+03	-4.109537663774368064853459436847e-04	5.484284872278148850006582182282e-05	0.000000000000000000000000000000e+00
-4.833764799950683482165914028883e+03	-4.111900251941518033733935499896e-04	5.501666638486398680247396741905e-05	0.000000000000000000000000000000e+00
-4.833664799950683118368033319712e+03	-4.114235403792537216528801824467e-04	5.519013991345876043786641829136e-05	0.000000000000000000000000000000e+00
-4.833564799950682754570152610540e+03	-4.116543068541220402357938557003e-04	5.536327369864875176230095688013e-05	0.000000000000000000000000000000e+00
-4.833464799950682390772271901369e+03	-4.118823195760908757387386280868e-04	5.553607214640917923370935782579e-05	0.000000000000000000000000000000e+00
-4.833364799950682026974391192198e+03	-4.121075735385573484900745278026e-04	5.570853967848557822001992478889e-05	0.000000000000000000000000000000e+00
-4.833264799950681663176510483027e+03	-4.123300637710897859067316062465e-04	5.588068073227137424509314289622e-05	0.000000000000000000000000000000e+00
-4.833164799950681299378629773855e+03	-4.125497853395347874587428815829e-04	5.605249976068500900126118091649e-05	0.000000000000000000000000000000e+00
-4.833064799950680935580749064684e+03	-4.127667333461241270034514094789e-04	5.622400123204658524715335299327e-05	0.000000000000000000000000000000e+00
-4.832964799950680571782868355513e+03	-4.129809029295808961781966139881e-04	5.639518962995407802465258617630e-05	0.000000000000000000000000000000e+00
-4.832864799950680207984987646341e+03	-4.131922892652248888514798785820e-04	5.656606945315907831366500357895e-05	0.000000000000000000000000000000e+00
-4.832764799950679844187106937170e+03	-4.134008875650774976831525187038e-04	5.673664521544208267722977923064e-05	0.000000000000000000000000000000e+00
-4.832664799950679480389226227999e+03	-4.136066930779661227936261358451e-04	5.690692144548735600202357676203e-05	0.000000000000000000000000000000e+00
-4.832564799950679116591345518827e+03	-4.138097010896277672814536074952e-04	5.707690268675731990041452568185e-05	0.000000000000000000000000000000e+00
-4.832464799950678752793464809656e+03	-4.140099069228120364297152100619e-04	5.724659349736651420791078148653e-05	0.000000000000000000000000000000e+00
-4.832364799950678388995584100485e+03	-4.142073059373835406012098747652e-04	5.741599844995512479974009156791e-05	0.000000000000000000000000000000e+00
-4.832264799950678025197703391314e+03	-4.144018935304238644527774493298e-04	5.758512213156205062150605478166e-05	0.000000000000000000000000000000e+00
-4.832164799950677661399822682142e+03	-4.145936651363324519474484741721e-04	5.775396914349755059150254288269e-05	0.000000000000000000000000000000e+00
-4.832064799950677297601941972971e+03	-4.147826162269273829463767100378e-04	5.792254410121545682215912775881e-05	0.000000000000000000000000000000e+00
-4.831964799950676933804061263800e+03	-4.149687423115451740188164286849e-04	5.809085163418496093688109249698e-05	0.000000000000000000000000000000e+00
-4.831864799950676570006180554628e+03	-4.151520389371400371510134608144e-04	5.825889638576194637722971414462e-05	0.000000000000000000000000000000e+00
-4.831764799950676206208299845457e+03	-4.153325016883824879337927526990e-04	5.842668301305993446307859850997e-05	0.000000000000000000000000000000e+00
-4.831664799950675842410419136286e+03	-4.155101261877574116490596800588e-04	5.859421618682057644311028665740e-05	0.000000000000000000000000000000e+00
-4.831564799950675478612538427114e+03	-4.156849080956613704147806220845e-04	5.876150059128374574576175737306e-05	0.000000000000000000000000000000e+00
-4.831464799950675114814657717943e+03	-4.158568431104993140187686684328e-04	5.892854092405718977303735739426e-05	0.000000000000000000000000000000e+00
-4.831364799950674751016777008772e+03	-4.160259269687805860210572106439e-04	5.909534189598578867103420564355e-05	0.000000000000000000000000000000e+00
-4.831264799950674387218896299601e+03	-4.161921554452143877551872908072e-04	5.926190823102040074838933736423e-05	0.000000000000000000000000000000e+00
-4.831164799950674023421015590429e+03	-4.163555243528044833879742103733e-04	5.942824466608628776638501012286e-05	0.000000000000000000000000000000e+00
-4.831064799950673659623134881258e+03	-4.165160295429434170882965204896e-04	5.959435595095112010071217167884e-05	0.000000000000000000000000000000e+00
-4.830964799950673295825254172087e+03	-4.166736669055058628341470239320e-04	5.976024684809262276126429203060e-05	0.000000000000000000000000000000e+00
-4.830864799950672932027373462915e+03	-4.168284323689413779084889100091e-04	5.992592213256576740227146715689e-05	0.000000000000000000000000000000e+00
-4.830764799950672568229492753744e+03	-4.169803219003666685041342709894e-04	6.009138659186961196672846496902e-05	0.000000000000000000000000000000e+00
-4.830664799950672204431612044573e+03	-4.171293315056569337567760058505e-04	6.025664502581369987369019902701e-05	0.000000000000000000000000000000e+00
-4.830564799950671840633731335402e+03	-4.172754572295367218870421055499e-04	6.042170224638410006359756643235e-05	0.000000000000000000000000000000e+00
-4.830464799950671476835850626230e+03	-4.174186951556700816111378227191e-04	6.058656307760905402031575972543e-05	0.000000000000000000000000000000e+00
-4.830364799950671113037969917059e+03	-4.175590414067500088200757257795e-04	6.075123235542420944109431868441e-05	0.000000000000000000000000000000e+00
-4.830264799950670749240089207888e+03	-4.176964921445872427376022617551e-04	6.091571492753748798829396826626e-05	0.000000000000000000000000000000e+00
-4.830164799950670385442208498716e+03	-4.178310435701984115568208277836e-04	6.108001565329356679408950858701e-05	0.000000000000000000000000000000e+00
-4.830064799950670021644327789545e+03	-4.179626919238934733454027270483e-04	6.124413940353800082320306907846e-05	0.000000000000000000000000000000e+00
-4.829964799950669657846447080374e+03	-4.180914334853625064294946334087e-04	6.140809106048092510729552451210e-05	0.000000000000000000000000000000e+00
-4.829864799950669294048566371202e+03	-4.182172645737617408361053161769e-04	6.157187551756041138991543126835e-05	0.000000000000000000000000000000e+00
-4.829764799950668930250685662031e+03	-4.183401815477989934242974978673e-04	6.173549767930547240574190581697e-05	0.000000000000000000000000000000e+00
-4.829664799950668566452804952860e+03	-4.184601808058185067051848449182e-04	6.189896246119862570269493096120e-05	0.000000000000000000000000000000e+00
-4.829564799950668202654924243689e+03	-4.185772587858848660900823457354e-04	6.206227478953821351855685284349e-05	0.000000000000000000000000000000e+00
-4.829464799950667838857043534517e+03	-4.186914119658663208274618217075e-04	6.222543960130020766156194733654e-05	0.000000000000000000000000000000e+00
-4.829364799950667475059162825346e+03	-4.188026368635176712590384440205e-04	6.238846184399979755055148933351e-05	0.000000000000000000000000000000e+00
-4.829264799950667111261282116175e+03	-4.189109300365620176635761406914e-04	6.255134647555253102173267176767e-05	0.000000000000000000000000000000e+00
-4.829164799950666747463401407003e+03	-4.190162880827721296299326336765e-04	6.271409846413512987478577898059e-05	0.000000000000000000000000000000e+00
-4.829064799950666383665520697832e+03	-4.191187076400510022784751118508e-04	6.287672278804596660579245837042e-05	0.000000000000000000000000000000e+00
-4.828964799950666019867639988661e+03	-4.192181853865118703814096612348e-04	6.303922443556516166940362211335e-05	0.000000000000000000000000000000e+00
-4.828864799950665656069759279490e+03	-4.193147180405571924910468339931e-04	6.320160840481436903288275930279e-05	0.000000000000000000000000000000e+00
-4.828764799950665292271878570318e+03	-4.194083023609573098074154717807e-04	6.336387970361618225938887816184e-05	0.000000000000000000000000000000e+00
-4.828664799950664928473997861147e+03	-4.194989351469281292639212921358e-04	6.352604334935325598818917081090e-05	0.000000000000000000000000000000e+00
-4.828564799950664564676117151976e+03	-4.195866132382082645119192321204e-04	6.368810436882703439158415203991e-05	0.000000000000000000000000000000e+00
-4.828464799950664200878236442804e+03	-4.196713335151353637536564278321e-04	6.385006779811616792370820849811e-05	0.000000000000000000000000000000e+00
-4.828364799950663837080355733633e+03	-4.197530928987218412640203268893e-04	6.401193868243460480867840223240e-05	0.000000000000000000000000000000e+00
-4.828264799950663473282475024462e+03	-4.198318883507297957606574367873e-04	6.417372207598937082061868464322e-05	0.000000000000000000000000000000e+00
-4.828164799950663109484594315290e+03	-4.199077168737451698325713334015e-04	6.433542304183796959292374051387e-05	0.000000000000000000000000000000e+00
-4.828064799950662745686713606119e+03	-4.199805755112513672676344267387e-04	6.449704665174552542950686673251e-05	0.000000000000000000000000000000e+00
-4.827964799950662381888832896948e+03	-4.200504613477020572284703625598e-04	6.465859798604154664528748108765e-05	0.000000000000000000000000000000e+00
-4.827864799950662018090952187777e+03	-4.201173715085932194868156841494e-04	6.482008213347644496118982182509e-05	0.000000000000000000000000000000e+00
-4.827764799950661654293071478605e+03	-4.201813031605345391365780027826e-04	6.498150419107767542838127727833e-05	0.000000000000000000000000000000e+00
-4.827664799950661290495190769434e+03	-4.202422535113200965754820526143e-04	6.514286926400559174944043805411e-05	0.000000000000000000000000000000e+00
-4.827564799950660926697310060263e+03	-4.203002198099981901249777571650e-04	6.530418246540900344392771570412e-05	0.000000000000000000000000000000e+00
-4.827464799950660562899429351091e+03	-4.203551993469406165490620530534e-04	6.546544891628042130583137181432e-05	0.000000000000000000000000000000e+00
-4.827364799950660199101548641920e+03	-4.204071894539111384214713496021e-04	6.562667374531100470541611358044e-05	0.000000000000000000000000000000e+00
-4.827264799950659835303667932749e+03	-4.204561875041331925513532485894e-04	6.578786208874519718294709980100e-05	0.000000000000000000000000000000e+00
-4.827164799950659471505787223577e+03	-4.205021909123568394674175241477e-04	6.594901909023510454439798156301e-05	0.000000000000000000000000000000e+00
-4.827064799950659107707906514406e+03	-4.205451971349252250111094841856e-04	6.611014990069452059145288513875e-05	0.000000000000000000000000000000e+00
-4.826964799950658743910025805235e+03	-4.205852036698399035175022220301e-04	6.627125967815273601107389778164e-05	0.000000000000000000000000000000e+00
-4.826864799950658380112145096064e+03	-4.206222080568258357355371224173e-04	6.643235358760802200441680787080e-05	0.000000000000000000000000000000e+00
-4.826764799950658016314264386892e+03	-4.206562078773953567562005062541e-04	6.659343680088080220762225547304e-05	0.000000000000000000000000000000e+00
-4.826664799950657652516383677721e+03	-4.206872007549114934193967840770e-04	6.675451449646660777217238580405e-05	0.000000000000000000000000000000e+00
-4.826564799950657288718502968550e+03	-4.207151843546505769894094939332e-04	6.691559185938873428965006917579e-05	0.000000000000000000000000000000e+00
-4.826464799950656924920622259378e+03	-4.207401563838641510989502236839e-04	6.707667408105060056090068743018e-05	0.000000000000000000000000000000e+00
-4.826364799950656561122741550207e+03	-4.207621145918399581213609206287e-04	6.723776635908786341970511113431e-05	0.000000000000000000000000000000e+00
-4.826264799950656197324860841036e+03	-4.207810567699623834417299583777e-04	6.739887389722026150590955539954e-05	0.000000000000000000000000000000e+00
-4.826164799950655833526980131865e+03	-4.207969807517720323662702153200e-04	6.756000190510320154053947039330e-05	0.000000000000000000000000000000e+00
-4.826064799950655469729099422693e+03	-4.208098844130246023002850375150e-04	6.772115559817904644531599833712e-05	0.000000000000000000000000000000e+00
-4.825964799950655105931218713522e+03	-4.208197656717489959846134617294e-04	6.788234019752821372679224554147e-05	0.000000000000000000000000000000e+00
-4.825864799950654742133338004351e+03	-4.208266224883046215804460743470e-04	6.804356092971994859983780878920e-05	0.000000000000000000000000000000e+00
-4.825764799950654378335457295179e+03	-4.208304528654380422328373789753e-04	6.820482302666290737574311675573e-05	0.000000000000000000000000000000e+00
-4.825664799950654014537576586008e+03	-4.208312548483388124825887999236e-04	6.836613172545542914219918184671e-05	0.000000000000000000000000000000e+00
-4.825564799950653650739695876837e+03	-4.208290265246946099467195701038e-04	6.852749226823564481295147921003e-05	0.000000000000000000000000000000e+00
-4.825464799950653286941815167665e+03	-4.208237660247454996371996305271e-04	6.868890990203126091680208009649e-05	0.000000000000000000000000000000e+00
-4.825364799950652923143934458494e+03	-4.208154715213375477583790384983e-04	6.885038987860915365123160025718e-05	0.000000000000000000000000000000e+00
-4.825264799950652559346053749323e+03	-4.208041412299755681426793874067e-04	6.901193745432473254305949517118e-05	0.000000000000000000000000000000e+00
-4.825164799950652195548173040152e+03	-4.207897734088752723750903594890e-04	6.917355788997103305856123389717e-05	0.000000000000000000000000000000e+00
-4.825064799950651831750292330980e+03	-4.207723663590145525559282901895e-04	6.933525645062763303073244403052e-05	0.000000000000000000000000000000e+00
-4.824964799950651467952411621809e+03	-4.207519184241838424917481198406e-04	6.949703840550927093095562314673e-05	0.000000000000000000000000000000e+00
-4.824864799950651104154530912638e+03	-4.207284279910359909952777268671e-04	6.965890902781434216792244562555e-05	0.000000000000000000000000000000e+00
-4.824764799950650740356650203466e+03	-4.207018934891353220337228968617e-04	6.982087359457308367843147989262e-05	0.000000000000000000000000000000e+00
-4.824664799950650376558769494295e+03	-4.206723133910056106748998061562e-04	6.998293738649559588786003283545e-05	0.000000000000000000000000000000e+00
-4.824564799950650012760888785124e+03	-4.206396862121777879828243840166e-04	7.014510568781963427767434104965e-05	0.000000000000000000000000000000e+00
-4.824464799950649648963008075953e+03	-4.206040105112364532909119407833e-04	7.030738378615818411250526498435e-05	0.000000000000000000000000000000e+00
-4.824364799950649285165127366781e+03	-4.205652848898657359538733047088e-04	7.046977697234684543184379812431e-05	0.000000000000000000000000000000e+00
-4.824264799950648921367246657610e+03	-4.205235079928945607884160917678e-04	7.063229054029102830635639120871e-05	0.000000000000000000000000000000e+00
-4.824164799950648557569365948439e+03	-4.204786785083408293117734899624e-04	7.079492978681291770123862328035e-05	0.000000000000000000000000000000e+00
-4.824064799950648193771485239267e+03	-4.204307951674551672993640494269e-04	7.095770001149823505166153170265e-05	0.000000000000000000000000000000e+00
-4.823964799950647829973604530096e+03	-4.203798567447634797200617384760e-04	7.112060651654285076041922541989e-05	0.000000000000000000000000000000e+00
-4.823864799950647466175723820925e+03	-4.203258620581091804108142540031e-04	7.128365460659919340766915718532e-05	0.000000000000000000000000000000e+00
-4.823764799950647102377843111753e+03	-4.202688099686943375490888463730e-04	7.144684958862244212023789868837e-05	0.000000000000000000000000000000e+00
-4.823664799950646738579962402582e+03	-4.202086993811200059736887801876e-04	7.161019677171655631060104285623e-05	0.000000000000000000000000000000e+00
-4.823564799950646374782081693411e+03	-4.201455292434260174044835522977e-04	7.177370146698015633806438939857e-05	0.000000000000000000000000000000e+00
-4.823464799950646010984200984240e+03	-4.200792985471297948801838728627e-04	7.193736898735216022445632111371e-05	0.000000000000000000000000000000e+00
-4.823364799950645647186320275068e+03	-4.200100063272645166748131551060e-04	7.210120464745732550213008771323e-05	0.000000000000000000000000000000e+00
-4.823264799950645283388439565897e+03	-4.199376516624162502221151438420e-04	7.226521376345153356395012433921e-05	0.000000000000000000000000000000e+00
-4.823164799950644919590558856726e+03	-4.198622336747605981489839255261e-04	7.242940165286701980316974580631e-05	0.000000000000000000000000000000e+00
-4.823064799950644555792678147554e+03	-4.197837515300983685269387013506e-04	7.259377363445734625529287553647e-05	0.000000000000000000000000000000e+00
-4.822964799950644191994797438383e+03	-4.197022044378904861820778204873e-04	7.275833502804221160960990166799e-05	0.000000000000000000000000000000e+00
-4.822864799950643828196916729212e+03	-4.196175916512921450635120734773e-04	7.292309115435222056315206495825e-05	0.000000000000000000000000000000e+00
-4.822764799950643464399036020041e+03	-4.195299124671862558803858700429e-04	7.308804733487334146652125710375e-05	0.000000000000000000000000000000e+00
-4.822664799950643100601155310869e+03	-4.194391662262157553266173071194e-04	7.325320889169136396971981906034e-05	0.000000000000000000000000000000e+00
-4.822564799950642736803274601698e+03	-4.193453523128155358348778669608e-04	7.341858114733607206491006191840e-05	0.000000000000000000000000000000e+00
-4.822464799950642373005393892527e+03	-4.192484701552433995486168782918e-04	7.358416942462541712917378777803e-05	0.000000000000000000000000000000e+00
-4.822364799950642009207513183355e+03	-4.191485192256101449323479890552e-04	7.374997904650940636420153317943e-05	0.000000000000000000000000000000e+00
-4.822264799950641645409632474184e+03	-4.190454990399089486505235235825e-04	7.391601533591397768345465646433e-05	0.000000000000000000000000000000e+00
-4.822164799950641281611751765013e+03	-4.189394091580439342947794756356e-04	7.408228361558467131142008410549e-05	0.000000000000000000000000000000e+00
-4.822064799950640917813871055841e+03	-4.188302491838578737494425130450e-04	7.424878920793020651517496455440e-05	0.000000000000000000000000000000e+00
-4.821964799950640554015990346670e+03	-4.187180187651592922458421153209e-04	7.441553743486590925815260533227e-05	0.000000000000000000000000000000e+00
-4.821864799950640190218109637499e+03	-4.186027175937484892144502257594e-04	7.458253361765703143369116157047e-05	0.000000000000000000000000000000e+00
-4.821764799950639826420228928328e+03	-4.184843454054429086157174122462e-04	7.474978307676194812583791993177e-05	0.000000000000000000000000000000e+00
-4.821664799950639462622348219156e+03	-4.183629019801016961192796639324e-04	7.491729113167524644993633398116e-05	0.000000000000000000000000000000e+00
-4.821564799950639098824467509985e+03	-4.182383871416494973416444480563e-04	7.508506310077067886794149886853e-05	0.000000000000000000000000000000e+00
-4.821464799950638735026586800814e+03	-4.181108007580993345120301540874e-04	7.525310430114404874109984566743e-05	0.000000000000000000000000000000e+00
-4.821364799950638371228706091642e+03	-4.179801427415747241966847980166e-04	7.542142004845594680483011895689e-05	0.000000000000000000000000000000e+00
-4.821264799950638007430825382471e+03	-4.178464130483310360816839867937e-04	7.559001565677443343349573012802e-05	0.000000000000000000000000000000e+00
-4.821164799950637643632944673300e+03	-4.177096116787759843939908943611e-04	7.575889643841755827485123786502e-05	0.000000000000000000000000000000e+00
-4.821064799950637279835063964128e+03	-4.175697386774893061708868735593e-04	7.592806770379586633196167255733e-05	0.000000000000000000000000000000e+00
-4.820964799950636916037183254957e+03	-4.174267941332417347979899524546e-04	7.609753476125474141479598788607e-05	0.000000000000000000000000000000e+00
-4.820864799950636552239302545786e+03	-4.172807781790130519754267179877e-04	7.626730291691669538171188813536e-05	0.000000000000000000000000000000e+00
-4.820764799950636188441421836615e+03	-4.171316909920092181121575869440e-04	7.643737747452358961830487515954e-05	0.000000000000000000000000000000e+00
-4.820664799950635824643541127443e+03	-4.169795327936790148293244584465e-04	7.660776373527873454351289073117e-05	0.000000000000000000000000000000e+00
-4.820564799950635460845660418272e+03	-4.168243038497296032614258809446e-04	7.677846699768893490561233461378e-05	0.000000000000000000000000000000e+00
-4.820464799950635097047779709101e+03	-4.166660044701413776260801036244e-04	7.694949255740645376305114622184e-05	0.000000000000000000000000000000e+00
-4.820364799950634733249898999929e+03	-4.165046350091819514320501394167e-04	7.712084570707093580770041807426e-05	0.000000000000000000000000000000e+00
-4.820264799950634369452018290758e+03	-4.163401958654193305356394638750e-04	7.729253173615122226788876069747e-05	0.000000000000000000000000000000e+00
-4.820164799950634005654137581587e+03	-4.161726874817343814656755984771e-04	7.746455593078712515385519932209e-05	0.000000000000000000000000000000e+00
-4.820064799950633641856256872416e+03	-4.160021103453323781766470812471e-04	7.763692357363112018803913416676e-05	0.000000000000000000000000000000e+00
-4.819964799950633278058376163244e+03	-4.158284649877536272299938246988e-04	7.780963994369001263031598858433e-05	0.000000000000000000000000000000e+00
-4.819864799950632914260495454073e+03	-4.156517519848835508743112310270e-04	7.798271031616656244565138900171e-05	0.000000000000000000000000000000e+00
-4.819764799950632550462614744902e+03	-4.154719719569617401334904460697e-04	7.815613996230098749901094024040e-05	0.000000000000000000000000000000e+00
-4.819664799950632186664734035730e+03	-4.152891255685901947432292491413e-04	7.832993414921249385532431297463e-05	0.000000000000000000000000000000e+00
-4.819564799950631822866853326559e+03	-4.151032135287408041460222030139e-04	7.850409813974076542186786298316e-05	0.000000000000000000000000000000e+00
-4.819464799950631459068972617388e+03	-4.149142365907621237547386883193e-04	7.867863719228733161790284578174e-05	0.000000000000000000000000000000e+00
-4.819364799950631095271091908216e+03	-4.147221955523850128039198281726e-04	7.885355656065701635947656766845e-05	0.000000000000000000000000000000e+00
-4.819264799950630731473211199045e+03	-4.145270912557277843100977943180e-04	7.902886149389923796642482001218e-05	0.000000000000000000000000000000e+00
-4.819164799950630367675330489874e+03	-4.143289245873003792501598763209e-04	7.920455723614937683201009388512e-05	0.000000000000000000000000000000e+00
-4.819064799950630003877449780703e+03	-4.141276964780075649577573138060e-04	7.938064902647008888245117042004e-05	0.000000000000000000000000000000e+00
-4.818964799950629640079569071531e+03	-4.139234079031517540489537587689e-04	7.955714209869255127381693082356e-05	0.000000000000000000000000000000e+00
-4.818864799950629276281688362360e+03	-4.137160598824344138850495067317e-04	7.973404168125777585155594673338e-05	0.000000000000000000000000000000e+00
-4.818764799950628912483807653189e+03	-4.135056534799571507747539822475e-04	7.991135299705780063728166595638e-05	0.000000000000000000000000000000e+00
-4.818664799950628548685926944017e+03	-4.132921898042217641842943631758e-04	8.008908126327698973577484675701e-05	0.000000000000000000000000000000e+00
-4.818564799950628184888046234846e+03	-4.130756700081294335857862165540e-04	8.026723169123325192682305573300e-05	0.000000000000000000000000000000e+00
-4.818464799950627821090165525675e+03	-4.128560952889791463640833946158e-04	8.044580948621925925706016569094e-05	0.000000000000000000000000000000e+00
-4.818364799950627457292284816504e+03	-4.126334668884652583618899424067e-04	8.062481984734367918433300959080e-05	0.000000000000000000000000000000e+00
-4.818264799950627093494404107332e+03	-4.124077860926743496934598898207e-04	8.080426796737243382712234662790e-05	0.000000000000000000000000000000e+00
-4.818164799950626729696523398161e+03	-4.121790542320810505662331824084e-04	8.098415903256991855638236010861e-05	0.000000000000000000000000000000e+00
-4.818064799950626365898642688990e+03	-4.119472726815432165811681208822e-04	8.116449822254026124496162353239e-05	0.000000000000000000000000000000e+00
-4.817964799950626002100761979818e+03	-4.117124428602961824612271879431e-04	8.134529071006862217460553488024e-05	0.000000000000000000000000000000e+00
-4.817864799950625638302881270647e+03	-4.114745662319462568383421352536e-04	8.152654166096242618032297055919e-05	0.000000000000000000000000000000e+00
-4.817764799950625274505000561476e+03	-4.112336443044632954685324577326e-04	8.170825623389270321497018789714e-05	0.000000000000000000000000000000e+00
-4.817664799950624910707119852304e+03	-4.109896786301725697156117522724e-04	8.189043958023542891383472763778e-05	0.000000000000000000000000000000e+00
-4.817564799950624546909239143133e+03	-4.107426708057456050428302152255e-04	8.207309684391286515921931643547e-05	0.000000000000000000000000000000e+00
-4.817464799950624183111358433962e+03	-4.104926224721904231933222728657e-04	8.225623316123496840766154969415e-05	0.000000000000000000000000000000e+00
-4.817364799950623819313477724791e+03	-4.102395353148409170088162234435e-04	8.243985366074081156968073047508e-05	0.000000000000000000000000000000e+00
-4.817264799950623455515597015619e+03	-4.099834110633451952562800180146e-04	8.262396346304006009963333267976e-05	0.000000000000000000000000000000e+00
-4.817164799950623091717716306448e+03	-4.097242514916533311433721742389e-04	8.280856768065448874314993243928e-05	0.000000000000000000000000000000e+00
-4.817064799950622727919835597277e+03	-4.094620584180040808418288289516e-04	8.299367141785951183709929557253e-05	0.000000000000000000000000000000e+00
-4.816964799950622364121954888105e+03	-4.091968337049110599097645479816e-04	8.317927977052584913482402573237e-05	0.000000000000000000000000000000e+00
-4.816864799950622000324074178934e+03	-4.089285792591477270915834019149e-04	8.336539782596111031621327613905e-05	0.000000000000000000000000000000e+00
-4.816764799950621636526193469763e+03	-4.086572970317317718066951748312e-04	8.355203066275159633820995841447e-05	0.000000000000000000000000000000e+00
-4.816664799950621272728312760592e+03	-4.083829890179087426967108331866e-04	8.373918335060403302268217107240e-05	0.000000000000000000000000000000e+00
-4.816564799950620908930432051420e+03	-4.081056572571345377603568849167e-04	8.392686095018742661703903262804e-05	0.000000000000000000000000000000e+00
-4.816464799950620545132551342249e+03	-4.078253038330572981771948715135e-04	8.411506851297496001242798291386e-05	0.000000000000000000000000000000e+00
-4.816364799950620181334670633078e+03	-4.075419308734985973999287445224e-04	8.430381108108602448720364508361e-05	0.000000000000000000000000000000e+00
-4.816264799950619817536789923906e+03	-4.072555405504333834142138837109e-04	8.449309368712822434534237547865e-05	0.000000000000000000000000000000e+00
-4.816164799950619453738909214735e+03	-4.069661350799694331074884967592e-04	8.468292135403955773770984238880e-05	0.000000000000000000000000000000e+00
-4.816064799950619089941028505564e+03	-4.066737167223258850659584062726e-04	8.487329909493062458838291695074e-05	0.000000000000000000000000000000e+00
-4.815964799950618726143147796392e+03	-4.063782877818110134300610969404e-04	8.506423191292692938866165652811e-05	0.000000000000000000000000000000e+00
-4.815864799950618362345267087221e+03	-4.060798506067989175477572771911e-04	8.525572480101129241129853664205e-05	0.000000000000000000000000000000e+00
-4.815764799950617998547386378050e+03	-4.057784075897056695267361980939e-04	8.544778274186631513483630717687e-05	0.000000000000000000000000000000e+00
-4.815664799950617634749505668879e+03	-4.054739611669644860046657353081e-04	8.564041070771699474574456534270e-05	0.000000000000000000000000000000e+00
-4.815564799950617270951624959707e+03	-4.051665138190001951880303554532e-04	8.583361366017339285066495291332e-05	0.000000000000000000000000000000e+00
-4.815464799950616907153744250536e+03	-4.048560680702026196887965969751e-04	8.602739655007343971392791415198e-05	0.000000000000000000000000000000e+00
-4.815364799950616543355863541365e+03	-4.045426264888993630498836839848e-04	8.622176431732581981023239015016e-05	0.000000000000000000000000000000e+00
-4.815264799950616179557982832193e+03	-4.042261916873277289088961516939e-04	8.641672189075299290259707385431e-05	0.000000000000000000000000000000e+00
-4.815164799950615815760102123022e+03	-4.039067663216057185900098591702e-04	8.661227418793432354052891364304e-05	0.000000000000000000000000000000e+00
-4.815064799950615451962221413851e+03	-4.035843530917023239644458865172e-04	8.680842611504930542588170938600e-05	0.000000000000000000000000000000e+00
-4.814964799950615088164340704679e+03	-4.032589547414068987390978193730e-04	8.700518256672093485651342525955e-05	0.000000000000000000000000000000e+00
-4.814864799950614724366459995508e+03	-4.029305740582976081733124207318e-04	8.720254842585923324774221931932e-05	0.000000000000000000000000000000e+00
-4.814764799950614360568579286337e+03	-4.025992138737093909046926842876e-04	8.740052856350481031138394127922e-05	0.000000000000000000000000000000e+00
-4.814664799950613996770698577166e+03	-4.022648770627006739424025294483e-04	8.759912783867264407522412739127e-05	0.000000000000000000000000000000e+00
-4.814564799950613632972817867994e+03	-4.019275665440195997694938778722e-04	8.779835109819598287523439994473e-05	0.000000000000000000000000000000e+00
-4.814464799950613269174937158823e+03	-4.015872852800691150329526202256e-04	8.799820317657034221547895924687e-05	0.000000000000000000000000000000e+00
-4.814364799950612905377056449652e+03	-4.012440362768715713427669644631e-04	8.819868889579771846845557270456e-05	0.000000000000000000000000000000e+00
-4.814264799950612541579175740480e+03	-4.008978225840322418688232986028e-04	8.839981306523088389059950031879e-05	0.000000000000000000000000000000e+00
-4.814164799950612177781295031309e+03	-4.005486472947020247861726893746e-04	8.860158048141784426811329300477e-05	0.000000000000000000000000000000e+00
-4.814064799950611813983414322138e+03	-4.001965135455394961989938895641e-04	8.880399592794647274564961980658e-05	0.000000000000000000000000000000e+00
-4.813964799950611450185533612967e+03	-3.998414245166720414927097326796e-04	8.900706417528930628531996793740e-05	0.000000000000000000000000000000e+00
-4.813864799950611086387652903795e+03	-3.994833834316560651142569149386e-04	8.921078998064847765097490350783e-05	0.000000000000000000000000000000e+00
-4.813764799950610722589772194624e+03	-3.991223935574363872007264131270e-04	8.941517808780082357533736114874e-05	0.000000000000000000000000000000e+00
-4.813664799950610358791891485453e+03	-3.987584582043051523170262839812e-04	8.962023322694315555746180645968e-05	0.000000000000000000000000000000e+00
-4.813564799950609994994010776281e+03	-3.983915807258593287307202324143e-04	8.982596011453772039557358342066e-05	0.000000000000000000000000000000e+00
-4.813464799950609631196130067110e+03	-3.980217645189579908464316826411e-04	9.003236345315780979770697856068e-05	0.000000000000000000000000000000e+00
-4.813364799950609267398249357939e+03	-3.976490130236781921774236181477e-04	9.023944793133360038530493829612e-05	0.000000000000000000000000000000e+00
-4.813264799950608903600368648767e+03	-3.972733297232705672666353002853e-04	9.044721822339808856450887875056e-05	0.000000000000000000000000000000e+00
-4.813164799950608539802487939596e+03	-3.968947181441137409853292528084e-04	9.065567898933329644799161695090e-05	0.000000000000000000000000000000e+00
-4.813064799950608176004607230425e+03	-3.965131818556680331003261308354e-04	9.086483487461664040711617484902e-05	0.000000000000000000000000000000e+00
-4.812964799950607812206726521254e+03	-3.961287244704282954795016014060e-04	9.107469051006746225442045616916e-05	0.000000000000000000000000000000e+00
-4.812864799950607448408845812082e+03	-3.957413496438759903557624841852e-04	9.128525051169381792411788856256e-05	0.000000000000000000000000000000e+00
-4.812764799950607084610965102911e+03	-3.953510610744305096495021523140e-04	9.149651948053938812534247038144e-05	0.000000000000000000000000000000e+00
-4.812664799950606720813084393740e+03	-3.949578625033995185091006963063e-04	9.170850200253068715099125096657e-05	0.000000000000000000000000000000e+00
-4.812564799950606357015203684568e+03	-3.945617577149284856997957238178e-04	9.192120264832440721183837162300e-05	0.000000000000000000000000000000e+00
-4.812464799950605993217322975397e+03	-3.941627505359495634712496681118e-04	9.213462597315497961108360369664e-05	0.000000000000000000000000000000e+00
-4.812364799950605629419442266226e+03	-3.937608448361294916431618595709e-04	9.234877651668239341691685195812e-05	0.000000000000000000000000000000e+00
-4.812264799950605265621561557055e+03	-3.933560445278167969594684816315e-04	9.256365880284020387046284294996e-05	0.000000000000000000000000000000e+00
-4.812164799950604901823680847883e+03	-3.929483535659879624504786654882e-04	9.277927733968377118668746650343e-05	0.000000000000000000000000000000e+00
-4.812064799950604538025800138712e+03	-3.925377759481931631141415905972e-04	9.299563661923870264321145828745e-05	0.000000000000000000000000000000e+00
-4.811964799950604174227919429541e+03	-3.921243157145007005547066025741e-04	9.321274111734956571966720373368e-05	0.000000000000000000000000000000e+00
-4.811864799950603810430038720369e+03	-3.917079769474411123607315854400e-04	9.343059529352880452496288299358e-05	0.000000000000000000000000000000e+00
-4.811764799950603446632158011198e+03	-3.912887637719500888607015998133e-04	9.364920359080588661750826906527e-05	0.000000000000000000000000000000e+00
-4.811664799950603082834277302027e+03	-3.908666803553106851472354055232e-04	9.386857043557672087598364729644e-05	0.000000000000000000000000000000e+00
-4.811564799950602719036396592855e+03	-3.904417309070948825799884929211e-04	9.408870023745327865801607591933e-05	0.000000000000000000000000000000e+00
-4.811464799950602355238515883684e+03	-3.900139196791041202964922529617e-04	9.430959738911352666698023616831e-05	0.000000000000000000000000000000e+00
-4.811364799950601991440635174513e+03	-3.895832509653091219915810317076e-04	9.453126626615150889659799915421e-05	0.000000000000000000000000000000e+00
-4.811264799950601627642754465342e+03	-3.891497291017889637552984449798e-04	9.475371122692776738871689445887e-05	0.000000000000000000000000000000e+00
-4.811164799950601263844873756170e+03	-3.887133584666691119187398317791e-04	9.497693661242002048910454403696e-05	0.000000000000000000000000000000e+00
-4.811064799950600900046993046999e+03	-3.882741434800589187988084649561e-04	9.520094674607405794367759321872e-05	0.000000000000000000000000000000e+00
-4.810964799950600536249112337828e+03	-3.878320886039881968711251492010e-04	9.542574593365489349274660701994e-05	0.000000000000000000000000000000e+00
-4.810864799950600172451231628656e+03	-3.873871983423429255811998306314e-04	9.565133846309824272591271210331e-05	0.000000000000000000000000000000e+00
-4.810764799950599808653350919485e+03	-3.869394772408001992140824665256e-04	9.587772860436223132992589190948e-05	0.000000000000000000000000000000e+00
-4.810664799950599444855470210314e+03	-3.864889298867624700326017794794e-04	9.610492060927940149214071530182e-05	0.000000000000000000000000000000e+00
-4.810564799950599081057589501143e+03	-3.860355609092908156336487746074e-04	9.633291871140897580198803051843e-05	0.000000000000000000000000000000e+00
-4.810464799950598717259708791971e+03	-3.855793749790375557831567654432e-04	9.656172712588940575551693656919e-05	0.000000000000000000000000000000e+00
-4.810364799950598353461828082800e+03	-3.851203768081778934691261628842e-04	9.679135004929121841553418814641e-05	0.000000000000000000000000000000e+00
-4.810264799950597989663947373629e+03	-3.846585711503409054333457728347e-04	9.702179165947014767481387798043e-05	0.000000000000000000000000000000e+00
-4.810164799950597625866066664457e+03	-3.841939628005397195514847297204e-04	9.725305611542056367490455270897e-05	0.000000000000000000000000000000e+00
-4.810064799950597262068185955286e+03	-3.837265565951008248514464415990e-04	9.748514755712917327547945012256e-05	0.000000000000000000000000000000e+00
-4.809964799950596898270305246115e+03	-3.832563574115925683800931711431e-04	9.771807010542905933686563813012e-05	0.000000000000000000000000000000e+00
-4.809864799950596534472424536943e+03	-3.827833701687529473385585010448e-04	9.795182786185400460564343116943e-05	0.000000000000000000000000000000e+00
-4.809764799950596170674543827772e+03	-3.823075998264166422760390595670e-04	9.818642490849311375584324013133e-05	0.000000000000000000000000000000e+00
-4.809664799950595806876663118601e+03	-3.818290513854409118713051363159e-04	9.842186530784574713826701186647e-05	0.000000000000000000000000000000e+00
-4.809564799950595443078782409430e+03	-3.813477298876312708737768009115e-04	9.865815310267677979046141434338e-05	0.000000000000000000000000000000e+00
-4.809464799950595079280901700258e+03	-3.808636404156658670019930390538e-04	9.889529231587219925986992352662e-05	0.000000000000000000000000000000e+00
-4.809364799950594715483020991087e+03	-3.803767880930192073207773972854e-04	9.913328695029494737247371949351e-05	0.000000000000000000000000000000e+00
-4.809264799950594351685140281916e+03	-3.798871780838852883072087607275e-04	9.937214098864118212977442068379e-05	0.000000000000000000000000000000e+00
-4.809164799950593987887259572744e+03	-3.793948155930997501346368938613e-04	9.961185839329679710379278345656e-05	0.000000000000000000000000000000e+00
-4.809064799950593624089378863573e+03	-3.788997058660612178050686171815e-04	9.985244310619429319777345943621e-05	0.000000000000000000000000000000e+00
-4.808964799950593260291498154402e+03	-3.784018541886519375501418682717e-04	1.000938990486700163251229667161e-04	0.000000000000000000000000000000e+00
-4.808864799950592896493617445230e+03	-3.779012658871576542905790230265e-04	1.003362301213216796914179385070e-04	0.000000000000000000000000000000e+00
-4.808764799950592532695736736059e+03	-3.773979463281865675237936041952e-04	1.005794402038662655471737417123e-04	0.000000000000000000000000000000e+00
-4.808664799950592168897856026888e+03	-3.768919009185876909003021228983e-04	1.008235331549982522012648411547e-04	0.000000000000000000000000000000e+00
-4.808564799950591805099975317717e+03	-3.763831351053683444383979317394e-04	1.010685128122481934000512215910e-04	0.000000000000000000000000000000e+00
-4.808464799950591441302094608545e+03	-3.758716543756107793770870895145e-04	1.013143829918416771772651796546e-04	0.000000000000000000000000000000e+00
-4.808364799950591077504213899374e+03	-3.753574642563880440875034860682e-04	1.015611474885585828594955493109e-04	0.000000000000000000000000000000e+00
-4.808264799950590713706333190203e+03	-3.748405703146792536731291001217e-04	1.018088100755927582000137654461e-04	0.000000000000000000000000000000e+00
-4.808164799950590349908452481031e+03	-3.743209781572838837880590201479e-04	1.020573745044120217732516731068e-04	0.000000000000000000000000000000e+00
-4.808064799950589986110571771860e+03	-3.737986934307354139339629739425e-04	1.023068445046185177349853945294e-04	0.000000000000000000000000000000e+00
-4.807964799950589622312691062689e+03	-3.732737218212141033953088697928e-04	1.025572237838094907108610343016e-04	0.000000000000000000000000000000e+00
-4.807864799950589258514810353518e+03	-3.727460690544588998128483492422e-04	1.028085160274383859455721301757e-04	0.000000000000000000000000000000e+00
-4.807764799950588894716929644346e+03	-3.722157408956790224964505942040e-04	1.030607248986763560278517859459e-04	0.000000000000000000000000000000e+00
-4.807664799950588530919048935175e+03	-3.716827431494641362751119029184e-04	1.033138540382741064286437060460e-04	0.000000000000000000000000000000e+00
-4.807564799950588167121168226004e+03	-3.711470816596942542964221445345e-04	1.035679070644241882726693804173e-04	0.000000000000000000000000000000e+00
-4.807464799950587803323287516832e+03	-3.706087623094486650440759767378e-04	1.038228875726236028181198589593e-04	0.000000000000000000000000000000e+00
-4.807364799950587439525406807661e+03	-3.700677910209141004138633235243e-04	1.040787991355368531697436762506e-04	0.000000000000000000000000000000e+00
-4.807264799950587075727526098490e+03	-3.695241737552922532683563616729e-04	1.043356453028593483576408340596e-04	0.000000000000000000000000000000e+00
-4.807164799950586711929645389318e+03	-3.689779165127063192096412702625e-04	1.045934296011812546494529341246e-04	0.000000000000000000000000000000e+00
-4.807064799950586348131764680147e+03	-3.684290253321070504610723617134e-04	1.048521555338516721232050565860e-04	0.000000000000000000000000000000e+00
-4.806964799950585984333883970976e+03	-3.678775062911776713367451030479e-04	1.051118265808432855785981008268e-04	0.000000000000000000000000000000e+00
-4.806864799950585620536003261805e+03	-3.673233655062385768705346400509e-04	1.053724461986173678140071841014e-04	0.000000000000000000000000000000e+00
-4.806764799950585256738122552633e+03	-3.667666091321507304025273388248e-04	1.056340178199892301368761904357e-04	0.000000000000000000000000000000e+00
-4.806664799950584892940241843462e+03	-3.662072433622185732744747088674e-04	1.058965448539940523448726894529e-04	0.000000000000000000000000000000e+00
-4.806564799950584529142361134291e+03	-3.656452744280922297938352105717e-04	1.061600306857531734929661615396e-04	0.000000000000000000000000000000e+00
-4.806464799950584165344480425119e+03	-3.650807085996688448360780743229e-04	1.064244786763407621312665929381e-04	0.000000000000000000000000000000e+00
-4.806364799950583801546599715948e+03	-3.645135521849931625054663797414e-04	1.066898921626508931186777529021e-04	0.000000000000000000000000000000e+00
-4.806264799950583437748719006777e+03	-3.639438115301574542745366436236e-04	1.069562744572651394325824014686e-04	0.000000000000000000000000000000e+00
-4.806164799950583073950838297606e+03	-3.633714930192006339719490437545e-04	1.072236288483204621341249307420e-04	0.000000000000000000000000000000e+00
-4.806064799950582710152957588434e+03	-3.627966030740065596187082785917e-04	1.074919585993776695396345610689e-04	0.000000000000000000000000000000e+00
-4.805964799950582346355076879263e+03	-3.622191481542017389531895599220e-04	1.077612669492902152052274389327e-04	0.000000000000000000000000000000e+00
-4.805864799950581982557196170092e+03	-3.616391347570522218045352413895e-04	1.080315571120734295922777290500e-04	0.000000000000000000000000000000e+00
-4.805764799950581618759315460920e+03	-3.610565694173597877346393314468e-04	1.083028322767743073865021052882e-04	0.000000000000000000000000000000e+00
-4.805664799950581254961434751749e+03	-3.604714587073572663183940179010e-04	1.085750956073415929726416750967e-04	0.000000000000000000000000000000e+00
-4.805564799950580891163554042578e+03	-3.598838092366032611127413254337e-04	1.088483502424964215627573027589e-04	0.000000000000000000000000000000e+00
-4.805464799950580527365673333406e+03	-3.592936276518760604740954089920e-04	1.091225992956033669003396147090e-04	0.000000000000000000000000000000e+00
-4.805364799950580163567792624235e+03	-3.587009206370670062746786044272e-04	1.093978458545419361978151551185e-04	0.000000000000000000000000000000e+00
-4.805264799950579799769911915064e+03	-3.581056949130726699964677450794e-04	1.096740929815785800700844720978e-04	0.000000000000000000000000000000e+00
-4.805164799950579435972031205893e+03	-3.575079572376869204049232298104e-04	1.099513437132390819388205738250e-04	0.000000000000000000000000000000e+00
-4.805064799950579072174150496721e+03	-3.569077144054916901801111084325e-04	1.102296010601814759853264713563e-04	0.000000000000000000000000000000e+00
-4.804964799950578708376269787550e+03	-3.563049732477474172871734214851e-04	1.105088680070693987842617156403e-04	0.000000000000000000000000000000e+00
-4.804864799950578344578389078379e+03	-3.556997406322825647749519273333e-04	1.107891475124459288283465530078e-04	0.000000000000000000000000000000e+00
-4.804764799950577980780508369207e+03	-3.550920234633824900533083379628e-04	1.110704425086079139440436991393e-04	0.000000000000000000000000000000e+00
-4.804664799950577616982627660036e+03	-3.544818286816775010188151906476e-04	1.113527559014807459406362633025e-04	0.000000000000000000000000000000e+00
-4.804564799950577253184746950865e+03	-3.538691632640303700793604768648e-04	1.116360905704936231502832910678e-04	0.000000000000000000000000000000e+00
-4.804464799950576889386866241693e+03	-3.532540342234229808170142828061e-04	1.119204493684553008590529254995e-04	0.000000000000000000000000000000e+00
-4.804364799950576525588985532522e+03	-3.526364486088422699194833143110e-04	1.122058351214303431814603428940e-04	0.000000000000000000000000000000e+00
-4.804264799950576161791104823351e+03	-3.520164135051655185902619304983e-04	1.124922506286158492734561509252e-04	0.000000000000000000000000000000e+00
-4.804164799950575797993224114180e+03	-3.513939360330448850172624375432e-04	1.127796986622186809889195613366e-04	0.000000000000000000000000000000e+00
-4.804064799950575434195343405008e+03	-3.507690233487912863201418911530e-04	1.130681819673331784271291811095e-04	0.000000000000000000000000000000e+00
-4.803964799950575070397462695837e+03	-3.501416826442575757662167834638e-04	1.133577032618193769237385781778e-04	0.000000000000000000000000000000e+00
-4.803864799950574706599581986666e+03	-3.495119211467207984145311172597e-04	1.136482652361817254852566216883e-04	0.000000000000000000000000000000e+00
-4.803764799950574342801701277494e+03	-3.488797461187641757093813588142e-04	1.139398705534483473246140650126e-04	0.000000000000000000000000000000e+00
-4.803664799950573979003820568323e+03	-3.482451648581579516615602809537e-04	1.142325218490507340775991229620e-04	0.000000000000000000000000000000e+00
-4.803564799950573615205939859152e+03	-3.476081846977397511386231876429e-04	1.145262217307040227779607599601e-04	0.000000000000000000000000000000e+00
-4.803464799950573251408059149981e+03	-3.469688130052942334237420229925e-04	1.148209727782877607234895966926e-04	0.000000000000000000000000000000e+00
-4.803364799950572887610178440809e+03	-3.463270571834320952532559889647e-04	1.151167775437271717856035913030e-04	0.000000000000000000000000000000e+00
-4.803264799950572523812297731638e+03	-3.456829246694682064924841746745e-04	1.154136385508749919250742754784e-04	0.000000000000000000000000000000e+00
-4.803164799950572160014417022467e+03	-3.450364229352993121306691914896e-04	1.157115582953937519411491408050e-04	0.000000000000000000000000000000e+00
-4.803064799950571796216536313295e+03	-3.443875594872807042838569469012e-04	1.160105392446386836369232042898e-04	0.000000000000000000000000000000e+00
-4.802964799950571432418655604124e+03	-3.437363418661025689371246727433e-04	1.163105838375410732181067241520e-04	0.000000000000000000000000000000e+00
-4.802864799950571068620774894953e+03	-3.430827776466654653250709650081e-04	1.166116944844922110029877826420e-04	0.000000000000000000000000000000e+00
-4.802764799950570704822894185781e+03	-3.424268744379551005808937080843e-04	1.169138735672278290233724873382e-04	0.000000000000000000000000000000e+00
-4.802664799950570341025013476610e+03	-3.417686398829164538641645076922e-04	1.172171234387131078316657273319e-04	0.000000000000000000000000000000e+00
-4.802564799950569977227132767439e+03	-3.411080816583273041774082567912e-04	1.175214464230281983039838600291e-04	0.000000000000000000000000000000e+00
-4.802464799950569613429252058268e+03	-3.404452074746709992411619616348e-04	1.178268448152543397544622649775e-04	0.000000000000000000000000000000e+00
-4.802364799950569249631371349096e+03	-3.397800250760084654275128279721e-04	1.181333208813604659405405161721e-04	0.000000000000000000000000000000e+00
-4.802264799950568885833490639925e+03	-3.391125422398498924329846015979e-04	1.184408768580904073794424213872e-04	0.000000000000000000000000000000e+00
-4.802164799950568522035609930754e+03	-3.384427667770252795391427991234e-04	1.187495149528506086606879921241e-04	0.000000000000000000000000000000e+00
-4.802064799950568158237729221582e+03	-3.377707065315546024024395688201e-04	1.190592373435984691748545927226e-04	0.000000000000000000000000000000e+00
-4.801964799950567794439848512411e+03	-3.370963693805173835328636844366e-04	1.193700461787311581807885518813e-04	0.000000000000000000000000000000e+00
-4.801864799950567430641967803240e+03	-3.364197632339212869906353020610e-04	1.196819435769750532890659533436e-04	0.000000000000000000000000000000e+00
-4.801764799950567066844087094069e+03	-3.357408960345703878222489713323e-04	1.199949316272757481515939814720e-04	0.000000000000000000000000000000e+00
-4.801664799950566703046206384897e+03	-3.350597757579326825549959067985e-04	1.203090123886885615947170413698e-04	0.000000000000000000000000000000e+00
-4.801564799950566339248325675726e+03	-3.343764104120066781196396465958e-04	1.206241878902697243786806824417e-04	0.000000000000000000000000000000e+00
-4.801464799950565975450444966555e+03	-3.336908080371878723528744625781e-04	1.209404601309680402955459843639e-04	0.000000000000000000000000000000e+00
-4.801364799950565611652564257383e+03	-3.330029767061339334571767878401e-04	1.212578310795171842358802782869e-04	0.000000000000000000000000000000e+00
-4.801264799950565247854683548212e+03	-3.323129245236298794606566442411e-04	1.215763026743285694615884229286e-04	0.000000000000000000000000000000e+00
-4.801164799950564884056802839041e+03	-3.316206596264520650545193358738e-04	1.218958768233847976374117916265e-04	0.000000000000000000000000000000e+00
-4.801064799950564520258922129869e+03	-3.309261901832320058002012697074e-04	1.222165554041336509635135021412e-04	0.000000000000000000000000000000e+00
-4.800964799950564156461041420698e+03	-3.302295243943190097141160421756e-04	1.225383402633827890394757620385e-04	0.000000000000000000000000000000e+00
-4.800864799950563792663160711527e+03	-3.295306704916428088524005257653e-04	1.228612332171949200667476764792e-04	0.000000000000000000000000000000e+00
-4.800764799950563428865280002356e+03	-3.288296367385749440631625972742e-04	1.231852360507835683622879230370e-04	0.000000000000000000000000000000e+00
-4.800664799950563065067399293184e+03	-3.281264314297900955286202417938e-04	1.235103505184095601561466981622e-04	0.000000000000000000000000000000e+00
-4.800564799950562701269518584013e+03	-3.274210628911262206848509226376e-04	1.238365783432779972800252821230e-04	0.000000000000000000000000000000e+00
-4.800464799950562337471637874842e+03	-3.267135394794444753011064541681e-04	1.241639212174358542720847831120e-04	0.000000000000000000000000000000e+00
-4.800364799950561973673757165670e+03	-3.260038695824883756176071347710e-04	1.244923808016702260030583726547e-04	0.000000000000000000000000000000e+00
-4.800264799950561609875876456499e+03	-3.252920616187423641721410128014e-04	1.248219587254071445085040759082e-04	0.000000000000000000000000000000e+00
-4.800164799950561246077995747328e+03	-3.245781240372895624750337884024e-04	1.251526565866109921322524289877e-04	0.000000000000000000000000000000e+00
-4.800064799950560882280115038157e+03	-3.238620653176692526335755939471e-04	1.254844759516846194012662518702e-04	0.000000000000000000000000000000e+00
-4.799964799950560518482234328985e+03	-3.231438939697334916147097860772e-04	1.258174183553698965813694155003e-04	0.000000000000000000000000000000e+00
-4.799864799950560154684353619814e+03	-3.224236185335031834066354949897e-04	1.261514853006491325947135972996e-04	0.000000000000000000000000000000e+00
-4.799764799950559790886472910643e+03	-3.217012475790236090793239309704e-04	1.264866782586469276181140308779e-04	0.000000000000000000000000000000e+00
-4.799664799950559427088592201471e+03	-3.209767897062190894832967025252e-04	1.268229986685327033077430591845e-04	0.000000000000000000000000000000e+00
-4.799564799950559063290711492300e+03	-3.202502535447475395281868859598e-04	1.271604479374238835451271789623e-04	0.000000000000000000000000000000e+00
-4.799464799950558699492830783129e+03	-3.195216477538538298389103609054e-04	1.274990274402896985993932643666e-04	0.000000000000000000000000000000e+00
-4.799364799950558335694950073957e+03	-3.187909810222230399916198972932e-04	1.278387385198555856007096576121e-04	0.000000000000000000000000000000e+00
-4.799264799950557971897069364786e+03	-3.180582620678328443879212539258e-04	1.281795824865082937451393751971e-04	0.000000000000000000000000000000e+00
-4.799164799950557608099188655615e+03	-3.173234996378054102381116585718e-04	1.285215606182015858106881811551e-04	0.000000000000000000000000000000e+00
-4.799064799950557244301307946444e+03	-3.165867025082586450231147967571e-04	1.288646741603625359845475273346e-04	0.000000000000000000000000000000e+00
-4.798964799950556880503427237272e+03	-3.158478794841568476452209335292e-04	1.292089243257985866318582335310e-04	0.000000000000000000000000000000e+00
-4.798864799950556516705546528101e+03	-3.151070393991608716878494167446e-04	1.295543122946051200605060982340e-04	0.000000000000000000000000000000e+00
-4.798764799950556152907665818930e+03	-3.143641911154776923641163133283e-04	1.299008392140737621223839370899e-04	0.000000000000000000000000000000e+00
-4.798664799950555789109785109758e+03	-3.136193435237092145238813056807e-04	1.302485061986013905460657369417e-04	0.000000000000000000000000000000e+00
-4.798564799950555425311904400587e+03	-3.128725055427008096102514667081e-04	1.305973143295996582655127404848e-04	0.000000000000000000000000000000e+00
-4.798464799950555061514023691416e+03	-3.121236861193888768341297978992e-04	1.309472646554051943751373343616e-04	0.000000000000000000000000000000e+00
-4.798364799950554697716142982244e+03	-3.113728942286483501386551431267e-04	1.312983581911906453415506135229e-04	0.000000000000000000000000000000e+00
-4.798264799950554333918262273073e+03	-3.106201388731391209614696169439e-04	1.316505959188761227911246276534e-04	0.000000000000000000000000000000e+00
-4.798164799950553970120381563902e+03	-3.098654290831521899464429115056e-04	1.320039787870415186592926160003e-04	0.000000000000000000000000000000e+00
-4.798064799950553606322500854731e+03	-3.091087739164552765543103607371e-04	1.323585077108393624409354849547e-04	0.000000000000000000000000000000e+00
-4.797964799950553242524620145559e+03	-3.083501824581376697317902646489e-04	1.327141835719083831721804012105e-04	0.000000000000000000000000000000e+00
-4.797864799950552878726739436388e+03	-3.075896638204547533200494680017e-04	1.330710072182878032486658126388e-04	0.000000000000000000000000000000e+00
-4.797764799950552514928858727217e+03	-3.068272271426717183115395748416e-04	1.334289794643322285550013361899e-04	0.000000000000000000000000000000e+00
-4.797664799950552151130978018045e+03	-3.060628815909069498461814173851e-04	1.337881010906272433256397613732e-04	0.000000000000000000000000000000e+00
-4.797564799950551787333097308874e+03	-3.052966363579748721064632821509e-04	1.341483728439056555270525450396e-04	0.000000000000000000000000000000e+00
-4.797464799950551423535216599703e+03	-3.045285006632279800609097719644e-04	1.345097954369645011814260460170e-04	0.000000000000000000000000000000e+00
-4.797364799950551059737335890532e+03	-3.037584837523986543671161708602e-04	1.348723695485826721066069389110e-04	0.000000000000000000000000000000e+00
-4.797264799950550695939455181360e+03	-3.029865948974401631231534448574e-04	1.352360958234391941773511192082e-04	0.000000000000000000000000000000e+00
-4.797164799950550332141574472189e+03	-3.022128433963673925684301213579e-04	1.356009748720323187382019725078e-04	0.000000000000000000000000000000e+00
-4.797064799950549968343693763018e+03	-3.014372385730968188430334286920e-04	1.359670072705991832225091986430e-04	0.000000000000000000000000000000e+00
-4.796964799950549604545813053846e+03	-3.006597897772860460662014414623e-04	1.363341935610362307129683756557e-04	0.000000000000000000000000000000e+00
-4.796864799950549240747932344675e+03	-2.998805063841728565238176074104e-04	1.367025342508202800234640150734e-04	0.000000000000000000000000000000e+00
-4.796764799950548876950051635504e+03	-2.990993977944136645447104072559e-04	1.370720298129303818274876691774e-04	0.000000000000000000000000000000e+00
-4.796664799950548513152170926332e+03	-2.983164734339214824859753960595e-04	1.374426806857702168876422810229e-04	0.000000000000000000000000000000e+00
-4.796564799950548149354290217161e+03	-2.975317427537032904071023775572e-04	1.378144872730913616468845228624e-04	0.000000000000000000000000000000e+00
-4.796464799950547785556409507990e+03	-2.967452152296970804834508328440e-04	1.381874499439172043410706258726e-04	0.000000000000000000000000000000e+00
-4.796364799950547421758528798819e+03	-2.959569003626081424782046092048e-04	1.385615690324675658429143254580e-04	0.000000000000000000000000000000e+00
-4.796264799950547057960648089647e+03	-2.951668076777450781637834875681e-04	1.389368448380839439221939857205e-04	0.000000000000000000000000000000e+00
-4.796164799950546694162767380476e+03	-2.943749467248551652219512586584e-04	1.393132776251556248676977123324e-04	0.000000000000000000000000000000e+00
-4.796064799950546330364886671305e+03	-2.935813270779592332529461806701e-04	1.396908676230463914203633324362e-04	0.000000000000000000000000000000e+00
-4.795964799950545966567005962133e+03	-2.927859583351860518936338184659e-04	1.400696150260220167529934265360e-04	0.000000000000000000000000000000e+00
-4.795864799950545602769125252962e+03	-2.919888501186062310446822642973e-04	1.404495199931784631813824759661e-04	0.000000000000000000000000000000e+00
-4.795764799950545238971244543791e+03	-2.911900120740656332067597400481e-04	1.408305826483707313967475016625e-04	0.000000000000000000000000000000e+00
-4.795664799950544875173363834620e+03	-2.903894538710183521358632052767e-04	1.412128030801425228497880670631e-04	0.000000000000000000000000000000e+00
-4.795564799950544511375483125448e+03	-2.895871852023590409773434739549e-04	1.415961813416566339712127087225e-04	0.000000000000000000000000000000e+00
-4.795464799950544147577602416277e+03	-2.887832157842548609291699612811e-04	1.419807174506260009135688582305e-04	0.000000000000000000000000000000e+00
-4.795364799950543783779721707106e+03	-2.879775553559770504344350605663e-04	1.423664113892455032345935039828e-04	0.000000000000000000000000000000e+00
-4.795264799950543419981840997934e+03	-2.871702136797317896424464045424e-04	1.427532631041245265220845928056e-04	0.000000000000000000000000000000e+00
-4.795164799950543056183960288763e+03	-2.863612005404908480293846295694e-04	1.431412725062202568552388592948e-04	0.000000000000000000000000000000e+00
-4.795064799950542692386079579592e+03	-2.855505257458214188673317757150e-04	1.435304394707716528923474585966e-04	0.000000000000000000000000000000e+00
-4.794964799950542328588198870420e+03	-2.847381991257158452730824382826e-04	1.439207638372342853202295875903e-04	0.000000000000000000000000000000e+00
-4.794864799950541964790318161249e+03	-2.839242305324207499457600523129e-04	1.443122454092157184047523488246e-04	0.000000000000000000000000000000e+00
-4.794764799950541600992437452078e+03	-2.831086298402655685932383100578e-04	1.447048839544118673233058514072e-04	0.000000000000000000000000000000e+00
-4.794664799950541237194556742907e+03	-2.822914069454908123080194570775e-04	1.450986792045438704933102425088e-04	0.000000000000000000000000000000e+00
-4.794564799950540873396676033735e+03	-2.814725717660757336319177213113e-04	1.454936308552959105776236636842e-04	0.000000000000000000000000000000e+00
-4.794464799950540509598795324564e+03	-2.806521342415657215701996207713e-04	1.458897385662536589061993863581e-04	0.000000000000000000000000000000e+00
-4.794364799950540145800914615393e+03	-2.798301043328989918743121556588e-04	1.462870019608434788392636871635e-04	0.000000000000000000000000000000e+00
-4.794264799950539782003033906221e+03	-2.790064920222331146942851276549e-04	1.466854206262724422821230874092e-04	0.000000000000000000000000000000e+00
-4.794164799950539418205153197050e+03	-2.781813073127708374997213436330e-04	1.470849941134690780364380202627e-04	0.000000000000000000000000000000e+00
-4.794064799950539054407272487879e+03	-2.773545602285856911603523222709e-04	1.474857219370248248829086135103e-04	0.000000000000000000000000000000e+00
-4.793964799950538690609391778708e+03	-2.765262608144469455052905093595e-04	1.478876035751362978155898364463e-04	0.000000000000000000000000000000e+00
-4.793864799950538326811511069536e+03	-2.756964191356444022519556202866e-04	1.482906384695483132177273866148e-04	0.000000000000000000000000000000e+00
-4.793764799950537963013630360365e+03	-2.748650452778124832035888669424e-04	1.486948260254976729791143164050e-04	0.000000000000000000000000000000e+00
-4.793664799950537599215749651194e+03	-2.740321493467540473962240632488e-04	1.491001656116577075549683994993e-04	0.000000000000000000000000000000e+00
-4.793564799950537235417868942022e+03	-2.731977414682637203546811122123e-04	1.495066565600835237562216128993e-04	0.000000000000000000000000000000e+00
-4.793464799950536871619988232851e+03	-2.723618317879509522980163715999e-04	1.499142981661581741116562316307e-04	0.000000000000000000000000000000e+00
-4.793364799950536507822107523680e+03	-2.715244304710624800337781525883e-04	1.503230896885393954361814783383e-04	0.000000000000000000000000000000e+00
-4.793264799950536144024226814508e+03	-2.706855477023044635916104727613e-04	1.507330303491073502861197219715e-04	0.000000000000000000000000000000e+00
-4.793164799950535780226346105337e+03	-2.698451936856640807557705663555e-04	1.511441193329129105155789192239e-04	0.000000000000000000000000000000e+00
-4.793064799950535416428465396166e+03	-2.690033786442310673875377702302e-04	1.515563557881268895097259807869e-04	0.000000000000000000000000000000e+00
-4.792964799950535052630584686995e+03	-2.681601128200183361757757971588e-04	1.519697388259899249393636289085e-04	0.000000000000000000000000000000e+00
-4.792864799950534688832703977823e+03	-2.673154064737828122279295062214e-04	1.523842675207632830873538676286e-04	0.000000000000000000000000000000e+00
-4.792764799950534325034823268652e+03	-2.664692698848452386689578119672e-04	1.527999409096803136963449443186e-04	0.000000000000000000000000000000e+00
-4.792664799950533961236942559481e+03	-2.656217133509100906604838421288e-04	1.532167579928987721782362996237e-04	0.000000000000000000000000000000e+00
-4.792564799950533597439061850309e+03	-2.647727471878848931087502283077e-04	1.536347177334537923449470087078e-04	0.000000000000000000000000000000e+00
-4.792464799950533233641181141138e+03	-2.639223817296990504815967781838e-04	1.540538190572118891312480837286e-04	0.000000000000000000000000000000e+00
-4.792364799950532869843300431967e+03	-2.630706273281225139951122748982e-04	1.544740608528255034186810190633e-04	0.000000000000000000000000000000e+00
-4.792264799950532506045419722795e+03	-2.622174943525840151194172822358e-04	1.548954419716884955363772613524e-04	0.000000000000000000000000000000e+00
-4.792164799950532142247539013624e+03	-2.613629931899888111934693313287e-04	1.553179612278923163882354829823e-04	0.000000000000000000000000000000e+00
-4.792064799950531778449658304453e+03	-2.605071342445361057792163617108e-04	1.557416173981830730468911561104e-04	0.000000000000000000000000000000e+00
-4.791964799950531414651777595282e+03	-2.596499279375362521753156652693e-04	1.561664092219193532892068665419e-04	0.000000000000000000000000000000e+00
-4.791864799950531050853896886110e+03	-2.587913847072274148297665874452e-04	1.565923354010308090732833674608e-04	0.000000000000000000000000000000e+00
-4.791764799950530687056016176939e+03	-2.579315150085919054918914827823e-04	1.570193945999775531670999972889e-04	0.000000000000000000000000000000e+00
-4.791664799950530323258135467768e+03	-2.570703293131721398935563005494e-04	1.574475854457104231388930859481e-04	0.000000000000000000000000000000e+00
-4.791564799950529959460254758596e+03	-2.562078381088864860101739218123e-04	1.578769065276319229738921645634e-04	0.000000000000000000000000000000e+00
-4.791464799950529595662374049425e+03	-2.553440518998443533801867566524e-04	1.583073563975581133679570999817e-04	0.000000000000000000000000000000e+00
-4.791364799950529231864493340254e+03	-2.544789812061612824245493413855e-04	1.587389335696811525425187205940e-04	0.000000000000000000000000000000e+00
-4.791264799950528868066612631083e+03	-2.536126365637735458752333173038e-04	1.591716365205327857364203669732e-04	0.000000000000000000000000000000e+00
-4.791164799950528504268731921911e+03	-2.527450285242523707329720394910e-04	1.596054636889485394291715580906e-04	0.000000000000000000000000000000e+00
-4.791064799950528140470851212740e+03	-2.518761676546179975946793128116e-04	1.600404134760327829259396459349e-04	0.000000000000000000000000000000e+00
-4.790964799950527776672970503569e+03	-2.510060645371531436696732608738e-04	1.604764842451245488840622099858e-04	0.000000000000000000000000000000e+00
-4.790864799950527412875089794397e+03	-2.501347297692164115857915707153e-04	1.609136743217642212012974400892e-04	0.000000000000000000000000000000e+00
-4.790764799950527049077209085226e+03	-2.492621739630552645146377432894e-04	1.613519819936610089506495713252e-04	0.000000000000000000000000000000e+00
-4.790664799950526685279328376055e+03	-2.483884077456185676159583497480e-04	1.617914055106612334668236830026e-04	0.000000000000000000000000000000e+00
-4.790564799950526321481447666883e+03	-2.475134417583690752719116634495e-04	1.622319430847174285843098617832e-04	0.000000000000000000000000000000e+00
-4.790464799950525957683566957712e+03	-2.466372866570952678000328006647e-04	1.626735928898583082372053532083e-04	0.000000000000000000000000000000e+00
-4.790364799950525593885686248541e+03	-2.457599531117231881661988612819e-04	1.631163530621594116853945166667e-04	0.000000000000000000000000000000e+00
-4.790264799950525230087805539370e+03	-2.448814518061277908066164510359e-04	1.635602216997147787327926415912e-04	0.000000000000000000000000000000e+00
-4.790164799950524866289924830198e+03	-2.440017934379441278194833309101e-04	1.640051968626092754668932549578e-04	0.000000000000000000000000000000e+00
-4.790064799950524502492044121027e+03	-2.431209887183780743707267602005e-04	1.644512765728918144651077293261e-04	0.000000000000000000000000000000e+00
-4.789964799950524138694163411856e+03	-2.422390483720168372593073424781e-04	1.648984588145494152577885671462e-04	0.000000000000000000000000000000e+00
-4.789864799950523774896282702684e+03	-2.413559831366392466420883744505e-04	1.653467415334819966277191127801e-04	0.000000000000000000000000000000e+00
-4.789764799950523411098401993513e+03	-2.404718037630256140778362006216e-04	1.657961226374781175865041893402e-04	0.000000000000000000000000000000e+00
-4.789664799950523047300521284342e+03	-2.395865210147674279408946951264e-04	1.662465999961915043975357875183e-04	0.000000000000000000000000000000e+00
-4.789564799950522683502640575171e+03	-2.387001456680767506792623100509e-04	1.666981714411183636455338064053e-04	0.000000000000000000000000000000e+00
-4.789464799950522319704759865999e+03	-2.378126885115952908120173781015e-04	1.671508347655755626678247827144e-04	0.000000000000000000000000000000e+00
-4.789364799950521955906879156828e+03	-2.369241603462032038762002938981e-04	1.676045877246796231372499841328e-04	0.000000000000000000000000000000e+00
-4.789264799950521592108998447657e+03	-2.360345719848276765332611981663e-04	1.680594280353266091118658032144e-04	0.000000000000000000000000000000e+00
-4.789164799950521228311117738485e+03	-2.351439342522512667300188526909e-04	1.685153533761727740261648911257e-04	0.000000000000000000000000000000e+00
-4.789064799950520864513237029314e+03	-2.342522579849198914939134574809e-04	1.689723613876160479389809676576e-04	0.000000000000000000000000000000e+00
-4.788964799950520500715356320143e+03	-2.333595540307505978878249708330e-04	1.694304496717784734582945560533e-04	0.000000000000000000000000000000e+00
-4.788864799950520136917475610971e+03	-2.324658332489391171244569322951e-04	1.698896157924892379772335848642e-04	0.000000000000000000000000000000e+00
-4.788764799950519773119594901800e+03	-2.315711065097671205251228521149e-04	1.703498572752688714274094117229e-04	0.000000000000000000000000000000e+00
-4.788664799950519409321714192629e+03	-2.306753846944093128482067278640e-04	1.708111716073139861333390898679e-04	0.000000000000000000000000000000e+00
-4.788564799950519045523833483458e+03	-2.297786786947401190418088789968e-04	1.712735562374830737639858080357e-04	0.000000000000000000000000000000e+00
-4.788464799950518681725952774286e+03	-2.288809994131403438913374692731e-04	1.717370085762829799106571337930e-04	0.000000000000000000000000000000e+00
-4.788364799950518317928072065115e+03	-2.279823577623034250912853471149e-04	1.722015259958563544468584938230e-04	0.000000000000000000000000000000e+00
-4.788264799950517954130191355944e+03	-2.270827646650415778967896374141e-04	1.726671058299698337246130819267e-04	0.000000000000000000000000000000e+00
-4.788164799950517590332310646772e+03	-2.261822310540916145145395876881e-04	1.731337453740031985527370039790e-04	0.000000000000000000000000000000e+00
-4.788064799950517226534429937601e+03	-2.252807678719205737583042292727e-04	1.736014418849392369065265384620e-04	0.000000000000000000000000000000e+00
-4.787964799950516862736549228430e+03	-2.243783860705312422842427899639e-04	1.740701925813545553143463218149e-04	0.000000000000000000000000000000e+00
-4.787864799950516498938668519258e+03	-2.234750966112672421453461124585e-04	1.745399946434112033958468979122e-04	0.000000000000000000000000000000e+00
-4.787764799950516135140787810087e+03	-2.225709104646181183458780727946e-04	1.750108452128491386568659438083e-04	0.000000000000000000000000000000e+00
-4.787664799950515771342907100916e+03	-2.216658386100241011351652531403e-04	1.754827413929795857511217960223e-04	0.000000000000000000000000000000e+00
-4.787564799950515407545026391745e+03	-2.207598920356807056710607417571e-04	1.759556802486791546834277166766e-04	0.000000000000000000000000000000e+00
-4.787464799950515043747145682573e+03	-2.198530817383431148429734358629e-04	1.764296588063849618999157087273e-04	0.000000000000000000000000000000e+00
-4.787364799950514679949264973402e+03	-2.189454187231303723595171595306e-04	1.769046740540904018995638224965e-04	0.000000000000000000000000000000e+00
-4.787264799950514316151384264231e+03	-2.180369140033294132058339087621e-04	1.773807229413419759428416355718e-04	0.000000000000000000000000000000e+00
-4.787164799950513952353503555059e+03	-2.171275786001988501554282873229e-04	1.778578023792368525968221604217e-04	0.000000000000000000000000000000e+00
-4.787064799950513588555622845888e+03	-2.162174235427726518617846940273e-04	1.783359092404213227470860525514e-04	0.000000000000000000000000000000e+00
-4.786964799950513224757742136717e+03	-2.153064598676635498994413886464e-04	1.788150403590900948663094949254e-04	0.000000000000000000000000000000e+00
-4.786864799950512860959861427546e+03	-2.143946986188663373848473092664e-04	1.792951925309864576445900707924e-04	0.000000000000000000000000000000e+00
-4.786764799950512497161980718374e+03	-2.134821508475610049668930168210e-04	1.797763625134033099815106249153e-04	0.000000000000000000000000000000e+00
-4.786664799950512133364100009203e+03	-2.125688276119156328719528303850e-04	1.802585470251850312348868010659e-04	0.000000000000000000000000000000e+00
-4.786564799950511769566219300032e+03	-2.116547399768892287388183381935e-04	1.807417427467302730413611921989e-04	0.000000000000000000000000000000e+00
-4.786464799950511405768338590860e+03	-2.107398990140342944030887872842e-04	1.812259463199954829734639183414e-04	0.000000000000000000000000000000e+00
-4.786364799950511041970457881689e+03	-2.098243158012993113663985367268e-04	1.817111543484994039786284414362e-04	0.000000000000000000000000000000e+00
-4.786264799950510678172577172518e+03	-2.089080014228310365302643258900e-04	1.821973633973283869698367443135e-04	0.000000000000000000000000000000e+00
-4.786164799950510314374696463346e+03	-2.079909669687766624046609820198e-04	1.826845699931425978830568102040e-04	0.000000000000000000000000000000e+00
-4.786064799950509950576815754175e+03	-2.070732235350858960014341914047e-04	1.831727706241830649913637785176e-04	0.000000000000000000000000000000e+00
-4.785964799950509586778935045004e+03	-2.061547822233127395721158370279e-04	1.836619617402795935807990890254e-04	0.000000000000000000000000000000e+00
-4.785864799950509222981054335833e+03	-2.052356541404172713457393362191e-04	1.841521397528594937778589901711e-04	0.000000000000000000000000000000e+00
-4.785764799950508859183173626661e+03	-2.043158503985673178464377297558e-04	1.846433010349572841589382843352e-04	0.000000000000000000000000000000e+00
-4.785664799950508495385292917490e+03	-2.033953821149398280554443374513e-04	1.851354419212252085114034372282e-04	0.000000000000000000000000000000e+00
-4.785564799950508131587412208319e+03	-2.024742604115223017832020380169e-04	1.856285587079445386412407392740e-04	0.000000000000000000000000000000e+00
-4.785464799950507767789531499147e+03	-2.015524964149140283060923639624e-04	1.861226476530378800677140160857e-04	0.000000000000000000000000000000e+00
-4.785364799950507403991650789976e+03	-2.006301012561271623728387236696e-04	1.866177049760822908696517030691e-04	0.000000000000000000000000000000e+00
-4.785264799950507040193770080805e+03	-1.997070860703877731058553113286e-04	1.871137268583232136833632841544e-04	0.000000000000000000000000000000e+00
-4.785164799950506676395889371634e+03	-1.987834619969367031672158319111e-04	1.876107094426893292724023432072e-04	0.000000000000000000000000000000e+00
-4.785064799950506312598008662462e+03	-1.978592401788304279246222261435e-04	1.881086488338082774590676038429e-04	0.000000000000000000000000000000e+00
-4.784964799950505948800127953291e+03	-1.969344317627417248819932105164e-04	1.886075410980232996277505819194e-04	0.000000000000000000000000000000e+00
-4.784864799950505585002247244120e+03	-1.960090478987602075847812566067e-04	1.891073822634105859596953536084e-04	0.000000000000000000000000000000e+00
-4.784764799950505221204366534948e+03	-1.950830997401929137353981946745e-04	1.896081683197976797648764968329e-04	0.000000000000000000000000000000e+00
-4.784664799950504857406485825777e+03	-1.941565984433647306783149444342e-04	1.901098952187826407553977725584e-04	0.000000000000000000000000000000e+00
-4.784564799950504493608605116606e+03	-1.932295551674186853598896851381e-04	1.906125588737541298907374187621e-04	0.000000000000000000000000000000e+00
-4.784464799950504129810724407434e+03	-1.923019810741162071831417135215e-04	1.911161551599123344796771206688e-04	0.000000000000000000000000000000e+00
-4.784364799950503766012843698263e+03	-1.913738873276373095473623653362e-04	1.916206799142907606439689693900e-04	0.000000000000000000000000000000e+00
-4.784264799950503402214962989092e+03	-1.904452850943807171776173126077e-04	1.921261289357789744589033453792e-04	0.000000000000000000000000000000e+00
-4.784164799950503038417082279921e+03	-1.895161855427638579289773002046e-04	1.926324979851460749303432296031e-04	0.000000000000000000000000000000e+00
-4.784064799950502674619201570749e+03	-1.885865998430229088008575066837e-04	1.931397827850651969638223759418e-04	0.000000000000000000000000000000e+00
-4.783964799950502310821320861578e+03	-1.876565391670126522159767201714e-04	1.936479790201387461701099113043e-04	0.000000000000000000000000000000e+00
-4.783864799950501947023440152407e+03	-1.867260146880063865094251385202e-04	1.941570823369246094527301726984e-04	0.000000000000000000000000000000e+00
-4.783764799950501583225559443235e+03	-1.857950375804956466823519845022e-04	1.946670883439632058521662205663e-04	0.000000000000000000000000000000e+00
-4.783664799950501219427678734064e+03	-1.848636190199900335758703695532e-04	1.951779926118054047518013405238e-04	0.000000000000000000000000000000e+00
-4.783564799950500855629798024893e+03	-1.839317701828169346247449089660e-04	1.956897906730412843405442213651e-04	0.000000000000000000000000000000e+00
-4.783464799950500491831917315722e+03	-1.829995022459211632959164006706e-04	1.962024780223298658574093700224e-04	0.000000000000000000000000000000e+00
-4.783364799950500128034036606550e+03	-1.820668263866645985270265040157e-04	1.967160501164295796725639542402e-04	0.000000000000000000000000000000e+00
-4.783264799950499764236155897379e+03	-1.811337537826258512699967306858e-04	1.972305023742297613604385064789e-04	0.000000000000000000000000000000e+00
-4.783164799950499400438275188208e+03	-1.802002956113997412992272506571e-04	1.977458301767828796093040555348e-04	0.000000000000000000000000000000e+00
-4.783064799950499036640394479036e+03	-1.792664630503969637551758831151e-04	1.982620288673377399128044951127e-04	0.000000000000000000000000000000e+00
-4.782964799950498672842513769865e+03	-1.783322672766435659525569024098e-04	1.987790937513735014131183165276e-04	0.000000000000000000000000000000e+00
-4.782864799950498309044633060694e+03	-1.773977194665804783986484682856e-04	1.992970200966346153159669540855e-04	0.000000000000000000000000000000e+00
-4.782764799950497945246752351522e+03	-1.764628307958630458116000561120e-04	1.998158031331666306673611188671e-04	0.000000000000000000000000000000e+00
-4.782664799950497581448871642351e+03	-1.755276124391604768235769507001e-04	2.003354380533528132819764966399e-04	0.000000000000000000000000000000e+00
-4.782564799950497217650990933180e+03	-1.745920755699553749990676765336e-04	2.008559200119517404534846827246e-04	0.000000000000000000000000000000e+00
-4.782464799950496853853110224009e+03	-1.736562313603433240633000522735e-04	2.013772441261356817114591688522e-04	0.000000000000000000000000000000e+00
-4.782364799950496490055229514837e+03	-1.727200909808322291851684360253e-04	2.018994054755299282551822548371e-04	0.000000000000000000000000000000e+00
-4.782264799950496126257348805666e+03	-1.717836656001419835208127162574e-04	2.024223991022528813289727001035e-04	0.000000000000000000000000000000e+00
-4.782164799950495762459468096495e+03	-1.708469663850038908117084934801e-04	2.029462200109571976946315485790e-04	0.000000000000000000000000000000e+00
-4.782064799950495398661587387323e+03	-1.699100044999602777181374468896e-04	2.034708631688716669403543813033e-04	0.000000000000000000000000000000e+00
-4.781964799950495034863706678152e+03	-1.689727911071640519425490767347e-04	2.039963235058439561513815574401e-04	0.000000000000000000000000000000e+00
-4.781864799950494671065825968981e+03	-1.680353373661782603529224466854e-04	2.045225959143843303626036922438e-04	0.000000000000000000000000000000e+00
-4.781764799950494307267945259809e+03	-1.670976544337757284212908626131e-04	2.050496752497101861627964991541e-04	0.000000000000000000000000000000e+00
-4.781664799950493943470064550638e+03	-1.661597534637387267673208635088e-04	2.055775563297914797656479324317e-04	0.000000000000000000000000000000e+00
-4.781564799950493579672183841467e+03	-1.652216456066586919119998366767e-04	2.061062339353969682324146939223e-04	0.000000000000000000000000000000e+00
-4.781464799950493215874303132296e+03	-1.642833420097358928212150086523e-04	2.066357028101414264765339767749e-04	0.000000000000000000000000000000e+00
-4.781364799950492852076422423124e+03	-1.633448538165792329746039968086e-04	2.071659576605336774198645732881e-04	0.000000000000000000000000000000e+00
-4.781264799950492488278541713953e+03	-1.624061921670061337495682973753e-04	2.076969931560254895106659711601e-04	0.000000000000000000000000000000e+00
-4.781164799950492124480661004782e+03	-1.614673681968423907002324613202e-04	2.082288039290613416033154381424e-04	0.000000000000000000000000000000e+00
-4.781064799950491760682780295610e+03	-1.605283930377220569414575823686e-04	2.087613845751291365149260315093e-04	0.000000000000000000000000000000e+00
-4.780964799950491396884899586439e+03	-1.595892778168875433732892821226e-04	2.092947296528116735234853473813e-04	0.000000000000000000000000000000e+00
-4.780864799950491033087018877268e+03	-1.586500336569896375902427587690e-04	2.098288336838391508580581312771e-04	0.000000000000000000000000000000e+00
-4.780764799950490669289138168097e+03	-1.577106716758876583158593964740e-04	2.103636911531422916052380678309e-04	0.000000000000000000000000000000e+00
-4.780664799950490305491257458925e+03	-1.567712029864496911524263111914e-04	2.108992965089066622379893045647e-04	0.000000000000000000000000000000e+00
-4.780564799950489941693376749754e+03	-1.558316386963528243306958964709e-04	2.114356441626275603506285305500e-04	0.000000000000000000000000000000e+00
-4.780464799950489577895496040583e+03	-1.548919899078836013000398663664e-04	2.119727284891659594909252284367e-04	0.000000000000000000000000000000e+00
-4.780364799950489214097615331411e+03	-1.539522677177384462135489862078e-04	2.125105438268052942488856027481e-04	0.000000000000000000000000000000e+00
-4.780264799950488850299734622240e+03	-1.530124832168242249384043640603e-04	2.130490844773090584971658723035e-04	0.000000000000000000000000000000e+00
-4.780164799950488486501853913069e+03	-1.520726474900589144864659907341e-04	2.135883447059793252033321753203e-04	0.000000000000000000000000000000e+00
-4.780064799950488122703973203897e+03	-1.511327716161722995499155919319e-04	2.141283187417161336038584629193e-04	0.000000000000000000000000000000e+00
-4.779964799950487758906092494726e+03	-1.501928666675069129823882896346e-04	2.146690007770776895297537567586e-04	0.000000000000000000000000000000e+00
-4.779864799950487395108211785555e+03	-1.492529437098189220699956392124e-04	2.152103849683415415141446436209e-04	0.000000000000000000000000000000e+00
-4.779764799950487031310331076384e+03	-1.483130138020792316427831636361e-04	2.157524654355665158413785098546e-04	0.000000000000000000000000000000e+00
-4.779664799950486667512450367212e+03	-1.473730879962746685013508241013e-04	2.162952362626555731679733884931e-04	0.000000000000000000000000000000e+00
-4.779564799950486303714569658041e+03	-1.464331773372093013687450513416e-04	2.168386914974195325053057947784e-04	0.000000000000000000000000000000e+00
-4.779464799950485939916688948870e+03	-1.454932928623058421575137133530e-04	2.173828251516416354589822379495e-04	0.000000000000000000000000000000e+00
-4.779364799950485576118808239698e+03	-1.445534456014072640771955802208e-04	2.179276312011430049350030335731e-04	0.000000000000000000000000000000e+00
-4.779264799950485212320927530527e+03	-1.436136465765784197418097889454e-04	2.184731035858489712076641042771e-04	0.000000000000000000000000000000e+00
-4.779164799950484848523046821356e+03	-1.426739068019079032228341175070e-04	2.190192362098562653491967688879e-04	0.000000000000000000000000000000e+00
-4.779064799950484484725166112185e+03	-1.417342372833100476274548196187e-04	2.195660229415010258110368956963e-04	0.000000000000000000000000000000e+00
-4.778964799950484120927285403013e+03	-1.407946490183269768869250837540e-04	2.201134576134276723668320441263e-04	0.000000000000000000000000000000e+00
-4.778864799950483757129404693842e+03	-1.398551529959309285954666135510e-04	2.206615340226588100475124676336e-04	0.000000000000000000000000000000e+00
-4.778764799950483393331523984671e+03	-1.389157601963266039542255203543e-04	2.212102459306657022825026714941e-04	0.000000000000000000000000000000e+00
-4.778664799950483029533643275499e+03	-1.379764815907537887657713371325e-04	2.217595870634398824532140803711e-04	0.000000000000000000000000000000e+00
-4.778564799950482665735762566328e+03	-1.370373281412900557437589688092e-04	2.223095511115654159678411971868e-04	0.000000000000000000000000000000e+00
-4.778464799950482301937881857157e+03	-1.360983108006536836630251396940e-04	2.228601317302922194332759353586e-04	0.000000000000000000000000000000e+00
-4.778364799950481938140001147985e+03	-1.351594405120066578248477773272e-04	2.234113225396100574533797544774e-04	0.000000000000000000000000000000e+00
-4.778264799950481574342120438814e+03	-1.342207282087579686778028298377e-04	2.239631171243234881041567208015e-04	0.000000000000000000000000000000e+00
-4.778164799950481210544239729643e+03	-1.332821848143670459638926439894e-04	2.245155090341276486656102440165e-04	0.000000000000000000000000000000e+00
-4.778064799950480846746359020472e+03	-1.323438212421472741798372796396e-04	2.250684917836849629254464266737e-04	0.000000000000000000000000000000e+00
-4.777964799950480482948478311300e+03	-1.314056483950698332990175698498e-04	2.256220588527025803192438413447e-04	0.000000000000000000000000000000e+00
-4.777864799950480119150597602129e+03	-1.304676771655676208085811174087e-04	2.261762036860107637475242325920e-04	0.000000000000000000000000000000e+00
-4.777764799950479755352716892958e+03	-1.295299184353394719021457248687e-04	2.267309196936420634393982709298e-04	0.000000000000000000000000000000e+00
-4.777664799950479391554836183786e+03	-1.285923830751544609876657609959e-04	2.272862002509114665981665437400e-04	0.000000000000000000000000000000e+00
-4.777564799950479027756955474615e+03	-1.276550819446564742458416485960e-04	2.278420386984972246732783496270e-04	0.000000000000000000000000000000e+00
-4.777464799950478663959074765444e+03	-1.267180258921690261340181615779e-04	2.283984283425227106243543540032e-04	0.000000000000000000000000000000e+00
-4.777364799950478300161194056273e+03	-1.257812257545001843102999705692e-04	2.289553624546389809166213602509e-04	0.000000000000000000000000000000e+00
-4.777264799950477936363313347101e+03	-1.248446923567477385031559977691e-04	2.295128342721082590881936935645e-04	0.000000000000000000000000000000e+00
-4.777164799950477572565432637930e+03	-1.239084365121046675366212053149e-04	2.300708369978882866790925731948e-04	0.000000000000000000000000000000e+00
-4.777064799950477208767551928759e+03	-1.229724690216647147757156322001e-04	2.306293638007174873118948488226e-04	0.000000000000000000000000000000e+00
-4.776964799950476844969671219587e+03	-1.220368006742283159375694889803e-04	2.311884078152009168189567889229e-04	0.000000000000000000000000000000e+00
-4.776864799950476481171790510416e+03	-1.211014422461085675601297206860e-04	2.317479621418972162566474182199e-04	0.000000000000000000000000000000e+00
-4.776764799950476117373909801245e+03	-1.201664045009376562567898760747e-04	2.323080198474062967560482828588e-04	0.000000000000000000000000000000e+00
-4.776664799950475753576029092073e+03	-1.192316981894733557336557572270e-04	2.328685739644578375252825797048e-04	0.000000000000000000000000000000e+00
-4.776564799950475389778148382902e+03	-1.182973340494058219624085026567e-04	2.334296174920007596337995225966e-04	0.000000000000000000000000000000e+00
-4.776464799950475025980267673731e+03	-1.173633228051646729562379478651e-04	2.339911433952933503179621999024e-04	0.000000000000000000000000000000e+00
-4.776364799950474662182386964560e+03	-1.164296751677262447286290147908e-04	2.345531446059944714888079175807e-04	0.000000000000000000000000000000e+00
-4.776264799950474298384506255388e+03	-1.154964018344211725127998469098e-04	2.351156140222553916560577214057e-04	0.000000000000000000000000000000e+00
-4.776164799950473934586625546217e+03	-1.145635134887421617165201292998e-04	2.356785445088125123189182197336e-04	0.000000000000000000000000000000e+00
-4.776064799950473570788744837046e+03	-1.136310208001520705850539982862e-04	2.362419288970810701388386432242e-04	0.000000000000000000000000000000e+00
-4.775964799950473206990864127874e+03	-1.126989344238922639146460724646e-04	2.368057599852494354234627715883e-04	0.000000000000000000000000000000e+00
-4.775864799950472843192983418703e+03	-1.117672650007911971589691368933e-04	2.373700305383744677076990337028e-04	0.000000000000000000000000000000e+00
-4.775764799950472479395102709532e+03	-1.108360231570732851386421047302e-04	2.379347332884775218560940990287e-04	0.000000000000000000000000000000e+00
-4.775664799950472115597222000360e+03	-1.099052195041680824588725684521e-04	2.384998609346414841572703302575e-04	0.000000000000000000000000000000e+00
-4.775564799950471751799341291189e+03	-1.089748646385197078725881603134e-04	2.390654061431084047295581029857e-04	0.000000000000000000000000000000e+00
-4.775464799950471388001460582018e+03	-1.080449691413965667991653463176e-04	2.396313615473781599186919866185e-04	0.000000000000000000000000000000e+00
-4.775364799950471024203579872847e+03	-1.071155435787013855512828097716e-04	2.401977197483078465319733529881e-04	0.000000000000000000000000000000e+00
-4.775264799950470660405699163675e+03	-1.061865985007815030597908001475e-04	2.407644733142120434341709733772e-04	0.000000000000000000000000000000e+00
-4.775164799950470296607818454504e+03	-1.052581444422394878592322275956e-04	2.413316147809638049798880432562e-04	0.000000000000000000000000000000e+00
-4.775064799950469932809937745333e+03	-1.043301919217440261239068788335e-04	2.418991366520966302278844439755e-04	0.000000000000000000000000000000e+00
-4.774964799950469569012057036161e+03	-1.034027514418411756221688468926e-04	2.424670313989071097817568078980e-04	0.000000000000000000000000000000e+00
-4.774864799950469205214176326990e+03	-1.024758334887658500636856140353e-04	2.430352914605585484125738204852e-04	0.000000000000000000000000000000e+00
-4.774764799950468841416295617819e+03	-1.015494485322537100225118167351e-04	2.436039092441851839927063894109e-04	0.000000000000000000000000000000e+00
-4.774664799950468477618414908648e+03	-1.006236070253532571480703516897e-04	2.441728771249974906318302991792e-04	0.000000000000000000000000000000e+00
-4.774564799950468113820534199476e+03	-9.969831940423837560952963210426e-05	2.447421874463881052291780449082e-04	0.000000000000000000000000000000e+00
-4.774464799950467750022653490305e+03	-9.877359608802111748566965321317e-05	2.453118325200385400723657181032e-04	0.000000000000000000000000000000e+00
-4.774364799950467386224772781134e+03	-9.784944747856479986287264738465e-05	2.458818046260270338485010022112e-04	0.000000000000000000000000000000e+00
-4.774264799950467022426892071962e+03	-9.692588396029754916650988949556e-05	2.464520960129367279159429138247e-04	0.000000000000000000000000000000e+00
-4.774164799950466658629011362791e+03	-9.600291590002603522770868726965e-05	2.470226988979651165136142143552e-04	0.000000000000000000000000000000e+00
-4.774064799950466294831130653620e+03	-9.508055364674969324109699009284e-05	2.475936054670338764410741916322e-04	0.000000000000000000000000000000e+00
-4.773964799950465931033249944448e+03	-9.415880753147514901045533886048e-05	2.481648078748998893609811755567e-04	0.000000000000000000000000000000e+00
-4.773864799950465567235369235277e+03	-9.323768786703111853281927823289e-05	2.487362982452669146228585450586e-04	0.000000000000000000000000000000e+00
-4.773764799950465203437488526106e+03	-9.231720494788357863312489026697e-05	2.493080686708979126081642263557e-04	0.000000000000000000000000000000e+00
-4.773664799950464839639607816935e+03	-9.139736904995133062214185404315e-05	2.498801112137285064876413009927e-04	0.000000000000000000000000000000e+00
-4.773564799950464475841727107763e+03	-9.047819043042191632011256308132e-05	2.504524179049808234494289838068e-04	0.000000000000000000000000000000e+00
-4.773464799950464112043846398592e+03	-8.955967932756792710367876875210e-05	2.510249807452785827596719592236e-04	0.000000000000000000000000000000e+00
-4.773364799950463748245965689421e+03	-8.864184596056359755587850113301e-05	2.515977917047626717141073360295e-04	0.000000000000000000000000000000e+00
-4.773264799950463384448084980249e+03	-8.772470052930190055964776441044e-05	2.521708427232075347412809662728e-04	0.000000000000000000000000000000e+00
-4.773164799950463020650204271078e+03	-8.680825321421189988933819758898e-05	2.527441257101385924978276253938e-04	0.000000000000000000000000000000e+00
-4.773064799950462656852323561907e+03	-8.589251417607655003563088547125e-05	2.533176325449502030648374351074e-04	0.000000000000000000000000000000e+00
-4.772964799950462293054442852736e+03	-8.497749355585087550121053956431e-05	2.538913550770244362958516504136e-04	0.000000000000000000000000000000e+00
-4.772864799950461929256562143564e+03	-8.406320147448051601467289284386e-05	2.544652851258508781569223078378e-04	0.000000000000000000000000000000e+00
-4.772764799950461565458681434393e+03	-8.314964803272067832024677658254e-05	2.550394144811468687475408678722e-04	0.000000000000000000000000000000e+00
-4.772664799950461201660800725222e+03	-8.223684331095546743827656710479e-05	2.556137349029788787338479671973e-04	0.000000000000000000000000000000e+00
-4.772564799950460837862920016050e+03	-8.132479736901766515910078281237e-05	2.561882381218843736728207893805e-04	0.000000000000000000000000000000e+00
-4.772464799950460474065039306879e+03	-8.041352024600886090263673899869e-05	2.567629158389946541184156725279e-04	0.000000000000000000000000000000e+00
-4.772364799950460110267158597708e+03	-7.950302196012000270630704079622e-05	2.573377597261582920389055839649e-04	0.000000000000000000000000000000e+00
-4.772264799950459746469277888536e+03	-7.859331250845238189383507032559e-05	2.579127614260656514363900804199e-04	0.000000000000000000000000000000e+00
-4.772164799950459382671397179365e+03	-7.768440186683901076732799984015e-05	2.584879125523738426471742624102e-04	0.000000000000000000000000000000e+00
-4.772064799950459018873516470194e+03	-7.677629998966643398022879907217e-05	2.590632046898325982139943413074e-04	0.000000000000000000000000000000e+00
-4.771964799950458655075635761023e+03	-7.586901680969694648608292464331e-05	2.596386293944110703300898190804e-04	0.000000000000000000000000000000e+00
-4.771864799950458291277755051851e+03	-7.496256223789125872070115974566e-05	2.602141781934251161742532865162e-04	0.000000000000000000000000000000e+00
-4.771764799950457927479874342680e+03	-7.405694616323156836013713588684e-05	2.607898425856655590278354583944e-04	0.000000000000000000000000000000e+00
-4.771664799950457563681993633509e+03	-7.315217845254510641711531704345e-05	2.613656140415270457029450756892e-04	0.000000000000000000000000000000e+00
-4.771564799950457199884112924337e+03	-7.224826895032807636074650980973e-05	2.619414840031379339627126690004e-04	0.000000000000000000000000000000e+00
-4.771464799950456836086232215166e+03	-7.134522747857004046963952381688e-05	2.625174438844906136224233161869e-04	0.000000000000000000000000000000e+00
-4.771364799950456472288351505995e+03	-7.044306383657879407599045062938e-05	2.630934850715728576427132612281e-04	0.000000000000000000000000000000e+00
-4.771264799950456108490470796824e+03	-6.954178780080565993801378077421e-05	2.636695989224998237440700243894e-04	0.000000000000000000000000000000e+00
-4.771164799950455744692590087652e+03	-6.864140912467122984576967104076e-05	2.642457767676467065426360036895e-04	0.000000000000000000000000000000e+00
-4.771064799950455380894709378481e+03	-6.774193753839158056544167418878e-05	2.648220099097824196780759375969e-04	0.000000000000000000000000000000e+00
-4.770964799950455017096828669310e+03	-6.684338274880490991195630678945e-05	2.653982896242037116223133619286e-04	0.000000000000000000000000000000e+00
-4.770864799950454653298947960138e+03	-6.594575443919870137016170374977e-05	2.659746071588703114803309279779e-04	0.000000000000000000000000000000e+00
-4.770764799950454289501067250967e+03	-6.504906226913730884434811096995e-05	2.665509537345405084718397148436e-04	0.000000000000000000000000000000e+00
-4.770664799950453925703186541796e+03	-6.415331587429006995632746468416e-05	2.671273205449079240353382758144e-04	0.000000000000000000000000000000e+00
-4.770564799950453561905305832624e+03	-6.325852486625978526174618465916e-05	2.677036987567385007726061818545e-04	0.000000000000000000000000000000e+00
-4.770464799950453198107425123453e+03	-6.236469883241180733011999048898e-05	2.682800795100087382256959234184e-04	0.000000000000000000000000000000e+00
-4.770364799950452834309544414282e+03	-6.147184733570350929562908781634e-05	2.688564539180441997044679336426e-04	0.000000000000000000000000000000e+00
-4.770264799950452470511663705111e+03	-6.057997991451432261405390944375e-05	2.694328130676591575264067213169e-04	0.000000000000000000000000000000e+00
-4.770164799950452106713782995939e+03	-5.968910608247618817178911654331e-05	2.700091480192967261474146223321e-04	0.000000000000000000000000000000e+00
-4.770064799950451742915902286768e+03	-5.879923532830455627220742065298e-05	2.705854498071698084442349152567e-04	0.000000000000000000000000000000e+00
-4.769964799950451379118021577597e+03	-5.791037711562986773673744611557e-05	2.711617094394027467282870524912e-04	0.000000000000000000000000000000e+00
-4.769864799950451015320140868425e+03	-5.702254088282953644944636706349e-05	2.717379178981737327010226312751e-04	0.000000000000000000000000000000e+00
-4.769764799950450651522260159254e+03	-5.613573604286043334512731894925e-05	2.723140661398579763508021045482e-04	0.000000000000000000000000000000e+00
-4.769664799950450287724379450083e+03	-5.524997198309188539341874069066e-05	2.728901450951715253710749831129e-04	0.000000000000000000000000000000e+00
-4.769564799950449923926498740911e+03	-5.436525806513917602642849136174e-05	2.734661456693157893099721533758e-04	0.000000000000000000000000000000e+00
-4.769464799950449560128618031740e+03	-5.348160362469758089118063160150e-05	2.740420587421228226614189349419e-04	0.000000000000000000000000000000e+00
-4.769364799950449196330737322569e+03	-5.259901797137689149303982349970e-05	2.746178751682014211078775023367e-04	0.000000000000000000000000000000e+00
-4.769264799950448832532856613398e+03	-5.171751038853652159780344144124e-05	2.751935857770837056540669252058e-04	0.000000000000000000000000000000e+00
-4.769164799950448468734975904226e+03	-5.083709013312104731466267715234e-05	2.757691813733726283325298211935e-04	0.000000000000000000000000000000e+00
-4.769064799950448104937095195055e+03	-4.995776643549636381914924587733e-05	2.763446527368901284305025001231e-04	0.000000000000000000000000000000e+00
-4.768964799950447741139214485884e+03	-4.907954849928635029585044513567e-05	2.769199906228259392380885994811e-04	0.000000000000000000000000000000e+00
-4.768864799950447377341333776712e+03	-4.820244550121003632462898802480e-05	2.774951857618870453177362112029e-04	0.000000000000000000000000000000e+00
-4.768764799950447013543453067541e+03	-4.732646659091936457803770355035e-05	2.780702288604481155556702454135e-04	0.000000000000000000000000000000e+00
-4.768664799950446649745572358370e+03	-4.645162089083745496223901150223e-05	2.786451106007023156840851640936e-04	0.000000000000000000000000000000e+00
-4.768564799950446285947691649199e+03	-4.557791749599743118780137418611e-05	2.792198216408129881650757031508e-04	0.000000000000000000000000000000e+00
-4.768464799950445922149810940027e+03	-4.470536547388181654663630304469e-05	2.797943526150659825958710857918e-04	0.000000000000000000000000000000e+00
-4.768364799950445558351930230856e+03	-4.383397386426245823749445196249e-05	2.803686941340226366353727271985e-04	0.000000000000000000000000000000e+00
-4.768264799950445194554049521685e+03	-4.296375167904102089760226546034e-05	2.809428367846735700823213033317e-04	0.000000000000000000000000000000e+00
-4.768164799950444830756168812513e+03	-4.209470790209004256417560374537e-05	2.815167711305930752646586867627e-04	0.000000000000000000000000000000e+00
-4.768064799950444466958288103342e+03	-4.122685148909455306581034461644e-05	2.820904877120941579501933738072e-04	0.000000000000000000000000000000e+00
-4.767964799950444103160407394171e+03	-4.036019136739426839627711829372e-05	2.826639770463843914088952757879e-04	0.000000000000000000000000000000e+00
-4.767864799950443739362526684999e+03	-3.949473643582636107072017517261e-05	2.832372296277222041560595044984e-04	0.000000000000000000000000000000e+00
-4.767764799950443375564645975828e+03	-3.863049556456877258294249632975e-05	2.838102359275740892673167703464e-04	0.000000000000000000000000000000e+00
-4.767664799950443011766765266657e+03	-3.776747759498414927894008319420e-05	2.843829863947725184250558960741e-04	0.000000000000000000000000000000e+00
-4.767564799950442647968884557486e+03	-3.690569133946435421284038014278e-05	2.849554714556742354356067004062e-04	0.000000000000000000000000000000e+00
-4.767464799950442284171003848314e+03	-3.604514558127552788019051788204e-05	2.855276815143194171081608701002e-04	0.000000000000000000000000000000e+00
-4.767364799950441920373123139143e+03	-3.518584907440377914375831402971e-05	2.860996069525915388651049475754e-04	0.000000000000000000000000000000e+00
-4.767264799950441556575242429972e+03	-3.432781054340144536547382858593e-05	2.866712381303777282433309370191e-04	0.000000000000000000000000000000e+00
-4.767164799950441192777361720800e+03	-3.347103868323396240209294250079e-05	2.872425653857300399673935231704e-04	0.000000000000000000000000000000e+00
-4.767064799950440828979481011629e+03	-3.261554215912733091205580326921e-05	2.878135790350271104934276600318e-04	0.000000000000000000000000000000e+00
-4.766964799950440465181600302458e+03	-3.176132960641618574980371558780e-05	2.883842693731365714945868994334e-04	0.000000000000000000000000000000e+00
-4.766864799950440101383719593287e+03	-3.090840963039244811876374297022e-05	2.889546266735782764981110837255e-04	0.000000000000000000000000000000e+00
-4.766764799950439737585838884115e+03	-3.005679080615463841003216771686e-05	2.895246411886877985729371598467e-04	0.000000000000000000000000000000e+00
-4.766664799950439373787958174944e+03	-2.920648167845775824719850577438e-05	2.900943031497810664295911031729e-04	0.000000000000000000000000000000e+00
-4.766564799950439009990077465773e+03	-2.835749076156380611181406781185e-05	2.906636027673191631504057141910e-04	0.000000000000000000000000000000e+00
-4.766464799950438646192196756601e+03	-2.750982653909291638510969946196e-05	2.912325302310741007016936521268e-04	0.000000000000000000000000000000e+00
-4.766364799950438282394316047430e+03	-2.666349746387508792464481055529e-05	2.918010757102950823368980870498e-04	0.000000000000000000000000000000e+00
-4.766264799950437918596435338259e+03	-2.581851195780259704357778582917e-05	2.923692293538754697311554675565e-04	0.000000000000000000000000000000e+00
-4.766164799950437554798554629087e+03	-2.497487841168299324860410659532e-05	2.929369812905202380068359069298e-04	0.000000000000000000000000000000e+00
-4.766064799950437191000673919916e+03	-2.413260518509275227546154174441e-05	2.935043216289142981208215577027e-04	0.000000000000000000000000000000e+00
-4.765964799950436827202793210745e+03	-2.329170060623154915255272889851e-05	2.940712404578911987225453561479e-04	0.000000000000000000000000000000e+00
-4.765864799950436463404912501574e+03	-2.245217297177716484521230178029e-05	2.946377278466026953737677551715e-04	0.000000000000000000000000000000e+00
-4.765764799950436099607031792402e+03	-2.161403054674106713820003200510e-05	2.952037738446885908188965785826e-04	0.000000000000000000000000000000e+00
-4.765664799950435735809151083231e+03	-2.077728156432460815817957200391e-05	2.957693684824476052473707365920e-04	0.000000000000000000000000000000e+00
-4.765564799950435372011270374060e+03	-1.994193422577589613442321236914e-05	2.963345017710085718166956869624e-04	0.000000000000000000000000000000e+00
-4.765464799950435008213389664888e+03	-1.910799670024726685884329524523e-05	2.968991637025023911169996360115e-04	0.000000000000000000000000000000e+00
-4.765364799950434644415508955717e+03	-1.827547712465348020622647740030e-05	2.974633442502344193164587338174e-04	0.000000000000000000000000000000e+00
-4.765264799950434280617628246546e+03	-1.744438360353052651819001639399e-05	2.980270333688577236684602578265e-04	0.000000000000000000000000000000e+00
-4.765164799950433916819747537374e+03	-1.661472420889511738975943822005e-05	2.985902209945466632794175421139e-04	0.000000000000000000000000000000e+00
-4.765064799950433553021866828203e+03	-1.578650698010483036538148526873e-05	2.991528970451712830282142707716e-04	0.000000000000000000000000000000e+00
-4.764964799950433189223986119032e+03	-1.495973992371890415624055559185e-05	2.997150514204721411665177654982e-04	0.000000000000000000000000000000e+00
-4.764864799950432825426105409861e+03	-1.413443101335975383558030832321e-05	3.002766740022358958606130130420e-04	0.000000000000000000000000000000e+00
-4.764764799950432461628224700689e+03	-1.331058818957511622653802629834e-05	3.008377546544713254141056868463e-04	0.000000000000000000000000000000e+00
-4.764664799950432097830343991518e+03	-1.248821935970089832732519974368e-05	3.013982832235859448018200357211e-04	0.000000000000000000000000000000e+00
-4.764564799950431734032463282347e+03	-1.166733239772466270518444519944e-05	3.019582495385633811452175123691e-04	0.000000000000000000000000000000e+00
-4.764464799950431370234582573175e+03	-1.084793514414986166747179724412e-05	3.025176434111411828686843961123e-04	0.000000000000000000000000000000e+00
-4.764364799950431006436701864004e+03	-1.003003540586070670744944094421e-05	3.030764546359891167467970340965e-04	0.000000000000000000000000000000e+00
-4.764264799950430642638821154833e+03	-9.213640955987751151820032424755e-06	3.036346729908882238931078223487e-04	0.000000000000000000000000000000e+00
-4.764164799950430278840940445662e+03	-8.398759533774160599014189931832e-06	3.041922882369104178500174295863e-04	0.000000000000000000000000000000e+00
-4.764064799950429915043059736490e+03	-7.585398844442652513506315792302e-06	3.047492901185985705696246395036e-04	0.000000000000000000000000000000e+00
-4.763964799950429551245179027319e+03	-6.773566559063180362091054903528e-06	3.053056683641470862855538115355e-04	0.000000000000000000000000000000e+00
-4.763864799950429187447298318148e+03	-5.963270314421291141352820391885e-06	3.058614126855833427465203300244e-04	0.000000000000000000000000000000e+00
-4.763764799950428823649417608976e+03	-5.154517712887189330613329357744e-06	3.064165127789492950802219262130e-04	0.000000000000000000000000000000e+00
-4.763664799950428459851536899805e+03	-4.347316322285521669917252030046e-06	3.069709583244839470189679886403e-04	0.000000000000000000000000000000e+00
-4.763564799950428096053656190634e+03	-3.541673675765828552947350055247e-06	3.075247389868062015960692434646e-04	0.000000000000000000000000000000e+00
-4.763464799950427732255775481462e+03	-2.737597271673774690251088742565e-06	3.080778444150984165736395503643e-04	0.000000000000000000000000000000e+00
-4.763364799950427368457894772291e+03	-1.935094573423045963880264816459e-06	3.086302642432902309209408198143e-04	0.000000000000000000000000000000e+00
-4.763264799950427004660014063120e+03	-1.134173009367996753221901479192e-06	3.091819880902432044443572944914e-04	0.000000000000000000000000000000e+00
-4.763164799950426640862133353949e+03	-3.348399726769686403189609132103e-07	3.097330055599358910982388248812e-04	0.000000000000000000000000000000e+00
-4.763064799950426277064252644777e+03	4.628971787936002854317997338984e-07	3.102833062416494001867217633617e-04	0.000000000000000000000000000000e+00
-4.762964799950425913266371935606e+03	1.259031122624380343532051601541e-06	3.108328797101535538767447253150e-04	0.000000000000000000000000000000e+00
-4.762864799950425549468491226435e+03	2.053554571957616248266756397989e-06	3.113817155258935868121505929906e-04	0.000000000000000000000000000000e+00
-4.762764799950425185670610517263e+03	2.846460275620846964441616050445e-06	3.119298032351772251985488892956e-04	0.000000000000000000000000000000e+00
-4.762664799950424821872729808092e+03	3.637741018249933007807023557789e-06	3.124771323703625790398075157128e-04	0.000000000000000000000000000000e+00
-4.762564799950424458074849098921e+03	4.427389620411282134676556054842e-06	3.130236924500461970048703630454e-04	0.000000000000000000000000000000e+00
-4.762464799950424094276968389750e+03	5.215398938723375699968391044914e-06	3.135694729792518802360956620134e-04	0.000000000000000000000000000000e+00
-4.762364799950423730479087680578e+03	6.001761865977530144495351999145e-06	3.141144634496199298384633280534e-04	0.000000000000000000000000000000e+00
-4.762264799950423366681206971407e+03	6.786471331257949939194575733614e-06	3.146586533395968822597599245938e-04	0.000000000000000000000000000000e+00
-4.762164799950423002883326262236e+03	7.569520300060973306958446438220e-06	3.152020321146257325617412448082e-04	0.000000000000000000000000000000e+00
-4.762064799950422639085445553064e+03	8.350901774413603472174520703231e-06	3.157445892273367540024897603956e-04	0.000000000000000000000000000000e+00
-4.761964799950422275287564843893e+03	9.130608792991276733579976421229e-06	3.162863141177388055097496888379e-04	0.000000000000000000000000000000e+00
-4.761864799950421911489684134722e+03	9.908634431234859737134060275743e-06	3.168271962134109102048051820333e-04	0.000000000000000000000000000000e+00
-4.761764799950421547691803425550e+03	1.068497180146692761791831632889e-05	3.173672249296945928678792547828e-04	0.000000000000000000000000000000e+00
-4.761664799950421183893922716379e+03	1.145961405300721967304503068341e-05	3.179063896698867052945103317541e-04	0.000000000000000000000000000000e+00
-4.761564799950420820096042007208e+03	1.223255437228736828029693195496e-05	3.184446798254323600721460429952e-04	0.000000000000000000000000000000e+00
-4.761464799950420456298161298037e+03	1.300378598296485024052131229677e-05	3.189820847761188943488008806781e-04	0.000000000000000000000000000000e+00
-4.761364799950420092500280588865e+03	1.377330214603615546158088545070e-05	3.195185938902698336017138558418e-04	0.000000000000000000000000000000e+00
-4.761264799950419728702399879694e+03	1.454109615994922041770642806569e-05	3.200541965249396143475268949885e-04	0.000000000000000000000000000000e+00
-4.761164799950419364904519170523e+03	1.530716136071503321062700631039e-05	3.205888820261086321131149823316e-04	0.000000000000000000000000000000e+00
[truncated: 84,862 more rows]
