# Supplementary material for: Light-wave-controlled Haldane model in monolayer hexagonal boron nitride
Source: Nature. 2024 Apr 15;628(8009):752–7. doi: 10.1038/s41586-024-07244-z (PMC11041748; doi:10.1038/s41586-024-07244-z)
Supplement: Supplementary file 1 — This zipped file contains source data files for Supplementary Figs. 1–4 and Extended Data Figs 2–5, 7, 8, 11 and 10. [file 41586_2024_7244_MOESM1_ESM.zip › Data source/Extended data fig 3/vpot_panel_n.csv]

# vector potential of laser 2 x y z direction
-4.960964799951146233070176094770e+03	0.000000000000000000000000000000e+00	0.000000000000000000000000000000e+00	0.000000000000000000000000000000e+00
-4.960864799951145869272295385599e+03	-2.465281581548172010804503059139e-07	-3.848603602097475415298093257693e-07	0.000000000000000000000000000000e+00
-4.960764799951145505474414676428e+03	-4.938245990830198343344301439850e-07	-7.708197785430552208819064176348e-07	0.000000000000000000000000000000e+00
-4.960664799951145141676533967257e+03	-7.418850026620566841305346589275e-07	-1.157876480343131120169259534736e-06	0.000000000000000000000000000000e+00
-4.960564799951144777878653258085e+03	-9.907050428095663205954818711363e-07	-1.546028667864069125153342852685e-06	0.000000000000000000000000000000e+00
-4.960464799951144414080772548914e+03	-1.240280387576346959448711851359e-06	-1.935274520264549805913202248919e-06	0.000000000000000000000000000000e+00
-4.960364799951144050282891839743e+03	-1.490606699239428283428011631773e-06	-2.325612193601971802009963086189e-06	0.000000000000000000000000000000e+00
-4.960264799951143686485011130571e+03	-1.741679634395288688684271839746e-06	-2.717039820827053152118386522562e-06	0.000000000000000000000000000000e+00
-4.960164799951143322687130421400e+03	-1.993494844053170786998124830447e-06	-3.109555511778861963483565344912e-06	0.000000000000000000000000000000e+00
-4.960064799951142958889249712229e+03	-2.246047973728511045686225336415e-06	-3.503157353180342172135289940949e-06	0.000000000000000000000000000000e+00
-4.959964799951142595091369003057e+03	-2.499334663536487800361909905611e-06	-3.897843408634274466279066168051e-06	0.000000000000000000000000000000e+00
-4.959864799951142231293488293886e+03	-2.753350548285658841430028481723e-06	-4.293611718619696301544545052886e-06	0.000000000000000000000000000000e+00
-4.959764799951141867495607584715e+03	-3.008091257571734102336863045379e-06	-4.690460300488792019519678627715e-06	0.000000000000000000000000000000e+00
-4.959664799951141503697726875544e+03	-3.263552415871439192103639279074e-06	-5.088387148464214529571501832717e-06	0.000000000000000000000000000000e+00
-4.959564799951141139899846166372e+03	-3.519729642636480571813708748130e-06	-5.487390233636903351974005438318e-06	0.000000000000000000000000000000e+00
-4.959464799951140776101965457201e+03	-3.776618552387620421866400513555e-06	-5.887467503964339730036792186496e-06	0.000000000000000000000000000000e+00
-4.959364799951140412304084748030e+03	-4.034214754808831130327914649136e-06	-6.288616884269265916288828288661e-06	0.000000000000000000000000000000e+00
-4.959264799951140048506204038858e+03	-4.292513854841576836224303903577e-06	-6.690836276238877103046762823135e-06	0.000000000000000000000000000000e+00
-4.959164799951139684708323329687e+03	-4.551511452779170358766760995373e-06	-7.094123558424441951654557808604e-06	0.000000000000000000000000000000e+00
-4.959064799951139320910442620516e+03	-4.811203144361233464596470932317e-06	-7.498476586241428800392629094862e-06	0.000000000000000000000000000000e+00
-4.958964799951138957112561911345e+03	-5.071584520868229556346453573701e-06	-7.903893191970066400288928709639e-06	0.000000000000000000000000000000e+00
-4.958864799951138593314681202173e+03	-5.332651169216113675266600913094e-06	-8.310371184756381530479331376515e-06	0.000000000000000000000000000000e+00
-4.958764799951138229516800493002e+03	-5.594398672051052807583336468067e-06	-8.717908350613672835535856997513e-06	0.000000000000000000000000000000e+00
-4.958664799951137865718919783831e+03	-5.856822607844235976351683625740e-06	-9.126502452424486953332614935785e-06	0.000000000000000000000000000000e+00
-4.958564799951137501921039074659e+03	-6.119918550986771577700901181274e-06	-9.536151229943035947077267788785e-06	0.000000000000000000000000000000e+00
-4.958464799951137138123158365488e+03	-6.383682071884645703452321185978e-06	-9.946852399798077217331696009417e-06	0.000000000000000000000000000000e+00
-4.958364799951136774325277656317e+03	-6.648108737053791425053277108770e-06	-1.035860365549627791687849198699e-05	0.000000000000000000000000000000e+00
-4.958264799951136410527396947145e+03	-6.913194109215219063883234307255e-06	-1.077140266742600796425876480411e-05	0.000000000000000000000000000000e+00
-4.958164799951136046729516237974e+03	-7.178933747390224388591067894438e-06	-1.118524708286163619488061404805e-05	0.000000000000000000000000000000e+00
-4.958064799951135682931635528803e+03	-7.445323206995656951771595660761e-06	-1.160013452596828052178733192701e-05	0.000000000000000000000000000000e+00
-4.957964799951135319133754819632e+03	-7.712358039939283294332203477772e-06	-1.201606259780701888234891172580e-05	0.000000000000000000000000000000e+00
-4.957864799951134955335874110460e+03	-7.980033794715206901066936739930e-06	-1.243302887634055419461328456654e-05	0.000000000000000000000000000000e+00
-4.957764799951134591537993401289e+03	-8.248346016499359306998161167623e-06	-1.285103091643938245122822522370e-05	0.000000000000000000000000000000e+00
-4.957664799951134227740112692118e+03	-8.517290247245054731189267682723e-06	-1.327006624988839449423225214097e-05	0.000000000000000000000000000000e+00
-4.957564799951133863942231982946e+03	-8.786862025778593838468318033552e-06	-1.369013238539396059862546239927e-05	0.000000000000000000000000000000e+00
-4.957464799951133500144351273775e+03	-9.057056887894958133677046629995e-06	-1.411122680859149108845672360157e-05	0.000000000000000000000000000000e+00
-4.957364799951133136346470564604e+03	-9.327870366453548401633119602216e-06	-1.453334698205342385751628192514e-05	0.000000000000000000000000000000e+00
-4.957264799951132772548589855433e+03	-9.599297991473977357201018134614e-06	-1.495649034529774213265335136569e-05	0.000000000000000000000000000000e+00
-4.957164799951132408750709146261e+03	-9.871335290231913117339757057778e-06	-1.538065431479691236543554111460e-05	0.000000000000000000000000000000e+00
-4.957064799951132044952828437090e+03	-1.014397778735499212985227829309e-05	-1.580583628398731340291769043027e-05	0.000000000000000000000000000000e+00
-4.956964799951131681154947727919e+03	-1.041722100491877275971631250373e-05	-1.623203362327913152653169337469e-05	0.000000000000000000000000000000e+00
-4.956864799951131317357067018747e+03	-1.069106046254274477958975952951e-05	-1.665924368006671288876784087218e-05	0.000000000000000000000000000000e+00
-4.956764799951130953559186309576e+03	-1.096549167748637612976574801094e-05	-1.708746377873940214676788673653e-05	0.000000000000000000000000000000e+00
-4.956664799951130589761305600405e+03	-1.124051016474520372384095223683e-05	-1.751669122069284526997320905473e-05	0.000000000000000000000000000000e+00
-4.956564799951130225963424891233e+03	-1.151611143714698015855842777588e-05	-1.794692328434076329809164496165e-05	0.000000000000000000000000000000e+00
-4.956464799951129862165544182062e+03	-1.179229100544785938716602080589e-05	-1.837815722512718349685584273701e-05	0.000000000000000000000000000000e+00
-4.956364799951129498367663472891e+03	-1.206904437842860780376319507212e-05	-1.881039027553916179289102139638e-05	0.000000000000000000000000000000e+00
-4.956264799951129134569782763720e+03	-1.234636706299086953775648312082e-05	-1.924361964511996599450603662174e-05	0.000000000000000000000000000000e+00
-4.956164799951128770771902054548e+03	-1.262425456425344360677619909294e-05	-1.967784252048272657467133106568e-05	0.000000000000000000000000000000e+00
-4.956064799951128406974021345377e+03	-1.290270238564862036189945931897e-05	-2.011305606532456856871092509831e-05	0.000000000000000000000000000000e+00
-4.955964799951128043176140636206e+03	-1.318170602901853656759804250820e-05	-2.054925742044119070539055782465e-05	0.000000000000000000000000000000e+00
-4.955864799951127679378259927034e+03	-1.346126099471155758674056207580e-05	-2.098644370374195275777418068230e-05	0.000000000000000000000000000000e+00
-4.955764799951127315580379217863e+03	-1.374136278167867650625358355576e-05	-2.142461201026540673934481229246e-05	0.000000000000000000000000000000e+00
-4.955664799951126951782498508692e+03	-1.402200688756996239069368276331e-05	-2.186375941219531260297122277070e-05	0.000000000000000000000000000000e+00
-4.955564799951126587984617799520e+03	-1.430318880883101361801718748312e-05	-2.230388295887710456140255732560e-05	0.000000000000000000000000000000e+00
-4.955464799951126224186737090349e+03	-1.458490404079943493227244227795e-05	-2.274497967683486901566310145473e-05	0.000000000000000000000000000000e+00
-4.955364799951125860388856381178e+03	-1.486714807780133821321459641762e-05	-2.318704656978874938805246230800e-05	0.000000000000000000000000000000e+00
-4.955264799951125496590975672007e+03	-1.514991641324783646965681377372e-05	-2.363008061867286256304589164845e-05	0.000000000000000000000000000000e+00
-4.955164799951125132793094962835e+03	-1.543320453973159034886421248078e-05	-2.407407878165366594972254810081e-05	0.000000000000000000000000000000e+00
-4.955064799951124768995214253664e+03	-1.571700794912333939935475402017e-05	-2.451903799414878194198527672221e-05	0.000000000000000000000000000000e+00
-4.954964799951124405197333544493e+03	-1.600132213266845535655676091569e-05	-2.496495516884633398668053017033e-05	0.000000000000000000000000000000e+00
-4.954864799951124041399452835321e+03	-1.628614258108348526407106737768e-05	-2.541182719572472310885086210774e-05	0.000000000000000000000000000000e+00
-4.954764799951123677601572126150e+03	-1.657146478465272508811927110184e-05	-2.585965094207289232796503908318e-05	0.000000000000000000000000000000e+00
-4.954664799951123313803691416979e+03	-1.685728423332477808539893449069e-05	-2.630842325251106541259861482107e-05	0.000000000000000000000000000000e+00
-4.954564799951122950005810707808e+03	-1.714359641680913688786130899544e-05	-2.675814094901192609224707674720e-05	0.000000000000000000000000000000e+00
-4.954464799951122586207929998636e+03	-1.743039682467274525869832535463e-05	-2.720880083092231904143450116340e-05	0.000000000000000000000000000000e+00
-4.954364799951122222410049289465e+03	-1.771768094643654290767063874679e-05	-2.766039967498539132095478065843e-05	0.000000000000000000000000000000e+00
-4.954264799951121858612168580294e+03	-1.800544427167205096401714214949e-05	-2.811293423536322171009046999579e-05	0.000000000000000000000000000000e+00
-4.954164799951121494814287871122e+03	-1.829368229009792356804658952640e-05	-2.856640124365989049596420423782e-05	0.000000000000000000000000000000e+00
-4.954064799951121131016407161951e+03	-1.858239049167648252207027392835e-05	-2.902079740894506764705383650149e-05	0.000000000000000000000000000000e+00
-4.953964799951120767218526452780e+03	-1.887156436671026549386186166313e-05	-2.947611941777804822010372598484e-05	0.000000000000000000000000000000e+00
-4.953864799951120403420645743608e+03	-1.916119940593852678627218022456e-05	-2.993236393423225871735469938439e-05	0.000000000000000000000000000000e+00
-4.953764799951120039622765034437e+03	-1.945129110063376182376652934192e-05	-3.038952759992024794661984177235e-05	0.000000000000000000000000000000e+00
-4.953664799951119675824884325266e+03	-1.974183494269819775764410185737e-05	-3.084760703401911833849285970999e-05	0.000000000000000000000000000000e+00
-4.953564799951119312027003616095e+03	-2.003282642476026374246667050016e-05	-3.130659883329648242398374202722e-05	0.000000000000000000000000000000e+00
-4.953464799951118948229122906923e+03	-2.032426104027102055490580645447e-05	-3.176649957213685299302341480399e-05	0.000000000000000000000000000000e+00
-4.953364799951118584431242197752e+03	-2.061613428360061392951262104756e-05	-3.222730580256850420328706974260e-05	0.000000000000000000000000000000e+00
-4.953264799951118220633361488581e+03	-2.090844165013466351998351611119e-05	-3.268901405429082396812690003429e-05	0.000000000000000000000000000000e+00
-4.953164799951117856835480779409e+03	-2.120117863637063830789877827421e-05	-3.315162083470212374229635354794e-05	0.000000000000000000000000000000e+00
-4.953064799951117493037600070238e+03	-2.149434074001420490640686111750e-05	-3.361512262892792942238842646141e-05	0.000000000000000000000000000000e+00
-4.952964799951117129239719361067e+03	-2.178792346007552843006362108813e-05	-3.407951589984972625693368519784e-05	0.000000000000000000000000000000e+00
-4.952864799951116765441838651896e+03	-2.208192229696555642401260832752e-05	-3.454479708813421875253021897656e-05	0.000000000000000000000000000000e+00
-4.952764799951116401643957942724e+03	-2.237633275259227907624283437915e-05	-3.501096261226299037952469639379e-05	0.000000000000000000000000000000e+00
-4.952664799951116037846077233553e+03	-2.267115033045691489094718151787e-05	-3.547800886856269860251608672108e-05	0.000000000000000000000000000000e+00
-4.952564799951115674048196524382e+03	-2.296637053575007603309007797598e-05	-3.594593223123571714425553147443e-05	0.000000000000000000000000000000e+00
-4.952464799951115310250315815210e+03	-2.326198887544789979165728299737e-05	-3.641472905239123225920594428828e-05	0.000000000000000000000000000000e+00
-4.952364799951114946452435106039e+03	-2.355800085840812583279704761630e-05	-3.688439566207684045060638533542e-05	0.000000000000000000000000000000e+00
-4.952264799951114582654554396868e+03	-2.385440199546613279537980722989e-05	-3.735492836831059342093258601736e-05	0.000000000000000000000000000000e+00
-4.952164799951114218856673687696e+03	-2.415118779953092406458103891254e-05	-3.782632345711352413707151409739e-05	0.000000000000000000000000000000e+00
-4.952064799951113855058792978525e+03	-2.444835378568104578282833838632e-05	-3.829857719254264723394640124177e-05	0.000000000000000000000000000000e+00
-4.951964799951113491260912269354e+03	-2.474589547126048453195776288815e-05	-3.877168581672440665153792083153e-05	0.000000000000000000000000000000e+00
-4.951864799951113127463031560183e+03	-2.504380837597449386460260467580e-05	-3.924564554988860438661940621685e-05	0.000000000000000000000000000000e+00
-4.951764799951112763665150851011e+03	-2.534208802198535984920996222414e-05	-3.972045259040281713546968744843e-05	0.000000000000000000000000000000e+00
-4.951664799951112399867270141840e+03	-2.564072993400811918121226518075e-05	-4.019610311480726016998207827946e-05	0.000000000000000000000000000000e+00
-4.951564799951112036069389432669e+03	-2.593972963940619936716765192575e-05	-4.067259327785011877596024754133e-05	0.000000000000000000000000000000e+00
-4.951464799951111672271508723497e+03	-2.623908266828701486318708990808e-05	-4.114991921252336758239170899643e-05	0.000000000000000000000000000000e+00
-4.951364799951111308473628014326e+03	-2.653878455359748867446213760335e-05	-4.162807703009902357159030539258e-05	0.000000000000000000000000000000e+00
-4.951264799951110944675747305155e+03	-2.683883083121951974468408219643e-05	-4.210706282016590053284346706342e-05	0.000000000000000000000000000000e+00
-4.951164799951110580877866595984e+03	-2.713921704006534192524582871364e-05	-4.258687265066682430198277686806e-05	0.000000000000000000000000000000e+00
-4.951064799951110217079985886812e+03	-2.743993872217286261565305505172e-05	-4.306750256793630201061426343578e-05	0.000000000000000000000000000000e+00
-4.950964799951109853282105177641e+03	-2.774099142280089975998169649074e-05	-4.354894859673865212127200075010e-05	0.000000000000000000000000000000e+00
-4.950864799951109489484224468470e+03	-2.804237069052434769256786084579e-05	-4.403120674030663590607648227859e-05	0.000000000000000000000000000000e+00
-4.950764799951109125686343759298e+03	-2.834407207732927183293017425747e-05	-4.451427298038051582999841127020e-05	0.000000000000000000000000000000e+00
-4.950664799951108761888463050127e+03	-2.864609113870789834860666744909e-05	-4.499814327724760860136368756379e-05	0.000000000000000000000000000000e+00
-4.950564799951108398090582340956e+03	-2.894842343375356316041019377749e-05	-4.548281356978227867949096663303e-05	0.000000000000000000000000000000e+00
-4.950464799951108034292701631784e+03	-2.925106452525554913933480971622e-05	-4.596827977548641289704325907373e-05	0.000000000000000000000000000000e+00
-4.950364799951107670494820922613e+03	-2.955400997979384876456279696022e-05	-4.645453779053035586830283643067e-05	0.000000000000000000000000000000e+00
-4.950264799951107306696940213442e+03	-2.985725536783382174938622499738e-05	-4.694158348979431973589659943258e-05	0.000000000000000000000000000000e+00
-4.950164799951106942899059504271e+03	-3.016079626382078151636094431876e-05	-4.742941272691023437465401846325e-05	0.000000000000000000000000000000e+00
-4.950064799951106579101178795099e+03	-3.046462824627448680477048714721e-05	-4.791802133430407871017911447531e-05	0.000000000000000000000000000000e+00
-4.949964799951106215303298085928e+03	-3.076874689788353502226808666720e-05	-4.840740512323865927081859017456e-05	0.000000000000000000000000000000e+00
-4.949864799951105851505417376757e+03	-3.107314780559966750509218180731e-05	-4.889755988385687663060757968125e-05	0.000000000000000000000000000000e+00
-4.949764799951105487707536667585e+03	-3.137782656073193586487857231759e-05	-4.938848138522543230934797042764e-05	0.000000000000000000000000000000e+00
-4.949664799951105123909655958414e+03	-3.168277875904084123041826170919e-05	-4.988016537537901001113718746360e-05	0.000000000000000000000000000000e+00
-4.949564799951104760111775249243e+03	-3.198800000083230747095763835119e-05	-5.037260758136489732002954999857e-05	0.000000000000000000000000000000e+00
-4.949464799951104396313894540071e+03	-3.229348589105157988059929818903e-05	-5.086580370928809528667524642032e-05	0.000000000000000000000000000000e+00
-4.949364799951104032516013830900e+03	-3.259923203937700866622204087797e-05	-5.135974944435686169582830351565e-05	0.000000000000000000000000000000e+00
-4.949264799951103668718133121729e+03	-3.290523406031372401518361736628e-05	-5.185444045092874900109575220242e-05	0.000000000000000000000000000000e+00
-4.949164799951103304920252412558e+03	-3.321148757328720274280622892782e-05	-5.234987237255706916429220942888e-05	0.000000000000000000000000000000e+00
-4.949064799951102941122371703386e+03	-3.351798820273671974338119960990e-05	-5.284604083203780572819061034373e-05	0.000000000000000000000000000000e+00
-4.948964799951102577324490994215e+03	-3.382473157820869779721997816502e-05	-5.334294143145703410904129304626e-05	0.000000000000000000000000000000e+00
-4.948864799951102213526610285044e+03	-3.413171333444990152364284519138e-05	-5.384056975223875524116934343510e-05	0.000000000000000000000000000000e+00
-4.948764799951101849728729575872e+03	-3.443892911150055001880468386055e-05	-5.433892135519322388881313656839e-05	0.000000000000000000000000000000e+00
-4.948664799951101485930848866701e+03	-3.474637455478732107330350209473e-05	-5.483799178056568353377756008804e-05	0.000000000000000000000000000000e+00
-4.948564799951101122132968157530e+03	-3.505404531521617920693592584946e-05	-5.533777654808558915406485612110e-05	0.000000000000000000000000000000e+00
-4.948464799951100758335087448359e+03	-3.536193704926512916455333401800e-05	-5.583827115701629078842876952038e-05	0.000000000000000000000000000000e+00
-4.948364799951100394537206739187e+03	-3.567004541907678645280138640672e-05	-5.633947108620516433432484637578e-05	0.000000000000000000000000000000e+00
-4.948264799951100030739326030016e+03	-3.597836609255088011422377136661e-05	-5.684137179413418280299330476169e-05	0.000000000000000000000000000000e+00
-4.948164799951099666941445320845e+03	-3.628689474343660642356723666779e-05	-5.734396871897096191299236789263e-05	0.000000000000000000000000000000e+00
-4.948064799951099303143564611673e+03	-3.659562705142481317749716951404e-05	-5.784725727862023258833701344628e-05	0.000000000000000000000000000000e+00
-4.947964799951098939345683902502e+03	-3.690455870224008911662308407564e-05	-5.835123287077580134761534136345e-05	0.000000000000000000000000000000e+00
-4.947864799951098575547803193331e+03	-3.721368538773269071719823619659e-05	-5.885589087297292404518320174667e-05	0.000000000000000000000000000000e+00
-4.947764799951098211749922484159e+03	-3.752300280597034701007483348256e-05	-5.936122664264118105586359730452e-05	0.000000000000000000000000000000e+00
-4.947664799951097847952041774988e+03	-3.783250666132992887438768470076e-05	-5.986723551715771837787929965380e-05	0.000000000000000000000000000000e+00
-4.947564799951097484154161065817e+03	-3.814219266458893537212124225100e-05	-6.037391281390103761313528640819e-05	0.000000000000000000000000000000e+00
-4.947464799951097120356280356646e+03	-3.845205653301687843872297412062e-05	-6.088125383030517219452512622802e-05	0.000000000000000000000000000000e+00
-4.947364799951096756558399647474e+03	-3.876209399046647783833655087626e-05	-6.138925384391431762289709217484e-05	0.000000000000000000000000000000e+00
-4.947264799951096392760518938303e+03	-3.907230076746477480387209624269e-05	-6.189790811243794281873431550878e-05	0.000000000000000000000000000000e+00
-4.947164799951096028962638229132e+03	-3.938267260130400173158762844317e-05	-6.240721187380628772085888744670e-05	0.000000000000000000000000000000e+00
-4.947064799951095665164757519960e+03	-3.969320523613237733677114316144e-05	-6.291716034622637588116789153503e-05	0.000000000000000000000000000000e+00
-4.946964799951095301366876810789e+03	-4.000389442304468496898819940277e-05	-6.342774872823844041144769612117e-05	0.000000000000000000000000000000e+00
-4.946864799951094937568996101618e+03	-4.031473592017274928337583483895e-05	-6.393897219877279038732081906105e-05	0.000000000000000000000000000000e+00
-4.946764799951094573771115392447e+03	-4.062572549277571640029271815564e-05	-6.445082591720709738053463055962e-05	0.000000000000000000000000000000e+00
-4.946664799951094209973234683275e+03	-4.093685891333018498717058464287e-05	-6.496330502342418343475483055727e-05	0.000000000000000000000000000000e+00
-4.946564799951093846175353974104e+03	-4.124813196162014082872190878781e-05	-6.547640463787022916970076424903e-05	0.000000000000000000000000000000e+00
-4.946464799951093482377473264933e+03	-4.155954042482678975319390635157e-05	-6.599011986161340201362257573692e-05	0.000000000000000000000000000000e+00
-4.946364799951093118579592555761e+03	-4.187108009761817371818803934502e-05	-6.650444577640291811664735588394e-05	0.000000000000000000000000000000e+00
-4.946264799951092754781711846590e+03	-4.218274678223863104241722621346e-05	-6.701937744472860570763006471395e-05	0.000000000000000000000000000000e+00
-4.946164799951092390983831137419e+03	-4.249453628859808045461002312670e-05	-6.753490990988084792176482373804e-05	0.000000000000000000000000000000e+00
-4.946064799951092027185950428247e+03	-4.280644443436112895956177637480e-05	-6.805103819601098641411951462032e-05	0.000000000000000000000000000000e+00
-4.945964799951091663388069719076e+03	-4.311846704503600352133274586919e-05	-6.856775730819215865403937204547e-05	0.000000000000000000000000000000e+00
-4.945864799951091299590189009905e+03	-4.343059995406334044491108992148e-05	-6.908506223248055534789241471927e-05	0.000000000000000000000000000000e+00
-4.945764799951090935792308300734e+03	-4.374283900290473758865061881806e-05	-6.960294793597716575279249484609e-05	0.000000000000000000000000000000e+00
-4.945664799951090571994427591562e+03	-4.405518004113114394638267556914e-05	-7.012140936688991601360987360181e-05	0.000000000000000000000000000000e+00
-4.945564799951090208196546882391e+03	-4.436761892651109337546572186639e-05	-7.064044145459622762832363473962e-05	0.000000000000000000000000000000e+00
-4.945464799951089844398666173220e+03	-4.468015152509871470813684890544e-05	-7.116003910970605025182456060406e-05	0.000000000000000000000000000000e+00
-4.945364799951089480600785464048e+03	-4.499277371132157923253741538261e-05	-7.168019722412531462805984627806e-05	0.000000000000000000000000000000e+00
-4.945264799951089116802904754877e+03	-4.530548136806835166209492249401e-05	-7.220091067111979209799249579405e-05	0.000000000000000000000000000000e+00
-4.945164799951088753005024045706e+03	-4.561827038677622426447039183373e-05	-7.272217430537942844601118075332e-05	0.000000000000000000000000000000e+00
-4.945064799951088389207143336535e+03	-4.593113666751819513644344850078e-05	-7.324398296308305721710046887196e-05	0.000000000000000000000000000000e+00
-4.944964799951088025409262627363e+03	-4.624407611909014319089006317398e-05	-7.376633146196357381993435886613e-05	0.000000000000000000000000000000e+00
-4.944864799951087661611381918192e+03	-4.655708465909767275079864101706e-05	-7.428921460137355686336596560793e-05	0.000000000000000000000000000000e+00
-4.944764799951087297813501209021e+03	-4.687015821404280906548739382700e-05	-7.481262716235126896367757520778e-05	0.000000000000000000000000000000e+00
-4.944664799951086934015620499849e+03	-4.718329271941042955254216884065e-05	-7.533656390768709123269969429870e-05	0.000000000000000000000000000000e+00
-4.944564799951086570217739790678e+03	-4.749648411975453918569198275001e-05	-7.586101958199044565690771779742e-05	0.000000000000000000000000000000e+00
-4.944464799951086206419859081507e+03	-4.780972836878435614730437075437e-05	-7.638598891175705628969749838575e-05	0.000000000000000000000000000000e+00
-4.944364799951085842621978372335e+03	-4.812302142945012643033761423617e-05	-7.691146660543667122958422233125e-05	0.000000000000000000000000000000e+00
-4.944264799951085478824097663164e+03	-4.843635927402876225743993954254e-05	-7.743744735350123183179743557858e-05	0.000000000000000000000000000000e+00
-4.944164799951085115026216953993e+03	-4.874973788420927721214137573469e-05	-7.796392582851342139063643976726e-05	0.000000000000000000000000000000e+00
-4.944064799951084751228336244822e+03	-4.906315325117801130587469327082e-05	-7.849089668519566105522183852017e-05	0.000000000000000000000000000000e+00
-4.943964799951084387430455535650e+03	-4.937660137570361209950753345055e-05	-7.901835456049948521600745365845e-05	0.000000000000000000000000000000e+00
-4.943864799951084023632574826479e+03	-4.969007826822182608949435289603e-05	-7.954629407367543188732417203113e-05	0.000000000000000000000000000000e+00
-4.943764799951083659834694117308e+03	-5.000357994892003937227598076021e-05	-8.007470982634320414046691372079e-05	0.000000000000000000000000000000e+00
-4.943664799951083296036813408136e+03	-5.031710244782163534956256900621e-05	-8.060359640256240074292215513907e-05	0.000000000000000000000000000000e+00
-4.943564799951082932238932698965e+03	-5.063064180487010848812773344818e-05	-8.113294836890353140066572956712e-05	0.000000000000000000000000000000e+00
-4.943464799951082568441051989794e+03	-5.094419407001296123916819769128e-05	-8.166276027451953344396540224182e-05	0.000000000000000000000000000000e+00
-4.943364799951082204643171280622e+03	-5.125775530328534345964747176438e-05	-8.219302665121766798394381536852e-05	0.000000000000000000000000000000e+00
-4.943264799951081840845290571451e+03	-5.157132157489350209825934578944e-05	-8.272374201353182264495611519806e-05	0.000000000000000000000000000000e+00
-4.943164799951081477047409862280e+03	-5.188488896529798693590257441244e-05	-8.325490085879526153036372937422e-05	0.000000000000000000000000000000e+00
-4.943064799951081113249529153109e+03	-5.219845356529662593319390806457e-05	-8.378649766721371400148704600142e-05	0.000000000000000000000000000000e+00
-4.942964799951080749451648443937e+03	-5.251201147610724985622873695057e-05	-8.431852690193893779500855512055e-05	0.000000000000000000000000000000e+00
-4.942864799951080385653767734766e+03	-5.282555880945019328564365990175e-05	-8.485098300914270226871782831779e-05	0.000000000000000000000000000000e+00
-4.942764799951080021855887025595e+03	-5.313909168763053812766308792170e-05	-8.538386041809109690790824398476e-05	0.000000000000000000000000000000e+00
-4.942664799951079658058006316423e+03	-5.345260624362018094229281883756e-05	-8.591715354121930061769701891805e-05	0.000000000000000000000000000000e+00
-4.942564799951079294260125607252e+03	-5.376609862113956145833471023110e-05	-8.645085677420675759115992198289e-05	0.000000000000000000000000000000e+00
-4.942464799951078930462244898081e+03	-5.407956497473922168181190150982e-05	-8.698496449605274620075351377224e-05	0.000000000000000000000000000000e+00
-4.942364799951078566664364188910e+03	-5.439300146988108040132375853304e-05	-8.751947106915235446555206832997e-05	0.000000000000000000000000000000e+00
-4.942264799951078202866483479738e+03	-5.470640428301947730043916506837e-05	-8.805437083937283498924486480064e-05	0.000000000000000000000000000000e+00
-4.942164799951077839068602770567e+03	-5.501976960168197312460100500964e-05	-8.858965813613038002647531721223e-05	0.000000000000000000000000000000e+00
-4.942064799951077475270722061396e+03	-5.533309362454987202122394518433e-05	-8.912532727246728957246763025424e-05	0.000000000000000000000000000000e+00
-4.941964799951077111472841352224e+03	-5.564637256153849993430340892253e-05	-8.966137254512955958099529318872e-05	0.000000000000000000000000000000e+00
-4.941864799951076747674960643053e+03	-5.595960263387724582979931842175e-05	-9.019778823464482254805563155031e-05	0.000000000000000000000000000000e+00
-4.941764799951076383877079933882e+03	-5.627278007418933187047671573566e-05	-9.073456860540070822388619697918e-05	0.000000000000000000000000000000e+00
-4.941664799951076020079199224710e+03	-5.658590112657132609273041845555e-05	-9.127170790572359734826868304935e-05	0.000000000000000000000000000000e+00
-4.941564799951075656281318515539e+03	-5.689896204667239080913013204999e-05	-9.180920036795774130406605495480e-05	0.000000000000000000000000000000e+00
-4.941464799951075292483437806368e+03	-5.721195910177325996042244082851e-05	-9.234704020854485610921014160368e-05	0.000000000000000000000000000000e+00
-4.941364799951074928685557097197e+03	-5.752488857086496574578041163228e-05	-9.288522162810400101175950515753e-05	0.000000000000000000000000000000e+00
-4.941264799951074564887676388025e+03	-5.783774674472732130756438828634e-05	-9.342373881151187721329914870338e-05	0.000000000000000000000000000000e+00
-4.941164799951074201089795678854e+03	-5.815052992600707137916746236606e-05	-9.396258592798356027320921812773e-05	0.000000000000000000000000000000e+00
-4.941064799951073837291914969683e+03	-5.846323442929583286869002489716e-05	-9.450175713115359843116691784815e-05	0.000000000000000000000000000000e+00
-4.940964799951073473494034260511e+03	-5.877585658120773051075330650761e-05	-9.504124655915743619030017219629e-05	0.000000000000000000000000000000e+00
-4.940864799951073109696153551340e+03	-5.908839272045678179656053030655e-05	-9.558104833471331223879174920910e-05	0.000000000000000000000000000000e+00
-4.940764799951072745898272842169e+03	-5.940083919793398374836063124960e-05	-9.612115656520446907960797400250e-05	0.000000000000000000000000000000e+00
-4.940664799951072382100392132998e+03	-5.971319237678413541963243216237e-05	-9.666156534276178278856928027807e-05	0.000000000000000000000000000000e+00
-4.940564799951072018302511423826e+03	-6.002544863248236901593496428475e-05	-9.720226874434677224318113175627e-05	0.000000000000000000000000000000e+00
-4.940464799951071654504630714655e+03	-6.033760435291041674147824447338e-05	-9.774326083183494716464384532983e-05	0.000000000000000000000000000000e+00
-4.940364799951071290706750005484e+03	-6.064965593843259981888735299371e-05	-9.828453565209958984073140841886e-05	0.000000000000000000000000000000e+00
-4.940264799951070926908869296312e+03	-6.096159980197150580084192172947e-05	-9.882608723709584855679488590852e-05	0.000000000000000000000000000000e+00
-4.940164799951070563110988587141e+03	-6.127343236908338805490892298167e-05	-9.936790960394529181268913342606e-05	0.000000000000000000000000000000e+00
-4.940064799951070199313107877970e+03	-6.158515007803329419783233689145e-05	-9.990999675502073359024263199402e-05	0.000000000000000000000000000000e+00
-4.939964799951069835515227168798e+03	-6.189674937986987604543465124607e-05	-1.004523426780315058541234729539e-04	0.000000000000000000000000000000e+00
-4.939864799951069471717346459627e+03	-6.220822673849997594582028614951e-05	-1.009949413461090698658842446100e-04	0.000000000000000000000000000000e+00
-4.939764799951069107919465750456e+03	-6.251957863076279976050075859462e-05	-1.015377867178930069687672888001e-04	0.000000000000000000000000000000e+00
-4.939664799951068744121585041285e+03	-6.283080154650392721519397420948e-05	-1.020808727376173617382160152545e-04	0.000000000000000000000000000000e+00
-4.939564799951068380323704332113e+03	-6.314189198864888856975452480214e-05	-1.026241933351973781556737419507e-04	0.000000000000000000000000000000e+00
-4.939464799951068016525823622942e+03	-6.345284647327660576283242521711e-05	-1.031677424263165610430342811199e-04	0.000000000000000000000000000000e+00
-4.939364799951067652727942913771e+03	-6.376366152969238632313569992149e-05	-1.037115139125141440729072073168e-04	0.000000000000000000000000000000e+00
-4.939264799951067288930062204599e+03	-6.407433370050068688773131642122e-05	-1.042555016812728965920620272101e-04	0.000000000000000000000000000000e+00
-4.939164799951066925132181495428e+03	-6.438485954167756501222152909492e-05	-1.047996996061072692580512510929e-04	0.000000000000000000000000000000e+00
-4.939064799951066561334300786257e+03	-6.469523562264277861521416523871e-05	-1.053441015466519598041753025264e-04	0.000000000000000000000000000000e+00
-4.938964799951066197536420077085e+03	-6.500545852633169568741272614787e-05	-1.058887013487507769600448614966e-04	0.000000000000000000000000000000e+00
-4.938864799951065833738539367914e+03	-6.531552484926677031983749399657e-05	-1.064334928445458567378492653610e-04	0.000000000000000000000000000000e+00
-4.938764799951065469940658658743e+03	-6.562543120162873412897636127283e-05	-1.069784698525673123994939039960e-04	0.000000000000000000000000000000e+00
-4.938664799951065106142777949572e+03	-6.593517420732754373644685097489e-05	-1.075236261778231554742807363212e-04	0.000000000000000000000000000000e+00
-4.938564799951064742344897240400e+03	-6.624475050407296233042492294985e-05	-1.080689556118895826948220206809e-04	0.000000000000000000000000000000e+00
-4.938464799951064378547016531229e+03	-6.655415674344481596642203458103e-05	-1.086144519330016559562415712215e-04	0.000000000000000000000000000000e+00
-4.938364799951064014749135822058e+03	-6.686338959096295171246476796156e-05	-1.091601089061442668784462917131e-04	0.000000000000000000000000000000e+00
-4.938264799951063650951255112886e+03	-6.717244572615685698109555534785e-05	-1.097059202831435079442123914362e-04	0.000000000000000000000000000000e+00
-4.938164799951063287153374403715e+03	-6.748132184263499425830312716812e-05	-1.102518798027583688979233467187e-04	0.000000000000000000000000000000e+00
-4.938064799951062923355493694544e+03	-6.779001464815381057180121437966e-05	-1.107979811907727584049596081250e-04	0.000000000000000000000000000000e+00
-4.937964799951062559557612985373e+03	-6.809852086468638104107403696830e-05	-1.113442181600878645242672093651e-04	0.000000000000000000000000000000e+00
-4.937864799951062195759732276201e+03	-6.840683722849074071929720286533e-05	-1.118905844108149082042139021986e-04	0.000000000000000000000000000000e+00
-4.937764799951061831961851567030e+03	-6.871496049017793183218832941961e-05	-1.124370736303681813815155687841e-04	0.000000000000000000000000000000e+00
-4.937664799951061468163970857859e+03	-6.902288741477964444104298280536e-05	-1.129836794935584645509230039551e-04	0.000000000000000000000000000000e+00
-4.937564799951061104366090148687e+03	-6.933061478181565381786327639801e-05	-1.135303956626867153854518188716e-04	0.000000000000000000000000000000e+00
-4.937464799951060740568209439516e+03	-6.963813938536075637698169460421e-05	-1.140772157876381639324270267366e-04	0.000000000000000000000000000000e+00
-4.937364799951060376770328730345e+03	-6.994545803411151587130473172849e-05	-1.146241335059767059651250620256e-04	0.000000000000000000000000000000e+00
-4.937264799951060012972448021173e+03	-7.025256755145257590768753663824e-05	-1.151711424430396622526490135741e-04	0.000000000000000000000000000000e+00
-4.937164799951059649174567312002e+03	-7.055946477552272851681974819016e-05	-1.157182362120327953278198229725e-04	0.000000000000000000000000000000e+00
-4.937064799951059285376686602831e+03	-7.086614655928057614729664859254e-05	-1.162654084141257192783550089565e-04	0.000000000000000000000000000000e+00
-4.936964799951058921578805893660e+03	-7.117260977056982774145710290981e-05	-1.168126526385476076936448253107e-04	0.000000000000000000000000000000e+00
-4.936864799951058557780925184488e+03	-7.147885129218436441825984539733e-05	-1.173599624626832404247073204928e-04	0.000000000000000000000000000000e+00
-4.936764799951058193983044475317e+03	-7.178486802193284437023645949694e-05	-1.179073314521693756047951429089e-04	0.000000000000000000000000000000e+00
-4.936664799951057830185163766146e+03	-7.209065687270303670990123645623e-05	-1.184547531609914198255997797027e-04	0.000000000000000000000000000000e+00
-4.936564799951057466387283056974e+03	-7.239621477252577584540066402141e-05	-1.190022211315804371266346972646e-04	0.000000000000000000000000000000e+00
-4.936464799951057102589402347803e+03	-7.270153866463857704298401340992e-05	-1.195497288949104832452702273926e-04	0.000000000000000000000000000000e+00
-4.936364799951056738791521638632e+03	-7.300662550754889962376786849418e-05	-1.200972699705962515748930430348e-04	0.000000000000000000000000000000e+00
-4.936264799951056374993640929461e+03	-7.331147227509709845237606540280e-05	-1.206448378669909901736087554092e-04	0.000000000000000000000000000000e+00
-4.936164799951056011195760220289e+03	-7.361607595651891463965632578237e-05	-1.211924260812848117962320371177e-04	0.000000000000000000000000000000e+00
-4.936064799951055647397879511118e+03	-7.392043355650774940496239295840e-05	-1.217400280996032749768198666374e-04	0.000000000000000000000000000000e+00
-4.935964799951055283599998801947e+03	-7.422454209527647715251286175686e-05	-1.222876373971062361617478941866e-04	0.000000000000000000000000000000e+00
-4.935864799951054919802118092775e+03	-7.452839860861894683962541874322e-05	-1.228352474380870948660743335878e-04	0.000000000000000000000000000000e+00
-4.935764799951054556004237383604e+03	-7.483200014797115808429933681012e-05	-1.233828516760722827753926633676e-04	0.000000000000000000000000000000e+00
-4.935664799951054192206356674433e+03	-7.513534378047197648687466342565e-05	-1.239304435539210374507546053024e-04	0.000000000000000000000000000000e+00
-4.935564799951053828408475965261e+03	-7.543842658902359145367544357441e-05	-1.244780165039255826094077850286e-04	0.000000000000000000000000000000e+00
-4.935464799951053464610595256090e+03	-7.574124567235155389231110456549e-05	-1.250255639479115252459678897523e-04	0.000000000000000000000000000000e+00
-4.935364799951053100812714546919e+03	-7.604379814506446154127178305160e-05	-1.255730792973385238041339473369e-04	0.000000000000000000000000000000e+00
-4.935264799951052737014833837748e+03	-7.634608113771329193381759425918e-05	-1.261205559534013629242182874535e-04	0.000000000000000000000000000000e+00
-4.935164799951052373216953128576e+03	-7.664809179685034233858037522324e-05	-1.266679873071312179260566876948e-04	0.000000000000000000000000000000e+00
-4.935064799951052009419072419405e+03	-7.694982728508781733445937023319e-05	-1.272153667394972987626788896165e-04	0.000000000000000000000000000000e+00
-4.934964799951051645621191710234e+03	-7.725128478115603691475654635212e-05	-1.277626876215087108144136118781e-04	0.000000000000000000000000000000e+00
-4.934864799951051281823311001062e+03	-7.755246147996129222560585114721e-05	-1.283099433143166409436453090365e-04	0.000000000000000000000000000000e+00
-4.934764799951050918025430291891e+03	-7.785335459264332183364210049348e-05	-1.288571271693168959152769881271e-04	0.000000000000000000000000000000e+00
-4.934664799951050554227549582720e+03	-7.815396134663239497038234038229e-05	-1.294042325282525763424645859345e-04	0.000000000000000000000000000000e+00
-4.934564799951050190429668873549e+03	-7.845427898570601530584683880321e-05	-1.299512527233171843132203404636e-04	0.000000000000000000000000000000e+00
-4.934464799951049826631788164377e+03	-7.875430477004527235647401983698e-05	-1.304981810772579749625049716499e-04	0.000000000000000000000000000000e+00
-4.934364799951049462833907455206e+03	-7.905403597629081342227502782194e-05	-1.310450109034794977797000470332e-04	0.000000000000000000000000000000e+00
-4.934264799951049099036026746035e+03	-7.935346989759840894817360945623e-05	-1.315917355061475715969493416324e-04	0.000000000000000000000000000000e+00
-4.934164799951048735238146036863e+03	-7.965260384369416551963993811114e-05	-1.321383481802933951027717585092e-04	0.000000000000000000000000000000e+00
-4.934064799951048371440265327692e+03	-7.995143514092933228250975608020e-05	-1.326848422119180639314889313951e-04	0.000000000000000000000000000000e+00
-4.933964799951048007642384618521e+03	-8.024996113233474144457030297062e-05	-1.332312108780971961728700758698e-04	0.000000000000000000000000000000e+00
-4.933864799951047643844503909349e+03	-8.054817917767485575385871809928e-05	-1.337774474470860457727544590156e-04	0.000000000000000000000000000000e+00
-4.933764799951047280046623200178e+03	-8.084608665350139584861860475584e-05	-1.343235451784246972488368054854e-04	0.000000000000000000000000000000e+00
-4.933664799951046916248742491007e+03	-8.114368095320665589913200488326e-05	-1.348694973230436398772130734969e-04	0.000000000000000000000000000000e+00
-4.933564799951046552450861781836e+03	-8.144095948707634491110091135013e-05	-1.354152971233695316143064157899e-04	0.000000000000000000000000000000e+00
-4.933464799951046188652981072664e+03	-8.173791968234210276837703457176e-05	-1.359609378134312882794448862356e-04	0.000000000000000000000000000000e+00
-4.933364799951045824855100363493e+03	-8.203455898323358259482257492934e-05	-1.365064126189664708930365799588e-04	0.000000000000000000000000000000e+00
-4.933264799951045461057219654322e+03	-8.233087485103016719793778133152e-05	-1.370517147575277814349620220113e-04	0.000000000000000000000000000000e+00
-4.933164799951045097259338945150e+03	-8.262686476411223827909235950528e-05	-1.375968374385899922838355502464e-04	0.000000000000000000000000000000e+00
-4.933064799951044733461458235979e+03	-8.292252621801212038310513463557e-05	-1.381417738636570382865925710192e-04	0.000000000000000000000000000000e+00
-4.932964799951044369663577526808e+03	-8.321785672546459116695471980307e-05	-1.386865172263694069836742484014e-04	0.000000000000000000000000000000e+00
-4.932864799951044005865696817636e+03	-8.351285381645698509267550235791e-05	-1.392310607126116914645380662208e-04	0.000000000000000000000000000000e+00
-4.932764799951043642067816108465e+03	-8.380751503827891764949326036671e-05	-1.397753975006205497989830721650e-04	0.000000000000000000000000000000e+00
-4.932664799951043278269935399294e+03	-8.410183795557156234256462878918e-05	-1.403195207610927728886923704366e-04	0.000000000000000000000000000000e+00
-4.932564799951042914472054690123e+03	-8.439582015037660242106482000324e-05	-1.408634236572937046844816721958e-04	0.000000000000000000000000000000e+00
-4.932464799951042550674173980951e+03	-8.468945922218472182035203799089e-05	-1.414070993451658250338737188301e-04	0.000000000000000000000000000000e+00
-4.932364799951042186876293271780e+03	-8.498275278798368952831721045982e-05	-1.419505409734376035792158265991e-04	0.000000000000000000000000000000e+00
-4.932264799951041823078412562609e+03	-8.527569848230603737591903890092e-05	-1.424937416837326789164491769313e-04	0.000000000000000000000000000000e+00
-4.932164799951041459280531853437e+03	-8.556829395727638546201299085681e-05	-1.430366946106790919639867309954e-04	0.000000000000000000000000000000e+00
-4.932064799951041095482651144266e+03	-8.586053688265827968720267371339e-05	-1.435793928820189801175144506118e-04	0.000000000000000000000000000000e+00
-4.931964799951040731684770435095e+03	-8.615242494590070402703946284007e-05	-1.441218296187182985098468313012e-04	0.000000000000000000000000000000e+00
-4.931864799951040367886889725924e+03	-8.644395585218405070413588697775e-05	-1.446639979350770020567057416727e-04	0.000000000000000000000000000000e+00
-4.931764799951040004089009016752e+03	-8.673512732446581930973589225076e-05	-1.452058909388392003974449506742e-04	0.000000000000000000000000000000e+00
-4.931664799951039640291128307581e+03	-8.702593710352585513936179983929e-05	-1.457475017313037465166436490449e-04	0.000000000000000000000000000000e+00
-4.931564799951039276493247598410e+03	-8.731638294801111319001080124380e-05	-1.462888234074350151010801557305e-04	0.000000000000000000000000000000e+00
-4.931464799951038912695366889238e+03	-8.760646263448008334417255182913e-05	-1.468298490559737893169228728496e-04	0.000000000000000000000000000000e+00
-4.931364799951038548897486180067e+03	-8.789617395744672766286914589173e-05	-1.473705717595485270576816105859e-04	0.000000000000000000000000000000e+00
-4.931264799951038185099605470896e+03	-8.818551472942407886551619000670e-05	-1.479109845947867898224847849065e-04	0.000000000000000000000000000000e+00
-4.931164799951037821301724761724e+03	-8.847448278096736447133341396665e-05	-1.484510806324268071196281759683e-04	0.000000000000000000000000000000e+00
-4.931064799951037457503844052553e+03	-8.876307596071672436494059965639e-05	-1.489908529374294203408840564506e-04	0.000000000000000000000000000000e+00
-4.930964799951037093705963343382e+03	-8.905129213543950823361167179470e-05	-1.495302945690901350560275684387e-04	0.000000000000000000000000000000e+00
-4.930864799951036729908082634211e+03	-8.933912919007211221860548233664e-05	-1.500693985811513630427432852699e-04	0.000000000000000000000000000000e+00
-4.930764799951036366110201925039e+03	-8.962658502776146320079053708696e-05	-1.506081580219149895771835190317e-04	0.000000000000000000000000000000e+00
-4.930664799951036002312321215868e+03	-8.991365756990602874781925990533e-05	-1.511465659343550762497981887478e-04	0.000000000000000000000000000000e+00
-4.930564799951035638514440506697e+03	-9.020034475619643403801473091619e-05	-1.516846153562307535165448735270e-04	0.000000000000000000000000000000e+00
-4.930464799951035274716559797525e+03	-9.048664454465556378822549410401e-05	-1.522222993201993571955876749513e-04	0.000000000000000000000000000000e+00
-4.930364799951034910918679088354e+03	-9.077255491167835247355577532602e-05	-1.527596108539298089094848887015e-04	0.000000000000000000000000000000e+00
-4.930264799951034547120798379183e+03	-9.105807385207111376117239398553e-05	-1.532965429802160778425396125968e-04	0.000000000000000000000000000000e+00
-4.930164799951034183322917670012e+03	-9.134319937909034139555258802190e-05	-1.538330887170909406537477881471e-04	0.000000000000000000000000000000e+00
-4.930064799951033819525036960840e+03	-9.162792952448121192813440538671e-05	-1.543692410779399311251264270695e-04	0.000000000000000000000000000000e+00
-4.929964799951033455727156251669e+03	-9.191226233851558600346232097422e-05	-1.549049930716154795454220227668e-04	0.000000000000000000000000000000e+00
-4.929864799951033091929275542498e+03	-9.219619589002956241193670328116e-05	-1.554403377025512147241448346335e-04	0.000000000000000000000000000000e+00
-4.929764799951032728131394833326e+03	-9.247972826646065267180291114002e-05	-1.559752679708764286359290451855e-04	0.000000000000000000000000000000e+00
-4.929664799951032364333514124155e+03	-9.276285757388448127268992804417e-05	-1.565097768725308934305989749802e-04	0.000000000000000000000000000000e+00
-4.929564799951032000535633414984e+03	-9.304558193705102513322569013354e-05	-1.570438573993796242331266732606e-04	0.000000000000000000000000000000e+00
-4.929464799951031636737752705812e+03	-9.332789949942046003536488818497e-05	-1.575775025393280756244585028014e-04	0.000000000000000000000000000000e+00
-4.929364799951031272939871996641e+03	-9.360980842319858693037493146960e-05	-1.581107052764372839122331004802e-04	0.000000000000000000000000000000e+00
-4.929264799951030909141991287470e+03	-9.389130688937174324878998099564e-05	-1.586434585910394159773140199121e-04	0.000000000000000000000000000000e+00
-4.929164799951030545344110578299e+03	-9.417239309774130763455030068698e-05	-1.591757554598533181203223740852e-04	0.000000000000000000000000000000e+00
-4.929064799951030181546229869127e+03	-9.445306526695781165585408256646e-05	-1.597075888561003088536582872337e-04	0.000000000000000000000000000000e+00
-4.928964799951029817748349159956e+03	-9.473332163455450941492302918689e-05	-1.602389517496202156390111559503e-04	0.000000000000000000000000000000e+00
-4.928864799951029453950468450785e+03	-9.501316045698060834458903434196e-05	-1.607698371069874387299242224358e-04	0.000000000000000000000000000000e+00
-4.928764799951029090152587741613e+03	-9.529258000963398500884893316254e-05	-1.613002378916273402750108934001e-04	0.000000000000000000000000000000e+00
-4.928664799951028726354707032442e+03	-9.557157858689346722255025801118e-05	-1.618301470639326334211710589628e-04	0.000000000000000000000000000000e+00
-4.928564799951028362556826323271e+03	-9.585015450215068249020800017490e-05	-1.623595575813801237825134693438e-04	0.000000000000000000000000000000e+00
-4.928464799951027998758945614100e+03	-9.612830608784147276395237735613e-05	-1.628884623986474509092781115527e-04	0.000000000000000000000000000000e+00
-4.928364799951027634961064904928e+03	-9.640603169547680775797182661790e-05	-1.634168544677301008073017074551e-04	0.000000000000000000000000000000e+00
-4.928264799951027271163184195757e+03	-9.668332969567331879219562740246e-05	-1.639447267380585268777004603891e-04	0.000000000000000000000000000000e+00
-4.928164799951026907365303486586e+03	-9.696019847818331763994459393530e-05	-1.644720721566154605919329867447e-04	0.000000000000000000000000000000e+00
-4.928064799951026543567422777414e+03	-9.723663645192440879976708556498e-05	-1.649988836680533034820261839570e-04	0.000000000000000000000000000000e+00
-4.927964799951026179769542068243e+03	-9.751264204500861387629739862604e-05	-1.655251542148117901813442198744e-04	0.000000000000000000000000000000e+00
-4.927864799951025815971661359072e+03	-9.778821370477110293782663230644e-05	-1.660508767372356785704118342650e-04	0.000000000000000000000000000000e+00
-4.927764799951025452173780649900e+03	-9.806334989779839732531446783170e-05	-1.665760441736926838682264495617e-04	0.000000000000000000000000000000e+00
-4.927664799951025088375899940729e+03	-9.833804910995613878053195344719e-05	-1.671006494606914940387332180194e-04	0.000000000000000000000000000000e+00
-4.927564799951024724578019231558e+03	-9.861230984641645199838960733629e-05	-1.676246855330000291427888781115e-04	0.000000000000000000000000000000e+00
-4.927464799951024360780138522387e+03	-9.888613063168481928828790206154e-05	-1.681481453237637006901256109259e-04	0.000000000000000000000000000000e+00
-4.927364799951023996982257813215e+03	-9.915951000962645379196297446001e-05	-1.686710217646238607266950815244e-04	0.000000000000000000000000000000e+00
-4.927264799951023633184377104044e+03	-9.943244654349226612551765347447e-05	-1.691933077858364948675012895407e-04	0.000000000000000000000000000000e+00
-4.927164799951023269386496394873e+03	-9.970493881594438378805633771407e-05	-1.697149963163908882243791076405e-04	0.000000000000000000000000000000e+00
-4.927064799951022905588615685701e+03	-9.997698542908119623186941060666e-05	-1.702360802841285623843159413582e-04	0.000000000000000000000000000000e+00
-4.926964799951022541790734976530e+03	-1.002485850044618713840585688679e-04	-1.707565526158622123877733889330e-04	0.000000000000000000000000000000e+00
-4.926864799951022177992854267359e+03	-1.005197361831305469075104053189e-04	-1.712764062374949147575520225217e-04	0.000000000000000000000000000000e+00
-4.926764799951021814194973558187e+03	-1.007904376256399251506751246765e-04	-1.717956340741393626327104815488e-04	0.000000000000000000000000000000e+00
-4.926664799951021450397092849016e+03	-1.010606880120744886265848894169e-04	-1.723142290502372093227018146067e-04	0.000000000000000000000000000000e+00
-4.926564799951021086599212139845e+03	-1.013304860420732276008945471624e-04	-1.728321840896786287019443184576e-04	0.000000000000000000000000000000e+00
-4.926464799951020722801331430674e+03	-1.015998304348519068939990517286e-04	-1.733494921159219298145010013101e-04	0.000000000000000000000000000000e+00
-4.926364799951020359003450721502e+03	-1.018687199292248718972275778327e-04	-1.738661460521132798989762946462e-04	0.000000000000000000000000000000e+00
-4.926264799951019995205570012331e+03	-1.021371532836263395930057051864e-04	-1.743821388212066171487929500117e-04	0.000000000000000000000000000000e+00
-4.926164799951019631407689303160e+03	-1.024051292761313101042572326627e-04	-1.748974633460835363674146236690e-04	0.000000000000000000000000000000e+00
-4.926064799951019267609808593988e+03	-1.026726467044759768003012179172e-04	-1.754121125496734727791658947638e-04	0.000000000000000000000000000000e+00
-4.925964799951018903811927884817e+03	-1.029397043860776078541899303254e-04	-1.759260793550737774198350349408e-04	0.000000000000000000000000000000e+00
-4.925864799951018540014047175646e+03	-1.032063011580540618818135900625e-04	-1.764393566856701719980371478869e-04	0.000000000000000000000000000000e+00
-4.925764799951018176216166466475e+03	-1.034724358772427343748645522936e-04	-1.769519374652569598110884996345e-04	0.000000000000000000000000000000e+00
-4.925664799951017812418285757303e+03	-1.037381074202191382155682775057e-04	-1.774638146181576974468041552058e-04	0.000000000000000000000000000000e+00
-4.925564799951017448620405048132e+03	-1.040033146833149285378009030190e-04	-1.779749810693456767499154302925e-04	0.000000000000000000000000000000e+00
-4.925464799951017084822524338961e+03	-1.042680565826354939073378202963e-04	-1.784854297445647049440847764501e-04	0.000000000000000000000000000000e+00
-4.925364799951016721024643629789e+03	-1.045323320540770596111246337756e-04	-1.789951535704498576488663541539e-04	0.000000000000000000000000000000e+00
-4.925264799951016357226762920618e+03	-1.047961400533433301606248133631e-04	-1.795041454746483674219381665438e-04	0.000000000000000000000000000000e+00
-4.925164799951015993428882211447e+03	-1.050594795559617116668255087930e-04	-1.800123983859405936164971295810e-04	0.000000000000000000000000000000e+00
-4.925064799951015629631001502275e+03	-1.053223495572989243515213408919e-04	-1.805199052343610735538170786185e-04	0.000000000000000000000000000000e+00
-4.924964799951015265833120793104e+03	-1.055847490725762897979464471909e-04	-1.810266589513197363261326477968e-04	0.000000000000000000000000000000e+00
-4.924864799951014902035240083933e+03	-1.058466771368844489952659726484e-04	-1.815326524697230894944688373016e-04	0.000000000000000000000000000000e+00
-4.924764799951014538237359374762e+03	-1.061081328051976331496714101021e-04	-1.820378787240954871016335170353e-04	0.000000000000000000000000000000e+00
-4.924664799951014174439478665590e+03	-1.063691151523874872620797904510e-04	-1.825423306507005874205901152507e-04	0.000000000000000000000000000000e+00
-4.924564799951013810641597956419e+03	-1.066296232732363787098009422216e-04	-1.830460011876627835977759950481e-04	0.000000000000000000000000000000e+00
-4.924464799951013446843717247248e+03	-1.068896562824502314897542887273e-04	-1.835488832750887698216923915595e-04	0.000000000000000000000000000000e+00
-4.924364799951013083045836538076e+03	-1.071492133146708861232351828185e-04	-1.840509698551891345965486612712e-04	0.000000000000000000000000000000e+00
-4.924264799951012719247955828905e+03	-1.074082935244880394323394035005e-04	-1.845522538724000353310694677589e-04	0.000000000000000000000000000000e+00
-4.924164799951012355450075119734e+03	-1.076668960864506151102470976610e-04	-1.850527282735049542424649038352e-04	0.000000000000000000000000000000e+00
-4.924064799951011991652194410563e+03	-1.079250201950777006106377275962e-04	-1.855523860077565084705092379735e-04	0.000000000000000000000000000000e+00
-4.923964799951011627854313701391e+03	-1.081826650648690232511817121974e-04	-1.860512200269983415067825971434e-04	0.000000000000000000000000000000e+00
-4.923864799951011264056432992220e+03	-1.084398299303149113210001375229e-04	-1.865492232857870417289669617844e-04	0.000000000000000000000000000000e+00
-4.923764799951010900258552283049e+03	-1.086965140459057808496740049620e-04	-1.870463887415140880401964729174e-04	0.000000000000000000000000000000e+00
-4.923664799951010536460671573877e+03	-1.089527166861411886953844851966e-04	-1.875427093545280123488422363565e-04	0.000000000000000000000000000000e+00
-4.923564799951010172662790864706e+03	-1.092084371455383164269126172741e-04	-1.880381780882563723129169419579e-04	0.000000000000000000000000000000e+00
-4.923464799951009808864910155535e+03	-1.094636747386400611823514816834e-04	-1.885327879093279680299682921074e-04	0.000000000000000000000000000000e+00
-4.923364799951009445067029446363e+03	-1.097184288000225979792592867490e-04	-1.890265317876950316219181180699e-04	0.000000000000000000000000000000e+00
-4.923264799951009081269148737192e+03	-1.099726986843024676863619926159e-04	-1.895194026967554710300101206144e-04	0.000000000000000000000000000000e+00
-4.923164799951008717471268028021e+03	-1.102264837661431771042783167580e-04	-1.900113936134751138097576106389e-04	0.000000000000000000000000000000e+00
-4.923064799951008353673387318850e+03	-1.104797834402613382603214331468e-04	-1.905024975185100864511628104836e-04	0.000000000000000000000000000000e+00
-4.922964799951007989875506609678e+03	-1.107325971214322927072687408057e-04	-1.909927073963291394888275309683e-04	0.000000000000000000000000000000e+00
-4.922864799951007626077625900507e+03	-1.109849242444952885887354820937e-04	-1.914820162353361081373354091184e-04	0.000000000000000000000000000000e+00
-4.922764799951007262279745191336e+03	-1.112367642643581427085164303747e-04	-1.919704170279922916114712094782e-04	0.000000000000000000000000000000e+00
-4.922664799951006898481864482164e+03	-1.114881166560014282614771152780e-04	-1.924579027709389408666573739737e-04	0.000000000000000000000000000000e+00
-4.922564799951006534683983772993e+03	-1.117389809144821746734674294821e-04	-1.929444664651197192343362596390e-04	0.000000000000000000000000000000e+00
-4.922464799951006170886103063822e+03	-1.119893565549371202078390852286e-04	-1.934301011159032714775696248921e-04	0.000000000000000000000000000000e+00
-4.922364799951005807088222354650e+03	-1.122392431125853953658225159451e-04	-1.939147997332057657415838036741e-04	0.000000000000000000000000000000e+00
-4.922264799951005443290341645479e+03	-1.124886401427308403686705640112e-04	-1.943985553316134083992605674496e-04	0.000000000000000000000000000000e+00
-4.922164799951005079492460936308e+03	-1.127375472207636721184986772215e-04	-1.948813609305051215269538600339e-04	0.000000000000000000000000000000e+00
-4.922064799951004715694580227137e+03	-1.129859639421618530035276717349e-04	-1.953632095541750577499806595938e-04	0.000000000000000000000000000000e+00
-4.921964799951004351896699517965e+03	-1.132338899224918362870773158591e-04	-1.958440942319552777184377134745e-04	0.000000000000000000000000000000e+00
-4.921864799951003988098818808794e+03	-1.134813247974088778156909196326e-04	-1.963240079983383462678553366132e-04	0.000000000000000000000000000000e+00
-4.921764799951003624300938099623e+03	-1.137282682226568598362823059311e-04	-1.968029438930999827899598342285e-04	0.000000000000000000000000000000e+00
-4.921664799951003260503057390451e+03	-1.139747198740675998172508509576e-04	-1.972808949614217387084902366468e-04	0.000000000000000000000000000000e+00
-4.921564799951002896705176681280e+03	-1.142206794475597255887275305319e-04	-1.977578542540136207449064098540e-04	0.000000000000000000000000000000e+00
-4.921464799951002532907295972109e+03	-1.144661466591369948292075675589e-04	-1.982338148272367412891514781847e-04	0.000000000000000000000000000000e+00
-4.921364799951002169109415262938e+03	-1.147111212448861944238412413632e-04	-1.987087697432259958754685591487e-04	0.000000000000000000000000000000e+00
-4.921264799951001805311534553766e+03	-1.149556029609744977216384542729e-04	-1.991827120700127406582174982574e-04	0.000000000000000000000000000000e+00
-4.921164799951001441513653844595e+03	-1.151995915836463610067499918621e-04	-1.996556348816473614674743553010e-04	0.000000000000000000000000000000e+00
-4.921064799951001077715773135424e+03	-1.154430869092199185262440086497e-04	-2.001275312583220054949567634495e-04	0.000000000000000000000000000000e+00
-4.920964799951000713917892426252e+03	-1.156860887540829302844863635258e-04	-2.005983942864931503496234155293e-04	0.000000000000000000000000000000e+00
-4.920864799951000350120011717081e+03	-1.159285969546881606313804002895e-04	-2.010682170590042815334907988500e-04	0.000000000000000000000000000000e+00
-4.920764799950999986322131007910e+03	-1.161706113675483367222648900530e-04	-2.015369926752084614972326814808e-04	0.000000000000000000000000000000e+00
-4.920664799950999622524250298738e+03	-1.164121318692305784292528869628e-04	-2.020047142410909529058882228014e-04	0.000000000000000000000000000000e+00
-4.920564799950999258726369589567e+03	-1.166531583563504081242287457876e-04	-2.024713748693917334843528355037e-04	0.000000000000000000000000000000e+00
-4.920464799950998894928488880396e+03	-1.168936907455651505981231164100e-04	-2.029369676797281192830862961429e-04	0.000000000000000000000000000000e+00
-4.920364799950998531130608171225e+03	-1.171337289735669670619547244605e-04	-2.034014857987172524185492950011e-04	0.000000000000000000000000000000e+00
-4.920264799950998167332727462053e+03	-1.173732729970752928366772849245e-04	-2.038649223600985888136399859505e-04	0.000000000000000000000000000000e+00
-4.920164799950997803534846752882e+03	-1.176123227928288820197388897526e-04	-2.043272705048563859381305363172e-04	0.000000000000000000000000000000e+00
-4.920064799950997439736966043711e+03	-1.178508783575773100505551527206e-04	-2.047885233813421905491036767444e-04	0.000000000000000000000000000000e+00
-4.919964799950997075939085334539e+03	-1.180889397080719883850047358109e-04	-2.052486741453971638010633782301e-04	0.000000000000000000000000000000e+00
-4.919864799950996712141204625368e+03	-1.183265068810566777264201010489e-04	-2.057077159604745147762627777155e-04	0.000000000000000000000000000000e+00
-4.919764799950996348343323916197e+03	-1.185635799332575540231821120685e-04	-2.061656419977618255948148551226e-04	0.000000000000000000000000000000e+00
-4.919664799950995984545443207026e+03	-1.188001589413727594702827050632e-04	-2.066224454363032952096401739794e-04	0.000000000000000000000000000000e+00
-4.919564799950995620747562497854e+03	-1.190362440020614520673827851915e-04	-2.070781194631220645165775584573e-04	0.000000000000000000000000000000e+00
-4.919464799950995256949681788683e+03	-1.192718352319323672858925045048e-04	-2.075326572733423517291145854458e-04	0.000000000000000000000000000000e+00
-4.919364799950994893151801079512e+03	-1.195069327675319325026553896052e-04	-2.079860520703116690682810130397e-04	0.000000000000000000000000000000e+00
-4.919264799950994529353920370340e+03	-1.197415367653318393325462265508e-04	-2.084382970657228768222163362012e-04	0.000000000000000000000000000000e+00
-4.919164799950994165556039661169e+03	-1.199756474017161416226184833533e-04	-2.088893854797362916158459666960e-04	0.000000000000000000000000000000e+00
-4.919064799950993801758158951998e+03	-1.202092648729678926603284261354e-04	-2.093393105411016049451772280676e-04	0.000000000000000000000000000000e+00
-4.918964799950993437960278242826e+03	-1.204423893952552267281458364678e-04	-2.097880654872799101318125991611e-04	0.000000000000000000000000000000e+00
-4.918864799950993074162397533655e+03	-1.206750212046170340823500466421e-04	-2.102356435645655395420827726838e-04	0.000000000000000000000000000000e+00
-4.918764799950992710364516824484e+03	-1.209071605569480667256854200531e-04	-2.106820380282078747011254016286e-04	0.000000000000000000000000000000e+00
-4.918664799950992346566636115313e+03	-1.211388077279836376042021495181e-04	-2.111272421425331021968552214219e-04	0.000000000000000000000000000000e+00
-4.918564799950991982768755406141e+03	-1.213699630132837505979565007053e-04	-2.115712491810659153738255477961e-04	0.000000000000000000000000000000e+00
-4.918464799950991618970874696970e+03	-1.216006267282167832783149052922e-04	-2.120140524266511076068725261123e-04	0.000000000000000000000000000000e+00
-4.918364799950991255172993987799e+03	-1.218307992079426546692261235094e-04	-2.124556451715751384697050685446e-04	0.000000000000000000000000000000e+00
-4.918264799950990891375113278627e+03	-1.220604808073955864326787246199e-04	-2.128960207176875914832775427143e-04	0.000000000000000000000000000000e+00
-4.918164799950990527577232569456e+03	-1.222896719012662406379093882336e-04	-2.133351723765225776540538360493e-04	0.000000000000000000000000000000e+00
-4.918064799950990163779351860285e+03	-1.225183728839834374022693674888e-04	-2.137730934694200034869998594544e-04	0.000000000000000000000000000000e+00
-4.917964799950989799981471151114e+03	-1.227465841696954659562762701697e-04	-2.142097773276468389985760509830e-04	0.000000000000000000000000000000e+00
-4.917864799950989436183590441942e+03	-1.229743061922507587398895045894e-04	-2.146452172925182502044583188194e-04	0.000000000000000000000000000000e+00
-4.917764799950989072385709732771e+03	-1.232015394051781318179167312721e-04	-2.150794067155187045022046721243e-04	0.000000000000000000000000000000e+00
-4.917664799950988708587829023600e+03	-1.234282842816666187196056325703e-04	-2.155123389584228050033787305040e-04	0.000000000000000000000000000000e+00
-4.917564799950988344789948314428e+03	-1.236545413145446808619865031176e-04	-2.159440073934163417061077305803e-04	0.000000000000000000000000000000e+00
-4.917464799950987980992067605257e+03	-1.238803110162590113974001582164e-04	-2.163744054032169631968801626343e-04	0.000000000000000000000000000000e+00
-4.917364799950987617194186896086e+03	-1.241055939188528782751025358877e-04	-2.168035263811948754573977193871e-04	0.000000000000000000000000000000e+00
-4.917264799950987253396306186914e+03	-1.243303905739438980967287440293e-04	-2.172313637314934593562643083686e-04	0.000000000000000000000000000000e+00
-4.917164799950986889598425477743e+03	-1.245547015527013762908881133740e-04	-2.176579108691497255103491914596e-04	0.000000000000000000000000000000e+00
-4.917064799950986525800544768572e+03	-1.247785274458231593967816319690e-04	-2.180831612202147149360415001595e-04	0.000000000000000000000000000000e+00
-4.916964799950986162002664059401e+03	-1.250018688635119452467331369050e-04	-2.185071082218737912802875023033e-04	0.000000000000000000000000000000e+00
-4.916864799950985798204783350229e+03	-1.252247264354511865729058239793e-04	-2.189297453225667704213019959525e-04	0.000000000000000000000000000000e+00
-4.916764799950985434406902641058e+03	-1.254471008107805067230411388834e-04	-2.193510659821079958591710790117e-04	0.000000000000000000000000000000e+00
-4.916664799950985070609021931887e+03	-1.256689926580705190650028013621e-04	-2.197710636718062785811833581562e-04	0.000000000000000000000000000000e+00
-4.916564799950984706811141222715e+03	-1.258904026652972940256147715843e-04	-2.201897318745847014018895970722e-04	0.000000000000000000000000000000e+00
-4.916464799950984343013260513544e+03	-1.261113315398162569233586616235e-04	-2.206070640851003690930537404213e-04	0.000000000000000000000000000000e+00
-4.916364799950983979215379804373e+03	-1.263317800083356250151478405996e-04	-2.210230538098639687782237528424e-04	0.000000000000000000000000000000e+00
-4.916264799950983615417499095201e+03	-1.265517488168893837571782334805e-04	-2.214376945673592490121395215397e-04	0.000000000000000000000000000000e+00
-4.916164799950983251619618386030e+03	-1.267712387308097751748015014073e-04	-2.218509798881623362298148860461e-04	0.000000000000000000000000000000e+00
-4.916064799950982887821737676859e+03	-1.269902505346992170262576671291e-04	-2.222629033150609427754024194357e-04	0.000000000000000000000000000000e+00
-4.915964799950982524023856967688e+03	-1.272087850324018696007016826499e-04	-2.226734584031734665108409609857e-04	0.000000000000000000000000000000e+00
-4.915864799950982160225976258516e+03	-1.274268430469746604151437541219e-04	-2.230826387200679277941772760130e-04	0.000000000000000000000000000000e+00
-4.915764799950981796428095549345e+03	-1.276444254206577668103034239877e-04	-2.234904378458807980376704671599e-04	0.000000000000000000000000000000e+00
-4.915664799950981432630214840174e+03	-1.278615330148447190757032831954e-04	-2.238968493734356385305162007171e-04	0.000000000000000000000000000000e+00
-4.915564799950981068832334131002e+03	-1.280781667100519614736764406615e-04	-2.243018669083616579464079965334e-04	0.000000000000000000000000000000e+00
-4.915464799950980705034453421831e+03	-1.282943274058879795825049985325e-04	-2.247054840692120801157183329622e-04	0.000000000000000000000000000000e+00
-4.915364799950980341236572712660e+03	-1.285100160210218313283636604183e-04	-2.251076944875824304825168153954e-04	0.000000000000000000000000000000e+00
-4.915264799950979977438692003489e+03	-1.287252334931513527566115939749e-04	-2.255084918082285786160995355587e-04	0.000000000000000000000000000000e+00
-4.915164799950979613640811294317e+03	-1.289399807789707674918894264593e-04	-2.259078696891846994073554943938e-04	0.000000000000000000000000000000e+00
-4.915064799950979249842930585146e+03	-1.291542588541378896224015582206e-04	-2.263058218018811258449157763906e-04	0.000000000000000000000000000000e+00
-4.914964799950978886045049875975e+03	-1.293680687132407844831122334384e-04	-2.267023418312619307407596025428e-04	0.000000000000000000000000000000e+00
-4.914864799950978522247169166803e+03	-1.295814113697640499681812409349e-04	-2.270974234759024271406574468912e-04	0.000000000000000000000000000000e+00
-4.914764799950978158449288457632e+03	-1.297942878560544202170418115472e-04	-2.274910604481264789992339681035e-04	0.000000000000000000000000000000e+00
-4.914664799950977794651407748461e+03	-1.300066992232861795650983305350e-04	-2.278832464741236763297593803657e-04	0.000000000000000000000000000000e+00
-4.914564799950977430853527039289e+03	-1.302186465414258175529033101370e-04	-2.282739752940663477236149514482e-04	0.000000000000000000000000000000e+00
-4.914464799950977067055646330118e+03	-1.304301308991964128847912407494e-04	-2.286632406622263831343783158090e-04	0.000000000000000000000000000000e+00
-4.914364799950976703257765620947e+03	-1.306411534040414481813718872161e-04	-2.290510363470918669265286027326e-04	0.000000000000000000000000000000e+00
-4.914264799950976339459884911776e+03	-1.308517151820881097359916545031e-04	-2.294373561314836025039343159193e-04	0.000000000000000000000000000000e+00
-4.914164799950975975662004202604e+03	-1.310618173781102349054888955848e-04	-2.298221938126714200979067159736e-04	0.000000000000000000000000000000e+00
-4.914064799950975611864123493433e+03	-1.312714611554906631897543523024e-04	-2.302055432024902948198730179286e-04	0.000000000000000000000000000000e+00
-4.913964799950975248066242784262e+03	-1.314806476961831807354769141583e-04	-2.305873981274563562938323402207e-04	0.000000000000000000000000000000e+00
-4.913864799950974884268362075090e+03	-1.316893782006740040539660707708e-04	-2.309677524288826543433228444258e-04	0.000000000000000000000000000000e+00
-4.913764799950974520470481365919e+03	-1.318976538879427487429424337151e-04	-2.313465999629946807329000657560e-04	0.000000000000000000000000000000e+00
-4.913664799950974156672600656748e+03	-1.321054759954228832122963277484e-04	-2.317239346010459180146695556957e-04	0.000000000000000000000000000000e+00
-4.913564799950973792874719947577e+03	-1.323128457789618842542489485226e-04	-2.320997502294329275888962182961e-04	0.000000000000000000000000000000e+00
-4.913464799950973429076839238405e+03	-1.325197645127806878821014047176e-04	-2.324740407498104648696679586095e-04	0.000000000000000000000000000000e+00
-4.913364799950973065278958529234e+03	-1.327262334894328420133863266628e-04	-2.328468000792062962949618976083e-04	0.000000000000000000000000000000e+00
-4.913264799950972701481077820063e+03	-1.329322540197631712620418564796e-04	-2.332180221501358808114390264166e-04	0.000000000000000000000000000000e+00
-4.913164799950972337683197110891e+03	-1.331378274328658725244450833358e-04	-2.335877009107167260985871148904e-04	0.000000000000000000000000000000e+00
-4.913064799950971973885316401720e+03	-1.333429550760422310946851087721e-04	-2.339558303247826905827549959227e-04	0.000000000000000000000000000000e+00
-4.912964799950971610087435692549e+03	-1.335476383147578759939128056899e-04	-2.343224043719980686107523526474e-04	0.000000000000000000000000000000e+00
-4.912864799950971246289554983377e+03	-1.337518785325994931986043345873e-04	-2.346874170479713774678520721295e-04	0.000000000000000000000000000000e+00
-4.912764799950970882491674274206e+03	-1.339556771312311051879556655919e-04	-2.350508623643689546604124140927e-04	0.000000000000000000000000000000e+00
-4.912664799950970518693793565035e+03	-1.341590355303499981255710427064e-04	-2.354127343490284738833362432331e-04	0.000000000000000000000000000000e+00
-4.912564799950970154895912855864e+03	-1.343619551676419443097393324749e-04	-2.357730270460720815167698916071e-04	0.000000000000000000000000000000e+00
-4.912464799950969791098032146692e+03	-1.345644374987362077832758755491e-04	-2.361317345160193975975304603310e-04	0.000000000000000000000000000000e+00
-4.912364799950969427300151437521e+03	-1.347664839971599536321694712271e-04	-2.364888508359003812652615605927e-04	0.000000000000000000000000000000e+00
-4.912264799950969063502270728350e+03	-1.349680961542921693932517435144e-04	-2.368443700993677625277200604614e-04	0.000000000000000000000000000000e+00
-4.912164799950968699704390019178e+03	-1.351692754793172340961604493970e-04	-2.371982864168094740260628316975e-04	0.000000000000000000000000000000e+00
-4.912064799950968335906509310007e+03	-1.353700234991779723092708564991e-04	-2.375505939154607304344274387731e-04	0.000000000000000000000000000000e+00
-4.911964799950967972108628600836e+03	-1.355703417585281660845408779892e-04	-2.379012867395159181241326429301e-04	0.000000000000000000000000000000e+00
-4.911864799950967608310747891665e+03	-1.357702318196847958518130861094e-04	-2.382503590502402950924987212744e-04	0.000000000000000000000000000000e+00
-4.911764799950967244512867182493e+03	-1.359696952625796036867589222652e-04	-2.385978050260813656310160402185e-04	0.000000000000000000000000000000e+00
-4.911664799950966880714986473322e+03	-1.361687336847104397383884100137e-04	-2.389436188627800923631877560993e-04	0.000000000000000000000000000000e+00
-4.911564799950966516917105764151e+03	-1.363673487010918768200934403367e-04	-2.392877947734818914419380186942e-04	0.000000000000000000000000000000e+00
-4.911464799950966153119225054979e+03	-1.365655419442056081602565598132e-04	-2.396303269888473295914227412240e-04	0.000000000000000000000000000000e+00
-4.911364799950965789321344345808e+03	-1.367633150639502488416648917635e-04	-2.399712097571626043084058732546e-04	0.000000000000000000000000000000e+00
-4.911264799950965425523463636637e+03	-1.369606697275907577701636874679e-04	-2.403104373444498072232011764982e-04	0.000000000000000000000000000000e+00
-4.911164799950965061725582927465e+03	-1.371576076197073988573865710450e-04	-2.406480040345769435151251913751e-04	0.000000000000000000000000000000e+00
-4.911064799950964697927702218294e+03	-1.373541304421441329973452294411e-04	-2.409839041293675989622441457882e-04	0.000000000000000000000000000000e+00
-4.910964799950964334129821509123e+03	-1.375502399139567389924759810427e-04	-2.413181319487105256759579274828e-04	0.000000000000000000000000000000e+00
-4.910864799950963970331940799952e+03	-1.377459377713604194836544136749e-04	-2.416506818306688483648236864809e-04	0.000000000000000000000000000000e+00
-4.910764799950963606534060090780e+03	-1.379412257676768376740694677096e-04	-2.419815481315890537579449404149e-04	0.000000000000000000000000000000e+00
-4.910664799950963242736179381609e+03	-1.381361056732808830025543977982e-04	-2.423107252262098173980348070344e-04	0.000000000000000000000000000000e+00
-4.910564799950962878938298672438e+03	-1.383305792755468676107771797135e-04	-2.426382075077703696485559303753e-04	0.000000000000000000000000000000e+00
-4.910464799950962515140417963266e+03	-1.385246483787943704447248594036e-04	-2.429639893881187532806431583765e-04	0.000000000000000000000000000000e+00
-4.910364799950962151342537254095e+03	-1.387183148042335392551016592932e-04	-2.432880652978198371145374112601e-04	0.000000000000000000000000000000e+00
-4.910264799950961787544656544924e+03	-1.389115803899099860219124025207e-04	-2.436104296862629501902591799833e-04	0.000000000000000000000000000000e+00
-4.910164799950961423746775835752e+03	-1.391044469906492758032312551109e-04	-2.439310770217693262029018397286e-04	0.000000000000000000000000000000e+00
-4.910064799950961059948895126581e+03	-1.392969164780009276929928496713e-04	-2.442500017916992226772732177409e-04	0.000000000000000000000000000000e+00
-4.909964799950960696151014417410e+03	-1.394889907401819820979144148865e-04	-2.445671985025589046172656004785e-04	0.000000000000000000000000000000e+00
-4.909864799950960332353133708239e+03	-1.396806716820201343335489108100e-04	-2.448826616801071673693024344232e-04	0.000000000000000000000000000000e+00
-4.909764799950959968555252999067e+03	-1.398719612248964345394691699553e-04	-2.451963858694616968554591540652e-04	0.000000000000000000000000000000e+00
-4.909664799950959604757372289896e+03	-1.400628613066874997034744199098e-04	-2.455083656352050232307693278244e-04	0.000000000000000000000000000000e+00
-4.909564799950959240959491580725e+03	-1.402533738817074275301993724341e-04	-2.458185955614905558556937403836e-04	0.000000000000000000000000000000e+00
-4.909464799950958877161610871553e+03	-1.404435009206490326833655091221e-04	-2.461270702521477509068514866186e-04	0.000000000000000000000000000000e+00
-4.909364799950958513363730162382e+03	-1.406332444105249475027608063726e-04	-2.464337843307875500382941869049e-04	0.000000000000000000000000000000e+00
-4.909264799950958149565849453211e+03	-1.408226063546079637796987205078e-04	-2.467387324409072227315853353957e-04	0.000000000000000000000000000000e+00
-4.909164799950957785767968744040e+03	-1.410115887723712390072056122037e-04	-2.470419092459949375953365269254e-04	0.000000000000000000000000000000e+00
-4.909064799950957421970088034868e+03	-1.412001936994278792139589917554e-04	-2.473433094296341710344178110859e-04	0.000000000000000000000000000000e+00
-4.908964799950957058172207325697e+03	-1.413884231874701423274653944162e-04	-2.476429276956076822382990521021e-04	0.000000000000000000000000000000e+00
-4.908864799950956694374326616526e+03	-1.415762793042082620664778858099e-04	-2.479407587680013255390654158816e-04	0.000000000000000000000000000000e+00
-4.908764799950956330576445907354e+03	-1.417637641333087297323273245908e-04	-2.482367973913074832986724871375e-04	0.000000000000000000000000000000e+00
-4.908664799950955966778565198183e+03	-1.419508797743322778446561915899e-04	-2.485310383305281193254410165849e-04	0.000000000000000000000000000000e+00
-4.908564799950955602980684489012e+03	-1.421376283426713487811204883471e-04	-2.488234763712777238703344195869e-04	0.000000000000000000000000000000e+00
-4.908464799950955239182803779840e+03	-1.423240119694871839463312657159e-04	-2.491141063198857707322586563237e-04	0.000000000000000000000000000000e+00
-4.908364799950954875384923070669e+03	-1.425100328016464250498185339922e-04	-2.494029230034990117330362391357e-04	0.000000000000000000000000000000e+00
-4.908264799950954511587042361498e+03	-1.426956930016573901233434273905e-04	-2.496899212701833375115112456655e-04	0.000000000000000000000000000000e+00
-4.908164799950954147789161652327e+03	-1.428809947476058074371241257694e-04	-2.499750959890253672671112106229e-04	0.000000000000000000000000000000e+00
-4.908064799950953783991280943155e+03	-1.430659402330902783655186549794e-04	-2.502584420502338216629745204500e-04	0.000000000000000000000000000000e+00
-4.907964799950953420193400233984e+03	-1.432505316671571710465671323220e-04	-2.505399543652404078381001895082e-04	0.000000000000000000000000000000e+00
-4.907864799950953056395519524813e+03	-1.434347712742351887808822663573e-04	-2.508196278668004875790631391652e-04	0.000000000000000000000000000000e+00
-4.907764799950952692597638815641e+03	-1.436186612940694776446165503714e-04	-2.510974575090934744411863555058e-04	0.000000000000000000000000000000e+00
-4.907664799950952328799758106470e+03	-1.438022039816553546316690859186e-04	-2.513734382678227429787354285651e-04	0.000000000000000000000000000000e+00
-4.907564799950951965001877397299e+03	-1.439854016071715479049147878854e-04	-2.516475651403154295548958430118e-04	0.000000000000000000000000000000e+00
-4.907464799950951601203996688128e+03	-1.441682564559131388918361560414e-04	-2.519198331456216368405554018040e-04	0.000000000000000000000000000000e+00
-4.907364799950951237406115978956e+03	-1.443507708282239893841231159755e-04	-2.521902373246135841029780255695e-04	0.000000000000000000000000000000e+00
-4.907264799950950873608235269785e+03	-1.445329470394288162715668022429e-04	-2.524587727400843238136085577850e-04	0.000000000000000000000000000000e+00
-4.907164799950950509810354560614e+03	-1.447147874197648325950843473109e-04	-2.527254344768459703648999514769e-04	0.000000000000000000000000000000e+00
-4.907064799950950146012473851442e+03	-1.448962943143129549188746763022e-04	-2.529902176418278203669232073736e-04	0.000000000000000000000000000000e+00
-4.906964799950949782214593142271e+03	-1.450774700829286583368682439499e-04	-2.532531173641740392631083178543e-04	0.000000000000000000000000000000e+00
-4.906864799950949418416712433100e+03	-1.452583171001723977983077773501e-04	-2.535141287953409684752248409723e-04	0.000000000000000000000000000000e+00
-4.906764799950949054618831723928e+03	-1.454388377552396499625686487889e-04	-2.537732471091941072877107288264e-04	0.000000000000000000000000000000e+00
-4.906664799950948690820951014757e+03	-1.456190344518904671630016300909e-04	-2.540304675021048778915666588318e-04	0.000000000000000000000000000000e+00
-4.906564799950948327023070305586e+03	-1.457989096083787061101239013183e-04	-2.542857851930468483271641222387e-04	0.000000000000000000000000000000e+00
-4.906464799950947963225189596415e+03	-1.459784656573809042291040016792e-04	-2.545391954236917385866190155497e-04	0.000000000000000000000000000000e+00
-4.906364799950947599427308887243e+03	-1.461577050459246410012148498225e-04	-2.547906934585050472454048620108e-04	0.000000000000000000000000000000e+00
-4.906264799950947235629428178072e+03	-1.463366302353165198345263942059e-04	-2.550402745848411902029884146259e-04	0.000000000000000000000000000000e+00
-4.906164799950946871831547468901e+03	-1.465152437010698788840551420876e-04	-2.552879341130386394234652591706e-04	0.000000000000000000000000000000e+00
-4.906064799950946508033666759729e+03	-1.466935479328319326657731336283e-04	-2.555336673765141943144574288027e-04	0.000000000000000000000000000000e+00
-4.905964799950946144235786050558e+03	-1.468715454343106155150194824799e-04	-2.557774697318574157363368914986e-04	0.000000000000000000000000000000e+00
-4.905864799950945780437905341387e+03	-1.470492387232010726792058585843e-04	-2.560193365589243010699282976361e-04	0.000000000000000000000000000000e+00
-4.905764799950945416640024632215e+03	-1.472266303311116364144900403588e-04	-2.562592632609308508639944790275e-04	0.000000000000000000000000000000e+00
-4.905664799950945052842143923044e+03	-1.474037228034895310319063455040e-04	-2.564972452645460933816357051995e-04	0.000000000000000000000000000000e+00
-4.905564799950944689044263213873e+03	-1.475805186995461171575727554739e-04	-2.567332780199848380961458182981e-04	0.000000000000000000000000000000e+00
-4.905464799950944325246382504702e+03	-1.477570205921818107322462942932e-04	-2.569673570011000497161079980657e-04	0.000000000000000000000000000000e+00
-4.905364799950943961448501795530e+03	-1.479332310679105141199007888986e-04	-2.571994777054748969498387811683e-04	0.000000000000000000000000000000e+00
-4.905264799950943597650621086359e+03	-1.481091527267838032708158202411e-04	-2.574296356545142049586372134939e-04	0.000000000000000000000000000000e+00
-4.905164799950943233852740377188e+03	-1.482847881823145998886337437739e-04	-2.576578263935359078100340024520e-04	0.000000000000000000000000000000e+00
-4.905064799950942870054859668016e+03	-1.484601400614005725468735885642e-04	-2.578840454918617961996285536941e-04	0.000000000000000000000000000000e+00
-4.904964799950942506256978958845e+03	-1.486352110042470499144673379277e-04	-2.581082885429079941223828864594e-04	0.000000000000000000000000000000e+00
-4.904864799950942142459098249674e+03	-1.488100036642897171408617129629e-04	-2.583305511642750560731551789928e-04	0.000000000000000000000000000000e+00
-4.904764799950941778661217540503e+03	-1.489845207081166888248707769193e-04	-2.585508289978378474067988168628e-04	0.000000000000000000000000000000e+00
-4.904664799950941414863336831331e+03	-1.491587648153904735633112910165e-04	-2.587691177098347199668493257008e-04	0.000000000000000000000000000000e+00
-4.904564799950941051065456122160e+03	-1.493327386787693692934975153719e-04	-2.589854129909564166636681825651e-04	0.000000000000000000000000000000e+00
-4.904464799950940687267575412989e+03	-1.495064450038286146902472006914e-04	-2.591997105564348134222607544785e-04	0.000000000000000000000000000000e+00
-4.904364799950940323469694703817e+03	-1.496798865089811068820185857575e-04	-2.594120061461309563986821213888e-04	0.000000000000000000000000000000e+00
-4.904264799950939959671813994646e+03	-1.498530659253977125912327128532e-04	-2.596222955246228823560084020272e-04	0.000000000000000000000000000000e+00
-4.904164799950939595873933285475e+03	-1.500259859969273353291069339477e-04	-2.598305744812930053594390855665e-04	0.000000000000000000000000000000e+00
-4.904064799950939232076052576303e+03	-1.501986494800164675944564862675e-04	-2.600368388304150697905303690760e-04	0.000000000000000000000000000000e+00
-4.903964799950938868278171867132e+03	-1.503710591436285533371158829041e-04	-2.602410844112407238906681250512e-04	0.000000000000000000000000000000e+00
-4.903864799950938504480291157961e+03	-1.505432177691627541101654363942e-04	-2.604433070880857680438891232910e-04	0.000000000000000000000000000000e+00
-4.903764799950938140682410448790e+03	-1.507151281503726068019405337495e-04	-2.606435027504158609586160100235e-04	0.000000000000000000000000000000e+00
-4.903664799950937776884529739618e+03	-1.508867930932841663720089808720e-04	-2.608416673129319547988491656554e-04	0.000000000000000000000000000000e+00
-4.903564799950937413086649030447e+03	-1.510582154161138233264966013181e-04	-2.610377967156551882142723197688e-04	0.000000000000000000000000000000e+00
-4.903464799950937049288768321276e+03	-1.512293979491857417226524651355e-04	-2.612318869240115625299236690182e-04	0.000000000000000000000000000000e+00
-4.903364799950936685490887612104e+03	-1.514003435348490803329796206000e-04	-2.614239339289159674145635037235e-04	0.000000000000000000000000000000e+00
-4.903264799950936321693006902933e+03	-1.515710550273946174981709589247e-04	-2.616139337468559354984987130877e-04	0.000000000000000000000000000000e+00
-4.903164799950935957895126193762e+03	-1.517415352929712404547735182803e-04	-2.618018824199750717307555447633e-04	0.000000000000000000000000000000e+00
-4.903064799950935594097245484591e+03	-1.519117872095020551920924178901e-04	-2.619877760161558864250574973909e-04	0.000000000000000000000000000000e+00
-4.902964799950935230299364775419e+03	-1.520818136665999542080085493723e-04	-2.621716106291021946249342189361e-04	0.000000000000000000000000000000e+00
-4.902864799950934866501484066248e+03	-1.522516175654831571597419559438e-04	-2.623533823784212986283959079259e-04	0.000000000000000000000000000000e+00
-4.902764799950934502703603357077e+03	-1.524212018188900738882574081856e-04	-2.625330874097056284115214719321e-04	0.000000000000000000000000000000e+00
-4.902664799950934138905722647905e+03	-1.525905693509941403376156676686e-04	-2.627107218946139483711776918540e-04	0.000000000000000000000000000000e+00
-4.902564799950933775107841938734e+03	-1.527597230973180310580755714156e-04	-2.628862820309520219666521434476e-04	0.000000000000000000000000000000e+00
-4.902464799950933411309961229563e+03	-1.529286660046477632889788678128e-04	-2.630597640427532221511774945810e-04	0.000000000000000000000000000000e+00
-4.902364799950933047512080520391e+03	-1.530974010309462589405488097682e-04	-2.632311641803582744417178140850e-04	0.000000000000000000000000000000e+00
-4.902264799950932683714199811220e+03	-1.532659311452667981554714993209e-04	-2.634004787204948915685376320539e-04	0.000000000000000000000000000000e+00
-4.902164799950932319916319102049e+03	-1.534342593276659036643366773589e-04	-2.635677039663566491832502602932e-04	0.000000000000000000000000000000e+00
-4.902064799950931956118438392878e+03	-1.536023885691160625107526405131e-04	-2.637328362476819157769747370423e-04	0.000000000000000000000000000000e+00
-4.901964799950931592320557683706e+03	-1.537703218714180412006464759855e-04	-2.638958719208318068165375347434e-04	0.000000000000000000000000000000e+00
-4.901864799950931228522676974535e+03	-1.539380622471129298010211750025e-04	-2.640568073688680846705656435347e-04	0.000000000000000000000000000000e+00
-4.901764799950930864724796265364e+03	-1.541056127193937794628980642031e-04	-2.642156390016304622243847877172e-04	0.000000000000000000000000000000e+00
-4.901664799950930500926915556192e+03	-1.542729763220169417886618035141e-04	-2.643723632558133643938313994681e-04	0.000000000000000000000000000000e+00
-4.901564799950930137129034847021e+03	-1.544401560992131642539165747863e-04	-2.645269765950425812188473440045e-04	0.000000000000000000000000000000e+00
-4.901464799950929773331154137850e+03	-1.546071551055982248434189640918e-04	-2.646794755099511078054452806185e-04	0.000000000000000000000000000000e+00
-4.901364799950929409533273428679e+03	-1.547739764060833769516306590575e-04	-2.648298565182546590070222780611e-04	0.000000000000000000000000000000e+00
-4.901264799950929045735392719507e+03	-1.549406230757853877074564641347e-04	-2.649781161648269672652389328249e-04	0.000000000000000000000000000000e+00
-4.901164799950928681937512010336e+03	-1.551070981999363323534935066306e-04	-2.651242510217742130891604990239e-04	0.000000000000000000000000000000e+00
-4.901064799950928318139631301165e+03	-1.552734048737930091545200728120e-04	-2.652682576885092929040721454470e-04	0.000000000000000000000000000000e+00
-4.900964799950927954341750591993e+03	-1.554395462025460561503870104971e-04	-2.654101327918256532194252184098e-04	0.000000000000000000000000000000e+00
-4.900864799950927590543869882822e+03	-1.556055253012287697533116981319e-04	-2.655498729859704200653713890290e-04	0.000000000000000000000000000000e+00
-4.900764799950927226745989173651e+03	-1.557713452946256793996832046290e-04	-2.656874749527173115888623033953e-04	0.000000000000000000000000000000e+00
-4.900664799950926862948108464479e+03	-1.559370093171806885209984550045e-04	-2.658229354014389543385543657195e-04	0.000000000000000000000000000000e+00
-4.900564799950926499150227755308e+03	-1.561025205129049715693095867763e-04	-2.659562510691789284991704001015e-04	0.000000000000000000000000000000e+00
-4.900464799950926135352347046137e+03	-1.562678820352845999921281849865e-04	-2.660874187207230541843405724478e-04	0.000000000000000000000000000000e+00
-4.900364799950925771554466336966e+03	-1.564330970471878429466777715717e-04	-2.662164351486703524687915667357e-04	0.000000000000000000000000000000e+00
-4.900264799950925407756585627794e+03	-1.565981687207721156484402369458e-04	-2.663432971735037895801012641783e-04	0.000000000000000000000000000000e+00
-4.900164799950925043958704918623e+03	-1.567631002373907379843220866178e-04	-2.664680016436600453084981854346e-04	0.000000000000000000000000000000e+00
-4.900064799950924680160824209452e+03	-1.569278947874993136550603178847e-04	-2.665905454355992272065523085445e-04	0.000000000000000000000000000000e+00
-4.899964799950924316362943500280e+03	-1.570925555705618111620308630094e-04	-2.667109254538739884776710198366e-04	0.000000000000000000000000000000e+00
-4.899864799950923952565062791109e+03	-1.572570857949564279536225352985e-04	-2.668291386311981579736174463591e-04	0.000000000000000000000000000000e+00
-4.899764799950923588767182081938e+03	-1.574214886778810751008506052528e-04	-2.669451819285148280909425455576e-04	0.000000000000000000000000000000e+00
-4.899664799950923224969301372766e+03	-1.575857674452586722375901917559e-04	-2.670590523350641174067654493030e-04	0.000000000000000000000000000000e+00
-4.899564799950922861171420663595e+03	-1.577499253316420901351035954718e-04	-2.671707468684503370033589408905e-04	0.000000000000000000000000000000e+00
-4.899464799950922497373539954424e+03	-1.579139655801187680159158865933e-04	-2.672802625747086689017573135629e-04	0.000000000000000000000000000000e+00
-4.899364799950922133575659245253e+03	-1.580778914422151411323103076256e-04	-2.673875965283715734448211076568e-04	0.000000000000000000000000000000e+00
-4.899264799950921769777778536081e+03	-1.582417061778007972942805547945e-04	-2.674927458325343835286724836209e-04	0.000000000000000000000000000000e+00
-4.899164799950921405979897826910e+03	-1.584054130549922268216683773900e-04	-2.675957076189206819936960979334e-04	0.000000000000000000000000000000e+00
-4.899064799950921042182017117739e+03	-1.585690153500564369710296164229e-04	-2.676964790479470827043451119920e-04	0.000000000000000000000000000000e+00
-4.898964799950920678384136408567e+03	-1.587325163473142139967941854906e-04	-2.677950573087875237379695825268e-04	0.000000000000000000000000000000e+00
-4.898864799950920314586255699396e+03	-1.588959193390431683719915545439e-04	-2.678914396194370184725586092611e-04	0.000000000000000000000000000000e+00
-4.898764799950919950788374990225e+03	-1.590592276253803734331615515885e-04	-2.679856232267751356239393611958e-04	0.000000000000000000000000000000e+00
-4.898664799950919586990494281054e+03	-1.592224445142249769202108522492e-04	-2.680776054066287745515639873162e-04	0.000000000000000000000000000000e+00
-4.898564799950919223192613571882e+03	-1.593855733211403246252918508574e-04	-2.681673834638344526733189088219e-04	0.000000000000000000000000000000e+00
-4.898464799950918859394732862711e+03	-1.595486173692559214113556587122e-04	-2.682549547323002134095737414299e-04	0.000000000000000000000000000000e+00
-4.898364799950918495596852153540e+03	-1.597115799891690940751076688287e-04	-2.683403165750670462362525992006e-04	0.000000000000000000000000000000e+00
-4.898264799950918131798971444368e+03	-1.598744645188464644745829357220e-04	-2.684234663843695477963846585112e-04	0.000000000000000000000000000000e+00
-4.898164799950917768001090735197e+03	-1.600372743035250973960698095411e-04	-2.685044015816965830116547220285e-04	0.000000000000000000000000000000e+00
-4.898064799950917404203210026026e+03	-1.602000126956133773704904488255e-04	-2.685831196178508077816726729026e-04	0.000000000000000000000000000000e+00
-4.897964799950917040405329316854e+03	-1.603626830545916957544011482995e-04	-2.686596179730083001034601775103e-04	0.000000000000000000000000000000e+00
-4.897864799950916676607448607683e+03	-1.605252887469128125503409210140e-04	-2.687338941567772696190907755209e-04	0.000000000000000000000000000000e+00
-4.897764799950916312809567898512e+03	-1.606878331459021098069628319394e-04	-2.688059457082564961127868485846e-04	0.000000000000000000000000000000e+00
-4.897664799950915949011687189341e+03	-1.608503196316573842332420252177e-04	-2.688757701960930632766044734439e-04	0.000000000000000000000000000000e+00
-4.897564799950915585213806480169e+03	-1.610127515909486127076294392779e-04	-2.689433652185397672154665293931e-04	0.000000000000000000000000000000e+00
-4.897464799950915221415925770998e+03	-1.611751324171172570012822156116e-04	-2.690087284035119828511095629864e-04	0.000000000000000000000000000000e+00
-4.897364799950914857618045061827e+03	-1.613374655099755685012941075485e-04	-2.690718574086439340148357857174e-04	0.000000000000000000000000000000e+00
-4.897264799950914493820164352655e+03	-1.614997542757054050429482705553e-04	-2.691327499213444756492874532228e-04	0.000000000000000000000000000000e+00
-4.897164799950914130022283643484e+03	-1.616620021267570748470243646722e-04	-2.691914036588523881192436260079e-04	0.000000000000000000000000000000e+00
-4.897064799950913766224402934313e+03	-1.618242124817476654610737263340e-04	-2.692478163682912378415479359717e-04	0.000000000000000000000000000000e+00
-4.896964799950913402426522225142e+03	-1.619863887653593727006945401925e-04	-2.693019858267235873937328616279e-04	0.000000000000000000000000000000e+00
-4.896864799950913038628641515970e+03	-1.621485344082374772251009531487e-04	-2.693539098412047177316663848501e-04	0.000000000000000000000000000000e+00
-4.896764799950912674830760806799e+03	-1.623106528468881042722576912851e-04	-2.694035862488358625162210291393e-04	0.000000000000000000000000000000e+00
-4.896664799950912311032880097628e+03	-1.624727475235757936586344918339e-04	-2.694510129168169545489652794146e-04	0.000000000000000000000000000000e+00
-4.896564799950911947234999388456e+03	-1.626348218862208529385260380451e-04	-2.694961877424987758966601347765e-04	0.000000000000000000000000000000e+00
-4.896464799950911583437118679285e+03	-1.627968793882964395128287726777e-04	-2.695391086534346201247780427934e-04	0.000000000000000000000000000000e+00
-4.896364799950911219639237970114e+03	-1.629589234887253987923289022532e-04	-2.695797736074314666400442153105e-04	0.000000000000000000000000000000e+00
-4.896264799950910855841357260942e+03	-1.631209576517770481508817770333e-04	-2.696181805926006129318917015070e-04	0.000000000000000000000000000000e+00
-4.896164799950910492043476551771e+03	-1.632829853469635000926679646582e-04	-2.696543276274076562926129696507e-04	0.000000000000000000000000000000e+00
-4.896064799950910128245595842600e+03	-1.634450100489360125245036359232e-04	-2.696882127607221502768597432009e-04	0.000000000000000000000000000000e+00
-4.895964799950909764447715133429e+03	-1.636070352373809866624448927652e-04	-2.697198340718666648499479698842e-04	0.000000000000000000000000000000e+00
-4.895864799950909400649834424257e+03	-1.637690643969157209929032870122e-04	-2.697491896706651418047506751918e-04	0.000000000000000000000000000000e+00
-4.895764799950909036851953715086e+03	-1.639311010169841381287070269934e-04	-2.697762776974909791280476945019e-04	0.000000000000000000000000000000e+00
-4.895664799950908673054073005915e+03	-1.640931485917521321944018142247e-04	-2.698010963233145190556805381732e-04	0.000000000000000000000000000000e+00
-4.895564799950908309256192296743e+03	-1.642552106200027535812258072667e-04	-2.698236437497498313962951410616e-04	0.000000000000000000000000000000e+00
-4.895464799950907945458311587572e+03	-1.644172906050312852818673370336e-04	-2.698439182091011173843242421100e-04	0.000000000000000000000000000000e+00
-4.895364799950907581660430878401e+03	-1.645793920545400210696251885878e-04	-2.698619179644085172217748969103e-04	0.000000000000000000000000000000e+00
-4.895264799950907217862550169230e+03	-1.647415184805329081522973222462e-04	-2.698776413094935381492556203398e-04	0.000000000000000000000000000000e+00
-4.895164799950906854064669460058e+03	-1.649036733992098916704721611737e-04	-2.698910865690036693653741650678e-04	0.000000000000000000000000000000e+00
-4.895064799950906490266788750887e+03	-1.650658603308612591958198789754e-04	-2.699022520984566716854835544126e-04	0.000000000000000000000000000000e+00
-4.894964799950906126468908041716e+03	-1.652280827997615786535690052261e-04	-2.699111362842841624690159996192e-04	0.000000000000000000000000000000e+00
-4.894864799950905762671027332544e+03	-1.653903443340636633500373431360e-04	-2.699177375438748752861650714863e-04	0.000000000000000000000000000000e+00
-4.894764799950905398873146623373e+03	-1.655526484656921846344568294285e-04	-2.699220543256171064329385078651e-04	0.000000000000000000000000000000e+00
-4.894664799950905035075265914202e+03	-1.657149987302371490355268335293e-04	-2.699240851089409446057765240568e-04	0.000000000000000000000000000000e+00
-4.894564799950904671277385205030e+03	-1.658773986668472669777502082056e-04	-2.699238284043596332144321348068e-04	0.000000000000000000000000000000e+00
-4.894464799950904307479504495859e+03	-1.660398518181230504472262188287e-04	-2.699212827535104990139824820972e-04	0.000000000000000000000000000000e+00
-4.894364799950903943681623786688e+03	-1.662023617300097480271175998112e-04	-2.699164467291954470559711687372e-04	0.000000000000000000000000000000e+00
-4.894264799950903579883743077517e+03	-1.663649319516902257230089867690e-04	-2.699093189354207509081384763761e-04	0.000000000000000000000000000000e+00
-4.894164799950903216085862368345e+03	-1.665275660354775225276136030317e-04	-2.698998980074364634033912135891e-04	0.000000000000000000000000000000e+00
-4.894064799950902852287981659174e+03	-1.666902675367072704602083854653e-04	-2.698881826117750684472518241108e-04	0.000000000000000000000000000000e+00
-4.893964799950902488490100950003e+03	-1.668530400136300603959604860194e-04	-2.698741714462896991444385008663e-04	0.000000000000000000000000000000e+00
-4.893864799950902124692220240831e+03	-1.670158870273034826346020276233e-04	-2.698578632401918138243590572500e-04	0.000000000000000000000000000000e+00
-4.893764799950901760894339531660e+03	-1.671788121414841945741591722197e-04	-2.698392567540882757554099313779e-04	0.000000000000000000000000000000e+00
-4.893664799950901397096458822489e+03	-1.673418189225195818088665067336e-04	-2.698183507800178907581889475864e-04	0.000000000000000000000000000000e+00
-4.893564799950901033298578113317e+03	-1.675049109392395547523529897305e-04	-2.697951441414874027176218351798e-04	0.000000000000000000000000000000e+00
-4.893464799950900669500697404146e+03	-1.676680917628478844749045917339e-04	-2.697696356935069469940025044252e-04	0.000000000000000000000000000000e+00
-4.893364799950900305702816694975e+03	-1.678313649668137011710528083697e-04	-2.697418243226247991026212069698e-04	0.000000000000000000000000000000e+00
-4.893264799950899941904935985804e+03	-1.679947341267625860513484914449e-04	-2.697117089469618523428495748817e-04	0.000000000000000000000000000000e+00
-4.893164799950899578107055276632e+03	-1.681582028203676090240270557530e-04	-2.696792885162452280654876712873e-04	0.000000000000000000000000000000e+00
-4.893064799950899214309174567461e+03	-1.683217746272402850615107494647e-04	-2.696445620118416148895679196329e-04	0.000000000000000000000000000000e+00
-4.892964799950898850511293858290e+03	-1.684854531288213137264764274192e-04	-2.696075284467896863473124202670e-04	0.000000000000000000000000000000e+00
-4.892864799950898486713413149118e+03	-1.686492419082711831726517637264e-04	-2.695681868658323558987643941975e-04	0.000000000000000000000000000000e+00
-4.892764799950898122915532439947e+03	-1.688131445503606386203399036816e-04	-2.695265363454481103745730141696e-04	0.000000000000000000000000000000e+00
-4.892664799950897759117651730776e+03	-1.689771646413610695167811792672e-04	-2.694825759938821265783437386432e-04	0.000000000000000000000000000000e+00
-4.892564799950897395319771021605e+03	-1.691413057689346798560803275535e-04	-2.694363049511764663171420330912e-04	0.000000000000000000000000000000e+00
-4.892464799950897031521890312433e+03	-1.693055715220245771839707726869e-04	-2.693877223891999461713453456468e-04	0.000000000000000000000000000000e+00
-4.892364799950896667724009603262e+03	-1.694699654907447802874159714648e-04	-2.693368275116774109533002157235e-04	0.000000000000000000000000000000e+00
-4.892264799950896303926128894091e+03	-1.696344912662699558336676375347e-04	-2.692836195542183566446758913315e-04	0.000000000000000000000000000000e+00
-4.892164799950895940128248184919e+03	-1.697991524407252092194325898689e-04	-2.692280977843450112327317036431e-04	0.000000000000000000000000000000e+00
-4.892064799950895576330367475748e+03	-1.699639526070756043694964798618e-04	-2.691702615015198734454981988051e-04	0.000000000000000000000000000000e+00
-4.891964799950895212532486766577e+03	-1.701288953590156564302932062915e-04	-2.691101100371726551757634027240e-04	0.000000000000000000000000000000e+00
-4.891864799950894848734606057405e+03	-1.702939842908587160432570817292e-04	-2.690476427547266818039728430989e-04	0.000000000000000000000000000000e+00
-4.891764799950894484936725348234e+03	-1.704592229974261367777405018487e-04	-2.689828590496246962099347044273e-04	0.000000000000000000000000000000e+00
-4.891664799950894121138844639063e+03	-1.706246150739364696689859268730e-04	-2.689157583493541206834387402580e-04	0.000000000000000000000000000000e+00
-4.891564799950893757340963929892e+03	-1.707901641158944138106090537832e-04	-2.688463401134716683135716941422e-04	0.000000000000000000000000000000e+00
-4.891464799950893393543083220720e+03	-1.709558737189797940521363006638e-04	-2.687746038336274122769464778315e-04	0.000000000000000000000000000000e+00
-4.891364799950893029745202511549e+03	-1.711217474789362947510534818107e-04	-2.687005490335883130248451067246e-04	0.000000000000000000000000000000e+00
-4.891264799950892665947321802378e+03	-1.712877889914602206299087949759e-04	-2.686241752692612575793840168359e-04	0.000000000000000000000000000000e+00
-4.891164799950892302149441093206e+03	-1.714540018520890950030899357870e-04	-2.685454821287152314679413933618e-04	0.000000000000000000000000000000e+00
-4.891064799950891938351560384035e+03	-1.716203896560901495833839636163e-04	-2.684644692322032196070413778699e-04	0.000000000000000000000000000000e+00
-4.890964799950891574553679674864e+03	-1.717869559983487600784285431743e-04	-2.683811362321834024548261599108e-04	0.000000000000000000000000000000e+00
-4.890864799950891210755798965693e+03	-1.719537044732567462618916254158e-04	-2.682954828133396474321159530518e-04	0.000000000000000000000000000000e+00
-4.890764799950890846957918256521e+03	-1.721206386746006449395968163074e-04	-2.682075086926017835030344738101e-04	0.000000000000000000000000000000e+00
-4.890664799950890483160037547350e+03	-1.722877621954498202853228727705e-04	-2.681172136191647373433533108056e-04	0.000000000000000000000000000000e+00
-4.890564799950890119362156838179e+03	-1.724550786280445470715488864855e-04	-2.680245973745077237189449181898e-04	0.000000000000000000000000000000e+00
-4.890464799950889755564276129007e+03	-1.726225915636839583749279070091e-04	-2.679296597724123516620631235696e-04	0.000000000000000000000000000000e+00
-4.890364799950889391766395419836e+03	-1.727903045926140474918691891659e-04	-2.678324006589802969667546417298e-04	0.000000000000000000000000000000e+00
-4.890264799950889027968514710665e+03	-1.729582213039153445934686947894e-04	-2.677328199126506494236188427038e-04	0.000000000000000000000000000000e+00
-4.890164799950888664170634001493e+03	-1.731263452853908102208740915628e-04	-2.676309174442161758523950343402e-04	0.000000000000000000000000000000e+00
-4.890064799950888300372753292322e+03	-1.732946801234534035199980062103e-04	-2.675266931968395289244411205942e-04	0.000000000000000000000000000000e+00
-4.889964799950887936574872583151e+03	-1.734632294030137860015028383742e-04	-2.674201471460683717830397743143e-04	0.000000000000000000000000000000e+00
-4.889864799950887572776991873980e+03	-1.736319967073678084603510773931e-04	-2.673112792998503942434873614786e-04	0.000000000000000000000000000000e+00
-4.889764799950887208979111164808e+03	-1.738009856180839707903013069412e-04	-2.672000896985473532112276284778e-04	0.000000000000000000000000000000e+00
-4.889664799950886845181230455637e+03	-1.739701997148909089034585218059e-04	-2.670865784149486794191163951950e-04	0.000000000000000000000000000000e+00
-4.889564799950886481383349746466e+03	-1.741396425755646919144442597016e-04	-2.669707455542846504838172538854e-04	0.000000000000000000000000000000e+00
-4.889464799950886117585469037294e+03	-1.743093177758161735346753573594e-04	-2.668525912542385881802420311004e-04	0.000000000000000000000000000000e+00
-4.889364799950885753787588328123e+03	-1.744792288891781537312625216529e-04	-2.667321156849589472957740010628e-04	0.000000000000000000000000000000e+00
-4.889264799950885389989707618952e+03	-1.746493794868926759111804614122e-04	-2.666093190490704287025358620866e-04	0.000000000000000000000000000000e+00
-4.889164799950885026191826909781e+03	-1.748197731377981072650035221372e-04	-2.664842015816846045386800945209e-04	0.000000000000000000000000000000e+00
-4.889064799950884662393946200609e+03	-1.749904134082162733207499449861e-04	-2.663567635504101097088103244914e-04	0.000000000000000000000000000000e+00
-4.888964799950884298596065491438e+03	-1.751613038618394569724545650757e-04	-2.662270052553619660226646992385e-04	0.000000000000000000000000000000e+00
-4.888864799950883934798184782267e+03	-1.753324480596174517188501340570e-04	-2.660949270291706894933647653545e-04	0.000000000000000000000000000000e+00
-4.888764799950883571000304073095e+03	-1.755038495596445335868857062778e-04	-2.659605292369903676436004857919e-04	0.000000000000000000000000000000e+00
-4.888664799950883207202423363924e+03	-1.756755119170464059501907128080e-04	-2.658238122765065199713807597703e-04	0.000000000000000000000000000000e+00
-4.888564799950882843404542654753e+03	-1.758474386838670630323760990521e-04	-2.656847765779430910540459542801e-04	0.000000000000000000000000000000e+00
-4.888464799950882479606661945581e+03	-1.760196334089556805153897744987e-04	-2.655434226040690641815200656595e-04	0.000000000000000000000000000000e+00
-4.888364799950882115808781236410e+03	-1.761920996378534790428177503330e-04	-2.653997508502042618379335170431e-04	0.000000000000000000000000000000e+00
-4.888264799950881752010900527239e+03	-1.763648409126804793029680284988e-04	-2.652537618442248751327028344349e-04	0.000000000000000000000000000000e+00
-4.888164799950881388213019818068e+03	-1.765378607720223113220631150355e-04	-2.651054561465679632395464615513e-04	0.000000000000000000000000000000e+00
-4.888064799950881024415139108896e+03	-1.767111627508170508624868455527e-04	-2.649548343502357359950660775638e-04	0.000000000000000000000000000000e+00
-4.887964799950880660617258399725e+03	-1.768847503802418931907053378794e-04	-2.648018970807990775558071749884e-04	0.000000000000000000000000000000e+00
-4.887864799950880296819377690554e+03	-1.770586271875998810552965689880e-04	-2.646466449964004737441247705476e-04	0.000000000000000000000000000000e+00
-4.887764799950879933021496981382e+03	-1.772327966962066326649799519188e-04	-2.644890787877562888727456247295e-04	0.000000000000000000000000000000e+00
-4.887664799950879569223616272211e+03	-1.774072624252771238767545369797e-04	-2.643291991781586630985700914209e-04	0.000000000000000000000000000000e+00
-4.887564799950879205425735563040e+03	-1.775820278898122535436027158440e-04	-2.641670069234765966248446034115e-04	0.000000000000000000000000000000e+00
-4.887464799950878841627854853868e+03	-1.777570966004856257026284227507e-04	-2.640025028121564375921392908708e-04	0.000000000000000000000000000000e+00
-4.887364799950878477829974144697e+03	-1.779324720635302233429780871532e-04	-2.638356876652219904985652298990e-04	0.000000000000000000000000000000e+00
-4.887264799950878114032093435526e+03	-1.781081577806250550687072742306e-04	-2.636665623362737572582537026733e-04	0.000000000000000000000000000000e+00
-4.887164799950877750234212726355e+03	-1.782841572487819101818645739499e-04	-2.634951277114876903688578391183e-04	0.000000000000000000000000000000e+00
-4.887064799950877386436332017183e+03	-1.784604739602319782403039294394e-04	-2.633213847096134581880766400985e-04	0.000000000000000000000000000000e+00
-4.886964799950877022638451308012e+03	-1.786371114023125770357142139133e-04	-2.631453342819720054787668850338e-04	0.000000000000000000000000000000e+00
-4.886864799950876658840570598841e+03	-1.788140730573538534665944954583e-04	-2.629669774124523550125342996608e-04	0.000000000000000000000000000000e+00
-4.886764799950876295042689889669e+03	-1.789913624025655115162836139575e-04	-2.627863151175081381227816024193e-04	0.000000000000000000000000000000e+00
-4.886664799950875931244809180498e+03	-1.791689829099235673360440701529e-04	-2.626033484461533663162358109844e-04	0.000000000000000000000000000000e+00
-4.886564799950875567446928471327e+03	-1.793469380460570230129829782939e-04	-2.624180784799574439429548089464e-04	0.000000000000000000000000000000e+00
-4.886464799950875203649047762156e+03	-1.795252312721347029682988916122e-04	-2.622305063330399098157907911144e-04	0.000000000000000000000000000000e+00
-4.886364799950874839851167052984e+03	-1.797038660437519819353113792459e-04	-2.620406331520643656782243446912e-04	0.000000000000000000000000000000e+00
-4.886264799950874476053286343813e+03	-1.798828458108177026728707881276e-04	-2.618484601162316999407864148708e-04	0.000000000000000000000000000000e+00
-4.886164799950874112255405634642e+03	-1.800621740174408768383335077701e-04	-2.616539884372730403669371490594e-04	0.000000000000000000000000000000e+00
-4.886064799950873748457524925470e+03	-1.802418541018176569110803564300e-04	-2.614572193594418393972067526931e-04	0.000000000000000000000000000000e+00
-4.885964799950873384659644216299e+03	-1.804218894961182268008720308572e-04	-2.612581541595054173722501023036e-04	0.000000000000000000000000000000e+00
-4.885864799950873020861763507128e+03	-1.806022836263736924562045560450e-04	-2.610567941467359094447064915556e-04	0.000000000000000000000000000000e+00
-4.885764799950872657063882797956e+03	-1.807830399123630537878276713926e-04	-2.608531406629007246000817588083e-04	0.000000000000000000000000000000e+00
-4.885664799950872293266002088785e+03	-1.809641617675003121175347775562e-04	-2.606471950822521915260010505477e-04	0.000000000000000000000000000000e+00
-4.885564799950871929468121379614e+03	-1.811456525987214149966270104741e-04	-2.604389588115167708005925906178e-04	0.000000000000000000000000000000e+00
-4.885464799950871565670240670443e+03	-1.813275158063713907597575003550e-04	-2.602284332898836707696765824238e-04	0.000000000000000000000000000000e+00
-4.885364799950871201872359961271e+03	-1.815097547840915643939385670791e-04	-2.600156199889926502723247470072e-04	0.000000000000000000000000000000e+00
-4.885264799950870838074479252100e+03	-1.816923729187066378822773549118e-04	-2.598005204129215503158767397451e-04	0.000000000000000000000000000000e+00
-4.885164799950870474276598542929e+03	-1.818753735901120144932002764548e-04	-2.595831360981729041791099543701e-04	0.000000000000000000000000000000e+00
-4.885064799950870110478717833757e+03	-1.820587601711611230696774565985e-04	-2.593634686136601680446489570642e-04	0.000000000000000000000000000000e+00
-4.884964799950869746680837124586e+03	-1.822425360275527152133928643352e-04	-2.591415195606931926898541806992e-04	0.000000000000000000000000000000e+00
-4.884864799950869382882956415415e+03	-1.824267045177183522042946295372e-04	-2.589172905729633157069502491510e-04	0.000000000000000000000000000000e+00
-4.884764799950869019085075706244e+03	-1.826112689927098648150910475962e-04	-2.586907833165275321513076889346e-04	0.000000000000000000000000000000e+00
-4.884664799950868655287194997072e+03	-1.827962327960868944409095204762e-04	-2.584619994897922857189642709130e-04	0.000000000000000000000000000000e+00
-4.884564799950868291489314287901e+03	-1.829815992638045155441184341782e-04	-2.582309408234967178230601092537e-04	0.000000000000000000000000000000e+00
-4.884464799950867927691433578730e+03	-1.831673717241009665193662847571e-04	-2.579976090806951035186433962565e-04	0.000000000000000000000000000000e+00
-4.884364799950867563893552869558e+03	-1.833535534973854076636751164742e-04	-2.577620060567387995364985187052e-04	0.000000000000000000000000000000e+00
-4.884264799950867200095672160387e+03	-1.835401478961256791465339599512e-04	-2.575241335792575960057793071911e-04	0.000000000000000000000000000000e+00
-4.884164799950866836297791451216e+03	-1.837271582247363300305353916997e-04	-2.572839935081404176553387941340e-04	0.000000000000000000000000000000e+00
-4.884064799950866472499910742044e+03	-1.839145877794665930819034693755e-04	-2.570415877355155371240813533262e-04	0.000000000000000000000000000000e+00
-4.883964799950866108702030032873e+03	-1.841024398482884137911302913082e-04	-2.567969181857300293297940996240e-04	0.000000000000000000000000000000e+00
-4.883864799950865744904149323702e+03	-1.842907177107846691289927409940e-04	-2.565499868153287379470006701609e-04	0.000000000000000000000000000000e+00
-4.883764799950865381106268614531e+03	-1.844794246380374134076235437263e-04	-2.563007956130325913635115142597e-04	0.000000000000000000000000000000e+00
-4.883664799950865017308387905359e+03	-1.846685638925162596668538839140e-04	-2.560493465997162681156706920405e-04	0.000000000000000000000000000000e+00
-4.883564799950864653510507196188e+03	-1.848581387279667610605560224002e-04	-2.557956418283854828528423031031e-04	0.000000000000000000000000000000e+00
-4.883464799950864289712626487017e+03	-1.850481523892990361884747230192e-04	-2.555396833841533507300503025306e-04	0.000000000000000000000000000000e+00
-4.883364799950863925914745777845e+03	-1.852386081124763402179500548783e-04	-2.552814733842164265399665712408e-04	0.000000000000000000000000000000e+00
-4.883264799950863562116865068674e+03	-1.854295091244038257410203796027e-04	-2.550210139778299306932696222106e-04	0.000000000000000000000000000000e+00
-4.883164799950863198318984359503e+03	-1.856208586428173849466882749937e-04	-2.547583073462825415181343124971e-04	0.000000000000000000000000000000e+00
-4.883064799950862834521103650331e+03	-1.858126598761726815285666436495e-04	-2.544933557028705370384180639576e-04	0.000000000000000000000000000000e+00
-4.882964799950862470723222941160e+03	-1.860049160235340741723075730363e-04	-2.542261612928711778103263441153e-04	0.000000000000000000000000000000e+00
-4.882864799950862106925342231989e+03	-1.861976302744639195137915654854e-04	-2.539567263935158729186436499248e-04	0.000000000000000000000000000000e+00
-4.882764799950861743127461522818e+03	-1.863908058089118208872081439154e-04	-2.536850533139622617707920060326e-04	0.000000000000000000000000000000e+00
-4.882664799950861379329580813646e+03	-1.865844457971039854933537061044e-04	-2.534111443952660790504549659374e-04	0.000000000000000000000000000000e+00
-4.882564799950861015531700104475e+03	-1.867785533994328255134181882013e-04	-2.531350020103523149397894975721e-04	0.000000000000000000000000000000e+00
-4.882464799950860651733819395304e+03	-1.869731317663465863278260403746e-04	-2.528566285639856164001171290323e-04	0.000000000000000000000000000000e+00
-4.882364799950860287935938686132e+03	-1.871681840382390831552944510108e-04	-2.525760264927403089818547243794e-04	0.000000000000000000000000000000e+00
-4.882264799950859924138057976961e+03	-1.873637133453396816373803801525e-04	-2.522931982649696596929245195895e-04	0.000000000000000000000000000000e+00
-4.882164799950859560340177267790e+03	-1.875597228076032513179732807984e-04	-2.520081463807747603964037885760e-04	0.000000000000000000000000000000e+00
-4.882064799950859196542296558619e+03	-1.877562155346003901733309415789e-04	-2.517208733719724354262192722587e-04	0.000000000000000000000000000000e+00
-4.881964799950858832744415849447e+03	-1.879531946254077033522239537078e-04	-2.514313818020630407826243590819e-04	0.000000000000000000000000000000e+00
-4.881864799950858468946535140276e+03	-1.881506631684982445464060507589e-04	-2.511396742661971791255037800283e-04	0.000000000000000000000000000000e+00
-4.881764799950858105148654431105e+03	-1.883486242416320928863560091315e-04	-2.508457533911421437171351822570e-04	0.000000000000000000000000000000e+00
-4.881664799950857741350773721933e+03	-1.885470809117470924673454213405e-04	-2.505496218352477660537558357134e-04	0.000000000000000000000000000000e+00
-4.881564799950857377552893012762e+03	-1.887460362348497002957237178578e-04	-2.502512822884113961353913513364e-04	0.000000000000000000000000000000e+00
-4.881464799950857013755012303591e+03	-1.889454932559060239705833739166e-04	-2.499507374720426116851412778885e-04	0.000000000000000000000000000000e+00
-4.881364799950856649957131594419e+03	-1.891454550087329677856423648663e-04	-2.496479901390270600067267103839e-04	0.000000000000000000000000000000e+00
-4.881264799950856286159250885248e+03	-1.893459245158895685665068064907e-04	-2.493430430736899745813861528632e-04	0.000000000000000000000000000000e+00
-4.881164799950855922361370176077e+03	-1.895469047885685212433137802890e-04	-2.490358990917587700929247684911e-04	0.000000000000000000000000000000e+00
-4.881064799950855558563489466906e+03	-1.897483988264877315284284708952e-04	-2.487265610403254206123291325525e-04	0.000000000000000000000000000000e+00
-4.880964799950855194765608757734e+03	-1.899504096177821125396301127353e-04	-2.484150317978079162105353727696e-04	0.000000000000000000000000000000e+00
-4.880864799950854830967728048563e+03	-1.901529401388956524738410580611e-04	-2.481013142739113401004369396929e-04	0.000000000000000000000000000000e+00
-4.880764799950854467169847339392e+03	-1.903559933544734551758015328460e-04	-2.477854114095882410474802615141e-04	0.000000000000000000000000000000e+00
-4.880664799950854103371966630220e+03	-1.905595722172540517572875140573e-04	-2.474673261769984636791741561268e-04	0.000000000000000000000000000000e+00
-4.880564799950853739574085921049e+03	-1.907636796679618477416001676161e-04	-2.471470615794683824834043761598e-04	0.000000000000000000000000000000e+00
-4.880464799950853375776205211878e+03	-1.909683186351998141535440955963e-04	-2.468246206514494852854446627077e-04	0.000000000000000000000000000000e+00
-4.880364799950853011978324502707e+03	-1.911734920353423141346771441107e-04	-2.465000064584764688339901805847e-04	0.000000000000000000000000000000e+00
-4.880264799950852648180443793535e+03	-1.913792027724280108737231476113e-04	-2.461732220971246838658874622752e-04	0.000000000000000000000000000000e+00
-4.880164799950852284382563084364e+03	-1.915854537380531279026907309770e-04	-2.458442706949670380697781091328e-04	0.000000000000000000000000000000e+00
-4.880064799950851920584682375193e+03	-1.917922478112647907081550480157e-04	-2.455131554105301943183303770013e-04	0.000000000000000000000000000000e+00
-4.879964799950851556786801666021e+03	-1.919995878584545851829740170658e-04	-2.451798794332503894297103919087e-04	0.000000000000000000000000000000e+00
-4.879864799950851192988920956850e+03	-1.922074767332523058133847415618e-04	-2.448444459834283855673153773580e-04	0.000000000000000000000000000000e+00
-4.879764799950850829191040247679e+03	-1.924159172764198122863171791508e-04	-2.445068583121840963788551359670e-04	0.000000000000000000000000000000e+00
-4.879664799950850465393159538507e+03	-1.926249123157452384624138685965e-04	-2.441671197014104541939127912542e-04	0.000000000000000000000000000000e+00
-4.879564799950850101595278829336e+03	-1.928344646659373097692669052350e-04	-2.438252334637268435406365352236e-04	0.000000000000000000000000000000e+00
-4.879464799950849737797398120165e+03	-1.930445771285197961199264771182e-04	-2.434812029424317757209106360961e-04	0.000000000000000000000000000000e+00
-4.879364799950849373999517410994e+03	-1.932552524917263443021697710833e-04	-2.431350315114551568097117639766e-04	0.000000000000000000000000000000e+00
-4.879264799950849010201636701822e+03	-1.934664935303952832627155666856e-04	-2.427867225753097696078902645311e-04	0.000000000000000000000000000000e+00
-4.879164799950848646403755992651e+03	-1.936783030058648630723078243321e-04	-2.424362795690424032292453748738e-04	0.000000000000000000000000000000e+00
-4.879064799950848282605875283480e+03	-1.938906836658685209958535855534e-04	-2.420837059581841966410253874642e-04	0.000000000000000000000000000000e+00
-4.878964799950847918807994574308e+03	-1.941036382444304999282669310645e-04	-2.417290052387005756286131319399e-04	0.000000000000000000000000000000e+00
-4.878864799950847555010113865137e+03	-1.943171694617616023555844995130e-04	-2.413721809369404308186907170963e-04	0.000000000000000000000000000000e+00
-4.878764799950847191212233155966e+03	-1.945312800241551340514611911914e-04	-2.410132366095848620215352786644e-04	0.000000000000000000000000000000e+00
-4.878664799950846827414352446795e+03	-1.947459726238831730343176174003e-04	-2.406521758435952991570655479237e-04	0.000000000000000000000000000000e+00
-4.878564799950846463616471737623e+03	-1.949612499390929740497591104997e-04	-2.402890022561610268696935532873e-04	0.000000000000000000000000000000e+00
-4.878464799950846099818591028452e+03	-1.951771146337036441035378553366e-04	-2.399237194946461128319814548604e-04	0.000000000000000000000000000000e+00
-4.878364799950845736020710319281e+03	-1.953935693573029535197865813601e-04	-2.395563312365358210522664483833e-04	0.000000000000000000000000000000e+00
-4.878264799950845372222829610109e+03	-1.956106167450445535750669368014e-04	-2.391868411893824288710908021471e-04	0.000000000000000000000000000000e+00
-4.878164799950845008424948900938e+03	-1.958282594175452212374721749910e-04	-2.388152530907503934363284026077e-04	0.000000000000000000000000000000e+00
-4.878064799950844644627068191767e+03	-1.960464999807825375865988348778e-04	-2.384415707081610844974423057963e-04	0.000000000000000000000000000000e+00
-4.877964799950844280829187482595e+03	-1.962653410259925933385727336855e-04	-2.380657978390367853632758610161e-04	0.000000000000000000000000000000e+00
-4.877864799950843917031306773424e+03	-1.964847851295681280519439537713e-04	-2.376879383106443143890834646115e-04	0.000000000000000000000000000000e+00
-4.877764799950843553233426064253e+03	-1.967048348529568048588533901722e-04	-2.373079959800378333119319496092e-04	0.000000000000000000000000000000e+00
-4.877664799950843189435545355082e+03	-1.969254927425597291416881073900e-04	-2.369259747340013303254502297079e-04	0.000000000000000000000000000000e+00
-4.877564799950842825637664645910e+03	-1.971467613296302924703884418278e-04	-2.365418784889903442130582034153e-04	0.000000000000000000000000000000e+00
-4.877464799950842461839783936739e+03	-1.973686431301731249599723527766e-04	-2.361557111910732005902180397072e-04	0.000000000000000000000000000000e+00
-4.877364799950842098041903227568e+03	-1.975911406448434813089287676036e-04	-2.357674768158717060455992209356e-04	0.000000000000000000000000000000e+00
-4.877264799950841734244022518396e+03	-1.978142563588467081527738633540e-04	-2.353771793685011917609400944329e-04	0.000000000000000000000000000000e+00
-4.877164799950841370446141809225e+03	-1.980379927418380908883677182786e-04	-2.349848228835101234500404299155e-04	0.000000000000000000000000000000e+00
-4.877064799950841006648261100054e+03	-1.982623522478229444437197726003e-04	-2.345904114248189794612875491708e-04	0.000000000000000000000000000000e+00
-4.876964799950840642850380390882e+03	-1.984873373150568124680115378311e-04	-2.341939490856586951993134615435e-04	0.000000000000000000000000000000e+00
-4.876864799950840279052499681711e+03	-1.987129503659462357277598609784e-04	-2.337954399885084841304028202558e-04	0.000000000000000000000000000000e+00
-4.876764799950839915254618972540e+03	-1.989391938069494391878172523391e-04	-2.333948882850330624767060117009e-04	0.000000000000000000000000000000e+00
-4.876664799950839551456738263369e+03	-1.991660700284775611934584560458e-04	-2.329922981560194673346375626721e-04	0.000000000000000000000000000000e+00
-4.876564799950839187658857554197e+03	-1.993935814047960452827928934383e-04	-2.325876738113130887466994956014e-04	0.000000000000000000000000000000e+00
-4.876464799950838823860976845026e+03	-1.996217302939262217345572913985e-04	-2.321810194897533494075986260086e-04	0.000000000000000000000000000000e+00
-4.876364799950838460063096135855e+03	-1.998505190375473499018316170250e-04	-2.317723394591087067440060565104e-04	0.000000000000000000000000000000e+00
-4.876264799950838096265215426683e+03	-2.000799499608988231760808851334e-04	-2.313616380160110857881761159405e-04	0.000000000000000000000000000000e+00
-4.876164799950837732467334717512e+03	-2.003100253726826450017400871317e-04	-2.309489194858898783706963042661e-04	0.000000000000000000000000000000e+00
-4.876064799950837368669454008341e+03	-2.005407475649662572565051776863e-04	-2.305341882229052375818251219286e-04	0.000000000000000000000000000000e+00
-4.875964799950837004871573299170e+03	-2.007721188130855854720585584872e-04	-2.301174486098809114469065928432e-04	0.000000000000000000000000000000e+00
-4.875864799950836641073692589998e+03	-2.010041413755484093154463076658e-04	-2.296987050582365073956442325098e-04	0.000000000000000000000000000000e+00
-4.875764799950836277275811880827e+03	-2.012368174939380583311071548636e-04	-2.292779620079191875252344612335e-04	0.000000000000000000000000000000e+00
-4.875664799950835913477931171656e+03	-2.014701493928173245233359534012e-04	-2.288552239273348217624137745929e-04	0.000000000000000000000000000000e+00
-4.875564799950835549680050462484e+03	-2.017041392796327001993988980999e-04	-2.284304953132785718193653590191e-04	0.000000000000000000000000000000e+00
-4.875464799950835185882169753313e+03	-2.019387893446189681783548008909e-04	-2.280037806908649872586480888970e-04	0.000000000000000000000000000000e+00
-4.875364799950834822084289044142e+03	-2.021741017607040088403108635262e-04	-2.275750846134574781418763445018e-04	0.000000000000000000000000000000e+00
-4.875264799950834458286408334970e+03	-2.024100786834139866464388202161e-04	-2.271444116625972726823678993213e-04	0.000000000000000000000000000000e+00
-4.875164799950834094488527625799e+03	-2.026467222507787806044798895044e-04	-2.267117664479318599017598767631e-04	0.000000000000000000000000000000e+00
-4.875064799950833730690646916628e+03	-2.028840345832377128898471596585e-04	-2.262771536071428630804841519719e-04	0.000000000000000000000000000000e+00
-4.874964799950833366892766207457e+03	-2.031220177835456840425426561225e-04	-2.258405778058732897919935744824e-04	0.000000000000000000000000000000e+00
-4.874864799950833003094885498285e+03	-2.033606739366795521095632182096e-04	-2.254020437376544566763364452200e-04	0.000000000000000000000000000000e+00
-4.874764799950832639297004789114e+03	-2.036000051097447828378494971702e-04	-2.249615561238321010621016293740e-04	0.000000000000000000000000000000e+00
-4.874664799950832275499124079943e+03	-2.038400133518825064430496363244e-04	-2.245191197134921673277119236189e-04	0.000000000000000000000000000000e+00
-4.874564799950831911701243370771e+03	-2.040807006941768454288260725704e-04	-2.240747392833859698464682441710e-04	0.000000000000000000000000000000e+00
-4.874464799950831547903362661600e+03	-2.043220691495625947718683956822e-04	-2.236284196378547596203989478170e-04	0.000000000000000000000000000000e+00
-4.874364799950831184105481952429e+03	-2.045641207127331731574493289827e-04	-2.231801656087539114433487830169e-04	0.000000000000000000000000000000e+00
-4.874264799950830820307601243258e+03	-2.048068573600489807907953920818e-04	-2.227299820553764063326557254285e-04	0.000000000000000000000000000000e+00
-4.874164799950830456509720534086e+03	-2.050502810494459469438377485773e-04	-2.222778738643759344900674435053e-04	0.000000000000000000000000000000e+00
-4.874064799950830092711839824915e+03	-2.052943937203446196030492965079e-04	-2.218238459496893206362999606540e-04	0.000000000000000000000000000000e+00
-4.873964799950829728913959115744e+03	-2.055391972935593906425533194948e-04	-2.213679032524585427697816353287e-04	0.000000000000000000000000000000e+00
-4.873864799950829365116078406572e+03	-2.057846936712081817831554442222e-04	-2.209100507409521817192565862342e-04	0.000000000000000000000000000000e+00
-4.873764799950829001318197697401e+03	-2.060308847366223744968644071562e-04	-2.204502934104862743851932505024e-04	0.000000000000000000000000000000e+00
-4.873664799950828637520316988230e+03	-2.062777723542571735922818154663e-04	-2.199886362833447061952696355291e-04	0.000000000000000000000000000000e+00
-4.873564799950828273722436279058e+03	-2.065253583696022689555893414592e-04	-2.195250844086991156688809523345e-04	0.000000000000000000000000000000e+00
-4.873464799950827909924555569887e+03	-2.067736446090928225521876626658e-04	-2.190596428625282297755066940326e-04	0.000000000000000000000000000000e+00
-4.873364799950827546126674860716e+03	-2.070226328800208348990957718527e-04	-2.185923167475365758768285351366e-04	0.000000000000000000000000000000e+00
-4.873264799950827182328794151545e+03	-2.072723249704468639030563448244e-04	-2.181231111930729497233594216254e-04	0.000000000000000000000000000000e+00
-4.873164799950826818530913442373e+03	-2.075227226491120418542385417382e-04	-2.176520313550479889842803604694e-04	0.000000000000000000000000000000e+00
-4.873064799950826454733032733202e+03	-2.077738276653505532058641147586e-04	-2.171790824158515841469513363293e-04	0.000000000000000000000000000000e+00
-4.872964799950826090935152024031e+03	-2.080256417490023291942680128130e-04	-2.167042695842695575799558005414e-04	0.000000000000000000000000000000e+00
-4.872864799950825727137271314859e+03	-2.082781666103262574549909169619e-04	-2.162275980953998547051675416242e-04	0.000000000000000000000000000000e+00
-4.872764799950825363339390605688e+03	-2.085314039399136084793062728693e-04	-2.157490732105683285940028737215e-04	0.000000000000000000000000000000e+00
-4.872664799950824999541509896517e+03	-2.087853554086019228566706296135e-04	-2.152687002172438198322607094681e-04	0.000000000000000000000000000000e+00
-4.872564799950824635743629187346e+03	-2.090400226673891966727714120111e-04	-2.147864844289529924394738236160e-04	0.000000000000000000000000000000e+00
-4.872464799950824271945748478174e+03	-2.092954073473485005884436871426e-04	-2.143024311851943566366307525328e-04	0.000000000000000000000000000000e+00
-4.872364799950823908147867769003e+03	-2.095515110595429512842929886673e-04	-2.138165458513520476684088844621e-04	0.000000000000000000000000000000e+00
-4.872264799950823544349987059832e+03	-2.098083353949409539558612625143e-04	-2.133288338186089541041040584801e-04	0.000000000000000000000000000000e+00
-4.872164799950823180552106350660e+03	-2.100658819243320140149333674628e-04	-2.128393005038593582475825449762e-04	0.000000000000000000000000000000e+00
-4.872064799950822816754225641489e+03	-2.103241521982427656312780728243e-04	-2.123479513496210886562554076562e-04	0.000000000000000000000000000000e+00
-4.871964799950822452956344932318e+03	-2.105831477468534610603123624628e-04	-2.118547918239471576640209349307e-04	0.000000000000000000000000000000e+00
-4.871864799950822089158464223146e+03	-2.108428700799147310213088601927e-04	-2.113598274203369923283923892399e-04	0.000000000000000000000000000000e+00
-4.871764799950821725360583513975e+03	-2.111033206866648871766894979274e-04	-2.108630636576469877512679529374e-04	0.000000000000000000000000000000e+00
-4.871664799950821361562702804804e+03	-2.113645010357475227669166173428e-04	-2.103645060800007080339946163861e-04	0.000000000000000000000000000000e+00
-4.871564799950820997764822095633e+03	-2.116264125751294927161444414665e-04	-2.098641602566985180262915111626e-04	0.000000000000000000000000000000e+00
-4.871464799950820633966941386461e+03	-2.118890567320193274187395404695e-04	-2.093620317821268084993585611997e-04	0.000000000000000000000000000000e+00
-4.871364799950820270169060677290e+03	-2.121524349127859446813987309710e-04	-2.088581262756665707976816426239e-04	0.000000000000000000000000000000e+00
-4.871264799950819906371179968119e+03	-2.124165485028779037663532180957e-04	-2.083524493816016733352403100810e-04	0.000000000000000000000000000000e+00
-4.871164799950819542573299258947e+03	-2.126813988667429575901701710450e-04	-2.078450067690264875704120317579e-04	0.000000000000000000000000000000e+00
-4.871064799950819178775418549776e+03	-2.129469873477479843933146685941e-04	-2.073358041317531345101160544786e-04	0.000000000000000000000000000000e+00
-4.870964799950818814977537840605e+03	-2.132133152680993801956349509297e-04	-2.068248471882181620078167139098e-04	0.000000000000000000000000000000e+00
-4.870864799950818451179657131433e+03	-2.134803839287638578276623535501e-04	-2.063121416813887883806577505652e-04	0.000000000000000000000000000000e+00
-4.870764799950818087381776422262e+03	-2.137481946093895712225629868186e-04	-2.057976933786686852406733194698e-04	0.000000000000000000000000000000e+00
-4.870664799950817723583895713091e+03	-2.140167485682277275990670339922e-04	-2.052815080718032182249127570728e-04	0.000000000000000000000000000000e+00
-4.870564799950817359786015003920e+03	-2.142860470420546062202127313157e-04	-2.047635915767842540446963539580e-04	0.000000000000000000000000000000e+00
-4.870464799950816995988134294748e+03	-2.145560912460939295177964059036e-04	-2.042439497337544254337848848024e-04	0.000000000000000000000000000000e+00
-4.870364799950816632190253585577e+03	-2.148268823739396950027458199628e-04	-2.037225884069110166257887684083e-04	0.000000000000000000000000000000e+00
-4.870264799950816268392372876406e+03	-2.150984215974793866462538849404e-04	-2.031995134844093067304909849824e-04	0.000000000000000000000000000000e+00
-4.870164799950815904594492167234e+03	-2.153707100668177012569443062873e-04	-2.026747308782654523242466870769e-04	0.000000000000000000000000000000e+00
-4.870064799950815540796611458063e+03	-2.156437489102004916984717253214e-04	-2.021482465242589363595138163276e-04	0.000000000000000000000000000000e+00
-4.869964799950815176998730748892e+03	-2.159175392339393877334796645329e-04	-2.016200663818345020783517895779e-04	0.000000000000000000000000000000e+00
-4.869864799950814813200850039721e+03	-2.161920821223366337079929699883e-04	-2.010901964340035719298882543882e-04	0.000000000000000000000000000000e+00
-4.869764799950814449402969330549e+03	-2.164673786376104683368964964885e-04	-2.005586426872453683321884110313e-04	0.000000000000000000000000000000e+00
-4.869664799950814085605088621378e+03	-2.167434298198208839601741626524e-04	-2.000254111714074110178751553235e-04	0.000000000000000000000000000000e+00
-4.869564799950813721807207912207e+03	-2.170202366867958194800170002026e-04	-1.994905079396055806988802272528e-04	0.000000000000000000000000000000e+00
-4.869464799950813358009327203035e+03	-2.172978002340577869788001974527e-04	-1.989539390681238032604349896815e-04	0.000000000000000000000000000000e+00
-4.869364799950812994211446493864e+03	-2.175761214347509862280377612720e-04	-1.984157106563131918539749642960e-04	0.000000000000000000000000000000e+00
-4.869264799950812630413565784693e+03	-2.178552012395687715630432368386e-04	-1.978758288264907553091753733554e-04	0.000000000000000000000000000000e+00
-4.869164799950812266615685075521e+03	-2.181350405766815795435137337321e-04	-1.973342997238376728651176872376e-04	0.000000000000000000000000000000e+00
-4.869064799950811902817804366350e+03	-2.184156403516652902949829462287e-04	-1.967911295162971081155328656465e-04	0.000000000000000000000000000000e+00
-4.868964799950811539019923657179e+03	-2.186970014474301309513604163470e-04	-1.962463243944715621681212924798e-04	0.000000000000000000000000000000e+00
-4.868864799950811175222042948008e+03	-2.189791247241498772530682304094e-04	-1.956998905715197389128950922199e-04	0.000000000000000000000000000000e+00
-4.868764799950810811424162238836e+03	-2.192620110191915701412096462164e-04	-1.951518342830530308197600763975e-04	0.000000000000000000000000000000e+00
-4.868664799950810447626281529665e+03	-2.195456611470457202427153386992e-04	-1.946021617870315710552286958546e-04	0.000000000000000000000000000000e+00
-4.868564799950810083828400820494e+03	-2.198300758992568376161413912229e-04	-1.940508793636597434980467502541e-04	0.000000000000000000000000000000e+00
-4.868464799950809720030520111322e+03	-2.201152560443545849137164660547e-04	-1.934979933152813674941683519393e-04	0.000000000000000000000000000000e+00
-4.868364799950809356232639402151e+03	-2.204012023277852286989864083466e-04	-1.929435099662743134055903349022e-04	0.000000000000000000000000000000e+00
-4.868264799950808992434758692980e+03	-2.206879154718436599705994050069e-04	-1.923874356629447928985349181019e-04	0.000000000000000000000000000000e+00
-4.868164799950808628636877983809e+03	-2.209753961756057399467428892237e-04	-1.918297767734212155507633745799e-04	0.000000000000000000000000000000e+00
-4.868064799950808264838997274637e+03	-2.212636451148612963708839362909e-04	-1.912705396875474762527491456865e-04	0.000000000000000000000000000000e+00
-4.867964799950807901041116565466e+03	-2.215526629420473908680527808102e-04	-1.907097308167759986633621460683e-04	0.000000000000000000000000000000e+00
-4.867864799950807537243235856295e+03	-2.218424502861821555072668887831e-04	-1.901473565940601823543582016285e-04	0.000000000000000000000000000000e+00
-4.867764799950807173445355147123e+03	-2.221330077527991172549326481800e-04	-1.895834234737464975891624296978e-04	0.000000000000000000000000000000e+00
-4.867664799950806809647474437952e+03	-2.224243359238818476888988051599e-04	-1.890179379314662006308922492792e-04	0.000000000000000000000000000000e+00
-4.867564799950806445849593728781e+03	-2.227164353577992632338133915937e-04	-1.884509064640265340543484606783e-04	0.000000000000000000000000000000e+00
-4.867464799950806082051713019609e+03	-2.230093065892413048672410225137e-04	-1.878823355893015204821916430689e-04	0.000000000000000000000000000000e+00
-4.867364799950805718253832310438e+03	-2.233029501291550515066491877647e-04	-1.873122318461224039554124942697e-04	0.000000000000000000000000000000e+00
-4.867264799950805354455951601267e+03	-2.235973664646813212873721621321e-04	-1.867406017941676305178788641825e-04	0.000000000000000000000000000000e+00
-4.867164799950804990658070892096e+03	-2.238925560590918962568240946354e-04	-1.861674520138523680149594818900e-04	0.000000000000000000000000000000e+00
-4.867064799950804626860190182924e+03	-2.241885193517270452243095313349e-04	-1.855927891062176735264416249649e-04	0.000000000000000000000000000000e+00
-4.866964799950804263062309473753e+03	-2.244852567579335616068658687539e-04	-1.850166196928192542236341067152e-04	0.000000000000000000000000000000e+00
-4.866864799950803899264428764582e+03	-2.247827686690033433761920500515e-04	-1.844389504156157403354926449524e-04	0.000000000000000000000000000000e+00
-4.866764799950803535466548055410e+03	-2.250810554521124337915005675370e-04	-1.838597879368566328540934851077e-04	0.000000000000000000000000000000e+00
-4.866664799950803171668667346239e+03	-2.253801174502605229182927715215e-04	-1.832791389389698175592380291477e-04	0.000000000000000000000000000000e+00
-4.866564799950802807870786637068e+03	-2.256799549822109641431661097855e-04	-1.826970101244486995722970945621e-04	0.000000000000000000000000000000e+00
-4.866464799950802444072905927896e+03	-2.259805683424312785795989855231e-04	-1.821134082157388500190775548759e-04	0.000000000000000000000000000000e+00
-4.866364799950802080275025218725e+03	-2.262819578010340931546046094880e-04	-1.815283399551243274320372345088e-04	0.000000000000000000000000000000e+00
-4.866264799950801716477144509554e+03	-2.265841236037186750065797191667e-04	-1.809418121046136196817394337089e-04	0.000000000000000000000000000000e+00
-4.866164799950801352679263800383e+03	-2.268870659717128995640222921537e-04	-1.803538314458251251223841471472e-04	0.000000000000000000000000000000e+00
-4.866064799950800988881383091211e+03	-2.271907851017156523051182537287e-04	-1.797644047798722813716332247225e-04	0.000000000000000000000000000000e+00
-4.865964799950800625083502382040e+03	-2.274952811658398810386316757359e-04	-1.791735389272482875146208503025e-04	0.000000000000000000000000000000e+00
-4.865864799950800261285621672869e+03	-2.278005543115560005505010332527e-04	-1.785812407277104739422579626762e-04	0.000000000000000000000000000000e+00
-4.865764799950799897487740963697e+03	-2.281066046616358664565760161480e-04	-1.779875170401642114036133701660e-04	0.000000000000000000000000000000e+00
-4.865664799950799533689860254526e+03	-2.284134323140973182614948955305e-04	-1.773923747425465219026974317273e-04	0.000000000000000000000000000000e+00
-4.865564799950799169891979545355e+03	-2.287210373421490476782136358480e-04	-1.767958207317092017042681195704e-04	0.000000000000000000000000000000e+00
-4.865464799950798806094098836184e+03	-2.290294197941361174688384982900e-04	-1.761978619233016732890939604061e-04	0.000000000000000000000000000000e+00
-4.865364799950798442296218127012e+03	-2.293385796934859952814905748042e-04	-1.755985052516534307334022946279e-04	0.000000000000000000000000000000e+00
-4.865264799950798078498337417841e+03	-2.296485170386549940629850041773e-04	-1.749977576696559971973499170161e-04	0.000000000000000000000000000000e+00
-4.865164799950797714700456708670e+03	-2.299592318030753087827050551439e-04	-1.743956261486447468882221567554e-04	0.000000000000000000000000000000e+00
-4.865064799950797350902575999498e+03	-2.302707239351025410474538279715e-04	-1.737921176782800765023284661481e-04	0.000000000000000000000000000000e+00
-4.864964799950796987104695290327e+03	-2.305829933579637116072835745229e-04	-1.731872392664283869315178243653e-04	0.000000000000000000000000000000e+00
-4.864864799950796623306814581156e+03	-2.308960399697058149624112610709e-04	-1.725809979390426583938794591333e-04	0.000000000000000000000000000000e+00
-4.864764799950796259508933871984e+03	-2.312098636431449431762746860031e-04	-1.719734007400426731987375106314e-04	0.000000000000000000000000000000e+00
-4.864664799950795895711053162813e+03	-2.315244642258158433694575917272e-04	-1.713644547311948319358310133254e-04	0.000000000000000000000000000000e+00
-4.864564799950795531913172453642e+03	-2.318398415399219902096467071928e-04	-1.707541669919916172987878200118e-04	0.000000000000000000000000000000e+00
-4.864464799950795168115291744471e+03	-2.321559953822862818178379695766e-04	-1.701425446195307597530010923492e-04	0.000000000000000000000000000000e+00
-4.864364799950794804317411035299e+03	-2.324729255243021422503574280327e-04	-1.695295947283939424175824850494e-04	0.000000000000000000000000000000e+00
-4.864264799950794440519530326128e+03	-2.327906317118852745021856387453e-04	-1.689153244505252620018265208302e-04	0.000000000000000000000000000000e+00
-4.864164799950794076721649616957e+03	-2.331091136654257929810424299077e-04	-1.682997409351092831658602833045e-04	0.000000000000000000000000000000e+00
-4.864064799950793712923768907785e+03	-2.334283710797410336078294701423e-04	-1.676828513484487676206413642177e-04	0.000000000000000000000000000000e+00
-4.863964799950793349125888198614e+03	-2.337484036240287704928875189836e-04	-1.670646628738419966521411286209e-04	0.000000000000000000000000000000e+00
-4.863864799950792985328007489443e+03	-2.340692109418210560285028565275e-04	-1.664451827114597954899305465304e-04	0.000000000000000000000000000000e+00
-4.863764799950792621530126780272e+03	-2.343907926509385217673370194191e-04	-1.658244180782222324151142789361e-04	0.000000000000000000000000000000e+00
-4.863664799950792257732246071100e+03	-2.347131483434453027171057160061e-04	-1.652023762076749926076130181585e-04	0.000000000000000000000000000000e+00
-4.863564799950791893934365361929e+03	-2.350362775856044224211810478309e-04	-1.645790643498653183125768340034e-04	0.000000000000000000000000000000e+00
-4.863464799950791530136484652758e+03	-2.353601799178336659301713496006e-04	-1.639544897712177050613097106790e-04	0.000000000000000000000000000000e+00
-4.863364799950791166338603943586e+03	-2.356848548546621846099674568720e-04	-1.633286597544092184214337137860e-04	0.000000000000000000000000000000e+00
-4.863264799950790802540723234415e+03	-2.360103018846874533154950315250e-04	-1.627015815982445396965100359310e-04	0.000000000000000000000000000000e+00
-4.863164799950790438742842525244e+03	-2.363365204705328509807160664025e-04	-1.620732626175305779447910481395e-04	0.000000000000000000000000000000e+00
-4.863064799950790074944961816072e+03	-2.366635100488057562046623205632e-04	-1.614437101429508922625921663041e-04	0.000000000000000000000000000000e+00
-4.862964799950789711147081106901e+03	-2.369912700300562391486636215632e-04	-1.608129315209396261766860991571e-04	0.000000000000000000000000000000e+00
-4.862864799950789347349200397730e+03	-2.373197997987362413245537862139e-04	-1.601809341135553336164798476915e-04	0.000000000000000000000000000000e+00
-4.862764799950788983551319688559e+03	-2.376490987131593245890170962298e-04	-1.595477252983542898901597739680e-04	0.000000000000000000000000000000e+00
-4.862664799950788619753438979387e+03	-2.379791661054610164491296409039e-04	-1.589133124682635587153478606837e-04	0.000000000000000000000000000000e+00
-4.862564799950788255955558270216e+03	-2.383100012815595890487696539850e-04	-1.582777030314537881992148493637e-04	0.000000000000000000000000000000e+00
-4.862464799950787892157677561045e+03	-2.386416035211175157813856539946e-04	-1.576409044112116273478330086277e-04	0.000000000000000000000000000000e+00
-4.862364799950787528359796851873e+03	-2.389739720775034157937422030216e-04	-1.570029240458118986300400932166e-04	0.000000000000000000000000000000e+00
-4.862264799950787164561916142702e+03	-2.393071061777545676958062204065e-04	-1.563637693883893910705429330932e-04	0.000000000000000000000000000000e+00
-4.862164799950786800764035433531e+03	-2.396410050225399924767738513154e-04	-1.557234479068104365025865254424e-04	0.000000000000000000000000000000e+00
-4.862064799950786436966154724360e+03	-2.399756677861240514171292659285e-04	-1.550819670835440792448084446065e-04	0.000000000000000000000000000000e+00
-4.861964799950786073168274015188e+03	-2.403110936163306674169526377938e-04	-1.544393344155330289376587549199e-04	0.000000000000000000000000000000e+00
-4.861864799950785709370393306017e+03	-2.406472816345080342152057406580e-04	-1.537955574140643423292768021682e-04	0.000000000000000000000000000000e+00
-4.861764799950785345572512596846e+03	-2.409842309354939219202124123242e-04	-1.531506436046396713804990108443e-04	0.000000000000000000000000000000e+00
-4.861664799950784981774631887674e+03	-2.413219405875816059563881976757e-04	-1.525046005268454029496494328555e-04	0.000000000000000000000000000000e+00
-4.861564799950784617976751178503e+03	-2.416604096324862567968932980378e-04	-1.518574357342223376914069898902e-04	0.000000000000000000000000000000e+00
-4.861464799950784254178870469332e+03	-2.419996370853119531125346997058e-04	-1.512091567941352334304011550969e-04	0.000000000000000000000000000000e+00
-4.861364799950783890380989760160e+03	-2.423396219345192370217545452249e-04	-1.505597712876419148539386405616e-04	0.000000000000000000000000000000e+00
-4.861264799950783526583109050989e+03	-2.426803631418932385467590595596e-04	-1.499092868093622476794585240967e-04	0.000000000000000000000000000000e+00
-4.861164799950783162785228341818e+03	-2.430218596425124505909509675661e-04	-1.492577109673467062461726939659e-04	0.000000000000000000000000000000e+00
-4.861064799950782798987347632647e+03	-2.433641103447178833871222813912e-04	-1.486050513829448055814347329218e-04	0.000000000000000000000000000000e+00
-4.860964799950782435189466923475e+03	-2.437071141300830592023307641369e-04	-1.479513156906730726811854959024e-04	0.000000000000000000000000000000e+00
-4.860864799950782071391586214304e+03	-2.440508698533843051983738270394e-04	-1.472965115380829635802900634545e-04	0.000000000000000000000000000000e+00
-4.860764799950781707593705505133e+03	-2.443953763425718052337831665000e-04	-1.466406465856283467420057009534e-04	0.000000000000000000000000000000e+00
-4.860664799950781343795824795961e+03	-2.447406323987411395567970195941e-04	-1.459837285065327425019610085855e-04	0.000000000000000000000000000000e+00
-4.860564799950780979997944086790e+03	-2.450866367961055292297445351579e-04	-1.453257649866563727767548863667e-04	0.000000000000000000000000000000e+00
-4.860464799950780616200063377619e+03	-2.454333882819684058140818905258e-04	-1.446667637243628855119037535104e-04	0.000000000000000000000000000000e+00
-4.860364799950780252402182668447e+03	-2.457808855766967942070577723968e-04	-1.440067324303858893944085828309e-04	0.000000000000000000000000000000e+00
-4.860264799950779888604301959276e+03	-2.461291273736951833693564761774e-04	-1.433456788276951361996158773593e-04	0.000000000000000000000000000000e+00
-4.860164799950779524806421250105e+03	-2.464781123393800475740444966277e-04	-1.426836106513625134026984619950e-04	0.000000000000000000000000000000e+00
-4.860064799950779161008540540934e+03	-2.468278391131548013363861127090e-04	-1.420205356484277657395931537820e-04	0.000000000000000000000000000000e+00
-4.859964799950778797210659831762e+03	-2.471783063073854048649624637335e-04	-1.413564615777639728224496229458e-04	0.000000000000000000000000000000e+00
-4.859864799950778433412779122591e+03	-2.475295125073767284543113653683e-04	-1.406913962099428370196990689678e-04	0.000000000000000000000000000000e+00
-4.859764799950778069614898413420e+03	-2.478814562713492421382188712897e-04	-1.400253473270995918653625267325e-04	0.000000000000000000000000000000e+00
-4.859664799950777705817017704248e+03	-2.482341361304164100744229504159e-04	-1.393583227227978291531962362626e-04	0.000000000000000000000000000000e+00
-4.859564799950777342019136995077e+03	-2.485875505885626270304034068914e-04	-1.386903302018939465600766425268e-04	0.000000000000000000000000000000e+00
-4.859464799950776978221256285906e+03	-2.489416981226218053904752913752e-04	-1.380213775804014597441138345602e-04	0.000000000000000000000000000000e+00
-4.859364799950776614423375576735e+03	-2.492965771822566668942944279053e-04	-1.373514726853550433922218632077e-04	0.000000000000000000000000000000e+00
-4.859264799950776250625494867563e+03	-2.496521861899381970056888135900e-04	-1.366806233546743825323088739054e-04	0.000000000000000000000000000000e+00
-4.859164799950775886827614158392e+03	-2.500085235409262376937711280789e-04	-1.360088374370276985848154938097e-04	0.000000000000000000000000000000e+00
-4.859064799950775523029733449221e+03	-2.503655876032502428443771158584e-04	-1.353361227916951398889816582383e-04	0.000000000000000000000000000000e+00
-4.858964799950775159231852740049e+03	-2.507233767176909552433505812274e-04	-1.346624872884319824937332521486e-04	0.000000000000000000000000000000e+00
-4.858864799950774795433972030878e+03	-2.510818891977623004002628803732e-04	-1.339879388073314243727540695517e-04	0.000000000000000000000000000000e+00
-4.858764799950774431636091321707e+03	-2.514411233296943103641962746764e-04	-1.333124852386874609547207093385e-04	0.000000000000000000000000000000e+00
-4.858664799950774067838210612535e+03	-2.518010773724163728001790296673e-04	-1.326361344828572185524512283550e-04	0.000000000000000000000000000000e+00
-4.858564799950773704040329903364e+03	-2.521617495575410221667067567353e-04	-1.319588944501233420021624187513e-04	0.000000000000000000000000000000e+00
-4.858464799950773340242449194193e+03	-2.525231380893485440448931189650e-04	-1.312807730605560299370210275427e-04	0.000000000000000000000000000000e+00
-4.858364799950772976444568485022e+03	-2.528852411447720673585981554510e-04	-1.306017782438749074303691033450e-04	0.000000000000000000000000000000e+00
-4.858264799950772612646687775850e+03	-2.532480568733832529057514726389e-04	-1.299219179393107089035691581458e-04	0.000000000000000000000000000000e+00
-4.858164799950772248848807066679e+03	-2.536115833973785782008703026946e-04	-1.292412000954667170883605198384e-04	0.000000000000000000000000000000e+00
-4.858064799950771885050926357508e+03	-2.539758188115662728388810531754e-04	-1.285596326701800664639441240666e-04	0.000000000000000000000000000000e+00
-4.857964799950771521253045648336e+03	-2.543407611833537417499184751790e-04	-1.278772236303827756435241846944e-04	0.000000000000000000000000000000e+00
-4.857864799950771157455164939165e+03	-2.547064085527358016057541956201e-04	-1.271939809519626713406326157241e-04	0.000000000000000000000000000000e+00
-4.857764799950770793657284229994e+03	-2.550727589322833509070942437091e-04	-1.265099126196240141798560197017e-04	0.000000000000000000000000000000e+00
-4.857664799950770429859403520823e+03	-2.554398103071326363820714444586e-04	-1.258250266267480974025083639845e-04	0.000000000000000000000000000000e+00
-4.857564799950770066061522811651e+03	-2.558075606349752241161499277666e-04	-1.251393309752535203116519113564e-04	0.000000000000000000000000000000e+00
-4.857464799950769702263642102480e+03	-2.561760078460485669932245045288e-04	-1.244528336754562719817379656817e-04	0.000000000000000000000000000000e+00
-4.857364799950769338465761393309e+03	-2.565451498431270058175890369512e-04	-1.237655427459298149682476175570e-04	0.000000000000000000000000000000e+00
-4.857264799950768974667880684137e+03	-2.569149845015136920077514215421e-04	-1.230774662133647624415178079005e-04	0.000000000000000000000000000000e+00
-4.857164799950768610869999974966e+03	-2.572855096690328355509003177559e-04	-1.223886121124285824256217036776e-04	0.000000000000000000000000000000e+00
-4.857064799950768247072119265795e+03	-2.576567231660227118988926164889e-04	-1.216989884856249361190158597701e-04	0.000000000000000000000000000000e+00
-4.856964799950767883274238556623e+03	-2.580286227853292651754357756033e-04	-1.210086033831530704252960051193e-04	0.000000000000000000000000000000e+00
-4.856864799950767519476357847452e+03	-2.584012062923002534843563982037e-04	-1.203174648627668310131924589435e-04	0.000000000000000000000000000000e+00
-4.856764799950767155678477138281e+03	-2.587744714247800989492809264902e-04	-1.196255809896336889290927030238e-04	0.000000000000000000000000000000e+00
-4.856664799950766791880596429110e+03	-2.591484158931052256442939540904e-04	-1.189329598361934690539665204767e-04	0.000000000000000000000000000000e+00
-4.856564799950766428082715719938e+03	-2.595230373801001564661172782422e-04	-1.182396094820170243501825102506e-04	0.000000000000000000000000000000e+00
-4.856464799950766064284835010767e+03	-2.598983335410742063174838190065e-04	-1.175455380136647068204172605910e-04	0.000000000000000000000000000000e+00
-4.856364799950765700486954301596e+03	-2.602743020038185547612719084043e-04	-1.168507535245447029412929618175e-04	0.000000000000000000000000000000e+00
-4.856264799950765336689073592424e+03	-2.606509403686043486667034407844e-04	-1.161552641147712064666891462750e-04	0.000000000000000000000000000000e+00
-4.856164799950764972891192883253e+03	-2.610282462081810759060851445668e-04	-1.154590778910224421532557115277e-04	0.000000000000000000000000000000e+00
-4.856064799950764609093312174082e+03	-2.614062170677756437829619695634e-04	-1.147622029663985946182358510725e-04	0.000000000000000000000000000000e+00
-4.855964799950764245295431464911e+03	-2.617848504650922164017912141531e-04	-1.140646474602795610144359561566e-04	0.000000000000000000000000000000e+00
-4.855864799950763881497550755739e+03	-2.621641438903123772982683981070e-04	-1.133664194981825410748696447705e-04	0.000000000000000000000000000000e+00
-4.855764799950763517699670046568e+03	-2.625440948060963220617169966431e-04	-1.126675272116195593947660102963e-04	0.000000000000000000000000000000e+00
-4.855664799950763153901789337397e+03	-2.629247006475842677979126715826e-04	-1.119679787379547844256705291244e-04	0.000000000000000000000000000000e+00
-4.855564799950762790103908628225e+03	-2.633059588223987299536454909088e-04	-1.112677822202617797069101879259e-04	0.000000000000000000000000000000e+00
-4.855464799950762426306027919054e+03	-2.636878667106473412423683910788e-04	-1.105669458071806060192598941683e-04	0.000000000000000000000000000000e+00
-4.855364799950762062508147209883e+03	-2.640704216649262668810405063624e-04	-1.098654776527747880133373259426e-04	0.000000000000000000000000000000e+00
-4.855264799950761698710266500711e+03	-2.644536210103243245583826137590e-04	-1.091633859163881724177805332410e-04	0.000000000000000000000000000000e+00
-4.855164799950761334912385791540e+03	-2.648374620444275380840015721162e-04	-1.084606787625016913797354467519e-04	0.000000000000000000000000000000e+00
-4.855064799950760971114505082369e+03	-2.652219420373246126093613739272e-04	-1.077573643605899767275446698989e-04	0.000000000000000000000000000000e+00
-4.854964799950760607316624373198e+03	-2.656070582316128435296231913298e-04	-1.070534508849778793657461783972e-04	0.000000000000000000000000000000e+00
-4.854864799950760243518743664026e+03	-2.659928078424045132764630405831e-04	-1.063489465146968802498547712609e-04	0.000000000000000000000000000000e+00
-4.854764799950759879720862954855e+03	-2.663791880573342638928446834967e-04	-1.056438594333413793883991171896e-04	0.000000000000000000000000000000e+00
-4.854664799950759515922982245684e+03	-2.667661960365668490785528987885e-04	-1.049381978289249441873773327494e-04	0.000000000000000000000000000000e+00
-4.854564799950759152125101536512e+03	-2.671538289128054825469216204681e-04	-1.042319698937363545068052195219e-04	0.000000000000000000000000000000e+00
-4.854464799950758788327220827341e+03	-2.675420837913009995331914403494e-04	-1.035251838241956612697916573218e-04	0.000000000000000000000000000000e+00
-4.854364799950758424529340118170e+03	-2.679309577498614519837361047649e-04	-1.028178478207100417837066563820e-04	0.000000000000000000000000000000e+00
-4.854264799950758060731459408998e+03	-2.683204478388624084767011268582e-04	-1.021099700875296686138765656082e-04	0.000000000000000000000000000000e+00
-4.854164799950757696933578699827e+03	-2.687105510812580672942717630036e-04	-1.014015588326034293794805640765e-04	0.000000000000000000000000000000e+00
-4.854064799950757333135697990656e+03	-2.691012644725926405454841106035e-04	-1.006926222674345652342842161175e-04	0.000000000000000000000000000000e+00
-4.853964799950756969337817281485e+03	-2.694925849810124972305569457376e-04	-9.998316860693624158473724605756e-05	0.000000000000000000000000000000e+00
-4.853864799950756605539936572313e+03	-2.698845095472791736669615492161e-04	-9.927320606928703749290837654584e-05	0.000000000000000000000000000000e+00
-4.853764799950756241742055863142e+03	-2.702770350847826549660346540094e-04	-9.856274287578635376425723046978e-05	0.000000000000000000000000000000e+00
-4.853664799950755877944175153971e+03	-2.706701584795555238713293810804e-04	-9.785178725070975327277045252572e-05	0.000000000000000000000000000000e+00
-4.853564799950755514146294444799e+03	-2.710638765902877059081610422453e-04	-9.714034742116421997093489437702e-05	0.000000000000000000000000000000e+00
-4.853464799950755150348413735628e+03	-2.714581862483415940039133129602e-04	-9.642843161694335013707501946811e-05	0.000000000000000000000000000000e+00
-4.853364799950754786550533026457e+03	-2.718530842577682573105168906125e-04	-9.571604807038248941258168356327e-05	0.000000000000000000000000000000e+00
-4.853264799950754422752652317286e+03	-2.722485673953239210774712741880e-04	-9.500320501621382918155944707905e-05	0.000000000000000000000000000000e+00
-4.853164799950754058954771608114e+03	-2.726446324104870970461700352416e-04	-9.428991069142138097772948279740e-05	0.000000000000000000000000000000e+00
-4.853064799950753695156890898943e+03	-2.730412760254766354160727015454e-04	-9.357617333509593733880532751002e-05	0.000000000000000000000000000000e+00
-4.852964799950753331359010189772e+03	-2.734384949352699936513111378389e-04	-9.286200118829000555581432152508e-05	0.000000000000000000000000000000e+00
-4.852864799950752967561129480600e+03	-2.738362858076224810692511635324e-04	-9.214740249387263300220179962352e-05	0.000000000000000000000000000000e+00
-4.852764799950752603763248771429e+03	-2.742346452830869371099231646127e-04	-9.143238549638420535788096987773e-05	0.000000000000000000000000000000e+00
-4.852664799950752239965368062258e+03	-2.746335699750341685469734454017e-04	-9.071695844189123128075563640138e-05	0.000000000000000000000000000000e+00
-4.852564799950751876167487353086e+03	-2.750330564696738745895931987917e-04	-9.000112957784103221055282961771e-05	0.000000000000000000000000000000e+00
-4.852464799950751512369606643915e+03	-2.754331013260762225057509677839e-04	-8.928490715291644572518259259652e-05	0.000000000000000000000000000000e+00
-4.852364799950751148571725934744e+03	-2.758337010761943448172717197053e-04	-8.856829941689047468698914311602e-05	0.000000000000000000000000000000e+00
-4.852264799950750784773845225573e+03	-2.762348522248869449151331689762e-04	-8.785131462048086862636625538059e-05	0.000000000000000000000000000000e+00
-4.852164799950750420975964516401e+03	-2.766365512499420410870432096573e-04	-8.713396101520471867789979780738e-05	0.000000000000000000000000000000e+00
-4.852064799950750057178083807230e+03	-2.770387946021010900157777179231e-04	-8.641624685323302541145595867533e-05	0.000000000000000000000000000000e+00
-4.851964799950749693380203098059e+03	-2.774415787050835981684959730131e-04	-8.569818038724522600568800356768e-05	0.000000000000000000000000000000e+00
-4.851864799950749329582322388887e+03	-2.778448999556127631781199394112e-04	-8.497976987028368076396156460817e-05	0.000000000000000000000000000000e+00
-4.851764799950748965784441679716e+03	-2.782487547234414404853652946770e-04	-8.426102355560818673533424183475e-05	0.000000000000000000000000000000e+00
-4.851664799950748601986560970545e+03	-2.786531393513788147121845728549e-04	-8.354194969655045067795373636699e-05	0.000000000000000000000000000000e+00
-4.851564799950748238188680261374e+03	-2.790580501553177757666224234612e-04	-8.282255654636854846992882750456e-05	0.000000000000000000000000000000e+00
-4.851464799950747874390799552202e+03	-2.794634834242627286285398646726e-04	-8.210285235810138452020034982581e-05	0.000000000000000000000000000000e+00
-4.851364799950747510592918843031e+03	-2.798694354203583789172937734691e-04	-8.138284538442313762688501421749e-05	0.000000000000000000000000000000e+00
-4.851264799950747146795038133860e+03	-2.802759023789187352998508728774e-04	-8.066254387749770683561922890448e-05	0.000000000000000000000000000000e+00
-4.851164799950746782997157424688e+03	-2.806828805084571961010742047193e-04	-7.994195608883315729790292047952e-05	0.000000000000000000000000000000e+00
-4.851064799950746419199276715517e+03	-2.810903659907167443342268509099e-04	-7.922109026913616612944335493296e-05	0.000000000000000000000000000000e+00
-4.850964799950746055401396006346e+03	-2.814983549807013353538653888108e-04	-7.849995466816648182102611475131e-05	0.000000000000000000000000000000e+00
-4.850864799950745691603515297174e+03	-2.819068436067073929289505951346e-04	-7.777855753459137009685891994692e-05	0.000000000000000000000000000000e+00
-4.850764799950745327805634588003e+03	-2.823158279703563895181306353521e-04	-7.705690711584008687796976122542e-05	0.000000000000000000000000000000e+00
-4.850664799950744964007753878832e+03	-2.827253041466277518056759987530e-04	-7.633501165795839190318650135936e-05	0.000000000000000000000000000000e+00
-4.850564799950744600209873169661e+03	-2.831352681838924709688265490826e-04	-7.561287940546303524506216442447e-05	0.000000000000000000000000000000e+00
-4.850464799950744236411992460489e+03	-2.835457161039474176765506907572e-04	-7.489051860119628448338169324217e-05	0.000000000000000000000000000000e+00
-4.850364799950743872614111751318e+03	-2.839566439020501991893907778319e-04	-7.416793748618046543119586289095e-05	0.000000000000000000000000000000e+00
-4.850264799950743508816231042147e+03	-2.843680475469548296109378870966e-04	-7.344514429947252996590950635536e-05	0.000000000000000000000000000000e+00
-4.850164799950743145018350332975e+03	-2.847799229809477253999583368227e-04	-7.272214727801869162300552051903e-05	0.000000000000000000000000000000e+00
-4.850064799950742781220469623804e+03	-2.851922661198845140341495696390e-04	-7.199895465650903408471456002005e-05	0.000000000000000000000000000000e+00
-4.849964799950742417422588914633e+03	-2.856050728532276016154167752603e-04	-7.127557466723218743132051145039e-05	0.000000000000000000000000000000e+00
-4.849864799950742053624708205462e+03	-2.860183390440841199459098831426e-04	-7.055201553993004505004743576180e-05	0.000000000000000000000000000000e+00
-4.849764799950741689826827496290e+03	-2.864320605292446325455812949912e-04	-6.982828550165249409647366674037e-05	0.000000000000000000000000000000e+00
-4.849664799950741326028946787119e+03	-2.868462331192224369809384842966e-04	-6.910439277661222727110884589408e-05	0.000000000000000000000000000000e+00
-4.849564799950740962231066077948e+03	-2.872608525982934635049914628979e-04	-6.838034558603956814849811340906e-05	0.000000000000000000000000000000e+00
-4.849464799950740598433185368776e+03	-2.876759147245370410589382359490e-04	-6.765615214803740492654354765634e-05	0.000000000000000000000000000000e+00
-4.849364799950740234635304659605e+03	-2.880914152298768801142847539865e-04	-6.693182067743606996571698042331e-05	0.000000000000000000000000000000e+00
-4.849264799950739870837423950434e+03	-2.885073498201230855070287262265e-04	-6.620735938564838195859868497095e-05	0.000000000000000000000000000000e+00
-4.849164799950739507039543241262e+03	-2.889237141750144403223865552377e-04	-6.548277648052467454688890802217e-05	0.000000000000000000000000000000e+00
-4.849064799950739143241662532091e+03	-2.893405039482617197715841328431e-04	-6.475808016620796046369096243822e-05	0.000000000000000000000000000000e+00
-4.848964799950738779443781822920e+03	-2.897577147675912219090821331235e-04	-6.403327864298908212326716382634e-05	0.000000000000000000000000000000e+00
-4.848864799950738415645901113749e+03	-2.901753422347892199216479180990e-04	-6.330838010716195707848485962899e-05	0.000000000000000000000000000000e+00
-4.848764799950738051848020404577e+03	-2.905933819257469023084050618877e-04	-6.258339275087893189847970676354e-05	0.000000000000000000000000000000e+00
-4.848664799950737688050139695406e+03	-2.910118293905060177922949904428e-04	-6.185832476200616315137326139961e-05	0.000000000000000000000000000000e+00
-4.848564799950737324252258986235e+03	-2.914306801533050623326248640410e-04	-6.113318432397907970215350514920e-05	0.000000000000000000000000000000e+00
-4.848464799950736960454378277063e+03	-2.918499297126261708690275753497e-04	-6.040797961565795343077261980724e-05	0.000000000000000000000000000000e+00
-4.848364799950736596656497567892e+03	-2.922695735412425511665079902457e-04	-5.968271881118353093661696440186e-05	0.000000000000000000000000000000e+00
-4.848264799950736232858616858721e+03	-2.926896070862667308121185527625e-04	-5.895741007983273978187641062298e-05	0.000000000000000000000000000000e+00
-4.848164799950735869060736149549e+03	-2.931100257691991294722866356892e-04	-5.823206158587453026018523893903e-05	0.000000000000000000000000000000e+00
-4.848064799950735505262855440378e+03	-2.935308249859774985118798795725e-04	-5.750668148842575104658092488563e-05	0.000000000000000000000000000000e+00
-4.847964799950735141464974731207e+03	-2.939520001070269569244663987462e-04	-5.678127794130715359647090800799e-05	0.000000000000000000000000000000e+00
-4.847864799950734777667094022036e+03	-2.943735464773104609434439815630e-04	-5.605585909289946430723514114725e-05	0.000000000000000000000000000000e+00
-4.847764799950734413869213312864e+03	-2.947954594163802494351245275794e-04	-5.533043308599961253389093451815e-05	0.000000000000000000000000000000e+00
-4.847664799950734050071332603693e+03	-2.952177342184295061322529818426e-04	-5.460500805767701281486642406193e-05	0.000000000000000000000000000000e+00
-4.847564799950733686273451894522e+03	-2.956403661523449976494815061301e-04	-5.387959213912996907051844441838e-05	0.000000000000000000000000000000e+00
-4.847464799950733322475571185350e+03	-2.960633504617599825493867715664e-04	-5.315419345554217366934049437965e-05	0.000000000000000000000000000000e+00
-4.847364799950732958677690476179e+03	-2.964866823651081504005511124689e-04	-5.242882012593933524317868499764e-05	0.000000000000000000000000000000e+00
-4.847264799950732594879809767008e+03	-2.969103570556778860962954258440e-04	-5.170348026304594880398282641387e-05	0.000000000000000000000000000000e+00
-4.847164799950732231081929057837e+03	-2.973343697016671846947155621876e-04	-5.097818197314212007066613896455e-05	0.000000000000000000000000000000e+00
-4.847064799950731867284048348665e+03	-2.977587154462393252002394561373e-04	-5.025293335592054565002725907696e-05	0.000000000000000000000000000000e+00
-4.846964799950731503486167639494e+03	-2.981833894075789780260532513267e-04	-4.952774250434362874294380585383e-05	0.000000000000000000000000000000e+00
-4.846864799950731139688286930323e+03	-2.986083866789491256081567893688e-04	-4.880261750450070327078319620817e-05	0.000000000000000000000000000000e+00
-4.846764799950730775890406221151e+03	-2.990337023287485251205053415902e-04	-4.807756643546540707961217675503e-05	0.000000000000000000000000000000e+00
-4.846664799950730412092525511980e+03	-2.994593314005696590811289592438e-04	-4.735259736915316356462360425361e-05	0.000000000000000000000000000000e+00
-4.846564799950730048294644802809e+03	-2.998852689132574448997725635735e-04	-4.662771837017879204357120870306e-05	0.000000000000000000000000000000e+00
-4.846464799950729684496764093637e+03	-3.003115098609687033670567757326e-04	-4.590293749571430108932096336716e-05	0.000000000000000000000000000000e+00
-4.846364799950729320698883384466e+03	-3.007380492132317897739646195276e-04	-4.517826279534679705888328138386e-05	0.000000000000000000000000000000e+00
-4.846264799950728956901002675295e+03	-3.011648819150073634436093339417e-04	-4.445370231093652814771677306283e-05	0.000000000000000000000000000000e+00
-4.846164799950728593103121966124e+03	-3.015920028867493741034366827591e-04	-4.372926407647507752183071993990e-05	0.000000000000000000000000000000e+00
-4.846064799950728229305241256952e+03	-3.020194070244669156191652525933e-04	-4.300495611794373940900415576039e-05	0.000000000000000000000000000000e+00
-4.845964799950727865507360547781e+03	-3.024470891997865134095957451166e-04	-4.228078645317199683395861797841e-05	0.000000000000000000000000000000e+00
-4.845864799950727501709479838610e+03	-3.028750442600151708029410091427e-04	-4.155676309169621619396539635716e-05	0.000000000000000000000000000000e+00
-4.845764799950727137911599129438e+03	-3.033032670282039574942423154624e-04	-4.083289403461844347840645208514e-05	0.000000000000000000000000000000e+00
-4.845664799950726774113718420267e+03	-3.037317523032121943139804987055e-04	-4.010918727446539022371552185575e-05	0.000000000000000000000000000000e+00
-4.845564799950726410315837711096e+03	-3.041604948597722885179905905062e-04	-3.938565079504759565117225084130e-05	0.000000000000000000000000000000e+00
-4.845464799950726046517957001925e+03	-3.045894894485550569683540711452e-04	-3.866229257131873110623146438947e-05	0.000000000000000000000000000000e+00
-4.845364799950725682720076292753e+03	-3.050187307962359166760291095954e-04	-3.793912056923509423323262468308e-05	0.000000000000000000000000000000e+00
-4.845264799950725318922195583582e+03	-3.054482136055614548142411734943e-04	-3.721614274561527933296231629434e-05	0.000000000000000000000000000000e+00
-4.845164799950724955124314874411e+03	-3.058779325554166492531771304186e-04	-3.649336704799999679801544849589e-05	0.000000000000000000000000000000e+00
-4.845064799950724591326434165239e+03	-3.063078823008927396159828404620e-04	-3.577080141451210938859095467279e-05	0.000000000000000000000000000000e+00
-4.844964799950724227528553456068e+03	-3.067380574733556404358469915650e-04	-3.504845377371683113861336456019e-05	0.000000000000000000000000000000e+00
-4.844864799950723863730672746897e+03	-3.071684526805151674647142989727e-04	-3.432633204448212277349813947858e-05	0.000000000000000000000000000000e+00
-4.844764799950723499932792037725e+03	-3.075990625064944266123245775191e-04	-3.360444413583924298197930236043e-05	0.000000000000000000000000000000e+00
-4.844664799950723136134911328554e+03	-3.080298815119003955076415479652e-04	-3.288279794684354363342587701524e-05	0.000000000000000000000000000000e+00
-4.844564799950722772337030619383e+03	-3.084609042338945592703902676135e-04	-3.216140136643541407295704415148e-05	0.000000000000000000000000000000e+00
-4.844464799950722408539149910212e+03	-3.088921251862645220645497978751e-04	-3.144026227330145580951895056820e-05	0.000000000000000000000000000000e+00
-4.844364799950722044741269201040e+03	-3.093235388594959439124976174895e-04	-3.071938853573584016307812527558e-05	0.000000000000000000000000000000e+00
-4.844264799950721680943388491869e+03	-3.097551397208453990810006484224e-04	-2.999878801150186242345865861303e-05	0.000000000000000000000000000000e+00
-4.844164799950721317145507782698e+03	-3.101869222144133970975321545893e-04	-2.927846854769371284961387846835e-05	0.000000000000000000000000000000e+00
-4.844064799950720953347627073526e+03	-3.106188807612184337586525018082e-04	-2.855843798059847467372789064921e-05	0.000000000000000000000000000000e+00
-4.843964799950720589549746364355e+03	-3.110510097592714758192589119545e-04	-2.783870413555829490003835913203e-05	0.000000000000000000000000000000e+00
-4.843864799950720225751865655184e+03	-3.114833035836508251525955870420e-04	-2.711927482683278888475272849767e-05	0.000000000000000000000000000000e+00
-4.843764799950719861953984946012e+03	-3.119157565865779586922190702580e-04	-2.640015785746167530892609953685e-05	0.000000000000000000000000000000e+00
-4.843664799950719498156104236841e+03	-3.123483630974936936346153526500e-04	-2.568136101912761105111465687045e-05	0.000000000000000000000000000000e+00
-4.843564799950719134358223527670e+03	-3.127811174231350573732290953899e-04	-2.496289209201927000551790580829e-05	0.000000000000000000000000000000e+00
-4.843464799950718770560342818499e+03	-3.132140138476125911133618462401e-04	-2.424475884469462857616003925720e-05	0.000000000000000000000000000000e+00
-4.843364799950718406762462109327e+03	-3.136470466324885750589168686986e-04	-2.352696903394447478776937976441e-05	0.000000000000000000000000000000e+00
-4.843264799950718042964581400156e+03	-3.140802100168554162294698439695e-04	-2.280953040465618505906915391979e-05	0.000000000000000000000000000000e+00
-4.843164799950717679166700690985e+03	-3.145134982174149578491861856122e-04	-2.209245068967770765210739680739e-05	0.000000000000000000000000000000e+00
-4.843064799950717315368819981813e+03	-3.149469054285583308368245969433e-04	-2.137573760968179006707566569556e-05	0.000000000000000000000000000000e+00
-4.842964799950716951570939272642e+03	-3.153804258224461847665009983643e-04	-2.065939887303043683008940689660e-05	0.000000000000000000000000000000e+00
-4.842864799950716587773058563471e+03	-3.158140535490896235598645702680e-04	-1.994344217563963155524786596828e-05	0.000000000000000000000000000000e+00
-4.842764799950716223975177854300e+03	-3.162477827364318459096859115220e-04	-1.922787520084428939965565108494e-05	0.000000000000000000000000000000e+00
-4.842664799950715860177297145128e+03	-3.166816074904302735944228164300e-04	-1.851270561926347379272383975035e-05	0.000000000000000000000000000000e+00
-4.842564799950715496379416435957e+03	-3.171155218951391134736550458939e-04	-1.779794108866585372282810573186e-05	0.000000000000000000000000000000e+00
-4.842464799950715132581535726786e+03	-3.175495200127926784250398384302e-04	-1.708358925383539819319207719861e-05	0.000000000000000000000000000000e+00
-4.842364799950714768783655017614e+03	-3.179835958838893045924622882126e-04	-1.636965774643736883336812837353e-05	0.000000000000000000000000000000e+00
-4.842264799950714404985774308443e+03	-3.184177435272757565251633415926e-04	-1.565615418488454629181161337215e-05	0.000000000000000000000000000000e+00
-4.842164799950714041187893599272e+03	-3.188519569402322286280626606469e-04	-1.494308617420373106713001043477e-05	0.000000000000000000000000000000e+00
-4.842064799950713677390012890100e+03	-3.192862300985579429232763537527e-04	-1.423046130590250353141392597456e-05	0.000000000000000000000000000000e+00
-4.841964799950713313592132180929e+03	-3.197205569566571804925037003642e-04	-1.351828715783623806345227491565e-05	0.000000000000000000000000000000e+00
-4.841864799950712949794251471758e+03	-3.201549314476262344912604884684e-04	-1.280657129407542211380847257951e-05	0.000000000000000000000000000000e+00
-4.841764799950712585996370762587e+03	-3.205893474833405257934382248663e-04	-1.209532126477324123824206442146e-05	0.000000000000000000000000000000e+00
-4.841664799950712222198490053415e+03	-3.210237989545425317874927095829e-04	-1.138454460603342332321221558322e-05	0.000000000000000000000000000000e+00
-4.841564799950711858400609344244e+03	-3.214582797309302572737188530283e-04	-1.067424883977836402631968887311e-05	0.000000000000000000000000000000e+00
-4.841464799950711494602728635073e+03	-3.218927836612461932525031116370e-04	-9.964441473617560536741623311574e-06	0.000000000000000000000000000000e+00
-4.841364799950711130804847925901e+03	-3.223273045733668720237707905341e-04	-9.255130000716306221814067001219e-06	0.000000000000000000000000000000e+00
-4.841264799950710767006967216730e+03	-3.227618362743931270178454617792e-04	-8.546321899664698675804994087990e-06	0.000000000000000000000000000000e+00
-4.841164799950710403209086507559e+03	-3.231963725507406778869601282622e-04	-7.838024634346912042966865064031e-06	0.000000000000000000000000000000e+00
-4.841064799950710039411205798388e+03	-3.236309071682313119079632546260e-04	-7.130245653810764955087778821374e-06	0.000000000000000000000000000000e+00
-4.840964799950709675613325089216e+03	-3.240654338721849327467627865929e-04	-6.422992392137611188595528594059e-06	0.000000000000000000000000000000e+00
-4.840864799950709311815444380045e+03	-3.244999463875117176429874188415e-04	-5.716272268312516618797829853760e-06	0.000000000000000000000000000000e+00
-4.840764799950708948017563670874e+03	-3.249344384188052503766030998378e-04	-5.010092686094735176752928973443e-06	0.000000000000000000000000000000e+00
-4.840664799950708584219682961702e+03	-3.253689036504358168648554094915e-04	-4.304461033888474491408172861728e-06	0.000000000000000000000000000000e+00
-4.840564799950708220421802252531e+03	-3.258033357466446765411671737667e-04	-3.599384684614006274148111097499e-06	0.000000000000000000000000000000e+00
-4.840464799950707856623921543360e+03	-3.262377283516384421542533278426e-04	-2.894870995579059188830507373669e-06	0.000000000000000000000000000000e+00
-4.840364799950707492826040834188e+03	-3.266720750896843811390823919538e-04	-2.190927308350543758737674626680e-06	0.000000000000000000000000000000e+00
-4.840264799950707129028160125017e+03	-3.271063695652060964585983171560e-04	-1.487560948626579664289979951231e-06	0.000000000000000000000000000000e+00
-4.840164799950706765230279415846e+03	-3.275406053628797495465285738447e-04	-7.847792261088308313565580463800e-07	0.000000000000000000000000000000e+00
-4.840064799950706401432398706675e+03	-3.279747760477308795613871073016e-04	-8.258943437519627340387146779976e-08	0.000000000000000000000000000000e+00
-4.839964799950706037634517997503e+03	-3.284088751652317105314549117168e-04	6.190011492472019695494796741320e-07	0.000000000000000000000000000000e+00
-4.839864799950705673836637288332e+03	-3.288428962413991632311727197902e-04	1.319985263808685726051941888848e-06	0.000000000000000000000000000000e+00
-4.839764799950705310038756579161e+03	-3.292768327828931381080768137082e-04	2.020355664863369103950024863181e-06	0.000000000000000000000000000000e+00
-4.839664799950704946240875869989e+03	-3.297106782771156113613642002491e-04	2.720105124595192228379413046380e-06	0.000000000000000000000000000000e+00
-4.839564799950704582442995160818e+03	-3.301444261923101104912181558149e-04	3.419226431943579532402206766495e-06	0.000000000000000000000000000000e+00
-4.839464799950704218645114451647e+03	-3.305780699776617319492200142150e-04	4.117712392728779139739522102692e-06	0.000000000000000000000000000000e+00
-4.839364799950703854847233742476e+03	-3.310116030633977550999558214784e-04	4.815555829776862904929597003489e-06	0.000000000000000000000000000000e+00
-4.839264799950703491049353033304e+03	-3.314450188608888524938178576917e-04	5.512749583044404580965940770865e-06	0.000000000000000000000000000000e+00
-4.839164799950703127251472324133e+03	-3.318783107627506254004579044903e-04	6.209286509742766657713852057610e-06	0.000000000000000000000000000000e+00
-4.839064799950702763453591614962e+03	-3.323114721429458982837612524008e-04	6.905159484462072951103505519255e-06	0.000000000000000000000000000000e+00
-4.838964799950702399655710905790e+03	-3.327444963568873385374724538366e-04	7.600361399294810191892141082448e-06	0.000000000000000000000000000000e+00
-4.838864799950702035857830196619e+03	-3.331773767415408351623418159448e-04	8.294885163959084872016720713095e-06	0.000000000000000000000000000000e+00
-4.838764799950701672059949487448e+03	-3.336101066155291484938150148309e-04	8.988723705921544665899472481563e-06	0.000000000000000000000000000000e+00
-4.838664799950701308262068778276e+03	-3.340426792792363730813520739105e-04	9.681869970519898358136436089527e-06	0.000000000000000000000000000000e+00
-4.838564799950700944464188069105e+03	-3.344750880149125631980722150871e-04	1.037431692108509272284237040518e-05	0.000000000000000000000000000000e+00
-4.838464799950700580666307359934e+03	-3.349073260867792257121366983341e-04	1.106605753906312941399307792079e-05	0.000000000000000000000000000000e+00
-4.838364799950700216868426650763e+03	-3.353393867411352466390006554775e-04	1.175708482413652779599577691272e-05	0.000000000000000000000000000000e+00
-4.838264799950699853070545941591e+03	-3.357712632064630345340994210801e-04	1.244739179434538289251068604591e-05	0.000000000000000000000000000000e+00
-4.838164799950699489272665232420e+03	-3.362029486935357480877073488301e-04	1.313697148620807943989602373236e-05	0.000000000000000000000000000000e+00
-4.838064799950699125474784523249e+03	-3.366344363955244695096880036544e-04	1.382581695484161291736548149434e-05	0.000000000000000000000000000000e+00
-4.837964799950698761676903814077e+03	-3.370657194881062452759823422355e-04	1.451392127408153957671479994396e-05	0.000000000000000000000000000000e+00
-4.837864799950698397879023104906e+03	-3.374967911295725063458572634545e-04	1.520127753660157580040818148248e-05	0.000000000000000000000000000000e+00
-4.837764799950698034081142395735e+03	-3.379276444609380304802404015874e-04	1.588787885403275361440034174620e-05	0.000000000000000000000000000000e+00
-4.837664799950697670283261686563e+03	-3.383582726060503924510325379771e-04	1.657371835708224585810913187522e-05	0.000000000000000000000000000000e+00
-4.837564799950697306485380977392e+03	-3.387886686717000647717235040091e-04	1.725878919565176106165095559764e-05	0.000000000000000000000000000000e+00
-4.837464799950696942687500268221e+03	-3.392188257477306268482253326368e-04	1.794308453895557918110655049038e-05	0.000000000000000000000000000000e+00
-4.837364799950696578889619559050e+03	-3.396487369071500041217692711371e-04	1.862659757563819769863103226193e-05	0.000000000000000000000000000000e+00
-4.837264799950696215091738849878e+03	-3.400783952062418156320200424148e-04	1.930932151389155081795852286763e-05	0.000000000000000000000000000000e+00
-4.837164799950695851293858140707e+03	-3.405077936846773721014935976115e-04	1.999124958157184580101461968127e-05	0.000000000000000000000000000000e+00
-4.837064799950695487495977431536e+03	-3.409369253656282161210611114655e-04	2.067237502631599950497776063685e-05	0.000000000000000000000000000000e+00
-4.836964799950695123698096722364e+03	-3.413657832558789333859960990480e-04	2.135269111565769544858021944389e-05	0.000000000000000000000000000000e+00
-4.836864799950694759900216013193e+03	-3.417943603459407770836508966283e-04	2.203219113714298686874937249769e-05	0.000000000000000000000000000000e+00
-4.836764799950694396102335304022e+03	-3.422226496101655633316762639140e-04	2.271086839844552369462038488024e-05	0.000000000000000000000000000000e+00
-4.836664799950694032304454594851e+03	-3.426506440068601087173272290443e-04	2.338871622748136278133884724539e-05	0.000000000000000000000000000000e+00
-4.836564799950693668506573885679e+03	-3.430783364784012099378551763351e-04	2.406572797252335801552157457106e-05	0.000000000000000000000000000000e+00
-4.836464799950693304708693176508e+03	-3.435057199513510029116603039512e-04	2.474189700231515739742987891603e-05	0.000000000000000000000000000000e+00
-4.836364799950692940910812467337e+03	-3.439327873365728639905303243296e-04	2.541721670618475288974669190623e-05	0.000000000000000000000000000000e+00
-4.836264799950692577112931758165e+03	-3.443595315293478532729654073563e-04	2.609168049415761691427542712240e-05	0.000000000000000000000000000000e+00
-4.836164799950692213315051048994e+03	-3.447859454094915915983721177440e-04	2.676528179706941194403342632047e-05	0.000000000000000000000000000000e+00
-4.836064799950691849517170339823e+03	-3.452120218414714085918004737863e-04	2.743801406667831723645324670802e-05	0.000000000000000000000000000000e+00
-4.835964799950691485719289630651e+03	-3.456377536745244664906362430656e-04	2.810987077577686089934275170954e-05	0.000000000000000000000000000000e+00
-4.835864799950691121921408921480e+03	-3.460631337427758297611846138864e-04	2.878084541830336909795304278781e-05	0.000000000000000000000000000000e+00
-4.835764799950690758123528212309e+03	-3.464881548653572936567746065606e-04	2.945093150945295108799129590871e-05	0.000000000000000000000000000000e+00
-4.835664799950690394325647503138e+03	-3.469128098465265922466238546207e-04	3.012012258578806750842354889031e-05	0.000000000000000000000000000000e+00
-4.835564799950690030527766793966e+03	-3.473370914757871485457896287841e-04	3.078841220534868193406743963614e-05	0.000000000000000000000000000000e+00
-4.835464799950689666729886084795e+03	-3.477609925280082583259888551197e-04	3.145579394776191437281195883990e-05	0.000000000000000000000000000000e+00
-4.835364799950689302932005375624e+03	-3.481845057635456533971785031412e-04	3.212226141435130173954967669481e-05	0.000000000000000000000000000000e+00
-4.835264799950688939134124666452e+03	-3.486076239283625527801135923767e-04	3.278780822824559754418566326351e-05	0.000000000000000000000000000000e+00
-4.835164799950688575336243957281e+03	-3.490303397541514186103173145170e-04	3.345242803448710401745952447428e-05	0.000000000000000000000000000000e+00
-4.835064799950688211538363248110e+03	-3.494526459584557662521597798388e-04	3.411611450013960443721633408742e-05	0.000000000000000000000000000000e+00
-4.834964799950687847740482538939e+03	-3.498745352447926791443488792055e-04	3.477886131439579401117279111588e-05	0.000000000000000000000000000000e+00
-4.834864799950687483942601829767e+03	-3.502960003027757573262901402700e-04	3.544066218868426352628722697524e-05	0.000000000000000000000000000000e+00
-4.834764799950687120144721120596e+03	-3.507170338082384454352069536043e-04	3.610151085677605609352419646640e-05	0.000000000000000000000000000000e+00
-4.834664799950686756346840411425e+03	-3.511376284233579570144556658562e-04	3.676140107489074955416860635005e-05	0.000000000000000000000000000000e+00
-4.834564799950686392548959702253e+03	-3.515577767967794156622751700070e-04	3.742032662180204421889864740969e-05	0.000000000000000000000000000000e+00
-4.834464799950686028751078993082e+03	-3.519774715637406467018399869318e-04	3.807828129894295080730762248500e-05	0.000000000000000000000000000000e+00
-4.834364799950685664953198283911e+03	-3.523967053461972399018564683360e-04	3.873525893051043628633953175289e-05	0.000000000000000000000000000000e+00
-4.834264799950685301155317574739e+03	-3.528154707529482627184624909944e-04	3.939125336356966313290997594443e-05	0.000000000000000000000000000000e+00
-4.834164799950684937357436865568e+03	-3.532337603797621903775616480914e-04	4.004625846815775425807659715360e-05	0.000000000000000000000000000000e+00
-4.834064799950684573559556156397e+03	-3.536515668095034322683523075881e-04	4.070026813738704293517758903143e-05	0.000000000000000000000000000000e+00
-4.833964799950684209761675447226e+03	-3.540688826122591835975084162413e-04	4.135327628754786871831047867509e-05	0.000000000000000000000000000000e+00
-4.833864799950683845963794738054e+03	-3.544857003454668733545551706499e-04	4.200527685821089224609686807455e-05	0.000000000000000000000000000000e+00
-4.833764799950683482165914028883e+03	-3.549020125540417206974619368509e-04	4.265626381232896958831460332284e-05	0.000000000000000000000000000000e+00
-4.833664799950683118368033319712e+03	-3.553178117705051044898645340453e-04	4.330623113633846416265296697112e-05	0.000000000000000000000000000000e+00
-4.833564799950682754570152610540e+03	-3.557330905151131496787220154232e-04	4.395517284026015885191676635380e-05	0.000000000000000000000000000000e+00
-4.833464799950682390772271901369e+03	-3.561478412959857473528424431919e-04	4.460308295779961246761702309271e-05	0.000000000000000000000000000000e+00
-4.833364799950682026974391192198e+03	-3.565620566092359000620604092546e-04	4.524995554644706220390193429637e-05	0.000000000000000000000000000000e+00
-4.833264799950681663176510483027e+03	-3.569757289390997718678266714676e-04	4.589578468757685175303737135089e-05	0.000000000000000000000000000000e+00
-4.833164799950681299378629773855e+03	-3.573888507580669010241236627223e-04	4.654056448654631731980113595881e-05	0.000000000000000000000000000000e+00
-4.833064799950680935580749064684e+03	-3.578014145270109005493586185054e-04	4.718428907279421284995390983852e-05	0.000000000000000000000000000000e+00
-4.832964799950680571782868355513e+03	-3.582134126953205382690170743842e-04	4.782695259993862703894185184339e-05	0.000000000000000000000000000000e+00
-4.832864799950680207984987646341e+03	-3.586248377010313047492939819705e-04	4.846854924587439889709442053523e-05	0.000000000000000000000000000000e+00
-4.832764799950679844187106937170e+03	-3.590356819709574149115938190846e-04	4.910907321287005220010815631504e-05	0.000000000000000000000000000000e+00
-4.832664799950679480389226227999e+03	-3.594459379208239722773565727465e-04	4.974851872766418106218064276725e-05	0.000000000000000000000000000000e+00
-4.832564799950679116591345518827e+03	-3.598555979553998921544044620191e-04	5.038688004156137472322116166445e-05	0.000000000000000000000000000000e+00
-4.832464799950678752793464809656e+03	-3.602646544686308790333972851272e-04	5.102415143052757990618437111685e-05	0.000000000000000000000000000000e+00
-4.832364799950678388995584100485e+03	-3.606730998437730002954826336037e-04	5.166032719528504982232572362300e-05	0.000000000000000000000000000000e+00
-4.832264799950678025197703391314e+03	-3.610809264535267478109237249129e-04	5.229540166140664943141697085238e-05	0.000000000000000000000000000000e+00
-4.832164799950677661399822682142e+03	-3.614881266601710995377272350737e-04	5.292936917940976090241056439822e-05	0.000000000000000000000000000000e+00
-4.832064799950677297601941972971e+03	-3.618946928156985026921177439618e-04	5.356222412484958598664561146840e-05	0.000000000000000000000000000000e+00
-4.831964799950676933804061263800e+03	-3.623006172619498027089035563364e-04	5.419396089841198082886694620264e-05	0.000000000000000000000000000000e+00
-4.831864799950676570006180554628e+03	-3.627058923307497685130373898943e-04	5.482457392600577578221227037503e-05	0.000000000000000000000000000000e+00
-4.831764799950676206208299845457e+03	-3.631105103440428888417201847005e-04	5.545405765885453279332231724119e-05	0.000000000000000000000000000000e+00
-4.831664799950675842410419136286e+03	-3.635144636140297648776997796460e-04	5.608240657358778101515550673639e-05	0.000000000000000000000000000000e+00
-4.831564799950675478612538427114e+03	-3.639177444433036113027868374559e-04	5.670961517233175097629782612785e-05	0.000000000000000000000000000000e+00
-4.831464799950675114814657717943e+03	-3.643203451249872994524570124497e-04	5.733567798279959375424078005246e-05	0.000000000000000000000000000000e+00
-4.831364799950674751016777008772e+03	-3.647222579428706715209962396784e-04	5.796058955838100383746447352706e-05	0.000000000000000000000000000000e+00
-4.831264799950674387218896299601e+03	-3.651234751715483426576236425376e-04	5.858434447823136087280665451615e-05	0.000000000000000000000000000000e+00
-4.831164799950674023421015590429e+03	-3.655239890765578283232661860325e-04	5.920693734736031575921835767851e-05	0.000000000000000000000000000000e+00
-4.831064799950673659623134881258e+03	-3.659237919145178884877678271437e-04	5.982836279671984819296046143045e-05	0.000000000000000000000000000000e+00
-4.830964799950673295825254172087e+03	-3.663228759332675223484021564957e-04	6.044861548329178888797758029128e-05	0.000000000000000000000000000000e+00
-4.830864799950672932027373462915e+03	-3.667212333720050172584936643005e-04	6.106769009017478614265855840770e-05	0.000000000000000000000000000000e+00
-4.830764799950672568229492753744e+03	-3.671188564614275939672338733288e-04	6.168558132667072352924714229161e-05	0.000000000000000000000000000000e+00
-4.830664799950672204431612044573e+03	-3.675157374238713771201492175322e-04	6.230228392837061581095714490885e-05	0.000000000000000000000000000000e+00
-4.830564799950671840633731335402e+03	-3.679118684734514199696775449411e-04	6.291779265723991532415632077502e-05	0.000000000000000000000000000000e+00
-4.830464799950671476835850626230e+03	-3.683072418162025422373739846904e-04	6.353210230170336435089051274616e-05	0.000000000000000000000000000000e+00
-4.830364799950671113037969917059e+03	-3.687018496502201679761168140459e-04	6.414520767672914275999568323172e-05	0.000000000000000000000000000000e+00
-4.830264799950670749240089207888e+03	-3.690956841658017055333995681821e-04	6.475710362391262262492241941203e-05	0.000000000000000000000000000000e+00
-4.830164799950670385442208498716e+03	-3.694887375455880901449490227861e-04	6.536778501155941811014832287796e-05	0.000000000000000000000000000000e+00
-4.830064799950670021644327789545e+03	-3.698810019647058144193207951389e-04	6.597724673476804233430287327522e-05	0.000000000000000000000000000000e+00
-4.829964799950669657846447080374e+03	-3.702724695909093382932553151221e-04	6.658548371551184594935302030194e-05	0.000000000000000000000000000000e+00
-4.829864799950669294048566371202e+03	-3.706631325847235531971424205011e-04	6.719249090272048138133831329810e-05	0.000000000000000000000000000000e+00
-4.829764799950668930250685662031e+03	-3.710529830995868967417894435101e-04	6.779826327236079786496547594510e-05	0.000000000000000000000000000000e+00
-4.829664799950668566452804952860e+03	-3.714420132819947384557324188137e-04	6.840279582751715371953527000670e-05	0.000000000000000000000000000000e+00
-4.829564799950668202654924243689e+03	-3.718302152716427655225472914680e-04	6.900608359847117297125596024898e-05	0.000000000000000000000000000000e+00
-4.829464799950667838857043534517e+03	-3.722175812015712358798991132858e-04	6.960812164278094632194338053921e-05	0.000000000000000000000000000000e+00
-4.829364799950667475059162825346e+03	-3.726041031983090144781567421006e-04	7.020890504535959514894466471091e-05	0.000000000000000000000000000000e+00
-4.829264799950667111261282116175e+03	-3.729897733820183684805282808838e-04	7.080842891855334761408435895191e-05	0.000000000000000000000000000000e+00
-4.829164799950666747463401407003e+03	-3.733745838666398166733051411370e-04	7.140668840221901846141566716497e-05	0.000000000000000000000000000000e+00
-4.829064799950666383665520697832e+03	-3.737585267600373041367578519356e-04	7.200367866380089250377682930093e-05	0.000000000000000000000000000000e+00
-4.828964799950666019867639988661e+03	-3.741415941641438105969008631746e-04	7.259939489840702535067978873329e-05	0.000000000000000000000000000000e+00
-4.828864799950665656069759279490e+03	-3.745237781751072298278004701899e-04	7.319383232888498848258546081169e-05	0.000000000000000000000000000000e+00
-4.828764799950665292271878570318e+03	-3.749050708834364116842086112058e-04	7.378698620589700446145697831923e-05	0.000000000000000000000000000000e+00
-4.828664799950664928473997861147e+03	-3.752854643741476920251742832590e-04	7.437885180799456714528100631512e-05	0.000000000000000000000000000000e+00
-4.828564799950664564676117151976e+03	-3.756649507269116394780894552241e-04	7.496942444169238427623125353705e-05	0.000000000000000000000000000000e+00
-4.828464799950664200878236442804e+03	-3.760435220162001274633867264896e-04	7.555869944154180507280005318904e-05	0.000000000000000000000000000000e+00
-4.828364799950663837080355733633e+03	-3.764211703114336230596714827357e-04	7.614667217020359730062645242654e-05	0.000000000000000000000000000000e+00
-4.828264799950663473282475024462e+03	-3.767978876771289637598316701883e-04	7.673333801852020934729237122696e-05	0.000000000000000000000000000000e+00
-4.828164799950663109484594315290e+03	-3.771736661730470258069303213233e-04	7.731869240558740888086958209513e-05	0.000000000000000000000000000000e+00
-4.828064799950662745686713606119e+03	-3.775484978543412056817274446985e-04	7.790273077882528453969035453497e-05	0.000000000000000000000000000000e+00
-4.827964799950662381888832896948e+03	-3.779223747717057389598760419602e-04	7.848544861404869196850470070004e-05	0.000000000000000000000000000000e+00
-4.827864799950662018090952187777e+03	-3.782952889715246154803129918776e-04	7.906684141553714420102422222314e-05	0.000000000000000000000000000000e+00
-4.827764799950661654293071478605e+03	-3.786672324960204403035413101009e-04	7.964690471610402441610815360562e-05	0.000000000000000000000000000000e+00
-4.827664799950661290495190769434e+03	-3.790381973834038909811072759481e-04	8.022563407716524304033600678565e-05	0.000000000000000000000000000000e+00
-4.827564799950660926697310060263e+03	-3.794081756680233374554034320170e-04	8.080302508880731209191250474788e-05	0.000000000000000000000000000000e+00
-4.827464799950660562899429351091e+03	-3.797771593805145703796888323467e-04	8.137907336985476900326902383043e-05	0.000000000000000000000000000000e+00
-4.827364799950660199101548641920e+03	-3.801451405479511799594127818835e-04	8.195377456793699057994301293562e-05	0.000000000000000000000000000000e+00
-4.827264799950659835303667932749e+03	-3.805121111939946095328868302943e-04	8.252712435955450551595263819493e-05	0.000000000000000000000000000000e+00
-4.827164799950659471505787223577e+03	-3.808780633390450765136947541833e-04	8.309911845014456152017784384967e-05	0.000000000000000000000000000000e+00
-4.827064799950659107707906514406e+03	-3.812429890003924391229939150350e-04	8.366975257414616389418232644815e-05	0.000000000000000000000000000000e+00
-4.826964799950658743910025805235e+03	-3.816068801923672257521424899807e-04	8.423902249506446358873201774031e-05	0.000000000000000000000000000000e+00
-4.826864799950658380112145096064e+03	-3.819697289264922606365215695945e-04	8.480692400553461671175448088889e-05	0.000000000000000000000000000000e+00
-4.826764799950658016314264386892e+03	-3.823315272116341268990313828624e-04	8.537345292738489864730472289622e-05	0.000000000000000000000000000000e+00
-4.826664799950657652516383677721e+03	-3.826922670541552259047823891791e-04	8.593860511169930317849907641659e-05	0.000000000000000000000000000000e+00
-4.826564799950657288718502968550e+03	-3.830519404580658366157863703449e-04	8.650237643887949108914559026573e-05	0.000000000000000000000000000000e+00
-4.826464799950656924920622259378e+03	-3.834105394251766086265165167646e-04	8.706476281870611534912524076546e-05	0.000000000000000000000000000000e+00
-4.826364799950656561122741550207e+03	-3.837680559552510551994675136456e-04	8.762576019039956354110543212954e-05	0.000000000000000000000000000000e+00
-4.826264799950656197324860841036e+03	-3.841244820461585884018018699493e-04	8.818536452268002266089569340934e-05	0.000000000000000000000000000000e+00
-4.826164799950655833526980131865e+03	-3.844798096940275000318876230665e-04	8.874357181382694760660850841205e-05	0.000000000000000000000000000000e+00
-4.826064799950655469729099422693e+03	-3.848340308933983220165964134196e-04	8.930037809173790625157096645381e-05	0.000000000000000000000000000000e+00
-4.825964799950655105931218713522e+03	-3.851871376373773494389274318905e-04	8.985577941398681465351439001665e-05	0.000000000000000000000000000000e+00
-4.825864799950654742133338004351e+03	-3.855391219177904346161744886246e-04	9.040977186788153529498762717154e-05	0.000000000000000000000000000000e+00
-4.825764799950654378335457295179e+03	-3.858899757253370522286362032105e-04	9.096235157052082480246685269876e-05	0.000000000000000000000000000000e+00
-4.825664799950654014537576586008e+03	-3.862396910497444186584348191360e-04	9.151351466885068535427050218090e-05	0.000000000000000000000000000000e+00
-4.825564799950653650739695876837e+03	-3.865882598799219365889867638941e-04	9.206325733972003846211640265551e-05	0.000000000000000000000000000000e+00
-4.825464799950653286941815167665e+03	-3.869356742041158564449077061909e-04	9.261157578993585665159266051560e-05	0.000000000000000000000000000000e+00
-4.825364799950652923143934458494e+03	-3.872819260100640462521348617031e-04	9.315846625631752264858065348818e-05	0.000000000000000000000000000000e+00
-4.825264799950652559346053749323e+03	-3.876270072851510867587010444879e-04	9.370392500575071422722756020462e-05	0.000000000000000000000000000000e+00
-4.825164799950652195548173040152e+03	-3.879709100165635833959432154927e-04	9.424794833524051656387099384915e-05	0.000000000000000000000000000000e+00
-4.825064799950651831750292330980e+03	-3.883136261914455324498196553407e-04	9.479053257196396538482308091744e-05	0.000000000000000000000000000000e+00
-4.824964799950651467952411621809e+03	-3.886551477970540124928788827674e-04	9.533167407332195314537820474143e-05	0.000000000000000000000000000000e+00
-4.824864799950651104154530912638e+03	-3.889954668209148758162285730577e-04	9.587136922699047113499010164261e-05	0.000000000000000000000000000000e+00
-4.824764799950650740356650203466e+03	-3.893345752509790361726993435099e-04	9.640961445097121461367262185149e-05	0.000000000000000000000000000000e+00
-4.824664799950650376558769494295e+03	-3.896724650757784854694654175233e-04	9.694640619364153742709699912439e-05	0.000000000000000000000000000000e+00
-4.824564799950650012760888785124e+03	-3.900091282845826899314256586138e-04	9.748174093380379675796709726399e-05	0.000000000000000000000000000000e+00
-4.824464799950649648963008075953e+03	-3.903445568675552031050191015282e-04	9.801561518073404735609116533723e-05	0.000000000000000000000000000000e+00
-4.824364799950649285165127366781e+03	-3.906787428159105499125836047369e-04	9.854802547423000393198716517773e-05	0.000000000000000000000000000000e+00
-4.824264799950648921367246657610e+03	-3.910116781220709480763886300991e-04	9.907896838465850210698332434234e-05	0.000000000000000000000000000000e+00
-4.824164799950648557569365948439e+03	-3.913433547798234632235370167308e-04	9.960844051300217331674363707705e-05	0.000000000000000000000000000000e+00
-4.824064799950648193771485239267e+03	-3.916737647844773808313012519733e-04	1.001364384909055911662342785995e-04	0.000000000000000000000000000000e+00
-4.823964799950647829973604530096e+03	-3.920029001330215781724597423619e-04	1.006629589807206317381149673906e-04	0.000000000000000000000000000000e+00
-4.823864799950647466175723820925e+03	-3.923307528242820588909589574200e-04	1.011879986755513189050983968720e-04	0.000000000000000000000000000000e+00
-4.823764799950647102377843111753e+03	-3.926573148590797044180100705546e-04	1.017115542992979107007889272296e-04	0.000000000000000000000000000000e+00
-4.823664799950646738579962402582e+03	-3.929825782403884048589459698775e-04	1.022336226067003758267992541420e-04	0.000000000000000000000000000000e+00
-4.823564799950646374782081693411e+03	-3.933065349734927561992092748255e-04	1.027542003833812467436178983426e-04	0.000000000000000000000000000000e+00
-4.823464799950646010984200984240e+03	-3.936291770661466248720783411841e-04	1.032732844458877409250102674676e-04	0.000000000000000000000000000000e+00
-4.823364799950645647186320275068e+03	-3.939504965287312786455242719086e-04	1.037908716417332858012248508750e-04	0.000000000000000000000000000000e+00
-4.823264799950645283388439565897e+03	-3.942704853744140054000455464234e-04	1.043069588494383389707872988872e-04	0.000000000000000000000000000000e+00
-4.823164799950644919590558856726e+03	-3.945891356193066776963940256451e-04	1.048215429785705985485724789363e-04	0.000000000000000000000000000000e+00
-4.823064799950644555792678147554e+03	-3.949064392826245883938440783822e-04	1.053346209697845358875187282699e-04	0.000000000000000000000000000000e+00
-4.822964799950644191994797438383e+03	-3.952223883868453946886789562853e-04	1.058461897948602100164028350093e-04	0.000000000000000000000000000000e+00
-4.822864799950643828196916729212e+03	-3.955369749578680621526771687968e-04	1.063562464567414857664201521814e-04	0.000000000000000000000000000000e+00
-4.822764799950643464399036020041e+03	-3.958501910251721340322506037523e-04	1.068647879895735878239340643781e-04	0.000000000000000000000000000000e+00
-4.822664799950643100601155310869e+03	-3.961620286219770005475826479824e-04	1.073718114587399636043404949071e-04	0.000000000000000000000000000000e+00
-4.822564799950642736803274601698e+03	-3.964724797854013308220921807390e-04	1.078773139608984549470474534338e-04	0.000000000000000000000000000000e+00
-4.822464799950642373005393892527e+03	-3.967815365566225590220061913982e-04	1.083812926240168734992597165956e-04	0.000000000000000000000000000000e+00
-4.822364799950642009207513183355e+03	-3.970891909810366415464755185383e-04	1.088837446074078171582427687625e-04	0.000000000000000000000000000000e+00
-4.822264799950641645409632474184e+03	-3.973954351084177600075819647429e-04	1.093846671017629444125005000465e-04	0.000000000000000000000000000000e+00
-4.822164799950641281611751765013e+03	-3.977002609930781326305626599549e-04	1.098840573291864490838506962511e-04	0.000000000000000000000000000000e+00
-4.822064799950640917813871055841e+03	-3.980036606940281509146861704806e-04	1.103819125432279116532513496551e-04	0.000000000000000000000000000000e+00
-4.821964799950640554015990346670e+03	-3.983056262751364078739113594452e-04	1.108782300289145271703777906325e-04	0.000000000000000000000000000000e+00
-4.821864799950640190218109637499e+03	-3.986061498052897804876548715214e-04	1.113730071027825742216790794181e-04	0.000000000000000000000000000000e+00
-4.821764799950639826420228928328e+03	-3.989052233585538374122103633113e-04	1.118662411129083011397666869158e-04	0.000000000000000000000000000000e+00
-4.821664799950639462622348219156e+03	-3.992028390143331382719504851764e-04	1.123579294389380397187552795835e-04	0.000000000000000000000000000000e+00
-4.821564799950639098824467509985e+03	-3.994989888575318040010719844446e-04	1.128480694921177632759901054982e-04	0.000000000000000000000000000000e+00
-4.821464799950638735026586800814e+03	-3.997936649787139245550149357911e-04	1.133366587153218315621450162922e-04	0.000000000000000000000000000000e+00
-4.821364799950638371228706091642e+03	-4.000868594742642918825337172706e-04	1.138236945830811800177070902684e-04	0.000000000000000000000000000000e+00
-4.821264799950638007430825382471e+03	-4.003785644465491328977679863499e-04	1.143091746016107771929948278000e-04	0.000000000000000000000000000000e+00
-4.821164799950637643632944673300e+03	-4.006687720040768424523136559401e-04	1.147930963088363638842370750837e-04	0.000000000000000000000000000000e+00
-4.821064799950637279835063964128e+03	-4.009574742616588789376197432546e-04	1.152754572744206230635113930028e-04	0.000000000000000000000000000000e+00
-4.820964799950636916037183254957e+03	-4.012446633405707140974938429423e-04	1.157562550997885366570530618624e-04	0.000000000000000000000000000000e+00
-4.820864799950636552239302545786e+03	-4.015303313687127286304989759458e-04	1.162354874181522002224778433721e-04	0.000000000000000000000000000000e+00
-4.820764799950636188441421836615e+03	-4.018144704807715414732194325609e-04	1.167131518945348244743753785002e-04	0.000000000000000000000000000000e+00
-4.820664799950635824643541127443e+03	-4.020970728183808511925489970196e-04	1.171892462257941404987077183009e-04	0.000000000000000000000000000000e+00
-4.820564799950635460845660418272e+03	-4.023781305302827652689567905497e-04	1.176637681406451137883228952319e-04	0.000000000000000000000000000000e+00
-4.820464799950635097047779709101e+03	-4.026576357724891293797531144349e-04	1.181367153996819264420020667572e-04	0.000000000000000000000000000000e+00
-4.820364799950634733249898999929e+03	-4.029355807084426398419207959734e-04	1.186080857953993359472574797842e-04	0.000000000000000000000000000000e+00
-4.820264799950634369452018290758e+03	-4.032119575091783355257069043631e-04	1.190778771522133156791911634542e-04	0.000000000000000000000000000000e+00
-4.820164799950634005654137581587e+03	-4.034867583534848729277799694870e-04	1.195460873264810042204686624245e-04	0.000000000000000000000000000000e+00
-4.820064799950633641856256872416e+03	-4.037599754280660722949303220730e-04	1.200127142065199635024078106404e-04	0.000000000000000000000000000000e+00
-4.819964799950633278058376163244e+03	-4.040316009277023011174445610294e-04	1.204777557126268270823454820118e-04	0.000000000000000000000000000000e+00
-4.819864799950632914260495454073e+03	-4.043016270554120202528058936053e-04	1.209412097970951623744292890983e-04	0.000000000000000000000000000000e+00
-4.819764799950632550462614744902e+03	-4.045700460226132758392858512764e-04	1.214030744442326688065786344239e-04	0.000000000000000000000000000000e+00
-4.819664799950632186664734035730e+03	-4.048368500492854080499705027307e-04	1.218633476703777254561422704882e-04	0.000000000000000000000000000000e+00
-4.819564799950631822866853326559e+03	-4.051020313641304345861349212043e-04	1.223220275239152339541437441994e-04	0.000000000000000000000000000000e+00
-4.819464799950631459068972617388e+03	-4.053655822047347594312693974672e-04	1.227791120852917295530604135934e-04	0.000000000000000000000000000000e+00
-4.819364799950631095271091908216e+03	-4.056274948177308273949970285344e-04	1.232345994670299229884619096609e-04	0.000000000000000000000000000000e+00
-4.819264799950630731473211199045e+03	-4.058877614589588328670999306524e-04	1.236884878137423343213291415665e-04	0.000000000000000000000000000000e+00
-4.819164799950630367675330489874e+03	-4.061463743936282117311109551849e-04	1.241407753021444930995043076649e-04	0.000000000000000000000000000000e+00
-4.819064799950630003877449780703e+03	-4.064033258964794585385571501490e-04	1.245914601410672711574029181136e-04	0.000000000000000000000000000000e+00
-4.818964799950629640079569071531e+03	-4.066586082519457268427687246515e-04	1.250405405714685648944223261836e-04	0.000000000000000000000000000000e+00
-4.818864799950629276281688362360e+03	-4.069122137543145379529052618750e-04	1.254880148664442999269924561290e-04	0.000000000000000000000000000000e+00
-4.818764799950628912483807653189e+03	-4.071641347078893812677646835141e-04	1.259338813312387581142687276170e-04	0.000000000000000000000000000000e+00
-4.818664799950628548685926944017e+03	-4.074143634271515856601353355870e-04	1.263781383032541727473585524422e-04	0.000000000000000000000000000000e+00
-4.818564799950628184888046234846e+03	-4.076628922369217029701704557709e-04	1.268207841520596732172443399378e-04	0.000000000000000000000000000000e+00
-4.818464799950627821090165525675e+03	-4.079097134725214335998488834889e-04	1.272618172793995249512943868098e-04	0.000000000000000000000000000000e+00
-4.818364799950627457292284816504e+03	-4.081548194799351184265667757955e-04	1.277012361192005561981444028419e-04	0.000000000000000000000000000000e+00
-4.818264799950627093494404107332e+03	-4.083982026159713933470551960880e-04	1.281390391375791511317100423994e-04	0.000000000000000000000000000000e+00
-4.818164799950626729696523398161e+03	-4.086398552484247354010804542668e-04	1.285752248328472671732441989789e-04	0.000000000000000000000000000000e+00
-4.818064799950626365898642688990e+03	-4.088797697562372257355789439970e-04	1.290097917355179373173623691429e-04	0.000000000000000000000000000000e+00
-4.817964799950626002100761979818e+03	-4.091179385296598246778143614932e-04	1.294427384083100406216015887395e-04	0.000000000000000000000000000000e+00
-4.817864799950625638302881270647e+03	-4.093543539704141889096211670562e-04	1.298740634461523408595129414067e-04	0.000000000000000000000000000000e+00
-4.817764799950625274505000561476e+03	-4.095890084918538923304531795822e-04	1.303037654761867662322333272229e-04	0.000000000000000000000000000000e+00
-4.817664799950624910707119852304e+03	-4.098218945191261348114097895490e-04	1.307318431577712282941339250186e-04	0.000000000000000000000000000000e+00
-4.817564799950624546909239143133e+03	-4.100530044893329088481759292506e-04	1.311582951824814650965134177341e-04	0.000000000000000000000000000000e+00
-4.817464799950624183111358433962e+03	-4.102823308516925456847224129575e-04	1.315831202741123422302049750243e-04	0.000000000000000000000000000000e+00
-4.817364799950623819313477724791e+03	-4.105098660677009361763545314261e-04	1.320063171886784491367711202869e-04	0.000000000000000000000000000000e+00
-4.817264799950623455515597015619e+03	-4.107356026112928600729778949585e-04	1.324278847144139093731235456985e-04	0.000000000000000000000000000000e+00
-4.817164799950623091717716306448e+03	-4.109595329690031526720384036366e-04	1.328478216717716758801109966370e-04	0.000000000000000000000000000000e+00
-4.817064799950622727919835597277e+03	-4.111816496401278714714622175563e-04	1.332661269134218775742062312872e-04	0.000000000000000000000000000000e+00
-4.816964799950622364121954888105e+03	-4.114019451368855170327043513367e-04	1.336827993242496780482153617697e-04	0.000000000000000000000000000000e+00
-4.816864799950622000324074178934e+03	-4.116204119845778201629282744278e-04	1.340978378213523211203578311412e-04	0.000000000000000000000000000000e+00
-4.816764799950621636526193469763e+03	-4.118370427217509627780545056197e-04	1.345112413540355529670972112299e-04	0.000000000000000000000000000000e+00
-4.816664799950621272728312760592e+03	-4.120518299003563108748315890750e-04	1.349230089038092582093969484802e-04	0.000000000000000000000000000000e+00
-4.816564799950620908930432051420e+03	-4.122647660859113101332329431870e-04	1.353331394843824996877812427698e-04	0.000000000000000000000000000000e+00
-4.816464799950620545132551342249e+03	-4.124758438576602730986364608867e-04	1.357416321416577179807122499611e-04	0.000000000000000000000000000000e+00
-4.816364799950620181334670633078e+03	-4.126850558087348953134609885751e-04	1.361484859537244430319896659753e-04	0.000000000000000000000000000000e+00
-4.816264799950619817536789923906e+03	-4.128923945463149882892373021548e-04	1.365537000308520571012493860508e-04	0.000000000000000000000000000000e+00
-4.816164799950619453738909214735e+03	-4.130978526917889414281359616865e-04	1.369572735154820969285388576608e-04	0.000000000000000000000000000000e+00
-4.816064799950619089941028505564e+03	-4.133014228809141297343865417702e-04	1.373592055822196885371544450294e-04	0.000000000000000000000000000000e+00
-4.815964799950618726143147796392e+03	-4.135030977639771046852623648249e-04	1.377594954378243044101209902053e-04	0.000000000000000000000000000000e+00
-4.815864799950618362345267087221e+03	-4.137028700059540561526083557453e-04	1.381581423211999243554765071096e-04	0.000000000000000000000000000000e+00
-4.815764799950617998547386378050e+03	-4.139007322866706780131740295303e-04	1.385551455033844103249818235923e-04	0.000000000000000000000000000000e+00
-4.815664799950617634749505668879e+03	-4.140966773009623048094896002880e-04	1.389505042875381493963637957734e-04	0.000000000000000000000000000000e+00
-4.815564799950617270951624959707e+03	-4.142906977588338315703075931395e-04	1.393442180089321546544722796312e-04	0.000000000000000000000000000000e+00
-4.815464799950616907153744250536e+03	-4.144827863856195252108272075731e-04	1.397362860349352445005904899133e-04	0.000000000000000000000000000000e+00
-4.815364799950616543355863541365e+03	-4.146729359221425648823755594208e-04	1.401267077650007069657134284313e-04	0.000000000000000000000000000000e+00
-4.815264799950616179557982832193e+03	-4.148611391248747991625234199375e-04	1.405154826306522321873598846409e-04	0.000000000000000000000000000000e+00
-4.815164799950615815760102123022e+03	-4.150473887660959611441147121269e-04	1.409026100954690317347550720939e-04	0.000000000000000000000000000000e+00
-4.815064799950615451962221413851e+03	-4.152316776340532629950563769938e-04	1.412880896550703616228183978620e-04	0.000000000000000000000000000000e+00
-4.814964799950615088164340704679e+03	-4.154139985331203942069133727699e-04	1.416719208370993405947391163835e-04	0.000000000000000000000000000000e+00
-4.814864799950614724366459995508e+03	-4.155943442839566282637209226891e-04	1.420541032012061178832484920065e-04	0.000000000000000000000000000000e+00
-4.814764799950614360568579286337e+03	-4.157727077236657666804708899377e-04	1.424346363390301465050996609918e-04	0.000000000000000000000000000000e+00
-4.814664799950613996770698577166e+03	-4.159490817059549204112722797788e-04	1.428135198741819686645698750382e-04	0.000000000000000000000000000000e+00
-4.814564799950613632972817867994e+03	-4.161234591012931828372944931260e-04	1.431907534622242693204963170928e-04	0.000000000000000000000000000000e+00
-4.814464799950613269174937158823e+03	-4.162958327970701401243847072919e-04	1.435663367906520894966282408944e-04	0.000000000000000000000000000000e+00
-4.814364799950612905377056449652e+03	-4.164661956977541647402507596354e-04	1.439402695788724974908928677664e-04	0.000000000000000000000000000000e+00
-4.814264799950612541579175740480e+03	-4.166345407250507631817526554840e-04	1.443125515781835011431405435545e-04	0.000000000000000000000000000000e+00
-4.814164799950612177781295031309e+03	-4.168008608180604900213250818553e-04	1.446831825717522824765320921259e-04	0.000000000000000000000000000000e+00
-4.814064799950611813983414322138e+03	-4.169651489334369161635085454520e-04	1.450521623745927005024597411520e-04	0.000000000000000000000000000000e+00
-4.813964799950611450185533612967e+03	-4.171273980455444344711546378335e-04	1.454194908335421435041645565889e-04	0.000000000000000000000000000000e+00
-4.813864799950611086387652903795e+03	-4.172876011466156859208709306586e-04	1.457851678272375952737788251667e-04	0.000000000000000000000000000000e+00
-4.813764799950610722589772194624e+03	-4.174457512469090941786831194804e-04	1.461491932660911592482821941275e-04	0.000000000000000000000000000000e+00
-4.813664799950610358791891485453e+03	-4.176018413748660207049367976140e-04	1.465115670922647423887741346960e-04	0.000000000000000000000000000000e+00
-4.813564799950609994994010776281e+03	-4.177558645772679198591992300038e-04	1.468722892796441156434972263867e-04	0.000000000000000000000000000000e+00
-4.813464799950609631196130067110e+03	-4.179078139193931687445093814404e-04	1.472313598338122696794483257321e-04	0.000000000000000000000000000000e+00
-4.813364799950609267398249357939e+03	-4.180576824851737886314106962260e-04	1.475887787920220387775233072958e-04	0.000000000000000000000000000000e+00
-4.813264799950608903600368648767e+03	-4.182054633773519495415493807400e-04	1.479445462231681284164669376580e-04	0.000000000000000000000000000000e+00
-4.813164799950608539802487939596e+03	-4.183511497176363664110554374531e-04	1.482986622277583297051933852728e-04	0.000000000000000000000000000000e+00
-4.813064799950608176004607230425e+03	-4.184947346468584242033805775662e-04	1.486511269378840832938032390231e-04	0.000000000000000000000000000000e+00
-4.812964799950607812206726521254e+03	-4.186362113251280319715930122726e-04	1.490019405171903927632970354722e-04	0.000000000000000000000000000000e+00
-4.812864799950607448408845812082e+03	-4.187755729319895311307808682955e-04	1.493511031608450061788223584003e-04	0.000000000000000000000000000000e+00
-4.812764799950607084610965102911e+03	-4.189128126665771700495866092240e-04	1.496986150955069200165631349009e-04	0.000000000000000000000000000000e+00
-4.812664799950606720813084393740e+03	-4.190479237477704702215242082985e-04	1.500444765792941512541625037613e-04	0.000000000000000000000000000000e+00
-4.812564799950606357015203684568e+03	-4.191808994143494298059704483705e-04	1.503886879017508860448965046785e-04	0.000000000000000000000000000000e+00
-4.812464799950605993217322975397e+03	-4.193117329251494019085044762107e-04	1.507312493838138965553813397591e-04	0.000000000000000000000000000000e+00
-4.812364799950605629419442266226e+03	-4.194404175592157560208128597168e-04	1.510721613777782801769228315791e-04	0.000000000000000000000000000000e+00
-4.812264799950605265621561557055e+03	-4.195669466159584852504860208455e-04	1.514114242672624397953451413912e-04	0.000000000000000000000000000000e+00
-4.812164799950604901823680847883e+03	-4.196913134153065425002715471692e-04	1.517490384671725490647875567163e-04	0.000000000000000000000000000000e+00
-4.812064799950604538025800138712e+03	-4.198135112978617429664585092297e-04	1.520850044236661503197632905326e-04	0.000000000000000000000000000000e+00
-4.811964799950604174227919429541e+03	-4.199335336250526666372617778933e-04	1.524193226141151019659147891616e-04	0.000000000000000000000000000000e+00
-4.811864799950603810430038720369e+03	-4.200513737792883439507718446038e-04	1.527519935470679566646284852638e-04	0.000000000000000000000000000000e+00
-4.811764799950603446632158011198e+03	-4.201670251641115077720356474344e-04	1.530830177622114721559115624316e-04	0.000000000000000000000000000000e+00
-4.811664799950603082834277302027e+03	-4.202804812043518453701373971398e-04	1.534123958303316070852367891675e-04	0.000000000000000000000000000000e+00
-4.811564799950602719036396592855e+03	-4.203917353462787625043017847304e-04	1.537401283532737307838123008707e-04	0.000000000000000000000000000000e+00
-4.811464799950602355238515883684e+03	-4.205007810577541475099971890472e-04	1.540662159639021554224935783850e-04	0.000000000000000000000000000000e+00
-4.811364799950601991440635174513e+03	-4.206076118283848101243871386856e-04	1.543906593260589905393376231046e-04	0.000000000000000000000000000000e+00
-4.811264799950601627642754465342e+03	-4.207122211696744324208041554414e-04	1.547134591345223470458536407790e-04	0.000000000000000000000000000000e+00
-4.811164799950601263844873756170e+03	-4.208146026151756823735494705829e-04	1.550346161149638093967872976009e-04	0.000000000000000000000000000000e+00
-4.811064799950600900046993046999e+03	-4.209147497206418395317151226465e-04	1.553541310239053385537644214054e-04	0.000000000000000000000000000000e+00
-4.810964799950600536249112337828e+03	-4.210126560641780412222456853044e-04	1.556720046486752533770880901898e-04	0.000000000000000000000000000000e+00
-4.810864799950600172451231628656e+03	-4.211083152463925287529999952341e-04	1.559882378073638325467753507070e-04	0.000000000000000000000000000000e+00
-4.810764799950599808653350919485e+03	-4.212017208905474599349438857843e-04	1.563028313487779678066930122426e-04	0.000000000000000000000000000000e+00
-4.810664799950599444855470210314e+03	-4.212928666427095589740170478166e-04	1.566157861523953564227701340528e-04	0.000000000000000000000000000000e+00
-4.810564799950599081057589501143e+03	-4.213817461719003326821308963446e-04	1.569271031283178533845268365354e-04	0.000000000000000000000000000000e+00
-4.810464799950598717259708791971e+03	-4.214683531702461782679491886228e-04	1.572367832172242544004625575127e-04	0.000000000000000000000000000000e+00
-4.810364799950598353461828082800e+03	-4.215526813531281658670168965841e-04	1.575448273903222928468692565218e-04	0.000000000000000000000000000000e+00
-4.810264799950597989663947373629e+03	-4.216347244593314416011287093511e-04	1.578512366493001217206126884918e-04	0.000000000000000000000000000000e+00
-4.810164799950597625866066664457e+03	-4.217144762511945222174802871962e-04	1.581560120262769282301756890163e-04	0.000000000000000000000000000000e+00
-4.810064799950597262068185955286e+03	-4.217919305147580476267332727502e-04	1.584591545837530333906695290125e-04	0.000000000000000000000000000000e+00
-4.809964799950596898270305246115e+03	-4.218670810599135334410803022109e-04	1.587606654145592055722702173881e-04	0.000000000000000000000000000000e+00
-4.809864799950596534472424536943e+03	-4.219399217205516356213323980739e-04	1.590605456418054319475685609575e-04	0.000000000000000000000000000000e+00
-4.809764799950596170674543827772e+03	-4.220104463547101982835718647635e-04	1.593587964188288767872908602286e-04	0.000000000000000000000000000000e+00
-4.809664799950595806876663118601e+03	-4.220786488447218678249361900612e-04	1.596554189291411892347161138872e-04	0.000000000000000000000000000000e+00
-4.809564799950595443078782409430e+03	-4.221445230973615986291846979839e-04	1.599504143863752960840612926674e-04	0.000000000000000000000000000000e+00
-4.809464799950595079280901700258e+03	-4.222080630439937793015048317358e-04	1.602437840342313271971286248174e-04	0.000000000000000000000000000000e+00
-4.809364799950594715483020991087e+03	-4.222692626407189252224494424581e-04	1.605355291464219988188666388140e-04	0.000000000000000000000000000000e+00
-4.809264799950594351685140281916e+03	-4.223281158685202084715482051536e-04	1.608256510266172379514104662235e-04	0.000000000000000000000000000000e+00
-4.809164799950593987887259572744e+03	-4.223846167334096082801586646838e-04	1.611141510083882375219815896727e-04	0.000000000000000000000000000000e+00
-4.809064799950593624089378863573e+03	-4.224387592665737362236655361158e-04	1.614010304551508068193754752429e-04	0.000000000000000000000000000000e+00
-4.808964799950593260291498154402e+03	-4.224905375245193361530282594174e-04	1.616862907601080171990370892843e-04	0.000000000000000000000000000000e+00
-4.808864799950592896493617445230e+03	-4.225399455892185672858940570507e-04	1.619699333461922785819958603426e-04	0.000000000000000000000000000000e+00
-4.808764799950592532695736736059e+03	-4.225869775682536909865161245392e-04	1.622519596660066299072255890934e-04	0.000000000000000000000000000000e+00
-4.808664799950592168897856026888e+03	-4.226316275949617033355631967595e-04	1.625323712017654603778638033873e-04	0.000000000000000000000000000000e+00
-4.808564799950591805099975317717e+03	-4.226738898285784798089514957553e-04	1.628111694652345801861276219924e-04	0.000000000000000000000000000000e+00
-4.808464799950591441302094608545e+03	-4.227137584543826489061335571762e-04	1.630883559976705322967088784836e-04	0.000000000000000000000000000000e+00
-4.808364799950591077504213899374e+03	-4.227512276838389778874094382388e-04	1.633639323697593892341373145172e-04	0.000000000000000000000000000000e+00
-4.808264799950590713706333190203e+03	-4.227862917547417043011293014132e-04	1.636379001815547367185144089774e-04	0.000000000000000000000000000000e+00
-4.808164799950590349908452481031e+03	-4.228189449313571627794838825309e-04	1.639102610624151423052152765081e-04	0.000000000000000000000000000000e+00
-4.808064799950589986110571771860e+03	-4.228491815045663034140777103431e-04	1.641810166709409192931784504665e-04	0.000000000000000000000000000000e+00
-4.807964799950589622312691062689e+03	-4.228769957920068306607419561516e-04	1.644501686949101587967292381620e-04	0.000000000000000000000000000000e+00
-4.807864799950589258514810353518e+03	-4.229023821382148543533696649632e-04	1.647177188512142739264254576170e-04	0.000000000000000000000000000000e+00
-4.807764799950588894716929644346e+03	-4.229253349147662154570992409930e-04	1.649836688857927308182738102005e-04	0.000000000000000000000000000000e+00
-4.807664799950588530919048935175e+03	-4.229458485204176491911720603412e-04	1.652480205735672104568056983709e-04	0.000000000000000000000000000000e+00
-4.807564799950588167121168226004e+03	-4.229639173812472976304865923680e-04	1.655107757183751470819038642546e-04	0.000000000000000000000000000000e+00
-4.807464799950587803323287516832e+03	-4.229795359507949512566093996924e-04	1.657719361529025347591626005084e-04	0.000000000000000000000000000000e+00
-4.807364799950587439525406807661e+03	-4.229926987102020194582430168140e-04	1.660315037386162189542160305677e-04	0.000000000000000000000000000000e+00
-4.807264799950587075727526098490e+03	-4.230034001683509589306075859838e-04	1.662894803656953478503827126289e-04	0.000000000000000000000000000000e+00
-4.807164799950586711929645389318e+03	-4.230116348620044310242793716981e-04	1.665458679529623628803869372916e-04	0.000000000000000000000000000000e+00
-4.807064799950586348131764680147e+03	-4.230173973559440796232689052658e-04	1.668006684478133387367765338993e-04	0.000000000000000000000000000000e+00
-4.806964799950585984333883970976e+03	-4.230206822431088211321215108995e-04	1.670538838261475102307113127509e-04	0.000000000000000000000000000000e+00
-4.806864799950585620536003261805e+03	-4.230214841447328092023660861543e-04	1.673055160922963383648282009730e-04	0.000000000000000000000000000000e+00
-4.806764799950585256738122552633e+03	-4.230197977104830741983121367156e-04	1.675555672789518716746942628149e-04	0.000000000000000000000000000000e+00
-4.806664799950584892940241843462e+03	-4.230156176185965121415433198848e-04	1.678040394470944841540105407773e-04	0.000000000000000000000000000000e+00
-4.806564799950584529142361134291e+03	-4.230089385760169278655196123395e-04	1.680509346859199355534580933025e-04	0.000000000000000000000000000000e+00
-4.806464799950584165344480425119e+03	-4.229997553185312108084414894904e-04	1.682962551127658353683491654351e-04	0.000000000000000000000000000000e+00
-4.806364799950583801546599715948e+03	-4.229880626109052397555709834620e-04	1.685400028730375376201378045948e-04	0.000000000000000000000000000000e+00
-4.806264799950583437748719006777e+03	-4.229738552470196791613354925232e-04	1.687821801401332495913554243572e-04	0.000000000000000000000000000000e+00
-4.806164799950583073950838297606e+03	-4.229571280500048538995849778388e-04	1.690227891153686255645144376203e-04	0.000000000000000000000000000000e+00
-4.806064799950582710152957588434e+03	-4.229378758723756240138491602210e-04	1.692618320279007642498170227441e-04	0.000000000000000000000000000000e+00
-4.805964799950582346355076879263e+03	-4.229160935961656089462912255783e-04	1.694993111346514201662888376987e-04	0.000000000000000000000000000000e+00
-4.805864799950581982557196170092e+03	-4.228917761330611949262270332639e-04	1.697352287202298084470980521488e-04	0.000000000000000000000000000000e+00
-4.805764799950581618759315460920e+03	-4.228649184245348376272322088454e-04	1.699695870968545693881907032718e-04	0.000000000000000000000000000000e+00
-4.805664799950581254961434751749e+03	-4.228355154419782021939233640495e-04	1.702023886042752451059484330997e-04	0.000000000000000000000000000000e+00
-4.805564799950580891163554042578e+03	-4.228035621868346527474358254040e-04	1.704336356096931598836513588324e-04	0.000000000000000000000000000000e+00
-4.805464799950580527365673333406e+03	-4.227690536907315250504668657783e-04	1.706633305076815415764202032989e-04	0.000000000000000000000000000000e+00
-4.805364799950580163567792624235e+03	-4.227319850156117486510154446222e-04	1.708914757201051280201264948033e-04	0.000000000000000000000000000000e+00
-4.805264799950579799769911915064e+03	-4.226923512538653063957960753783e-04	1.711180736960391500240535878063e-04	0.000000000000000000000000000000e+00
-4.805164799950579435972031205893e+03	-4.226501475284599350021319530413e-04	1.713431269116877180523628165787e-04	0.000000000000000000000000000000e+00
-4.805064799950579072174150496721e+03	-4.226053689930714461590877117914e-04	1.715666378703015312792018454147e-04	0.000000000000000000000000000000e+00
-4.804964799950578708376269787550e+03	-4.225580108322139392083849340764e-04	1.717886091020949632275638396806e-04	0.000000000000000000000000000000e+00
-4.804864799950578344578389078379e+03	-4.225080682613690922534710470160e-04	1.720090431641626595171690183861e-04	0.000000000000000000000000000000e+00
-4.804764799950577980780508369207e+03	-4.224555365271152364281537217039e-04	1.722279426403954579859884033155e-04	0.000000000000000000000000000000e+00
-4.804664799950577616982627660036e+03	-4.224004109072559422742576540344e-04	1.724453101413956311854097647185e-04	0.000000000000000000000000000000e+00
-4.804564799950577253184746950865e+03	-4.223426867109482808586295998765e-04	1.726611483043916138793716363864e-04	0.000000000000000000000000000000e+00
-4.804464799950576889386866241693e+03	-4.222823592788302175284054218452e-04	1.728754597931521342323024637011e-04	0.000000000000000000000000000000e+00
-4.804364799950576525588985532522e+03	-4.222194239831481140864943846225e-04	1.730882472978996673707019482435e-04	0.000000000000000000000000000000e+00
-4.804264799950576161791104823351e+03	-4.221538762278832009749995890502e-04	1.732995135352234010537447739253e-04	0.000000000000000000000000000000e+00
-4.804164799950575797993224114180e+03	-4.220857114488779952485297819464e-04	1.735092612479914424023635932670e-04	0.000000000000000000000000000000e+00
-4.804064799950575434195343405008e+03	-4.220149251139619596059904260699e-04	1.737174932052626180525173316127e-04	0.000000000000000000000000000000e+00
-4.803964799950575070397462695837e+03	-4.219415127230768361617230244320e-04	1.739242122021975153669387514910e-04	0.000000000000000000000000000000e+00
-4.803864799950574706599581986666e+03	-4.218654698084015465357754504083e-04	1.741294210599690357559043984992e-04	0.000000000000000000000000000000e+00
-4.803764799950574342801701277494e+03	-4.217867919344764414228687865460e-04	1.743331226256723245817553680226e-04	0.000000000000000000000000000000e+00
-4.803664799950573979003820568323e+03	-4.217054746983271706906037934459e-04	1.745353197722340776471688927884e-04	0.000000000000000000000000000000e+00
-4.803564799950573615205939859152e+03	-4.216215137295880113765811358917e-04	1.747360153983213326873979998055e-04	0.000000000000000000000000000000e+00
-4.803464799950573251408059149981e+03	-4.215349046906247620046526147775e-04	1.749352124282496374462619881385e-04	0.000000000000000000000000000000e+00
-4.803364799950572887610178440809e+03	-4.214456432766570948000861562832e-04	1.751329138118905401257791032421e-04	0.000000000000000000000000000000e+00
-4.803264799950572523812297731638e+03	-4.213537252158804742238618068484e-04	1.753291225245787274700931535065e-04	0.000000000000000000000000000000e+00
-4.803164799950572160014417022467e+03	-4.212591462695874249856642368428e-04	1.755238415670183225927164505364e-04	0.000000000000000000000000000000e+00
-4.803064799950571796216536313295e+03	-4.211619022322884747962234985863e-04	1.757170739651888033330123795039e-04	0.000000000000000000000000000000e+00
-4.802964799950571432418655604124e+03	-4.210619889318325550185695416161e-04	1.759088227702502158812658539233e-04	0.000000000000000000000000000000e+00
-4.802864799950571068620774894953e+03	-4.209594022295266965878746123764e-04	1.760990910584479276178304640865e-04	0.000000000000000000000000000000e+00
-4.802764799950570704822894185781e+03	-4.208541380202555090908611568068e-04	1.762878819310166752208635099208e-04	0.000000000000000000000000000000e+00
-4.802664799950570341025013476610e+03	-4.207461922325999009036889830782e-04	1.764751985140841519881377275070e-04	0.000000000000000000000000000000e+00
-4.802564799950569977227132767439e+03	-4.206355608289554198590820544013e-04	1.766610439585739717426038364323e-04	0.000000000000000000000000000000e+00
-4.802464799950569613429252058268e+03	-4.205222398056500518123690390837e-04	1.768454214401080635318125322542e-04	0.000000000000000000000000000000e+00
-4.802364799950569249631371349096e+03	-4.204062251930614228963289935592e-04	1.770283341589085784363588604862e-04	0.000000000000000000000000000000e+00
-4.802264799950568885833490639925e+03	-4.202875130557335680951680512152e-04	1.772097853396990916469144750067e-04	0.000000000000000000000000000000e+00
-4.802164799950568522035609930754e+03	-4.201660994924932119275184927432e-04	1.773897782316053979654452144032e-04	0.000000000000000000000000000000e+00
-4.802064799950568158237729221582e+03	-4.200419806365651817676998280859e-04	1.775683161080556025750165627386e-04	0.000000000000000000000000000000e+00
-4.801964799950567794439848512411e+03	-4.199151526556878753770885026597e-04	1.777454022666797781287301161157e-04	0.000000000000000000000000000000e+00
-4.801864799950567430641967803240e+03	-4.197856117522275358130978695215e-04	1.779210400292090255274651822148e-04	0.000000000000000000000000000000e+00
-4.801764799950567066844087094069e+03	-4.196533541632925263381581615363e-04	1.780952327413739383864255128032e-04	0.000000000000000000000000000000e+00
-4.801664799950566703046206384897e+03	-4.195183761608466837568498508659e-04	1.782679837728025254005997934925e-04	0.000000000000000000000000000000e+00
-4.801564799950566339248325675726e+03	-4.193806740518225091227111356318e-04	1.784392965169176719242988271574e-04	0.000000000000000000000000000000e+00
-4.801464799950565975450444966555e+03	-4.192402441782333284529815653485e-04	1.786091743908339781344435381882e-04	0.000000000000000000000000000000e+00
-4.801364799950565611652564257383e+03	-4.190970829172852366029111692569e-04	1.787776208352540279877124218544e-04	0.000000000000000000000000000000e+00
-4.801264799950565247854683548212e+03	-4.189511866814885532490919661797e-04	1.789446393143641973917656873283e-04	0.000000000000000000000000000000e+00
-4.801164799950564884056802839041e+03	-4.188025519187683573009428616984e-04	1.791102333157298118551659094067e-04	0.000000000000000000000000000000e+00
-4.801064799950564520258922129869e+03	-4.186511751125748044717600482301e-04	1.792744063501898975614839981674e-04	0.000000000000000000000000000000e+00
-4.800964799950564156461041420698e+03	-4.184970527819927401183552895247e-04	1.794371619517513090271559894617e-04	0.000000000000000000000000000000e+00
-4.800864799950563792663160711527e+03	-4.183401814818508241897165866874e-04	1.795985036774823417633079047917e-04	0.000000000000000000000000000000e+00
-4.800764799950563428865280002356e+03	-4.181805578028298972341481043458e-04	1.797584351074058299415486805728e-04	0.000000000000000000000000000000e+00
-4.800664799950563065067399293184e+03	-4.180181783715710211457583511674e-04	1.799169598443916477485682303694e-04	0.000000000000000000000000000000e+00
-4.800564799950562701269518584013e+03	-4.178530398507827609694276205232e-04	1.800740815140487770598665129285e-04	0.000000000000000000000000000000e+00
-4.800464799950562337471637874842e+03	-4.176851389393480330249064369497e-04	1.802298037646168330123963574607e-04	0.000000000000000000000000000000e+00
-4.800364799950561973673757165670e+03	-4.175144723724303025096105113079e-04	1.803841302668569661609571097571e-04	0.000000000000000000000000000000e+00
-4.800264799950561609875876456499e+03	-4.173410369215791847902208289156e-04	1.805370647139423580587735962411e-04	0.000000000000000000000000000000e+00
-4.800164799950561246077995747328e+03	-4.171648293948354503830888706517e-04	1.806886108213482018420431574057e-04	0.000000000000000000000000000000e+00
-4.800064799950560882280115038157e+03	-4.169858466368355420436642155835e-04	1.808387723267410051881248778116e-04	0.000000000000000000000000000000e+00
-4.799964799950560518482234328985e+03	-4.168040855289153871245100280163e-04	1.809875529898676493282400068452e-04	0.000000000000000000000000000000e+00
-4.799864799950560154684353619814e+03	-4.166195429892137762524495503413e-04	1.811349565924436078034887032118e-04	0.000000000000000000000000000000e+00
-4.799764799950559790886472910643e+03	-4.164322159727749288540832317551e-04	1.812809869380410025905409066027e-04	0.000000000000000000000000000000e+00
-4.799664799950559427088592201471e+03	-4.162421014716506250004368627771e-04	1.814256478519758199706435330967e-04	0.000000000000000000000000000000e+00
-4.799564799950559063290711492300e+03	-4.160491965150017409404148427399e-04	1.815689431811949366632474855976e-04	0.000000000000000000000000000000e+00
-4.799464799950558699492830783129e+03	-4.158534981691990799028413317018e-04	1.817108767941623599130596122819e-04	0.000000000000000000000000000000e+00
-4.799364799950558335694950073957e+03	-4.156550035379236065873065353315e-04	1.818514525807451423164429193946e-04	0.000000000000000000000000000000e+00
-4.799264799950557971897069364786e+03	-4.154537097622663021842526198668e-04	1.819906744520987816517848534303e-04	0.000000000000000000000000000000e+00
-4.799164799950557608099188655615e+03	-4.152496140208270978232130143937e-04	1.821285463405520515037250284252e-04	0.000000000000000000000000000000e+00
-4.799064799950557244301307946444e+03	-4.150427135298133743401827189246e-04	1.822650721994913711014596469084e-04	0.000000000000000000000000000000e+00
-4.798964799950556880503427237272e+03	-4.148330055431377573135764968981e-04	1.824002560032447143711226145157e-04	0.000000000000000000000000000000e+00
-4.798864799950556516705546528101e+03	-4.146204873525153699991008249270e-04	1.825341017469650582022433482621e-04	0.000000000000000000000000000000e+00
-4.798764799950556152907665818930e+03	-4.144051562875605983736482240687e-04	1.826666134465131801929010935126e-04	0.000000000000000000000000000000e+00
-4.798664799950555789109785109758e+03	-4.141870097158828803972363541419e-04	1.827977951383402124493904317148e-04	0.000000000000000000000000000000e+00
-4.798564799950555425311904400587e+03	-4.139660450431821158041867381172e-04	1.829276508793694906544746725530e-04	0.000000000000000000000000000000e+00
-4.798464799950555061514023691416e+03	-4.137422597133435337932172437547e-04	1.830561847468780778749875004507e-04	0.000000000000000000000000000000e+00
-4.798364799950554697716142982244e+03	-4.135156512085316933557965768387e-04	1.831834008383777462683483783223e-04	0.000000000000000000000000000000e+00
-4.798264799950554333918262273073e+03	-4.132862170492839415034125316595e-04	1.833093032714954437930460207085e-04	0.000000000000000000000000000000e+00
-4.798164799950553970120381563902e+03	-4.130539547946034378139712472944e-04	1.834338961838534356584701212611e-04	0.000000000000000000000000000000e+00
-4.798064799950553606322500854731e+03	-4.128188620420512574063498512089e-04	1.835571837329488223584939010635e-04	0.000000000000000000000000000000e+00
-4.797964799950553242524620145559e+03	-4.125809364278378976037542358313e-04	1.836791700960326240241876627479e-04	0.000000000000000000000000000000e+00
-4.797864799950552878726739436388e+03	-4.123401756269143509162078409247e-04	1.837998594699884582007176625496e-04	0.000000000000000000000000000000e+00
-4.797764799950552514928858727217e+03	-4.120965773530624190815196961069e-04	1.839192560712107568383216760211e-04	0.000000000000000000000000000000e+00
-4.797664799950552151130978018045e+03	-4.118501393589842681647317235161e-04	1.840373641354824140771440088571e-04	0.000000000000000000000000000000e+00
-4.797564799950551787333097308874e+03	-4.116008594363915499766970462758e-04	1.841541879178521087714187620676e-04	0.000000000000000000000000000000e+00
-4.797464799950551423535216599703e+03	-4.113487354160936019208116842805e-04	1.842697316925110849125668543991e-04	0.000000000000000000000000000000e+00
-4.797364799950551059737335890532e+03	-4.110937651680853215790945043295e-04	1.843839997526695525815326748287e-04	0.000000000000000000000000000000e+00
-4.797264799950550695939455181360e+03	-4.108359466016341739365291818586e-04	1.844969964104325739050888044446e-04	0.000000000000000000000000000000e+00
-4.797164799950550332141574472189e+03	-4.105752776653665480841026713676e-04	1.846087259966755153312717441239e-04	0.000000000000000000000000000000e+00
-4.797064799950549968343693763018e+03	-4.103117563473535176106488098213e-04	1.847191928609191204340572722842e-04	0.000000000000000000000000000000e+00
-4.796964799950549604545813053846e+03	-4.100453806751960588936056772980e-04	1.848284013712040135118952477455e-04	0.000000000000000000000000000000e+00
-4.796864799950549240747932344675e+03	-4.097761487161092393977090964086e-04	1.849363559139649050306469790783e-04	0.000000000000000000000000000000e+00
-4.796764799950548876950051635504e+03	-4.095040585770061891332516346154e-04	1.850430608939042549654363511991e-04	0.000000000000000000000000000000e+00
-4.796664799950548513152170926332e+03	-4.092291084045810421222777453210e-04	1.851485207338656108818492063151e-04	0.000000000000000000000000000000e+00
-4.796564799950548149354290217161e+03	-4.089512963853913899738012904805e-04	1.852527398747063497059378578413e-04	0.000000000000000000000000000000e+00
-4.796464799950547785556409507990e+03	-4.086706207459401391478281961867e-04	1.853557227751701755487367950792e-04	0.000000000000000000000000000000e+00
-4.796364799950547421758528798819e+03	-4.083870797527565008576411198504e-04	1.854574739117591025347464572803e-04	0.000000000000000000000000000000e+00
-4.796264799950547057960648089647e+03	-4.081006717124763304507806260801e-04	1.855579977786049497394393892336e-04	0.000000000000000000000000000000e+00
-4.796164799950546694162767380476e+03	-4.078113949719219788990487440827e-04	1.856572988873405379711689633382e-04	0.000000000000000000000000000000e+00
-4.796064799950546330364886671305e+03	-4.075192479181812769267745366619e-04	1.857553817669704257671547953379e-04	0.000000000000000000000000000000e+00
-4.795964799950545966567005962133e+03	-4.072242289786859228278848021887e-04	1.858522509637411846035448537151e-04	0.000000000000000000000000000000e+00
-4.795864799950545602769125252962e+03	-4.069263366212891113414540367188e-04	1.859479110410113488448258234342e-04	0.000000000000000000000000000000e+00
-4.795764799950545238971244543791e+03	-4.066255693543426204261681533580e-04	1.860423665791208778022558512077e-04	0.000000000000000000000000000000e+00
-4.795664799950544875173363834620e+03	-4.063219257267729764629415889488e-04	1.861356221752602383215369208358e-04	0.000000000000000000000000000000e+00
-4.795564799950544511375483125448e+03	-4.060154043281572399867740408297e-04	1.862276824433390807946725464816e-04	0.000000000000000000000000000000e+00
-4.795464799950544147577602416277e+03	-4.057060037887978156366519666420e-04	1.863185520138545085960107838829e-04	0.000000000000000000000000000000e+00
-4.795364799950543783779721707106e+03	-4.053937227797967200043638413831e-04	1.864082355337590493626898080493e-04	0.000000000000000000000000000000e+00
-4.795264799950543419981840997934e+03	-4.050785600131290905417946746070e-04	1.864967376663280028588343117946e-04	0.000000000000000000000000000000e+00
-4.795164799950543056183960288763e+03	-4.047605142417160439469170363225e-04	1.865840630910266262094260314441e-04	0.000000000000000000000000000000e+00
-4.795064799950542692386079579592e+03	-4.044395842594968298183699673132e-04	1.866702165033768312431966540643e-04	0.000000000000000000000000000000e+00
-4.794964799950542328588198870420e+03	-4.041157689015001711584085253293e-04	1.867552026148234752597060426282e-04	0.000000000000000000000000000000e+00
-4.794864799950541964790318161249e+03	-4.037890670439151711949843370775e-04	1.868390261526002994307144033925e-04	0.000000000000000000000000000000e+00
-4.794764799950541600992437452078e+03	-4.034594776041611360016536647066e-04	1.869216918595954877307940833475e-04	0.000000000000000000000000000000e+00
-4.794664799950541237194556742907e+03	-4.031269995409570176467251023666e-04	1.870032044942168192921266856033e-04	0.000000000000000000000000000000e+00
-4.794564799950540873396676033735e+03	-4.027916318543899899806692843640e-04	1.870835688302565226037027512618e-04	0.000000000000000000000000000000e+00
-4.794464799950540509598795324564e+03	-4.024533735859833739022251020145e-04	1.871627896567556418195438228125e-04	0.000000000000000000000000000000e+00
-4.794364799950540145800914615393e+03	-4.021122238187636410526593078174e-04	1.872408717778680778062727618760e-04	0.000000000000000000000000000000e+00
-4.794264799950539782003033906221e+03	-4.017681816773271464594829982531e-04	1.873178200127243310350866334346e-04	0.000000000000000000000000000000e+00
-4.794164799950539418205153197050e+03	-4.014212463279057227678869868015e-04	1.873936391952947836878062837229e-04	0.000000000000000000000000000000e+00
-4.794064799950539054407272487879e+03	-4.010714169784316781609823099330e-04	1.874683341742526836073284846051e-04	0.000000000000000000000000000000e+00
-4.793964799950538690609391778708e+03	-4.007186928786021437587372417966e-04	1.875419098128367216722633958881e-04	0.000000000000000000000000000000e+00
-4.793864799950538326811511069536e+03	-4.003630733199427162855021933296e-04	1.876143709887133110159745941203e-04	0.000000000000000000000000000000e+00
-4.793764799950537963013630360365e+03	-4.000045576358702333757966229655e-04	1.876857225938384596698044193275e-04	0.000000000000000000000000000000e+00
-4.793664799950537599215749651194e+03	-3.996431452017549525689010803120e-04	1.877559695343193179456475760958e-04	0.000000000000000000000000000000e+00
-4.793564799950537235417868942022e+03	-3.992788354349818629417112614277e-04	1.878251167302753734528186768671e-04	0.000000000000000000000000000000e+00
-4.793464799950536871619988232851e+03	-3.989116277950114546405058213452e-04	1.878931691156993208542680395823e-04	0.000000000000000000000000000000e+00
-4.793364799950536507822107523680e+03	-3.985415217834396210509761981911e-04	1.879601316383175250469828032607e-04	0.000000000000000000000000000000e+00
-4.793264799950536144024226814508e+03	-3.981685169440569104469529460033e-04	1.880260092594502946070078586160e-04	0.000000000000000000000000000000e+00
-4.793164799950535780226346105337e+03	-3.977926128629069102773940791451e-04	1.880908069538716131333805359205e-04	0.000000000000000000000000000000e+00
-4.793064799950535416428465396166e+03	-3.974138091683440351421785496910e-04	1.881545297096687079617394200426e-04	0.000000000000000000000000000000e+00
-4.792964799950535052630584686995e+03	-3.970321055310904474061617364100e-04	1.882171825281012394071727955591e-04	0.000000000000000000000000000000e+00
-4.792864799950534688832703977823e+03	-3.966475016642924899222533152710e-04	1.882787704234601105363067219400e-04	0.000000000000000000000000000000e+00
-4.792764799950534325034823268652e+03	-3.962599973235759261321053958937e-04	1.883392984229260329939042994951e-04	0.000000000000000000000000000000e+00
-4.792664799950533961236942559481e+03	-3.958695923071009091162575366241e-04	1.883987715664277133587045653940e-04	0.000000000000000000000000000000e+00
-4.792564799950533597439061850309e+03	-3.954762864556159748623265226541e-04	1.884571949064997684487182683100e-04	0.000000000000000000000000000000e+00
-4.792464799950533233641181141138e+03	-3.950800796525112223815667800153e-04	1.885145735081402882608175852752e-04	0.000000000000000000000000000000e+00
-4.792364799950532869843300431967e+03	-3.946809718238709517243445468182e-04	1.885709124486681278597827171595e-04	0.000000000000000000000000000000e+00
-4.792264799950532506045419722795e+03	-3.942789629385252720035481832639e-04	1.886262168175798197965881142224e-04	0.000000000000000000000000000000e+00
-4.792164799950532142247539013624e+03	-3.938740530081013299472381117283e-04	1.886804917164063238963628288403e-04	0.000000000000000000000000000000e+00
-4.792064799950531778449658304453e+03	-3.934662420870734000390156470672e-04	1.887337422585692620503189376180e-04	0.000000000000000000000000000000e+00
-4.791964799950531414651777595282e+03	-3.930555302728124325573055841687e-04	1.887859735692370716925170270883e-04	0.000000000000000000000000000000e+00
-4.791864799950531050853896886110e+03	-3.926419177056348968832266699280e-04	1.888371907851807255957626852094e-04	0.000000000000000000000000000000e+00
-4.791764799950530687056016176939e+03	-3.922254045688506490265068382683e-04	1.888873990546292077220141836236e-04	0.000000000000000000000000000000e+00
-4.791664799950530323258135467768e+03	-3.918059910888103112604208266845e-04	1.889366035371246909171927264026e-04	0.000000000000000000000000000000e+00
-4.791564799950529959460254758596e+03	-3.913836775349515133444466830070e-04	1.889848094033774435554495774170e-04	0.000000000000000000000000000000e+00
-4.791464799950529595662374049425e+03	-3.909584642198448626963791507904e-04	1.890320218351204109227814420535e-04	0.000000000000000000000000000000e+00
-4.791364799950529231864493340254e+03	-3.905303514992387219420533206460e-04	1.890782460249635797602113518323e-04	0.000000000000000000000000000000e+00
-4.791264799950528868066612631083e+03	-3.900993397721034443639820388228e-04	1.891234871762479904412634912347e-04	0.000000000000000000000000000000e+00
-4.791164799950528504268731921911e+03	-3.896654294806746877781467031099e-04	1.891677505028996136241664638433e-04	0.000000000000000000000000000000e+00
-4.791064799950528140470851212740e+03	-3.892286211104961863097018159863e-04	1.892110412292827119080246278671e-04	0.000000000000000000000000000000e+00
-4.790964799950527776672970503569e+03	-3.887889151904615463867243008167e-04	1.892533645900532014889894316667e-04	0.000000000000000000000000000000e+00
-4.790864799950527412875089794397e+03	-3.883463122928553922126593267450e-04	1.892947258300116072406160672159e-04	0.000000000000000000000000000000e+00
-4.790764799950527049077209085226e+03	-3.879008130333936438770281451838e-04	1.893351302039557196386226900486e-04	0.000000000000000000000000000000e+00
-4.790664799950526685279328376055e+03	-3.874524180712630365246151864511e-04	1.893745829765331432654323906561e-04	0.000000000000000000000000000000e+00
-4.790564799950526321481447666883e+03	-3.870011281091599347932430408292e-04	1.894130894220934387389004838198e-04	0.000000000000000000000000000000e+00
-4.790464799950525957683566957712e+03	-3.865469438933283340999180754949e-04	1.894506548245401020107159251182e-04	0.000000000000000000000000000000e+00
-4.790364799950525593885686248541e+03	-3.860898662135970487753466873215e-04	1.894872844771822726142596060583e-04	0.000000000000000000000000000000e+00
-4.790264799950525230087805539370e+03	-3.856298959034161954670394401035e-04	1.895229836825861979669738399679e-04	0.000000000000000000000000000000e+00
-4.790164799950524866289924830198e+03	-3.851670338398927549705685891013e-04	1.895577577524263995171344143742e-04	0.000000000000000000000000000000e+00
-4.790064799950524502492044121027e+03	-3.847012809438255377496307385599e-04	1.895916120073367575754597069704e-04	0.000000000000000000000000000000e+00
-4.789964799950524138694163411856e+03	-3.842326381797392278842628865476e-04	1.896245517767611624658508073793e-04	0.000000000000000000000000000000e+00
-4.789864799950523774896282702684e+03	-3.837611065559176680775377299426e-04	1.896565823988040301508600782299e-04	0.000000000000000000000000000000e+00
-4.789764799950523411098401993513e+03	-3.832866871244363857207382295655e-04	1.896877092200806823318881555451e-04	0.000000000000000000000000000000e+00
-4.789664799950523047300521284342e+03	-3.828093809811943058069028111845e-04	1.897179375955673199735662670662e-04	0.000000000000000000000000000000e+00
-4.789564799950522683502640575171e+03	-3.823291892659447049028498266665e-04	1.897472728884508884079213020257e-04	0.000000000000000000000000000000e+00
-4.789464799950522319704759865999e+03	-3.818461131623253519695726510008e-04	1.897757204699786442829434474078e-04	0.000000000000000000000000000000e+00
-4.789364799950521955906879156828e+03	-3.813601538978878902411140394690e-04	1.898032857193076411959908877947e-04	0.000000000000000000000000000000e+00
-4.789264799950521592108998447657e+03	-3.808713127441262975315938721366e-04	1.898299740233538900665427595627e-04	0.000000000000000000000000000000e+00
-4.789164799950521228311117738485e+03	-3.803795910165048044411506555917e-04	1.898557907766413026685176079766e-04	0.000000000000000000000000000000e+00
-4.789064799950520864513237029314e+03	-3.798849900744847283597105391806e-04	1.898807413811504996373202835969e-04	0.000000000000000000000000000000e+00
-4.788964799950520500715356320143e+03	-3.793875113215507111595614642141e-04	1.899048312461674016364543415847e-04	0.000000000000000000000000000000e+00
-4.788864799950520136917475610971e+03	-3.788871562052361437362979490473e-04	1.899280657881315223685370074946e-04	0.000000000000000000000000000000e+00
-4.788764799950519773119594901800e+03	-3.783839262171475605577020129289e-04	1.899504504304842615863141430665e-04	0.000000000000000000000000000000e+00
-4.788664799950519409321714192629e+03	-3.778778228929887089519723541997e-04	1.899719906035167644228062178158e-04	0.000000000000000000000000000000e+00
-4.788564799950519045523833483458e+03	-3.773688478125832089331292973355e-04	1.899926917442178349315629048988e-04	0.000000000000000000000000000000e+00
-4.788464799950518681725952774286e+03	-3.768570025998969961859852428887e-04	1.900125592961214430511029949145e-04	0.000000000000000000000000000000e+00
-4.788364799950518317928072065115e+03	-3.763422889230595182186167590999e-04	1.900315987091542044642999975679e-04	0.000000000000000000000000000000e+00
-4.788264799950517954130191355944e+03	-3.758247084943844426238590550327e-04	1.900498154394826165122789340955e-04	0.000000000000000000000000000000e+00
-4.788164799950517590332310646772e+03	-3.753042630703892811386279682040e-04	1.900672149493601314779872568650e-04	0.000000000000000000000000000000e+00
-4.788064799950517226534429937601e+03	-3.747809544518144716021557094621e-04	1.900838027069740401343855840111e-04	0.000000000000000000000000000000e+00
-4.787964799950516862736549228430e+03	-3.742547844836414299221627466352e-04	1.900995841862922197673668733842e-04	0.000000000000000000000000000000e+00
-4.787864799950516498938668519258e+03	-3.737257550551099515197261968780e-04	1.901145648669096924632954115353e-04	0.000000000000000000000000000000e+00
-4.787764799950516135140787810087e+03	-3.731938680997347996225188548891e-04	1.901287502338950207662199298753e-04	0.000000000000000000000000000000e+00
-4.787664799950515771342907100916e+03	-3.726591255953212635659843599001e-04	1.901421457776365135997065358708e-04	0.000000000000000000000000000000e+00
-4.787564799950515407545026391745e+03	-3.721215295639802834136433684620e-04	1.901547569936883779785630199655e-04	0.000000000000000000000000000000e+00
-4.787464799950515043747145682573e+03	-3.715810820721423277449013689022e-04	1.901665893826166267750743532616e-04	0.000000000000000000000000000000e+00
-4.787364799950514679949264973402e+03	-3.710377852305708919720961258548e-04	1.901776484498447967498580002399e-04	0.000000000000000000000000000000e+00
-4.787264799950514316151384264231e+03	-3.704916411943748582452640150109e-04	1.901879397054996936877735436155e-04	0.000000000000000000000000000000e+00
-4.787164799950513952353503555059e+03	-3.699426521630202048356028665665e-04	1.901974686642567851681262514063e-04	0.000000000000000000000000000000e+00
-4.787064799950513588555622845888e+03	-3.693908203803407939470881959920e-04	1.902062408451856475449792682753e-04	0.000000000000000000000000000000e+00
-4.786964799950513224757742136717e+03	-3.688361481345485090067859434981e-04	1.902142617715951418769226854977e-04	0.000000000000000000000000000000e+00
-4.786864799950512860959861427546e+03	-3.682786377582423619631013522735e-04	1.902215369708784814366253623774e-04	0.000000000000000000000000000000e+00
-4.786764799950512497161980718374e+03	-3.677182916284169500627243554192e-04	1.902280719743582179052238112504e-04	0.000000000000000000000000000000e+00
-4.786664799950512133364100009203e+03	-3.671551121664699910557283502044e-04	1.902338723171310920414395218003e-04	0.000000000000000000000000000000e+00
-4.786564799950511769566219300032e+03	-3.665891018382091536692568567446e-04	1.902389435379127217203704125481e-04	0.000000000000000000000000000000e+00
-4.786464799950511405768338590860e+03	-3.660202631538579665093635640005e-04	1.902432911788821815520650337916e-04	0.000000000000000000000000000000e+00
-4.786364799950511041970457881689e+03	-3.654485986680609680213316359243e-04	1.902469207855265282899881462697e-04	0.000000000000000000000000000000e+00
-4.786264799950510678172577172518e+03	-3.648741109798878806680377806515e-04	1.902498379064851365041061148631e-04	0.000000000000000000000000000000e+00
-4.786164799950510314374696463346e+03	-3.642968027328372430072300769410e-04	1.902520480933939529388093658824e-04	0.000000000000000000000000000000e+00
-4.786064799950509950576815754175e+03	-3.637166766148389575666333151105e-04	1.902535569007296695556719079434e-04	0.000000000000000000000000000000e+00
-4.785964799950509586778935045004e+03	-3.631337353582561881977508466690e-04	1.902543698856537881559936042919e-04	0.000000000000000000000000000000e+00
-4.785864799950509222981054335833e+03	-3.625479817398863358578198212712e-04	1.902544926078565494780708844402e-04	0.000000000000000000000000000000e+00
-4.785764799950508859183173626661e+03	-3.619594185809612554502456838179e-04	1.902539306294008080843588315290e-04	0.000000000000000000000000000000e+00
-4.785664799950508495385292917490e+03	-3.613680487471466053032986831539e-04	1.902526895145657988284160211379e-04	0.000000000000000000000000000000e+00
-4.785564799950508131587412208319e+03	-3.607738751485402750769637680861e-04	1.902507748296908220066864236841e-04	0.000000000000000000000000000000e+00
-4.785464799950507767789531499147e+03	-3.601769007396702715687042406500e-04	1.902481921430188743001726825455e-04	0.000000000000000000000000000000e+00
-4.785364799950507403991650789976e+03	-3.595771285194914661069442995966e-04	1.902449470245400899807292072197e-04	0.000000000000000000000000000000e+00
-4.785264799950507040193770080805e+03	-3.589745615313816914232480925762e-04	1.902410450458352905375725150350e-04	0.000000000000000000000000000000e+00
-4.785164799950506676395889371634e+03	-3.583692028631369711627607799187e-04	1.902364917799192632532484514840e-04	0.000000000000000000000000000000e+00
-4.785064799950506312598008662462e+03	-3.577610556469658278228029857360e-04	1.902312928010840939897080348331e-04	0.000000000000000000000000000000e+00
-4.784964799950505948800127953291e+03	-3.571501230594830485903790062707e-04	1.902254536847424457642746764563e-04	0.000000000000000000000000000000e+00
-4.784864799950505585002247244120e+03	-3.565364083217022043471866599162e-04	1.902189800072706204851769040687e-04	0.000000000000000000000000000000e+00
-4.784764799950505221204366534948e+03	-3.559199146990276807836495187587e-04	1.902118773458518104224612699227e-04	0.000000000000000000000000000000e+00
-4.784664799950504857406485825777e+03	-3.553006455012457337309939031655e-04	1.902041512783190244182535133532e-04	0.000000000000000000000000000000e+00
-4.784564799950504493608605116606e+03	-3.546786040825146771315878879705e-04	1.901958073829981496222912840111e-04	0.000000000000000000000000000000e+00
-4.784464799950504129810724407434e+03	-3.540537938413544204879768173555e-04	1.901868512385509319122939286828e-04	0.000000000000000000000000000000e+00
-4.784364799950503766012843698263e+03	-3.534262182206348678996377099537e-04	1.901772884238178207890607174235e-04	0.000000000000000000000000000000e+00
-4.784264799950503402214962989092e+03	-3.527958807075638834188646697498e-04	1.901671245176608955867320061017e-04	0.000000000000000000000000000000e+00
-4.784164799950503038417082279921e+03	-3.521627848336740637842645629263e-04	1.901563650988066561577788382564e-04	0.000000000000000000000000000000e+00
-4.784064799950502674619201570749e+03	-3.515269341748088064228405791312e-04	1.901450157456888135579925469543e-04	0.000000000000000000000000000000e+00
-4.783964799950502310821320861578e+03	-3.508883323511076727206636771683e-04	1.901330820362910536264200445089e-04	0.000000000000000000000000000000e+00
-4.783864799950501947023440152407e+03	-3.502469830269907213014801694584e-04	1.901205695479898276703534243381e-04	0.000000000000000000000000000000e+00
-4.783764799950501583225559443235e+03	-3.496028899111420823637985666466e-04	1.901074838573969805199936899953e-04	0.000000000000000000000000000000e+00
-4.783664799950501219427678734064e+03	-3.489560567564928272865643066325e-04	1.900938305402025141083860448887e-04	0.000000000000000000000000000000e+00
-4.783564799950500855629798024893e+03	-3.483064873602028082427706223712e-04	1.900796151710171613159749970379e-04	0.000000000000000000000000000000e+00
-4.783464799950500491831917315722e+03	-3.476541855636415762412227969946e-04	1.900648433232151495505396487928e-04	0.000000000000000000000000000000e+00
-4.783364799950500128034036606550e+03	-3.469991552523689739076506732829e-04	1.900495205687768016968031137282e-04	0.000000000000000000000000000000e+00
-4.783264799950499764236155897379e+03	-3.463414003561142645928883077033e-04	1.900336524781311370660419335366e-04	0.000000000000000000000000000000e+00
-4.783164799950499400438275188208e+03	-3.456809248487547735900760059735e-04	1.900172446199986078709670556108e-04	0.000000000000000000000000000000e+00
-4.783064799950499036640394479036e+03	-3.450177327482937162002329944954e-04	1.900003025612336459652246256624e-04	0.000000000000000000000000000000e+00
-4.782964799950498672842513769865e+03	-3.443518281168370500158748548358e-04	1.899828318666673722132226531656e-04	0.000000000000000000000000000000e+00
-4.782864799950498309044633060694e+03	-3.436832150605694598428929698031e-04	1.899648380989501974397404282513e-04	0.000000000000000000000000000000e+00
-4.782764799950497945246752351522e+03	-3.430118977297297463112391024964e-04	1.899463268183944775896465628762e-04	0.000000000000000000000000000000e+00
-4.782664799950497581448871642351e+03	-3.423378803185851302834374898509e-04	1.899273035828172773078342805420e-04	0.000000000000000000000000000000e+00
-4.782564799950497217650990933180e+03	-3.416611670654048525316848206046e-04	1.899077739473829437837765210517e-04	0.000000000000000000000000000000e+00
-4.782464799950496853853110224009e+03	-3.409817622524327976329949763112e-04	1.898877434644459245415698545045e-04	0.000000000000000000000000000000e+00
-4.782364799950496490055229514837e+03	-3.402996702058595757632575296014e-04	1.898672176833934225996525224645e-04	0.000000000000000000000000000000e+00
-4.782264799950496126257348805666e+03	-3.396148952957934118689065083885e-04	1.898462021504882684709569762305e-04	0.000000000000000000000000000000e+00
-4.782164799950495762459468096495e+03	-3.389274419362303843172856687715e-04	1.898247024087116295327365422807e-04	0.000000000000000000000000000000e+00
-4.782064799950495398661587387323e+03	-3.382373145850238503953844038108e-04	1.898027239976058549216636484047e-04	0.000000000000000000000000000000e+00
-4.781964799950495034863706678152e+03	-3.375445177438530044468356638987e-04	1.897802724531174559541996105239e-04	0.000000000000000000000000000000e+00
-4.781864799950494671065825968981e+03	-3.368490559581905144370672644527e-04	1.897573533074399239166385466859e-04	0.000000000000000000000000000000e+00
-4.781764799950494307267945259809e+03	-3.361509338172695079971497023053e-04	1.897339720888567104854771638855e-04	0.000000000000000000000000000000e+00
-4.781664799950493943470064550638e+03	-3.354501559540494742654714865893e-04	1.897101343215842894629474812973e-04	0.000000000000000000000000000000e+00
-4.781564799950493579672183841467e+03	-3.347467270451815152081109783211e-04	1.896858455256151914074952413714e-04	0.000000000000000000000000000000e+00
-4.781464799950493215874303132296e+03	-3.340406518109726753673616173046e-04	1.896611112165611737895298816170e-04	0.000000000000000000000000000000e+00
-4.781364799950492852076422423124e+03	-3.333319350153496210889536577326e-04	1.896359369054963640421201942488e-04	0.000000000000000000000000000000e+00
-4.781264799950492488278541713953e+03	-3.326205814658211813369947940089e-04	1.896103280988005381369615465204e-04	0.000000000000000000000000000000e+00
-4.781164799950492124480661004782e+03	-3.319065960134401837774986709917e-04	1.895842902980024533704517253341e-04	0.000000000000000000000000000000e+00
-4.781064799950491760682780295610e+03	-3.311899835527645319203926543850e-04	1.895578289996232353598754061252e-04	0.000000000000000000000000000000e+00
-4.780964799950491396884899586439e+03	-3.304707490218174691098962370006e-04	1.895309496950198463547515581595e-04	0.000000000000000000000000000000e+00
-4.780864799950491033087018877268e+03	-3.297488974020467583127269595167e-04	1.895036578702286348633437862432e-04	0.000000000000000000000000000000e+00
-4.780764799950490669289138168097e+03	-3.290244337182832655951114642079e-04	1.894759590058089394892792967084e-04	0.000000000000000000000000000000e+00
-4.780664799950490305491257458925e+03	-3.282973630386987304481671845480e-04	1.894478585766868825035480483621e-04	0.000000000000000000000000000000e+00
-4.780564799950489941693376749754e+03	-3.275676904747625061212201735827e-04	1.894193620519990821013389670213e-04	0.000000000000000000000000000000e+00
-4.780464799950489577895496040583e+03	-3.268354211811975952237108167253e-04	1.893904748949366357094192814259e-04	0.000000000000000000000000000000e+00
-4.780364799950489214097615331411e+03	-3.261005603559358179653615561477e-04	1.893612025625890761884595470121e-04	0.000000000000000000000000000000e+00
-4.780264799950488850299734622240e+03	-3.253631132400721130346066267691e-04	1.893315505057884364555759182380e-04	0.000000000000000000000000000000e+00
-4.780164799950488486501853913069e+03	-3.246230851178181879557183009410e-04	1.893015241689535309473069180086e-04	0.000000000000000000000000000000e+00
-4.780064799950488122703973203897e+03	-3.238804813164549768235433990782e-04	1.892711289899342099775358949643e-04	0.000000000000000000000000000000e+00
-4.779964799950487758906092494726e+03	-3.231353072062847185674794303623e-04	1.892403703998557767257393535942e-04	0.000000000000000000000000000000e+00
-4.779864799950487395108211785555e+03	-3.223875682005817883829523751160e-04	1.892092538229635397505068450386e-04	0.000000000000000000000000000000e+00
-4.779764799950487031310331076384e+03	-3.216372697555429870618082244249e-04	1.891777846764674739232781064402e-04	0.000000000000000000000000000000e+00
-4.779664799950486667512450367212e+03	-3.208844173702368003306406585295e-04	1.891459683703869355721888245725e-04	0.000000000000000000000000000000e+00
-4.779564799950486303714569658041e+03	-3.201290165865518992475979853651e-04	1.891138103073956486764595208427e-04	0.000000000000000000000000000000e+00
-4.779464799950485939916688948870e+03	-3.193710729891449900778865877982e-04	1.890813158826666910607844362957e-04	0.000000000000000000000000000000e+00
-4.779364799950485576118808239698e+03	-3.186105922053874715468846368083e-04	1.890484904837175890099376651676e-04	0.000000000000000000000000000000e+00
-4.779264799950485212320927530527e+03	-3.178475799053115499921695619179e-04	1.890153394902557642490853462292e-04	0.000000000000000000000000000000e+00
-4.779164799950484848523046821356e+03	-3.170820418015554329436989089430e-04	1.889818682740238182937719813026e-04	0.000000000000000000000000000000e+00
-4.779064799950484484725166112185e+03	-3.163139836493076553422532093407e-04	1.889480821986451691656128115682e-04	0.000000000000000000000000000000e+00
-4.778964799950484120927285403013e+03	-3.155434112462507010264667339783e-04	1.889139866194698507383120666958e-04	0.000000000000000000000000000000e+00
-4.778864799950483757129404693842e+03	-3.147703304325035942277943856737e-04	1.888795868834202307685182775643e-04	0.000000000000000000000000000000e+00
-4.778764799950483393331523984671e+03	-3.139947470905638405441751004332e-04	1.888448883288371897126028953195e-04	0.000000000000000000000000000000e+00
-4.778664799950483029533643275499e+03	-3.132166671452485005519572602850e-04	1.888098962853262182282759740204e-04	0.000000000000000000000000000000e+00
-4.778564799950482665735762566328e+03	-3.124360965636343418459774934348e-04	1.887746160736037857267449746601e-04	0.000000000000000000000000000000e+00
-4.778464799950482301937881857157e+03	-3.116530413549973405583359831184e-04	1.887390530053438715551994420139e-04	0.000000000000000000000000000000e+00
-4.778364799950481938140001147985e+03	-3.108675075707511528851079152247e-04	1.887032123830246317045672421742e-04	0.000000000000000000000000000000e+00
-4.778264799950481574342120438814e+03	-3.100795013043849903018600588922e-04	1.886670994997752552526509850495e-04	0.000000000000000000000000000000e+00
-4.778164799950481210544239729643e+03	-3.092890286914004647871034858753e-04	1.886307196392229834375903196886e-04	0.000000000000000000000000000000e+00
-4.778064799950480846746359020472e+03	-3.084960959092476208941169257827e-04	1.885940780753403184667044145684e-04	0.000000000000000000000000000000e+00
-4.777964799950480482948478311300e+03	-3.077007091772603715115752542886e-04	1.885571800722923678506059985693e-04	0.000000000000000000000000000000e+00
-4.777864799950480119150597602129e+03	-3.069028747565909036321141201142e-04	1.885200308842844868929128354651e-04	0.000000000000000000000000000000e+00
-4.777764799950479755352716892958e+03	-3.061025989501432167591565836062e-04	1.884826357554100567052307590998e-04	0.000000000000000000000000000000e+00
-4.777664799950479391554836183786e+03	-3.052998881025061734227621368376e-04	1.884449999194983164322453328410e-04	0.000000000000000000000000000000e+00
-4.777564799950479027756955474615e+03	-3.044947485998851944427601168286e-04	1.884071285999626562627368153713e-04	0.000000000000000000000000000000e+00
-4.777464799950478663959074765444e+03	-3.036871868700336831413399973911e-04	1.883690270096488833355408143433e-04	0.000000000000000000000000000000e+00
-4.777364799950478300161194056273e+03	-3.028772093821832569332519469185e-04	1.883307003506837858011063735475e-04	0.000000000000000000000000000000e+00
-4.777264799950477936363313347101e+03	-3.020648226469733826048125191477e-04	1.882921538143239408285428693191e-04	0.000000000000000000000000000000e+00
-4.777164799950477572565432637930e+03	-3.012500332163800358109551069674e-04	1.882533925808046039278298433572e-04	0.000000000000000000000000000000e+00
-4.777064799950477208767551928759e+03	-3.004328476836436016307596563735e-04	1.882144218191890048478415176092e-04	0.000000000000000000000000000000e+00
-4.776964799950476844969671219587e+03	-2.996132726831960703915702648459e-04	1.881752466872176705794256212911e-04	0.000000000000000000000000000000e+00
-4.776864799950476481171790510416e+03	-2.987913148905872577111575427722e-04	1.881358723311580736191339635610e-04	0.000000000000000000000000000000e+00
-4.776764799950476117373909801245e+03	-2.979669810224101571781429864672e-04	1.880963038856544970733875032920e-04	0.000000000000000000000000000000e+00
-4.776664799950475753576029092073e+03	-2.971402778362258593515543569907e-04	1.880565464735780623929672916717e-04	0.000000000000000000000000000000e+00
-4.776564799950475389778148382902e+03	-2.963112121304871697177740763607e-04	1.880166052058771094732114725900e-04	0.000000000000000000000000000000e+00
-4.776464799950475025980267673731e+03	-2.954797907444617929666186295634e-04	1.879764851814277122794838437159e-04	0.000000000000000000000000000000e+00
-4.776364799950474662182386964560e+03	-2.946460205581544330652454810604e-04	1.879361914868844384181312268112e-04	0.000000000000000000000000000000e+00
-4.776264799950474298384506255388e+03	-2.938099084922283512309737485424e-04	1.878957291965313797579839594221e-04	0.000000000000000000000000000000e+00
-4.776164799950473934586625546217e+03	-2.929714615079258397019323911792e-04	1.878551033721334541023995079456e-04	0.000000000000000000000000000000e+00
-4.776064799950473570788744837046e+03	-2.921306866069881534066221551171e-04	1.878143190627879508067948899352e-04	0.000000000000000000000000000000e+00
-4.775964799950473206990864127874e+03	-2.912875908315744116414136577475e-04	1.877733813047762119214506570941e-04	0.000000000000000000000000000000e+00
-4.775864799950472843192983418703e+03	-2.904421812641797950166333563971e-04	1.877322951214157470151838724703e-04	0.000000000000000000000000000000e+00
-4.775764799950472479395102709532e+03	-2.895944650275530918813460257155e-04	1.876910655229124564192383362027e-04	0.000000000000000000000000000000e+00
-4.775664799950472115597222000360e+03	-2.887444492846131063358561252841e-04	1.876496975062132610469894933303e-04	0.000000000000000000000000000000e+00
-4.775564799950471751799341291189e+03	-2.878921412383644699330143001959e-04	1.876081960548588677389209022905e-04	0.000000000000000000000000000000e+00
-4.775464799950471388001460582018e+03	-2.870375481318128028582203903341e-04	1.875665661388368598682524490684e-04	0.000000000000000000000000000000e+00
-4.775364799950471024203579872847e+03	-2.861806772478786282769280813199e-04	1.875248127144350861021659948591e-04	0.000000000000000000000000000000e+00
-4.775264799950470660405699163675e+03	-2.853215359093110698417150583595e-04	1.874829407240952660034655208321e-04	0.000000000000000000000000000000e+00
-4.775164799950470296607818454504e+03	-2.844601314786001397365289289354e-04	1.874409550962669479979433306838e-04	0.000000000000000000000000000000e+00
-4.775064799950469932809937745333e+03	-2.835964713578888098804986483970e-04	1.873988607452616841821807502910e-04	0.000000000000000000000000000000e+00
-4.774964799950469569012057036161e+03	-2.827305629888838362992475872204e-04	1.873566625711075574970548851539e-04	0.000000000000000000000000000000e+00
-4.774864799950469205214176326990e+03	-2.818624138527660413951203555172e-04	1.873143654594039528467341870765e-04	0.000000000000000000000000000000e+00
-4.774764799950468841416295617819e+03	-2.809920314700997830657802634136e-04	1.872719742811765992682171422246e-04	0.000000000000000000000000000000e+00
-4.774664799950468477618414908648e+03	-2.801194234007415022509601687517e-04	1.872294938927329644665770169709e-04	0.000000000000000000000000000000e+00
-4.774564799950468113820534199476e+03	-2.792445972437475657478012092128e-04	1.871869291355180017159126615311e-04	0.000000000000000000000000000000e+00
-4.774464799950467750022653490305e+03	-2.783675606372814042947794188620e-04	1.871442848359700051805165621488e-04	0.000000000000000000000000000000e+00
-4.774364799950467386224772781134e+03	-2.774883212585196748736771077404e-04	1.871015658053770073371291360331e-04	0.000000000000000000000000000000e+00
-4.774264799950467022426892071962e+03	-2.766068868235578267003593744278e-04	1.870587768397333119224645869849e-04	0.000000000000000000000000000000e+00
-4.774164799950466658629011362791e+03	-2.757232650873147456437040059285e-04	1.870159227195964876666600673616e-04	0.000000000000000000000000000000e+00
-4.774064799950466294831130653620e+03	-2.748374638434367481232278862535e-04	1.869730082099444975519964007304e-04	0.000000000000000000000000000000e+00
-4.773964799950465931033249944448e+03	-2.739494909242005450146495437735e-04	1.869300380600333430676507351365e-04	0.000000000000000000000000000000e+00
-4.773864799950465567235369235277e+03	-2.730593542004157718745827043705e-04	1.868870170032548981998293813334e-04	0.000000000000000000000000000000e+00
-4.773764799950465203437488526106e+03	-2.721670615813265433832746076348e-04	1.868439497569951771027696452165e-04	0.000000000000000000000000000000e+00
-4.773664799950464839639607816935e+03	-2.712726210145120862154977103842e-04	1.868008410224928186101761573568e-04	0.000000000000000000000000000000e+00
-4.773564799950464475841727107763e+03	-2.703760404857869382305723959803e-04	1.867576954846979773224718845981e-04	0.000000000000000000000000000000e+00
-4.773464799950464112043846398592e+03	-2.694773280191001718804344466918e-04	1.867145178121315670597551994447e-04	0.000000000000000000000000000000e+00
-4.773364799950463748245965689421e+03	-2.685764916764337502559645276534e-04	1.866713126567447753653000708240e-04	0.000000000000000000000000000000e+00
-4.773264799950463384448084980249e+03	-2.676735395577003410322314280734e-04	1.866280846537790116899252490512e-04	0.000000000000000000000000000000e+00
-4.773164799950463020650204271078e+03	-2.667684798006402088418886897614e-04	1.865848384216261808370151964453e-04	0.000000000000000000000000000000e+00
-4.773064799950462656852323561907e+03	-2.658613205807173487070504958041e-04	1.865415785616892274580841393217e-04	0.000000000000000000000000000000e+00
-4.772964799950462293054442852736e+03	-2.649520701110150231599726922127e-04	1.864983096582431142292091141854e-04	0.000000000000000000000000000000e+00
-4.772864799950461929256562143564e+03	-2.640407366421302151615613240665e-04	1.864550362782961794982233838525e-04	0.000000000000000000000000000000e+00
-4.772764799950461565458681434393e+03	-2.631273284620675931289035531790e-04	1.864117629714517930875072870833e-04	0.000000000000000000000000000000e+00
-4.772664799950461201660800725222e+03	-2.622118538961325543909519630859e-04	1.863684942697704457776480824194e-04	0.000000000000000000000000000000e+00
-4.772564799950460837862920016050e+03	-2.612943213068236723330139970045e-04	1.863252346876321098416429133948e-04	0.000000000000000000000000000000e+00
-4.772464799950460474065039306879e+03	-2.603747390937241677592861588408e-04	1.862819887215990332599707679506e-04	0.000000000000000000000000000000e+00
-4.772364799950460110267158597708e+03	-2.594531156933927839441933471676e-04	1.862387608502789676165334320501e-04	0.000000000000000000000000000000e+00
-4.772264799950459746469277888536e+03	-2.585294595792538485320988250749e-04	1.861955555341886941501938768084e-04	0.000000000000000000000000000000e+00
-4.772164799950459382671397179365e+03	-2.576037792614866307056020744426e-04	1.861523772156179021720207034107e-04	0.000000000000000000000000000000e+00
-4.772064799950459018873516470194e+03	-2.566760832869139394123159103600e-04	1.861092303184935282684558943700e-04	0.000000000000000000000000000000e+00
-4.771964799950458655075635761023e+03	-2.557463802388897458096883585910e-04	1.860661192482445291853515589864e-04	0.000000000000000000000000000000e+00
-4.771864799950458291277755051851e+03	-2.548146787371864262390641631129e-04	1.860230483916668715524411759077e-04	0.000000000000000000000000000000e+00
-4.771764799950457927479874342680e+03	-2.538809874378810836278996809767e-04	1.859800221167891179190057027171e-04	0.000000000000000000000000000000e+00
-4.771664799950457563681993633509e+03	-2.529453150332410557403484130390e-04	1.859370447727382567350284947594e-04	0.000000000000000000000000000000e+00
-4.771564799950457199884112924337e+03	-2.520076702516086644863257948401e-04	1.858941206896059931182735303068e-04	0.000000000000000000000000000000e+00
-4.771464799950456836086232215166e+03	-2.510680618572855315497049932816e-04	1.858512541783155004072869420639e-04	0.000000000000000000000000000000e+00
-4.771364799950456472288351505995e+03	-2.501264986504156471840143449725e-04	1.858084495304884698699959821866e-04	0.000000000000000000000000000000e+00
-4.771264799950456108490470796824e+03	-2.491829894668681679575916732006e-04	1.857657110183126754083399179152e-04	0.000000000000000000000000000000e+00
-4.771164799950455744692590087652e+03	-2.482375431781192387167833679484e-04	1.857230428944098906286069849969e-04	0.000000000000000000000000000000e+00
-4.771064799950455380894709378481e+03	-2.472901686911331640278399746080e-04	1.856804493917042124875860231725e-04	0.000000000000000000000000000000e+00
-4.770964799950455017096828669310e+03	-2.463408749482426580469651700156e-04	1.856379347232908999347500422772e-04	0.000000000000000000000000000000e+00
-4.770864799950454653298947960138e+03	-2.453896709270286607094957442854e-04	1.855955030823055378150915339930e-04	0.000000000000000000000000000000e+00
-4.770764799950454289501067250967e+03	-2.444365656401992865573435942395e-04	1.855531586417936615578810899407e-04	0.000000000000000000000000000000e+00
-4.770664799950453925703186541796e+03	-2.434815681354679604148083527093e-04	1.855109055545807884412407018360e-04	0.000000000000000000000000000000e+00
-4.770564799950453561905305832624e+03	-2.425246874954309296481408386725e-04	1.854687479531429909578033043971e-04	0.000000000000000000000000000000e+00
-4.770464799950453198107425123453e+03	-2.415659328374440174835857675362e-04	1.854266899494777683359697517673e-04	0.000000000000000000000000000000e+00
-4.770364799950452834309544414282e+03	-2.406053133134986986990666579800e-04	1.853847356349754330571977245512e-04	0.000000000000000000000000000000e+00
-4.770264799950452470511663705111e+03	-2.396428381100973892692956868089e-04	1.853428890802909310541596310529e-04	0.000000000000000000000000000000e+00
-4.770164799950452106713782995939e+03	-2.386785164481280854895800525028e-04	1.853011543352161226948238148537e-04	0.000000000000000000000000000000e+00
-4.770064799950451742915902286768e+03	-2.377123575827382170530532867758e-04	1.852595354285524432372961323168e-04	0.000000000000000000000000000000e+00
-4.769964799950451379118021577597e+03	-2.367443708032078225015487626948e-04	1.852180363679841595958563971180e-04	0.000000000000000000000000000000e+00
-4.769864799950451015320140868425e+03	-2.357745654328220741551697114957e-04	1.851766611399518981575379461546e-04	0.000000000000000000000000000000e+00
-4.769764799950450651522260159254e+03	-2.348029508287429356801212509964e-04	1.851354137095268231200106967549e-04	0.000000000000000000000000000000e+00
-4.769664799950450287724379450083e+03	-2.338295363818802775554561712568e-04	1.850942980202850858800073252652e-04	0.000000000000000000000000000000e+00
-4.769564799950449923926498740911e+03	-2.328543315167621793881913561108e-04	1.850533179941829791531615612143e-04	0.000000000000000000000000000000e+00
-4.769464799950449560128618031740e+03	-2.318773456914046088121750255340e-04	1.850124775314322537241723543033e-04	0.000000000000000000000000000000e+00
-4.769364799950449196330737322569e+03	-2.308985883971802872353246138815e-04	1.849717805103762212435430933866e-04	0.000000000000000000000000000000e+00
-4.769264799950448832532856613398e+03	-2.299180691586869863807240932374e-04	1.849312307873660738647553225533e-04	0.000000000000000000000000000000e+00
-4.769164799950448468734975904226e+03	-2.289357975336150658862005569105e-04	1.848908321966379086128545727874e-04	0.000000000000000000000000000000e+00
-4.769064799950448104937095195055e+03	-2.279517831126142790674343752144e-04	1.848505885501900228035793150028e-04	0.000000000000000000000000000000e+00
-4.768964799950447741139214485884e+03	-2.269660355191599281597658599452e-04	1.848105036376608328787390922443e-04	0.000000000000000000000000000000e+00
-4.768864799950447377341333776712e+03	-2.259785644094183419336441254188e-04	1.847705812262072269224616460903e-04	0.000000000000000000000000000000e+00
-4.768764799950447013543453067541e+03	-2.249893794721116214736095217930e-04	1.847308250603834592785262858072e-04	0.000000000000000000000000000000e+00
-4.768664799950446649745572358370e+03	-2.239984904283817896460812013615e-04	1.846912388620204246384576274309e-04	0.000000000000000000000000000000e+00
-4.768564799950446285947691649199e+03	-2.230059070316541274155153207204e-04	1.846518263301056368610314484258e-04	0.000000000000000000000000000000e+00
-4.768464799950445922149810940027e+03	-2.220116390674998867443140637690e-04	1.846125911406634246322150394448e-04	0.000000000000000000000000000000e+00
-4.768364799950445558351930230856e+03	-2.210156963534983529714311734082e-04	1.845735369466358860666282959428e-04	0.000000000000000000000000000000e+00
-4.768264799950445194554049521685e+03	-2.200180887390982295646196797989e-04	1.845346673777641685696565554409e-04	0.000000000000000000000000000000e+00
-4.768164799950444830756168812513e+03	-2.190188261054782910362132009041e-04	1.844959860404704534309755503685e-04	0.000000000000000000000000000000e+00
-4.768064799950444466958288103342e+03	-2.180179183654073582325494395917e-04	1.844574965177402385736737944200e-04	0.000000000000000000000000000000e+00
-4.767964799950444103160407394171e+03	-2.170153754631037586273617501220e-04	1.844192023690052176145698359377e-04	0.000000000000000000000000000000e+00
-4.767864799950443739362526684999e+03	-2.160112073740938650433240919568e-04	1.843811071300267552357243783234e-04	0.000000000000000000000000000000e+00
-4.767764799950443375564645975828e+03	-2.150054241050702006927269893666e-04	1.843432143127798233418757067881e-04	0.000000000000000000000000000000e+00
-4.767664799950443011766765266657e+03	-2.139980356937487310665241269092e-04	1.843055274053373980037984214420e-04	0.000000000000000000000000000000e+00
-4.767564799950442647968884557486e+03	-2.129890522087255866172383900192e-04	1.842680498717555069229656616869e-04	0.000000000000000000000000000000e+00
-4.767464799950442284171003848314e+03	-2.119784837493330536054014778813e-04	1.842307851519586563669717005354e-04	0.000000000000000000000000000000e+00
-4.767364799950441920373123139143e+03	-2.109663404454949415297443371387e-04	1.841937366616259899414209666446e-04	0.000000000000000000000000000000e+00
-4.767264799950441556575242429972e+03	-2.099526324575813271411384164367e-04	1.841569077920777997275231241403e-04	0.000000000000000000000000000000e+00
-4.767164799950441192777361720800e+03	-2.089373699762626208301791175259e-04	1.841203019101626879409916437424e-04	0.000000000000000000000000000000e+00
-4.767064799950440828979481011629e+03	-2.079205632223629553884114429252e-04	1.840839223581451893768656802308e-04	0.000000000000000000000000000000e+00
-4.766964799950440465181600302458e+03	-2.069022224467129242482521522817e-04	1.840477724535939901655268169378e-04	0.000000000000000000000000000000e+00
-4.766864799950440101383719593287e+03	-2.058823579300017776218256759790e-04	1.840118554892706886298020529935e-04	0.000000000000000000000000000000e+00
-4.766764799950439737585838884115e+03	-2.048609799826288596982792888923e-04	1.839761747330191524532616575982e-04	0.000000000000000000000000000000e+00
-4.766664799950439373787958174944e+03	-2.038380989445544495299034171154e-04	1.839407334276552553192773942214e-04	0.000000000000000000000000000000e+00
-4.766564799950439009990077465773e+03	-2.028137251851500056070570776612e-04	1.839055347908574267017101089294e-04	0.000000000000000000000000000000e+00
-4.766464799950438646192196756601e+03	-2.017878691030476514915725783084e-04	1.838705820150575540213033765014e-04	0.000000000000000000000000000000e+00
-4.766364799950438282394316047430e+03	-2.007605411259892277692912232467e-04	1.838358782673324811132720135731e-04	0.000000000000000000000000000000e+00
-4.766264799950437918596435338259e+03	-1.997317517106745037459153424564e-04	1.838014266892962385313570194967e-04	0.000000000000000000000000000000e+00
-4.766164799950437554798554629087e+03	-1.987015113426089283569370147475e-04	1.837672303969925720074779507129e-04	0.000000000000000000000000000000e+00
-4.766064799950437191000673919916e+03	-1.976698305359506763461546752225e-04	1.837332924807882298529060349779e-04	0.000000000000000000000000000000e+00
-4.765964799950436827202793210745e+03	-1.966367198333570710279405435728e-04	1.836996160052667924605235283408e-04	0.000000000000000000000000000000e+00
-4.765864799950436463404912501574e+03	-1.956021898058304107383131853481e-04	1.836662040091230439081693148751e-04	0.000000000000000000000000000000e+00
-4.765764799950436099607031792402e+03	-1.945662510525631718697608940616e-04	1.836330595050579669782336855732e-04	0.000000000000000000000000000000e+00
-4.765664799950435735809151083231e+03	-1.935289142007825884898158941283e-04	1.836001854796742260682307357200e-04	0.000000000000000000000000000000e+00
-4.765564799950435372011270374060e+03	-1.924901899055946898585423010530e-04	1.835675848933723277277285657050e-04	0.000000000000000000000000000000e+00
-4.765464799950435008213389664888e+03	-1.914500888498276061095576539017e-04	1.835352606802473504014200367251e-04	0.000000000000000000000000000000e+00
-4.765364799950434644415508955717e+03	-1.904086217438743589350225171586e-04	1.835032157479862433783340813775e-04	0.000000000000000000000000000000e+00
-4.765264799950434280617628246546e+03	-1.893657993255350288543809034181e-04	1.834714529777656949471875691415e-04	0.000000000000000000000000000000e+00
-4.765164799950433916819747537374e+03	-1.883216323598583532769601411871e-04	1.834399752241506510730406631637e-04	0.000000000000000000000000000000e+00
-4.765064799950433553021866828203e+03	-1.872761316389826198331586271095e-04	1.834087853149934303851470440705e-04	0.000000000000000000000000000000e+00
-4.764964799950433189223986119032e+03	-1.862293079819760718146559597130e-04	1.833778860513333812658903765325e-04	0.000000000000000000000000000000e+00
-4.764864799950432825426105409861e+03	-1.851811722346767444084825182671e-04	1.833472802072971894610242671320e-04	0.000000000000000000000000000000e+00
-4.764764799950432461628224700689e+03	-1.841317352695315690946226139246e-04	1.833169705299997277909984649824e-04	0.000000000000000000000000000000e+00
-4.764664799950432097830343991518e+03	-1.830810079854350172576943345248e-04	1.832869597394456376987514900634e-04	0.000000000000000000000000000000e+00
-4.764564799950431734032463282347e+03	-1.820290013075671474874345223682e-04	1.832572505284313986884808800326e-04	0.000000000000000000000000000000e+00
-4.764464799950431370234582573175e+03	-1.809757261872310294629345728268e-04	1.832278455624481024958255526158e-04	0.000000000000000000000000000000e+00
-4.764364799950431006436701864004e+03	-1.799211936016895986307356780642e-04	1.831987474795847151490257864737e-04	0.000000000000000000000000000000e+00
-4.764264799950430642638821154833e+03	-1.788654145540019145717292037290e-04	1.831699588904321521817125661968e-04	0.000000000000000000000000000000e+00
-4.764164799950430278840940445662e+03	-1.778084000728589856871880714451e-04	1.831414823779877875265659215032e-04	0.000000000000000000000000000000e+00
-4.764064799950429915043059736490e+03	-1.767501612124187807331687771750e-04	1.831133204975606671403853820124e-04	0.000000000000000000000000000000e+00
-4.763964799950429551245179027319e+03	-1.756907090521408879892073517937e-04	1.830854757766774273605725475988e-04	0.000000000000000000000000000000e+00
-4.763864799950429187447298318148e+03	-1.746300546966205510107661424968e-04	1.830579507149886469424826529462e-04	0.000000000000000000000000000000e+00
-4.763764799950428823649417608976e+03	-1.735682092754220809654314150450e-04	1.830307477841760393534598083676e-04	0.000000000000000000000000000000e+00
-4.763664799950428459851536899805e+03	-1.725051839429117539730790253927e-04	1.830038694278601058527955469657e-04	0.000000000000000000000000000000e+00
-4.763564799950428096053656190634e+03	-1.714409898780902205550624728403e-04	1.829773180615085475132081116456e-04	0.000000000000000000000000000000e+00
-4.763464799950427732255775481462e+03	-1.703756382844241832469345254708e-04	1.829510960723453277636252334304e-04	0.000000000000000000000000000000e+00
-4.763364799950427368457894772291e+03	-1.693091403896777760555714120727e-04	1.829252058192601686128359039785e-04	0.000000000000000000000000000000e+00
-4.763264799950427004660014063120e+03	-1.682415074457431578697219620722e-04	1.828996496327189684449887607798e-04	0.000000000000000000000000000000e+00
-4.763164799950426640862133353949e+03	-1.671727507284707535048506876763e-04	1.828744298146747348111224029665e-04	0.000000000000000000000000000000e+00
-4.763064799950426277064252644777e+03	-1.661028815374987629115144383007e-04	1.828495486384791135318905741514e-04	0.000000000000000000000000000000e+00
-4.762964799950425913266371935606e+03	-1.650319111960823451230873093465e-04	1.828250083487946496367537729810e-04	0.000000000000000000000000000000e+00
-4.762864799950425549468491226435e+03	-1.639598510509220974720734353980e-04	1.828008111615077259295286671303e-04	0.000000000000000000000000000000e+00
-4.762764799950425185670610517263e+03	-1.628867124719921011255507892201e-04	1.827769592636420165499694379108e-04	0.000000000000000000000000000000e+00
-4.762664799950424821872729808092e+03	-1.618125068523673974144744258652e-04	1.827534548132728350021414254201e-04	0.000000000000000000000000000000e+00
-4.762564799950424458074849098921e+03	-1.607372456080509491669477961651e-04	1.827302999394418616535551436186e-04	0.000000000000000000000000000000e+00
-4.762464799950424094276968389750e+03	-1.596609401778001141505164417467e-04	1.827074967420727385960382838093e-04	0.000000000000000000000000000000e+00
-4.762364799950423730479087680578e+03	-1.585836020229524679931581987447e-04	1.826850472918872608178025851444e-04	0.000000000000000000000000000000e+00
-4.762264799950423366681206971407e+03	-1.575052426272513560537302801379e-04	1.826629536303222721069228207114e-04	0.000000000000000000000000000000e+00
-4.762164799950423002883326262236e+03	-1.564258734966706321407869939577e-04	1.826412177694471572660106506447e-04	0.000000000000000000000000000000e+00
-4.762064799950422639085445553064e+03	-1.553455061592391803909629643954e-04	1.826198416918820390583005908169e-04	0.000000000000000000000000000000e+00
-4.761964799950422275287564843893e+03	-1.542641521648647053108899251939e-04	1.825988273507167340952567213819e-04	0.000000000000000000000000000000e+00
-4.761864799950421911489684134722e+03	-1.531818230851571152432988309755e-04	1.825781766694302508252656380705e-04	0.000000000000000000000000000000e+00
-4.761764799950421547691803425550e+03	-1.520985305132514450471986622304e-04	1.825578915418110735689044554775e-04	0.000000000000000000000000000000e+00
-4.761664799950421183893922716379e+03	-1.510142860636301824668603632773e-04	1.825379738318780428654036773750e-04	0.000000000000000000000000000000e+00
-4.761564799950420820096042007208e+03	-1.499291013719451879249860981602e-04	1.825184253738019405505221826047e-04	0.000000000000000000000000000000e+00
-4.761464799950420456298161298037e+03	-1.488429880948390722147922637930e-04	1.824992479718278879860515750977e-04	0.000000000000000000000000000000e+00
-4.761364799950420092500280588865e+03	-1.477559579097660863011148846269e-04	1.824804434001982321802981523717e-04	0.000000000000000000000000000000e+00
-4.761264799950419728702399879694e+03	-1.466680225148126045457003252537e-04	1.824620134030762721652485502943e-04	0.000000000000000000000000000000e+00
-4.761164799950419364904519170523e+03	-1.455791936285170116213011359818e-04	1.824439596944706087899845670108e-04	0.000000000000000000000000000000e+00
[truncated: 84,862 more rows]
