# Supplementary material for: Light-wave-controlled Haldane model in monolayer hexagonal boron nitride
Source: Nature. 2024 Apr 15;628(8009):752–7. doi: 10.1038/s41586-024-07244-z (PMC11041748; doi:10.1038/s41586-024-07244-z)
Supplement: Supplementary file 1 — This zipped file contains source data files for Supplementary Figs. 1–4 and Extended Data Figs 2–5, 7, 8, 11 and 10. [file 41586_2024_7244_MOESM1_ESM.zip › Data source/Extended data fig 3/vpot_panel_o.csv]

# vector potential of laser 2 x y z direction
-4.960964799951146233070176094770e+03	0.000000000000000000000000000000e+00	0.000000000000000000000000000000e+00	0.000000000000000000000000000000e+00
-4.960864799951145869272295385599e+03	-4.599359481210382750446193133101e-08	-1.565538441731855508983514268379e-07	0.000000000000000000000000000000e+00
-4.960764799951145505474414676428e+03	-9.373323905463091498198492526953e-08	-3.132203538447038762559948565922e-07	0.000000000000000000000000000000e+00
-4.960664799951145141676533967257e+03	-1.432194199728106080760396071755e-07	-4.700019030937918203160905648852e-07	0.000000000000000000000000000000e+00
-4.960564799951144777878653258085e+03	-1.944526014383761672795093841323e-07	-6.269008661521328878280228530384e-07	0.000000000000000000000000000000e+00
-4.960464799951144414080772548914e+03	-2.474332239309822017958009812005e-07	-7.839196173253849883797686644293e-07	0.000000000000000000000000000000e+00
-4.960364799951144050282891839743e+03	-3.021617045199915024091864585581e-07	-9.410605309146331124353157884799e-07	0.000000000000000000000000000000e+00
-4.960264799951143686485011130571e+03	-3.586384368467413876475197685723e-07	-1.098325981137769744873768432147e-06	0.000000000000000000000000000000e+00
-4.960164799951143322687130421400e+03	-4.168637911071810900805200989644e-07	-1.255718342050796927980831768634e-06	0.000000000000000000000000000000e+00
-4.960064799951142958889249712229e+03	-4.768381140349345119762544849273e-07	-1.413239987469061832353937023521e-06	0.000000000000000000000000000000e+00
-4.959964799951142595091369003057e+03	-5.385617288847901767306122072787e-07	-1.570893290888419694732139504645e-06	0.000000000000000000000000000000e+00
-4.959864799951142231293488293886e+03	-6.020349354165631865793014386445e-07	-1.728680625406328675552881067590e-06	0.000000000000000000000000000000e+00
-4.959764799951141867495607584715e+03	-6.672580098794393538150704001111e-07	-1.886604363642879494971814000048e-06	0.000000000000000000000000000000e+00
-4.959664799951141503697726875544e+03	-7.342312049966931911720228846885e-07	-2.044666877661761541411580833660e-06	0.000000000000000000000000000000e+00
-4.959564799951141139899846166372e+03	-8.029547499508399536558424063049e-07	-2.202870538891163546815418761149e-06	0.000000000000000000000000000000e+00
-4.959464799951140776101965457201e+03	-8.734288503691882210789492260727e-07	-2.361217718044617510693298015334e-06	0.000000000000000000000000000000e+00
-4.959364799951140412304084748030e+03	-9.456536883098246791569938853039e-07	-2.519710785041776343839937599145e-06	0.000000000000000000000000000000e+00
-4.959264799951140048506204038858e+03	-1.019629422248027075760187787346e-06	-2.678352108929143442933064334088e-06	0.000000000000000000000000000000e+00
-4.959164799951139684708323329687e+03	-1.095356187063080788364000453528e-06	-2.837144057800738737660627836190e-06	0.000000000000000000000000000000e+00
-4.959064799951139320910442620516e+03	-1.172834094025532142863284777723e-06	-2.996088998718715609937074742519e-06	0.000000000000000000000000000000e+00
-4.958964799951138957112561911345e+03	-1.252063230784819297322640885284e-06	-3.155189297633921061912156899587e-06	0.000000000000000000000000000000e+00
-4.958864799951138593314681202173e+03	-1.333043661357388899122030333222e-06	-3.314447319306410144200587819530e-06	0.000000000000000000000000000000e+00
-4.958764799951138229516800493002e+03	-1.415775426115191048192457762278e-06	-3.473865427225910409167811132569e-06	0.000000000000000000000000000000e+00
-4.958664799951137865718919783831e+03	-1.500258541774612599801856649417e-06	-3.633445983532238506854249171507e-06	0.000000000000000000000000000000e+00
-4.958564799951137501921039074659e+03	-1.586493001385815984364473056611e-06	-3.793191348935671888153347078299e-06	0.000000000000000000000000000000e+00
-4.958464799951137138123158365488e+03	-1.674478774322513402185138089995e-06	-3.953103882637276038759886059859e-06	0.000000000000000000000000000000e+00
-4.958364799951136774325277656317e+03	-1.764215806272173428523113679345e-06	-4.113185942249196137734511963258e-06	0.000000000000000000000000000000e+00
-4.958264799951136410527396947145e+03	-1.855704019226635888536514930325e-06	-4.273439883714902129256164864390e-06	0.000000000000000000000000000000e+00
-4.958164799951136046729516237974e+03	-1.948943311473167612875778340054e-06	-4.433868061229398642507197603191e-06	0.000000000000000000000000000000e+00
-4.958064799951135682931635528803e+03	-2.043933557585897452279263125652e-06	-4.594472827159395948042920621024e-06	0.000000000000000000000000000000e+00
-4.957964799951135319133754819632e+03	-2.140674608417744265344154555586e-06	-4.755256531963455079656255541920e-06	0.000000000000000000000000000000e+00
-4.957864799951134955335874110460e+03	-2.239166291092723741783026766838e-06	-4.916221524112089757562078784492e-06	0.000000000000000000000000000000e+00
-4.957764799951134591537993401289e+03	-2.339408408998693353472372868929e-06	-5.077370150007844594659042053442e-06	0.000000000000000000000000000000e+00
-4.957664799951134227740112692118e+03	-2.441400741780534586260155080484e-06	-5.238704753905342809605291676256e-06	0.000000000000000000000000000000e+00
-4.957564799951133863942231982946e+03	-2.545143045333716760116092928112e-06	-5.400227677831302599675139530788e-06	0.000000000000000000000000000000e+00
-4.957464799951133500144351273775e+03	-2.650635051798353398940779820925e-06	-5.561941261504536572956788886835e-06	0.000000000000000000000000000000e+00
-4.957364799951133136346470564604e+03	-2.757876469553643153332853077409e-06	-5.723847842255918146265117329996e-06	0.000000000000000000000000000000e+00
-4.957264799951132772548589855433e+03	-2.866866983212757533235840595731e-06	-5.885949754948336931626145379637e-06	0.000000000000000000000000000000e+00
-4.957164799951132408750709146261e+03	-2.977606253618115311125429112149e-06	-6.048249331896621088476562189129e-06	0.000000000000000000000000000000e+00
-4.957064799951132044952828437090e+03	-3.090093917837149051339087207912e-06	-6.210748902787452899599673211695e-06	0.000000000000000000000000000000e+00
-4.956964799951131681154947727919e+03	-3.204329589158455768847268141375e-06	-6.373450794599263171237666508739e-06	0.000000000000000000000000000000e+00
-4.956864799951131317357067018747e+03	-3.320312857088389315706605797729e-06	-6.536357331522111233643775735080e-06	0.000000000000000000000000000000e+00
-4.956764799951130953559186309576e+03	-3.438043287348089412997420230567e-06	-6.699470834877556471304970581171e-06	0.000000000000000000000000000000e+00
-4.956664799951130589761305600405e+03	-3.557520421870899047367539300146e-06	-6.862793623038506983275071349215e-06	0.000000000000000000000000000000e+00
-4.956564799951130225963424891233e+03	-3.678743778800275687784369568756e-06	-7.026328011349074172738494309387e-06	0.000000000000000000000000000000e+00
-4.956464799951129862165544182062e+03	-3.801712852488087478761494275581e-06	-7.190076312044412937013893732940e-06	0.000000000000000000000000000000e+00
-4.956364799951129498367663472891e+03	-3.926427113493359208080263345053e-06	-7.354040834170556775360120399521e-06	0.000000000000000000000000000000e+00
-4.956264799951129134569782763720e+03	-4.052886008581426120875486340811e-06	-7.518223883504245273485654815770e-06	0.000000000000000000000000000000e+00
-4.956164799951128770771902054548e+03	-4.181088960723536661183170198841e-06	-7.682627762472759211354565722640e-06	0.000000000000000000000000000000e+00
-4.956064799951128406974021345377e+03	-4.311035369096891011939619298143e-06	-7.847254770073750588794785076896e-06	0.000000000000000000000000000000e+00
-4.955964799951128043176140636206e+03	-4.442724609085095951674111020013e-06	-8.012107201795070957040488524026e-06	0.000000000000000000000000000000e+00
-4.955864799951127679378259927034e+03	-4.576156032279066944597721577903e-06	-8.177187349534609914669842922752e-06	0.000000000000000000000000000000e+00
-4.955764799951127315580379217863e+03	-4.711328966478319865847888825439e-06	-8.342497501520134450575701123842e-06	0.000000000000000000000000000000e+00
-4.955664799951126951782498508692e+03	-4.848242715692756546941224321534e-06	-8.508039942229139298364611054826e-06	0.000000000000000000000000000000e+00
-4.955564799951126587984617799520e+03	-4.986896560144839956382062373663e-06	-8.673816952308705761085297347712e-06	0.000000000000000000000000000000e+00
-4.955464799951126224186737090349e+03	-5.127289756272213225535370334507e-06	-8.839830808495365618154826492514e-06	0.000000000000000000000000000000e+00
-4.955364799951125860388856381178e+03	-5.269421536730759131632231134779e-06	-9.006083783534988749207295111177e-06	0.000000000000000000000000000000e+00
-4.955264799951125496590975672007e+03	-5.413291110398050909996957302805e-06	-9.172578146102674146074307248711e-06	0.000000000000000000000000000000e+00
-4.955164799951125132793094962835e+03	-5.558897662377297733515401495508e-06	-9.339316160722669723885658310536e-06	0.000000000000000000000000000000e+00
-4.955064799951124768995214253664e+03	-5.706240354001681521324898516134e-06	-9.506300087688297214367702525628e-06	0.000000000000000000000000000000e+00
-4.954964799951124405197333544493e+03	-5.855318322839148604196882891282e-06	-9.673532182981907552327821564475e-06	0.000000000000000000000000000000e+00
-4.954864799951124041399452835321e+03	-6.006130682697587636943454408867e-06	-9.841014698194851508731943734443e-06	0.000000000000000000000000000000e+00
-4.954764799951123677601572126150e+03	-6.158676523630506413229876438997e-06	-1.000874988044748251103405883855e-05	0.000000000000000000000000000000e+00
-4.954664799951123313803691416979e+03	-6.312954911943102550707547504505e-06	-1.017673997230917301603288910306e-05	0.000000000000000000000000000000e+00
-4.954564799951122950005810707808e+03	-6.468964890198772092180703324749e-06	-1.034498721171837154031002831145e-05	0.000000000000000000000000000000e+00
-4.954464799951122586207929998636e+03	-6.626705477226064493136321875699e-06	-1.051349383190268001945881504167e-05	0.000000000000000000000000000000e+00
-4.954364799951122222410049289465e+03	-6.786175668126028938495659936780e-06	-1.068226206129896674269699058391e-05	0.000000000000000000000000000000e+00
-4.954264799951121858612168580294e+03	-6.947374434280056173639933403408e-06	-1.085129412347350808659956350466e-05	0.000000000000000000000000000000e+00
-4.954164799951121494814287871122e+03	-7.110300723358112511690576340584e-06	-1.102059223704217260047903692577e-05	0.000000000000000000000000000000e+00
-4.954064799951121131016407161951e+03	-7.274953459327424462317439324277e-06	-1.119015861559063727901763146688e-05	0.000000000000000000000000000000e+00
-4.953964799951120767218526452780e+03	-7.441331542461575865592300627060e-06	-1.135999546759463432808560934273e-05	0.000000000000000000000000000000e+00
-4.953864799951120403420645743608e+03	-7.609433849350053953304422182935e-06	-1.153010499634026061099769527862e-05	0.000000000000000000000000000000e+00
-4.953764799951120039622765034437e+03	-7.779259232908239255540466805527e-06	-1.170048939984430403542844251197e-05	0.000000000000000000000000000000e+00
-4.953664799951119675824884325266e+03	-7.950806522387808859342675504855e-06	-1.187115087077463262076569561199e-05	0.000000000000000000000000000000e+00
-4.953564799951119312027003616095e+03	-8.124074523387597065158562126275e-06	-1.204209159637062083491373248867e-05	0.000000000000000000000000000000e+00
-4.953464799951118948229122906923e+03	-8.299062017864837208116872424579e-06	-1.221331375836362167087555813394e-05	0.000000000000000000000000000000e+00
-4.953364799951118584431242197752e+03	-8.475767764146908310940106701104e-06	-1.238481953289749970970740067244e-05	0.000000000000000000000000000000e+00
-4.953264799951118220633361488581e+03	-8.654190496943469677946884910380e-06	-1.255661109044920314698878111015e-05	0.000000000000000000000000000000e+00
-4.953164799951117856835480779409e+03	-8.834328927359039334318673020174e-06	-1.272869059574939680566478539259e-05	0.000000000000000000000000000000e+00
-4.953064799951117493037600070238e+03	-9.016181742906021392828554150700e-06	-1.290106020770315105306285524689e-05	0.000000000000000000000000000000e+00
-4.952964799951117129239719361067e+03	-9.199747607518114585396264148986e-06	-1.307372207931067645768873075607e-05	0.000000000000000000000000000000e+00
-4.952864799951116765441838651896e+03	-9.385025161564229014411579743449e-06	-1.324667835758813637305354032891e-05	0.000000000000000000000000000000e+00
-4.952764799951116401643957942724e+03	-9.572013021862785762949865642213e-06	-1.341993118348850187314825338492e-05	0.000000000000000000000000000000e+00
-4.952664799951116037846077233553e+03	-9.760709781696472208713244445022e-06	-1.359348269182248630901517494340e-05	0.000000000000000000000000000000e+00
-4.952564799951115674048196524382e+03	-9.951114010827393749391081567701e-06	-1.376733501117952560509859194493e-05	0.000000000000000000000000000000e+00
-4.952464799951115310250315815210e+03	-1.014322425551271511306398315222e-05	-1.394149026384883987075835598546e-05	0.000000000000000000000000000000e+00
-4.952364799951114946452435106039e+03	-1.033703903852069469189531997211e-05	-1.411595056574056108035335188600e-05	0.000000000000000000000000000000e+00
-4.952264799951114582654554396868e+03	-1.053255685914716780328479611706e-05	-1.429071802630692512782895758905e-05	0.000000000000000000000000000000e+00
-4.952164799951114218856673687696e+03	-1.072977619323246193782511737069e-05	-1.446579474846354011426975694210e-05	0.000000000000000000000000000000e+00
-4.952064799951113855058792978525e+03	-1.092869549317871350087565812670e-05	-1.464118282851072409215392733373e-05	0.000000000000000000000000000000e+00
-4.951964799951113491260912269354e+03	-1.112931318796767413917964129055e-05	-1.481688435605492412477056374254e-05	0.000000000000000000000000000000e+00
-4.951864799951113127463031560183e+03	-1.133162768317891009076884417661e-05	-1.499290141393020988453636116455e-05	0.000000000000000000000000000000e+00
-4.951764799951112763665150851011e+03	-1.153563736100844707419856016717e-05	-1.516923607811985026054112796201e-05	0.000000000000000000000000000000e+00
-4.951664799951112399867270141840e+03	-1.174134058028783191799260948729e-05	-1.534589041767795772872907955620e-05	0.000000000000000000000000000000e+00
-4.951564799951112036069389432669e+03	-1.194873567650364142348450025022e-05	-1.552286649465123606009969714492e-05	0.000000000000000000000000000000e+00
-4.951464799951111672271508723497e+03	-1.215782096181742660259347821317e-05	-1.570016636400079748561026127263e-05	0.000000000000000000000000000000e+00
-4.951364799951111308473628014326e+03	-1.236859472508607873800830917466e-05	-1.587779207352407642283437239072e-05	0.000000000000000000000000000000e+00
-4.951264799951110944675747305155e+03	-1.258105523188263420643773909946e-05	-1.605574566377682282371751332217e-05	0.000000000000000000000000000000e+00
-4.951164799951110580877866595984e+03	-1.279520072451748248954384729048e-05	-1.623402916799518869595680969908e-05	0.000000000000000000000000000000e+00
-4.951064799951110217079985886812e+03	-1.301102942206005021739175647744e-05	-1.641264461201791626833446091638e-05	0.000000000000000000000000000000e+00
-4.950964799951109853282105177641e+03	-1.322853952036089009364813046110e-05	-1.659159401420860069495052946387e-05	0.000000000000000000000000000000e+00
-4.950864799951109489484224468470e+03	-1.344772919207420688978045497652e-05	-1.677087938537807473220013487758e-05	0.000000000000000000000000000000e+00
-4.950764799951109125686343759298e+03	-1.366859658668080017946636767201e-05	-1.695050272870686117838642803513e-05	0.000000000000000000000000000000e+00
-4.950664799951108761888463050127e+03	-1.389113983051145091826734934148e-05	-1.713046603966775406234154810470e-05	0.000000000000000000000000000000e+00
-4.950564799951108398090582340956e+03	-1.411535702677074001010551485003e-05	-1.731077130594848453534230492412e-05	0.000000000000000000000000000000e+00
-4.950464799951108034292701631784e+03	-1.434124625556129208427992571817e-05	-1.749142050737448840697953189594e-05	0.000000000000000000000000000000e+00
-4.950364799951107670494820922613e+03	-1.456880557390845295335189690800e-05	-1.767241561583178887750826546732e-05	0.000000000000000000000000000000e+00
-4.950264799951107306696940213442e+03	-1.479803301578536178838372411315e-05	-1.785375859518998091415159512607e-05	0.000000000000000000000000000000e+00
-4.950164799951106942899059504271e+03	-1.502892659213851457328681854309e-05	-1.803545140122532065948997292981e-05	0.000000000000000000000000000000e+00
-4.950064799951106579101178795099e+03	-1.526148429091370533586431712525e-05	-1.821749598154394020072671667165e-05	0.000000000000000000000000000000e+00
-4.949964799951106215303298085928e+03	-1.549570407708242308257931552085e-05	-1.839989427550515043038002749309e-05	0.000000000000000000000000000000e+00
-4.949864799951105851505417376757e+03	-1.573158389266866377946725574777e-05	-1.858264821414488282037835720217e-05	0.000000000000000000000000000000e+00
-4.949764799951105487707536667585e+03	-1.596912165677615060292889037630e-05	-1.876575972009923622824123512487e-05	0.000000000000000000000000000000e+00
-4.949664799951105123909655958414e+03	-1.620831526561603022303960364159e-05	-1.894923070752813889974092154134e-05	0.000000000000000000000000000000e+00
-4.949564799951104760111775249243e+03	-1.644916259253496041608036404291e-05	-1.913306308203913244430846574140e-05	0.000000000000000000000000000000e+00
-4.949464799951104396313894540071e+03	-1.669166148804362796980588212747e-05	-1.931725874061128455944774673370e-05	0.000000000000000000000000000000e+00
-4.949364799951104032516013830900e+03	-1.693580977984570026958176247600e-05	-1.950181957151921695163034053966e-05	0.000000000000000000000000000000e+00
-4.949264799951103668718133121729e+03	-1.718160527286719023659991578690e-05	-1.968674745425725861806658112396e-05	0.000000000000000000000000000000e+00
-4.949164799951103304920252412558e+03	-1.742904574928626849949012123098e-05	-1.987204425946373465374818201301e-05	0.000000000000000000000000000000e+00
-4.949064799951102941122371703386e+03	-1.767812896856347875361448185316e-05	-2.005771184884537364310347351548e-05	0.000000000000000000000000000000e+00
-4.948964799951102577324490994215e+03	-1.792885266747240035375803024476e-05	-2.024375207510186074131956768252e-05	0.000000000000000000000000000000e+00
-4.948864799951102213526610285044e+03	-1.818121456013069037757970414226e-05	-2.043016678185049578774998280117e-05	0.000000000000000000000000000000e+00
-4.948764799951101849728729575872e+03	-1.843521233803161019190915148602e-05	-2.061695780355101743777992973072e-05	0.000000000000000000000000000000e+00
-4.948664799951101485930848866701e+03	-1.869084367007593148980390540537e-05	-2.080412696543054587930421384101e-05	0.000000000000000000000000000000e+00
-4.948564799951101122132968157530e+03	-1.894810620260428956100270947438e-05	-2.099167608340867123887206469046e-05	0.000000000000000000000000000000e+00
-4.948464799951100758335087448359e+03	-1.920699755942993636192994699741e-05	-2.117960696402266734870815934055e-05	0.000000000000000000000000000000e+00
-4.948364799951100394537206739187e+03	-1.946751534187192726656906449634e-05	-2.136792140435287153219130751314e-05	0.000000000000000000000000000000e+00
-4.948264799951100030739326030016e+03	-1.972965712878873811007320038247e-05	-2.155662119194818636207754136702e-05	0.000000000000000000000000000000e+00
-4.948164799951099666941445320845e+03	-1.999342047661228880819049569251e-05	-2.174570810475174066091728908301e-05	0.000000000000000000000000000000e+00
-4.948064799951099303143564611673e+03	-2.025880291938241421008555509520e-05	-2.193518391102668602674410913700e-05	0.000000000000000000000000000000e+00
-4.947964799951098939345683902502e+03	-2.052580196878169070499875470404e-05	-2.212505036928215260095750838154e-05	0.000000000000000000000000000000e+00
-4.947864799951098575547803193331e+03	-2.079441511417076088427853541862e-05	-2.231530922819935052587268786706e-05	0.000000000000000000000000000000e+00
-4.947764799951098211749922484159e+03	-2.106463982262403767417406619256e-05	-2.250596222655782386820079443712e-05	0.000000000000000000000000000000e+00
-4.947664799951097847952041774988e+03	-2.133647353896583198510153445149e-05	-2.269701109316186378472325613220e-05	0.000000000000000000000000000000e+00
-4.947564799951097484154161065817e+03	-2.160991368580689710112048562696e-05	-2.288845754676707754202841238467e-05	0.000000000000000000000000000000e+00
-4.947464799951097120356280356646e+03	-2.188495766358137625709305573718e-05	-2.308030329600709983778328293624e-05	0.000000000000000000000000000000e+00
-4.947364799951096756558399647474e+03	-2.216160285058420761363472129002e-05	-2.327255003932048369299015466716e-05	0.000000000000000000000000000000e+00
-4.947264799951096392760518938303e+03	-2.243984660300891209095720812972e-05	-2.346519946487775058643725223373e-05	0.000000000000000000000000000000e+00
-4.947164799951096028962638229132e+03	-2.271968625498580810731681645098e-05	-2.365825325050859644321170349723e-05	0.000000000000000000000000000000e+00
-4.947064799951095665164757519960e+03	-2.300111911862063289327742787727e-05	-2.385171306362925686540658876122e-05	0.000000000000000000000000000000e+00
-4.946964799951095301366876810789e+03	-2.328414248403359071057892870638e-05	-2.404558056117006209820817497214e-05	0.000000000000000000000000000000e+00
-4.946864799951094937568996101618e+03	-2.356875361939880764682031522028e-05	-2.423985738950313768565007765954e-05	0.000000000000000000000000000000e+00
-4.946764799951094573771115392447e+03	-2.385494977098420992661642614507e-05	-2.443454518437028808548402980527e-05	0.000000000000000000000000000000e+00
-4.946664799951094209973234683275e+03	-2.414272816319181557483293520949e-05	-2.462964557081105307877189058985e-05	0.000000000000000000000000000000e+00
-4.946564799951093846175353974104e+03	-2.443208599859839877431813559561e-05	-2.482516016309092680980352696452e-05	0.000000000000000000000000000000e+00
-4.946464799951093482377473264933e+03	-2.472302045799662517395339778048e-05	-2.502109056462976317326309116940e-05	0.000000000000000000000000000000e+00
-4.946364799951093118579592555761e+03	-2.501552870043657005559578632159e-05	-2.521743836793036077238011616330e-05	0.000000000000000000000000000000e+00
-4.946264799951092754781711846590e+03	-2.530960786326764646496714772361e-05	-2.541420515450722405993363994803e-05	0.000000000000000000000000000000e+00
-4.946164799951092390983831137419e+03	-2.560525506218093991835788036937e-05	-2.561139249481549388584578075267e-05	0.000000000000000000000000000000e+00
-4.946064799951092027185950428247e+03	-2.590246739125195984954075356654e-05	-2.580900194818008472081444226731e-05	0.000000000000000000000000000000e+00
-4.945964799951091663388069719076e+03	-2.620124192298379763249940865855e-05	-2.600703506272498789840368071946e-05	0.000000000000000000000000000000e+00
-4.945864799951091299590189009905e+03	-2.650157570835070134436690925117e-05	-2.620549337530276120438246789668e-05	0.000000000000000000000000000000e+00
-4.945764799951090935792308300734e+03	-2.680346577684205371604718448619e-05	-2.640437841142423191836616225281e-05	0.000000000000000000000000000000e+00
-4.945664799951090571994427591562e+03	-2.710690913650671600106968617272e-05	-2.660369168518835232138848578831e-05	0.000000000000000000000000000000e+00
-4.945564799951090208196546882391e+03	-2.741190277399785295915808636114e-05	-2.680343469921226865577620901426e-05	0.000000000000000000000000000000e+00
-4.945464799951089844398666173220e+03	-2.771844365461811359363682172319e-05	-2.700360894456158659666759891405e-05	0.000000000000000000000000000000e+00
-4.945364799951089480600785464048e+03	-2.802652872236522524091589803064e-05	-2.720421590068082307077926285110e-05	0.000000000000000000000000000000e+00
-4.945264799951089116802904754877e+03	-2.833615489997800101205395473247e-05	-2.740525703532406813934391154319e-05	0.000000000000000000000000000000e+00
-4.945164799951088753005024045706e+03	-2.864731908898271654068633240708e-05	-2.760673380448581289950578387948e-05	0.000000000000000000000000000000e+00
-4.945064799951088389207143336535e+03	-2.896001816973994074061286851940e-05	-2.780864765233202133120488097617e-05	0.000000000000000000000000000000e+00
-4.944964799951088025409262627363e+03	-2.927424900149173925788248507018e-05	-2.801100001113137493878244010936e-05	0.000000000000000000000000000000e+00
-4.944864799951087661611381918192e+03	-2.959000842240928111056066929230e-05	-2.821379230118673762115269476602e-05	0.000000000000000000000000000000e+00
-4.944764799951087297813501209021e+03	-2.990729324964084173991626935951e-05	-2.841702593076680688922303064103e-05	0.000000000000000000000000000000e+00
-4.944664799951086934015620499849e+03	-3.022610027936020586115939412508e-05	-2.862070229603799886440758382111e-05	0.000000000000000000000000000000e+00
-4.944564799951086570217739790678e+03	-3.054642628681548705438936197609e-05	-2.882482278099651623625744589763e-05	0.000000000000000000000000000000e+00
-4.944464799951086206419859081507e+03	-3.086826802637832343817123059715e-05	-2.902938875740065000118431126630e-05	0.000000000000000000000000000000e+00
-4.944364799951085842621978372335e+03	-3.119162223159349347145416486704e-05	-2.923440158470327771282788742457e-05	0.000000000000000000000000000000e+00
-4.944264799951085478824097663164e+03	-3.151648561522887056866870647553e-05	-2.943986260998457518472601335269e-05	0.000000000000000000000000000000e+00
-4.944164799951085115026216953993e+03	-3.184285486932585882953808398277e-05	-2.964577316788496536221000909883e-05	0.000000000000000000000000000000e+00
-4.944064799951084751228336244822e+03	-3.217072666525016758206842459877e-05	-2.985213458053826031781199934478e-05	0.000000000000000000000000000000e+00
-4.943964799951084387430455535650e+03	-3.250009765374298572509006999276e-05	-3.005894815750504041589746817564e-05	0.000000000000000000000000000000e+00
-4.943864799951084023632574826479e+03	-3.283096446497255587034999613216e-05	-3.026621519570623337707336586444e-05	0.000000000000000000000000000000e+00
-4.943764799951083659834694117308e+03	-3.316332370858614150789175911704e-05	-3.047393697935694067621681391245e-05	0.000000000000000000000000000000e+00
-4.943664799951083296036813408136e+03	-3.349717197376238041845938897545e-05	-3.068211477990048416907009620758e-05	0.000000000000000000000000000000e+00
-4.943564799951082932238932698965e+03	-3.383250582926404466171596552293e-05	-3.089074985594265600674299121486e-05	0.000000000000000000000000000000e+00
-4.943464799951082568441051989794e+03	-3.416932182349117325895898611421e-05	-3.109984345318622266009928045705e-05	0.000000000000000000000000000000e+00
-4.943364799951082204643171280622e+03	-3.450761648453457079406894725260e-05	-3.130939680436565256084133213044e-05	0.000000000000000000000000000000e+00
-4.943264799951081840845290571451e+03	-3.484738632022976002411765450439e-05	-3.151941112918207074742454887328e-05	0.000000000000000000000000000000e+00
-4.943164799951081477047409862280e+03	-3.518862781821124619810112199580e-05	-3.172988763423843712766989066942e-05	0.000000000000000000000000000000e+00
-4.943064799951081113249529153109e+03	-3.553133744596723538533220021485e-05	-3.194082751297497546312878502484e-05	0.000000000000000000000000000000e+00
-4.942964799951080749451648443937e+03	-3.587551165089469161701210553339e-05	-3.215223194560484629893684638269e-05	0.000000000000000000000000000000e+00
-4.942864799951080385653767734766e+03	-3.622114686035476672229874162134e-05	-3.236410209905002995783851460487e-05	0.000000000000000000000000000000e+00
-4.942764799951080021855887025595e+03	-3.656823948172867062150759309702e-05	-3.257643912687746025596408072644e-05	0.000000000000000000000000000000e+00
-4.942664799951079658058006316423e+03	-3.691678590247388720875509893204e-05	-3.278924416923542249288625605175e-05	0.000000000000000000000000000000e+00
-4.942564799951079294260125607252e+03	-3.726678249018076970536239578280e-05	-3.300251835279016150584766031706e-05	0.000000000000000000000000000000e+00
-4.942464799951078930462244898081e+03	-3.761822559262951548401943124844e-05	-3.321626279066274722200427516050e-05	0.000000000000000000000000000000e+00
-4.942364799951078566664364188910e+03	-3.797111153784753391623660312426e-05	-3.343047858236619093242128486487e-05	0.000000000000000000000000000000e+00
-4.942264799951078202866483479738e+03	-3.832543663416718013802961251280e-05	-3.364516681374280551155772633898e-05	0.000000000000000000000000000000e+00
-4.942164799951077839068602770567e+03	-3.868119717028388861515542096470e-05	-3.386032855690182991103068244065e-05	0.000000000000000000000000000000e+00
-4.942064799951077475270722061396e+03	-3.903838941531465907405426540855e-05	-3.407596487015727049381397240069e-05	0.000000000000000000000000000000e+00
-4.941964799951077111472841352224e+03	-3.939700961885690157476130890402e-05	-3.429207679796602019524354165725e-05	0.000000000000000000000000000000e+00
-4.941864799951076747674960643053e+03	-3.975705401104771526468728559678e-05	-3.450866537086624195830239503202e-05	0.000000000000000000000000000000e+00
-4.941764799951076383877079933882e+03	-4.011851880262347884052373525599e-05	-3.472573160541597578560360504163e-05	0.000000000000000000000000000000e+00
-4.941664799951076020079199224710e+03	-4.048140018497986113849007594467e-05	-3.494327650413203717070717568838e-05	0.000000000000000000000000000000e+00
-4.941564799951075656281318515539e+03	-4.084569433023217053775957841033e-05	-3.516130105542913914613498138628e-05	0.000000000000000000000000000000e+00
-4.941464799951075292483437806368e+03	-4.121139739127607705838213236760e-05	-3.537980623355931926324671743522e-05	0.000000000000000000000000000000e+00
-4.941364799951074928685557097197e+03	-4.157850550184872070623096074193e-05	-3.559879299855159696507750366479e-05	0.000000000000000000000000000000e+00
-4.941264799951074564887676388025e+03	-4.194701477659018573618254777102e-05	-3.581826229615190200971860945423e-05	0.000000000000000000000000000000e+00
-4.941164799951074201089795678854e+03	-4.231692131110533405726620292953e-05	-3.603821505776327394424130012851e-05	0.000000000000000000000000000000e+00
-4.941064799951073837291914969683e+03	-4.268822118202599777978326067718e-05	-3.625865220038631230037307062730e-05	0.000000000000000000000000000000e+00
-4.940964799951073473494034260511e+03	-4.306091044707355800945022816784e-05	-3.647957462655992494577131268763e-05	0.000000000000000000000000000000e+00
-4.940864799951073109696153551340e+03	-4.343498514512186923098441271307e-05	-3.670098322430232715704936929946e-05	0.000000000000000000000000000000e+00
-4.940764799951072745898272842169e+03	-4.381044129626054960992276310350e-05	-3.692287886705231174334571053741e-05	0.000000000000000000000000000000e+00
-4.940664799951072382100392132998e+03	-4.418727490185865754146465889107e-05	-3.714526241361080377296338683735e-05	0.000000000000000000000000000000e+00
-4.940564799951072018302511423826e+03	-4.456548194462867313117571121950e-05	-3.736813470808268635055260364908e-05	0.000000000000000000000000000000e+00
-4.940464799951071654504630714655e+03	-4.494505838869089980403340178761e-05	-3.759149657981888389230926139639e-05	0.000000000000000000000000000000e+00
-4.940364799951071290706750005484e+03	-4.532600017963819117412446746407e-05	-3.781534884335877066182524108839e-05	0.000000000000000000000000000000e+00
-4.940264799951070926908869296312e+03	-4.570830324460105060883907679425e-05	-3.803969229837280969890034310055e-05	0.000000000000000000000000000000e+00
-4.940164799951070563110988587141e+03	-4.609196349231307638250748626163e-05	-3.826452772960548312768808143502e-05	0.000000000000000000000000000000e+00
-4.940064799951070199313107877970e+03	-4.647697681317673886695202023489e-05	-3.848985590681854772549322363240e-05	0.000000000000000000000000000000e+00
-4.939964799951069835515227168798e+03	-4.686333907932957785038088904805e-05	-3.871567758473452088453098385301e-05	0.000000000000000000000000000000e+00
-4.939864799951069471717346459627e+03	-4.725104614471069123561586255988e-05	-3.894199350298047828181080554089e-05	0.000000000000000000000000000000e+00
-4.939764799951069107919465750456e+03	-4.764009384512760998534389167425e-05	-3.916880438603214970461757760134e-05	0.000000000000000000000000000000e+00
-4.939664799951068744121585041285e+03	-4.803047799832347799922974140863e-05	-3.939611094315825882148165981711e-05	0.000000000000000000000000000000e+00
-4.939564799951068380323704332113e+03	-4.842219440404464534310688406116e-05	-3.962391386836522209511854408781e-05	0.000000000000000000000000000000e+00
-4.939464799951068016525823622942e+03	-4.881523884410857318629298196022e-05	-3.985221384034207808833016883909e-05	0.000000000000000000000000000000e+00
-4.939364799951067652727942913771e+03	-4.920960708247207755208427193416e-05	-4.008101152240574880682155711753e-05	0.000000000000000000000000000000e+00
-4.939264799951067288930062204599e+03	-4.960529486529993898648316363875e-05	-4.031030756244656531629699802721e-05	0.000000000000000000000000000000e+00
-4.939164799951066925132181495428e+03	-5.000229792103383748757758353598e-05	-4.054010259287413894899870792088e-05	0.000000000000000000000000000000e+00
-4.939064799951066561334300786257e+03	-5.040061196046166012941711076500e-05	-4.077039723056346967947072279514e-05	0.000000000000000000000000000000e+00
-4.938964799951066197536420077085e+03	-5.080023267678712717027728063002e-05	-4.100119207680139331350169240586e-05	0.000000000000000000000000000000e+00
-4.938864799951065833738539367914e+03	-5.120115574569975697410278980826e-05	-4.123248771723333360892868593162e-05	0.000000000000000000000000000000e+00
-4.938764799951065469940658658743e+03	-5.160337682544516296886602524374e-05	-4.146428472181031867072054097889e-05	0.000000000000000000000000000000e+00
-4.938664799951065106142777949572e+03	-5.200689155689574362821311903637e-05	-4.169658364473634971176727037623e-05	0.000000000000000000000000000000e+00
-4.938564799951064742344897240400e+03	-5.241169556362163672738954667274e-05	-4.192938502441604764047616837885e-05	0.000000000000000000000000000000e+00
-4.938464799951064378547016531229e+03	-5.281778445196205306992609518346e-05	-4.216268938340259780396535038705e-05	0.000000000000000000000000000000e+00
-4.938364799951064014749135822058e+03	-5.322515381109693547497657695189e-05	-4.239649722834604709696335045344e-05	0.000000000000000000000000000000e+00
-4.938264799951063650951255112886e+03	-5.363379921311893624904371113971e-05	-4.263080904994183823993394999441e-05	0.000000000000000000000000000000e+00
-4.938164799951063287153374403715e+03	-5.404371621310575379967464093589e-05	-4.286562532287973708048853249686e-05	0.000000000000000000000000000000e+00
-4.938064799951062923355493694544e+03	-5.445490034919277418101746235379e-05	-4.310094650579302416907798156664e-05	0.000000000000000000000000000000e+00
-4.937964799951062559557612985373e+03	-5.486734714264607178134738885156e-05	-4.333677304120799804280916855959e-05	0.000000000000000000000000000000e+00
-4.937864799951062195759732276201e+03	-5.528105209793568783739961536305e-05	-4.357310535549381054617676389817e-05	0.000000000000000000000000000000e+00
-4.937764799951061831961851567030e+03	-5.569601070280929519572613028977e-05	-4.380994385881262741244679403962e-05	0.000000000000000000000000000000e+00
-4.937664799951061468163970857859e+03	-5.611221842836614767712280493761e-05	-4.404728894507009377690120999205e-05	0.000000000000000000000000000000e+00
-4.937564799951061104366090148687e+03	-5.652967072913136147797180663943e-05	-4.428514099186611139820704541314e-05	0.000000000000000000000000000000e+00
-4.937464799951060740568209439516e+03	-5.694836304313054216102649163211e-05	-4.452350036044596146922805446344e-05	0.000000000000000000000000000000e+00
-4.937364799951060376770328730345e+03	-5.736829079196468269673941930975e-05	-4.476236739565171880717020513885e-05	0.000000000000000000000000000000e+00
-4.937264799951060012972448021173e+03	-5.778944938088544775161431443777e-05	-4.500174242587402518569680842653e-05	0.000000000000000000000000000000e+00
-4.937164799951059649174567312002e+03	-5.821183419887071547457399467440e-05	-4.524162576300416082264108097455e-05	0.000000000000000000000000000000e+00
-4.937064799951059285376686602831e+03	-5.863544061870049197782508998422e-05	-4.548201770238646145716118751601e-05	0.000000000000000000000000000000e+00
-4.936964799951058921578805893660e+03	-5.906026399703307653947514932469e-05	-4.572291852277104035875629484131e-05	0.000000000000000000000000000000e+00
-4.936864799951058557780925184488e+03	-5.948629967448159272438296119034e-05	-4.596432848626686947825226159381e-05	0.000000000000000000000000000000e+00
-4.936764799951058193983044475317e+03	-5.991354297569083121313346373960e-05	-4.620624783829517908317549568231e-05	0.000000000000000000000000000000e+00
-4.936664799951057830185163766146e+03	-6.034198920941437045781935433197e-05	-4.644867680754318265377855734499e-05	0.000000000000000000000000000000e+00
-4.936564799951057466387283056974e+03	-6.077163366859204970352875685435e-05	-4.669161560591814059224466393339e-05	0.000000000000000000000000000000e+00
-4.936464799951057102589402347803e+03	-6.120247163042769273158527632006e-05	-4.693506442850175596880751838214e-05	0.000000000000000000000000000000e+00
-4.936364799951056738791521638632e+03	-6.163449835646721784981200142894e-05	-4.717902345350491585731361743328e-05	0.000000000000000000000000000000e+00
-4.936264799951056374993640929461e+03	-6.206770909267696472323000422833e-05	-4.742349284222277826022703961506e-05	0.000000000000000000000000000000e+00
-4.936164799951056011195760220289e+03	-6.250209906952242100430794380372e-05	-4.766847273899015718923166673449e-05	0.000000000000000000000000000000e+00
-4.936064799951055647397879511118e+03	-6.293766350204717935617332313925e-05	-4.791396327113730076912093136521e-05	0.000000000000000000000000000000e+00
-4.935964799951055283599998801947e+03	-6.337439758995220618394833556053e-05	-4.815996454894597427354857588355e-05	0.000000000000000000000000000000e+00
-4.935864799951054919802118092775e+03	-6.381229651767543562673745682901e-05	-4.840647666560590230274904732788e-05	0.000000000000000000000000000000e+00
-4.935764799951054556004237383604e+03	-6.425135545447166170521247074987e-05	-4.865349969717155655070037201249e-05	0.000000000000000000000000000000e+00
-4.935664799951054192206356674433e+03	-6.469156955449270151974061615618e-05	-4.890103370251928916172950989605e-05	0.000000000000000000000000000000e+00
-4.935564799951053828408475965261e+03	-6.513293395686789726169163561309e-05	-4.914907872330477101897872049818e-05	0.000000000000000000000000000000e+00
-4.935464799951053464610595256090e+03	-6.557544378578483506517932122293e-05	-4.939763478392087726626807908659e-05	0.000000000000000000000000000000e+00
-4.935364799951053100812714546919e+03	-6.601909415057045688209058642570e-05	-4.964670189145580999918322406828e-05	0.000000000000000000000000000000e+00
-4.935264799951052737014833837748e+03	-6.646388014577238919754903490045e-05	-4.989628003565165463703209858259e-05	0.000000000000000000000000000000e+00
-4.935164799951052373216953128576e+03	-6.690979685124061055855743118670e-05	-5.014636918886324122666270364235e-05	0.000000000000000000000000000000e+00
-4.935064799951052009419072419405e+03	-6.735683933220932239054751233809e-05	-5.039696930601737844077764316708e-05	0.000000000000000000000000000000e+00
-4.934964799951051645621191710234e+03	-6.780500263937922638974448164007e-05	-5.064808032457244671821830483971e-05	0.000000000000000000000000000000e+00
-4.934864799951051281823311001062e+03	-6.825428180900001875596599942853e-05	-5.089970216447832344116436464887e-05	0.000000000000000000000000000000e+00
-4.934764799951050918025430291891e+03	-6.870467186295315547596429528454e-05	-5.115183472813670113562081742664e-05	0.000000000000000000000000000000e+00
-4.934664799951050554227549582720e+03	-6.915616780883495641994718194923e-05	-5.140447790036171738002959696878e-05	0.000000000000000000000000000000e+00
-4.934564799951050190429668873549e+03	-6.960876464003991272600641027068e-05	-5.165763154834100484222303428794e-05	0.000000000000000000000000000000e+00
-4.934464799951049826631788164377e+03	-7.006245733584434655025208193990e-05	-5.191129552159704624823832741498e-05	0.000000000000000000000000000000e+00
-4.934364799951049462833907455206e+03	-7.051724086149032831496302753393e-05	-5.216546965194891559815595916128e-05	0.000000000000000000000000000000e+00
-4.934264799951049099036026746035e+03	-7.097311016826981079717168165999e-05	-5.242015375347438530017132873873e-05	0.000000000000000000000000000000e+00
-4.934164799951048735238146036863e+03	-7.143006019360914268800932802606e-05	-5.267534762247239244663601920315e-05	0.000000000000000000000000000000e+00
-4.934064799951048371440265327692e+03	-7.188808586115377188743152947481e-05	-5.293105103742587100833227875540e-05	0.000000000000000000000000000000e+00
-4.933964799951048007642384618521e+03	-7.234718208085324695454099153125e-05	-5.318726375896495672324429393463e-05	0.000000000000000000000000000000e+00
-4.933864799951047643844503909349e+03	-7.280734374904648960845354732641e-05	-5.344398552983053757477194256609e-05	0.000000000000000000000000000000e+00
-4.933764799951047280046623200178e+03	-7.326856574854735183223441996603e-05	-5.370121607483821762202280680754e-05	0.000000000000000000000000000000e+00
-4.933664799951046916248742491007e+03	-7.373084294873040336979613806889e-05	-5.395895510084259931449235381251e-05	0.000000000000000000000000000000e+00
-4.933564799951046552450861781836e+03	-7.419417020561701737839388481888e-05	-5.421720229670197238255879845781e-05	0.000000000000000000000000000000e+00
-4.933464799951046188652981072664e+03	-7.465854236196168647408250018671e-05	-5.447595733324337542247475796309e-05	0.000000000000000000000000000000e+00
-4.933364799951045824855100363493e+03	-7.512395424733863693277091666545e-05	-5.473521986322800307080138626503e-05	0.000000000000000000000000000000e+00
-4.933264799951045461057219654322e+03	-7.559040067822870038929256031324e-05	-5.499498952131700620213003438685e-05	0.000000000000000000000000000000e+00
-4.933164799951045097259338945150e+03	-7.605787645810637527185593675938e-05	-5.525526592403768515009143680317e-05	0.000000000000000000000000000000e+00
-4.933064799951044733461458235979e+03	-7.652637637752725415472843106812e-05	-5.551604866975004207033453362818e-05	0.000000000000000000000000000000e+00
-4.932964799951044369663577526808e+03	-7.699589521421564084630029256573e-05	-5.577733733861369244547492862729e-05	0.000000000000000000000000000000e+00
-4.932864799951044005865696817636e+03	-7.746642773315241142263742890606e-05	-5.603913149255518994212160732715e-05	0.000000000000000000000000000000e+00
-4.932764799951043642067816108465e+03	-7.793796868666314631157732151223e-05	-5.630143067523572396240044701798e-05	0.000000000000000000000000000000e+00
-4.932664799951043278269935399294e+03	-7.841051281450654697989521846324e-05	-5.656423441201918311371094061357e-05	0.000000000000000000000000000000e+00
-4.932564799951042914472054690123e+03	-7.888405484396302880332335627500e-05	-5.682754220994061170177044650664e-05	0.000000000000000000000000000000e+00
-4.932464799951042550674173980951e+03	-7.935858948992363919722192733275e-05	-5.709135355767506602320954245400e-05	0.000000000000000000000000000000e+00
-4.932364799951042186876293271780e+03	-7.983411145497915193010307621790e-05	-5.735566792550680269508270314738e-05	0.000000000000000000000000000000e+00
-4.932264799951041823078412562609e+03	-8.031061542950943248769801741105e-05	-5.762048476529893454656586215812e-05	0.000000000000000000000000000000e+00
-4.932164799951041459280531853437e+03	-8.078809609177307448756727437100e-05	-5.788580351046339144251498542992e-05	0.000000000000000000000000000000e+00
-4.932064799951041095482651144266e+03	-8.126654810799723938161825964599e-05	-5.815162357593133511668437307662e-05	0.000000000000000000000000000000e+00
-4.931964799951040731684770435095e+03	-8.174596613246774010411166422330e-05	-5.841794435812391281812386290007e-05	0.000000000000000000000000000000e+00
-4.931864799951040367886889725924e+03	-8.222634480761935511262950004863e-05	-5.868476523492343786218145007538e-05	0.000000000000000000000000000000e+00
-4.931764799951040004089009016752e+03	-8.270767876412641347958626392156e-05	-5.895208556564492254721196462519e-05	0.000000000000000000000000000000e+00
-4.931664799951039640291128307581e+03	-8.318996262099358327164744242310e-05	-5.921990469100805830468189916438e-05	0.000000000000000000000000000000e+00
-4.931564799951039276493247598410e+03	-8.367319098564686321705535787530e-05	-5.948822193310953466245313836502e-05	0.000000000000000000000000000000e+00
-4.931464799951038912695366889238e+03	-8.415735845402489963360675995219e-05	-5.975703659539578511267210458868e-05	0.000000000000000000000000000000e+00
-4.931364799951038548897486180067e+03	-8.464245961067041177684766584122e-05	-6.002634796263611245041927344523e-05	0.000000000000000000000000000000e+00
-4.931264799951038185099605470896e+03	-8.512848902882194244891994605595e-05	-6.029615530089621391190979338148e-05	0.000000000000000000000000000000e+00
-4.931164799951037821301724761724e+03	-8.561544127050577123773378307448e-05	-6.056645785751211966477236536832e-05	0.000000000000000000000000000000e+00
-4.931064799951037457503844052553e+03	-8.610331088662808525415609528508e-05	-6.083725486106451076908849251446e-05	0.000000000000000000000000000000e+00
-4.930964799951037093705963343382e+03	-8.659209241706733960457914589526e-05	-6.110854552135341660919209960667e-05	0.000000000000000000000000000000e+00
-4.930864799951036729908082634211e+03	-8.708178039076686180897796107914e-05	-6.138032902937336633512888095510e-05	0.000000000000000000000000000000e+00
-4.930764799951036366110201925039e+03	-8.757236932582770016445655736348e-05	-6.165260455728891299861244013059e-05	0.000000000000000000000000000000e+00
-4.930664799951036002312321215868e+03	-8.806385372960160763406572970169e-05	-6.192537125841053038347722159429e-05	0.000000000000000000000000000000e+00
-4.930564799951035638514440506697e+03	-8.855622809878433744374542913036e-05	-6.219862826717095706952759259778e-05	0.000000000000000000000000000000e+00
-4.930464799951035274716559797525e+03	-8.904948691950903354695723290746e-05	-6.247237469910194029593802911293e-05	0.000000000000000000000000000000e+00
-4.930364799951034910918679088354e+03	-8.954362466743997345502287243946e-05	-6.274660965081134574288651561957e-05	0.000000000000000000000000000000e+00
-4.930264799951034547120798379183e+03	-9.003863580786640593515285369008e-05	-6.302133219996071454658409516369e-05	0.000000000000000000000000000000e+00
-4.930164799951034183322917670012e+03	-9.053451479579664620649104289640e-05	-6.329654140524324044264625754863e-05	0.000000000000000000000000000000e+00
-4.930064799951033819525036960840e+03	-9.103125607605236087153943724815e-05	-6.357223630636204506506176103997e-05	0.000000000000000000000000000000e+00
-4.929964799951033455727156251669e+03	-9.152885408336305613549027659914e-05	-6.384841592400902245130200896028e-05	0.000000000000000000000000000000e+00
-4.929864799951033091929275542498e+03	-9.202730324246079641851980834844e-05	-6.412507925984398170302785979757e-05	0.000000000000000000000000000000e+00
-4.929764799951032728131394833326e+03	-9.252659796817507204588076907825e-05	-6.440222529647422332766543151550e-05	0.000000000000000000000000000000e+00
-4.929664799951032364333514124155e+03	-9.302673266552792443601083149929e-05	-6.467985299743456281337805613418e-05	0.000000000000000000000000000000e+00
-4.929564799951032000535633414984e+03	-9.352770172982919326138545601523e-05	-6.495796130716767946468997996234e-05	0.000000000000000000000000000000e+00
-4.929464799951031636737752705812e+03	-9.402949954677203465991386366341e-05	-6.523654915100500733919630658164e-05	0.000000000000000000000000000000e+00
-4.929364799951031272939871996641e+03	-9.453212049252857497160656974344e-05	-6.551561543514789723481606120714e-05	0.000000000000000000000000000000e+00
-4.929264799951030909141991287470e+03	-9.503555893384579486820457061569e-05	-6.579515904664933433065865386880e-05	0.000000000000000000000000000000e+00
-4.929164799951030545344110578299e+03	-9.553980922814157611313440332523e-05	-6.607517885339595398348777610664e-05	0.000000000000000000000000000000e+00
-4.929064799951030181546229869127e+03	-9.604486572360093805684339018924e-05	-6.635567370409050475758144793659e-05	0.000000000000000000000000000000e+00
-4.928964799951029817748349159956e+03	-9.655072275927246386751506834756e-05	-6.663664242823479934556968329318e-05	0.000000000000000000000000000000e+00
-4.928864799951029453950468450785e+03	-9.705737466516493004969196034537e-05	-6.691808383611299074992390112371e-05	0.000000000000000000000000000000e+00
-4.928764799951029090152587741613e+03	-9.756481576234408504069706147277e-05	-6.719999671877529569784248675290e-05	0.000000000000000000000000000000e+00
-4.928664799951028726354707032442e+03	-9.807304036302961754243551206756e-05	-6.748237984802216528953250351819e-05	0.000000000000000000000000000000e+00
-4.928564799951028362556826323271e+03	-9.858204277069228748352214264372e-05	-6.776523197638883511725177433149e-05	0.000000000000000000000000000000e+00
-4.928464799951027998758945614100e+03	-9.909181728015128737437067218963e-05	-6.804855183713034972280142564927e-05	0.000000000000000000000000000000e+00
-4.928364799951027634961064904928e+03	-9.960235817767172563502731108542e-05	-6.833233814420693942072448923142e-05	0.000000000000000000000000000000e+00
-4.928264799951027271163184195757e+03	-1.001136597410622861058573929149e-04	-6.861658959226987145995496630846e-05	0.000000000000000000000000000000e+00
-4.928164799951026907365303486586e+03	-1.006257162397730772936121912409e-04	-6.890130485664769420875441774399e-05	0.000000000000000000000000000000e+00
-4.928064799951026543567422777414e+03	-1.011385219349936442478216092056e-04	-6.918648259333292857304470446778e-05	0.000000000000000000000000000000e+00
-4.927964799951026179769542068243e+03	-1.016520710797511295149855858888e-04	-6.947212143896917954308256604179e-05	0.000000000000000000000000000000e+00
-4.927864799951025815971661359072e+03	-1.021663579190086238281456876287e-04	-6.975822001083865431594888129041e-05	0.000000000000000000000000000000e+00
-4.927764799951025452173780649900e+03	-1.026813766897636658742554160995e-04	-7.004477690685011409890692313240e-05	0.000000000000000000000000000000e+00
-4.927664799951025088375899940729e+03	-1.031971216211469046918763892151e-04	-7.033179070552727314615676368348e-05	0.000000000000000000000000000000e+00
-4.927564799951024724578019231558e+03	-1.037135869345208975941460827208e-04	-7.061925996599760437140436142300e-05	0.000000000000000000000000000000e+00
-4.927464799951024360780138522387e+03	-1.042307668435791249321800688854e-04	-7.090718322798156508877248649370e-05	0.000000000000000000000000000000e+00
-4.927364799951023996982257813215e+03	-1.047486555544451132786915037443e-04	-7.119555901178226998710779627189e-05	0.000000000000000000000000000000e+00
-4.927264799951023633184377104044e+03	-1.052672472657716805843550189614e-04	-7.148438581827559778515690513956e-05	0.000000000000000000000000000000e+00
-4.927164799951023269386496394873e+03	-1.057865361688404117271322668614e-04	-7.177366212890069091002998025175e-05	0.000000000000000000000000000000e+00
-4.927064799951022905588615685701e+03	-1.063065164476612424818147140115e-04	-7.206338640565094306664195578094e-05	0.000000000000000000000000000000e+00
-4.926964799951022541790734976530e+03	-1.068271822790721654623108394233e-04	-7.235355709106537983044127315679e-05	0.000000000000000000000000000000e+00
-4.926864799951022177992854267359e+03	-1.073485278328391529043678298549e-04	-7.264417260822043226342614730129e-05	0.000000000000000000000000000000e+00
-4.926764799951021814194973558187e+03	-1.078705472717560930008204311825e-04	-7.293523136072223907871991954721e-05	0.000000000000000000000000000000e+00
-4.926664799951021450397092849016e+03	-1.083932347517450514974915454225e-04	-7.322673173269932827590678048324e-05	0.000000000000000000000000000000e+00
-4.926564799951021086599212139845e+03	-1.089165844219564790789842034791e-04	-7.351867208879571890470933093198e-05	0.000000000000000000000000000000e+00
-4.926464799951020722801331430674e+03	-1.094405904248697304625981274739e-04	-7.381105077416448361458944926738e-05	0.000000000000000000000000000000e+00
-4.926364799951020359003450721502e+03	-1.099652468963935834922462930763e-04	-7.410386611446170422763668472754e-05	0.000000000000000000000000000000e+00
-4.926264799951019995205570012331e+03	-1.104905479659669479677516767957e-04	-7.439711641584094230748858134206e-05	0.000000000000000000000000000000e+00
-4.926164799951019631407689303160e+03	-1.110164877566597099994155639635e-04	-7.469079996494806209395705964837e-05	0.000000000000000000000000000000e+00
-4.926064799951019267609808593988e+03	-1.115430603852737389929117295395e-04	-7.498491502891654132863241688511e-05	0.000000000000000000000000000000e+00
-4.925964799951018903811927884817e+03	-1.120702599624439081867077749877e-04	-7.527945985536320220882916531835e-05	0.000000000000000000000000000000e+00
-4.925864799951018540014047175646e+03	-1.125980805927393591349752743902e-04	-7.557443267238438957492802083848e-05	0.000000000000000000000000000000e+00
-4.925764799951018176216166466475e+03	-1.131265163747648475056628569746e-04	-7.586983168855254212100541755248e-05	0.000000000000000000000000000000e+00
-4.925664799951017812418285757303e+03	-1.136555614012621701937322260534e-04	-7.616565509291326504896779692189e-05	0.000000000000000000000000000000e+00
-4.925564799951017448620405048132e+03	-1.141852097592118092748286750648e-04	-7.646190105498284995608204717144e-05	0.000000000000000000000000000000e+00
-4.925464799951017084822524338961e+03	-1.147154555299345624064244475449e-04	-7.675856772474611998315768834900e-05	0.000000000000000000000000000000e+00
-4.925364799951016721024643629789e+03	-1.152462927891934171744509063373e-04	-7.705565323265487127392392441294e-05	0.000000000000000000000000000000e+00
-4.925264799951016357226762920618e+03	-1.157777156072954389924578588733e-04	-7.735315568962662614253128490205e-05	0.000000000000000000000000000000e+00
-4.925164799951015993428882211447e+03	-1.163097180491938351836259113448e-04	-7.765107318704392834213950935762e-05	0.000000000000000000000000000000e+00
-4.925064799951015629631001502275e+03	-1.168422941745901003779417592909e-04	-7.794940379675397714668433346574e-05	0.000000000000000000000000000000e+00
-4.924964799951015265833120793104e+03	-1.173754380380362838821178828042e-04	-7.824814557106880353373051795174e-05	0.000000000000000000000000000000e+00
-4.924864799951014902035240083933e+03	-1.179091436890373383646751781484e-04	-7.854729654276581228555809133240e-05	0.000000000000000000000000000000e+00
-4.924764799951014538237359374762e+03	-1.184434051721535769612428379283e-04	-7.884685472508882553375336721402e-05	0.000000000000000000000000000000e+00
-4.924664799951014174439478665590e+03	-1.189782165271032794576569480149e-04	-7.914681811174953287961464365452e-05	0.000000000000000000000000000000e+00
-4.924564799951013810641597956419e+03	-1.195135717888653255781133966096e-04	-7.944718467692937519542689672747e-05	0.000000000000000000000000000000e+00
-4.924464799951013446843717247248e+03	-1.200494649877819502460651879261e-04	-7.974795237528191631671409256299e-05	0.000000000000000000000000000000e+00
-4.924364799951013083045836538076e+03	-1.205858901496616479229184726307e-04	-8.004911914193564841536049359050e-05	0.000000000000000000000000000000e+00
-4.924264799951012719247955828905e+03	-1.211228412958820904992557343505e-04	-8.035068289249717684349233470797e-05	0.000000000000000000000000000000e+00
-4.924164799951012355450075119734e+03	-1.216603124434931807113305368695e-04	-8.065264152305496063097289827226e-05	0.000000000000000000000000000000e+00
-4.924064799951011991652194410563e+03	-1.221982976053202004252523638073e-04	-8.095499291018340534860364687830e-05	0.000000000000000000000000000000e+00
-4.923964799951011627854313701391e+03	-1.227367907900669724736986143654e-04	-8.125773491094744386230297461537e-05	0.000000000000000000000000000000e+00
-4.923864799951011264056432992220e+03	-1.232757860024192393330610961755e-04	-8.156086536290759142573542073151e-05	0.000000000000000000000000000000e+00
-4.923764799951010900258552283049e+03	-1.238152772431480553531196742156e-04	-8.186438208412535313864694108688e-05	0.000000000000000000000000000000e+00
-4.923664799951010536460671573877e+03	-1.243552585092131518816616075895e-04	-8.216828287316920061134073449693e-05	0.000000000000000000000000000000e+00
-4.923564799951010172662790864706e+03	-1.248957237938666140972254758879e-04	-8.247256550912088744233197079581e-05	0.000000000000000000000000000000e+00
-4.923464799951009808864910155535e+03	-1.254366670867563952115192327241e-04	-8.277722775158229324456160558299e-05	0.000000000000000000000000000000e+00
-4.923364799951009445067029446363e+03	-1.259780823740301017223813806467e-04	-8.308226734068267424742487703426e-05	0.000000000000000000000000000000e+00
-4.923264799951009081269148737192e+03	-1.265199636384387515616878339131e-04	-8.338768199708636113219595298318e-05	0.000000000000000000000000000000e+00
-4.923164799951008717471268028021e+03	-1.270623048594405593483130934018e-04	-8.369346942200093120590304041073e-05	0.000000000000000000000000000000e+00
-4.923064799951008353673387318850e+03	-1.276051000133049113764716064878e-04	-8.399962729718578715101817699917e-05	0.000000000000000000000000000000e+00
-4.922964799951007989875506609678e+03	-1.281483430732163134990048147799e-04	-8.430615328496125077117895330048e-05	0.000000000000000000000000000000e+00
-4.922864799951007626077625900507e+03	-1.286920280093784203258311382712e-04	-8.461304502821804976019776090013e-05	0.000000000000000000000000000000e+00
-4.922764799951007262279745191336e+03	-1.292361487891181999476675201777e-04	-8.492030015042725170446719085149e-05	0.000000000000000000000000000000e+00
-4.922664799951006898481864482164e+03	-1.297806993769900173445880353640e-04	-8.522791625565071308139736272480e-05	0.000000000000000000000000000000e+00
-4.922564799951006534683983772993e+03	-1.303256737348799346350169958697e-04	-8.553589092855189417608646751390e-05	0.000000000000000000000000000000e+00
-4.922464799951006170886103063822e+03	-1.308710658221099300095591200233e-04	-8.584422173440718899402324115755e-05	0.000000000000000000000000000000e+00
-4.922364799951005807088222354650e+03	-1.314168695955422521901012622436e-04	-8.615290621911768885465843226257e-05	0.000000000000000000000000000000e+00
-4.922264799951005443290341645479e+03	-1.319630790096838562040770792549e-04	-8.646194190922133900826379582227e-05	0.000000000000000000000000000000e+00
-4.922164799951005079492460936308e+03	-1.325096880167907578435687598883e-04	-8.677132631190566445893164182479e-05	0.000000000000000000000000000000e+00
-4.922064799951004715694580227137e+03	-1.330566905669725507547346277093e-04	-8.708105691502084815328044165028e-05	0.000000000000000000000000000000e+00
-4.921964799951004351896699517965e+03	-1.336040806082969506322910557827e-04	-8.739113118709329706013805294518e-05	0.000000000000000000000000000000e+00
-4.921864799951003988098818808794e+03	-1.341518520868943394139943814380e-04	-8.770154657733966903614825083579e-05	0.000000000000000000000000000000e+00
-4.921764799951003624300938099623e+03	-1.346999989470624178953400695846e-04	-8.801230051568129271466478513730e-05	0.000000000000000000000000000000e+00
-4.921664799951003260503057390451e+03	-1.352485151313708312392075638897e-04	-8.832339041275914304825883638372e-05	0.000000000000000000000000000000e+00
-4.921564799951002896705176681280e+03	-1.357973945807658758006680743691e-04	-8.863481365994919632198684178448e-05	0.000000000000000000000000000000e+00
-4.921464799951002532907295972109e+03	-1.363466312346751788467380528402e-04	-8.894656762937821884752731538271e-05	0.000000000000000000000000000000e+00
-4.921364799951002169109415262938e+03	-1.368962190311125138014042290635e-04	-8.925864967394009775840391096580e-05	0.000000000000000000000000000000e+00
-4.921264799951001805311534553766e+03	-1.374461519067825883855943347456e-04	-8.957105712731253772344169883368e-05	0.000000000000000000000000000000e+00
-4.921164799951001441513653844595e+03	-1.379964237971858327571478275431e-04	-8.988378730397421844614674890650e-05	0.000000000000000000000000000000e+00
-4.921064799951001077715773135424e+03	-1.385470286367232418608952393413e-04	-9.019683749922248071264480051568e-05	0.000000000000000000000000000000e+00
-4.920964799951000713917892426252e+03	-1.390979603588012990939004609459e-04	-9.051020498919139191038030212155e-05	0.000000000000000000000000000000e+00
-4.920864799951000350120011717081e+03	-1.396492128959367915504857782238e-04	-9.082388703087025878021160130160e-05	0.000000000000000000000000000000e+00
-4.920764799950999986322131007910e+03	-1.402007801798618150026370932082e-04	-9.113788086212265516453806535324e-05	0.000000000000000000000000000000e+00
-4.920664799950999622524250298738e+03	-1.407526561416286162500832723765e-04	-9.145218370170585633124188396081e-05	0.000000000000000000000000000000e+00
-4.920564799950999258726369589567e+03	-1.413048347117145981007013677555e-04	-9.176679274929074763608033427076e-05	0.000000000000000000000000000000e+00
-4.920464799950998894928488880396e+03	-1.418573098201272701408132137502e-04	-9.208170518548216686594704016855e-05	0.000000000000000000000000000000e+00
-4.920364799950998531130608171225e+03	-1.424100753965092266105363361106e-04	-9.239691817183969381552938182622e-05	0.000000000000000000000000000000e+00
-4.920264799950998167332727462053e+03	-1.429631253702431242791348608989e-04	-9.271242885089895485999783586450e-05	0.000000000000000000000000000000e+00
-4.920164799950997803534846752882e+03	-1.435164536705566332153161113183e-04	-9.302823434619327989340137330387e-05	0.000000000000000000000000000000e+00
-4.920064799950997439736966043711e+03	-1.440700542266275501878530773681e-04	-9.334433176227592847320341240547e-05	0.000000000000000000000000000000e+00
-4.919964799950997075939085334539e+03	-1.446239209676886681207180762598e-04	-9.366071818474265477799667323211e-05	0.000000000000000000000000000000e+00
-4.919864799950996712141204625368e+03	-1.451780478231328623886509099350e-04	-9.397739068025480111377711889276e-05	0.000000000000000000000000000000e+00
-4.919764799950996348343323916197e+03	-1.457324287226180415874554618938e-04	-9.429434629656285220614120312632e-05	0.000000000000000000000000000000e+00
-4.919664799950995984545443207026e+03	-1.462870575961722338295678547126e-04	-9.461158206253035541071633174326e-05	0.000000000000000000000000000000e+00
-4.919564799950995620747562497854e+03	-1.468419283742984561991901104605e-04	-9.492909498815841012973187895696e-05	0.000000000000000000000000000000e+00
-4.919464799950995256949681788683e+03	-1.473970349880798010478583082161e-04	-9.524688206461050959429626150410e-05	0.000000000000000000000000000000e+00
-4.919364799950994893151801079512e+03	-1.479523713692843867647391808973e-04	-9.556494026423791119523309944839e-05	0.000000000000000000000000000000e+00
-4.919264799950994529353920370340e+03	-1.485079314504703085469267120899e-04	-9.588326654060541338973205904850e-05	0.000000000000000000000000000000e+00
-4.919164799950994165556039661169e+03	-1.490637091650906162747930450152e-04	-9.620185782851760694645015803417e-05	0.000000000000000000000000000000e+00
-4.919064799950993801758158951998e+03	-1.496196984475982110721764550831e-04	-9.652071104404555987148206508408e-05	0.000000000000000000000000000000e+00
-4.918964799950993437960278242826e+03	-1.501758932335508231817322588597e-04	-9.683982308455399022530801778075e-05	0.000000000000000000000000000000e+00
-4.918864799950993074162397533655e+03	-1.507322874597158543150121623455e-04	-9.715919082872881841050211049193e-05	0.000000000000000000000000000000e+00
-4.918764799950992710364516824484e+03	-1.512888750641753013177065456674e-04	-9.747881113660530221810829321072e-05	0.000000000000000000000000000000e+00
-4.918664799950992346566636115313e+03	-1.518456499864305985197238113571e-04	-9.779868084959647002961380390929e-05	0.000000000000000000000000000000e+00
-4.918564799950991982768755406141e+03	-1.524026061675074600852697326303e-04	-9.811879679052210967253599971372e-05	0.000000000000000000000000000000e+00
-4.918464799950991618970874696970e+03	-1.529597375500606139427095531147e-04	-9.843915576363820450940533834938e-05	0.000000000000000000000000000000e+00
-4.918364799950991255172993987799e+03	-1.535170380784786712397016472664e-04	-9.875975455466676255003588558168e-05	0.000000000000000000000000000000e+00
-4.918264799950990891375113278627e+03	-1.540745016989887518528423715480e-04	-9.908058993082611990224628506496e-05	0.000000000000000000000000000000e+00
-4.918164799950990527577232569456e+03	-1.546321223597612996326911005696e-04	-9.940165864086177277113981487489e-05	0.000000000000000000000000000000e+00
-4.918064799950990163779351860285e+03	-1.551898940110146808083607661288e-04	-9.972295741507752116650903362327e-05	0.000000000000000000000000000000e+00
-4.917964799950989799981471151114e+03	-1.557478106051198094971627083893e-04	-1.000444829653671818163809814628e-04	0.000000000000000000000000000000e+00
-4.917864799950989436183590441942e+03	-1.563058660967047461091972149205e-04	-1.003662319852466941038499070871e-04	0.000000000000000000000000000000e+00
-4.917764799950989072385709732771e+03	-1.568640544427592686468897476004e-04	-1.006882011498867138948876132076e-04	0.000000000000000000000000000000e+00
-4.917664799950988708587829023600e+03	-1.574223696027393084792556088303e-04	-1.010103871161455732843870158888e-04	0.000000000000000000000000000000e+00
-4.917564799950988344789948314428e+03	-1.579808055386714403262732320243e-04	-1.013327865226028366534005709099e-04	0.000000000000000000000000000000e+00
-4.917464799950987980992067605257e+03	-1.585393562152572909280945356869e-04	-1.016553959895931684345032897099e-04	0.000000000000000000000000000000e+00
-4.917364799950987617194186896086e+03	-1.590980155999778121889837168013e-04	-1.019782121192407158731876859470e-04	0.000000000000000000000000000000e+00
-4.917264799950987253396306186914e+03	-1.596567776631977169515819170442e-04	-1.023012314954939390226548723284e-04	0.000000000000000000000000000000e+00
-4.917164799950986889598425477743e+03	-1.602156363782695624054658312119e-04	-1.026244506841608473144203395044e-04	0.000000000000000000000000000000e+00
-4.917064799950986525800544768572e+03	-1.607745857216379961260321884708e-04	-1.029478662329447782300059777150e-04	0.000000000000000000000000000000e+00
-4.916964799950986162002664059401e+03	-1.613336196729439207982192971969e-04	-1.032714746714805147858110001557e-04	0.000000000000000000000000000000e+00
-4.916864799950985798204783350229e+03	-1.618927322151284692048484048499e-04	-1.035952725113709315665419530283e-04	0.000000000000000000000000000000e+00
-4.916764799950985434406902641058e+03	-1.624519173345370605301279942623e-04	-1.039192562462240337819302515854e-04	0.000000000000000000000000000000e+00
-4.916664799950985070609021931887e+03	-1.630111690210232669277778949635e-04	-1.042434223516904706619001785839e-04	0.000000000000000000000000000000e+00
-4.916564799950984706811141222715e+03	-1.635704812680527071942077066424e-04	-1.045677672855015367427145012158e-04	0.000000000000000000000000000000e+00
-4.916464799950984343013260513544e+03	-1.641298480728068049164236619220e-04	-1.048922874875075390713533018960e-04	0.000000000000000000000000000000e+00
-4.916364799950983979215379804373e+03	-1.646892634362865737249898012706e-04	-1.052169793797166387483432714589e-04	0.000000000000000000000000000000e+00
-4.916264799950983615417499095201e+03	-1.652487213634161586015003386763e-04	-1.055418393663341803615646208314e-04	0.000000000000000000000000000000e+00
-4.916164799950983251619618386030e+03	-1.658082158631464585012149637322e-04	-1.058668638338024279958726747708e-04	0.000000000000000000000000000000e+00
-4.916064799950982887821737676859e+03	-1.663677409485585592403139587603e-04	-1.061920491508407620286427719414e-04	0.000000000000000000000000000000e+00
-4.915964799950982524023856967688e+03	-1.669272906369671663831533159339e-04	-1.065173916684862825011298470557e-04	0.000000000000000000000000000000e+00
-4.915864799950982160225976258516e+03	-1.674868589500239297093026058505e-04	-1.068428877201349410383870996988e-04	0.000000000000000000000000000000e+00
-4.915764799950981796428095549345e+03	-1.680464399138206321553112854161e-04	-1.071685336215830115823635648731e-04	0.000000000000000000000000000000e+00
-4.915664799950981432630214840174e+03	-1.686060275589923516514206935923e-04	-1.074943256710691032260879262950e-04	0.000000000000000000000000000000e+00
-4.915564799950981068832334131002e+03	-1.691656159208205416431131107302e-04	-1.078202601493165389660855435494e-04	0.000000000000000000000000000000e+00
-4.915464799950980705034453421831e+03	-1.697251990393358947722263208036e-04	-1.081463333195762358983002537904e-04	0.000000000000000000000000000000e+00
-4.915364799950980341236572712660e+03	-1.702847709594213149782854221925e-04	-1.084725414276699784373036994367e-04	0.000000000000000000000000000000e+00
-4.915264799950979977438692003489e+03	-1.708443257309146456543458292288e-04	-1.087988807020341794264822743443e-04	0.000000000000000000000000000000e+00
-4.915164799950979613640811294317e+03	-1.714038574087113164876733373276e-04	-1.091253473537640613765659081125e-04	0.000000000000000000000000000000e+00
-4.915064799950979249842930585146e+03	-1.719633600528669089852612517078e-04	-1.094519375766582578324986885221e-04	0.000000000000000000000000000000e+00
-4.914964799950978886045049875975e+03	-1.725228277286996677892388918352e-04	-1.097786475472638755262327903139e-04	0.000000000000000000000000000000e+00
-4.914864799950978522247169166803e+03	-1.730822545068928222568999109043e-04	-1.101054734249220308679728663748e-04	0.000000000000000000000000000000e+00
-4.914764799950978158449288457632e+03	-1.736416344635968267255676789063e-04	-1.104324113518137659081808088501e-04	0.000000000000000000000000000000e+00
-4.914664799950977794651407748461e+03	-1.742009616805315736724063535590e-04	-1.107594574530064250855038165966e-04	0.000000000000000000000000000000e+00
-4.914564799950977430853527039289e+03	-1.747602302450883629287431419996e-04	-1.110866078365004927606257689732e-04	0.000000000000000000000000000000e+00
-4.914464799950977067055646330118e+03	-1.753194342504318166842819382012e-04	-1.114138585932768373259332816971e-04	0.000000000000000000000000000000e+00
-4.914364799950976703257765620947e+03	-1.758785677956017131761540239765e-04	-1.117412057973444296536322251079e-04	0.000000000000000000000000000000e+00
-4.914264799950976339459884911776e+03	-1.764376249856146577476428971565e-04	-1.120686455057884274620974562886e-04	0.000000000000000000000000000000e+00
-4.914164799950975975662004202604e+03	-1.769965999315656454866918512181e-04	-1.123961737588188017833087939401e-04	0.000000000000000000000000000000e+00
-4.914064799950975611864123493433e+03	-1.775554867507295425492486184993e-04	-1.127237865798193022434658949749e-04	0.000000000000000000000000000000e+00
-4.913964799950975248066242784262e+03	-1.781142795666623506421755163132e-04	-1.130514799753969102345807495880e-04	0.000000000000000000000000000000e+00
-4.913864799950974884268362075090e+03	-1.786729725093024444011052809245e-04	-1.133792499354317122144120144611e-04	0.000000000000000000000000000000e+00
-4.913764799950974520470481365919e+03	-1.792315597150715919278624044253e-04	-1.137070924331272066872683401684e-04	0.000000000000000000000000000000e+00
-4.913664799950974156672600656748e+03	-1.797900353269759482228301594731e-04	-1.140350034250610584182078488524e-04	0.000000000000000000000000000000e+00
-4.913564799950973792874719947577e+03	-1.803483934947068046718288147900e-04	-1.143629788512362321179979818275e-04	0.000000000000000000000000000000e+00
-4.913464799950973429076839238405e+03	-1.809066283747412843228852263877e-04	-1.146910146351326546766344338657e-04	0.000000000000000000000000000000e+00
-4.913364799950973065278958529234e+03	-1.814647341304428745326765559653e-04	-1.150191066837592162100389892032e-04	0.000000000000000000000000000000e+00
-4.913264799950972701481077820063e+03	-1.820227049321617969826481164830e-04	-1.153472508877062454452078199552e-04	0.000000000000000000000000000000e+00
-4.913164799950972337683197110891e+03	-1.825805349573353234850225934593e-04	-1.156754431211984187862287787318e-04	0.000000000000000000000000000000e+00
-4.913064799950971973885316401720e+03	-1.831382183905877936332118327556e-04	-1.160036792421480759561133733193e-04	0.000000000000000000000000000000e+00
-4.912964799950971610087435692549e+03	-1.836957494238306324522286283596e-04	-1.163319550922089693194977355617e-04	0.000000000000000000000000000000e+00
-4.912864799950971246289554983377e+03	-1.842531222563622054187726373442e-04	-1.166602664968304604387397405141e-04	0.000000000000000000000000000000e+00
-4.912764799950970882491674274206e+03	-1.848103310949673753257188613119e-04	-1.169886092653121503108851197972e-04	0.000000000000000000000000000000e+00
-4.912664799950970518693793565035e+03	-1.853673701540171404617690642525e-04	-1.173169791908588755228667888098e-04	0.000000000000000000000000000000e+00
-4.912564799950970154895912855864e+03	-1.859242336555679204253971326111e-04	-1.176453720506362194027361045556e-04	0.000000000000000000000000000000e+00
-4.912464799950969791098032146692e+03	-1.864809158294608148337401232197e-04	-1.179737836058263619840730251909e-04	0.000000000000000000000000000000e+00
-4.912364799950969427300151437521e+03	-1.870374109134206180860005019895e-04	-1.183022096016844178613738880479e-04	0.000000000000000000000000000000e+00
-4.912264799950969063502270728350e+03	-1.875937131531546986015768219147e-04	-1.186306457675951670687267136550e-04	0.000000000000000000000000000000e+00
-4.912164799950968699704390019178e+03	-1.881498168024517696379771525272e-04	-1.189590878171302060868283478889e-04	0.000000000000000000000000000000e+00
-4.912064799950968335906509310007e+03	-1.887057161232804703733523243869e-04	-1.192875314481055596359249104665e-04	0.000000000000000000000000000000e+00
-4.911964799950967972108628600836e+03	-1.892614053858877030435403643338e-04	-1.196159723426396448344583012258e-04	0.000000000000000000000000000000e+00
-4.911864799950967608310747891665e+03	-1.898168788688969158690023064651e-04	-1.199444061672117232486903248834e-04	0.000000000000000000000000000000e+00
-4.911764799950967244512867182493e+03	-1.903721308594061420362691938735e-04	-1.202728285727207459656143417881e-04	0.000000000000000000000000000000e+00
-4.911664799950966880714986473322e+03	-1.909271556530859031541175196978e-04	-1.206012351945445916891544446692e-04	0.000000000000000000000000000000e+00
-4.911564799950966516917105764151e+03	-1.914819475542768958693101710722e-04	-1.209296216525997927273422538619e-04	0.000000000000000000000000000000e+00
-4.911464799950966153119225054979e+03	-1.920365008760876242722287488007e-04	-1.212579835514015726876183021155e-04	0.000000000000000000000000000000e+00
-4.911364799950965789321344345808e+03	-1.925908099404916528317455171049e-04	-1.215863164801244262732196621535e-04	0.000000000000000000000000000000e+00
-4.911264799950965425523463636637e+03	-1.931448690784248322250410412337e-04	-1.219146160126630107876921638166e-04	0.000000000000000000000000000000e+00
-4.911164799950965061725582927465e+03	-1.936986726298823625370959522485e-04	-1.222428777076934984253259175446e-04	0.000000000000000000000000000000e+00
-4.911064799950964697927702218294e+03	-1.942522149440154769894223418802e-04	-1.225710971087353351374055199230e-04	0.000000000000000000000000000000e+00
-4.910964799950964334129821509123e+03	-1.948054903792282069839580938009e-04	-1.228992697442134196268020973619e-04	0.000000000000000000000000000000e+00
-4.910864799950963970331940799952e+03	-1.953584933032737676762008449671e-04	-1.232273911275207024709071879087e-04	0.000000000000000000000000000000e+00
-4.910764799950963606534060090780e+03	-1.959112180933507809180160741391e-04	-1.235554567570811240577455247802e-04	0.000000000000000000000000000000e+00
-4.910664799950963242736179381609e+03	-1.964636591361993897802279418485e-04	-1.238834621164130946231740626473e-04	0.000000000000000000000000000000e+00
-4.910564799950962878938298672438e+03	-1.970158108281970749196126968528e-04	-1.242114026741932453386241252957e-04	0.000000000000000000000000000000e+00
-4.910464799950962515140417963266e+03	-1.975676675754543896307291461767e-04	-1.245392738843207214999297960389e-04	0.000000000000000000000000000000e+00
-4.910364799950962151342537254095e+03	-1.981192237939103696370973795027e-04	-1.248670711859817467666994295072e-04	0.000000000000000000000000000000e+00
-4.910264799950961787544656544924e+03	-1.986704739094278344621602450104e-04	-1.251947900037147023977190940514e-04	0.000000000000000000000000000000e+00
-4.910164799950961423746775835752e+03	-1.992214123578884448547560159781e-04	-1.255224257474755859571163840727e-04	0.000000000000000000000000000000e+00
-4.910064799950961059948895126581e+03	-1.997720335852875704792108724206e-04	-1.258499738127037681761216658671e-04	0.000000000000000000000000000000e+00
-4.909964799950960696151014417410e+03	-2.003223320478289678700511977638e-04	-1.261774295803883461260241904967e-04	0.000000000000000000000000000000e+00
-4.909864799950960332353133708239e+03	-2.008723022120191873361727541436e-04	-1.265047884171347945467256401741e-04	0.000000000000000000000000000000e+00
-4.909764799950959968555252999067e+03	-2.014219385547618443397382970161e-04	-1.268320456752319424359454203000e-04	0.000000000000000000000000000000e+00
-4.909664799950959604757372289896e+03	-2.019712355634516198245320683924e-04	-1.271591966927194917395121942505e-04	0.000000000000000000000000000000e+00
-4.909564799950959240959491580725e+03	-2.025201877360681521240970415221e-04	-1.274862367934558613023071638182e-04	0.000000000000000000000000000000e+00
-4.909464799950958877161610871553e+03	-2.030687895812694951890031713759e-04	-1.278131612871864645000763438532e-04	0.000000000000000000000000000000e+00
-4.909364799950958513363730162382e+03	-2.036170356184856310242242694031e-04	-1.281399654696122850268402704188e-04	0.000000000000000000000000000000e+00
-4.909264799950958149565849453211e+03	-2.041649203780115484456458840867e-04	-1.284666446224590489934985759746e-04	0.000000000000000000000000000000e+00
-4.909164799950957785767968744040e+03	-2.047124384011001863113016208118e-04	-1.287931940135465867618147495222e-04	0.000000000000000000000000000000e+00
-4.909064799950957421970088034868e+03	-2.052595842400552141222835889067e-04	-1.291196088968586826693785152287e-04	0.000000000000000000000000000000e+00
-4.908964799950957058172207325697e+03	-2.058063524583233789427838544839e-04	-1.294458845126133042253285809764e-04	0.000000000000000000000000000000e+00
-4.908864799950956694374326616526e+03	-2.063527376305869065302445175547e-04	-1.297720160873332920919986932518e-04	0.000000000000000000000000000000e+00
-4.908764799950956330576445907354e+03	-2.068987343428554416795844828059e-04	-1.300979988339172940120525012730e-04	0.000000000000000000000000000000e+00
-4.908664799950955966778565198183e+03	-2.074443371925578530421546696871e-04	-1.304238279517111866265960395950e-04	0.000000000000000000000000000000e+00
-4.908564799950955602980684489012e+03	-2.079895407886338482093130375361e-04	-1.307494986265799580792135170526e-04	0.000000000000000000000000000000e+00
-4.908464799950955239182803779840e+03	-2.085343397516252093252392407763e-04	-1.310750060309797803553832906687e-04	0.000000000000000000000000000000e+00
-4.908364799950954875384923070669e+03	-2.090787287137669473845863477024e-04	-1.314003453240306508280343944506e-04	0.000000000000000000000000000000e+00
-4.908264799950954511587042361498e+03	-2.096227023190781312694808136143e-04	-1.317255116515893048536461895637e-04	0.000000000000000000000000000000e+00
-4.908164799950954147789161652327e+03	-2.101662552234524999460879568502e-04	-1.320505001463226433643799451190e-04	0.000000000000000000000000000000e+00
-4.908064799950953783991280943155e+03	-2.107093820947487765055800013059e-04	-1.323753059277813501955906039242e-04	0.000000000000000000000000000000e+00
-4.907964799950953420193400233984e+03	-2.112520776128808195747782461282e-04	-1.326999241024740786194791031249e-04	0.000000000000000000000000000000e+00
-4.907864799950953056395519524813e+03	-2.117943364699075307813064261708e-04	-1.330243497639419089292878162212e-04	0.000000000000000000000000000000e+00
-4.907764799950952692597638815641e+03	-2.123361533701224098530380146599e-04	-1.333485779928332125993106771489e-04	0.000000000000000000000000000000e+00
-4.907664799950952328799758106470e+03	-2.128775230301429199821633408973e-04	-1.336726038569789230207179864252e-04	0.000000000000000000000000000000e+00
-4.907564799950951965001877397299e+03	-2.134184401789996634538765230005e-04	-1.339964224114681314980329629449e-04	0.000000000000000000000000000000e+00
-4.907464799950951601203996688128e+03	-2.139588995582251506992477185776e-04	-1.343200286987241711365859142546e-04	0.000000000000000000000000000000e+00
-4.907364799950951237406115978956e+03	-2.144988959219424880329324389905e-04	-1.346434177485808633602942796514e-04	0.000000000000000000000000000000e+00
-4.907264799950950873608235269785e+03	-2.150384240369536859201204936909e-04	-1.349665845783593878456918524478e-04	0.000000000000000000000000000000e+00
-4.907164799950950509810354560614e+03	-2.155774786828276961929418131803e-04	-1.352895241929453692963924993364e-04	0.000000000000000000000000000000e+00
-4.907064799950950146012473851442e+03	-2.161160546519882595314920870067e-04	-1.356122315848663436883142496825e-04	0.000000000000000000000000000000e+00
-4.906964799950949782214593142271e+03	-2.166541467498015089993695925230e-04	-1.359347017343696310907180668792e-04	0.000000000000000000000000000000e+00
-4.906864799950949418416712433100e+03	-2.171917497946631941084516537188e-04	-1.362569296095006421681156139059e-04	0.000000000000000000000000000000e+00
-4.906764799950949054618831723928e+03	-2.177288586180857422533452272262e-04	-1.365789101661814015226115159862e-04	0.000000000000000000000000000000e+00
-4.906664799950948690820951014757e+03	-2.182654680647849135700228062618e-04	-1.369006383482895318221689295868e-04	0.000000000000000000000000000000e+00
-4.906564799950948327023070305586e+03	-2.188015729927664015843497002933e-04	-1.372221090877376445046897934787e-04	0.000000000000000000000000000000e+00
-4.906464799950947963225189596415e+03	-2.193371682734119459696336962296e-04	-1.375433173045530015326382011764e-04	0.000000000000000000000000000000e+00
-4.906364799950947599427308887243e+03	-2.198722487915653097789031589215e-04	-1.378642579069575566184241433021e-04	0.000000000000000000000000000000e+00
-4.906264799950947235629428178072e+03	-2.204068094456178772064247617379e-04	-1.381849257914484030256019320149e-04	0.000000000000000000000000000000e+00
-4.906164799950946871831547468901e+03	-2.209408451475940616138410321767e-04	-1.385053158428785466307203710912e-04	0.000000000000000000000000000000e+00
-4.906064799950946508033666759729e+03	-2.214743508232363882956561518256e-04	-1.388254229345380855609876080692e-04	0.000000000000000000000000000000e+00
-4.905964799950946144235786050558e+03	-2.220073214120902519840700106712e-04	-1.391452419282356608824791077694e-04	0.000000000000000000000000000000e+00
-4.905864799950945780437905341387e+03	-2.225397518675885117234863885827e-04	-1.394647676743803680742689321548e-04	0.000000000000000000000000000000e+00
-4.905764799950945416640024632215e+03	-2.230716371571356520641521425929e-04	-1.397839950120639124480498294290e-04	0.000000000000000000000000000000e+00
-4.905664799950945052842143923044e+03	-2.236029722621917545204162092176e-04	-1.401029187691432253536766294744e-04	0.000000000000000000000000000000e+00
-4.905564799950944689044263213873e+03	-2.241337521783561437683368611218e-04	-1.404215337623233243301984485285e-04	0.000000000000000000000000000000e+00
-4.905464799950944325246382504702e+03	-2.246639719154507356876915302735e-04	-1.407398347972406340428142001997e-04	0.000000000000000000000000000000e+00
-4.905364799950943961448501795530e+03	-2.251936264976031414584978218585e-04	-1.410578166685465782703712278590e-04	0.000000000000000000000000000000e+00
-4.905264799950943597650621086359e+03	-2.257227109633293650817198461311e-04	-1.413754741599915242585699948208e-04	0.000000000000000000000000000000e+00
-4.905164799950943233852740377188e+03	-2.262512203656163653747029895769e-04	-1.416928020445091607540377687258e-04	0.000000000000000000000000000000e+00
-4.905064799950942870054859668016e+03	-2.267791497720041300756310675979e-04	-1.420097950843010928788368030240e-04	0.000000000000000000000000000000e+00
-4.904964799950942506256978958845e+03	-2.273064942646676415277662286485e-04	-1.423264480309218435807872005228e-04	0.000000000000000000000000000000e+00
-4.904864799950942142459098249674e+03	-2.278332489404983544727112398931e-04	-1.426427556253642616596044589983e-04	0.000000000000000000000000000000e+00
-4.904764799950941778661217540503e+03	-2.283594089111855112133459000390e-04	-1.429587125981450924233628896332e-04	0.000000000000000000000000000000e+00
-4.904664799950941414863336831331e+03	-2.288849693032970773060030822421e-04	-1.432743136693911175510995903437e-04	0.000000000000000000000000000000e+00
-4.904564799950941051065456122160e+03	-2.294099252583604062021016556372e-04	-1.435895535489254575857442919329e-04	0.000000000000000000000000000000e+00
-4.904464799950940687267575412989e+03	-2.299342719329425515240733490785e-04	-1.439044269363542538978095741697e-04	0.000000000000000000000000000000e+00
-4.904364799950940323469694703817e+03	-2.304580044987302811856921813671e-04	-1.442189285211537301198414517955e-04	0.000000000000000000000000000000e+00
-4.904264799950939959671813994646e+03	-2.309811181426098204618607701022e-04	-1.445330529827575788415217061811e-04	0.000000000000000000000000000000e+00
-4.904164799950939595873933285475e+03	-2.315036080667462697977448948805e-04	-1.448467949906445922502590262226e-04	0.000000000000000000000000000000e+00
-4.904064799950939232076052576303e+03	-2.320254694886625889370390662947e-04	-1.451601492044267535577034555772e-04	0.000000000000000000000000000000e+00
-4.903964799950938868278171867132e+03	-2.325466976413184184199062221055e-04	-1.454731102739375723717496491361e-04	0.000000000000000000000000000000e+00
-4.903864799950938504480291157961e+03	-2.330672877731885487152113656251e-04	-1.457856728393207724342461872880e-04	0.000000000000000000000000000000e+00
-4.903764799950938140682410448790e+03	-2.335872351483409827769405220366e-04	-1.460978315311192775143023236950e-04	0.000000000000000000000000000000e+00
-4.903664799950937776884529739618e+03	-2.341065350465147275500765733369e-04	-1.464095809703645767723551029960e-04	0.000000000000000000000000000000e+00
-4.903564799950937413086649030447e+03	-2.346251827631972602158233476288e-04	-1.467209157686664153848882241604e-04	0.000000000000000000000000000000e+00
-4.903464799950937049288768321276e+03	-2.351431736097017233862865870364e-04	-1.470318305283026749045310888064e-04	0.000000000000000000000000000000e+00
-4.903364799950936685490887612104e+03	-2.356605029132436866182859214192e-04	-1.473423198423097686161897801327e-04	0.000000000000000000000000000000e+00
-4.903264799950936321693006902933e+03	-2.361771660170175826665150964345e-04	-1.476523782945732266285582268139e-04	0.000000000000000000000000000000e+00
-4.903164799950935957895126193762e+03	-2.366931582802729540013220166372e-04	-1.479620004599186062262811125478e-04	0.000000000000000000000000000000e+00
-4.903064799950935594097245484591e+03	-2.372084750783901843304568579640e-04	-1.482711809042028087979314676659e-04	0.000000000000000000000000000000e+00
-4.902964799950935230299364775419e+03	-2.377231118029559861753313709798e-04	-1.485799141844055864993684457076e-04	0.000000000000000000000000000000e+00
-4.902864799950934866501484066248e+03	-2.382370638618385902916807506102e-04	-1.488881948487214283878554699214e-04	0.000000000000000000000000000000e+00
-4.902764799950934502703603357077e+03	-2.387503266792625014093565116724e-04	-1.491960174366517447117758132791e-04	0.000000000000000000000000000000e+00
-4.902664799950934138905722647905e+03	-2.392628956958829287114676187542e-04	-1.495033764790973764609999241415e-04	0.000000000000000000000000000000e+00
-4.902564799950933775107841938734e+03	-2.397747663688599723680328068554e-04	-1.498102664984514030728501854384e-04	0.000000000000000000000000000000e+00
-4.902464799950933411309961229563e+03	-2.402859341719323221786552835511e-04	-1.501166820086922753987174194990e-04	0.000000000000000000000000000000e+00
-4.902364799950933047512080520391e+03	-2.407963945954907664798172461929e-04	-1.504226175154771384060575778463e-04	0.000000000000000000000000000000e+00
-4.902264799950932683714199811220e+03	-2.413061431466511860561424684946e-04	-1.507280675162356417713660494684e-04	0.000000000000000000000000000000e+00
-4.902164799950932319916319102049e+03	-2.418151753493273312112243900174e-04	-1.510330265002638859984235297773e-04	0.000000000000000000000000000000e+00
-4.902064799950931956118438392878e+03	-2.423234867443032193676938357285e-04	-1.513374889488188022174108837703e-04	0.000000000000000000000000000000e+00
-4.901964799950931592320557683706e+03	-2.428310728893050989864177413580e-04	-1.516414493352127488244585062915e-04	0.000000000000000000000000000000e+00
-4.901864799950931228522676974535e+03	-2.433379293590731695402090695168e-04	-1.519449021249083520666844915326e-04	0.000000000000000000000000000000e+00
-4.901764799950930864724796265364e+03	-2.438440517454328678066677316139e-04	-1.522478417756138074131561088720e-04	0.000000000000000000000000000000e+00
-4.901664799950930500926915556192e+03	-2.443494356573659102155327005335e-04	-1.525502627373782893460685272657e-04	0.000000000000000000000000000000e+00
-4.901564799950930137129034847021e+03	-2.448540767210807388848392562863e-04	-1.528521594526878219378468459766e-04	0.000000000000000000000000000000e+00
-4.901464799950929773331154137850e+03	-2.453579705800829676570762316601e-04	-1.531535263565612578484653738542e-04	0.000000000000000000000000000000e+00
-4.901364799950929409533273428679e+03	-2.458611128952450691938225180166e-04	-1.534543578766467452137445270921e-04	0.000000000000000000000000000000e+00
-4.901264799950929045735392719507e+03	-2.463634993448760349653292589522e-04	-1.537546484333183029538649755352e-04	0.000000000000000000000000000000e+00
-4.901164799950928681937512010336e+03	-2.468651256247904389289071769298e-04	-1.540543924397727484475878467762e-04	0.000000000000000000000000000000e+00
-4.901064799950928318139631301165e+03	-2.473659874483772843668794028105e-04	-1.543535843021269775721809880409e-04	0.000000000000000000000000000000e+00
-4.900964799950927954341750591993e+03	-2.478660805466684170436653111835e-04	-1.546522184195154073736711008991e-04	0.000000000000000000000000000000e+00
-4.900864799950927590543869882822e+03	-2.483654006684064504718867372191e-04	-1.549502891841877168926933094895e-04	0.000000000000000000000000000000e+00
-4.900764799950927226745989173651e+03	-2.488639435801126369683655692455e-04	-1.552477909816070216712097229461e-04	0.000000000000000000000000000000e+00
-4.900664799950926862948108464479e+03	-2.493617050661540339787092257495e-04	-1.555447181905480211541736856873e-04	0.000000000000000000000000000000e+00
-4.900564799950926499150227755308e+03	-2.498586809288105619816788838250e-04	-1.558410651831957966124975190070e-04	0.000000000000000000000000000000e+00
-4.900464799950926135352347046137e+03	-2.503548669883414660823628405950e-04	-1.561368263252445277508573262537e-04	0.000000000000000000000000000000e+00
-4.900364799950925771554466336966e+03	-2.508502590830514523446981289823e-04	-1.564319959759966972064754164862e-04	0.000000000000000000000000000000e+00
-4.900264799950925407756585627794e+03	-2.513448530693566072835576363786e-04	-1.567265684884624847832829130923e-04	0.000000000000000000000000000000e+00
-4.900164799950925043958704918623e+03	-2.518386448218497752557509805627e-04	-1.570205382094594869467341080593e-04	0.000000000000000000000000000000e+00
-4.900064799950924680160824209452e+03	-2.523316302333655563802650156902e-04	-1.573138994797125718438923769327e-04	0.000000000000000000000000000000e+00
-4.899964799950924316362943500280e+03	-2.528238052150450876180698411844e-04	-1.576066466339541680043850879755e-04	0.000000000000000000000000000000e+00
-4.899864799950923952565062791109e+03	-2.533151656964001191205126950479e-04	-1.578987740010246885666300720175e-04	0.000000000000000000000000000000e+00
-4.899764799950923588767182081938e+03	-2.538057076253770905777118471747e-04	-1.581902759039732536596595258160e-04	0.000000000000000000000000000000e+00
-4.899664799950923224969301372766e+03	-2.542954269684205570456470013596e-04	-1.584811466601586838354870367951e-04	0.000000000000000000000000000000e+00
-4.899564799950922861171420663595e+03	-2.547843197105362353024893273812e-04	-1.587713805813507374469634170211e-04	0.000000000000000000000000000000e+00
-4.899464799950922497373539954424e+03	-2.552723818553538875746056202587e-04	-1.590609719738315919711213464183e-04	0.000000000000000000000000000000e+00
-4.899364799950922133575659245253e+03	-2.557596094251895547412589682068e-04	-1.593499151384975692780088252221e-04	0.000000000000000000000000000000e+00
-4.899264799950921769777778536081e+03	-2.562459984611074100685490506635e-04	-1.596382043709611319500657478088e-04	0.000000000000000000000000000000e+00
-4.899164799950921405979897826910e+03	-2.567315450229815045231351877675e-04	-1.599258339616532048621522221765e-04	0.000000000000000000000000000000e+00
-4.899064799950921042182017117739e+03	-2.572162451895567531444386499828e-04	-1.602127981959255509716855137015e-04	0.000000000000000000000000000000e+00
-4.898964799950920678384136408567e+03	-2.577000950585097587865190948975e-04	-1.604990913541535536845916709581e-04	0.000000000000000000000000000000e+00
-4.898864799950920314586255699396e+03	-2.581830907465091479689733855452e-04	-1.607847077118391889566373365028e-04	0.000000000000000000000000000000e+00
-4.898764799950919950788374990225e+03	-2.586652283892755272570740388005e-04	-1.610696415397142413402503668962e-04	0.000000000000000000000000000000e+00
-4.898664799950919586990494281054e+03	-2.591465041416410601711473038478e-04	-1.613538871038437368717749498259e-04	0.000000000000000000000000000000e+00
-4.898564799950919223192613571882e+03	-2.596269141776085562049736221724e-04	-1.616374386657296470092698426058e-04	0.000000000000000000000000000000e+00
-4.898464799950918859394732862711e+03	-2.601064546904103430037535904518e-04	-1.619202904824148636208497320510e-04	0.000000000000000000000000000000e+00
-4.898364799950918495596852153540e+03	-2.605851218925664338106618078683e-04	-1.622024368065872281831352186288e-04	0.000000000000000000000000000000e+00
-4.898264799950918131798971444368e+03	-2.610629120159426407032920991469e-04	-1.624838718866840759757347312231e-04	0.000000000000000000000000000000e+00
-4.898164799950917768001090735197e+03	-2.615398213118079830986906220147e-04	-1.627645899669967531706721297624e-04	0.000000000000000000000000000000e+00
-4.898064799950917404203210026026e+03	-2.620158460508918794179544775602e-04	-1.630445852877754862875203656358e-04	0.000000000000000000000000000000e+00
-4.897964799950917040405329316854e+03	-2.624909825234407424396354535645e-04	-1.633238520853344684889696392105e-04	0.000000000000000000000000000000e+00
-4.897864799950916676607448607683e+03	-2.629652270392744120228178950072e-04	-1.636023845921571356117757423121e-04	0.000000000000000000000000000000e+00
-4.897764799950916312809567898512e+03	-2.634385759278420457291103318198e-04	-1.638801770370016861431972099439e-04	0.000000000000000000000000000000e+00
-4.897664799950915949011687189341e+03	-2.639110255382774131334422396122e-04	-1.641572236450068451429212812442e-04	0.000000000000000000000000000000e+00
-4.897564799950915585213806480169e+03	-2.643825722394541359247521761233e-04	-1.644335186377977907953157332699e-04	0.000000000000000000000000000000e+00
-4.897464799950915221415925770998e+03	-2.648532124200402774853724263693e-04	-1.647090562335922978021152118799e-04	0.000000000000000000000000000000e+00
-4.897364799950914857618045061827e+03	-2.653229424885525529996532778654e-04	-1.649838306473072060357593082713e-04	0.000000000000000000000000000000e+00
-4.897264799950914493820164352655e+03	-2.657917588734100516716096773706e-04	-1.652578360906649162977849476519e-04	0.000000000000000000000000000000e+00
-4.897164799950914130022283643484e+03	-2.662596580229877421021333905315e-04	-1.655310667723002655479791478399e-04	0.000000000000000000000000000000e+00
-4.897064799950913766224402934313e+03	-2.667266364056693813550102944987e-04	-1.658035168978674834486947142764e-04	0.000000000000000000000000000000e+00
-4.896964799950913402426522225142e+03	-2.671926905099000445521773006163e-04	-1.660751806701474470647633685516e-04	0.000000000000000000000000000000e+00
-4.896864799950913038628641515970e+03	-2.676578168442382749982189071858e-04	-1.663460522891551252987890618940e-04	0.000000000000000000000000000000e+00
-4.896764799950912674830760806799e+03	-2.681220119374076922037775094765e-04	-1.666161259522471588517128493478e-04	0.000000000000000000000000000000e+00
-4.896664799950912311032880097628e+03	-2.685852723383483288584205883609e-04	-1.668853958542296841288665731895e-04	0.000000000000000000000000000000e+00
-4.896564799950911947234999388456e+03	-2.690475946162674257024216561973e-04	-1.671538561874663739864610434438e-04	0.000000000000000000000000000000e+00
-4.896464799950911583437118679285e+03	-2.695089753606898469277808327860e-04	-1.674215011419866411084000912268e-04	0.000000000000000000000000000000e+00
-4.896364799950911219639237970114e+03	-2.699694111815081161084850513987e-04	-1.676883249055940582235291191893e-04	0.000000000000000000000000000000e+00
-4.896264799950910855841357260942e+03	-2.704288987090318016094647735059e-04	-1.679543216639749409532095247854e-04	0.000000000000000000000000000000e+00
-4.896164799950910492043476551771e+03	-2.708874345940367393652248306779e-04	-1.682194856008071746043819327809e-04	0.000000000000000000000000000000e+00
-4.896064799950910128245595842600e+03	-2.713450155078137677674976480091e-04	-1.684838108978691493828466763105e-04	0.000000000000000000000000000000e+00
-4.895964799950909764447715133429e+03	-2.718016381422168120315929762398e-04	-1.687472917351489937621417114499e-04	0.000000000000000000000000000000e+00
-4.895864799950909400649834424257e+03	-2.722572992097108601425303753274e-04	-1.690099222909538078524205317876e-04	0.000000000000000000000000000000e+00
-4.895764799950909036851953715086e+03	-2.727119954434191798596509581643e-04	-1.692716967420193033451447650606e-04	0.000000000000000000000000000000e+00
-4.895664799950908673054073005915e+03	-2.731657235971703188807946371952e-04	-1.695326092636194434577767697903e-04	0.000000000000000000000000000000e+00
-4.895564799950908309256192296743e+03	-2.736184804455446171154997525576e-04	-1.697926540296763810340696654322e-04	0.000000000000000000000000000000e+00
-4.895464799950907945458311587572e+03	-2.740702627839202852773337060199e-04	-1.700518252128704508544659868008e-04	0.000000000000000000000000000000e+00
-4.895364799950907581660430878401e+03	-2.745210674285188329549201036173e-04	-1.703101169847504872071480841456e-04	0.000000000000000000000000000000e+00
-4.895264799950907217862550169230e+03	-2.749708912164504966829658982874e-04	-1.705675235158441685641428353648e-04	0.000000000000000000000000000000e+00
-4.895164799950906854064669460058e+03	-2.754197310057588006515505441030e-04	-1.708240389757685790978608553203e-04	0.000000000000000000000000000000e+00
-4.895064799950906490266788750887e+03	-2.758675836754649005749806534027e-04	-1.710796575333409870380702022530e-04	0.000000000000000000000000000000e+00
-4.894964799950906126468908041716e+03	-2.763144461256113854595584111706e-04	-1.713343733566897585541416448862e-04	0.000000000000000000000000000000e+00
-4.894864799950905762671027332544e+03	-2.767603152773055914803723709383e-04	-1.715881806133653800575111780802e-04	0.000000000000000000000000000000e+00
-4.894764799950905398873146623373e+03	-2.772051880727627532277623778612e-04	-1.718410734704517515546856598618e-04	0.000000000000000000000000000000e+00
-4.894664799950905035075265914202e+03	-2.776490614753483418021551276667e-04	-1.720930460946774800002484484551e-04	0.000000000000000000000000000000e+00
-4.894564799950904671277385205030e+03	-2.780919324696200776482479799512e-04	-1.723440926525274979105167849625e-04	0.000000000000000000000000000000e+00
-4.894464799950904307479504495859e+03	-2.785337980613696181285410258255e-04	-1.725942073103547361873078003214e-04	0.000000000000000000000000000000e+00
-4.894364799950903943681623786688e+03	-2.789746552776636487856742885327e-04	-1.728433842344919595720303950870e-04	0.000000000000000000000000000000e+00
-4.894264799950903579883743077517e+03	-2.794145011668845951340045541400e-04	-1.730916175913637647301029920399e-04	0.000000000000000000000000000000e+00
-4.894164799950903216085862368345e+03	-2.798533327987708465602045837528e-04	-1.733389015475987680707514737577e-04	0.000000000000000000000000000000e+00
-4.894064799950902852287981659174e+03	-2.802911472644565465429933315278e-04	-1.735852302701418477769157444612e-04	0.000000000000000000000000000000e+00
-4.893964799950902488490100950003e+03	-2.807279416765108407717799199332e-04	-1.738305979263665755705364768247e-04	0.000000000000000000000000000000e+00
-4.893864799950902124692220240831e+03	-2.811637131689768542147644936335e-04	-1.740749986841878382132220437484e-04	0.000000000000000000000000000000e+00
-4.893764799950901760894339531660e+03	-2.815984588974100176657355820709e-04	-1.743184267121745132170240744074e-04	0.000000000000000000000000000000e+00
-4.893664799950901397096458822489e+03	-2.820321760389161232403243406708e-04	-1.745608761796623342905931952629e-04	0.000000000000000000000000000000e+00
-4.893564799950901033298578113317e+03	-2.824648617921886751408466764701e-04	-1.748023412568668652055520196242e-04	0.000000000000000000000000000000e+00
-4.893464799950900669500697404146e+03	-2.828965133775460235807108766437e-04	-1.750428161149966362931940100367e-04	0.000000000000000000000000000000e+00
-4.893364799950900305702816694975e+03	-2.833271280369679023976303700039e-04	-1.752822949263663622563452770819e-04	0.000000000000000000000000000000e+00
-4.893264799950899941904935985804e+03	-2.837567030341315329859674942981e-04	-1.755207718645103768216608752795e-04	0.000000000000000000000000000000e+00
-4.893164799950899578107055276632e+03	-2.841852356544472945482082693047e-04	-1.757582411042960673919210989880e-04	0.000000000000000000000000000000e+00
-4.893064799950899214309174567461e+03	-2.846127232050938522453509271770e-04	-1.759946968220375536438165875452e-04	0.000000000000000000000000000000e+00
-4.892964799950898850511293858290e+03	-2.850391630150529058765340728598e-04	-1.762301331956093661257334304082e-04	0.000000000000000000000000000000e+00
-4.892864799950898486713413149118e+03	-2.854645524351435048777958503052e-04	-1.764645444045604230111357058064e-04	0.000000000000000000000000000000e+00
-4.892764799950898122915532439947e+03	-2.858888888380557127995296173850e-04	-1.766979246302278984317307708451e-04	0.000000000000000000000000000000e+00
-4.892664799950897759117651730776e+03	-2.863121696183840549435051237026e-04	-1.769302680558513889662319851226e-04	0.000000000000000000000000000000e+00
-4.892564799950897395319771021605e+03	-2.867343921926602070583689485517e-04	-1.771615688666871343392300586217e-04	0.000000000000000000000000000000e+00
-4.892464799950897031521890312433e+03	-2.871555539993855756149276903244e-04	-1.773918212501222923301730238776e-04	0.000000000000000000000000000000e+00
-4.892364799950896667724009603262e+03	-2.875756524990630107196931675162e-04	-1.776210193957893763126720809709e-04	0.000000000000000000000000000000e+00
-4.892264799950896303926128894091e+03	-2.879946851742283563981017469047e-04	-1.778491574956808283190790032080e-04	0.000000000000000000000000000000e+00
-4.892164799950895940128248184919e+03	-2.884126495294814587766474289765e-04	-1.780762297442636192101178549407e-04	0.000000000000000000000000000000e+00
-4.892064799950895576330367475748e+03	-2.888295430915165779538200663268e-04	-1.783022303385940385798968943476e-04	0.000000000000000000000000000000e+00
-4.891964799950895212532486766577e+03	-2.892453634091524204002832121319e-04	-1.785271534784324575558661640784e-04	0.000000000000000000000000000000e+00
-4.891864799950894848734606057405e+03	-2.896601080533617376781829744203e-04	-1.787509933663583355442638911370e-04	0.000000000000000000000000000000e+00
-4.891764799950894484936725348234e+03	-2.900737746173003830593706275920e-04	-1.789737442078852269755628867642e-04	0.000000000000000000000000000000e+00
-4.891664799950894121138844639063e+03	-2.904863607163359344627562297347e-04	-1.791954002115759235751885070087e-04	0.000000000000000000000000000000e+00
-4.891564799950893757340963929892e+03	-2.908978639880757210804673729143e-04	-1.794159555891576237392909254353e-04	0.000000000000000000000000000000e+00
-4.891464799950893393543083220720e+03	-2.913082820923946331635734363630e-04	-1.796354045556372916458975907972e-04	0.000000000000000000000000000000e+00
-4.891364799950893029745202511549e+03	-2.917176127114621728662890998152e-04	-1.798537413294170163660656847071e-04	0.000000000000000000000000000000e+00
-4.891264799950892665947321802378e+03	-2.921258535497691798295261111917e-04	-1.800709601324094522901975157225e-04	0.000000000000000000000000000000e+00
-4.891164799950892302149441093206e+03	-2.925330023341540688734674358074e-04	-1.802870551901534492897360983932e-04	0.000000000000000000000000000000e+00
-4.891064799950891938351560384035e+03	-2.929390568138285255890551628255e-04	-1.805020207319296015636977958962e-04	0.000000000000000000000000000000e+00
-4.890964799950891574553679674864e+03	-2.933440147604028224587180417871e-04	-1.807158509908760404306937719099e-04	0.000000000000000000000000000000e+00
-4.890864799950891210755798965693e+03	-2.937478739679105928760127763866e-04	-1.809285402041041458057885060740e-04	0.000000000000000000000000000000e+00
-4.890764799950890846957918256521e+03	-2.941506322528330630641790754964e-04	-1.811400826128144474127384944140e-04	0.000000000000000000000000000000e+00
-4.890664799950890483160037547350e+03	-2.945522874541228503138257099891e-04	-1.813504724624125259962309497652e-04	0.000000000000000000000000000000e+00
-4.890564799950890119362156838179e+03	-2.949528374332273817498561996331e-04	-1.815597040026249958492854386094e-04	0.000000000000000000000000000000e+00
-4.890464799950889755564276129007e+03	-2.953522800741117709973082572361e-04	-1.817677714876155957608727664621e-04	0.000000000000000000000000000000e+00
-4.890364799950889391766395419836e+03	-2.957506132832809901157811172112e-04	-1.819746691761012799635338632598e-04	0.000000000000000000000000000000e+00
-4.890264799950889027968514710665e+03	-2.961478349898019331136456155917e-04	-1.821803913314684446062702294356e-04	0.000000000000000000000000000000e+00
-4.890164799950888664170634001493e+03	-2.965439431453247205207335301935e-04	-1.823849322218890729122714455812e-04	0.000000000000000000000000000000e+00
-4.890064799950888300372753292322e+03	-2.969389357241036787003751751257e-04	-1.825882861204371242821314913485e-04	0.000000000000000000000000000000e+00
-4.889964799950887936574872583151e+03	-2.973328107230177228502421282741e-04	-1.827904473052048691869564400747e-04	0.000000000000000000000000000000e+00
-4.889864799950887572776991873980e+03	-2.977255661615902521122123403075e-04	-1.829914100594192511665264655463e-04	0.000000000000000000000000000000e+00
-4.889764799950887208979111164808e+03	-2.981172000820086110013662494822e-04	-1.831911686715583301426207851748e-04	0.000000000000000000000000000000e+00
-4.889664799950886845181230455637e+03	-2.985077105491431171541139022452e-04	-1.833897174354678070475055395860e-04	0.000000000000000000000000000000e+00
-4.889564799950886481383349746466e+03	-2.988970956505654927651272068090e-04	-1.835870506504776026625302964845e-04	0.000000000000000000000000000000e+00
-4.889464799950886117585469037294e+03	-2.992853534965668081332945682504e-04	-1.837831626215183551415616181046e-04	0.000000000000000000000000000000e+00
-4.889364799950885753787588328123e+03	-2.996724822201750457369151536824e-04	-1.839780476592381072697968136254e-04	0.000000000000000000000000000000e+00
-4.889264799950885389989707618952e+03	-3.000584799771720679976982903980e-04	-1.841717000801189395124690673100e-04	0.000000000000000000000000000000e+00
-4.889164799950885026191826909781e+03	-3.004433449461101513638938698136e-04	-1.843641142065936301686068787831e-04	0.000000000000000000000000000000e+00
-4.889064799950884662393946200609e+03	-3.008270753283279240822278843837e-04	-1.845552843671624510500650639955e-04	0.000000000000000000000000000000e+00
-4.888964799950884298596065491438e+03	-3.012096693479660329192948431398e-04	-1.847452048965099089504471319145e-04	0.000000000000000000000000000000e+00
-4.888864799950883934798184782267e+03	-3.015911252519821051515380716523e-04	-1.849338701356214600089733490762e-04	0.000000000000000000000000000000e+00
-4.888764799950883571000304073095e+03	-3.019714413101652226642523935141e-04	-1.851212744319004138097289891007e-04	0.000000000000000000000000000000e+00
-4.888664799950883207202423363924e+03	-3.023506158151502334202609389990e-04	-1.853074121392847290606953336578e-04	0.000000000000000000000000000000e+00
-4.888564799950882843404542654753e+03	-3.027286470824309787264194682166e-04	-1.854922776183638634828892977069e-04	0.000000000000000000000000000000e+00
-4.888464799950882479606661945581e+03	-3.031055334503736289203379428159e-04	-1.856758652364956779096116790129e-04	0.000000000000000000000000000000e+00
-4.888364799950882115808781236410e+03	-3.034812732802290974852554850116e-04	-1.858581693679232319654781591112e-04	0.000000000000000000000000000000e+00
-4.888264799950881752010900527239e+03	-3.038558649561451299042635909586e-04	-1.860391843938918236909391135114e-04	0.000000000000000000000000000000e+00
-4.888164799950881388213019818068e+03	-3.042293068851780672538775984748e-04	-1.862189047027658123263649248003e-04	0.000000000000000000000000000000e+00
-4.888064799950881024415139108896e+03	-3.046015974973037424358701663607e-04	-1.863973246901456037264571685697e-04	0.000000000000000000000000000000e+00
-4.887964799950880660617258399725e+03	-3.049727352454281053585616323431e-04	-1.865744387589845002493882386574e-04	0.000000000000000000000000000000e+00
-4.887864799950880296819377690554e+03	-3.053427186053973602271327525415e-04	-1.867502413197057132762668452131e-04	0.000000000000000000000000000000e+00
-4.887764799950879933021496981382e+03	-3.057115460760075607328511981819e-04	-1.869247267903192673103862642137e-04	0.000000000000000000000000000000e+00
-4.887664799950879569223616272211e+03	-3.060792161790137715614290581101e-04	-1.870978895965389311815268991168e-04	0.000000000000000000000000000000e+00
-4.887564799950879205425735563040e+03	-3.064457274591385251699682257254e-04	-1.872697241718992034603674667892e-04	0.000000000000000000000000000000e+00
-4.887464799950878841627854853868e+03	-3.068110784840801701436885373653e-04	-1.874402249578722165577332470221e-04	0.000000000000000000000000000000e+00
-4.887364799950878477829974144697e+03	-3.071752678445201895605920494603e-04	-1.876093864039845866137357077719e-04	0.000000000000000000000000000000e+00
-4.887264799950878114032093435526e+03	-3.075382941541306277763445642393e-04	-1.877772029679344260172380032259e-04	0.000000000000000000000000000000e+00
-4.887164799950877750234212726355e+03	-3.079001560495804330069846699303e-04	-1.879436691157082475051032233182e-04	0.000000000000000000000000000000e+00
-4.887064799950877386436332017183e+03	-3.082608521905417457015241566864e-04	-1.881087793216977327361710825571e-04	0.000000000000000000000000000000e+00
-4.886964799950877022638451308012e+03	-3.086203812596955363932449412090e-04	-1.882725280688167448107234180910e-04	0.000000000000000000000000000000e+00
-4.886864799950876658840570598841e+03	-3.089787419627365388195838757923e-04	-1.884349098486180968444608785362e-04	0.000000000000000000000000000000e+00
-4.886764799950876295042689889669e+03	-3.093359330283781288319089330940e-04	-1.885959191614104018576425492171e-04	0.000000000000000000000000000000e+00
-4.886664799950875931244809180498e+03	-3.096919532083562817334487782261e-04	-1.887555505163748684541169531315e-04	0.000000000000000000000000000000e+00
-4.886564799950875567446928471327e+03	-3.100468012774332043565705951949e-04	-1.889137984316820965003530519155e-04	0.000000000000000000000000000000e+00
-4.886464799950875203649047762156e+03	-3.104004760334005876692975434139e-04	-1.890706574346088185943626225338e-04	0.000000000000000000000000000000e+00
-4.886364799950874839851167052984e+03	-3.107529762970819920200882258143e-04	-1.892261220616545873245140096941e-04	0.000000000000000000000000000000e+00
-4.886264799950874476053286343813e+03	-3.111043009123352865927247812294e-04	-1.893801868586585438435088146747e-04	0.000000000000000000000000000000e+00
-4.886164799950874112255405634642e+03	-3.114544487460540046590284912753e-04	-1.895328463809159424968697749136e-04	0.000000000000000000000000000000e+00
-4.886064799950873748457524925470e+03	-3.118034186881685904113581386810e-04	-1.896840951932948922918631406986e-04	0.000000000000000000000000000000e+00
-4.885964799950873384659644216299e+03	-3.121512096516469952738048743157e-04	-1.898339278703528273158779304808e-04	0.000000000000000000000000000000e+00
-4.885864799950873020861763507128e+03	-3.124978205724948405325180900149e-04	-1.899823389964530855750224347389e-04	0.000000000000000000000000000000e+00
-4.885764799950872657063882797956e+03	-3.128432504097549836548364243782e-04	-1.901293231658813794125034712934e-04	0.000000000000000000000000000000e+00
-4.885664799950872293266002088785e+03	-3.131874981455067051376583986411e-04	-1.902748749829622117168970163448e-04	0.000000000000000000000000000000e+00
-4.885564799950871929468121379614e+03	-3.135305627848642448345095612439e-04	-1.904189890621752921304188355123e-04	0.000000000000000000000000000000e+00
-4.885464799950871565670240670443e+03	-3.138724433559750130219578867496e-04	-1.905616600282717906268692420468e-04	0.000000000000000000000000000000e+00
-4.885364799950871201872359961271e+03	-3.142131389100170425245084349086e-04	-1.907028825163907266148494157321e-04	0.000000000000000000000000000000e+00
-4.885264799950870838074479252100e+03	-3.145526485211963866293893854476e-04	-1.908426511721750869904346004091e-04	0.000000000000000000000000000000e+00
-4.885164799950870474276598542929e+03	-3.148909712867434327991655873547e-04	-1.909809606518880526100645500520e-04	0.000000000000000000000000000000e+00
-4.885064799950870110478717833757e+03	-3.152281063269091621742434838893e-04	-1.911178056225290350280537898797e-04	0.000000000000000000000000000000e+00
-4.884964799950869746680837124586e+03	-3.155640527849608127641811705644e-04	-1.912531807619497403391561896058e-04	0.000000000000000000000000000000e+00
-4.884864799950869382882956415415e+03	-3.158988098271768921176949618257e-04	-1.913870807589701246009122881375e-04	0.000000000000000000000000000000e+00
-4.884764799950869019085075706244e+03	-3.162323766428418105219055878052e-04	-1.915195003134942950458879940001e-04	0.000000000000000000000000000000e+00
-4.884664799950868655287194997072e+03	-3.165647524442400263106067725971e-04	-1.916504341366263299787503493476e-04	0.000000000000000000000000000000e+00
-4.884564799950868291489314287901e+03	-3.168959364666495406512303212310e-04	-1.917798769507859631480717332863e-04	0.000000000000000000000000000000e+00
-4.884464799950867927691433578730e+03	-3.172259279683351212812680852693e-04	-1.919078234898243765383513137479e-04	0.000000000000000000000000000000e+00
-4.884364799950867563893552869558e+03	-3.175547262305408215132818128268e-04	-1.920342684991396950064390658497e-04	0.000000000000000000000000000000e+00
-4.884264799950867200095672160387e+03	-3.178823305574821739792612529385e-04	-1.921592067357925080230141023918e-04	0.000000000000000000000000000000e+00
-4.884164799950866836297791451216e+03	-3.182087402763376254334615200747e-04	-1.922826329686213100989000679419e-04	0.000000000000000000000000000000e+00
-4.884064799950866472499910742044e+03	-3.185339547372398631350232101056e-04	-1.924045419783578870012719086446e-04	0.000000000000000000000000000000e+00
-4.883964799950866108702030032873e+03	-3.188579733132662196587459035868e-04	-1.925249285577424580243738327923e-04	0.000000000000000000000000000000e+00
-4.883864799950865744904149323702e+03	-3.191807954004287524452099233940e-04	-1.926437875116388995754002078087e-04	0.000000000000000000000000000000e+00
-4.883764799950865381106268614531e+03	-3.195024204176639980902463467061e-04	-1.927611136571498332351048965450e-04	0.000000000000000000000000000000e+00
-4.883664799950865017308387905359e+03	-3.198228478068219676928862771348e-04	-1.928769018237315511880847207493e-04	0.000000000000000000000000000000e+00
-4.883564799950864653510507196188e+03	-3.201420770326546543123324983782e-04	-1.929911468533088874429543002620e-04	0.000000000000000000000000000000e+00
-4.883464799950864289712626487017e+03	-3.204601075828042693743880064972e-04	-1.931038436003900077373579557971e-04	0.000000000000000000000000000000e+00
-4.883364799950863925914745777845e+03	-3.207769389677907743464724266147e-04	-1.932149869321810639177100510366e-04	0.000000000000000000000000000000e+00
-4.883264799950863562116865068674e+03	-3.210925707209988703115521868625e-04	-1.933245717287007670037723983114e-04	0.000000000000000000000000000000e+00
-4.883164799950863198318984359503e+03	-3.214070023986647707016361952270e-04	-1.934325928828947976229057914566e-04	0.000000000000000000000000000000e+00
-4.883064799950862834521103650331e+03	-3.217202335798621066695335279917e-04	-1.935390453007502164443215386669e-04	0.000000000000000000000000000000e+00
-4.882964799950862470723222941160e+03	-3.220322638664876156201766210785e-04	-1.936439239014096577728984982514e-04	0.000000000000000000000000000000e+00
-4.882864799950862106925342231989e+03	-3.223430928832461250105323458115e-04	-1.937472236172854147227828658373e-04	0.000000000000000000000000000000e+00
-4.882764799950861743127461522818e+03	-3.226527202776352650989699633044e-04	-1.938489393941734430758250251614e-04	0.000000000000000000000000000000e+00
-4.882664799950861379329580813646e+03	-3.229611457199294769632169632700e-04	-1.939490661913672838248534624483e-04	0.000000000000000000000000000000e+00
-4.882564799950861015531700104475e+03	-3.232683689031636410475545329035e-04	-1.940475989817717959815684958258e-04	0.000000000000000000000000000000e+00
-4.882464799950860651733819395304e+03	-3.235743895431160551887095344625e-04	-1.941445327520167809642187561892e-04	0.000000000000000000000000000000e+00
-4.882364799950860287935938686132e+03	-3.238792073782910873810947371965e-04	-1.942398625025704172498974831029e-04	0.000000000000000000000000000000e+00
-4.882264799950859924138057976961e+03	-3.241828221699012864409628065232e-04	-1.943335832478527492369474449774e-04	0.000000000000000000000000000000e+00
-4.882164799950859560340177267790e+03	-3.244852337018490047795826747290e-04	-1.944256900163488779517684257314e-04	0.000000000000000000000000000000e+00
-4.882064799950859196542296558619e+03	-3.247864417807073164450037960904e-04	-1.945161778507219891252988386299e-04	0.000000000000000000000000000000e+00
-4.881964799950858832744415849447e+03	-3.250864462357008267436031534459e-04	-1.946050418079264354796059643959e-04	0.000000000000000000000000000000e+00
-4.881864799950858468946535140276e+03	-3.253852469186855602897856520883e-04	-1.946922769593205208588787558099e-04	0.000000000000000000000000000000e+00
-4.881764799950858105148654431105e+03	-3.256828437041286864253586408324e-04	-1.947778783907791488351490816200e-04	0.000000000000000000000000000000e+00
-4.881664799950857741350773721933e+03	-3.259792364890875941176029417790e-04	-1.948618412028064442089586583151e-04	0.000000000000000000000000000000e+00
-4.881564799950857377552893012762e+03	-3.262744251931884789663662616022e-04	-1.949441605106480492493742362470e-04	0.000000000000000000000000000000e+00
-4.881464799950857013755012303591e+03	-3.265684097586043881100703600850e-04	-1.950248314444034470390570978893e-04	0.000000000000000000000000000000e+00
-4.881364799950856649957131594419e+03	-3.268611901500329398710664730032e-04	-1.951038491491380408738437468585e-04	0.000000000000000000000000000000e+00
-4.881264799950856286159250885248e+03	-3.271527663546733928796872437061e-04	-1.951812087849950710320007241094e-04	0.000000000000000000000000000000e+00
-4.881164799950855922361370176077e+03	-3.274431383822031730972124119461e-04	-1.952569055273074502283164877170e-04	0.000000000000000000000000000000e+00
-4.881064799950855558563489466906e+03	-3.277323062647541297882913813311e-04	-1.953309345667093009125958591454e-04	0.000000000000000000000000000000e+00
-4.880964799950855194765608757734e+03	-3.280202700568880325518450469247e-04	-1.954032911092475196732087816542e-04	0.000000000000000000000000000000e+00
-4.880864799950854830967728048563e+03	-3.283070298355718515115331257448e-04	-1.954739703764930163799873330532e-04	0.000000000000000000000000000000e+00
-4.880764799950854467169847339392e+03	-3.285925857001522243545921231345e-04	-1.955429676056518720119598020446e-04	0.000000000000000000000000000000e+00
-4.880664799950854103371966630220e+03	-3.288769377723297607403474263066e-04	-1.956102780496763338547588917393e-04	0.000000000000000000000000000000e+00
-4.880564799950853739574085921049e+03	-3.291600861961325335570960337606e-04	-1.956758969773755667525411139351e-04	0.000000000000000000000000000000e+00
-4.880464799950853375776205211878e+03	-3.294420311378892991284461633228e-04	-1.957398196735262959396889348440e-04	0.000000000000000000000000000000e+00
-4.880364799950853011978324502707e+03	-3.297227727862022837387878659854e-04	-1.958020414389832601371327358564e-04	0.000000000000000000000000000000e+00
-4.880264799950852648180443793535e+03	-3.300023113519191570071342756165e-04	-1.958625575907895020183469014796e-04	0.000000000000000000000000000000e+00
-4.880164799950852284382563084364e+03	-3.302806470681048426306369858452e-04	-1.959213634622864418349114101758e-04	0.000000000000000000000000000000e+00
-4.880064799950851920584682375193e+03	-3.305577801900126243966893113679e-04	-1.959784544032237884117475523738e-04	0.000000000000000000000000000000e+00
-4.879964799950851556786801666021e+03	-3.308337109950549269343778036045e-04	-1.960338257798692604069734635175e-04	0.000000000000000000000000000000e+00
-4.879864799950851192988920956850e+03	-3.311084397827734459446302750507e-04	-1.960874729751181449414337842896e-04	0.000000000000000000000000000000e+00
-4.879764799950850829191040247679e+03	-3.313819668748089531697120779796e-04	-1.961393913886026393877948237332e-04	0.000000000000000000000000000000e+00
-4.879664799950850465393159538507e+03	-3.316542926148704508414188918408e-04	-1.961895764368010034242595374110e-04	0.000000000000000000000000000000e+00
-4.879564799950850101595278829336e+03	-3.319254173687038924484005164572e-04	-1.962380235531464942478480084631e-04	0.000000000000000000000000000000e+00
-4.879464799950849737797398120165e+03	-3.321953415240605240327242952958e-04	-1.962847281881361933674606801148e-04	0.000000000000000000000000000000e+00
-4.879364799950849373999517410994e+03	-3.324640654906646833853522959856e-04	-1.963296858094395352413441546702e-04	0.000000000000000000000000000000e+00
-4.879264799950849010201636701822e+03	-3.327315897001808403000977509834e-04	-1.963728919020066732842311196805e-04	0.000000000000000000000000000000e+00
-4.879164799950848646403755992651e+03	-3.329979146061806910376901225135e-04	-1.964143419681767103492087134242e-04	0.000000000000000000000000000000e+00
-4.879064799950848282605875283480e+03	-3.332630406841092770078849305548e-04	-1.964540315277855226337722083230e-04	0.000000000000000000000000000000e+00
-4.878964799950847918807994574308e+03	-3.335269684312508866111390837261e-04	-1.964919561182736106909330064951e-04	0.000000000000000000000000000000e+00
-4.878864799950847555010113865137e+03	-3.337896983666943065589827188688e-04	-1.965281112947936522847292017957e-04	0.000000000000000000000000000000e+00
-4.878764799950847191212233155966e+03	-3.340512310312977479337392949787e-04	-1.965624926303177299850843962048e-04	0.000000000000000000000000000000e+00
-4.878664799950846827414352446795e+03	-3.343115669876532301471594443854e-04	-1.965950957157445587626665162162e-04	0.000000000000000000000000000000e+00
-4.878564799950846463616471737623e+03	-3.345707068200504227979685811789e-04	-1.966259161600062527978233228865e-04	0.000000000000000000000000000000e+00
-4.878464799950846099818591028452e+03	-3.348286511344400538485455154358e-04	-1.966549495901751193945722340217e-04	0.000000000000000000000000000000e+00
-4.878364799950845736020710319281e+03	-3.350854005583968841207320732423e-04	-1.966821916515700463187754643002e-04	0.000000000000000000000000000000e+00
-4.878264799950845372222829610109e+03	-3.353409557410820854804478496902e-04	-1.967076380078626994009349804315e-04	0.000000000000000000000000000000e+00
-4.878164799950845008424948900938e+03	-3.355953173532051853414359676719e-04	-1.967312843411835846137158956282e-04	0.000000000000000000000000000000e+00
-4.878064799950844644627068191767e+03	-3.358484860869857401184657152982e-04	-1.967531263522277848888181184250e-04	0.000000000000000000000000000000e+00
-4.877964799950844280829187482595e+03	-3.361004626561140328985799463624e-04	-1.967731597603605071984678165364e-04	0.000000000000000000000000000000e+00
-4.877864799950843917031306773424e+03	-3.363512477957118795325597293555e-04	-1.967913803037223585863657593364e-04	0.000000000000000000000000000000e+00
-4.877764799950843553233426064253e+03	-3.366008422622925131545423838020e-04	-1.968077837393344324632554753762e-04	0.000000000000000000000000000000e+00
-4.877664799950843189435545355082e+03	-3.368492468337201976510963952194e-04	-1.968223658432031780620569128004e-04	0.000000000000000000000000000000e+00
-4.877564799950842825637664645910e+03	-3.370964623091694074494273358766e-04	-1.968351224104248904222397298369e-04	0.000000000000000000000000000000e+00
-4.877464799950842461839783936739e+03	-3.373424895090833567842802942494e-04	-1.968460492552901732691422731492e-04	0.000000000000000000000000000000e+00
-4.877364799950842098041903227568e+03	-3.375873292751321494940819345487e-04	-1.968551422113879411073672498489e-04	0.000000000000000000000000000000e+00
-4.877264799950841734244022518396e+03	-3.378309824701704951362135620485e-04	-1.968623971317092857889058388210e-04	0.000000000000000000000000000000e+00
-4.877164799950841370446141809225e+03	-3.380734499781949372113065699352e-04	-1.968678098887511533458816170850e-04	0.000000000000000000000000000000e+00
-4.877064799950841006648261100054e+03	-3.383147327043004850763430191307e-04	-1.968713763746195871424254919546e-04	0.000000000000000000000000000000e+00
-4.876964799950840642850380390882e+03	-3.385548315746369748072130967387e-04	-1.968730925011328897113876967850e-04	0.000000000000000000000000000000e+00
-4.876864799950840279052499681711e+03	-3.387937475363648337500777074638e-04	-1.968729541999244322253437289305e-04	0.000000000000000000000000000000e+00
-4.876764799950839915254618972540e+03	-3.390314815576103571817534465538e-04	-1.968709574225452200221114784640e-04	0.000000000000000000000000000000e+00
-4.876664799950839551456738263369e+03	-3.392680346274206054993372028150e-04	-1.968670981405662683948881719331e-04	0.000000000000000000000000000000e+00
-4.876564799950839187658857554197e+03	-3.395034077557177593087445188758e-04	-1.968613723456805718065726340527e-04	0.000000000000000000000000000000e+00
-4.876464799950838823860976845026e+03	-3.397376019732530950424875815230e-04	-1.968537760498049646838703008456e-04	0.000000000000000000000000000000e+00
-4.876364799950838460063096135855e+03	-3.399706183315603642662583450118e-04	-1.968443052851815485305292385831e-04	0.000000000000000000000000000000e+00
-4.876264799950838096265215426683e+03	-3.402024579029087935147512844480e-04	-1.968329561044790377254132263118e-04	0.000000000000000000000000000000e+00
-4.876164799950837732467334717512e+03	-3.404331217802557046567257792447e-04	-1.968197245808936716397058441785e-04	0.000000000000000000000000000000e+00
-4.876064799950837368669454008341e+03	-3.406626110771983763185477567248e-04	-1.968046068082499370187343767924e-04	0.000000000000000000000000000000e+00
-4.875964799950837004871573299170e+03	-3.408909269279259053077313357250e-04	-1.967875989011009651031419709355e-04	0.000000000000000000000000000000e+00
-4.875864799950836641073692589998e+03	-3.411180704871700380444166089688e-04	-1.967686969948286848045709840349e-04	0.000000000000000000000000000000e+00
-4.875764799950836277275811880827e+03	-3.413440429301561646231732982670e-04	-1.967478972457436777257488991211e-04	0.000000000000000000000000000000e+00
-4.875664799950835913477931171656e+03	-3.415688454525532286726319242121e-04	-1.967251958311847892350854305477e-04	0.000000000000000000000000000000e+00
-4.875564799950835549680050462484e+03	-3.417924792704237456353322244240e-04	-1.967005889496183600705092597849e-04	0.000000000000000000000000000000e+00
-4.875464799950835185882169753313e+03	-3.420149456201728994757249591174e-04	-1.966740728207372411028702741120e-04	0.000000000000000000000000000000e+00
-4.875364799950834822084289044142e+03	-3.422362457584975309679564681176e-04	-1.966456436855595099437443717960e-04	0.000000000000000000000000000000e+00
-4.875264799950834458286408334970e+03	-3.424563809623344754623497365742e-04	-1.966152978065269165026951458941e-04	0.000000000000000000000000000000e+00
-4.875164799950834094488527625799e+03	-3.426753525288084127609078421983e-04	-1.965830314676029490737751981300e-04	0.000000000000000000000000000000e+00
-4.875064799950833730690646916628e+03	-3.428931617751795001523829053980e-04	-1.965488409743706835815929556688e-04	0.000000000000000000000000000000e+00
-4.874964799950833366892766207457e+03	-3.431098100387902465058242995610e-04	-1.965127226541302804616734301035e-04	0.000000000000000000000000000000e+00
-4.874864799950833003094885498285e+03	-3.433252986770121695236923642369e-04	-1.964746728559962647003844793403e-04	0.000000000000000000000000000000e+00
-4.874764799950832639297004789114e+03	-3.435396290671919651039944998416e-04	-1.964346879509943992990483874195e-04	0.000000000000000000000000000000e+00
-4.874664799950832275499124079943e+03	-3.437528026065970803912263953350e-04	-1.963927643321582605824560108232e-04	0.000000000000000000000000000000e+00
-4.874564799950831911701243370771e+03	-3.439648207123609615666615102469e-04	-1.963488984146256237720007398195e-04	0.000000000000000000000000000000e+00
-4.874464799950831547903362661600e+03	-3.441756848214278679577715625015e-04	-1.963030866357343606678348413297e-04	0.000000000000000000000000000000e+00
-4.874364799950831184105481952429e+03	-3.443853963904971982566693977645e-04	-1.962553254551181747006999289695e-04	0.000000000000000000000000000000e+00
-4.874264799950830820307601243258e+03	-3.445939568959673288475742403136e-04	-1.962056113548019836180513753021e-04	0.000000000000000000000000000000e+00
-4.874164799950830456509720534086e+03	-3.448013678338791268736251982574e-04	-1.961539408392968955943680420262e-04	0.000000000000000000000000000000e+00
-4.874064799950830092711839824915e+03	-3.450076307198589212026085260021e-04	-1.961003104356949685010275130637e-04	0.000000000000000000000000000000e+00
-4.873964799950829728913959115744e+03	-3.452127470890609855017072682415e-04	-1.960447166937636439155295819958e-04	0.000000000000000000000000000000e+00
-4.873864799950829365116078406572e+03	-3.454167184961098044718164068456e-04	-1.959871561860397745549050574354e-04	0.000000000000000000000000000000e+00
-4.873764799950829001318197697401e+03	-3.456195465150415811403372678967e-04	-1.959276255079233806585814470225e-04	0.000000000000000000000000000000e+00
-4.873664799950828637520316988230e+03	-3.458212327392456357337546801745e-04	-1.958661212777710811105968957690e-04	0.000000000000000000000000000000e+00
-4.873564799950828273722436279058e+03	-3.460217787814050456086933937883e-04	-1.958026401369892535112710030276e-04	0.000000000000000000000000000000e+00
-4.873464799950827909924555569887e+03	-3.462211862734371767627572502590e-04	-1.957371787501266792528437088450e-04	0.000000000000000000000000000000e+00
-4.873364799950827546126674860716e+03	-3.464194568664334564038476127479e-04	-1.956697338049670801748969317657e-04	0.000000000000000000000000000000e+00
-4.873264799950827182328794151545e+03	-3.466165922305989828891559234592e-04	-1.956003020126211402237442760210e-04	0.000000000000000000000000000000e+00
-4.873164799950826818530913442373e+03	-3.468125940551914851428527697408e-04	-1.955288801076182831663319294790e-04	0.000000000000000000000000000000e+00
-4.873064799950826454733032733202e+03	-3.470074640484601194434510773590e-04	-1.954554648479980437283248795310e-04	0.000000000000000000000000000000e+00
-4.872964799950826090935152024031e+03	-3.472012039375834530595399396447e-04	-1.953800530154012218917586318767e-04	0.000000000000000000000000000000e+00
-4.872864799950825727137271314859e+03	-3.473938154686073394653011980893e-04	-1.953026414151604950916046865572e-04	0.000000000000000000000000000000e+00
-4.872764799950825363339390605688e+03	-3.475853004063823598751570287391e-04	-1.952232268763908948870644533002e-04	0.000000000000000000000000000000e+00
-4.872664799950824999541509896517e+03	-3.477756605345006142571140372866e-04	-1.951418062520797415317769241128e-04	0.000000000000000000000000000000e+00
-4.872564799950824635743629187346e+03	-3.479648976552321870854556085106e-04	-1.950583764191764159137004730482e-04	0.000000000000000000000000000000e+00
-4.872464799950824271945748478174e+03	-3.481530135894613420428911343407e-04	-1.949729342786815622888541010838e-04	0.000000000000000000000000000000e+00
-4.872364799950823908147867769003e+03	-3.483400101766220119912931263428e-04	-1.948854767557361554897871203096e-04	0.000000000000000000000000000000e+00
-4.872264799950823544349987059832e+03	-3.485258892746332347323257039307e-04	-1.947960007997100531380169075035e-04	0.000000000000000000000000000000e+00
-4.872164799950823180552106350660e+03	-3.487106527598336671962264698976e-04	-1.947045033842902225958149120544e-04	0.000000000000000000000000000000e+00
-4.872064799950822816754225641489e+03	-3.488943025269162622609142587748e-04	-1.946109815075687239725038546467e-04	0.000000000000000000000000000000e+00
-4.871964799950822452956344932318e+03	-3.490768404888620239992502725102e-04	-1.945154321921300968195600589183e-04	0.000000000000000000000000000000e+00
-4.871864799950822089158464223146e+03	-3.492582685768737087161905918720e-04	-1.944178524851386384054985345671e-04	0.000000000000000000000000000000e+00
-4.871764799950821725360583513975e+03	-3.494385887403088212545265722753e-04	-1.943182394584250856795631934304e-04	0.000000000000000000000000000000e+00
-4.871664799950821361562702804804e+03	-3.496178029466123944601907425067e-04	-1.942165902085730803949825684640e-04	0.000000000000000000000000000000e+00
-4.871564799950820997764822095633e+03	-3.497959131812493891768023335231e-04	-1.941129018570052276564108506562e-04	0.000000000000000000000000000000e+00
-4.871464799950820633966941386461e+03	-3.499729214476364437189093159475e-04	-1.940071715500687478915542438784e-04	0.000000000000000000000000000000e+00
-4.871364799950820270169060677290e+03	-3.501488297670734065047959404637e-04	-1.938993964591207493520369498086e-04	0.000000000000000000000000000000e+00
-4.871264799950819906371179968119e+03	-3.503236401786745434286385325606e-04	-1.937895737806131482485610950661e-04	0.000000000000000000000000000000e+00
-4.871164799950819542573299258947e+03	-3.504973547392989862911405474222e-04	-1.936777007361772636254149126955e-04	0.000000000000000000000000000000e+00
-4.871064799950819178775418549776e+03	-3.506699755234811812301676248183e-04	-1.935637745727078701338946808974e-04	0.000000000000000000000000000000e+00
-4.870964799950818814977537840605e+03	-3.508415046233606866300791526925e-04	-1.934477925624470339652921646589e-04	0.000000000000000000000000000000e+00
-4.870864799950818451179657131433e+03	-3.510119441486116999805167093740e-04	-1.933297520030674879979587510448e-04	0.000000000000000000000000000000e+00
-4.870764799950818087381776422262e+03	-3.511812962263719342138890144867e-04	-1.932096502177556003685549024240e-04	0.000000000000000000000000000000e+00
-4.870664799950817723583895713091e+03	-3.513495630011715482529655041333e-04	-1.930874845552939906775935519079e-04	0.000000000000000000000000000000e+00
-4.870564799950817359786015003920e+03	-3.515167466348612101967319176765e-04	-1.929632523901437125141145045859e-04	0.000000000000000000000000000000e+00
-4.870464799950816995988134294748e+03	-3.516828493065399436658113874188e-04	-1.928369511225261378247614052484e-04	0.000000000000000000000000000000e+00
-4.870364799950816632190253585577e+03	-3.518478732124828115175596554565e-04	-1.927085781785042991817724633563e-04	0.000000000000000000000000000000e+00
-4.870264799950816268392372876406e+03	-3.520118205660677864095309264059e-04	-1.925781310100639881054823687734e-04	0.000000000000000000000000000000e+00
-4.870164799950815904594492167234e+03	-3.521746935977025129427264715787e-04	-1.924456070951942841806836526075e-04	0.000000000000000000000000000000e+00
-4.870064799950815540796611458063e+03	-3.523364945547506361239742389557e-04	-1.923110039379678402274992388143e-04	0.000000000000000000000000000000e+00
-4.869964799950815176998730748892e+03	-3.524972257014576419373308446836e-04	-1.921743190686206524762230651859e-04	0.000000000000000000000000000000e+00
-4.869864799950814813200850039721e+03	-3.526568893188764268649404431955e-04	-1.920355500436315596916175829634e-04	0.000000000000000000000000000000e+00
-4.869764799950814449402969330549e+03	-3.528154877047923253068073545791e-04	-1.918946944458011188809620772844e-04	0.000000000000000000000000000000e+00
-4.869664799950814085605088621378e+03	-3.529730231736480285803514433951e-04	-1.917517498843302912667208026676e-04	0.000000000000000000000000000000e+00
-4.869564799950813721807207912207e+03	-3.531294980564677991885513819170e-04	-1.916067139948986132631791878822e-04	0.000000000000000000000000000000e+00
-4.869464799950813358009327203035e+03	-3.532849147007815224577620405455e-04	-1.914595844397418524570481102032e-04	0.000000000000000000000000000000e+00
-4.869364799950812994211446493864e+03	-3.534392754705483244946628840211e-04	-1.913103589077295551678509211158e-04	0.000000000000000000000000000000e+00
-4.869264799950812630413565784693e+03	-3.535925827460797022522287491597e-04	-1.911590351144417808566811078919e-04	0.000000000000000000000000000000e+00
-4.869164799950812266615685075521e+03	-3.537448389239624367552661254877e-04	-1.910056108022457552197970187535e-04	0.000000000000000000000000000000e+00
-4.869064799950811902817804366350e+03	-3.538960464169811268551890659495e-04	-1.908500837403718727609130967338e-04	0.000000000000000000000000000000e+00
-4.868964799950811539019923657179e+03	-3.540462076540400724634916063138e-04	-1.906924517249894283129479921612e-04	0.000000000000000000000000000000e+00
-4.868864799950811175222042948008e+03	-3.541953250800852662054374331291e-04	-1.905327125792818335637407445304e-04	0.000000000000000000000000000000e+00
-4.868764799950810811424162238836e+03	-3.543434011560255719221201875513e-04	-1.903708641535214541110065944451e-04	0.000000000000000000000000000000e+00
-4.868664799950810447626281529665e+03	-3.544904383586537947523065206212e-04	-1.902069043251439857313694892227e-04	0.000000000000000000000000000000e+00
-4.868564799950810083828400820494e+03	-3.546364391805672091131929057894e-04	-1.900408309988223698634712821587e-04	0.000000000000000000000000000000e+00
-4.868464799950809720030520111322e+03	-3.547814061300878698407279543403e-04	-1.898726421065403838304291861405e-04	0.000000000000000000000000000000e+00
-4.868364799950809356232639402151e+03	-3.549253417311825438591743608896e-04	-1.897023356076657160662612966462e-04	0.000000000000000000000000000000e+00
-4.868264799950808992434758692980e+03	-3.550682485233821539596932304050e-04	-1.895299094890226347664974326790e-04	0.000000000000000000000000000000e+00
-4.868164799950808628636877983809e+03	-3.552101290617009515283852838508e-04	-1.893553617649641686478123592252e-04	0.000000000000000000000000000000e+00
-4.868064799950808264838997274637e+03	-3.553509859165553098035716939052e-04	-1.891786904774439082368986397853e-04	0.000000000000000000000000000000e+00
-4.867964799950807901041116565466e+03	-3.554908216736823002926404235780e-04	-1.889998936960873463734161825656e-04	0.000000000000000000000000000000e+00
-4.867864799950807537243235856295e+03	-3.556296389340576728776976977997e-04	-1.888189695182627579270184803306e-04	0.000000000000000000000000000000e+00
-4.867764799950807173445355147123e+03	-3.557674403138135648706763536353e-04	-1.886359160691517000436184803291e-04	0.000000000000000000000000000000e+00
-4.867664799950806809647474437952e+03	-3.559042284441559390179010691213e-04	-1.884507315018189431855138993299e-04	0.000000000000000000000000000000e+00
-4.867564799950806445849593728781e+03	-3.560400059712815878237845979015e-04	-1.882634139972820769108607930065e-04	0.000000000000000000000000000000e+00
-4.867464799950806082051713019609e+03	-3.561747755562949752441981310369e-04	-1.880739617645806006571151947071e-04	0.000000000000000000000000000000e+00
-4.867364799950805718253832310438e+03	-3.563085398751242652282122946872e-04	-1.878823730408445537385514478856e-04	0.000000000000000000000000000000e+00
-4.867264799950805354455951601267e+03	-3.564413016184376755204898934437e-04	-1.876886460913627387679658564679e-04	0.000000000000000000000000000000e+00
-4.867164799950804990658070892096e+03	-3.565730634915588014716147924332e-04	-1.874927792096504842924570288787e-04	0.000000000000000000000000000000e+00
-4.867064799950804626860190182924e+03	-3.567038282143821566888552965224e-04	-1.872947707175168924331742914546e-04	0.000000000000000000000000000000e+00
-4.866964799950804263062309473753e+03	-3.568335985212880631656240382199e-04	-1.870946189651316799492514197922e-04	0.000000000000000000000000000000e+00
-4.866864799950803899264428764582e+03	-3.569623771610572161502861199267e-04	-1.868923223310915585158170637570e-04	0.000000000000000000000000000000e+00
-4.866764799950803535466548055410e+03	-3.570901668967850863846413833613e-04	-1.866878792224861271110275540153e-04	0.000000000000000000000000000000e+00
-4.866664799950803171668667346239e+03	-3.572169705057958344514290605076e-04	-1.864812880749633036171764022271e-04	0.000000000000000000000000000000e+00
-4.866564799950802807870786637068e+03	-3.573427907795558456510720546362e-04	-1.862725473527943227409348070367e-04	0.000000000000000000000000000000e+00
-4.866464799950802444072905927896e+03	-3.574676305235872648784212213258e-04	-1.860616555489382460426145415866e-04	0.000000000000000000000000000000e+00
-4.866364799950802080275025218725e+03	-3.575914925573806641377616610811e-04	-1.858486111851059840744532225543e-04	0.000000000000000000000000000000e+00
-4.866264799950801716477144509554e+03	-3.577143797143079268982535090515e-04	-1.856334128118238577329762728496e-04	0.000000000000000000000000000000e+00
-4.866164799950801352679263800383e+03	-3.578362948415343735078519848969e-04	-1.854160590084966988254355779731e-04	0.000000000000000000000000000000e+00
-4.866064799950800988881383091211e+03	-3.579572407999309408173360669281e-04	-1.851965483834705169553791481718e-04	0.000000000000000000000000000000e+00
-4.865964799950800625083502382040e+03	-3.580772204639856028628164263949e-04	-1.849748795740945700970259135687e-04	0.000000000000000000000000000000e+00
-4.865864799950800261285621672869e+03	-3.581962367217150083886778588749e-04	-1.847510512467831099089887736397e-04	0.000000000000000000000000000000e+00
-4.865764799950799897487740963697e+03	-3.583142924745752510087837272579e-04	-1.845250620970765036317484675266e-04	0.000000000000000000000000000000e+00
-4.865664799950799533689860254526e+03	-3.584313906373726935777890290069e-04	-1.842969108497020036194213865599e-04	0.000000000000000000000000000000e+00
-4.865564799950799169891979545355e+03	-3.585475341381744130916930934916e-04	-1.840665962586339476653868318934e-04	0.000000000000000000000000000000e+00
-4.865464799950798806094098836184e+03	-3.586627259182181576974146608450e-04	-1.838341171071534714369366536602e-04	0.000000000000000000000000000000e+00
-4.865364799950798442296218127012e+03	-3.587769689318223037023669608203e-04	-1.835994722079078414391645202031e-04	0.000000000000000000000000000000e+00
-4.865264799950798078498337417841e+03	-3.588902661462951078526206760699e-04	-1.833626604029691645626060081398e-04	0.000000000000000000000000000000e+00
-4.865164799950797714700456708670e+03	-3.590026205418439596110669054241e-04	-1.831236805638927181601183225013e-04	0.000000000000000000000000000000e+00
-4.865064799950797350902575999498e+03	-3.591140351114843623850370057937e-04	-1.828825315917747109176194619806e-04	0.000000000000000000000000000000e+00
-4.864964799950796987104695290327e+03	-3.592245128609482100225103184954e-04	-1.826392124173095829389040778423e-04	0.000000000000000000000000000000e+00
-4.864864799950796623306814581156e+03	-3.593340568085922801487563926770e-04	-1.823937220008468450445360264922e-04	0.000000000000000000000000000000e+00
-4.864764799950796259508933871984e+03	-3.594426699853060769816737174409e-04	-1.821460593324474030747089914328e-04	0.000000000000000000000000000000e+00
-4.864664799950795895711053162813e+03	-3.595503554344195115168025811414e-04	-1.818962234319393400910208624666e-04	0.000000000000000000000000000000e+00
-4.864564799950795531913172453642e+03	-3.596571162116102022415775607556e-04	-1.816442133489732377923248085594e-04	0.000000000000000000000000000000e+00
-4.864464799950795168115291744471e+03	-3.597629553848105590091455141533e-04	-1.813900281630770371446570443652e-04	0.000000000000000000000000000000e+00
-4.864364799950794804317411035299e+03	-3.598678760341146500717490752663e-04	-1.811336669837103026999697297228e-04	0.000000000000000000000000000000e+00
-4.864264799950794440519530326128e+03	-3.599718812516845812231325307806e-04	-1.808751289503181074441034992262e-04	0.000000000000000000000000000000e+00
-4.864164799950794076721649616957e+03	-3.600749741416567123106218240025e-04	-1.806144132323843484386194369051e-04	0.000000000000000000000000000000e+00
-4.864064799950793712923768907785e+03	-3.601771578200476026966614373492e-04	-1.803515190294844932564904960159e-04	0.000000000000000000000000000000e+00
-4.863964799950793349125888198614e+03	-3.602784354146595772495909049127e-04	-1.800864455713379198419782367679e-04	0.000000000000000000000000000000e+00
-4.863864799950792985328007489443e+03	-3.603788100649860754939868279223e-04	-1.798191921178597413744776334354e-04	0.000000000000000000000000000000e+00
-4.863764799950792621530126780272e+03	-3.604782849221168381306790173824e-04	-1.795497579592120619262213265799e-04	0.000000000000000000000000000000e+00
-4.863664799950792257732246071100e+03	-3.605768631486424972455717696818e-04	-1.792781424158547713340605689325e-04	0.000000000000000000000000000000e+00
-4.863564799950791893934365361929e+03	-3.606745479185592749386823907543e-04	-1.790043448385957708651056163873e-04	0.000000000000000000000000000000e+00
-4.863464799950791530136484652758e+03	-3.607713424171731398520934774865e-04	-1.787283646086408194116057490675e-04	0.000000000000000000000000000000e+00
-4.863364799950791166338603943586e+03	-3.608672498410036926473620777500e-04	-1.784502011376426478493628646760e-04	0.000000000000000000000000000000e+00
-4.863264799950790802540723234415e+03	-3.609622733976880514829288504330e-04	-1.781698538677497752405476383331e-04	0.000000000000000000000000000000e+00
-4.863164799950790438742842525244e+03	-3.610564163058840869702237341698e-04	-1.778873222716546745152121911104e-04	0.000000000000000000000000000000e+00
-4.863064799950790074944961816072e+03	-3.611496817951737655499888646204e-04	-1.776026058526414502618251400889e-04	0.000000000000000000000000000000e+00
-4.862964799950789711147081106901e+03	-3.612420731059659507675152489981e-04	-1.773157041446330015217747178013e-04	0.000000000000000000000000000000e+00
-4.862864799950789347349200397730e+03	-3.613335934893989877074449434957e-04	-1.770266167122376966928942731982e-04	0.000000000000000000000000000000e+00
-4.862764799950788983551319688559e+03	-3.614242462072432874285732307129e-04	-1.767353431507954521217929055865e-04	0.000000000000000000000000000000e+00
-4.862664799950788619753438979387e+03	-3.615140345318032608773473057795e-04	-1.764418830864233228052084800908e-04	0.000000000000000000000000000000e+00
-4.862564799950788255955558270216e+03	-3.616029617458192528013649624796e-04	-1.761462361760605780953287125001e-04	0.000000000000000000000000000000e+00
-4.862464799950787892157677561045e+03	-3.616910311423692046123301579996e-04	-1.758484021075132895141346356382e-04	0.000000000000000000000000000000e+00
-4.862364799950787528359796851873e+03	-3.617782460247699919883568320245e-04	-1.755483805994982951514948865679e-04	0.000000000000000000000000000000e+00
-4.862264799950787164561916142702e+03	-3.618646097064784914257296044582e-04	-1.752461714016866761722823753189e-04	0.000000000000000000000000000000e+00
-4.862164799950786800764035433531e+03	-3.619501255109925383704472245938e-04	-1.749417742947466912224047108637e-04	0.000000000000000000000000000000e+00
-4.862064799950786436966154724360e+03	-3.620347967717515058790056503568e-04	-1.746351890903862771539656328912e-04	0.000000000000000000000000000000e+00
-4.861964799950786073168274015188e+03	-3.621186268320367206488552547228e-04	-1.743264156313948721240686401401e-04	0.000000000000000000000000000000e+00
-4.861864799950785709370393306017e+03	-3.622016190448716079983149107591e-04	-1.740154537916847508026430002559e-04	0.000000000000000000000000000000e+00
-4.861764799950785345572512596846e+03	-3.622837767729216200060515795656e-04	-1.737023034763318716892921411699e-04	0.000000000000000000000000000000e+00
-4.861664799950784981774631887674e+03	-3.623651033883938383899081525641e-04	-1.733869646216161552240014875892e-04	0.000000000000000000000000000000e+00
-4.861564799950784617976751178503e+03	-3.624456022729364689655140452373e-04	-1.730694371950611926917057425968e-04	0.000000000000000000000000000000e+00
-4.861464799950784254178870469332e+03	-3.625252768175380650543526694918e-04	-1.727497211954734672358785507740e-04	0.000000000000000000000000000000e+00
-4.861364799950783890380989760160e+03	-3.626041304224264798412857846444e-04	-1.724278166529810327710359185716e-04	0.000000000000000000000000000000e+00
-4.861264799950783526583109050989e+03	-3.626821664969676561017519755836e-04	-1.721037236290715694789904555151e-04	0.000000000000000000000000000000e+00
-4.861164799950783162785228341818e+03	-3.627593884595641448784220095547e-04	-1.717774422166299785191823090713e-04	0.000000000000000000000000000000e+00
-4.861064799950782798987347632647e+03	-3.628357997375533531073110715681e-04	-1.714489725399754617429781688998e-04	0.000000000000000000000000000000e+00
-4.860964799950782435189466923475e+03	-3.629114037671056828236737512583e-04	-1.711183147548979237816124676641e-04	0.000000000000000000000000000000e+00
-4.860864799950782071391586214304e+03	-3.629862039931223993173559083658e-04	-1.707854690486939675583138997794e-04	0.000000000000000000000000000000e+00
-4.860764799950781707593705505133e+03	-3.630602038691332824477120411188e-04	-1.704504356402021850690198245815e-04	0.000000000000000000000000000000e+00
-4.860664799950781343795824795961e+03	-3.631334068571941153281967817890e-04	-1.701132147798381500074932359823e-04	0.000000000000000000000000000000e+00
-4.860564799950780979997944086790e+03	-3.632058164277837935401960223203e-04	-1.697738067496285701337560558599e-04	0.000000000000000000000000000000e+00
-4.860464799950780616200063377619e+03	-3.632774360597014343468580399588e-04	-1.694322118632450601717620575215e-04	0.000000000000000000000000000000e+00
-4.860364799950780252402182668447e+03	-3.633482692399632148563815015052e-04	-1.690884304660373726059835464142e-04	0.000000000000000000000000000000e+00
-4.860264799950779888604301959276e+03	-3.634183194636988307145430976419e-04	-1.687424629350659237465859252580e-04	0.000000000000000000000000000000e+00
-4.860164799950779524806421250105e+03	-3.634875902340480632174424258096e-04	-1.683943096791339945339505135280e-04	0.000000000000000000000000000000e+00
-4.860064799950779161008540540934e+03	-3.635560850620569127433778788827e-04	-1.680439711388191452966223149446e-04	0.000000000000000000000000000000e+00
-4.859964799950778797210659831762e+03	-3.636238074665736237645052852940e-04	-1.676914477865042239334431029008e-04	0.000000000000000000000000000000e+00
-4.859864799950778433412779122591e+03	-3.636907609741444930180620520588e-04	-1.673367401264077506794353267239e-04	0.000000000000000000000000000000e+00
-4.859764799950778069614898413420e+03	-3.637569491189094066270481864223e-04	-1.669798486946137607705997751850e-04	0.000000000000000000000000000000e+00
-4.859664799950777705817017704248e+03	-3.638223754424974314310159417829e-04	-1.666207740591011321126813093940e-04	0.000000000000000000000000000000e+00
-4.859564799950777342019136995077e+03	-3.638870434939219184258818451383e-04	-1.662595168197722624286311043917e-04	0.000000000000000000000000000000e+00
-4.859464799950776978221256285906e+03	-3.639509568294756062037387245311e-04	-1.658960776084812585150912722654e-04	0.000000000000000000000000000000e+00
-4.859364799950776614423375576735e+03	-3.640141190126254533421246151192e-04	-1.655304570890614749775759939610e-04	0.000000000000000000000000000000e+00
-4.859264799950776250625494867563e+03	-3.640765336139073623730744166949e-04	-1.651626559573526192847836568944e-04	0.000000000000000000000000000000e+00
-4.859164799950775886827614158392e+03	-3.641382042108206869117370541034e-04	-1.647926749412272063016055012596e-04	0.000000000000000000000000000000e+00
-4.859064799950775523029733449221e+03	-3.641991343877225219445581405608e-04	-1.644205148006164165109393993092e-04	0.000000000000000000000000000000e+00
-4.858964799950775159231852740049e+03	-3.642593277357218314871367681462e-04	-1.640461763275354934495803282957e-04	0.000000000000000000000000000000e+00
-4.858864799950774795433972030878e+03	-3.643187878525735220319736740180e-04	-1.636696603461084635177530399730e-04	0.000000000000000000000000000000e+00
-4.858764799950774431636091321707e+03	-3.643775183425721907355676609797e-04	-1.632909677125923407926127994827e-04	0.000000000000000000000000000000e+00
-4.858664799950774067838210612535e+03	-3.644355228164457651852947694948e-04	-1.629100993154007897406598814882e-04	0.000000000000000000000000000000e+00
-4.858564799950773704040329903364e+03	-3.644928048912489263258529526013e-04	-1.625270560751271645139048871442e-04	0.000000000000000000000000000000e+00
-4.858464799950773340242449194193e+03	-3.645493681902565855958153751004e-04	-1.621418389445669790398935061759e-04	0.000000000000000000000000000000e+00
-4.858364799950772976444568485022e+03	-3.646052163428568741732060942695e-04	-1.617544489087398350106450362063e-04	0.000000000000000000000000000000e+00
-4.858264799950772612646687775850e+03	-3.646603529844441864311843648494e-04	-1.613648869849107806654503471933e-04	0.000000000000000000000000000000e+00
-4.858164799950772248848807066679e+03	-3.647147817563120607634030712063e-04	-1.609731542226110190523663545648e-04	0.000000000000000000000000000000e+00
-4.858064799950771885050926357508e+03	-3.647685063055457351487154138425e-04	-1.605792517036582097138958102889e-04	0.000000000000000000000000000000e+00
-4.857964799950771521253045648336e+03	-3.648215302849148111360988444574e-04	-1.601831805421759301159834176786e-04	0.000000000000000000000000000000e+00
-4.857864799950771157455164939165e+03	-3.648738573527655925689272553569e-04	-1.597849418846128931315231369581e-04	0.000000000000000000000000000000e+00
-4.857764799950770793657284229994e+03	-3.649254911729132616789172960381e-04	-1.593845369097612429520188781495e-04	0.000000000000000000000000000000e+00
-4.857664799950770429859403520823e+03	-3.649764354145340551800746897726e-04	-1.589819668287745257385934483096e-04	0.000000000000000000000000000000e+00
-4.857564799950770066061522811651e+03	-3.650266937520571151019888045397e-04	-1.585772328851850097516940074627e-04	0.000000000000000000000000000000e+00
-4.857464799950769702263642102480e+03	-3.650762698650563396231272239589e-04	-1.581703363549203278544397210936e-04	0.000000000000000000000000000000e+00
-4.857364799950769338465761393309e+03	-3.651251674381421254839130696723e-04	-1.577612785463197134401547305771e-04	0.000000000000000000000000000000e+00
-4.857264799950768974667880684137e+03	-3.651733901608527851391505780754e-04	-1.573500608001495045234346958907e-04	0.000000000000000000000000000000e+00
-4.857164799950768610869999974966e+03	-3.652209417275459639104506770479e-04	-1.569366844896181057301270955762e-04	0.000000000000000000000000000000e+00
-4.857064799950768247072119265795e+03	-3.652678258372900029285479384100e-04	-1.565211510203904352912795960862e-04	0.000000000000000000000000000000e+00
-4.856964799950767883274238556623e+03	-3.653140461937549768149657847260e-04	-1.561034618306017215157849298279e-04	0.000000000000000000000000000000e+00
-4.856864799950767519476357847452e+03	-3.653596065051037313636816961093e-04	-1.556836183908707300568852183176e-04	0.000000000000000000000000000000e+00
-4.856764799950767155678477138281e+03	-3.654045104838828128025751684760e-04	-1.552616222043123677624271161690e-04	0.000000000000000000000000000000e+00
-4.856664799950766791880596429110e+03	-3.654487618469132344245497989732e-04	-1.548374748065497715290850244685e-04	0.000000000000000000000000000000e+00
-4.856564799950766428082715719938e+03	-3.654923643151811347984381228571e-04	-1.544111777657258008453894371215e-04	0.000000000000000000000000000000e+00
-4.856464799950766064284835010767e+03	-3.655353216137282733495805775448e-04	-1.539827326825138527083974837595e-04	0.000000000000000000000000000000e+00
-4.856364799950765700486954301596e+03	-3.655776374715424717302958423915e-04	-1.535521411901282428594944784450e-04	0.000000000000000000000000000000e+00
-4.856264799950765336689073592424e+03	-3.656193156214479467701339299168e-04	-1.531194049543338280786747285234e-04	0.000000000000000000000000000000e+00
-4.856164799950764972891192883253e+03	-3.656603597999955350059120284811e-04	-1.526845256734551676928990371351e-04	0.000000000000000000000000000000e+00
-4.856064799950764609093312174082e+03	-3.657007737473527003713158478604e-04	-1.522475050783850345631487144260e-04	0.000000000000000000000000000000e+00
-4.855964799950764245295431464911e+03	-3.657405612071936503067182133719e-04	-1.518083449325923568653390338667e-04	0.000000000000000000000000000000e+00
-4.855864799950763881497550755739e+03	-3.657797259265891808184545386240e-04	-1.513670470321295635600378215457e-04	0.000000000000000000000000000000e+00
-4.855764799950763517699670046568e+03	-3.658182716558964131178810497147e-04	-1.509236132056393064459348662965e-04	0.000000000000000000000000000000e+00
-4.855664799950763153901789337397e+03	-3.658562021486485844705416337064e-04	-1.504780453143606672172793992104e-04	0.000000000000000000000000000000e+00
-4.855564799950762790103908628225e+03	-3.658935211614446222049001899990e-04	-1.500303452521346868949597697096e-04	0.000000000000000000000000000000e+00
-4.855464799950762426306027919054e+03	-3.659302324538386093008557331530e-04	-1.495805149454093802615511910048e-04	0.000000000000000000000000000000e+00
-4.855364799950762062508147209883e+03	-3.659663397882293041883661199876e-04	-1.491285563532440455649513699754e-04	0.000000000000000000000000000000e+00
-4.855264799950761698710266500711e+03	-3.660018469297493352854200310276e-04	-1.486744714673131134360928307103e-04	0.000000000000000000000000000000e+00
-4.855164799950761334912385791540e+03	-3.660367576461546123764434490511e-04	-1.482182623119092910752431224708e-04	0.000000000000000000000000000000e+00
-4.855064799950760971114505082369e+03	-3.660710757077134127300543919858e-04	-1.477599309439461914422730970387e-04	0.000000000000000000000000000000e+00
-4.854964799950760607316624373198e+03	-3.661048048870955214269262700810e-04	-1.472994794529602848205673826243e-04	0.000000000000000000000000000000e+00
-4.854864799950760243518743664026e+03	-3.661379489592612090573253702530e-04	-1.468369099611123624899572392977e-04	0.000000000000000000000000000000e+00
-4.854764799950759879720862954855e+03	-3.661705117013501009984310918810e-04	-1.463722246231882956682412988414e-04	0.000000000000000000000000000000e+00
-4.854664799950759515922982245684e+03	-3.662024968925702635320906797034e-04	-1.459054256265992252465657497140e-04	0.000000000000000000000000000000e+00
-4.854564799950759152125101536512e+03	-3.662339083140868020715963382372e-04	-1.454365151913812094237182792611e-04	0.000000000000000000000000000000e+00
-4.854464799950758788327220827341e+03	-3.662647497489106762288968432983e-04	-1.449654955701942208191185246235e-04	0.000000000000000000000000000000e+00
-4.854364799950758424529340118170e+03	-3.662950249817874064615919049714e-04	-1.444923690483205472746136566187e-04	0.000000000000000000000000000000e+00
-4.854264799950758060731459408998e+03	-3.663247377990856180896006577541e-04	-1.440171379436625692400247844560e-04	0.000000000000000000000000000000e+00
-4.854164799950757696933578699827e+03	-3.663538919886855853118301507010e-04	-1.435398046067400221626614298387e-04	0.000000000000000000000000000000e+00
-4.854064799950757333135697990656e+03	-3.663824913398677752228438375681e-04	-1.430603714206866083555325097620e-04	0.000000000000000000000000000000e+00
-4.853964799950756969337817281485e+03	-3.664105396432012834093128184065e-04	-1.425788408012459583442538280096e-04	0.000000000000000000000000000000e+00
-4.853864799950756605539936572313e+03	-3.664380406904321611262498326056e-04	-1.420952151967670501128693238968e-04	0.000000000000000000000000000000e+00
-4.853764799950756241742055863142e+03	-3.664649982743719051035691247620e-04	-1.416094970881990591435317661251e-04	0.000000000000000000000000000000e+00
-4.853664799950755877944175153971e+03	-3.664914161887855136717773163468e-04	-1.411216889890855308298256431954e-04	0.000000000000000000000000000000e+00
-4.853564799950755514146294444799e+03	-3.665172982282799765685332715748e-04	-1.406317934455579565788951867944e-04	0.000000000000000000000000000000e+00
-4.853464799950755150348413735628e+03	-3.665426481881923310643389690711e-04	-1.401398130363288349175404645663e-04	0.000000000000000000000000000000e+00
-4.853364799950754786550533026457e+03	-3.665674698644778265084476220892e-04	-1.396457503726839736567927330313e-04	0.000000000000000000000000000000e+00
-4.853264799950754422752652317286e+03	-3.665917670535981972949890472790e-04	-1.391496080984744125857294205773e-04	0.000000000000000000000000000000e+00
-4.853164799950754058954771608114e+03	-3.666155435524095563583346635284e-04	-1.386513888901075059086054341861e-04	0.000000000000000000000000000000e+00
-4.853064799950753695156890898943e+03	-3.666388031580506139291142364556e-04	-1.381510954565375438960611598205e-04	0.000000000000000000000000000000e+00
-4.852964799950753331359010189772e+03	-3.666615496678306794497981258019e-04	-1.376487305392557511200812836449e-04	0.000000000000000000000000000000e+00
-4.852864799950752967561129480600e+03	-3.666837868791176092801709085478e-04	-1.371442969122796341676501219453e-04	0.000000000000000000000000000000e+00
-4.852764799950752603763248771429e+03	-3.667055185892258628230222505806e-04	-1.366377973821418143583750204328e-04	0.000000000000000000000000000000e+00
-4.852664799950752239965368062258e+03	-3.667267485953044502296205298109e-04	-1.361292347878781015205890136954e-04	0.000000000000000000000000000000e+00
-4.852564799950751876167487353086e+03	-3.667474806942248801051864592893e-04	-1.356186120010151611916388025847e-04	0.000000000000000000000000000000e+00
-4.852464799950751512369606643915e+03	-3.667677186824690530042580860481e-04	-1.351059319255573686665433674747e-04	0.000000000000000000000000000000e+00
-4.852364799950751148571725934744e+03	-3.667874663560172091361644142182e-04	-1.345911974979732564708378994567e-04	0.000000000000000000000000000000e+00
-4.852264799950750784773845225573e+03	-3.668067275102358760704990281454e-04	-1.340744116871812299969513038178e-04	0.000000000000000000000000000000e+00
-4.852164799950750420975964516401e+03	-3.668255059397656538122678426816e-04	-1.335555774945346868293888364931e-04	0.000000000000000000000000000000e+00
-4.852064799950750057178083807230e+03	-3.668438054384092167174713505773e-04	-1.330346979538065397587198734897e-04	0.000000000000000000000000000000e+00
-4.851964799950749693380203098059e+03	-3.668616297990190985682523727718e-04	-1.325117761311732247995337496960e-04	0.000000000000000000000000000000e+00
-4.851864799950749329582322388887e+03	-3.668789828133856944884783057859e-04	-1.319868151251979773719291699763e-04	0.000000000000000000000000000000e+00
-4.851764799950748965784441679716e+03	-3.668958682721249918087802477373e-04	-1.314598180668135121718087532372e-04	0.000000000000000000000000000000e+00
-4.851664799950748601986560970545e+03	-3.669122899645666261922438700083e-04	-1.309307881193041880451416458797e-04	0.000000000000000000000000000000e+00
-4.851564799950748238188680261374e+03	-3.669282516786417209196657918113e-04	-1.303997284782874952358683318110e-04	0.000000000000000000000000000000e+00
-4.851464799950747874390799552202e+03	-3.669437572007706719647013304808e-04	-1.298666423716949463226105754288e-04	0.000000000000000000000000000000e+00
-4.851364799950747510592918843031e+03	-3.669588103157512041195553731399e-04	-1.293315330597523979492408097158e-04	0.000000000000000000000000000000e+00
-4.851264799950747146795038133860e+03	-3.669734148066463729105646240924e-04	-1.287944038349597220341480330319e-04	0.000000000000000000000000000000e+00
-4.851164799950746782997157424688e+03	-3.669875744546722412531281065640e-04	-1.282552580220698264582002146028e-04	0.000000000000000000000000000000e+00
-4.851064799950746419199276715517e+03	-3.670012930390861524178325314693e-04	-1.277140989780671878617290815328e-04	0.000000000000000000000000000000e+00
-4.850964799950746055401396006346e+03	-3.670145743370745151056000477041e-04	-1.271709300921457339202114145138e-04	0.000000000000000000000000000000e+00
-4.850864799950745691603515297174e+03	-3.670274221236409137834877380868e-04	-1.266257547856860479935925400952e-04	0.000000000000000000000000000000e+00
-4.850764799950745327805634588003e+03	-3.670398401714941106002698667510e-04	-1.260785765122320316745235802003e-04	0.000000000000000000000000000000e+00
-4.850664799950744964007753878832e+03	-3.670518322509361015121287508123e-04	-1.255293987574669439203495224788e-04	0.000000000000000000000000000000e+00
-4.850564799950744600209873169661e+03	-3.670634021297502808285628805862e-04	-1.249782250391888980840110479065e-04	0.000000000000000000000000000000e+00
-4.850464799950744236411992460489e+03	-3.670745535730895515481864155305e-04	-1.244250589072855728983713063940e-04	0.000000000000000000000000000000e+00
-4.850364799950743872614111751318e+03	-3.670852903433644356945286801874e-04	-1.238699039437085710948366346074e-04	0.000000000000000000000000000000e+00
-4.850264799950743508816231042147e+03	-3.670956162001314557023767815025e-04	-1.233127637624469106602392853844e-04	0.000000000000000000000000000000e+00
-4.850164799950743145018350332975e+03	-3.671055348999811905434664804915e-04	-1.227536420095000824128511629496e-04	0.000000000000000000000000000000e+00
-4.850064799950742781220469623804e+03	-3.671150501964267113229334338342e-04	-1.221925423628505383722570032390e-04	0.000000000000000000000000000000e+00
-4.849964799950742417422588914633e+03	-3.671241658397919084555471869180e-04	-1.216294685324353263200167218905e-04	0.000000000000000000000000000000e+00
-4.849864799950742053624708205462e+03	-3.671328855770998188419451668807e-04	-1.210644242601174126522031726516e-04	0.000000000000000000000000000000e+00
-4.849764799950741689826827496290e+03	-3.671412131519612240954097970302e-04	-1.204974133196561785277833855901e-04	0.000000000000000000000000000000e+00
-4.849664799950741326028946787119e+03	-3.671491523044630861383197384384e-04	-1.199284395166774416785493428961e-04	0.000000000000000000000000000000e+00
-4.849564799950740962231066077948e+03	-3.671567067710569827986011315346e-04	-1.193575066886428276977452633822e-04	0.000000000000000000000000000000e+00
-4.849464799950740598433185368776e+03	-3.671638802844479770870478319011e-04	-1.187846187048185179124457078181e-04	0.000000000000000000000000000000e+00
-4.849364799950740234635304659605e+03	-3.671706765734831070038812761425e-04	-1.182097794662434009447388172376e-04	0.000000000000000000000000000000e+00
-4.849264799950739870837423950434e+03	-3.671770993630402548160707176805e-04	-1.176329929056966550667689963561e-04	0.000000000000000000000000000000e+00
-4.849164799950739507039543241262e+03	-3.671831523739169621245448382751e-04	-1.170542629876646664819489496168e-04	0.000000000000000000000000000000e+00
-4.849064799950739143241662532091e+03	-3.671888393227192449314033595442e-04	-1.164735937083073919525583184154e-04	0.000000000000000000000000000000e+00
-4.848964799950738779443781822920e+03	-3.671941639217506797576717758602e-04	-1.158909890954240844585659830912e-04	0.000000000000000000000000000000e+00
-4.848864799950738415645901113749e+03	-3.671991298789013271307302144209e-04	-1.153064532084184360977846539598e-04	0.000000000000000000000000000000e+00
-4.848764799950738051848020404577e+03	-3.672037408975369261222854166959e-04	-1.147199901382630975697762831800e-04	0.000000000000000000000000000000e+00
-4.848664799950737688050139695406e+03	-3.672080006763880888863427198743e-04	-1.141316040074636013485626095942e-04	0.000000000000000000000000000000e+00
-4.848564799950737324252258986235e+03	-3.672119129094395494072866625856e-04	-1.135412989700216885441408365409e-04	0.000000000000000000000000000000e+00
-4.848464799950736960454378277063e+03	-3.672154812858196290883960877238e-04	-1.129490792113980259002772865706e-04	0.000000000000000000000000000000e+00
-4.848364799950736596656497567892e+03	-3.672187094896895939201419967191e-04	-1.123549489484743129285790330663e-04	0.000000000000000000000000000000e+00
-4.848264799950736232858616858721e+03	-3.672216012001332826990285251867e-04	-1.117589124295147927313706648356e-04	0.000000000000000000000000000000e+00
-4.848164799950735869060736149549e+03	-3.672241600910466810363252943006e-04	-1.111609739341271529608490276075e-04	0.000000000000000000000000000000e+00
-4.848064799950735505262855440378e+03	-3.672263898310277122072342592674e-04	-1.105611377732228575720974106389e-04	0.000000000000000000000000000000e+00
-4.847964799950735141464974731207e+03	-3.672282940832660822101651820759e-04	-1.099594082889768009497419298803e-04	0.000000000000000000000000000000e+00
-4.847864799950734777667094022036e+03	-3.672298765054331790361197285222e-04	-1.093557898547864470385759805282e-04	0.000000000000000000000000000000e+00
-4.847764799950734413869213312864e+03	-3.672311407495722429886186866099e-04	-1.087502868752303315054083543423e-04	0.000000000000000000000000000000e+00
-4.847664799950734050071332603693e+03	-3.672320904619883743733033121259e-04	-1.081429037860259404846621777985e-04	0.000000000000000000000000000000e+00
-4.847564799950733686273451894522e+03	-3.672327292831388664481884198665e-04	-1.075336450539869930127789832142e-04	0.000000000000000000000000000000e+00
-4.847464799950733322475571185350e+03	-3.672330608475235383739154748639e-04	-1.069225151769801678090093810525e-04	0.000000000000000000000000000000e+00
-4.847364799950732958677690476179e+03	-3.672330887835752850044401807139e-04	-1.063095186838811795349002409239e-04	0.000000000000000000000000000000e+00
-4.847264799950732594879809767008e+03	-3.672328167135506266777200679030e-04	-1.056946601345303129526956298356e-04	0.000000000000000000000000000000e+00
-4.847164799950732231081929057837e+03	-3.672322482534205300569452035120e-04	-1.050779441196872659048527909320e-04	0.000000000000000000000000000000e+00
-4.847064799950731867284048348665e+03	-3.672313870127611205515516523690e-04	-1.044593752609855044025805037577e-04	0.000000000000000000000000000000e+00
-4.846964799950731503486167639494e+03	-3.672302365946447742089953081290e-04	-1.038389582108859129829653289434e-04	0.000000000000000000000000000000e+00
-4.846864799950731139688286930323e+03	-3.672288005955311553964171000786e-04	-1.032166976526299300700659222763e-04	0.000000000000000000000000000000e+00
-4.846764799950730775890406221151e+03	-3.672270826051584713227426970406e-04	-1.025925983001920599197581696060e-04	0.000000000000000000000000000000e+00
-4.846664799950730412092525511980e+03	-3.672250862064347807708908355551e-04	-1.019666648982317611483311425857e-04	0.000000000000000000000000000000e+00
-4.846564799950730048294644802809e+03	-3.672228149753295196704161451606e-04	-1.013389022220447660549424995224e-04	0.000000000000000000000000000000e+00
-4.846464799950729684496764093637e+03	-3.672202724807652435105864707765e-04	-1.007093150775138171854061752697e-04	0.000000000000000000000000000000e+00
-4.846364799950729320698883384466e+03	-3.672174622845092613332429465345e-04	-1.000779083010587669272037358859e-04	0.000000000000000000000000000000e+00
-4.846264799950728956901002675295e+03	-3.672143879410655407762031909868e-04	-9.944468675958612145088233447154e-05	0.000000000000000000000000000000e+00
-4.846164799950728593103121966124e+03	-3.672110529975668841672076236904e-04	-9.880965535043797478773064391078e-05	0.000000000000000000000000000000e+00
-4.846064799950728229305241256952e+03	-3.672074609936671046178657817904e-04	-9.817281900134033304373276651589e-05	0.000000000000000000000000000000e+00
-4.845964799950727865507360547781e+03	-3.672036154614333105378198851554e-04	-9.753418267035088295990874485142e-05	0.000000000000000000000000000000e+00
-4.845864799950727501709479838610e+03	-3.671995199252384611994515228872e-04	-9.689375134580615060893304946177e-05	0.000000000000000000000000000000e+00
-4.845764799950727137911599129438e+03	-3.671951779016540849329142126578e-04	-9.625153004626805022803104350260e-05	0.000000000000000000000000000000e+00
-4.845664799950726774113718420267e+03	-3.671905928993430515312745843204e-04	-9.560752382046986384573489248240e-05	0.000000000000000000000000000000e+00
-4.845564799950726410315837711096e+03	-3.671857684189525072859794363467e-04	-9.496173774726161104491745090783e-05	0.000000000000000000000000000000e+00
-4.845464799950726046517957001925e+03	-3.671807079530071894930831621906e-04	-9.431417693555487662473990617684e-05	0.000000000000000000000000000000e+00
-4.845364799950725682720076292753e+03	-3.671754149858025241190406795511e-04	-9.366484652426698774129593116911e-05	0.000000000000000000000000000000e+00
-4.845264799950725318922195583582e+03	-3.671698929932982655675866023870e-04	-9.301375168226463539464243801547e-05	0.000000000000000000000000000000e+00
-4.845164799950724955124314874411e+03	-3.671641454430120822365057886572e-04	-9.236089760830691315716262090874e-05	0.000000000000000000000000000000e+00
-4.845064799950724591326434165239e+03	-3.671581757939134673350556337112e-04	-9.170628953098773248567981974944e-05	0.000000000000000000000000000000e+00
-4.844964799950724227528553456068e+03	-3.671519874963175412811711151306e-04	-9.104993270867770948501229710814e-05	0.000000000000000000000000000000e+00
-4.844864799950723863730672746897e+03	-3.671455839917794504098647045964e-04	-9.039183242946542825527883602277e-05	0.000000000000000000000000000000e+00
-4.844764799950723499932792037725e+03	-3.671389687129886030513004069320e-04	-8.973199401109809437548231469961e-05	0.000000000000000000000000000000e+00
-4.844664799950723136134911328554e+03	-3.671321450836632308695195447967e-04	-8.907042280092165983853419453098e-05	0.000000000000000000000000000000e+00
-4.844564799950722772337030619383e+03	-3.671251165184451128314924162055e-04	-8.840712417582035167508414108539e-05	0.000000000000000000000000000000e+00
-4.844464799950722408539149910212e+03	-3.671178864227945160166044491490e-04	-8.774210354215557716110046593272e-05	0.000000000000000000000000000000e+00
-4.844364799950722044741269201040e+03	-3.671104581928853532665768533150e-04	-8.707536633570431402941863785472e-05	0.000000000000000000000000000000e+00
-4.844264799950721680943388491869e+03	-3.671028352155002866252786475343e-04	-8.640691802159685015998630275291e-05	0.000000000000000000000000000000e+00
-4.844164799950721317145507782698e+03	-3.670950208679264270897335542543e-04	-8.573676409425395406396774866664e-05	0.000000000000000000000000000000e+00
-4.844064799950720953347627073526e+03	-3.670870185178509259409096454618e-04	-8.506491007732357102939790838292e-05	0.000000000000000000000000000000e+00
-4.843964799950720589549746364355e+03	-3.670788315232569455452693585329e-04	-8.439136152361676032531562219319e-05	0.000000000000000000000000000000e+00
-4.843864799950720225751865655184e+03	-3.670704632323195759462108878068e-04	-8.371612401504321227755506251711e-05	0.000000000000000000000000000000e+00
-4.843764799950719861953984946012e+03	-3.670619169833024019768130674635e-04	-8.303920316254610127070651115488e-05	0.000000000000000000000000000000e+00
-4.843664799950719498156104236841e+03	-3.670531961044537451119285087486e-04	-8.236060460603638309646373771855e-05	0.000000000000000000000000000000e+00
-4.843564799950719134358223527670e+03	-3.670443039139036100516888527778e-04	-8.168033401432655020088513531107e-05	0.000000000000000000000000000000e+00
-4.843464799950718770560342818499e+03	-3.670352437195604686746841505141e-04	-8.099839708506377706793283310915e-05	0.000000000000000000000000000000e+00
-4.843364799950718406762462109327e+03	-3.670260188190084776720112369475e-04	-8.031479954466245573928978584988e-05	0.000000000000000000000000000000e+00
-4.843264799950718042964581400156e+03	-3.670166324994048046015393538255e-04	-7.962954714823627054825355697787e-05	0.000000000000000000000000000000e+00
-4.843164799950717679166700690985e+03	-3.670070880373772249927188937590e-04	-7.894264567952958167474514228346e-05	0.000000000000000000000000000000e+00
-4.843064799950717315368819981813e+03	-3.669973886989219362918246414296e-04	-7.825410095084833436186733113260e-05	0.000000000000000000000000000000e+00
-4.842964799950716951570939272642e+03	-3.669875377393015886476335118971e-04	-7.756391880299030405863242032538e-05	0.000000000000000000000000000000e+00
-4.842864799950716587773058563471e+03	-3.669775384029435867476454102842e-04	-7.687210510517486722423946554628e-05	0.000000000000000000000000000000e+00
-4.842764799950716223975177854300e+03	-3.669673939233385542846299642861e-04	-7.617866575497213516357519758060e-05	0.000000000000000000000000000000e+00
-4.842664799950715860177297145128e+03	-3.669571075229390694737163780559e-04	-7.548360667823155931415585184752e-05	0.000000000000000000000000000000e+00
-4.842564799950715496379416435957e+03	-3.669466824130585631998091589168e-04	-7.478693382900995377440128697444e-05	0.000000000000000000000000000000e+00
-4.842464799950715132581535726786e+03	-3.669361217937705966357642139997e-04	-7.408865318949896217829570455038e-05	0.000000000000000000000000000000e+00
-4.842364799950714768783655017614e+03	-3.669254288538082472807821954319e-04	-7.338877076995192825885350185189e-05	0.000000000000000000000000000000e+00
-4.842264799950714404985774308443e+03	-3.669146067704638202594535911771e-04	-7.268729260861029207313466216078e-05	0.000000000000000000000000000000e+00
-4.842164799950714041187893599272e+03	-3.669036587094887764612383129759e-04	-7.198422477162929504837518557281e-05	0.000000000000000000000000000000e+00
-4.842064799950713677390012890100e+03	-3.668925878249939317304884056625e-04	-7.127957335300325134724852560453e-05	0.000000000000000000000000000000e+00
-4.841964799950713313592132180929e+03	-3.668813972593498186867966293079e-04	-7.057334447449015515929637842873e-05	0.000000000000000000000000000000e+00
-4.841864799950712949794251471758e+03	-3.668700901430873195958881627377e-04	-6.986554428553578654885469756408e-05	0.000000000000000000000000000000e+00
-4.841764799950712585996370762587e+03	-3.668586695947987871314899255282e-04	-6.915617896319730230694777795009e-05	0.000000000000000000000000000000e+00
-4.841664799950712222198490053415e+03	-3.668471387210391109270912757268e-04	-6.844525471206614917682453658188e-05	0.000000000000000000000000000000e+00
-4.841564799950711858400609344244e+03	-3.668355006162270551782478289482e-04	-6.773277776419052984609864287435e-05	0.000000000000000000000000000000e+00
-4.841464799950711494602728635073e+03	-3.668237583625471383459715202235e-04	-6.701875437899724552263946986130e-05	0.000000000000000000000000000000e+00
-4.841364799950711130804847925901e+03	-3.668119150298515670702292901240e-04	-6.630319084321306417201258298633e-05	0.000000000000000000000000000000e+00
-4.841264799950710767006967216730e+03	-3.667999736755624411339848922609e-04	-6.558609347078545178614389365990e-05	0.000000000000000000000000000000e+00
-4.841164799950710403209086507559e+03	-3.667879373445742836878924464372e-04	-6.486746860280278865595188220183e-05	0.000000000000000000000000000000e+00
-4.841064799950710039411205798388e+03	-3.667758090691568425255331131751e-04	-6.414732260741407064794789016915e-05	0.000000000000000000000000000000e+00
-4.840964799950709675613325089216e+03	-3.667635918688580539889776410689e-04	-6.342566187974798706458723351886e-05	0.000000000000000000000000000000e+00
-4.840864799950709311815444380045e+03	-3.667512887504074947653265326153e-04	-6.270249284183155127122416550023e-05	0.000000000000000000000000000000e+00
-4.840764799950708948017563670874e+03	-3.667389027076198878933588343187e-04	-6.197782194250806724923619217549e-05	0.000000000000000000000000000000e+00
-4.840664799950708584219682961702e+03	-3.667264367212990966611585452739e-04	-6.125165565735464891575223767006e-05	0.000000000000000000000000000000e+00
-4.840564799950708220421802252531e+03	-3.667138937591422269239582742983e-04	-6.052400048859914990844952042970e-05	0.000000000000000000000000000000e+00
-4.840464799950707856623921543360e+03	-3.667012767756441088927432669919e-04	-5.979486296503657159805492082860e-05	0.000000000000000000000000000000e+00
-4.840364799950707492826040834188e+03	-3.666885887120019957632899298972e-04	-5.906424964194492899976010602536e-05	0.000000000000000000000000000000e+00
-4.840264799950707129028160125017e+03	-3.666758324960207502361819731362e-04	-5.833216710100054070223252189464e-05	0.000000000000000000000000000000e+00
-4.840164799950706765230279415846e+03	-3.666630110420179768267179287733e-04	-5.759862195019283090564876648187e-05	0.000000000000000000000000000000e+00
-4.840064799950706401432398706675e+03	-3.666501272507298046961221604789e-04	-5.686362082373855547732383053372e-05	0.000000000000000000000000000000e+00
-4.839964799950706037634517997503e+03	-3.666371840092167246928644974702e-04	-5.612717038199553334009914151714e-05	0.000000000000000000000000000000e+00
-4.839864799950705673836637288332e+03	-3.666241841907699142849574869274e-04	-5.538927731137580865459005274865e-05	0.000000000000000000000000000000e+00
-4.839764799950705310038756579161e+03	-3.666111306548175624922536464112e-04	-5.464994832425829122913782387450e-05	0.000000000000000000000000000000e+00
-4.839664799950704946240875869989e+03	-3.665980262468319537602634561324e-04	-5.390919015890085482867535859874e-05	0.000000000000000000000000000000e+00
-4.839564799950704582442995160818e+03	-3.665848737982364434137561026716e-04	-5.316700957935192726382458983103e-05	0.000000000000000000000000000000e+00
-4.839464799950704218645114451647e+03	-3.665716761263129752114464654511e-04	-5.242341337536155193143477815099e-05	0.000000000000000000000000000000e+00
-4.839364799950703854847233742476e+03	-3.665584360341097615310079760320e-04	-5.167840836229189370150741145160e-05	0.000000000000000000000000000000e+00
-4.839264799950703491049353033304e+03	-3.665451563103494514450630958891e-04	-5.093200138102723658435275200240e-05	0.000000000000000000000000000000e+00
-4.839164799950703127251472324133e+03	-3.665318397293374614274996670105e-04	-5.018419929788345284918729682921e-05	0.000000000000000000000000000000e+00
-4.839064799950702763453591614962e+03	-3.665184890508706855305476324247e-04	-4.943500900451696392296288551371e-05	0.000000000000000000000000000000e+00
-4.838964799950702399655710905790e+03	-3.665051070201465308225075023785e-04	-4.868443741783316596437314327517e-05	0.000000000000000000000000000000e+00
-4.838864799950702035857830196619e+03	-3.664916963676723322962391904412e-04	-4.793249147989432011303725933438e-05	0.000000000000000000000000000000e+00
-4.838764799950701672059949487448e+03	-3.664782598091749304079767224351e-04	-4.717917815782695484770614680059e-05	0.000000000000000000000000000000e+00
-4.838664799950701308262068778276e+03	-3.664648000455107365071205638429e-04	-4.642450444372871269085520373743e-05	0.000000000000000000000000000000e+00
-4.838564799950700944464188069105e+03	-3.664513197625760151064644443153e-04	-4.566847735457474967988092395821e-05	0.000000000000000000000000000000e+00
-4.838464799950700580666307359934e+03	-3.664378216312175998332911763811e-04	-4.491110393212353175083906275944e-05	0.000000000000000000000000000000e+00
-4.838364799950700216868426650763e+03	-3.664243083071438804310115955332e-04	-4.415239124282217033625949631492e-05	0.000000000000000000000000000000e+00
-4.838264799950699853070545941591e+03	-3.664107824308361150214552459659e-04	-4.339234637771124296692915045526e-05	0.000000000000000000000000000000e+00
-4.838164799950699489272665232420e+03	-3.663972466274601218379214362386e-04	-4.263097645232908532511584276392e-05	0.000000000000000000000000000000e+00
-4.838064799950699125474784523249e+03	-3.663837035067783504289906648665e-04	-4.186828860661562251186881833398e-05	0.000000000000000000000000000000e+00
-4.837964799950698761676903814077e+03	-3.663701556630621154926619187364e-04	-4.110429000481560400312441849735e-05	0.000000000000000000000000000000e+00
-4.837864799950698397879023104906e+03	-3.663566056750044812317934628254e-04	-4.033898783538142525373348945550e-05	0.000000000000000000000000000000e+00
-4.837764799950698034081142395735e+03	-3.663430561056330914994350056446e-04	-3.957238931087538687161181405472e-05	0.000000000000000000000000000000e+00
-4.837664799950697670283261686563e+03	-3.663295095022237588856806045357e-04	-3.880450166787148622970365918761e-05	0.000000000000000000000000000000e+00
-4.837564799950697306485380977392e+03	-3.663159683962141622247388195177e-04	-3.803533216685668052938623651116e-05	0.000000000000000000000000000000e+00
-4.837464799950696942687500268221e+03	-3.663024353031179235727632370612e-04	-3.726488809213167552542370075663e-05	0.000000000000000000000000000000e+00
-4.837364799950696578889619559050e+03	-3.662889127224391188665519880630e-04	-3.649317675171118570236206135604e-05	0.000000000000000000000000000000e+00
-4.837264799950696215091738849878e+03	-3.662754031375870596327903871980e-04	-3.572020547722372688873720969482e-05	0.000000000000000000000000000000e+00
-4.837164799950695851293858140707e+03	-3.662619090157915083781625664727e-04	-3.494598162381092775656890592195e-05	0.000000000000000000000000000000e+00
-4.837064799950695487495977431536e+03	-3.662484328080182192401148544292e-04	-3.417051257002628566724136693900e-05	0.000000000000000000000000000000e+00
-4.836964799950695123698096722364e+03	-3.662349769488849123184881495519e-04	-3.339380571773349561277843822182e-05	0.000000000000000000000000000000e+00
-4.836864799950694759900216013193e+03	-3.662215438565774106374761664995e-04	-3.261586849200425738482325699330e-05	0.000000000000000000000000000000e+00
-4.836764799950694396102335304022e+03	-3.662081359327664818389957979150e-04	-3.183670834101560162890387495338e-05	0.000000000000000000000000000000e+00
-4.836664799950694032304454594851e+03	-3.661947555625246256659488519603e-04	-3.105633273594674156024841860102e-05	0.000000000000000000000000000000e+00
-4.836564799950693668506573885679e+03	-3.661814051142437288072217782542e-04	-3.027474917087542662422726402749e-05	0.000000000000000000000000000000e+00
-4.836464799950693304708693176508e+03	-3.661680869395526655325767695359e-04	-2.949196516267380148955401519828e-05	0.000000000000000000000000000000e+00
-4.836364799950692940910812467337e+03	-3.661548033732354946387377303552e-04	-2.870798825090381103182675393004e-05	0.000000000000000000000000000000e+00
-4.836264799950692577112931758165e+03	-3.661415567331499816561279914140e-04	-2.792282599771212759048703844211e-05	0.000000000000000000000000000000e+00
-4.836164799950692213315051048994e+03	-3.661283493201466089465856423857e-04	-2.713648598772456322974697129347e-05	0.000000000000000000000000000000e+00
-4.836064799950691849517170339823e+03	-3.661151834179876942212961132839e-04	-2.634897582794004154238369508345e-05	0.000000000000000000000000000000e+00
-4.835964799950691485719289630651e+03	-3.661020612932671595800282471345e-04	-2.556030314762408495068805869277e-05	0.000000000000000000000000000000e+00
-4.835864799950691121921408921480e+03	-3.660889851953307342312393668493e-04	-2.477047559820182089269924308184e-05	0.000000000000000000000000000000e+00
-4.835764799950690758123528212309e+03	-3.660759573561961572121803420998e-04	-2.397950085315054077504323681858e-05	0.000000000000000000000000000000e+00
-4.835664799950690394325647503138e+03	-3.660629799904743016808472688695e-04	-2.318738660789176425853011509481e-05	0.000000000000000000000000000000e+00
-4.835564799950690030527766793966e+03	-3.660500552952902992079331490061e-04	-2.239414057968284275782801240329e-05	0.000000000000000000000000000000e+00
-4.835464799950689666729886084795e+03	-3.660371854502050977496485639762e-04	-2.159977050750810554334557789247e-05	0.000000000000000000000000000000e+00
-4.835364799950689302932005375624e+03	-3.660243726171376701418458399218e-04	-2.080428415196955183345470241640e-05	0.000000000000000000000000000000e+00
-4.835264799950688939134124666452e+03	-3.660116189402874394345777098181e-04	-2.000768929517705499573562710758e-05	0.000000000000000000000000000000e+00
-4.835164799950688575336243957281e+03	-3.659989265460570294873077212827e-04	-1.920999374063812290295769069637e-05	0.000000000000000000000000000000e+00
-4.835064799950688211538363248110e+03	-3.659862975429756118753155114121e-04	-1.841120531314719750313677049114e-05	0.000000000000000000000000000000e+00
-4.834964799950687847740482538939e+03	-3.659737340216225238466452029940e-04	-1.761133185867449699180120603614e-05	0.000000000000000000000000000000e+00
-4.834864799950687483942601829767e+03	-3.659612380545514283801400434726e-04	-1.681038124425442430338872856765e-05	0.000000000000000000000000000000e+00
-4.834764799950687120144721120596e+03	-3.659488116962146910839115410141e-04	-1.600836135787348432353398297590e-05	0.000000000000000000000000000000e+00
-4.834664799950686756346840411425e+03	-3.659364569828882991948948433247e-04	-1.520528010835777758488242261681e-05	0.000000000000000000000000000000e+00
-4.834564799950686392548959702253e+03	-3.659241759325972142592731106703e-04	-1.440114542526003825917858131023e-05	0.000000000000000000000000000000e+00
-4.834464799950686028751078993082e+03	-3.659119705450411584937708830978e-04	-1.359596525874623508035356211909e-05	0.000000000000000000000000000000e+00
-4.834364799950685664953198283911e+03	-3.658998428015205637772733204827e-04	-1.278974757948171825795279782367e-05	0.000000000000000000000000000000e+00
-4.834264799950685301155317574739e+03	-3.658877946648633880041834309793e-04	-1.198250037851691238090408309080e-05	0.000000000000000000000000000000e+00
-4.834164799950684937357436865568e+03	-3.658758280793519856478879237471e-04	-1.117423166717259596920734654457e-05	0.000000000000000000000000000000e+00
-4.834064799950684573559556156397e+03	-3.658639449706504662152006801534e-04	-1.036494947692471007530574944600e-05	0.000000000000000000000000000000e+00
-4.833964799950684209761675447226e+03	-3.658521472457326490120010920037e-04	-9.554661859288773862169258377364e-06	0.000000000000000000000000000000e+00
-4.833864799950683845963794738054e+03	-3.658404367928103431695241454236e-04	-8.743376885703819066664177483972e-06	0.000000000000000000000000000000e+00
-4.833764799950683482165914028883e+03	-3.658288154812619529313022503914e-04	-7.931102647415912804910315125895e-06	0.000000000000000000000000000000e+00
-4.833664799950683118368033319712e+03	-3.658172851615617334614105615742e-04	-7.117847255361254320065681616692e-06	0.000000000000000000000000000000e+00
-4.833564799950682754570152610540e+03	-3.658058476652092634931467962645e-04	-6.303618840048825343747983945830e-06	0.000000000000000000000000000000e+00
-4.833464799950682390772271901369e+03	-3.657945048046595684990145436188e-04	-5.488425551442646587135647251454e-06	0.000000000000000000000000000000e+00
-4.833364799950682026974391192198e+03	-3.657832583732534064910324467235e-04	-4.672275558843568363947846427964e-06	0.000000000000000000000000000000e+00
-4.833264799950681663176510483027e+03	-3.657721101451483669726727487870e-04	-3.855177050770663107939328212437e-06	0.000000000000000000000000000000e+00
-4.833164799950681299378629773855e+03	-3.657610618752500241009084636090e-04	-3.037138234842185903592133577877e-06	0.000000000000000000000000000000e+00
-4.833064799950680935580749064684e+03	-3.657501152991437403695640373513e-04	-2.218167337656139875937425995356e-06	0.000000000000000000000000000000e+00
-4.832964799950680571782868355513e+03	-3.657392721330270666038608773363e-04	-1.398272604670387994234065018317e-06	0.000000000000000000000000000000e+00
-4.832864799950680207984987646341e+03	-3.657285340736421419549628808454e-04	-5.774623000823779933485214652111e-07	0.000000000000000000000000000000e+00
-4.832764799950679844187106937170e+03	-3.657179027982090154663685765968e-04	2.442552932915577036464922430770e-07	0.000000000000000000000000000000e+00
-4.832664799950679480389226227999e+03	-3.657073799643591844807377633231e-04	1.066871874137312873852810081454e-06	0.000000000000000000000000000000e+00
-4.832564799950679116591345518827e+03	-3.656969672100695125174785182764e-04	1.890379122764505476984495634107e-06	0.000000000000000000000000000000e+00
-4.832464799950678752793464809656e+03	-3.656866661535967976716376970359e-04	2.714768701228416941971044798465e-06	0.000000000000000000000000000000e+00
-4.832364799950678388995584100485e+03	-3.656764783934127746936604275163e-04	3.540032253452312618386852924313e-06	0.000000000000000000000000000000e+00
-4.832264799950678025197703391314e+03	-3.656664055081393881196927253541e-04	4.366161405350173885893047542872e-06	0.000000000000000000000000000000e+00
-4.832164799950677661399822682142e+03	-3.656564490564846617130789763195e-04	5.193147764949814816637374548236e-06	0.000000000000000000000000000000e+00
-4.832064799950677297601941972971e+03	-3.656466105771791100069456614818e-04	6.020982922516413248523528545242e-06	0.000000000000000000000000000000e+00
-4.831964799950676933804061263800e+03	-3.656368915889124208973282037505e-04	6.849658450676436787592140514880e-06	0.000000000000000000000000000000e+00
-4.831864799950676570006180554628e+03	-3.656272935902708429677099299937e-04	7.679165904541952939843345304904e-06	0.000000000000000000000000000000e+00
-4.831764799950676206208299845457e+03	-3.656178180596747354438869059834e-04	8.509496821835341160192821285957e-06	0.000000000000000000000000000000e+00
-4.831664799950675842410419136286e+03	-3.656084664553168228802448869175e-04	9.340642723014372513726938374035e-06	0.000000000000000000000000000000e+00
-4.831564799950675478612538427114e+03	-3.655992402151009377370138864194e-04	1.017259511139770523013500791443e-05	0.000000000000000000000000000000e+00
-4.831464799950675114814657717943e+03	-3.655901407565810340080658669137e-04	1.100534547329074956450653544060e-05	0.000000000000000000000000000000e+00
-4.831364799950674751016777008772e+03	-3.655811694769008513700159213045e-04	1.183888527811191466998768512253e-05	0.000000000000000000000000000000e+00
-4.831264799950674387218896299601e+03	-3.655723277527340130121924488549e-04	1.267320597851924510559348119321e-05	0.000000000000000000000000000000e+00
-4.831164799950674023421015590429e+03	-3.655636169402245029373677009943e-04	1.350829901053740970972606716405e-05	0.000000000000000000000000000000e+00
-4.831064799950673659623134881258e+03	-3.655550383749278479939004427024e-04	1.434415579368510382577122513892e-05	0.000000000000000000000000000000e+00
-4.830964799950673295825254172087e+03	-3.655465933717525709584217352699e-04	1.518076773110279881120326939126e-05	0.000000000000000000000000000000e+00
-4.830864799950672932027373462915e+03	-3.655382832249020772993897132608e-04	1.601812620968087779371388790217e-05	0.000000000000000000000000000000e+00
-4.830764799950672568229492753744e+03	-3.655301092078173550922737256030e-04	1.685622260018811871084935816167e-05	0.000000000000000000000000000000e+00
-4.830664799950672204431612044573e+03	-3.655220725731198375650643495050e-04	1.769504825740056698480349994806e-05	0.000000000000000000000000000000e+00
-4.830564799950671840633731335402e+03	-3.655141745525549161650868956741e-04	1.853459452023077072731205294787e-05	0.000000000000000000000000000000e+00
-4.830464799950671476835850626230e+03	-3.655064163569358330965752834629e-04	1.937485271185735983992363962169e-05	0.000000000000000000000000000000e+00
-4.830364799950671113037969917059e+03	-3.654987991760881159593321587664e-04	2.021581413985500797316288701388e-05	0.000000000000000000000000000000e+00
-4.830264799950670749240089207888e+03	-3.654913241787946629086925032226e-04	2.105747009632473329887245028225e-05	0.000000000000000000000000000000e+00
-4.830164799950670385442208498716e+03	-3.654839925127410446559217405138e-04	2.189981185802456181265646106837e-05	0.000000000000000000000000000000e+00
-4.830064799950670021644327789545e+03	-3.654768053044615112000259582459e-04	2.274283068650055316642540070848e-05	0.000000000000000000000000000000e+00
-4.829964799950669657846447080374e+03	-3.654697636592853780303224997539e-04	2.358651782821816531411987516442e-05	0.000000000000000000000000000000e+00
-4.829864799950669294048566371202e+03	-3.654628686612838460098795501096e-04	2.443086451469396813500865872637e-05	0.000000000000000000000000000000e+00
-4.829764799950668930250685662031e+03	-3.654561213732177428308023348080e-04	2.527586196262769925829742845291e-05	0.000000000000000000000000000000e+00
-4.829664799950668566452804952860e+03	-3.654495228364851560493020699028e-04	2.612150137403468580597071246885e-05	0.000000000000000000000000000000e+00
-4.829564799950668202654924243689e+03	-3.654430740710699876926115248210e-04	2.696777393637857784375842784552e-05	0.000000000000000000000000000000e+00
-4.829464799950667838857043534517e+03	-3.654367760754908883366609551047e-04	2.781467082270444775033563233890e-05	0.000000000000000000000000000000e+00
-4.829364799950667475059162825346e+03	-3.654306298267507332848402779035e-04	2.866218319177219790651507669299e-05	0.000000000000000000000000000000e+00
-4.829264799950667111261282116175e+03	-3.654246362802865324276302416706e-04	2.951030218819032752640939276656e-05	0.000000000000000000000000000000e+00
-4.829164799950666747463401407003e+03	-3.654187963699199906235370871599e-04	3.035901894255001797298144927684e-05	0.000000000000000000000000000000e+00
-4.829064799950666383665520697832e+03	-3.654131110078083391305703298002e-04	3.120832457155955349864182024611e-05	0.000000000000000000000000000000e+00
-4.828964799950666019867639988661e+03	-3.654075810843959801893499061975e-04	3.205821017817906385836621008245e-05	0.000000000000000000000000000000e+00
-4.828864799950665656069759279490e+03	-3.654022074683664026567564420134e-04	3.290866685175559557159641332902e-05	0.000000000000000000000000000000e+00
-4.828764799950665292271878570318e+03	-3.653969910065946939507763868704e-04	3.375968566815849489226586399582e-05	0.000000000000000000000000000000e+00
-4.828664799950664928473997861147e+03	-3.653919325241007567267592648363e-04	3.461125768991513298013587562885e-05	0.000000000000000000000000000000e+00
-4.828564799950664564676117151976e+03	-3.653870328240026339738921734579e-04	3.546337396634693939212468194455e-05	0.000000000000000000000000000000e+00
-4.828464799950664200878236442804e+03	-3.653822926874707556835208954737e-04	3.631602553370572017670675490919e-05	0.000000000000000000000000000000e+00
-4.828364799950663837080355733633e+03	-3.653777128736824565680141319035e-04	3.716920341531032833401818060715e-05	0.000000000000000000000000000000e+00
-4.828264799950663473282475024462e+03	-3.653732941197771443009312264394e-04	3.802289862168363243155946862295e-05	0.000000000000000000000000000000e+00
-4.828164799950663109484594315290e+03	-3.653690371408120098582761325900e-04	3.887710215068979015175937297144e-05	0.000000000000000000000000000000e+00
-4.828064799950662745686713606119e+03	-3.653649426297180631204031264758e-04	3.973180498767181999513614654163e-05	0.000000000000000000000000000000e+00
-4.827964799950662381888832896948e+03	-3.653610112572570358356605080274e-04	4.058699810558947791531980708868e-05	0.000000000000000000000000000000e+00
-4.827864799950662018090952187777e+03	-3.653572436719783930042515507353e-04	4.144267246515745243846257084286e-05	0.000000000000000000000000000000e+00
-4.827764799950661654293071478605e+03	-3.653536405001773200440506883524e-04	4.229881901498383083319240749454e-05	0.000000000000000000000000000000e+00
-4.827664799950661290495190769434e+03	-3.653502023458528183766369501484e-04	4.315542869170887698869118476175e-05	0.000000000000000000000000000000e+00
-4.827564799950660926697310060263e+03	-3.653469297906667225851740088416e-04	4.401249242014409389584309040266e-05	0.000000000000000000000000000000e+00
-4.827464799950660562899429351091e+03	-3.653438233939029344127247256324e-04	4.487000111341157073145333167297e-05	0.000000000000000000000000000000e+00
-4.827364799950660199101548641920e+03	-3.653408836924274699121950593650e-04	4.572794567308363487432784633135e-05	0.000000000000000000000000000000e+00
-4.827264799950659835303667932749e+03	-3.653381112006486692266038485144e-04	4.658631698932278852442329108996e-05	0.000000000000000000000000000000e+00
-4.827164799950659471505787223577e+03	-3.653355064104783821513078301280e-04	4.744510594102189604374941733766e-05	0.000000000000000000000000000000e+00
-4.827064799950659107707906514406e+03	-3.653330697912934789568784044178e-04	4.830430339594468300539603644594e-05	0.000000000000000000000000000000e+00
-4.826964799950658743910025805235e+03	-3.653308017898977406827387692800e-04	4.916390021086650629310310645081e-05	0.000000000000000000000000000000e+00
-4.826864799950658380112145096064e+03	-3.653287028304846167925390432174e-04	5.002388723171538847511036207649e-05	0.000000000000000000000000000000e+00
-4.826764799950658016314264386892e+03	-3.653267733146003080901831339133e-04	5.088425529371333678107722220396e-05	0.000000000000000000000000000000e+00
-4.826664799950657652516383677721e+03	-3.653250136211075001571590981087e-04	5.174499522151791957701866264685e-05	0.000000000000000000000000000000e+00
-4.826564799950657288718502968550e+03	-3.653234241061495304707384956799e-04	5.260609782936410711452063226901e-05	0.000000000000000000000000000000e+00
-4.826464799950656924920622259378e+03	-3.653220051031152060434792350208e-04	5.346755392120641043555290261580e-05	0.000000000000000000000000000000e+00
-4.826364799950656561122741550207e+03	-3.653207569226041631638146611749e-04	5.432935429086122356518925857749e-05	0.000000000000000000000000000000e+00
-4.826264799950656197324860841036e+03	-3.653196798523927692377288867220e-04	5.519148972214948418871585666956e-05	0.000000000000000000000000000000e+00
-4.826164799950655833526980131865e+03	-3.653187741574004041011924925897e-04	5.605395098903955116917408041388e-05	0.000000000000000000000000000000e+00
-4.826064799950655469729099422693e+03	-3.653180400796566629044448415442e-04	5.691672885579034633918293906163e-05	0.000000000000000000000000000000e+00
-4.825964799950655105931218713522e+03	-3.653174778382686674164936402320e-04	5.777981407709474701451385358908e-05	0.000000000000000000000000000000e+00
-4.825864799950654742133338004351e+03	-3.653170876293893531115697381750e-04	5.864319739822324955820856406952e-05	0.000000000000000000000000000000e+00
-4.825764799950654378335457295179e+03	-3.653168696261860273061250481419e-04	5.950686955516782945634080004282e-05	0.000000000000000000000000000000e+00
-4.825664799950654014537576586008e+03	-3.653168239788095236070253335470e-04	6.037082127478609954937538439879e-05	0.000000000000000000000000000000e+00
-4.825564799950653650739695876837e+03	-3.653169508143641153012637357023e-04	6.123504327494565799890752222367e-05	0.000000000000000000000000000000e+00
-4.825464799950653286941815167665e+03	-3.653172502368776455861087981702e-04	6.209952626466872763373594512615e-05	0.000000000000000000000000000000e+00
-4.825364799950652923143934458494e+03	-3.653177223272725251609904795203e-04	6.296426094427697147878908445762e-05	0.000000000000000000000000000000e+00
-4.825264799950652559346053749323e+03	-3.653183671433371635002551602867e-04	6.382923800553659966338510001194e-05	0.000000000000000000000000000000e+00
-4.825164799950652195548173040152e+03	-3.653191847196979964371155169545e-04	6.469444813180366606487209368836e-05	0.000000000000000000000000000000e+00
-4.825064799950651831750292330980e+03	-3.653201750677919474284693901467e-04	6.555988199816958179270282025541e-05	0.000000000000000000000000000000e+00
-4.824964799950651467952411621809e+03	-3.653213381758397019713480169401e-04	6.642553027160691327557967555961e-05	0.000000000000000000000000000000e+00
-4.824864799950651104154530912638e+03	-3.653226740088192530699073845568e-04	6.729138361111534297892555755993e-05	0.000000000000000000000000000000e+00
-4.824764799950650740356650203466e+03	-3.653241825084403140641575724601e-04	6.815743266786787406784353660072e-05	0.000000000000000000000000000000e+00
-4.824664799950650376558769494295e+03	-3.653258635931190567193438401006e-04	6.902366808535723835798386671669e-05	0.000000000000000000000000000000e+00
-4.824564799950650012760888785124e+03	-3.653277171579534998366312059659e-04	6.989008049954253465937265010766e-05	0.000000000000000000000000000000e+00
-4.824464799950649648963008075953e+03	-3.653297430746995483850925179325e-04	7.075666053899609751320215478287e-05	0.000000000000000000000000000000e+00
-4.824364799950649285165127366781e+03	-3.653319411917474663145655178198e-04	7.162339882505048790136553682473e-05	0.000000000000000000000000000000e+00
-4.824264799950648921367246657610e+03	-3.653343113340989998898133972460e-04	7.249028597194579566411615223487e-05	0.000000000000000000000000000000e+00
-4.824164799950648557569365948439e+03	-3.653368533033450973358802205126e-04	7.335731258697707744299842946845e-05	0.000000000000000000000000000000e+00
-4.824064799950648193771485239267e+03	-3.653395668776441163744239659650e-04	7.422446927064203856926755120682e-05	0.000000000000000000000000000000e+00
-4.823964799950647829973604530096e+03	-3.653424518117006822813530586558e-04	7.509174661678883692505354074953e-05	0.000000000000000000000000000000e+00
-4.823864799950647466175723820925e+03	-3.653455078367450880455491457610e-04	7.595913521276419851264993798878e-05	0.000000000000000000000000000000e+00
-4.823764799950647102377843111753e+03	-3.653487346605132908387847390230e-04	7.682662563956160078643825572797e-05	0.000000000000000000000000000000e+00
-4.823664799950646738579962402582e+03	-3.653521319672274505867270999460e-04	7.769420847196972703535555737631e-05	0.000000000000000000000000000000e+00
-4.823564799950646374782081693411e+03	-3.653556994175770648511369920186e-04	7.856187427872111050074221960671e-05	0.000000000000000000000000000000e+00
-4.823464799950646010984200984240e+03	-3.653594366487006458131536756895e-04	7.942961362264087336187978749535e-05	0.000000000000000000000000000000e+00
-4.823364799950645647186320275068e+03	-3.653633432741681019879920189197e-04	8.029741706079575032459910710614e-05	0.000000000000000000000000000000e+00
-4.823264799950645283388439565897e+03	-3.653674188839635536205086019379e-04	8.116527514464324773516001876317e-05	0.000000000000000000000000000000e+00
-4.823164799950644919590558856726e+03	-3.653716630444687986020713132973e-04	8.203317842018095177192976708014e-05	0.000000000000000000000000000000e+00
-4.823064799950644555792678147554e+03	-3.653760752984473746986238129608e-04	8.290111742809603992496875202178e-05	0.000000000000000000000000000000e+00
-4.822964799950644191994797438383e+03	-3.653806551650291096697276138627e-04	8.376908270391496865846930885979e-05	0.000000000000000000000000000000e+00
-4.822864799950643828196916729212e+03	-3.653854021396953761190162790484e-04	8.463706477815332370352036095440e-05	0.000000000000000000000000000000e+00
-4.822764799950643464399036020041e+03	-3.653903156942649426558444858415e-04	8.550505417646577877108932108641e-05	0.000000000000000000000000000000e+00
-4.822664799950643100601155310869e+03	-3.653953952768802045276974599375e-04	8.637304141979631176301995809652e-05	0.000000000000000000000000000000e+00
-4.822564799950642736803274601698e+03	-3.654006403119942816143383979011e-04	8.724101702452848874566604386871e-05	0.000000000000000000000000000000e+00
-4.822464799950642373005393892527e+03	-3.654060502003584958927162595899e-04	8.810897150263597831648665348325e-05	0.000000000000000000000000000000e+00
-4.822364799950642009207513183355e+03	-3.654116243190104994231770518809e-04	8.897689536183316083833155785143e-05	0.000000000000000000000000000000e+00
-4.822264799950641645409632474184e+03	-3.654173620212629986468699794244e-04	8.984477910572591385657964524469e-05	0.000000000000000000000000000000e+00
-4.822164799950641281611751765013e+03	-3.654232626366931292044570867006e-04	9.071261323396253304154890351185e-05	0.000000000000000000000000000000e+00
-4.822064799950640917813871055841e+03	-3.654293254711323186458005185528e-04	9.158038824238482931375943119079e-05	0.000000000000000000000000000000e+00
-4.821964799950640554015990346670e+03	-3.654355498066567454508446477490e-04	9.244809462317930728435938503296e-05	0.000000000000000000000000000000e+00
-4.821864799950640190218109637499e+03	-3.654419349015783943616930695697e-04	9.331572286502853343093111249118e-05	0.000000000000000000000000000000e+00
-4.821764799950639826420228928328e+03	-3.654484799904369248663149605250e-04	9.418326345326263979856884489550e-05	0.000000000000000000000000000000e+00
-4.821664799950639462622348219156e+03	-3.654551842839917023125773098968e-04	9.505070687001090901611932704185e-05	0.000000000000000000000000000000e+00
-4.821564799950639098824467509985e+03	-3.654620469692148048042323882356e-04	9.591804359435353549527547567521e-05	0.000000000000000000000000000000e+00
-4.821464799950638735026586800814e+03	-3.654690672092844095676655857829e-04	9.678526410247350860241444259202e-05	0.000000000000000000000000000000e+00
-4.821364799950638371228706091642e+03	-3.654762441435788298399467421973e-04	9.765235886780861780318008236179e-05	0.000000000000000000000000000000e+00
-4.821264799950638007430825382471e+03	-3.654835768876713106984022161328e-04	9.851931836120353912222835646162e-05	0.000000000000000000000000000000e+00
-4.821164799950637643632944673300e+03	-3.654910645333250417306214519186e-04	9.938613305106211133835292237393e-05	0.000000000000000000000000000000e+00
-4.821064799950637279835063964128e+03	-3.654987061484891454864187831930e-04	1.002527934034996663897193469595e-04	0.000000000000000000000000000000e+00
-4.820964799950636916037183254957e+03	-3.655065007772950996106642307382e-04	1.011192898824954953043708805183e-04	0.000000000000000000000000000000e+00
-4.820864799950636552239302545786e+03	-3.655144474400537010772005430681e-04	1.019856129500454361034786354701e-04	0.000000000000000000000000000000e+00
-4.820764799950636188441421836615e+03	-3.655225451332527351541723525941e-04	1.028517530663145430197547014473e-04	0.000000000000000000000000000000e+00
-4.820664799950635824643541127443e+03	-3.655307928295551864704415745422e-04	1.037177006897898776886096650074e-04	0.000000000000000000000000000000e+00
-4.820564799950635460845660418272e+03	-3.655391894777981548134149214491e-04	1.045834462774334087595273778959e-04	0.000000000000000000000000000000e+00
-4.820464799950635097047779709101e+03	-3.655477340029920961875231633087e-04	1.054489802848349386124940374465e-04	0.000000000000000000000000000000e+00
-4.820364799950634733249898999929e+03	-3.655564253063209854445470003981e-04	1.063142931663652604673889201514e-04	0.000000000000000000000000000000e+00
-4.820264799950634369452018290758e+03	-3.655652622651429668049205545799e-04	1.071793753753292748357936470249e-04	0.000000000000000000000000000000e+00
-4.820164799950634005654137581587e+03	-3.655742437329914380599038548070e-04	1.080442173641192686031273217928e-04	0.000000000000000000000000000000e+00
-4.820064799950633641856256872416e+03	-3.655833685395770021354933110302e-04	1.089088095843682483208902933569e-04	0.000000000000000000000000000000e+00
-4.819964799950633278058376163244e+03	-3.655926354907898523372011823085e-04	1.097731424871033819191251668101e-04	0.000000000000000000000000000000e+00
-4.819864799950632914260495454073e+03	-3.656020433687028081161385362208e-04	1.106372065228994810764592826580e-04	0.000000000000000000000000000000e+00
-4.819764799950632550462614744902e+03	-3.656115909315748929361844510311e-04	1.115009921420326326679459127966e-04	0.000000000000000000000000000000e+00
-4.819664799950632186664734035730e+03	-3.656212769138557252927845819812e-04	1.123644897946338166603783004227e-04	0.000000000000000000000000000000e+00
-4.819564799950631822866853326559e+03	-3.656311000261901807822928489600e-04	1.132276899308426595328752606306e-04	0.000000000000000000000000000000e+00
-4.819464799950631459068972617388e+03	-3.656410589554239757431597368509e-04	1.140905830009612283550482492167e-04	0.000000000000000000000000000000e+00
-4.819364799950631095271091908216e+03	-3.656511523646095761577723415314e-04	1.149531594556078926278042118270e-04	0.000000000000000000000000000000e+00
-4.819264799950630731473211199045e+03	-3.656613788930130281261410285509e-04	1.158154097458712403342570573805e-04	0.000000000000000000000000000000e+00
-4.819164799950630367675330489874e+03	-3.656717371561210051800205889094e-04	1.166773243234641024108563800432e-04	0.000000000000000000000000000000e+00
-4.819064799950630003877449780703e+03	-3.656822257456488855890952560657e-04	1.175388936408775636659890251323e-04	0.000000000000000000000000000000e+00
-4.818964799950629640079569071531e+03	-3.656928432295490465075982200460e-04	1.184001081515350685662707475032e-04	0.000000000000000000000000000000e+00
-4.818864799950629276281688362360e+03	-3.657035881520200254826691299570e-04	1.192609583099465812329464942110e-04	0.000000000000000000000000000000e+00
-4.818764799950628912483807653189e+03	-3.657144590335162240637978392499e-04	1.201214345718627589908178432410e-04	0.000000000000000000000000000000e+00
-4.818664799950628548685926944017e+03	-3.657254543707580993032457694625e-04	1.209815273944292072323333786521e-04	0.000000000000000000000000000000e+00
-4.818564799950628184888046234846e+03	-3.657365726367431141979880138138e-04	1.218412272363407613867333778579e-04	0.000000000000000000000000000000e+00
-4.818464799950627821090165525675e+03	-3.657478122807572844428503078262e-04	1.227005245579958095467759671138e-04	0.000000000000000000000000000000e+00
-4.818364799950627457292284816504e+03	-3.657591717283871588645149941499e-04	1.235594098216506557530447452109e-04	0.000000000000000000000000000000e+00
-4.818264799950627093494404107332e+03	-3.657706493815327214273736000649e-04	1.244178734915738968307835632388e-04	0.000000000000000000000000000000e+00
-4.818164799950626729696523398161e+03	-3.657822436184205100798139120855e-04	1.252759060342008398843127725542e-04	0.000000000000000000000000000000e+00
-4.818064799950626365898642688990e+03	-3.657939527936177113824622875171e-04	1.261334979182879604490269409567e-04	0.000000000000000000000000000000e+00
-4.817964799950626002100761979818e+03	-3.658057752380465803970777116660e-04	1.269906396150673741959197249329e-04	0.000000000000000000000000000000e+00
-4.817864799950625638302881270647e+03	-3.658177092589996737270752191762e-04	1.278473215984013086361087419007e-04	0.000000000000000000000000000000e+00
-4.817764799950625274505000561476e+03	-3.658297531401555162389183095684e-04	1.287035343449366561405233788662e-04	0.000000000000000000000000000000e+00
-4.817664799950624910707119852304e+03	-3.658419051415950267250321026324e-04	1.295592683342594456444296646680e-04	0.000000000000000000000000000000e+00
-4.817564799950624546909239143133e+03	-3.658541634998185398779113608470e-04	1.304145140490493956671180786344e-04	0.000000000000000000000000000000e+00
-4.817464799950624183111358433962e+03	-3.658665264277632619450975060005e-04	1.312692619752344673315913592404e-04	0.000000000000000000000000000000e+00
-4.817364799950623819313477724791e+03	-3.658789921148214853256763756661e-04	1.321235026021454444893066249023e-04	0.000000000000000000000000000000e+00
-4.817264799950623455515597015619e+03	-3.658915587268595078981880952540e-04	1.329772264226704596348088704971e-04	0.000000000000000000000000000000e+00
-4.817164799950623091717716306448e+03	-3.659042244062368776091886957147e-04	1.338304239334094927153101517447e-04	0.000000000000000000000000000000e+00
-4.817064799950622727919835597277e+03	-3.659169872718265586336583439220e-04	1.346830856348290325705946424151e-04	0.000000000000000000000000000000e+00
-4.816964799950622364121954888105e+03	-3.659298454190354227960613187065e-04	1.355352020314165215324891944348e-04	0.000000000000000000000000000000e+00
-4.816864799950622000324074178934e+03	-3.659427969198255541430353510179e-04	1.363867636318349897597140829575e-04	0.000000000000000000000000000000e+00
-4.816764799950621636526193469763e+03	-3.659558398227360956171672068393e-04	1.372377609490774727322992543321e-04	0.000000000000000000000000000000e+00
-4.816664799950621272728312760592e+03	-3.659689721529056378318545128536e-04	1.380881845006215913763264468983e-04	0.000000000000000000000000000000e+00
-4.816564799950620908930432051420e+03	-3.659821919120954209977969462386e-04	1.389380248085839966633997510925e-04	0.000000000000000000000000000000e+00
-4.816464799950620545132551342249e+03	-3.659954970787128079000305458379e-04	1.397872723998749226303334181054e-04	0.000000000000000000000000000000e+00
-4.816364799950620181334670633078e+03	-3.660088856078357868670258845611e-04	1.406359178063525496634594835754e-04	0.000000000000000000000000000000e+00
-4.816264799950619817536789923906e+03	-3.660223554312376373701121146098e-04	1.414839515649774219930440155579e-04	0.000000000000000000000000000000e+00
-4.816164799950619453738909214735e+03	-3.660359044574126256149648739324e-04	1.423313642179668651877033624942e-04	0.000000000000000000000000000000e+00
-4.816064799950619089941028505564e+03	-3.660495305716019169735286897804e-04	1.431781463129493765437660890427e-04	0.000000000000000000000000000000e+00
-4.815964799950618726143147796392e+03	-3.660632316358204641978946192182e-04	1.440242884031188799493633512228e-04	0.000000000000000000000000000000e+00
-4.815864799950618362345267087221e+03	-3.660770054888842208948296352844e-04	1.448697810473890078535735836951e-04	0.000000000000000000000000000000e+00
-4.815764799950617998547386378050e+03	-3.660908499464381681519353772813e-04	1.457146148105474103406214991807e-04	0.000000000000000000000000000000e+00
-4.815664799950617634749505668879e+03	-3.661047628009847748446758952667e-04	1.465587802634098473636425907785e-04	0.000000000000000000000000000000e+00
-4.815564799950617270951624959707e+03	-3.661187418219131626748175101227e-04	1.474022679829743893986648828331e-04	0.000000000000000000000000000000e+00
-4.815464799950616907153744250536e+03	-3.661327847555289217301721649278e-04	1.482450685525755367834277453909e-04	0.000000000000000000000000000000e+00
-4.815364799950616543355863541365e+03	-3.661468893250844139353183948060e-04	1.490871725620382035309291479663e-04	0.000000000000000000000000000000e+00
-4.815264799950616179557982832193e+03	-3.661610532308097270236257880782e-04	1.499285706078317011429729133098e-04	0.000000000000000000000000000000e+00
-4.815164799950615815760102123022e+03	-3.661752741499443874508001872670e-04	1.507692532932236953186616590372e-04	0.000000000000000000000000000000e+00
-4.815064799950615451962221413851e+03	-3.661895497367693985690806357525e-04	1.516092112284340542426724907088e-04	0.000000000000000000000000000000e+00
-4.814964799950615088164340704679e+03	-3.662038776226401461631743128322e-04	1.524484350307886155583697584959e-04	0.000000000000000000000000000000e+00
-4.814864799950614724366459995508e+03	-3.662182554160196834569518387070e-04	1.532869153248728991308091895718e-04	0.000000000000000000000000000000e+00
-4.814764799950614360568579286337e+03	-3.662326807025128834818805678708e-04	1.541246427426858198097420205031e-04	0.000000000000000000000000000000e+00
-4.814664799950613996770698577166e+03	-3.662471510449010251263268767019e-04	1.549616079237932104572389446773e-04	0.000000000000000000000000000000e+00
-4.814564799950613632972817867994e+03	-3.662616639831769212859446938069e-04	1.557978015154813178702597475933e-04	0.000000000000000000000000000000e+00
-4.814464799950613269174937158823e+03	-3.662762170345808059555847702171e-04	1.566332141729101902830056936011e-04	0.000000000000000000000000000000e+00
-4.814364799950612905377056449652e+03	-3.662908076936368176323988166132e-04	1.574678365592670919743262247792e-04	0.000000000000000000000000000000e+00
-4.814264799950612541579175740480e+03	-3.663054334321899706099212590260e-04	1.583016593459196739296368505734e-04	0.000000000000000000000000000000e+00
-4.814164799950612177781295031309e+03	-3.663200916994438852136717343910e-04	1.591346732125691445028370374359e-04	0.000000000000000000000000000000e+00
-4.814064799950611813983414322138e+03	-3.663347799219989517176265803045e-04	1.599668688474033045529565377763e-04	0.000000000000000000000000000000e+00
-4.813964799950611450185533612967e+03	-3.663494955038912532022110646324e-04	1.607982369472495554757474067742e-04	0.000000000000000000000000000000e+00
-4.813864799950611086387652903795e+03	-3.663642358266319220931606093217e-04	1.616287682177277174998958342300e-04	0.000000000000000000000000000000e+00
-4.813764799950610722589772194624e+03	-3.663789982492473640621200026146e-04	1.624584533734027937731253521392e-04	0.000000000000000000000000000000e+00
-4.813664799950610358791891485453e+03	-3.663937801083198071878943569146e-04	1.632872831379376802381914179918e-04	0.000000000000000000000000000000e+00
-4.813564799950609994994010776281e+03	-3.664085787180286100592208065052e-04	1.641152482442456044583328766961e-04	0.000000000000000000000000000000e+00
-4.813464799950609631196130067110e+03	-3.664233913701921661887350722964e-04	1.649423394346426457578863589148e-04	0.000000000000000000000000000000e+00
-4.813364799950609267398249357939e+03	-3.664382153343102963179156450479e-04	1.657685474610000114174118701627e-04	0.000000000000000000000000000000e+00
-4.813264799950608903600368648767e+03	-3.664530478576073996635487084461e-04	1.665938630848962586587097556290e-04	0.000000000000000000000000000000e+00
-4.813164799950608539802487939596e+03	-3.664678861650761472652793049321e-04	1.674182770777693539995117921748e-04	0.000000000000000000000000000000e+00
-4.813064799950608176004607230425e+03	-3.664827274595216632241401200076e-04	1.682417802210686241879550317790e-04	0.000000000000000000000000000000e+00
-4.812964799950607812206726521254e+03	-3.664975689216064648826010063942e-04	1.690643633064065987168383964345e-04	0.000000000000000000000000000000e+00
-4.812864799950607448408845812082e+03	-3.665124077098959993158133752189e-04	1.698860171357106897075534002184e-04	0.000000000000000000000000000000e+00
-4.812764799950607084610965102911e+03	-3.665272409609046135037235814025e-04	1.707067325213748175839062470871e-04	0.000000000000000000000000000000e+00
-4.812664799950606720813084393740e+03	-3.665420657891423376548156731758e-04	1.715265002864107656953968072955e-04	0.000000000000000000000000000000e+00
-4.812564799950606357015203684568e+03	-3.665568792871620480006145115226e-04	1.723453112645995078354432816781e-04	0.000000000000000000000000000000e+00
-4.812464799950605993217322975397e+03	-3.665716785256074427418182537508e-04	1.731631563006423189191723688296e-04	0.000000000000000000000000000000e+00
-4.812364799950605629419442266226e+03	-3.665864605532615058854084555406e-04	1.739800262503118585561551201479e-04	0.000000000000000000000000000000e+00
-4.812264799950605265621561557055e+03	-3.666012223970954589727377914699e-04	1.747959119806029564675453613631e-04	0.000000000000000000000000000000e+00
-4.812164799950604901823680847883e+03	-3.666159610623185259592471396672e-04	1.756108043698833165880551776539e-04	0.000000000000000000000000000000e+00
-4.812064799950604538025800138712e+03	-3.666306735324282401952689092184e-04	1.764246943080441127477131502133e-04	0.000000000000000000000000000000e+00
-4.811964799950604174227919429541e+03	-3.666453567692611308775907374979e-04	1.772375726966503675131880957139e-04	0.000000000000000000000000000000e+00
-4.811864799950603810430038720369e+03	-3.666600077130443852829744244559e-04	1.780494304490911412937326208095e-04	0.000000000000000000000000000000e+00
-4.811764799950603446632158011198e+03	-3.666746232824476736320007397296e-04	1.788602584907296943420723644991e-04	0.000000000000000000000000000000e+00
-4.811664799950603082834277302027e+03	-3.666892003746359497348694667096e-04	1.796700477590532963895891827022e-04	0.000000000000000000000000000000e+00
-4.811564799950602719036396592855e+03	-3.667037358653225768978511922569e-04	1.804787892038230362815043328339e-04	0.000000000000000000000000000000e+00
-4.811464799950602355238515883684e+03	-3.667182266088231585611512119982e-04	1.812864737872233063514099127289e-04	0.000000000000000000000000000000e+00
-4.811364799950601991440635174513e+03	-3.667326694381100736681855511989e-04	1.820930924840113139008546117026e-04	0.000000000000000000000000000000e+00
-4.811264799950601627642754465342e+03	-3.667470611648672830854001070122e-04	1.828986362816661589980604674111e-04	0.000000000000000000000000000000e+00
-4.811164799950601263844873756170e+03	-3.667613985795460033838277791318e-04	1.837030961805379393816939348483e-04	0.000000000000000000000000000000e+00
-4.811064799950600900046993046999e+03	-3.667756784514209227217318431968e-04	1.845064631939966114191481461049e-04	0.000000000000000000000000000000e+00
-4.810964799950600536249112337828e+03	-3.667898975286469588283355669489e-04	1.853087283485805800142820487508e-04	0.000000000000000000000000000000e+00
-4.810864799950600172451231628656e+03	-3.668040525383165048785294448663e-04	1.861098826841452614101052320805e-04	0.000000000000000000000000000000e+00
-4.810764799950599808653350919485e+03	-3.668181401865174885192077969265e-04	1.869099172540112665207023834313e-04	0.000000000000000000000000000000e+00
-4.810664799950599444855470210314e+03	-3.668321571583918645764743615700e-04	1.877088231251125571581034323643e-04	0.000000000000000000000000000000e+00
-4.810564799950599081057589501143e+03	-3.668461001181947040740427556926e-04	1.885065913781442769985019491941e-04	0.000000000000000000000000000000e+00
-4.810464799950598717259708791971e+03	-3.668599657093538795628318016639e-04	1.893032131077104470232019828302e-04	0.000000000000000000000000000000e+00
-4.810364799950598353461828082800e+03	-3.668737505545304009718643456495e-04	1.900986794224714983292390257930e-04	0.000000000000000000000000000000e+00
-4.810264799950597989663947373629e+03	-3.668874512556791309299264458588e-04	1.908929814452914254692406093028e-04	0.000000000000000000000000000000e+00
-4.810164799950597625866066664457e+03	-3.669010643941104216590731734726e-04	1.916861103133849397912868983695e-04	0.000000000000000000000000000000e+00
-4.810064799950597262068185955286e+03	-3.669145865305519687085689106709e-04	1.924780571784642704130652290928e-04	0.000000000000000000000000000000e+00
-4.809964799950596898270305246115e+03	-3.669280142052115320505656370642e-04	1.932688132068858296707530852743e-04	0.000000000000000000000000000000e+00
-4.809864799950596534472424536943e+03	-3.669413439378400366465415860517e-04	1.940583695797965804123036415163e-04	0.000000000000000000000000000000e+00
-4.809764799950596170674543827772e+03	-3.669545722277953235350433924822e-04	1.948467174932802406604054334949e-04	0.000000000000000000000000000000e+00
-4.809664799950595806876663118601e+03	-3.669676955541065514407317316170e-04	1.956338481585031901198445947188e-04	0.000000000000000000000000000000e+00
-4.809564799950595443078782409430e+03	-3.669807103755390320642959522957e-04	1.964197528018603495798127811511e-04	0.000000000000000000000000000000e+00
-4.809464799950595079280901700258e+03	-3.669936131306598243138894499538e-04	1.972044226651204911100745409414e-04	0.000000000000000000000000000000e+00
-4.809364799950594715483020991087e+03	-3.670064002379035995871081610176e-04	1.979878490055716566773519327072e-04	0.000000000000000000000000000000e+00
-4.809264799950594351685140281916e+03	-3.670190680956394828349242942522e-04	1.987700230961660888707315253399e-04	0.000000000000000000000000000000e+00
-4.809164799950593987887259572744e+03	-3.670316130822381104660545592111e-04	1.995509362256650532068541492592e-04	0.000000000000000000000000000000e+00
-4.809064799950593624089378863573e+03	-3.670440315561395014029577588133e-04	2.003305796987834164896158384295e-04	0.000000000000000000000000000000e+00
-4.808964799950593260291498154402e+03	-3.670563198559213076085927518477e-04	2.011089448363338999092170267247e-04	0.000000000000000000000000000000e+00
-4.808864799950592896493617445230e+03	-3.670684743003678235546971553305e-04	2.018860229753711695108858714676e-04	0.000000000000000000000000000000e+00
-4.808764799950592532695736736059e+03	-3.670804911885394293709350410637e-04	2.026618054693355471928412070426e-04	0.000000000000000000000000000000e+00
-4.808664799950592168897856026888e+03	-3.670923667998426303052394992221e-04	2.034362836881966945992011863709e-04	0.000000000000000000000000000000e+00
-4.808564799950591805099975317717e+03	-3.671040973941006382852414446916e-04	2.042094490185967820168599917707e-04	0.000000000000000000000000000000e+00
-4.808464799950591441302094608545e+03	-3.671156792116246582111105389856e-04	2.049812928639935488521472972678e-04	0.000000000000000000000000000000e+00
-4.808364799950591077504213899374e+03	-3.671271084732855537191564820887e-04	2.057518066448030930569446095291e-04	0.000000000000000000000000000000e+00
-4.808264799950590713706333190203e+03	-3.671383813805861092566251713265e-04	2.065209817985423352941498631452e-04	0.000000000000000000000000000000e+00
-4.808164799950590349908452481031e+03	-3.671494941157339968879069758145e-04	2.072888097799712662627075188126e-04	0.000000000000000000000000000000e+00
-4.808064799950589986110571771860e+03	-3.671604428417151225715053808329e-04	2.080552820612348687619869158638e-04	0.000000000000000000000000000000e+00
-4.807964799950589622312691062689e+03	-3.671712237023677313785263720547e-04	2.088203901320048500207804398343e-04	0.000000000000000000000000000000e+00
-4.807864799950589258514810353518e+03	-3.671818328224568379718195654249e-04	2.095841254996209403454326958283e-04	0.000000000000000000000000000000e+00
-4.807764799950588894716929644346e+03	-3.671922663077493618165314526181e-04	2.103464796892321646629153697461e-04	0.000000000000000000000000000000e+00
-4.807664799950588530919048935175e+03	-3.672025202450898044917448892477e-04	2.111074442439375719628158467600e-04	0.000000000000000000000000000000e+00
-4.807564799950588167121168226004e+03	-3.672125907024764691032048258279e-04	2.118670107249267750039456448263e-04	0.000000000000000000000000000000e+00
-4.807464799950587803323287516832e+03	-3.672224737291381675870216572122e-04	2.126251707116202731805143510968e-04	0.000000000000000000000000000000e+00
-4.807364799950587439525406807661e+03	-3.672321653556116327447866876099e-04	2.133819158018093688124888762658e-04	0.000000000000000000000000000000e+00
-4.807264799950587075727526098490e+03	-3.672416615938192555393393412544e-04	2.141372376117958937005725239544e-04	0.000000000000000000000000000000e+00
-4.807164799950586711929645389318e+03	-3.672509584371476897522723614742e-04	2.148911277765315291053693780299e-04	0.000000000000000000000000000000e+00
-4.807064799950586348131764680147e+03	-3.672600518605266192717628825903e-04	2.156435779497569359911685049624e-04	0.000000000000000000000000000000e+00
-4.806964799950585984333883970976e+03	-3.672689378205084469522501144922e-04	2.163945798041404244838048498423e-04	0.000000000000000000000000000000e+00
-4.806864799950585620536003261805e+03	-3.672776122553482545246561485897e-04	2.171441250314165420133571959838e-04	0.000000000000000000000000000000e+00
-4.806764799950585256738122552633e+03	-3.672860710850844672380188793426e-04	2.178922053425241464608141939152e-04	0.000000000000000000000000000000e+00
-4.806664799950584892940241843462e+03	-3.672943102116198979718852957177e-04	2.186388124677442624643058932676e-04	0.000000000000000000000000000000e+00
-4.806564799950584529142361134291e+03	-3.673023255188035502902255124980e-04	2.193839381568376124646835290122e-04	0.000000000000000000000000000000e+00
-4.806464799950584165344480425119e+03	-3.673101128725127467559985472434e-04	2.201275741791818224904475620463e-04	0.000000000000000000000000000000e+00
-4.806364799950583801546599715948e+03	-3.673176681207360703973474613804e-04	2.208697123239083297870782862660e-04	0.000000000000000000000000000000e+00
-4.806264799950583437748719006777e+03	-3.673249870936565230142289983917e-04	2.216103444000389109756060657119e-04	0.000000000000000000000000000000e+00
-4.806164799950583073950838297606e+03	-3.673320656037353882164553375844e-04	2.223494622366219662656927624766e-04	0.000000000000000000000000000000e+00
-4.806064799950582710152957588434e+03	-3.673388994457966365628220906103e-04	2.230870576828683428827898582725e-04	0.000000000000000000000000000000e+00
-4.805964799950582346355076879263e+03	-3.673454843971118728013225407381e-04	2.238231226082869958649707031739e-04	0.000000000000000000000000000000e+00
-4.805864799950581982557196170092e+03	-3.673518162174856625801222520522e-04	2.245576489028202151788937701582e-04	0.000000000000000000000000000000e+00
-4.805764799950581618759315460920e+03	-3.673578906493416723101630427806e-04	2.252906284769785004700598518568e-04	0.000000000000000000000000000000e+00
-4.805664799950581254961434751749e+03	-3.673637034178090800783100799976e-04	2.260220532619751376574718237933e-04	0.000000000000000000000000000000e+00
-4.805564799950580891163554042578e+03	-3.673692502308096370818024656302e-04	2.267519152098604231625883498324e-04	0.000000000000000000000000000000e+00
-4.805464799950580527365673333406e+03	-3.673745267791451627435728166660e-04	2.274802062936555086675172177024e-04	0.000000000000000000000000000000e+00
-4.805364799950580163567792624235e+03	-3.673795287365857445589789609386e-04	2.282069185074859748226655531411e-04	0.000000000000000000000000000000e+00
-4.805264799950579799769911915064e+03	-3.673842517599582089930787542897e-04	2.289320438667149712735210398407e-04	0.000000000000000000000000000000e+00
-4.805164799950579435972031205893e+03	-3.673886914892354597396428861344e-04	2.296555744080760585318357058782e-04	0.000000000000000000000000000000e+00
-4.805064799950579072174150496721e+03	-3.673928435476258701902763093017e-04	2.303775021898056703760493402200e-04	0.000000000000000000000000000000e+00
-4.804964799950578708376269787550e+03	-3.673967035416636516854949068289e-04	2.310978192917751696758982271618e-04	0.000000000000000000000000000000e+00
-4.804864799950578344578389078379e+03	-3.674002670612994928163452801329e-04	2.318165178156226331664807593924e-04	0.000000000000000000000000000000e+00
-4.804764799950577980780508369207e+03	-3.674035296799916866170021556570e-04	2.325335898848842567515626811314e-04	0.000000000000000000000000000000e+00
-4.804664799950577616982627660036e+03	-3.674064869547979624887779070974e-04	2.332490276451252729159047127894e-04	0.000000000000000000000000000000e+00
-4.804564799950577253184746950865e+03	-3.674091344264676433847838232793e-04	2.339628232640706784022099906650e-04	0.000000000000000000000000000000e+00
-4.804464799950576889386866241693e+03	-3.674114676195343993057862430618e-04	2.346749689317354739970938881655e-04	0.000000000000000000000000000000e+00
-4.804364799950576525588985532522e+03	-3.674134820424095428971489329939e-04	2.353854568605544977412391549620e-04	0.000000000000000000000000000000e+00
-4.804264799950576161791104823351e+03	-3.674151731874757045165358348981e-04	2.360942792855120141940622469079e-04	0.000000000000000000000000000000e+00
-4.804164799950575797993224114180e+03	-3.674165365311811578229173047561e-04	2.368014284642707344922391010655e-04	0.000000000000000000000000000000e+00
-4.804064799950575434195343405008e+03	-3.674175675341346874666625943462e-04	2.375068966773007279880136621841e-04	0.000000000000000000000000000000e+00
-4.803964799950575070397462695837e+03	-3.674182616412006194099582057078e-04	2.382106762280076020510399814611e-04	0.000000000000000000000000000000e+00
-4.803864799950574706599581986666e+03	-3.674186142815947728190728582831e-04	2.389127594428606005550613788913e-04	0.000000000000000000000000000000e+00
-4.803764799950574342801701277494e+03	-3.674186208689807914273828259866e-04	2.396131386715200789483404264502e-04	0.000000000000000000000000000000e+00
-4.803664799950573979003820568323e+03	-3.674182768015666917388317713744e-04	2.403118062869647624836544341775e-04	0.000000000000000000000000000000e+00
-4.803564799950573615205939859152e+03	-3.674175774622023870133458167686e-04	2.410087546856184894522590056454e-04	0.000000000000000000000000000000e+00
-4.803464799950573251408059149981e+03	-3.674165182184772112522486153807e-04	2.417039762874766291571998477750e-04	0.000000000000000000000000000000e+00
-4.803364799950572887610178440809e+03	-3.674150944228184189656316593897e-04	2.423974635362320119956469621769e-04	0.000000000000000000000000000000e+00
-4.803264799950572523812297731638e+03	-3.674133014125897391498332122950e-04	2.430892088994005071755227787023e-04	0.000000000000000000000000000000e+00
-4.803164799950572160014417022467e+03	-3.674111345101906882064379811226e-04	2.437792048684462751714785433421e-04	0.000000000000000000000000000000e+00
-4.803064799950571796216536313295e+03	-3.674085890231562623320371585578e-04	2.444674439589064238696758391001e-04	0.000000000000000000000000000000e+00
-4.802964799950571432418655604124e+03	-3.674056602442572804292919563807e-04	2.451539187105153394519163612131e-04	0.000000000000000000000000000000e+00
-4.802864799950571068620774894953e+03	-3.674023434516008896483230117269e-04	2.458386216873288004393371952716e-04	0.000000000000000000000000000000e+00
-4.802764799950570704822894185781e+03	-3.673986339087318298696205332021e-04	2.465215454778472243743681069361e-04	0.000000000000000000000000000000e+00
-4.802664799950570341025013476610e+03	-3.673945268647341318678234411976e-04	2.472026826951388873976345195160e-04	0.000000000000000000000000000000e+00
-4.802564799950569977227132767439e+03	-3.673900175543332491563675024082e-04	2.478820259769627101439914973469e-04	0.000000000000000000000000000000e+00
-4.802464799950569613429252058268e+03	-3.673851011979985693028938342763e-04	2.485595679858902304869283650390e-04	0.000000000000000000000000000000e+00
-4.802364799950569249631371349096e+03	-3.673797730020465757659609007391e-04	2.492353014094275762829733267267e-04	0.000000000000000000000000000000e+00
-4.802264799950568885833490639925e+03	-3.673740281587444434126255021766e-04	2.499092189601368960150118425645e-04	0.000000000000000000000000000000e+00
-4.802164799950568522035609930754e+03	-3.673678618464140677168927595631e-04	2.505813133757571931244101381964e-04	0.000000000000000000000000000000e+00
-4.802064799950568158237729221582e+03	-3.673612692295364734289264685430e-04	2.512515774193248350824869685738e-04	0.000000000000000000000000000000e+00
-4.801964799950567794439848512411e+03	-3.673542454588568195554543205361e-04	2.519200038792936829912250118468e-04	0.000000000000000000000000000000e+00
-4.801864799950567430641967803240e+03	-3.673467856714899464412593665941e-04	2.525865855696546790828960205033e-04	0.000000000000000000000000000000e+00
-4.801764799950567066844087094069e+03	-3.673388849910261939012146026329e-04	2.532513153300550547489256025813e-04	0.000000000000000000000000000000e+00
-4.801664799950566703046206384897e+03	-3.673305385276377072432951731429e-04	2.539141860259170506777803844045e-04	0.000000000000000000000000000000e+00
-4.801564799950566339248325675726e+03	-3.673217413781853396027854419259e-04	2.545751905485562033119861791164e-04	0.000000000000000000000000000000e+00
-4.801464799950565975450444966555e+03	-3.673124886263258795371378084837e-04	2.552343218152991976242771610117e-04	0.000000000000000000000000000000e+00
-4.801364799950565611652564257383e+03	-3.673027753426198749320263914342e-04	2.558915727696012862128760456670e-04	0.000000000000000000000000000000e+00
-4.801264799950565247854683548212e+03	-3.672925965846396737478352090278e-04	2.565469363811631120855794030433e-04	0.000000000000000000000000000000e+00
-4.801164799950564884056802839041e+03	-3.672819473970782779177757237932e-04	2.572004056460473146034084734879e-04	0.000000000000000000000000000000e+00
-4.801064799950564520258922129869e+03	-3.672708228118581430358957629068e-04	2.578519735867943222726306196080e-04	0.000000000000000000000000000000e+00
-4.800964799950564156461041420698e+03	-3.672592178482410622472609240674e-04	2.585016332525381455367807781442e-04	0.000000000000000000000000000000e+00
-4.800864799950563792663160711527e+03	-3.672471275129378332977014842697e-04	2.591493777191213022069449234408e-04	0.000000000000000000000000000000e+00
-4.800764799950563428865280002356e+03	-3.672345468002189013655145455317e-04	2.597952000892094718415004095391e-04	0.000000000000000000000000000000e+00
-4.800664799950563065067399293184e+03	-3.672214706920251103133834291725e-04	2.604390934924056080247700695196e-04	0.000000000000000000000000000000e+00
-4.800564799950562701269518584013e+03	-3.672078941580791586717091856684e-04	2.610810510853636169648073206417e-04	0.000000000000000000000000000000e+00
-4.800464799950562337471637874842e+03	-3.671938121559971640421593530590e-04	2.617210660519015482002036510067e-04	0.000000000000000000000000000000e+00
-4.800364799950561973673757165670e+03	-3.671792196314009864427374552065e-04	2.623591316031142432058098634684e-04	0.000000000000000000000000000000e+00
-4.800264799950561609875876456499e+03	-3.671641115180307684932869971561e-04	2.629952409774856587378055738924e-04	0.000000000000000000000000000000e+00
-4.800164799950561246077995747328e+03	-3.671484827378580177020817032485e-04	2.636293874410005938675738423882e-04	0.000000000000000000000000000000e+00
-4.800064799950560882280115038157e+03	-3.671323282011990682231761251586e-04	2.642615642872558207043809375136e-04	0.000000000000000000000000000000e+00
-4.799964799950560518482234328985e+03	-3.671156428068290847148424926871e-04	2.648917648375710524877302276536e-04	0.000000000000000000000000000000e+00
-4.799864799950560154684353619814e+03	-3.670984214420962288283334373773e-04	2.655199824410990985280867082707e-04	0.000000000000000000000000000000e+00
-4.799764799950559790886472910643e+03	-3.670806589830365846381654559849e-04	2.661462104749356396768411592291e-04	0.000000000000000000000000000000e+00
-4.799664799950559427088592201471e+03	-3.670623502944891924926196224988e-04	2.667704423442286243255139321917e-04	0.000000000000000000000000000000e+00
-4.799564799950559063290711492300e+03	-3.670434902302117333855457914638e-04	2.673926714822868512533293738898e-04	0.000000000000000000000000000000e+00
-4.799464799950558699492830783129e+03	-3.670240736329965385888185469554e-04	2.680128913506886066848988736666e-04	0.000000000000000000000000000000e+00
-4.799364799950558335694950073957e+03	-3.670040953347869245454448972055e-04	2.686310954393891087255141769674e-04	0.000000000000000000000000000000e+00
-4.799264799950557971897069364786e+03	-3.669835501567941240738668362553e-04	2.692472772668280060065493231036e-04	0.000000000000000000000000000000e+00
-4.799164799950557608099188655615e+03	-3.669624329096145970430242755356e-04	2.698614303800360631792332188894e-04	0.000000000000000000000000000000e+00
-4.799064799950557244301307946444e+03	-3.669407383933475036777438482716e-04	2.704735483547415211477704666265e-04	0.000000000000000000000000000000e+00
-4.798964799950556880503427237272e+03	-3.669184613977128825955398294667e-04	2.710836247954758067811587007867e-04	0.000000000000000000000000000000e+00
-4.798864799950556516705546528101e+03	-3.668955967021701541040668015370e-04	2.716916533356787005239196819417e-04	0.000000000000000000000000000000e+00
-4.798764799950556152907665818930e+03	-3.668721390760368945491154413219e-04	2.722976276378032329562872693174e-04	0.000000000000000000000000000000e+00
-4.798664799950555789109785109758e+03	-3.668480832786082069738031741224e-04	2.729015413934197682027660292192e-04	0.000000000000000000000000000000e+00
-4.798564799950555425311904400587e+03	-3.668234240592762544080907005650e-04	2.735033883233198162901467220820e-04	0.000000000000000000000000000000e+00
-4.798464799950555061514023691416e+03	-3.667981561576503894694933904930e-04	2.741031621776190323538924253910e-04	0.000000000000000000000000000000e+00
-4.798364799950554697716142982244e+03	-3.667722743036776634345530467840e-04	2.747008567358599990040901595023e-04	0.000000000000000000000000000000e+00
-4.798264799950554333918262273073e+03	-3.667457732177635521507441662692e-04	2.752964658071143581700990221606e-04	0.000000000000000000000000000000e+00
-4.798164799950553970120381563902e+03	-3.667186476108932240494664434038e-04	2.758899832300842924238948317139e-04	0.000000000000000000000000000000e+00
-4.798064799950553606322500854731e+03	-3.666908921847532418399062681402e-04	2.764814028732036810427630246778e-04	0.000000000000000000000000000000e+00
-4.797964799950553242524620145559e+03	-3.666625016318534268332240966259e-04	2.770707186347385513405794377206e-04	0.000000000000000000000000000000e+00
-4.797864799950552878726739436388e+03	-3.666334706356493195779366889298e-04	2.776579244428871505283307197232e-04	0.000000000000000000000000000000e+00
-4.797764799950552514928858727217e+03	-3.666037938706648573357338438683e-04	2.782430142558793670533312525350e-04	0.000000000000000000000000000000e+00
-4.797664799950552151130978018045e+03	-3.665734660026155936583813765850e-04	2.788259820620755556272452047040e-04	0.000000000000000000000000000000e+00
-4.797564799950551787333097308874e+03	-3.665424816885321890151672175051e-04	2.794068218800650369934568395536e-04	0.000000000000000000000000000000e+00
-4.797464799950551423535216599703e+03	-3.665108355768842266809992569421e-04	2.799855277587637845428114591328e-04	0.000000000000000000000000000000e+00
-4.797364799950551059737335890532e+03	-3.664785223077044623053721839057e-04	2.805620937775118940889218510648e-04	0.000000000000000000000000000000e+00
-4.797264799950550695939455181360e+03	-3.664455365127135071622033191119e-04	2.811365140461701862817367469916e-04	0.000000000000000000000000000000e+00
-4.797164799950550332141574472189e+03	-3.664118728154447282401029450938e-04	2.817087827052163211301316625423e-04	0.000000000000000000000000000000e+00
-4.797064799950549968343693763018e+03	-3.663775258313696904337308790645e-04	2.822788939258405872638479916503e-04	0.000000000000000000000000000000e+00
-4.796964799950549604545813053846e+03	-3.663424901680236529452616700553e-04	2.828468419100408238336941124658e-04	0.000000000000000000000000000000e+00
-4.796864799950549240747932344675e+03	-3.663067604251318246273705359073e-04	2.834126208907170713612033718931e-04	0.000000000000000000000000000000e+00
-4.796764799950548876950051635504e+03	-3.662703311947356735363279245377e-04	2.839762251317653552265540817245e-04	0.000000000000000000000000000000e+00
-4.796664799950548513152170926332e+03	-3.662331970613197243760716936833e-04	2.845376489281713065261636419478e-04	0.000000000000000000000000000000e+00
-4.796564799950548149354290217161e+03	-3.661953526019386269928224120207e-04	2.850968866061028613584360513755e-04	0.000000000000000000000000000000e+00
-4.796464799950547785556409507990e+03	-3.661567923863445501303504059365e-04	2.856539325230024180084231755217e-04	0.000000000000000000000000000000e+00
-4.796364799950547421758528798819e+03	-3.661175109771151714964376733263e-04	2.862087810676787230819428931028e-04	0.000000000000000000000000000000e+00
-4.796264799950547057960648089647e+03	-3.660775029297816136192311731179e-04	2.867614266603979986981765026854e-04	0.000000000000000000000000000000e+00
-4.796164799950546694162767380476e+03	-3.660367627929570844350082303720e-04	2.873118637529743107407453894808e-04	0.000000000000000000000000000000e+00
-4.796064799950546330364886671305e+03	-3.659952851084656262961591899341e-04	2.878600868288597202683531950385e-04	0.000000000000000000000000000000e+00
-4.795964799950545966567005962133e+03	-3.659530644114711902398218157373e-04	2.884060904032336759839072470868e-04	0.000000000000000000000000000000e+00
-4.795864799950545602769125252962e+03	-3.659100952306071981474933085821e-04	2.889498690230918103924451223463e-04	0.000000000000000000000000000000e+00
-4.795764799950545238971244543791e+03	-3.658663720881064301652940695675e-04	2.894914172673341938579749665905e-04	0.000000000000000000000000000000e+00
-4.795664799950544875173363834620e+03	-3.658218894999310205444487120729e-04	2.900307297468529923491209476794e-04	0.000000000000000000000000000000e+00
-4.795564799950544511375483125448e+03	-3.657766419759029955828533164919e-04	2.905678011046196372937910901157e-04	0.000000000000000000000000000000e+00
-4.795464799950544147577602416277e+03	-3.657306240198350826171858063418e-04	2.911026260157711822822157454738e-04	0.000000000000000000000000000000e+00
-4.795364799950543783779721707106e+03	-3.656838301296617358554508214752e-04	2.916351991876963887194429414507e-04	0.000000000000000000000000000000e+00
-4.795264799950543419981840997934e+03	-3.656362547975706501005022097672e-04	2.921655153601209441160957425154e-04	0.000000000000000000000000000000e+00
-4.795164799950543056183960288763e+03	-3.655878925101343828937827673542e-04	2.926935693051922466982606163555e-04	0.000000000000000000000000000000e+00
-4.795064799950542692386079579592e+03	-3.655387377484425187601502216239e-04	2.932193558275634852859636847455e-04	0.000000000000000000000000000000e+00
-4.794964799950542328588198870420e+03	-3.654887849882339418729204627567e-04	2.937428697644772854907779802147e-04	0.000000000000000000000000000000e+00
-4.794864799950541964790318161249e+03	-3.654380287000295423997797694682e-04	2.942641059858486511820185871358e-04	0.000000000000000000000000000000e+00
-4.794764799950541600992437452078e+03	-3.653864633492651396891315318527e-04	2.947830593943472012215256672363e-04	0.000000000000000000000000000000e+00
-4.794664799950541237194556742907e+03	-3.653340833964248391373119684289e-04	2.952997249254790809377957394588e-04	0.000000000000000000000000000000e+00
-4.794564799950540873396676033735e+03	-3.652808832971744432659144674602e-04	2.958140975476680604484835956924e-04	0.000000000000000000000000000000e+00
-4.794464799950540509598795324564e+03	-3.652268575024954049002001710278e-04	2.963261722623359824616007252018e-04	0.000000000000000000000000000000e+00
-4.794364799950540145800914615393e+03	-3.651720004588190513980516804793e-04	2.968359441039828848160619934049e-04	0.000000000000000000000000000000e+00
-4.794264799950539782003033906221e+03	-3.651163066081609172991440104283e-04	2.973434081402662014503857079717e-04	0.000000000000000000000000000000e+00
-4.794164799950539418205153197050e+03	-3.650597703882554564448759126805e-04	2.978485594720795839006333149968e-04	0.000000000000000000000000000000e+00
-4.794064799950539054407272487879e+03	-3.650023862326911335690615700855e-04	2.983513932336309638568283553184e-04	0.000000000000000000000000000000e+00
-4.793964799950538690609391778708e+03	-3.649441485710457327290567874911e-04	2.988519045925200736182891780857e-04	0.000000000000000000000000000000e+00
-4.793864799950538326811511069536e+03	-3.648850518290218283672110555216e-04	2.993500887498153160276581630228e-04	0.000000000000000000000000000000e+00
-4.793764799950537963013630360365e+03	-3.648250904285827442632972328340e-04	2.998459409401300923038446999414e-04	0.000000000000000000000000000000e+00
-4.793664799950537599215749651194e+03	-3.647642587880886751172671012000e-04	3.003394564316983709334474283992e-04	0.000000000000000000000000000000e+00
-4.793564799950537235417868942022e+03	-3.647025513224329707623327934130e-04	3.008306305264498770914161074330e-04	0.000000000000000000000000000000e+00
-4.793464799950536871619988232851e+03	-3.646399624431789082690258396724e-04	3.013194585600843604898668726122e-04	0.000000000000000000000000000000e+00
-4.793364799950536507822107523680e+03	-3.645764865586966266795820867941e-04	3.018059359021454295460284988906e-04	0.000000000000000000000000000000e+00
-4.793264799950536144024226814508e+03	-3.645121180743003327928697387961e-04	3.022900579560937350288851721558e-04	0.000000000000000000000000000000e+00
-4.793164799950535780226346105337e+03	-3.644468513923856695796432703105e-04	3.027718201593796116047330180265e-04	0.000000000000000000000000000000e+00
-4.793064799950535416428465396166e+03	-3.643806809125674640685577099219e-04	3.032512179835147436007813936953e-04	0.000000000000000000000000000000e+00
-4.792964799950535052630584686995e+03	-3.643136010318177462827260448819e-04	3.037282469341437765586455554967e-04	0.000000000000000000000000000000e+00
-4.792864799950534688832703977823e+03	-3.642456061446039850167111229240e-04	3.042029025511146277452323438695e-04	0.000000000000000000000000000000e+00
-4.792764799950534325034823268652e+03	-3.641766906430274862438434269052e-04	3.046751804085488508737344925947e-04	0.000000000000000000000000000000e+00
-4.792664799950533961236942559481e+03	-3.641068489169621167841905950979e-04	3.051450761149106997820179554282e-04	0.000000000000000000000000000000e+00
-4.792564799950533597439061850309e+03	-3.640360753541932990230700628587e-04	3.056125853130760836907919841821e-04	0.000000000000000000000000000000e+00
-4.792464799950533233641181141138e+03	-3.639643643405572224699962013972e-04	3.060777036804007093101498426790e-04	0.000000000000000000000000000000e+00
-4.792364799950532869843300431967e+03	-3.638917102600802179479533293716e-04	3.065404269287874097944801565774e-04	0.000000000000000000000000000000e+00
-4.792264799950532506045419722795e+03	-3.638181074951185654635377186850e-04	3.070007508047530942266178932698e-04	0.000000000000000000000000000000e+00
-4.792164799950532142247539013624e+03	-3.637435504264981936568823517320e-04	3.074586710894948297402573533788e-04	0.000000000000000000000000000000e+00
-4.792064799950531778449658304453e+03	-3.636680334336550297728851699475e-04	3.079141835989554899614961680498e-04	0.000000000000000000000000000000e+00
-4.791964799950531414651777595282e+03	-3.635915508947752412122200738054e-04	3.083672841838886445088585563923e-04	0.000000000000000000000000000000e+00
-4.791864799950531050853896886110e+03	-3.635140971869358565531082927436e-04	3.088179687299227979720150916165e-04	0.000000000000000000000000000000e+00
-4.791764799950530687056016176939e+03	-3.634356666862455492034156279146e-04	3.092662331576249783691989758694e-04	0.000000000000000000000000000000e+00
-4.791664799950530323258135467768e+03	-3.633562537679856921032928163129e-04	3.097120734225637292934274480416e-04	0.000000000000000000000000000000e+00
-4.791564799950529959460254758596e+03	-3.632758528067516292682503920020e-04	3.101554855153713973273110759976e-04	0.000000000000000000000000000000e+00
-4.791464799950529595662374049425e+03	-3.631944581765940557524507958931e-04	3.105964654618058231466681817778e-04	0.000000000000000000000000000000e+00
-4.791364799950529231864493340254e+03	-3.631120642511607228726522311746e-04	3.110350093228112736826185269479e-04	0.000000000000000000000000000000e+00
-4.791264799950528868066612631083e+03	-3.630286654038383060624783915671e-04	3.114711131945788321825907551954e-04	0.000000000000000000000000000000e+00
-4.791164799950528504268731921911e+03	-3.629442560078944353570140624043e-04	3.119047732086061377500263436247e-04	0.000000000000000000000000000000e+00
-4.791064799950528140470851212740e+03	-3.628588304366201053481610916407e-04	3.123359855317563117324541899222e-04	0.000000000000000000000000000000e+00
-4.790964799950527776672970503569e+03	-3.627723830634720309298857365832e-04	3.127647463663163962185875810462e-04	0.000000000000000000000000000000e+00
-4.790864799950527412875089794397e+03	-3.626849082622152198839005077247e-04	3.131910519500550335939004220620e-04	0.000000000000000000000000000000e+00
-4.790764799950527049077209085226e+03	-3.625964004070661417765408796043e-04	3.136148985562795497850085979508e-04	0.000000000000000000000000000000e+00
-4.790664799950526685279328376055e+03	-3.625068538728354089646643831912e-04	3.140362824938923327726392198400e-04	0.000000000000000000000000000000e+00
-4.790564799950526321481447666883e+03	-3.624162630350713249632876866713e-04	3.144552001074465063731877556563e-04	0.000000000000000000000000000000e+00
-4.790464799950525957683566957712e+03	-3.623246222702030533424633063078e-04	3.148716477772010077090802937505e-04	0.000000000000000000000000000000e+00
-4.790364799950525593885686248541e+03	-3.622319259556844371454598086046e-04	3.152856219191750141578323152203e-04	0.000000000000000000000000000000e+00
-4.790264799950525230087805539370e+03	-3.621381684701375472563988910935e-04	3.156971189852016113595867263797e-04	0.000000000000000000000000000000e+00
-4.790164799950524866289924830198e+03	-3.620433441934968812891959544231e-04	3.161061354629808107033483999260e-04	0.000000000000000000000000000000e+00
-4.790064799950524502492044121027e+03	-3.619474475071532372158489287983e-04	3.165126678761320247121324733541e-04	0.000000000000000000000000000000e+00
-4.789964799950524138694163411856e+03	-3.618504727940981833059219674453e-04	3.169167127842456208562660346928e-04	0.000000000000000000000000000000e+00
-4.789864799950523774896282702684e+03	-3.617524144390684196458118915274e-04	3.173182667829340958959294383135e-04	0.000000000000000000000000000000e+00
-4.789764799950523411098401993513e+03	-3.616532668286904649186663807114e-04	3.177173265038823286518510080612e-04	0.000000000000000000000000000000e+00
-4.789664799950523047300521284342e+03	-3.615530243516253431843021637349e-04	3.181138886148973448850241219077e-04	0.000000000000000000000000000000e+00
-4.789564799950522683502640575171e+03	-3.614516813987136501298835788987e-04	3.185079498199572148146863082019e-04	0.000000000000000000000000000000e+00
-4.789464799950522319704759865999e+03	-3.613492323631204566902752617352e-04	3.188995068592594085352120991672e-04	0.000000000000000000000000000000e+00
-4.789364799950521955906879156828e+03	-3.612456716404807005593724511527e-04	3.192885565092684467015937688217e-04	0.000000000000000000000000000000e+00
-4.789264799950521592108998447657e+03	-3.611409936290444692812140470295e-04	3.196750955827628464835099553198e-04	0.000000000000000000000000000000e+00
-4.789164799950521228311117738485e+03	-3.610351927298226628118560377345e-04	3.200591209288814712081994162673e-04	0.000000000000000000000000000000e+00
-4.789064799950520864513237029314e+03	-3.609282633467324934509190548226e-04	3.204406294331689042213795470815e-04	0.000000000000000000000000000000e+00
-4.788964799950520500715356320143e+03	-3.608201998867434194540049219313e-04	3.208196180176206601178390265261e-04	0.000000000000000000000000000000e+00
-4.788864799950520136917475610971e+03	-3.607109967600230244350045794022e-04	3.211960836407270949294234796412e-04	0.000000000000000000000000000000e+00
-4.788764799950519773119594901800e+03	-3.606006483800831136088405060036e-04	3.215700232975172078928038921219e-04	0.000000000000000000000000000000e+00
-4.788664799950519409321714192629e+03	-3.604891491639259184544263892036e-04	3.219414340196013590150725391936e-04	0.000000000000000000000000000000e+00
-4.788564799950519045523833483458e+03	-3.603764935321904097978440439931e-04	3.223103128752133361180354231834e-04	0.000000000000000000000000000000e+00
-4.788464799950518681725952774286e+03	-3.602626759092988277359548288103e-04	3.226766569692519882016357168908e-04	0.000000000000000000000000000000e+00
-4.788364799950518317928072065115e+03	-3.601476907236031031397938129146e-04	3.230404634433219372355305942790e-04	0.000000000000000000000000000000e+00
-4.788264799950517954130191355944e+03	-3.600315324075317128388329379618e-04	3.234017294757736936394731941391e-04	0.000000000000000000000000000000e+00
-4.788164799950517590332310646772e+03	-3.599141953977364263850269310296e-04	3.237604522817429044019565953505e-04	0.000000000000000000000000000000e+00
-4.788064799950517226534429937601e+03	-3.597956741352391070269678419180e-04	3.241166291131891675179887979397e-04	0.000000000000000000000000000000e+00
-4.787964799950516862736549228430e+03	-3.596759630655788921547999503758e-04	3.244702572589340874853469642858e-04	0.000000000000000000000000000000e+00
-4.787864799950516498938668519258e+03	-3.595550566389593195350260490528e-04	3.248213340446984634390936719228e-04	0.000000000000000000000000000000e+00
-4.787764799950516135140787810087e+03	-3.594329493103953451250964779007e-04	3.251698568331389351850069235894e-04	0.000000000000000000000000000000e+00
-4.787664799950515771342907100916e+03	-3.593096355398609571991930256019e-04	3.255158230238838702914894174256e-04	0.000000000000000000000000000000e+00
-4.787564799950515407545026391745e+03	-3.591851097924364110032524610716e-04	3.258592300535686006601743258670e-04	0.000000000000000000000000000000e+00
-4.787464799950515043747145682573e+03	-3.590593665384557886706418106115e-04	3.262000753958700085752275832363e-04	0.000000000000000000000000000000e+00
-4.787364799950514679949264973402e+03	-3.589324002536546133479422593382e-04	3.265383565615401369706949363803e-04	0.000000000000000000000000000000e+00
-4.787264799950514316151384264231e+03	-3.588042054193175175308416768871e-04	3.268740710984394744371972496566e-04	0.000000000000000000000000000000e+00
-4.787164799950513952353503555059e+03	-3.586747765224260198202443916671e-04	3.272072165915693186567791972408e-04	0.000000000000000000000000000000e+00
-4.787064799950513588555622845888e+03	-3.585441080558064100985982136649e-04	3.275377906631034351063458398556e-04	0.000000000000000000000000000000e+00
-4.786964799950513224757742136717e+03	-3.584121945182775804961128329751e-04	3.278657909724190110296870859230e-04	0.000000000000000000000000000000e+00
-4.786864799950512860959861427546e+03	-3.582790304147992358277385882559e-04	3.281912152161271215185245342383e-04	0.000000000000000000000000000000e+00
-4.786764799950512497161980718374e+03	-3.581446102566196703492762409837e-04	3.285140611281021113913858311406e-04	0.000000000000000000000000000000e+00
-4.786664799950512133364100009203e+03	-3.580089285614241408246816167349e-04	3.288343264795105976017186577565e-04	0.000000000000000000000000000000e+00
-4.786564799950511769566219300032e+03	-3.578719798534829685428271250913e-04	3.291520090788396042842667288397e-04	0.000000000000000000000000000000e+00
-4.786464799950511405768338590860e+03	-3.577337586637998581746977766471e-04	3.294671067719239930700336760339e-04	0.000000000000000000000000000000e+00
-4.786364799950511041970457881689e+03	-3.575942595302601082103699514647e-04	3.297796174419733513001606883819e-04	0.000000000000000000000000000000e+00
-4.786264799950510678172577172518e+03	-3.574534769977790924465332889071e-04	3.300895390095977960376316673319e-04	0.000000000000000000000000000000e+00
-4.786164799950510314374696463346e+03	-3.573114056184506330537953289195e-04	3.303968694328335070284352603665e-04	0.000000000000000000000000000000e+00
-4.786064799950509950576815754175e+03	-3.571680399516955362743120261371e-04	3.307016067071673380908802819533e-04	0.000000000000000000000000000000e+00
-4.785964799950509586778935045004e+03	-3.570233745644099654890923911665e-04	3.310037488655606153532817703677e-04	0.000000000000000000000000000000e+00
-4.785864799950509222981054335833e+03	-3.568774040311142479661721260698e-04	3.313032939784723391804521774873e-04	0.000000000000000000000000000000e+00
-4.785764799950508859183173626661e+03	-3.567301229341011937178096413703e-04	3.316002401538818439991063158345e-04	0.000000000000000000000000000000e+00
-4.785664799950508495385292917490e+03	-3.565815258635849564587683158123e-04	3.318945855373103197109851958402e-04	0.000000000000000000000000000000e+00
-4.785564799950508131587412208319e+03	-3.564316074178495150938383861927e-04	3.321863283118420620554367417299e-04	0.000000000000000000000000000000e+00
-4.785464799950507767789531499147e+03	-3.562803622033975888862278313951e-04	3.324754666981446929799326461819e-04	0.000000000000000000000000000000e+00
-4.785364799950507403991650789976e+03	-3.561277848350991189450842622222e-04	3.327619989544887846993903579573e-04	0.000000000000000000000000000000e+00
-4.785264799950507040193770080805e+03	-3.559738699363401291837771811544e-04	3.330459233767669416544088267784e-04	0.000000000000000000000000000000e+00
-4.785164799950506676395889371634e+03	-3.558186121391715872781802421088e-04	3.333272382985117440572231384266e-04	0.000000000000000000000000000000e+00
-4.785064799950506312598008662462e+03	-3.556620060844579945744103888217e-04	3.336059420909133119668987799145e-04	0.000000000000000000000000000000e+00
-4.784964799950505948800127953291e+03	-3.555040464220262470471101146074e-04	3.338820331628361646331137890797e-04	0.000000000000000000000000000000e+00
-4.784864799950505585002247244120e+03	-3.553447278108144962577297221173e-04	3.341555099608351040579856672252e-04	0.000000000000000000000000000000e+00
-4.784764799950505221204366534948e+03	-3.551840449190209561027009588230e-04	3.344263709691705564568120490065e-04	0.000000000000000000000000000000e+00
-4.784664799950504857406485825777e+03	-3.550219924242526553515020282248e-04	3.346946147098232631975078810171e-04	0.000000000000000000000000000000e+00
-4.784564799950504493608605116606e+03	-3.548585650136741901847226010602e-04	3.349602397425081043783046119700e-04	0.000000000000000000000000000000e+00
-4.784464799950504129810724407434e+03	-3.546937573841567477826719478884e-04	3.352232446646871092538200187505e-04	0.000000000000000000000000000000e+00
-4.784364799950503766012843698263e+03	-3.545275642424266420230094531973e-04	3.354836281115821414004762868188e-04	0.000000000000000000000000000000e+00
-4.784264799950503402214962989092e+03	-3.543599803052143912794613722639e-04	3.357413887561864454696369808318e-04	0.000000000000000000000000000000e+00
-4.784164799950503038417082279921e+03	-3.541910002994031999093427209857e-04	3.359965253092756518396577725127e-04	0.000000000000000000000000000000e+00
-4.784064799950502674619201570749e+03	-3.540206189621779818421654084659e-04	3.362490365194180765365250529442e-04	0.000000000000000000000000000000e+00
-4.783964799950502310821320861578e+03	-3.538488310411739504873773753957e-04	3.364989211729842080028651807311e-04	0.000000000000000000000000000000e+00
-4.783864799950501947023440152407e+03	-3.536756312946253712724276052626e-04	3.367461780941555975557588631375e-04	0.000000000000000000000000000000e+00
-4.783764799950501583225559443235e+03	-3.535010144915143683909397598342e-04	3.369908061449328824828175488193e-04	0.000000000000000000000000000000e+00
-4.783664799950501219427678734064e+03	-3.533249754117194062902340689902e-04	3.372328042251432128270649535295e-04	0.000000000000000000000000000000e+00
-4.783564799950500855629798024893e+03	-3.531475088461640422093923419311e-04	3.374721712724468650201892216955e-04	0.000000000000000000000000000000e+00
-4.783464799950500491831917315722e+03	-3.529686095969654618768884812852e-04	3.377089062623431507843829724180e-04	0.000000000000000000000000000000e+00
-4.783364799950500128034036606550e+03	-3.527882724775832320486534943171e-04	3.379430082081756755128798541676e-04	0.000000000000000000000000000000e+00
-4.783264799950499764236155897379e+03	-3.526064923129675109450542613843e-04	3.381744761611367292887531110779e-04	0.000000000000000000000000000000e+00
-4.783164799950499400438275188208e+03	-3.524232639397078007889585471446e-04	3.384033092102710273824106579355e-04	0.000000000000000000000000000000e+00
-4.783064799950499036640394479036e+03	-3.522385822061812124528223932884e-04	3.386295064824788002277866638678e-04	0.000000000000000000000000000000e+00
-4.782964799950498672842513769865e+03	-3.520524419727009469462120083705e-04	3.388530671425180160367951476275e-04	0.000000000000000000000000000000e+00
-4.782864799950498309044633060694e+03	-3.518648381116644516426739119908e-04	3.390739903930060071025887058482e-04	0.000000000000000000000000000000e+00
-4.782764799950497945246752351522e+03	-3.516757655077019017672568246269e-04	3.392922754744201745309706286235e-04	0.000000000000000000000000000000e+00
-4.782664799950497581448871642351e+03	-3.514852190578242482031645632645e-04	3.395079216650982592909380208823e-04	0.000000000000000000000000000000e+00
-4.782564799950497217650990933180e+03	-3.512931936715713195085175613031e-04	3.397209282812376374832696868111e-04	0.000000000000000000000000000000e+00
-4.782464799950496853853110224009e+03	-3.510996842711600865634402612869e-04	3.399312946768940192979191472489e-04	0.000000000000000000000000000000e+00
-4.782364799950496490055229514837e+03	-3.509046857916324935362795134353e-04	3.401390202439792806096696686780e-04	0.000000000000000000000000000000e+00
-4.782264799950496126257348805666e+03	-3.507081931810034514801488469971e-04	3.403441044122587524727030494631e-04	0.000000000000000000000000000000e+00
-4.782164799950495762459468096495e+03	-3.505102014004086150890382445056e-04	3.405465466493476432534304176869e-04	0.000000000000000000000000000000e+00
-4.782064799950495398661587387323e+03	-3.503107054242522136640325403079e-04	3.407463464607068102420195376823e-04	0.000000000000000000000000000000e+00
-4.781964799950495034863706678152e+03	-3.501097002403546652390953219935e-04	3.409435033896377723224013767123e-04	0.000000000000000000000000000000e+00
-4.781864799950494671065825968981e+03	-3.499071808501002991270700803739e-04	3.411380170172769094906473075213e-04	0.000000000000000000000000000000e+00
-4.781764799950494307267945259809e+03	-3.497031422685846989949209895343e-04	3.413298869625891744823686924093e-04	0.000000000000000000000000000000e+00
-4.781664799950493943470064550638e+03	-3.494975795247622085692995597128e-04	3.415191128823607744080526060770e-04	0.000000000000000000000000000000e+00
-4.781564799950493579672183841467e+03	-3.492904876615932747117854173524e-04	3.417056944711913644974199399940e-04	0.000000000000000000000000000000e+00
-4.781464799950493215874303132296e+03	-3.490818617361914652334753395024e-04	3.418896314614853202719368940876e-04	0.000000000000000000000000000000e+00
-4.781364799950492852076422423124e+03	-3.488716968199708661803326581463e-04	3.420709236234425218263488499559e-04	0.000000000000000000000000000000e+00
-4.781264799950492488278541713953e+03	-3.486599879987927743871245489515e-04	3.422495707650481081181503828503e-04	0.000000000000000000000000000000e+00
-4.781164799950492124480661004782e+03	-3.484467303731128237122283142213e-04	3.424255727320617433660776551818e-04	0.000000000000000000000000000000e+00
-4.781064799950491760682780295610e+03	-3.482319190581276775915686716445e-04	3.425989294080060702969714458987e-04	0.000000000000000000000000000000e+00
-4.780964799950491396884899586439e+03	-3.480155491839216131723377944951e-04	3.427696407141544044511194400116e-04	0.000000000000000000000000000000e+00
-4.780864799950491033087018877268e+03	-3.477976158956132138669326003821e-04	3.429377066095177779662950268147e-04	0.000000000000000000000000000000e+00
-4.780764799950490669289138168097e+03	-3.475781143535016824361316700731e-04	3.431031270908311160000581097052e-04	0.000000000000000000000000000000e+00
-4.780664799950490305491257458925e+03	-3.473570397332130456520549177668e-04	3.432659021925389252610782975239e-04	0.000000000000000000000000000000e+00
-4.780564799950489941693376749754e+03	-3.471343872258465758015577584672e-04	3.434260319867800067585028589434e-04	0.000000000000000000000000000000e+00
-4.780464799950489577895496040583e+03	-3.469101520381205074582131597793e-04	3.435835165833714638199125612772e-04	0.000000000000000000000000000000e+00
-4.780364799950489214097615331411e+03	-3.466843293925181337250540636319e-04	3.437383561297921680081912665372e-04	0.000000000000000000000000000000e+00
-4.780264799950488850299734622240e+03	-3.464569145274334687964468137977e-04	3.438905508111654118867661633629e-04	0.000000000000000000000000000000e+00
-4.780164799950488486501853913069e+03	-3.462279026973169105199645834148e-04	3.440401008502406944231100105469e-04	0.000000000000000000000000000000e+00
-4.780064799950488122703973203897e+03	-3.459972891728206319077176811305e-04	3.441870065073749642911571378079e-04	0.000000000000000000000000000000e+00
-4.779964799950487758906092494726e+03	-3.457650692409439184375752329714e-04	3.443312680805129958119814581607e-04	0.000000000000000000000000000000e+00
-4.779864799950487395108211785555e+03	-3.455312382051783969341696156619e-04	3.444728859051672227933882375339e-04	0.000000000000000000000000000000e+00
-4.779764799950487031310331076384e+03	-3.452957913856528849791405200165e-04	3.446118603543965965875506274330e-04	0.000000000000000000000000000000e+00
-4.779664799950486667512450367212e+03	-3.450587241192783487415962628830e-04	3.447481918387849562576685791271e-04	0.000000000000000000000000000000e+00
-4.779564799950486303714569658041e+03	-3.448200317598925355479233534339e-04	3.448818808064184229626725208817e-04	0.000000000000000000000000000000e+00
-4.779464799950485939916688948870e+03	-3.445797096784045522414874351824e-04	3.450129277428624148711666652645e-04	0.000000000000000000000000000000e+00
-4.779364799950485576118808239698e+03	-3.443377532629390640715738580724e-04	3.451413331711374694529825823963e-04	0.000000000000000000000000000000e+00
-4.779264799950485212320927530527e+03	-3.440941579189806562126541233937e-04	3.452670976516948489302982761018e-04	0.000000000000000000000000000000e+00
-4.779164799950484848523046821356e+03	-3.438489190695176531825660859454e-04	3.453902217823909531063675260043e-04	0.000000000000000000000000000000e+00
-4.779064799950484484725166112185e+03	-3.436020321551861008910200290245e-04	3.455107061984614069335974839703e-04	0.000000000000000000000000000000e+00
-4.778964799950484120927285403013e+03	-3.433534926344132607971271209379e-04	3.456285515724940638794537850487e-04	0.000000000000000000000000000000e+00
-4.778864799950483757129404693842e+03	-3.431032959835610498568192472391e-04	3.457437586144016298216052884840e-04	0.000000000000000000000000000000e+00
-4.778764799950483393331523984671e+03	-3.428514376970694804702688429643e-04	3.458563280713933111611135817753e-04	0.000000000000000000000000000000e+00
-4.778664799950483029533643275499e+03	-3.425979132875995041181138578423e-04	3.459662607279457582042103691577e-04	0.000000000000000000000000000000e+00
-4.778564799950482665735762566328e+03	-3.423427182861760718381172186042e-04	3.460735574057734664429886173309e-04	0.000000000000000000000000000000e+00
-4.778464799950482301937881857157e+03	-3.420858482423307068108486728164e-04	3.461782189637982562642470885095e-04	0.000000000000000000000000000000e+00
-4.778364799950481938140001147985e+03	-3.418272987242439685251493841633e-04	3.462802462981181021370313821706e-04	0.000000000000000000000000000000e+00
-4.778264799950481574342120438814e+03	-3.415670653188878085233792791797e-04	3.463796403419753654889801097738e-04	0.000000000000000000000000000000e+00
-4.778164799950481210544239729643e+03	-3.413051436321674924657953997809e-04	3.464764020657239975906072082523e-04	0.000000000000000000000000000000e+00
-4.778064799950480846746359020472e+03	-3.410415292890635221949302557931e-04	3.465705324767963629688238835769e-04	0.000000000000000000000000000000e+00
-4.777964799950480482948478311300e+03	-3.407762179337733409595356803834e-04	3.466620326196691412486139416416e-04	0.000000000000000000000000000000e+00
-4.777864799950480119150597602129e+03	-3.405092052298526591677663155622e-04	3.467509035758285784734056278467e-04	0.000000000000000000000000000000e+00
-4.777764799950479755352716892958e+03	-3.402404868603566717201458491360e-04	3.468371464637348710637054782779e-04	0.000000000000000000000000000000e+00
-4.777664799950479391554836183786e+03	-3.399700585279809500818815060086e-04	3.469207624387861160948631766843e-04	0.000000000000000000000000000000e+00
-4.777564799950479027756955474615e+03	-3.396979159552023885652871637575e-04	3.470017526932813400029897987764e-04	0.000000000000000000000000000000e+00
-4.777464799950478663959074765444e+03	-3.394240548844194458807943526324e-04	3.470801184563828225594639409479e-04	0.000000000000000000000000000000e+00
-4.777364799950478300161194056273e+03	-3.391484710780926577385063769299e-04	3.471558609940777703241343576934e-04	0.000000000000000000000000000000e+00
-4.777264799950477936363313347101e+03	-3.388711603188844989284489450654e-04	3.472289816091391227367846106233e-04	0.000000000000000000000000000000e+00
-4.777164799950477572565432637930e+03	-3.385921184097993538210380481956e-04	3.472994816410859245277287232767e-04	0.000000000000000000000000000000e+00
-4.777064799950477208767551928759e+03	-3.383113411743228905563529718137e-04	3.473673624661426681363429747051e-04	0.000000000000000000000000000000e+00
-4.776964799950476844969671219587e+03	-3.380288244565615436536265558942e-04	3.474326254971981482386200745793e-04	0.000000000000000000000000000000e+00
-4.776864799950476481171790510416e+03	-3.377445641213814003095405880117e-04	3.474952721837635031230939741675e-04	0.000000000000000000000000000000e+00
-4.776764799950476117373909801245e+03	-3.374585560545470866965211964583e-04	3.475553040119295513353525617362e-04	0.000000000000000000000000000000e+00
-4.776664799950475753576029092073e+03	-3.371707961628603832104911219858e-04	3.476127225043234235911382423723e-04	0.000000000000000000000000000000e+00
-4.776564799950475389778148382902e+03	-3.368812803742984060377529953456e-04	3.476675292200644357479277779532e-04	0.000000000000000000000000000000e+00
-4.776464799950475025980267673731e+03	-3.365900046381516260915467420034e-04	3.477197257547194196754258843640e-04	0.000000000000000000000000000000e+00
-4.776364799950474662182386964560e+03	-3.362969649251617253182811140277e-04	3.477693137402570241339949674853e-04	0.000000000000000000000000000000e+00
-4.776264799950474298384506255388e+03	-3.360021572276590193228962277772e-04	3.478162948450016361823244892548e-04	0.000000000000000000000000000000e+00
-4.776164799950473934586625546217e+03	-3.357055775596996089436829802111e-04	3.478606707735864352233623453259e-04	0.000000000000000000000000000000e+00
-4.776064799950473570788744837046e+03	-3.354072219572024776169938409254e-04	3.479024432669057965289427514222e-04	0.000000000000000000000000000000e+00
-4.775964799950473206990864127874e+03	-3.351070864780860466408674014360e-04	3.479416141020668274026761412898e-04	0.000000000000000000000000000000e+00
-4.775864799950472843192983418703e+03	-3.348051672024045678083270516368e-04	3.479781850923404154518614461722e-04	0.000000000000000000000000000000e+00
-4.775764799950472479395102709532e+03	-3.345014602324841365699192863303e-04	3.480121580871114637077690101563e-04	0.000000000000000000000000000000e+00
-4.775664799950472115597222000360e+03	-3.341959616930586509861433874846e-04	3.480435349718283668044027656663e-04	0.000000000000000000000000000000e+00
-4.775564799950471751799341291189e+03	-3.338886677314052285787948637363e-04	3.480723176679519450561761662044e-04	0.000000000000000000000000000000e+00
-4.775464799950471388001460582018e+03	-3.335795745174794605519830170692e-04	3.480985081329034569637415064136e-04	0.000000000000000000000000000000e+00
-4.775364799950471024203579872847e+03	-3.332686782440502865423881395657e-04	3.481221083600121780389502479380e-04	0.000000000000000000000000000000e+00
-4.775264799950470660405699163675e+03	-3.329559751268345983189755887821e-04	3.481431203784619496377494840544e-04	0.000000000000000000000000000000e+00
-4.775164799950470296607818454504e+03	-3.326414614046316808523839902989e-04	3.481615462532373483223180343771e-04	0.000000000000000000000000000000e+00
-4.775064799950469932809937745333e+03	-3.323251333394570028630099489675e-04	3.481773880850688794412473026085e-04	0.000000000000000000000000000000e+00
-4.774964799950469569012057036161e+03	-3.320069872166761157893100087080e-04	3.481906480103777912389617643640e-04	0.000000000000000000000000000000e+00
-4.774864799950469205214176326990e+03	-3.316870193451379022347991210040e-04	3.482013282012197505528583452161e-04	0.000000000000000000000000000000e+00
-4.774764799950468841416295617819e+03	-3.313652260573076617847232405722e-04	3.482094308652282474599026773632e-04	0.000000000000000000000000000000e+00
-4.774664799950468477618414908648e+03	-3.310416037093999257721887996553e-04	3.482149582455570783513787436192e-04	0.000000000000000000000000000000e+00
-4.774564799950468113820534199476e+03	-3.307161486815108383634231881132e-04	3.482179126208222326964436543761e-04	0.000000000000000000000000000000e+00
-4.774464799950467750022653490305e+03	-3.303888573777501039621662393131e-04	3.482182963050429666540530604379e-04	0.000000000000000000000000000000e+00
-4.774364799950467386224772781134e+03	-3.300597262263729888241703402940e-04	3.482161116475822261635830745519e-04	0.000000000000000000000000000000e+00
-4.774264799950467022426892071962e+03	-3.297287516799115637301798020786e-04	3.482113610330864195141487016372e-04	0.000000000000000000000000000000e+00
-4.774164799950466658629011362791e+03	-3.293959302153058924488016057097e-04	3.482040468814246478128360262616e-04	0.000000000000000000000000000000e+00
-4.774064799950466294831130653620e+03	-3.290612583340347865185071540850e-04	3.481941716476267970406532903382e-04	0.000000000000000000000000000000e+00
-4.773964799950465931033249944448e+03	-3.287247325622461263487650295900e-04	3.481817378218214674781560979966e-04	0.000000000000000000000000000000e+00
-4.773864799950465567235369235277e+03	-3.283863494508869654807392546303e-04	3.481667479291728731390087592246e-04	0.000000000000000000000000000000e+00
-4.773764799950465203437488526106e+03	-3.280461055758333637974444307872e-04	3.481492045298170364721335179325e-04	0.000000000000000000000000000000e+00
-4.773664799950464839639607816935e+03	-3.277039975380196244227060109466e-04	3.481291102187977120133166586413e-04	0.000000000000000000000000000000e+00
-4.773564799950464475841727107763e+03	-3.273600219635672595695774500513e-04	3.481064676260009547840990062895e-04	0.000000000000000000000000000000e+00
-4.773464799950464112043846398592e+03	-3.270141755039138479685401073027e-04	3.480812794160897429007750503160e-04	0.000000000000000000000000000000e+00
-4.773364799950463748245965689421e+03	-3.266664548359410249339651599598e-04	3.480535482884371907205678375874e-04	0.000000000000000000000000000000e+00
-4.773264799950463384448084980249e+03	-3.263168566621027434811186385133e-04	3.480232769770598161979124895993e-04	0.000000000000000000000000000000e+00
-4.773164799950463020650204271078e+03	-3.259653777105525596612112249062e-04	3.479904682505493987779154885231e-04	0.000000000000000000000000000000e+00
-4.773064799950462656852323561907e+03	-3.256120147352710263166652993050e-04	3.479551249120047830797053389773e-04	0.000000000000000000000000000000e+00
-4.772964799950462293054442852736e+03	-3.252567645161923278948612470174e-04	3.479172497989625983776107442935e-04	0.000000000000000000000000000000e+00
-4.772864799950461929256562143564e+03	-3.248996238593308610517751411351e-04	3.478768457833274901913611643067e-04	0.000000000000000000000000000000e+00
-4.772764799950461565458681434393e+03	-3.245405895969072731545301824241e-04	3.478339157713015929347666332916e-04	0.000000000000000000000000000000e+00
-4.772664799950461201660800725222e+03	-3.241796585874740671030791450136e-04	3.477884627033134062532027108716e-04	0.000000000000000000000000000000e+00
-4.772564799950460837862920016050e+03	-3.238168277160409351013437007083e-04	3.477404895539459124195746930752e-04	0.000000000000000000000000000000e+00
-4.772464799950460474065039306879e+03	-3.234520938941996587474847490995e-04	3.476899993318639889988697078138e-04	0.000000000000000000000000000000e+00
-4.772364799950460110267158597708e+03	-3.230854540602487380736296262995e-04	3.476369950797414962520570647087e-04	0.000000000000000000000000000000e+00
-4.772264799950459746469277888536e+03	-3.227169051793172616440785738234e-04	3.475814798741871177074902465876e-04	0.000000000000000000000000000000e+00
-4.772164799950459382671397179365e+03	-3.223464442434888850737284560211e-04	3.475234568256700381019830281559e-04	0.000000000000000000000000000000e+00
-4.772064799950459018873516470194e+03	-3.219740682719249963948671133807e-04	3.474629290784446455399303577138e-04	0.000000000000000000000000000000e+00
-4.771964799950458655075635761023e+03	-3.215997743109876645835332187318e-04	3.473998998104747999715602446713e-04	0.000000000000000000000000000000e+00
-4.771864799950458291277755051851e+03	-3.212235594343621544050071392462e-04	3.473343722333572343094476586600e-04	0.000000000000000000000000000000e+00
-4.771764799950457927479874342680e+03	-3.208454207431790617885414285126e-04	3.472663495922444134439421858929e-04	0.000000000000000000000000000000e+00
-4.771664799950457563681993633509e+03	-3.204653553661359613111137001340e-04	3.471958351657666885271835699456e-04	0.000000000000000000000000000000e+00
-4.771564799950457199884112924337e+03	-3.200833604596186742104191313985e-04	3.471228322659538007358137612357e-04	0.000000000000000000000000000000e+00
-4.771464799950456836086232215166e+03	-3.196994332078222111372112212990e-04	3.470473442381558429326027237494e-04	0.000000000000000000000000000000e+00
-4.771364799950456472288351505995e+03	-3.193135708228710101762304329753e-04	3.469693744609632997562276290893e-04	0.000000000000000000000000000000e+00
-4.771264799950456108490470796824e+03	-3.189257705449391748671328361553e-04	3.468889263461266540301830563209e-04	0.000000000000000000000000000000e+00
-4.771164799950455744692590087652e+03	-3.185360296423698990737893854686e-04	3.468060033384752884402790762408e-04	0.000000000000000000000000000000e+00
-4.771064799950455380894709378481e+03	-3.181443454117946750131507016590e-04	3.467206089158356824807272200673e-04	0.000000000000000000000000000000e+00
-4.770964799950455017096828669310e+03	-3.177507151782520133931342343203e-04	3.466327465889491215092488296534e-04	0.000000000000000000000000000000e+00
-4.770864799950454653298947960138e+03	-3.173551362953056756595338061544e-04	3.465424199013884842303367950223e-04	0.000000000000000000000000000000e+00
-4.770764799950454289501067250967e+03	-3.169576061451625809822774115787e-04	3.464496324294745964976482976994e-04	0.000000000000000000000000000000e+00
-4.770664799950453925703186541796e+03	-3.165581221387901711405987725811e-04	3.463543877821919345950940627432e-04	0.000000000000000000000000000000e+00
-4.770564799950453561905305832624e+03	-3.161566817160333959374485246485e-04	3.462566896011035153662982466471e-04	0.000000000000000000000000000000e+00
-4.770464799950453198107425123453e+03	-3.157532823457311023027105356675e-04	3.461565415602654068732979553147e-04	0.000000000000000000000000000000e+00
-4.770364799950452834309544414282e+03	-3.153479215258322607660923520001e-04	3.460539473661403174833961493562e-04	0.000000000000000000000000000000e+00
-4.770264799950452470511663705111e+03	-3.149405967835114871986035289808e-04	3.459489107575107512751455551836e-04	0.000000000000000000000000000000e+00
-4.770164799950452106713782995939e+03	-3.145313056752841308731649672126e-04	3.458414355053914045028118362524e-04	0.000000000000000000000000000000e+00
-4.770064799950451742915902286768e+03	-3.141200457871210372645665032110e-04	3.457315254129410741698591458260e-04	0.000000000000000000000000000000e+00
-4.769964799950451379118021577597e+03	-3.137068147345627145382296330212e-04	3.456191843153736992406976913372e-04	0.000000000000000000000000000000e+00
-4.769864799950451015320140868425e+03	-3.132916101628331747783184901834e-04	3.455044160798690223816709288229e-04	0.000000000000000000000000000000e+00
-4.769764799950450651522260159254e+03	-3.128744297469531789046559566714e-04	3.453872246054824927605220175053e-04	0.000000000000000000000000000000e+00
-4.769664799950450287724379450083e+03	-3.124552711918529394885535310777e-04	3.452676138230544099043395345205e-04	0.000000000000000000000000000000e+00
-4.769564799950449923926498740911e+03	-3.120341322324847151484239482500e-04	3.451455876951187965069600682710e-04	0.000000000000000000000000000000e+00
-4.769464799950449560128618031740e+03	-3.116110106339344291634385619716e-04	3.450211502158112954544155748238e-04	0.000000000000000000000000000000e+00
-4.769364799950449196330737322569e+03	-3.111859041915331796669674790934e-04	3.448943054107766331695117401068e-04	0.000000000000000000000000000000e+00
-4.769264799950448832532856613398e+03	-3.107588107309681535288248266369e-04	3.447650573370753782249942265281e-04	0.000000000000000000000000000000e+00
-4.769164799950448468734975904226e+03	-3.103297281083929981364277761458e-04	3.446334100830901036455200525666e-04	0.000000000000000000000000000000e+00
-4.769064799950448104937095195055e+03	-3.098986542105377594950865738355e-04	3.444993677684310071085427296111e-04	0.000000000000000000000000000000e+00
-4.768964799950447741139214485884e+03	-3.094655869548183866474255765411e-04	3.443629345438407722036766589468e-04	0.000000000000000000000000000000e+00
-4.768864799950447377341333776712e+03	-3.090305242894455855715007963624e-04	3.442241145910988875909752859883e-04	0.000000000000000000000000000000e+00
-4.768764799950447013543453067541e+03	-3.085934641935332393980484511076e-04	3.440829121229253698480143874860e-04	0.000000000000000000000000000000e+00
-4.768664799950446649745572358370e+03	-3.081544046772066117872990176352e-04	3.439393313828839442158891159806e-04	0.000000000000000000000000000000e+00
-4.768564799950446285947691649199e+03	-3.077133437817094661036187996928e-04	3.437933766452843579834730558531e-04	0.000000000000000000000000000000e+00
-4.768464799950445922149810940027e+03	-3.072702795795111845901514957546e-04	3.436450522150844228211341579993e-04	0.000000000000000000000000000000e+00
-4.768364799950445558351930230856e+03	-3.068252101744132370221562755574e-04	3.434943624277912439628213103759e-04	0.000000000000000000000000000000e+00
-4.768264799950445194554049521685e+03	-3.063781337016549988390423653328e-04	3.433413116493617988668474172442e-04	0.000000000000000000000000000000e+00
-4.768164799950444830756168812513e+03	-3.059290483280192982258605116641e-04	3.431859042761031364059121084864e-04	0.000000000000000000000000000000e+00
-4.768064799950444466958288103342e+03	-3.054779522519371500431650812146e-04	3.430281447345717629054950847944e-04	0.000000000000000000000000000000e+00
-4.767964799950444103160407394171e+03	-3.050248437035922187063330390799e-04	3.428680374814725402912718443815e-04	0.000000000000000000000000000000e+00
-4.767864799950443739362526684999e+03	-3.045697209450247389637966843878e-04	3.427055870035569879253345426662e-04	0.000000000000000000000000000000e+00
-4.767764799950443375564645975828e+03	-3.041125822702347319438642703204e-04	3.425407978175209339211093606536e-04	0.000000000000000000000000000000e+00
-4.767664799950443011766765266657e+03	-3.036534260052849501509975027602e-04	3.423736744699015701470790062899e-04	0.000000000000000000000000000000e+00
-4.767564799950442647968884557486e+03	-3.031922505084029551003510505325e-04	3.422042215369740735496362216139e-04	0.000000000000000000000000000000e+00
-4.767464799950442284171003848314e+03	-3.027290541700831407422034313726e-04	3.420324436246474143243079257815e-04	0.000000000000000000000000000000e+00
-4.767364799950441920373123139143e+03	-3.022638354131876726842154123887e-04	3.418583453683596761960017396120e-04	0.000000000000000000000000000000e+00
-4.767264799950441556575242429972e+03	-3.017965926930473189934711619742e-04	3.416819314329728888082748916588e-04	0.000000000000000000000000000000e+00
-4.767164799950441192777361720800e+03	-3.013273244975615220569986618671e-04	3.415032065126671011710823844254e-04	0.000000000000000000000000000000e+00
-4.767064799950440828979481011629e+03	-3.008560293472980909715297492824e-04	3.413221753308340214276561663809e-04	0.000000000000000000000000000000e+00
-4.766964799950440465181600302458e+03	-3.003827057955921349917394191920e-04	3.411388426399700061000808126721e-04	0.000000000000000000000000000000e+00
-4.766864799950440101383719593287e+03	-2.999073524286446175077247566776e-04	3.409532132215684530236743388087e-04	0.000000000000000000000000000000e+00
-4.766764799950439737585838884115e+03	-2.994299678656202595011803779812e-04	3.407652918860117606005000201463e-04	0.000000000000000000000000000000e+00
-4.766664799950439373787958174944e+03	-2.989505507587450093207048773536e-04	3.405750834724624739012488472412e-04	0.000000000000000000000000000000e+00
-4.766564799950439009990077465773e+03	-2.984690997934028077256951583252e-04	3.403825928487541055064702355537e-04	0.000000000000000000000000000000e+00
-4.766464799950438646192196756601e+03	-2.979856136882319192493717707748e-04	3.401878249112812516163906195743e-04	0.000000000000000000000000000000e+00
-4.766364799950438282394316047430e+03	-2.975000911952207214607180052468e-04	3.399907845848891660596458041965e-04	0.000000000000000000000000000000e+00
-4.766264799950437918596435338259e+03	-2.970125310998026268646809988638e-04	3.397914768227627379908184490631e-04	0.000000000000000000000000000000e+00
-4.766164799950437554798554629087e+03	-2.965229322209510048023728412403e-04	3.395899066063150901172151829854e-04	0.000000000000000000000000000000e+00
-4.766064799950437191000673919916e+03	-2.960312934112729107288819463406e-04	3.393860789450753637740143542345e-04	0.000000000000000000000000000000e+00
-4.765964799950436827202793210745e+03	-2.955376135571027070708671757870e-04	3.391799988765760161084361623551e-04	0.000000000000000000000000000000e+00
-4.765864799950436463404912501574e+03	-2.950418915785948709325225980393e-04	3.389716714662398462133696686038e-04	0.000000000000000000000000000000e+00
-4.765764799950436099607031792402e+03	-2.945441264298164223307818776476e-04	3.387611018072659370588273208824e-04	0.000000000000000000000000000000e+00
-4.765664799950435735809151083231e+03	-2.940443170988384308586760518267e-04	3.385482950205155974233994786715e-04	0.000000000000000000000000000000e+00
-4.765564799950435372011270374060e+03	-2.935424626078273055082568099294e-04	3.383332562543972738336450767349e-04	0.000000000000000000000000000000e+00
-4.765464799950435008213389664888e+03	-2.930385620131354339722162816173e-04	3.381159906847514082933736645487e-04	0.000000000000000000000000000000e+00
-4.765364799950434644415508955717e+03	-2.925326144053909545837688366277e-04	3.378965035147342660208635845009e-04	0.000000000000000000000000000000e+00
-4.765264799950434280617628246546e+03	-2.920246189095873114160983874399e-04	3.376747999747015463456456529912e-04	0.000000000000000000000000000000e+00
-4.765164799950433916819747537374e+03	-2.915145746851718878099590792630e-04	3.374508853220913972940919745014e-04	0.000000000000000000000000000000e+00
-4.765064799950433553021866828203e+03	-2.910024809261344230608414829220e-04	3.372247648413068338638098886406e-04	0.000000000000000000000000000000e+00
-4.764964799950433189223986119032e+03	-2.904883368610944533241835507908e-04	3.369964438435975599868410501614e-04	0.000000000000000000000000000000e+00
-4.764864799950432825426105409861e+03	-2.899721417533883188397125785229e-04	3.367659276669414652322087633252e-04	0.000000000000000000000000000000e+00
-4.764764799950432461628224700689e+03	-2.894538949011556832648095483052e-04	3.365332216759253625669445764146e-04	0.000000000000000000000000000000e+00
-4.764664799950432097830343991518e+03	-2.889335956374252398562441079832e-04	3.362983312616254550665717548696e-04	0.000000000000000000000000000000e+00
-4.764564799950431734032463282347e+03	-2.884112433301999839710405559856e-04	3.360612618414869352638507660203e-04	0.000000000000000000000000000000e+00
-4.764464799950431370234582573175e+03	-2.878868373825417266258230863940e-04	3.358220188592034760773075152684e-04	0.000000000000000000000000000000e+00
-4.764364799950431006436701864004e+03	-2.873603772326551743752920398123e-04	3.355806077845958001679149695917e-04	0.000000000000000000000000000000e+00
-4.764264799950430642638821154833e+03	-2.868318623539711418289621658317e-04	3.353370341134900866654489082208e-04	0.000000000000000000000000000000e+00
-4.764164799950430278840940445662e+03	-2.863012922552294931173577641204e-04	3.350913033675954563229970606386e-04	0.000000000000000000000000000000e+00
-4.764064799950429915043059736490e+03	-2.857686664805611617863612128332e-04	3.348434210943815108815768688544e-04	0.000000000000000000000000000000e+00
-4.763964799950429551245179027319e+03	-2.852339846095696828005838785458e-04	3.345933928669547340224721398982e-04	0.000000000000000000000000000000e+00
-4.763864799950429187447298318148e+03	-2.846972462574121282355421591603e-04	3.343412242839348923195696983157e-04	0.000000000000000000000000000000e+00
-4.763764799950428823649417608976e+03	-2.841584510748793382384214112335e-04	3.340869209693305688299580502587e-04	0.000000000000000000000000000000e+00
-4.763664799950428459851536899805e+03	-2.836175987484756098877536345526e-04	3.338304885724144798440915504756e-04	0.000000000000000000000000000000e+00
-4.763564799950428096053656190634e+03	-2.830746890004976271115744168583e-04	3.335719327675980869045424537234e-04	0.000000000000000000000000000000e+00
-4.763464799950427732255775481462e+03	-2.825297215891129027146022600903e-04	3.333112592543058293539925962534e-04	0.000000000000000000000000000000e+00
-4.763364799950427368457894772291e+03	-2.819826963084375698841144153306e-04	3.330484737568488147821388345449e-04	0.000000000000000000000000000000e+00
-4.763264799950427004660014063120e+03	-2.814336129886134147543019778936e-04	3.327835820242979131614036170106e-04	0.000000000000000000000000000000e+00
-4.763164799950426640862133353949e+03	-2.808824714958844752897559882143e-04	3.325165898303567425624283071528e-04	0.000000000000000000000000000000e+00
-4.763064799950426277064252644777e+03	-2.803292717326727185971069200576e-04	3.322475029732335706673940212141e-04	0.000000000000000000000000000000e+00
-4.762964799950425913266371935606e+03	-2.797740136376533929760124230768e-04	3.319763272755132704934510901040e-04	0.000000000000000000000000000000e+00
-4.762864799950425549468491226435e+03	-2.792166971858294583982984526926e-04	3.317030685840285171746277814719e-04	0.000000000000000000000000000000e+00
-4.762764799950425185670610517263e+03	-2.786573223886055833062314057713e-04	3.314277327697305510628700275788e-04	0.000000000000000000000000000000e+00
-4.762664799950424821872729808092e+03	-2.780958892938612740490522678982e-04	3.311503257275595613583207832420e-04	0.000000000000000000000000000000e+00
-4.762564799950424458074849098921e+03	-2.775323979860236790588590150008e-04	3.308708533763143650081872682023e-04	0.000000000000000000000000000000e+00
-4.762464799950424094276968389750e+03	-2.769668485861393630344251537423e-04	3.305893216585219229752823366653e-04	0.000000000000000000000000000000e+00
-4.762364799950423730479087680578e+03	-2.763992412519456474441492677130e-04	3.303057365403060975650451069896e-04	0.000000000000000000000000000000e+00
-4.762264799950423366681206971407e+03	-2.758295761779413547178096965951e-04	3.300201040112562471222357185496e-04	0.000000000000000000000000000000e+00
-4.762164799950423002883326262236e+03	-2.752578535954566850765812269231e-04	3.297324300842949533658921001944e-04	0.000000000000000000000000000000e+00
-4.762064799950422639085445553064e+03	-2.746840737727224970518569158173e-04	3.294427207955457487242867387067e-04	0.000000000000000000000000000000e+00
-4.761964799950422275287564843893e+03	-2.741082370149391001130922962403e-04	3.291509822041999220980368345835e-04	0.000000000000000000000000000000e+00
-4.761864799950421911489684134722e+03	-2.735303436643440715136943452990e-04	3.288572203923833246232144578158e-04	0.000000000000000000000000000000e+00
-4.761764799950421547691803425550e+03	-2.729503941002797478762587068957e-04	3.285614414650224164929359638165e-04	0.000000000000000000000000000000e+00
-4.761664799950421183893922716379e+03	-2.723683887392598494160689259758e-04	3.282636515497098258879737908700e-04	0.000000000000000000000000000000e+00
-4.761564799950420820096042007208e+03	-2.717843280350352910129663186467e-04	3.279638567965697994871510090320e-04	0.000000000000000000000000000000e+00
-4.761464799950420456298161298037e+03	-2.711982124786596680225680966458e-04	3.276620633781228398261065049013e-04	0.000000000000000000000000000000e+00
-4.761364799950420092500280588865e+03	-2.706100425985538747257475034047e-04	3.273582774891500173954084207395e-04	0.000000000000000000000000000000e+00
-4.761264799950419728702399879694e+03	-2.700198189605699096264845859849e-04	3.270525053465570658982330964903e-04	0.000000000000000000000000000000e+00
-4.761164799950419364904519170523e+03	-2.694275421680543554890652213629e-04	3.267447531892376101463060233954e-04	0.000000000000000000000000000000e+00
[truncated: 84,862 more rows]
