# Supplementary material for: Light-wave-controlled Haldane model in monolayer hexagonal boron nitride
Source: Nature. 2024 Apr 15;628(8009):752–7. doi: 10.1038/s41586-024-07244-z (PMC11041748; doi:10.1038/s41586-024-07244-z)
Supplement: Supplementary file 1 — This zipped file contains source data files for Supplementary Figs. 1–4 and Extended Data Figs 2–5, 7, 8, 11 and 10. [file 41586_2024_7244_MOESM1_ESM.zip › Data source/Extended data fig 3/vpot_panel_p.csv]

# vector potential of laser 2 x y z direction
-4.960964799951146233070176094770e+03	0.000000000000000000000000000000e+00	0.000000000000000000000000000000e+00	0.000000000000000000000000000000e+00
-4.960864799951145869272295385599e+03	1.579175792987471769465235640895e-07	-3.357992671788095722248360542467e-07	0.000000000000000000000000000000e+00
-4.960764799951145505474414676428e+03	3.149711933523039326978374720378e-07	-6.708383542649998708951833599479e-07	0.000000000000000000000000000000e+00
-4.960664799951145141676533967257e+03	4.711566538193737482793184076502e-07	-1.005115334853324342189915228951e-06	0.000000000000000000000000000000e+00
-4.960564799951144777878653258085e+03	6.264697749360553670602749093410e-07	-1.338628298212447652117975359365e-06	0.000000000000000000000000000000e+00
-4.960464799951144414080772548914e+03	7.809063735986720290835772645410e-07	-1.671375349306306428080032798478e-06	0.000000000000000000000000000000e+00
-4.960364799951144050282891839743e+03	9.344622694466850910526576137749e-07	-2.003354608815155539448468746677e-06	0.000000000000000000000000000000e+00
-4.960264799951143686485011130571e+03	1.087133284945636657196953514526e-06	-2.334564213156243430656025181213e-06	0.000000000000000000000000000000e+00
-4.960164799951143322687130421400e+03	1.238915245470173207662932697570e-06	-2.665002314504168864017167456248e-06	0.000000000000000000000000000000e+00
-4.960064799951142958889249712229e+03	1.389803979387121954706084403508e-06	-2.994667080810892920139914402666e-06	0.000000000000000000000000000000e+00
-4.959964799951142595091369003057e+03	1.539795318138618656134456418039e-06	-3.323556695825404773620478232621e-06	0.000000000000000000000000000000e+00
-4.959864799951142231293488293886e+03	1.688885096325309967651550485668e-06	-3.651669359113067925558552759280e-06	0.000000000000000000000000000000e+00
-4.959764799951141867495607584715e+03	1.837069151789579088605267216672e-06	-3.979003286074593741575809724420e-06	0.000000000000000000000000000000e+00
-4.959664799951141503697726875544e+03	1.984343325698842558504420355292e-06	-4.305556707964694811380333000495e-06	0.000000000000000000000000000000e+00
-4.959564799951141139899846166372e+03	2.130703462628891311006745085121e-06	-4.631327871910383401526153240857e-06	0.000000000000000000000000000000e+00
-4.959464799951140776101965457201e+03	2.276145410647277467686058066709e-06	-4.956315040928952694334035794510e-06	0.000000000000000000000000000000e+00
-4.959364799951140412304084748030e+03	2.420665021396764235753987920541e-06	-5.280516493945576014953056931400e-06	0.000000000000000000000000000000e+00
-4.959264799951140048506204038858e+03	2.564258150178792746440650796025e-06	-5.603930525810590538649327840837e-06	0.000000000000000000000000000000e+00
-4.959164799951139684708323329687e+03	2.706920656037012632604606826581e-06	-5.926555447316427785355713586668e-06	0.000000000000000000000000000000e+00
-4.959064799951139320910442620516e+03	2.848648401840840134913602349487e-06	-6.248389585214196830713177799321e-06	0.000000000000000000000000000000e+00
-4.958964799951138957112561911345e+03	2.989437254369084394177566096906e-06	-6.569431282229938868328592699308e-06	0.000000000000000000000000000000e+00
-4.958864799951138593314681202173e+03	3.129283084393572896648658132612e-06	-6.889678897080510771601651737184e-06	0.000000000000000000000000000000e+00
-4.958764799951138229516800493002e+03	3.268181766762838329209994725488e-06	-7.209130804489140853801194819273e-06	0.000000000000000000000000000000e+00
-4.958664799951137865718919783831e+03	3.406129180485835927750474377840e-06	-7.527785395200624639138950455752e-06	0.000000000000000000000000000000e+00
-4.958564799951137501921039074659e+03	3.543121208815687083560968737017e-06	-7.845641075996204690553952054710e-06	0.000000000000000000000000000000e+00
-4.958464799951137138123158365488e+03	3.679153739333475889289716900810e-06	-8.162696269708058261242375475142e-06	0.000000000000000000000000000000e+00
-4.958364799951136774325277656317e+03	3.814222664032045261381246095689e-06	-8.478949415233470696963945234526e-06	0.000000000000000000000000000000e+00
-4.958264799951136410527396947145e+03	3.948323879399839225810917714421e-06	-8.794398967548652237477546655953e-06	0.000000000000000000000000000000e+00
-4.958164799951136046729516237974e+03	4.081453286504766379643154711188e-06	-9.109043397722195676007202191915e-06	0.000000000000000000000000000000e+00
-4.958064799951135682931635528803e+03	4.213606791078107821819399847474e-06	-9.422881192928215534319880131164e-06	0.000000000000000000000000000000e+00
-4.957964799951135319133754819632e+03	4.344780303598410684385970614851e-06	-9.735910856459095908581671818816e-06	0.000000000000000000000000000000e+00
-4.957864799951134955335874110460e+03	4.474969739375434603281117551532e-06	-1.004813090773792321895759027672e-05	0.000000000000000000000000000000e+00
-4.957764799951134591537993401289e+03	4.604171018634105388902134220475e-06	-1.035953988233055473504404947471e-05	0.000000000000000000000000000000e+00
-4.957664799951134227740112692118e+03	4.732380066598482249199623256297e-06	-1.067013633195733304152939130427e-05	0.000000000000000000000000000000e+00
-4.957564799951133863942231982946e+03	4.859592813575769905517966890107e-06	-1.097991882450447524320266690090e-05	0.000000000000000000000000000000e+00
-4.957464799951133500144351273775e+03	4.985805195040302756348538082420e-06	-1.128888594403507253480668098833e-05	0.000000000000000000000000000000e+00
-4.957364799951133136346470564604e+03	5.111013151717573086796168879697e-06	-1.159703629079977128650286860578e-05	0.000000000000000000000000000000e+00
-4.957264799951132772548589855433e+03	5.235212629668252501782040736478e-06	-1.190436848124708143483937994311e-05	0.000000000000000000000000000000e+00
-4.957164799951132408750709146261e+03	5.358399580372254863860990298230e-06	-1.221088114803336130713331403319e-05	0.000000000000000000000000000000e+00
-4.957064799951132044952828437090e+03	5.480569960812761961589135994988e-06	-1.251657294003241450476310997475e-05	0.000000000000000000000000000000e+00
-4.956964799951131681154947727919e+03	5.601719733560288141407078332801e-06	-1.282144252234475813767740348670e-05	0.000000000000000000000000000000e+00
-4.956864799951131317357067018747e+03	5.721844866856739010292469405083e-06	-1.312548857630653530506603665629e-05	0.000000000000000000000000000000e+00
-4.956764799951130953559186309576e+03	5.840941334699468444346687895363e-06	-1.342870979949806504592964284672e-05	0.000000000000000000000000000000e+00
-4.956664799951130589761305600405e+03	5.959005116925361855402878963339e-06	-1.373110490575206364086569693628e-05	0.000000000000000000000000000000e+00
-4.956564799951130225963424891233e+03	6.076032199294882188184314941726e-06	-1.403267262516147966683061759641e-05	0.000000000000000000000000000000e+00
-4.956464799951129862165544182062e+03	6.192018573576137940319384644905e-06	-1.433341170408699870905244039276e-05	0.000000000000000000000000000000e+00
-4.956364799951129498367663472891e+03	6.306960237628939323895321117375e-06	-1.463332090516418215471027702845e-05	0.000000000000000000000000000000e+00
-4.956264799951129134569782763720e+03	6.420853195488853579978982127896e-06	-1.493239900731027225563255639296e-05	0.000000000000000000000000000000e+00
-4.956164799951128770771902054548e+03	6.533693457451258599071736155040e-06	-1.523064480573061433210310666730e-05	0.000000000000000000000000000000e+00
-4.956064799951128406974021345377e+03	6.645477040155368589477088980821e-06	-1.552805711192474185755423021771e-05	0.000000000000000000000000000000e+00
-4.955964799951128043176140636206e+03	6.756199966668266521931888318742e-06	-1.582463475369210578942193168306e-05	0.000000000000000000000000000000e+00
-4.955864799951127679378259927034e+03	6.865858266568909469183216304211e-06	-1.612037657513744136989972122187e-05	0.000000000000000000000000000000e+00
-4.955764799951127315580379217863e+03	6.974447976032153427323068833887e-06	-1.641528143667580119571119956490e-05	0.000000000000000000000000000000e+00
-4.955664799951126951782498508692e+03	7.081965137912714609651990832484e-06	-1.670934821503720373492458961540e-05	0.000000000000000000000000000000e+00
-4.955564799951126587984617799520e+03	7.188405801829145987135762096987e-06	-1.700257580327094303058836632925e-05	0.000000000000000000000000000000e+00
-4.955464799951126224186737090349e+03	7.293766024247786723807771003258e-06	-1.729496311074953926239725077174e-05	0.000000000000000000000000000000e+00
-4.955364799951125860388856381178e+03	7.398041868566681966018234312132e-06	-1.758650906317233355452035736821e-05	0.000000000000000000000000000000e+00
-4.955264799951125496590975672007e+03	7.501229405199510254979942264209e-06	-1.787721260256874397025043943454e-05	0.000000000000000000000000000000e+00
-4.955164799951125132793094962835e+03	7.603324711659444870744117839223e-06	-1.816707268730113187149739772952e-05	0.000000000000000000000000000000e+00
-4.955064799951124768995214253664e+03	7.704323872643013482110381506818e-06	-1.845608829206732946510288728703e-05	0.000000000000000000000000000000e+00
-4.954964799951124405197333544493e+03	7.804222980113924762251773059596e-06	-1.874425840790281837158065547655e-05	0.000000000000000000000000000000e+00
-4.954864799951124041399452835321e+03	7.903018133386880604779670123072e-06	-1.903158204218255244001903325746e-05	0.000000000000000000000000000000e+00
-4.954764799951123677601572126150e+03	8.000705439211331588601240627501e-06	-1.931805821862240109222305650682e-05	0.000000000000000000000000000000e+00
-4.954664799951123313803691416979e+03	8.097281011855212961019108430794e-06	-1.960368597728025724180947464426e-05	0.000000000000000000000000000000e+00
-4.954564799951122950005810707808e+03	8.192740973188648433579023278028e-06	-1.988846437455678607133212343339e-05	0.000000000000000000000000000000e+00
-4.954464799951122586207929998636e+03	8.287081452767603155940695502935e-06	-2.017239248319580111491050589123e-05	0.000000000000000000000000000000e+00
-4.954364799951122222410049289465e+03	8.380298587917538383814525237980e-06	-2.045546939228432185647020558061e-05	0.000000000000000000000000000000e+00
-4.954264799951121858612168580294e+03	8.472388523816972973274133651422e-06	-2.073769420725222136403682882122e-05	0.000000000000000000000000000000e+00
-4.954164799951121494814287871122e+03	8.563347413581034710673527132752e-06	-2.101906604987155543964177928373e-05	0.000000000000000000000000000000e+00
-4.954064799951121131016407161951e+03	8.653171418344965902785109745921e-06	-2.129958405825551568659945167461e-05	0.000000000000000000000000000000e+00
-4.953964799951120767218526452780e+03	8.741856707347578144960860424550e-06	-2.157924738685705053986910173514e-05	0.000000000000000000000000000000e+00
-4.953864799951120403420645743608e+03	8.829399458014674902041514503725e-06	-2.185805520646708988499740122791e-05	0.000000000000000000000000000000e+00
-4.953764799951120039622765034437e+03	8.915795856042399550366386873357e-06	-2.213600670421244441640924727199e-05	0.000000000000000000000000000000e+00
-4.953664799951119675824884325266e+03	9.001042095480554620662988485336e-06	-2.241310108355332891306999076875e-05	0.000000000000000000000000000000e+00
-4.953564799951119312027003616095e+03	9.085134378815858360498546042461e-06	-2.268933756428054331283697409027e-05	0.000000000000000000000000000000e+00
-4.953464799951118948229122906923e+03	9.168068917055174191677209549756e-06	-2.296471538251229125670964392736e-05	0.000000000000000000000000000000e+00
-4.953364799951118584431242197752e+03	9.249841929808636829617694841144e-06	-2.323923379069062932671466126244e-05	0.000000000000000000000000000000e+00
-4.953264799951118220633361488581e+03	9.330449645372763156137875528717e-06	-2.351289205757757069434853158807e-05	0.000000000000000000000000000000e+00
-4.953164799951117856835480779409e+03	9.409888300813486859274122064978e-06	-2.378568946825083640331417733638e-05	0.000000000000000000000000000000e+00
-4.953064799951117493037600070238e+03	9.488154142049125310464860461046e-06	-2.405762532409922379336535136485e-05	0.000000000000000000000000000000e+00
-4.952964799951117129239719361067e+03	9.565243423933322724811607884465e-06	-2.432869894281765982789467184233e-05	0.000000000000000000000000000000e+00
-4.952864799951116765441838651896e+03	9.641152410337876430793287163556e-06	-2.459890965840185462197055310529e-05	0.000000000000000000000000000000e+00
-4.952764799951116401643957942724e+03	9.715877374235532646794440136961e-06	-2.486825682114261954532702381115e-05	0.000000000000000000000000000000e+00
-4.952664799951116037846077233553e+03	9.789414597782695860272821064552e-06	-2.513673979761982279525212025106e-05	0.000000000000000000000000000000e+00
-4.952564799951115674048196524382e+03	9.861760372402102631543205357723e-06	-2.540435797069599599190201089094e-05	0.000000000000000000000000000000e+00
-4.952464799951115310250315815210e+03	9.932910998865378507014477216241e-06	-2.567111073950957146725011803756e-05	0.000000000000000000000000000000e+00
-4.952364799951114946452435106039e+03	1.000286278737555427484524905868e-05	-2.593699751946776041206660368132e-05	0.000000000000000000000000000000e+00
-4.952264799951114582654554396868e+03	1.007161205764949751730475552280e-05	-2.620201774223909220971895361885e-05	0.000000000000000000000000000000e+00
-4.952164799951114218856673687696e+03	1.013915513900026115390491654455e-05	-2.646617085574557091108040263183e-05	0.000000000000000000000000000000e+00
-4.952064799951113855058792978525e+03	1.020548837041938963288503772198e-05	-2.672945632415451322505019204900e-05	0.000000000000000000000000000000e+00
-4.951964799951113491260912269354e+03	1.027060810065909298555673900832e-05	-2.699187362786997654512735622667e-05	0.000000000000000000000000000000e+00
-4.951864799951113127463031560183e+03	1.033451068831437683493562618153e-05	-2.725342226352387865599170846398e-05	0.000000000000000000000000000000e+00
-4.951764799951112763665150851011e+03	1.039719250190507414855108081486e-05	-2.751410174396672780492908993999e-05	0.000000000000000000000000000000e+00
-4.951664799951112399867270141840e+03	1.045864991995780414642258637770e-05	-2.777391159825802751260487299945e-05	0.000000000000000000000000000000e+00
-4.951564799951112036069389432669e+03	1.051887933108784142354364538052e-05	-2.803285137165628836054993844318e-05	0.000000000000000000000000000000e+00
-4.951464799951111672271508723497e+03	1.057787713408088681654381502106e-05	-2.829092062560871451799490716716e-05	0.000000000000000000000000000000e+00
-4.951364799951111308473628014326e+03	1.063563973797475695518780641757e-05	-2.854811893774051418607579089226e-05	0.000000000000000000000000000000e+00
-4.951264799951110944675747305155e+03	1.069216356214097555805270234330e-05	-2.880444590184385767633358510498e-05	0.000000000000000000000000000000e+00
-4.951164799951110580877866595984e+03	1.074744503636630035370118363414e-05	-2.905990112786650345229853831253e-05	0.000000000000000000000000000000e+00
-4.951064799951110217079985886812e+03	1.080148060093411278251730039957e-05	-2.931448424190003114778689530251e-05	0.000000000000000000000000000000e+00
-4.950964799951109853282105177641e+03	1.085426670670573654777467387245e-05	-2.956819488616773916015052769968e-05	0.000000000000000000000000000000e+00
-4.950864799951109489484224468470e+03	1.090579981520165113461923872551e-05	-2.982103271901218648968871771654e-05	0.000000000000000000000000000000e+00
-4.950764799951109125686343759298e+03	1.095607639868260029696652585463e-05	-3.007299741488236866082672804623e-05	0.000000000000000000000000000000e+00
-4.950664799951108761888463050127e+03	1.100509294023063108769727030944e-05	-3.032408866432056838264262610405e-05	0.000000000000000000000000000000e+00
-4.950564799951108398090582340956e+03	1.105284593382997534072482992418e-05	-3.057430617394881318610658227364e-05	0.000000000000000000000000000000e+00
-4.950464799951108034292701631784e+03	1.109933188444787016669040163874e-05	-3.082364966645499086000947741582e-05	0.000000000000000000000000000000e+00
-4.950364799951107670494820922613e+03	1.114454730811524122932078262327e-05	-3.107211888057862268558081964009e-05	0.000000000000000000000000000000e+00
-4.950264799951107306696940213442e+03	1.118848873200731825915035105856e-05	-3.131971357109629108166418132164e-05	0.000000000000000000000000000000e+00
-4.950164799951106942899059504271e+03	1.123115269452409301911485761671e-05	-3.156643350880666745034153208849e-05	0.000000000000000000000000000000e+00
-4.950064799951106579101178795099e+03	1.127253574537068917871870249447e-05	-3.181227848051523847882834927780e-05	0.000000000000000000000000000000e+00
-4.949964799951106215303298085928e+03	1.131263444563762376798496389618e-05	-3.205724828901863941808120239685e-05	0.000000000000000000000000000000e+00
-4.949864799951105851505417376757e+03	1.135144536788092971800207681143e-05	-3.230134275308865532449001389814e-05	0.000000000000000000000000000000e+00
-4.949764799951105487707536667585e+03	1.138896509620220725070294243153e-05	-3.254456170745589026465499626894e-05	0.000000000000000000000000000000e+00
-4.949664799951105123909655958414e+03	1.142519022632849908579100867145e-05	-3.278690500279302994434890705655e-05	0.000000000000000000000000000000e+00
-4.949564799951104760111775249243e+03	1.146011736569207925030573075320e-05	-3.302837250569779262935471431106e-05	0.000000000000000000000000000000e+00
-4.949464799951104396313894540071e+03	1.149374313351011483324594364408e-05	-3.326896409867550737180647013602e-05	0.000000000000000000000000000000e+00
-4.949364799951104032516013830900e+03	1.152606416086420068525114634994e-05	-3.350867968012136019961486055330e-05	0.000000000000000000000000000000e+00
-4.949264799951103668718133121729e+03	1.155707709077977722773606511497e-05	-3.374751916430228116392311954463e-05	0.000000000000000000000000000000e+00
-4.949164799951103304920252412558e+03	1.158677857830540257235828888183e-05	-3.398548248133845869206615120106e-05	0.000000000000000000000000000000e+00
-4.949064799951102941122371703386e+03	1.161516529059190944400507816692e-05	-3.422256957718454900866864032416e-05	0.000000000000000000000000000000e+00
-4.948964799951102577324490994215e+03	1.164223390697142149631092972184e-05	-3.445878041361047898092848096319e-05	0.000000000000000000000000000000e+00
-4.948864799951102213526610285044e+03	1.166798111903626628915557617017e-05	-3.469411496818195080830277143846e-05	0.000000000000000000000000000000e+00
-4.948764799951101849728729575872e+03	1.169240363071770869517716773256e-05	-3.492857323424056046516986140382e-05	0.000000000000000000000000000000e+00
-4.948664799951101485930848866701e+03	1.171549815836458096826588892725e-05	-3.516215522088358410657607522332e-05	0.000000000000000000000000000000e+00
-4.948564799951101122132968157530e+03	1.173726143082175865206117498785e-05	-3.539486095294340533201279952458e-05	0.000000000000000000000000000000e+00
-4.948464799951100758335087448359e+03	1.175769018950851112757273464471e-05	-3.562669047096660363601466903205e-05	0.000000000000000000000000000000e+00
-4.948364799951100394537206739187e+03	1.177678118849670985926643418384e-05	-3.585764383119269726931527264568e-05	0.000000000000000000000000000000e+00
-4.948264799951100030739326030016e+03	1.179453119458887570489020318876e-05	-3.608772110553252018176964566187e-05	0.000000000000000000000000000000e+00
-4.948164799951099666941445320845e+03	1.181093698739610086442374664584e-05	-3.631692238154626015209786027427e-05	0.000000000000000000000000000000e+00
-4.948064799951099303143564611673e+03	1.182599535941580819870238422409e-05	-3.654524776242115132818613632004e-05	0.000000000000000000000000000000e+00
-4.947964799951098939345683902502e+03	1.183970311610940212782364100441e-05	-3.677269736694884150673620637484e-05	0.000000000000000000000000000000e+00
-4.947864799951098575547803193331e+03	1.185205707597971115944881365101e-05	-3.699927132950235961336357681795e-05	0.000000000000000000000000000000e+00
-4.947764799951098211749922484159e+03	1.186305407064832030282139352373e-05	-3.722496980001279180336193341816e-05	0.000000000000000000000000000000e+00
-4.947664799951097847952041774988e+03	1.187269094493274085245961696478e-05	-3.744979294394557131544359895869e-05	0.000000000000000000000000000000e+00
-4.947564799951097484154161065817e+03	1.188096455692341415339135374252e-05	-3.767374094227645661735540127957e-05	0.000000000000000000000000000000e+00
-4.947464799951097120356280356646e+03	1.188787177806059339364459087607e-05	-3.789681399146714363326132746224e-05	0.000000000000000000000000000000e+00
-4.947364799951096756558399647474e+03	1.189340949321102380289646993639e-05	-3.811901230344053238168269825970e-05	0.000000000000000000000000000000e+00
-4.947264799951096392760518938303e+03	1.189757460074448901991665816791e-05	-3.834033610555566157652301884085e-05	0.000000000000000000000000000000e+00
-4.947164799951096028962638229132e+03	1.190036401261018297122358522433e-05	-3.856078564058229086238677174592e-05	0.000000000000000000000000000000e+00
-4.947064799951095665164757519960e+03	1.190177465441293944820554118191e-05	-3.878036116667515101298288615617e-05	0.000000000000000000000000000000e+00
-4.946964799951095301366876810789e+03	1.190180346548928380732285114973e-05	-3.899906295734783498755857134022e-05	0.000000000000000000000000000000e+00
-4.946864799951094937568996101618e+03	1.190044739898330848745702098546e-05	-3.921689130144637050294498248348e-05	0.000000000000000000000000000000e+00
-4.946764799951094573771115392447e+03	1.189770342192239944946116625424e-05	-3.943384650312241991110609462545e-05	0.000000000000000000000000000000e+00
-4.946664799951094209973234683275e+03	1.189356851529276949219846720718e-05	-3.964992888180616159229940898001e-05	0.000000000000000000000000000000e+00
-4.946564799951093846175353974104e+03	1.188803967411486620770443012329e-05	-3.986513877217883253505775753567e-05	0.000000000000000000000000000000e+00
-4.946464799951093482377473264933e+03	1.188111390751855293151928449902e-05	-4.007947652414491855046504986682e-05	0.000000000000000000000000000000e+00
-4.946364799951093118579592555761e+03	1.187278823881814061522166348084e-05	-4.029294250280401244951669625927e-05	0.000000000000000000000000000000e+00
-4.946264799951092754781711846590e+03	1.186305970558724351610925540346e-05	-4.050553708842231985477397304685e-05	0.000000000000000000000000000000e+00
-4.946164799951092390983831137419e+03	1.185192535973346039809232094209e-05	-4.071726067640385330389379836546e-05	0.000000000000000000000000000000e+00
-4.946064799951092027185950428247e+03	1.183938226757287107940470882728e-05	-4.092811367726126721118887208384e-05	0.000000000000000000000000000000e+00
-4.945964799951091663388069719076e+03	1.182542750990434663306647561365e-05	-4.113809651658636079227249204848e-05	0.000000000000000000000000000000e+00
-4.945864799951091299590189009905e+03	1.181005818208368340449347655419e-05	-4.134720963502024217552446860857e-05	0.000000000000000000000000000000e+00
-4.945764799951090935792308300734e+03	1.179327139409754221152908798542e-05	-4.155545348822316047664171545506e-05	0.000000000000000000000000000000e+00
-4.945664799951090571994427591562e+03	1.177506427063724016074310746438e-05	-4.176282854684400583627351677407e-05	0.000000000000000000000000000000e+00
-4.945564799951090208196546882391e+03	1.175543395117229343604416114122e-05	-4.196933529648947064447789268016e-05	0.000000000000000000000000000000e+00
-4.945464799951089844398666173220e+03	1.173437759002381778575697240941e-05	-4.217497423769285839947190686061e-05	0.000000000000000000000000000000e+00
-4.945364799951089480600785464048e+03	1.171189235643771894552871148942e-05	-4.237974588588260118704811874046e-05	0.000000000000000000000000000000e+00
-4.945264799951089116802904754877e+03	1.168797543465768316145979299758e-05	-4.258365077135038413670350965212e-05	0.000000000000000000000000000000e+00
-4.945164799951088753005024045706e+03	1.166262402399801694137006224938e-05	-4.278668943921901237975244369771e-05	0.000000000000000000000000000000e+00
-4.945064799951088389207143336535e+03	1.163583533891622761398312174697e-05	-4.298886244940987143162494654725e-05	0.000000000000000000000000000000e+00
-4.944964799951088025409262627363e+03	1.160760660908544972811425738390e-05	-4.319017037661010974735828482629e-05	0.000000000000000000000000000000e+00
-4.944864799951087661611381918192e+03	1.157793507946665122329207853191e-05	-4.339061381023944858259175361148e-05	0.000000000000000000000000000000e+00
-4.944764799951087297813501209021e+03	1.154681801038065664126355119867e-05	-4.359019335441672080401834254992e-05	0.000000000000000000000000000000e+00
-4.944664799951086934015620499849e+03	1.151425267757996535552579564499e-05	-4.378890962792600990028529794884e-05	0.000000000000000000000000000000e+00
-4.944564799951086570217739790678e+03	1.148023637232034449009391435803e-05	-4.398676326418249761356082938590e-05	0.000000000000000000000000000000e+00
-4.944464799951086206419859081507e+03	1.144476640143223718508631858715e-05	-4.418375491119799986297622673703e-05	0.000000000000000000000000000000e+00
-4.944364799951085842621978372335e+03	1.140784008739194893967787425293e-05	-4.437988523154612997357118531205e-05	0.000000000000000000000000000000e+00
-4.944264799951085478824097663164e+03	1.136945476839266116033180797906e-05	-4.457515490232717730216885354544e-05	0.000000000000000000000000000000e+00
-4.944164799951085115026216953993e+03	1.132960779841518043475206978243e-05	-4.476956461513263349754482289811e-05	0.000000000000000000000000000000e+00
-4.944064799951084751228336244822e+03	1.128829654729850992891677236019e-05	-4.496311507600940705247152817670e-05	0.000000000000000000000000000000e+00
-4.943964799951084387430455535650e+03	1.124551840081019886147944975008e-05	-4.515580700542370581884732416711e-05	0.000000000000000000000000000000e+00
-4.943864799951084023632574826479e+03	1.120127076071648021993350241576e-05	-4.534764113822459426217381661672e-05	0.000000000000000000000000000000e+00
-4.943764799951083659834694117308e+03	1.115555104485219502447393424838e-05	-4.553861822360724578417218166848e-05	0.000000000000000000000000000000e+00
-4.943664799951083296036813408136e+03	1.110835668719048281076564738123e-05	-4.572873902507583590342984947164e-05	0.000000000000000000000000000000e+00
-4.943564799951082932238932698965e+03	1.105968513791226543667260695525e-05	-4.591800432040615760924048838199e-05	0.000000000000000000000000000000e+00
-4.943464799951082568441051989794e+03	1.100953386347549371976177468024e-05	-4.610641490160787079721077530436e-05	0.000000000000000000000000000000e+00
-4.943364799951082204643171280622e+03	1.095790034668421450382222448461e-05	-4.629397157488648743058762269342e-05	0.000000000000000000000000000000e+00
-4.943264799951081840845290571451e+03	1.090478208675735312231398072003e-05	-4.648067516060497045456145759346e-05	0.000000000000000000000000000000e+00
-4.943164799951081477047409862280e+03	1.085017659939730443237077689433e-05	-4.666652649324506166002637930212e-05	0.000000000000000000000000000000e+00
-4.943064799951081113249529153109e+03	1.079408141685829345584116123469e-05	-4.685152642136828428668857138284e-05	0.000000000000000000000000000000e+00
-4.942964799951080749451648443937e+03	1.073649408801449207484079301222e-05	-4.703567580757660681299581195702e-05	0.000000000000000000000000000000e+00
-4.942864799951080385653767734766e+03	1.067741217842794260379276488626e-05	-4.721897552847281536673312851704e-05	0.000000000000000000000000000000e+00
-4.942764799951080021855887025595e+03	1.061683327041619337026585878636e-05	-4.740142647462056087496670708781e-05	0.000000000000000000000000000000e+00
-4.942664799951079658058006316423e+03	1.055475496311974117230082781393e-05	-4.758302955050408772959963377147e-05	0.000000000000000000000000000000e+00
-4.942564799951079294260125607252e+03	1.049117487256921793178660734513e-05	-4.776378567448763719227589064076e-05	0.000000000000000000000000000000e+00
-4.942464799951078930462244898081e+03	1.042609063175235881333613452426e-05	-4.794369577877457297247765222181e-05	0.000000000000000000000000000000e+00
-4.942364799951078566664364188910e+03	1.035949989068072131547567499288e-05	-4.812276080936616121618010222249e-05	0.000000000000000000000000000000e+00
-4.942264799951078202866483479738e+03	1.029140031645615025194997332880e-05	-4.830098172602005911517239478137e-05	0.000000000000000000000000000000e+00
-4.942164799951077839068602770567e+03	1.022178959333702419852701187564e-05	-4.847835950220847147946329203094e-05	0.000000000000000000000000000000e+00
-4.942064799951077475270722061396e+03	1.015066542280423766552322623058e-05	-4.865489512507601593035294618161e-05	0.000000000000000000000000000000e+00
-4.941964799951077111472841352224e+03	1.007802552362697490022369617435e-05	-4.883058959539727638538009202307e-05	0.000000000000000000000000000000e+00
-4.941864799951076747674960643053e+03	1.000386763192818892183669210461e-05	-4.900544392753403805888107180877e-05	0.000000000000000000000000000000e+00
-4.941764799951076383877079933882e+03	9.928189501249860327881935351257e-06	-4.917945914939223108321500466111e-05	0.000000000000000000000000000000e+00
-4.941664799951076020079199224710e+03	9.850988902618001990694682201699e-06	-4.935263630237854209307363229087e-05	0.000000000000000000000000000000e+00
-4.941564799951075656281318515539e+03	9.772263624607416420309209670325e-06	-4.952497644135675475924804334049e-05	0.000000000000000000000000000000e+00
-4.941464799951075292483437806368e+03	9.692011473406204099655808503755e-06	-4.969648063460375150921649600733e-05	0.000000000000000000000000000000e+00
-4.941364799951074928685557097197e+03	9.610230272879995687016971284145e-06	-4.986714996376524419718911929067e-05	0.000000000000000000000000000000e+00
-4.941264799951074564887676388025e+03	9.526917864635953825521927362807e-06	-5.003698552381116596097371251872e-05	0.000000000000000000000000000000e+00
-4.941164799951074201089795678854e+03	9.442072108086497125834478383322e-06	-5.020598842299077847577126743062e-05	0.000000000000000000000000000000e+00
-4.941064799951073837291914969683e+03	9.355690880512803920274547686553e-06	-5.037415978278750815742836888234e-05	0.000000000000000000000000000000e+00
-4.940964799951073473494034260511e+03	9.267772077128002614749245624548e-06	-5.054150073787342322371995972929e-05	0.000000000000000000000000000000e+00
-4.940864799951073109696153551340e+03	9.178313611140138423985859739140e-06	-5.070801243606344648135256236721e-05	0.000000000000000000000000000000e+00
-4.940764799951072745898272842169e+03	9.087313413814860585892251021445e-06	-5.087369603826926995737006675924e-05	0.000000000000000000000000000000e+00
-4.940664799951072382100392132998e+03	8.994769434537845301637706829645e-06	-5.103855271845296459869850691504e-05	0.000000000000000000000000000000e+00
-4.940564799951072018302511423826e+03	8.900679640876989976838035145690e-06	-5.120258366358029859235698189046e-05	0.000000000000000000000000000000e+00
-4.940464799951071654504630714655e+03	8.805042018644273731759440637656e-06	-5.136579007357375753007114327353e-05	0.000000000000000000000000000000e+00
-4.940364799951071290706750005484e+03	8.707854571957395988890220095424e-06	-5.152817316126525286476209308795e-05	0.000000000000000000000000000000e+00
-4.940264799951070926908869296312e+03	8.609115323301128763376285912834e-06	-5.168973415234857286901931638923e-05	0.000000000000000000000000000000e+00
-4.940164799951070563110988587141e+03	8.508822313588411455440724262544e-06	-5.185047428533150155665829017515e-05	0.000000000000000000000000000000e+00
-4.940064799951070199313107877970e+03	8.406973602221159345667181317374e-06	-5.201039481148770043505286109209e-05	0.000000000000000000000000000000e+00
-4.939964799951069835515227168798e+03	8.303567267150795957542444569732e-06	-5.216949699480821756297083124920e-05	0.000000000000000000000000000000e+00
-4.939864799951069471717346459627e+03	8.198601404938514369455902774941e-06	-5.232778211195278654423862496614e-05	0.000000000000000000000000000000e+00
-4.939764799951069107919465750456e+03	8.092074130815253923628728449646e-06	-5.248525145220079348449063183502e-05	0.000000000000000000000000000000e+00
-4.939664799951068744121585041285e+03	7.983983578741431295488356623125e-06	-5.264190631740196612111185037186e-05	0.000000000000000000000000000000e+00
-4.939564799951068380323704332113e+03	7.874327901466339526127639902864e-06	-5.279774802192677835011025422318e-05	0.000000000000000000000000000000e+00
-4.939464799951068016525823622942e+03	7.763105270587296333011616267239e-06	-5.295277789261657014991888092759e-05	0.000000000000000000000000000000e+00
-4.939364799951067652727942913771e+03	7.650313876608504429482210396074e-06	-5.310699726873336934960048716370e-05	0.000000000000000000000000000000e+00
-4.939264799951067288930062204599e+03	7.535951928999628088225604810590e-06	-5.326040750190945589903623869077e-05	0.000000000000000000000000000000e+00
-4.939164799951066925132181495428e+03	7.420017656254091030899964348544e-06	-5.341300995609661443098981070676e-05	0.000000000000000000000000000000e+00
-4.939064799951066561334300786257e+03	7.302509305947061762605623802536e-06	-5.356480600751512932515552289914e-05	0.000000000000000000000000000000e+00
-4.938964799951066197536420077085e+03	7.183425144793173785042784962318e-06	-5.371579704460248161660904098191e-05	0.000000000000000000000000000000e+00
-4.938864799951065833738539367914e+03	7.062763458703938336709360346077e-06	-5.386598446796177485371495685662e-05	0.000000000000000000000000000000e+00
-4.938764799951065469940658658743e+03	6.940522552844905564313482404515e-06	-5.401536969030988312922766936275e-05	0.000000000000000000000000000000e+00
-4.938664799951065106142777949572e+03	6.816700751692471634414060427387e-06	-5.416395413642532806084914365208e-05	0.000000000000000000000000000000e+00
-4.938564799951064742344897240400e+03	6.691296399090433429243055668545e-06	-5.431173924309586439245281508370e-05	0.000000000000000000000000000000e+00
-4.938464799951064378547016531229e+03	6.564307858306235769567903159949e-06	-5.445872645906578776850079370853e-05	0.000000000000000000000000000000e+00
-4.938364799951064014749135822058e+03	6.435733512086914552725869231864e-06	-5.460491724498298501044510344649e-05	0.000000000000000000000000000000e+00
-4.938264799951063650951255112886e+03	6.305571762714775616378865691347e-06	-5.475031307334572011884937792203e-05	0.000000000000000000000000000000e+00
-4.938164799951063287153374403715e+03	6.173821032062720389529258957495e-06	-5.489491542844911534364954475151e-05	0.000000000000000000000000000000e+00
-4.938064799951062923355493694544e+03	6.040479761649306422223188600684e-06	-5.503872580633138153266212255765e-05	0.000000000000000000000000000000e+00
-4.937964799951062559557612985373e+03	5.905546412693491971964560027786e-06	-5.518174571471977742954939660791e-05	0.000000000000000000000000000000e+00
-4.937864799951062195759732276201e+03	5.769019466169089210795181688063e-06	-5.532397667297631147376862914555e-05	0.000000000000000000000000000000e+00
-4.937764799951061831961851567030e+03	5.630897422858906571283259950844e-06	-5.546542021204315222118741424140e-05	0.000000000000000000000000000000e+00
-4.937664799951061468163970857859e+03	5.491178803408570914057831857669e-06	-5.560607787438778804294664537267e-05	0.000000000000000000000000000000e+00
-4.937564799951061104366090148687e+03	5.349862148380058316009342395114e-06	-5.574595121394790899751678359131e-05	0.000000000000000000000000000000e+00
-4.937464799951060740568209439516e+03	5.206946018304897903772581607695e-06	-5.588504179607604475726531645385e-05	0.000000000000000000000000000000e+00
-4.937364799951060376770328730345e+03	5.062428993737112259963025623355e-06	-5.602335119748393826074467360954e-05	0.000000000000000000000000000000e+00
-4.937264799951060012972448021173e+03	4.916309675305776664586913243804e-06	-5.616088100618662798564628690912e-05	0.000000000000000000000000000000e+00
-4.937164799951059649174567312002e+03	4.768586683767312368105884684555e-06	-5.629763282144630660505657537840e-05	0.000000000000000000000000000000e+00
-4.937064799951059285376686602831e+03	4.619258660057446133520402120620e-06	-5.643360825371589504064265274685e-05	0.000000000000000000000000000000e+00
-4.936964799951058921578805893660e+03	4.468324265342871622855736718494e-06	-5.656880892458237257034922573773e-05	0.000000000000000000000000000000e+00
-4.936864799951058557780925184488e+03	4.315782181072584675963262762499e-06	-5.670323646670984266181594901646e-05	0.000000000000000000000000000000e+00
-4.936764799951058193983044475317e+03	4.161631109028883164274639078206e-06	-5.683689252378234808404239286617e-05	0.000000000000000000000000000000e+00
-4.936664799951057830185163766146e+03	4.005869771378072924123293213627e-06	-5.696977875044642174477346752148e-05	0.000000000000000000000000000000e+00
-4.936564799951057466387283056974e+03	3.848496910720827253590478611578e-06	-5.710189681225339358239603826384e-05	0.000000000000000000000000000000e+00
-4.936464799951057102589402347803e+03	3.689511290142273241225842270175e-06	-5.723324838560146028861030931267e-05	0.000000000000000000000000000000e+00
-4.936364799951056738791521638632e+03	3.528911693261687189062834543729e-06	-5.736383515767747042803093027175e-05	0.000000000000000000000000000000e+00
-4.936264799951056374993640929461e+03	3.366696924281911361794472278830e-06	-5.749365882639847238856287137132e-05	0.000000000000000000000000000000e+00
-4.936164799951056011195760220289e+03	3.202865808038430228704305721688e-06	-5.762272110035303193881564554069e-05	0.000000000000000000000000000000e+00
-4.936064799951055647397879511118e+03	3.037417190048111280550272722545e-06	-5.775102369874227873497440910455e-05	0.000000000000000000000000000000e+00
-4.935964799951055283599998801947e+03	2.870349936557659125795907359424e-06	-5.787856835132072243470940930976e-05	0.000000000000000000000000000000e+00
-4.935864799951054919802118092775e+03	2.701662934591675716521075312215e-06	-5.800535679833681808933304457909e-05	0.000000000000000000000000000000e+00
-4.935764799951054556004237383604e+03	2.531355092000433853680063656100e-06	-5.813139079047328759046811552658e-05	0.000000000000000000000000000000e+00
-4.935664799951054192206356674433e+03	2.359425337507300020719507374634e-06	-5.825667208878719717122726673431e-05	0.000000000000000000000000000000e+00
-4.935564799951053828408475965261e+03	2.185872620755841697423463645955e-06	-5.838120246464980451443077535956e-05	0.000000000000000000000000000000e+00
-4.935464799951053464610595256090e+03	2.010695912356589084316006374453e-06	-5.850498369968614836280837443461e-05	0.000000000000000000000000000000e+00
-4.935364799951053100812714546919e+03	1.833894203933448908280736018572e-06	-5.862801758571442128876657906567e-05	0.000000000000000000000000000000e+00
-4.935264799951052737014833837748e+03	1.655466508169799955550358615264e-06	-5.875030592468509174240362535890e-05	0.000000000000000000000000000000e+00
-4.935164799951052373216953128576e+03	1.475411858854232003825470743996e-06	-5.887185052861977537777202207359e-05	0.000000000000000000000000000000e+00
-4.935064799951052009419072419405e+03	1.293729310925988081103568672070e-06	-5.899265321954991664376091731192e-05	0.000000000000000000000000000000e+00
-4.934964799951051645621191710234e+03	1.110417940520003113308690825822e-06	-5.911271582945518577190818776401e-05	0.000000000000000000000000000000e+00
-4.934864799951051281823311001062e+03	9.254768450116436751697979005982e-07	-5.923204020020169280509592102391e-05	0.000000000000000000000000000000e+00
-4.934764799951050918025430291891e+03	7.389051430610877520965698930788e-07	-5.935062818347992379943919849516e-05	0.000000000000000000000000000000e+00
-4.934664799951050554227549582720e+03	5.507019746573772297002077533157e-07	-5.946848164074247373826753726433e-05	0.000000000000000000000000000000e+00
-4.934564799951050190429668873549e+03	3.608665011621125118940200948714e-07	-5.958560244314156260567183487353e-05	0.000000000000000000000000000000e+00
-4.934464799951049826631788164377e+03	1.693979053527930262824984040254e-07	-5.970199247146630073829892682014e-05	0.000000000000000000000000000000e+00
-4.934364799951049462833907455206e+03	-2.370460853417631906818116571678e-08	-5.981765361607972378418449088677e-05	0.000000000000000000000000000000e+00
-4.934264799951049099036026746035e+03	-2.184418147608413677797584498408e-07	-5.993258777685564470246934454245e-05	0.000000000000000000000000000000e+00
-4.934164799951048735238146036863e+03	-4.148144660453653848866586301147e-07	-6.004679686311524148883619900197e-05	0.000000000000000000000000000000e+00
-4.934064799951048371440265327692e+03	-6.128232935201074375126863852392e-07	-6.016028279356344838930265028765e-05	0.000000000000000000000000000000e+00
-4.933964799951048007642384618521e+03	-8.124690066900112131228887425716e-07	-6.027304749622510316852536105259e-05	0.000000000000000000000000000000e+00
-4.933864799951047643844503909349e+03	-1.013752293391359703069072584203e-06	-6.038509290838090464272405744062e-05	0.000000000000000000000000000000e+00
-4.933764799951047280046623200178e+03	-1.216673819750891463324681332492e-06	-6.049642097650312626711671670776e-05	0.000000000000000000000000000000e+00
-4.933664799951046916248742491007e+03	-1.421234230145233242025471116776e-06	-6.060703365619114676423814791484e-05	0.000000000000000000000000000000e+00
-4.933564799951046552450861781836e+03	-1.627434147160751147165248971238e-06	-6.071693291210672325424260731275e-05	0.000000000000000000000000000000e+00
-4.933464799951046188652981072664e+03	-1.835274171553716698789752818921e-06	-6.082612071790908820235338483329e-05	0.000000000000000000000000000000e+00
-4.933364799951045824855100363493e+03	-2.044754882210849281456467585461e-06	-6.093459905618982274961431544469e-05	0.000000000000000000000000000000e+00
-4.933264799951045461057219654322e+03	-2.255876836110199950972184795850e-06	-6.104236991840751320320679340625e-05	0.000000000000000000000000000000e+00
-4.933164799951045097259338945150e+03	-2.468640568282410264967959012683e-06	-6.114943530482219746259586745651e-05	0.000000000000000000000000000000e+00
-4.933064799951044733461458235979e+03	-2.683046591772341266872014403644e-06	-6.125579722442962848655972907252e-05	0.000000000000000000000000000000e+00
-4.932964799951044369663577526808e+03	-2.899095397601048694599841504260e-06	-6.136145769489530059099396952504e-05	0.000000000000000000000000000000e+00
-4.932864799951044005865696817636e+03	-3.116787454728141683411163365136e-06	-6.146641874248827245880849590165e-05	0.000000000000000000000000000000e+00
-4.932764799951043642067816108465e+03	-3.336123210014461223704490197561e-06	-6.157068240201484107202573037299e-05	0.000000000000000000000000000000e+00
-4.932664799951043278269935399294e+03	-3.557103088185189758581826457995e-06	-6.167425071675191748828137594529e-05	0.000000000000000000000000000000e+00
-4.932564799951042914472054690123e+03	-3.779727491793286042065123583877e-06	-6.177712573838029419710793366249e-05	0.000000000000000000000000000000e+00
-4.932464799951042550674173980951e+03	-4.003996801183302009171944418897e-06	-6.187930952691765497820225450099e-05	0.000000000000000000000000000000e+00
-4.932364799951042186876293271780e+03	-4.229911374455554552796027190098e-06	-6.198080415065143568189437450755e-05	0.000000000000000000000000000000e+00
-4.932264799951041823078412562609e+03	-4.457471547430681006512955683041e-06	-6.208161168607142751160038462999e-05	0.000000000000000000000000000000e+00
-4.932164799951041459280531853437e+03	-4.686677633614571557047357580617e-06	-6.218173421780224478100373985967e-05	0.000000000000000000000000000000e+00
-4.932064799951041095482651144266e+03	-4.917529924163660798709738625201e-06	-6.228117383853557583080207127324e-05	0.000000000000000000000000000000e+00
-4.931964799951040731684770435095e+03	-5.150028687850606805406685623216e-06	-6.237993264896220355249234490458e-05	0.000000000000000000000000000000e+00
-4.931864799951040367886889725924e+03	-5.384174171030306474731129406930e-06	-6.247801275770394459699308420397e-05	0.000000000000000000000000000000e+00
-4.931764799951040004089009016752e+03	-5.619966597606343705888654743719e-06	-6.257541628124524977008769077713e-05	0.000000000000000000000000000000e+00
-4.931664799951039640291128307581e+03	-5.857406168997777237835659219778e-06	-6.267214534386476377028629691779e-05	0.000000000000000000000000000000e+00
-4.931564799951039276493247598410e+03	-6.096493064106310499276723813278e-06	-6.276820207756657321856302855778e-05	0.000000000000000000000000000000e+00
-4.931464799951038912695366889238e+03	-6.337227439283855328982456717180e-06	-6.286358862201138692545748787310e-05	0.000000000000000000000000000000e+00
-4.931364799951038548897486180067e+03	-6.579609428300430274121502610685e-06	-6.295830712444743155510595844504e-05	0.000000000000000000000000000000e+00
-4.931264799951038185099605470896e+03	-6.823639142312503580889860438363e-06	-6.305235973964123886905536187086e-05	0.000000000000000000000000000000e+00
-4.931164799951037821301724761724e+03	-7.069316669831673304253208400816e-06	-6.314574862980820257711556120483e-05	0.000000000000000000000000000000e+00
-4.931064799951037457503844052553e+03	-7.316642076693749758339174737998e-06	-6.323847596454299966294010371115e-05	0.000000000000000000000000000000e+00
-4.930964799951037093705963343382e+03	-7.565615406028183556272088267081e-06	-6.333054392074979486917246651601e-05	0.000000000000000000000000000000e+00
-4.930864799951036729908082634211e+03	-7.816236678227935801206195665092e-06	-6.342195468257230965732074157160e-05	0.000000000000000000000000000000e+00
-4.930764799951036366110201925039e+03	-8.068505890919692172735463997491e-06	-6.351271044132367432719782351924e-05	0.000000000000000000000000000000e+00
-4.930664799951036002312321215868e+03	-8.322423018934475965821540022205e-06	-6.360281339541615816361719293326e-05	0.000000000000000000000000000000e+00
-4.930564799951035638514440506697e+03	-8.577988014278651611910393726124e-06	-6.369226575029068274265420246394e-05	0.000000000000000000000000000000e+00
-4.930464799951035274716559797525e+03	-8.835200806105282259820914159132e-06	-6.378106971834619971263580229248e-05	0.000000000000000000000000000000e+00
-4.930364799951034910918679088354e+03	-9.094061300685933742996708284423e-06	-6.386922751886887883975008062265e-05	0.000000000000000000000000000000e+00
-4.930264799951034547120798379183e+03	-9.354569381382824136200379583350e-06	-6.395674137796113342332993134676e-05	0.000000000000000000000000000000e+00
-4.930164799951034183322917670012e+03	-9.616724908621383276154277741643e-06	-6.404361352847049663333800495479e-05	0.000000000000000000000000000000e+00
-4.930064799951033819525036960840e+03	-9.880527719863184976678040227771e-06	-6.412984620991832166499863054909e-05	0.000000000000000000000000000000e+00
-4.929964799951033455727156251669e+03	-1.014597762957928243150902691827e-05	-6.421544166842831926310386503332e-05	0.000000000000000000000000000000e+00
-4.929864799951033091929275542498e+03	-1.041307442922394680480564777003e-05	-6.430040215665494616852082554459e-05	0.000000000000000000000000000000e+00
-4.929764799951032728131394833326e+03	-1.068181788720878190427927140194e-05	-6.438472993371163093437314905998e-05	0.000000000000000000000000000000e+00
-4.929664799951032364333514124155e+03	-1.095220774887725390047028828366e-05	-6.446842726509882355936942310848e-05	0.000000000000000000000000000000e+00
-4.929564799951032000535633414984e+03	-1.122424373647956832953254818763e-05	-6.455149642263192314838721186376e-05	0.000000000000000000000000000000e+00
-4.929464799951031636737752705812e+03	-1.149792554914800618787520947173e-05	-6.463393968436904294273120941128e-05	0.000000000000000000000000000000e+00
-4.929364799951031272939871996641e+03	-1.177325286287262086284011869397e-05	-6.471575933453858561501120805204e-05	0.000000000000000000000000000000e+00
-4.929264799951030909141991287470e+03	-1.205022533047733994512797778276e-05	-6.479695766346675080138428626242e-05	0.000000000000000000000000000000e+00
-4.929164799951030545344110578299e+03	-1.232884258159647192297329876265e-05	-6.487753696750481224083534348424e-05	0.000000000000000000000000000000e+00
-4.929064799951030181546229869127e+03	-1.260910422265157540642078332072e-05	-6.495749954895625938918607422679e-05	0.000000000000000000000000000000e+00
-4.928964799951029817748349159956e+03	-1.289100983682878913752500871226e-05	-6.503684771600384416541384968724e-05	0.000000000000000000000000000000e+00
-4.928864799951029453950468450785e+03	-1.317455898405652283658564399849e-05	-6.511558378263645151511757047658e-05	0.000000000000000000000000000000e+00
-4.928764799951029090152587741613e+03	-1.345975120098356648265860990854e-05	-6.519371006857582089618480258864e-05	0.000000000000000000000000000000e+00
-4.928664799951028726354707032442e+03	-1.374658600095756212416866354209e-05	-6.527122889920311868666019661234e-05	0.000000000000000000000000000000e+00
-4.928564799951028362556826323271e+03	-1.403506287400394494577476195429e-05	-6.534814260548541572492381446224e-05	0.000000000000000000000000000000e+00
-4.928464799951027998758945614100e+03	-1.432518128680524008907327254692e-05	-6.542445352390197511448927114586e-05	0.000000000000000000000000000000e+00
-4.928364799951027634961064904928e+03	-1.461694068268077790757712708380e-05	-6.550016399637045871363894011807e-05	0.000000000000000000000000000000e+00
-4.928264799951027271163184195757e+03	-1.491034048156682426783913031354e-05	-6.557527637017291678462466153476e-05	0.000000000000000000000000000000e+00
-4.928164799951026907365303486586e+03	-1.520538007999707676880848244982e-05	-6.564979299788177764286845050634e-05	0.000000000000000000000000000000e+00
-4.928064799951026543567422777414e+03	-1.550205885108362852337418602566e-05	-6.572371623728553915056577183762e-05	0.000000000000000000000000000000e+00
-4.927964799951026179769542068243e+03	-1.580037614449829447000987758809e-05	-6.579704845131447376281597083647e-05	0.000000000000000000000000000000e+00
-4.927864799951025815971661359072e+03	-1.610033128645436967122175908607e-05	-6.586979200796614383837251915921e-05	0.000000000000000000000000000000e+00
-4.927764799951025452173780649900e+03	-1.640192357968876877682279369353e-05	-6.594194928023076787259454389911e-05	0.000000000000000000000000000000e+00
-4.927664799951025088375899940729e+03	-1.670515230344460255620768485141e-05	-6.601352264601651896776257633093e-05	0.000000000000000000000000000000e+00
-4.927564799951024724578019231558e+03	-1.701001671345415931237664286524e-05	-6.608451448807467422559558389850e-05	0.000000000000000000000000000000e+00
-4.927464799951024360780138522387e+03	-1.731651604192228270737846651528e-05	-6.615492719392462861449644151435e-05	0.000000000000000000000000000000e+00
-4.927364799951023996982257813215e+03	-1.762464949751018665675440788565e-05	-6.622476315577880041658015430883e-05	0.000000000000000000000000000000e+00
-4.927264799951023633184377104044e+03	-1.793441626531963614221525105119e-05	-6.629402477046745535953914396643e-05	0.000000000000000000000000000000e+00
-4.927164799951023269386496394873e+03	-1.824581550687759897463706415532e-05	-6.636271443936332746060119402998e-05	0.000000000000000000000000000000e+00
-4.927064799951022905588615685701e+03	-1.855884636012127025155374338006e-05	-6.643083456830622631796023913608e-05	0.000000000000000000000000000000e+00
-4.926964799951022541790734976530e+03	-1.887350793938353049551855111776e-05	-6.649838756752745466682696928729e-05	0.000000000000000000000000000000e+00
-4.926864799951022177992854267359e+03	-1.918979933537881714454391424152e-05	-6.656537585157414462031649771134e-05	0.000000000000000000000000000000e+00
-4.926764799951021814194973558187e+03	-1.950771961518937551330159230201e-05	-6.663180183923352614770024837654e-05	0.000000000000000000000000000000e+00
-4.926664799951021450397092849016e+03	-1.982726782225198748090509714981e-05	-6.669766795345697871222334640606e-05	0.000000000000000000000000000000e+00
-4.926564799951021086599212139845e+03	-2.014844297634507287318890444983e-05	-6.676297662128411001397632063004e-05	0.000000000000000000000000000000e+00
-4.926464799951020722801331430674e+03	-2.047124407357623130212023743191e-05	-6.682773027376663144485946510542e-05	0.000000000000000000000000000000e+00
-4.926364799951020359003450721502e+03	-2.079567008637016008783943155080e-05	-6.689193134589215222838426422314e-05	0.000000000000000000000000000000e+00
-4.926264799951019995205570012331e+03	-2.112171996345704990728255057153e-05	-6.695558227650791934936619353991e-05	0.000000000000000000000000000000e+00
-4.926164799951019631407689303160e+03	-2.144939262986136668982795061567e-05	-6.701868550824439485329164778449e-05	0.000000000000000000000000000000e+00
-4.926064799951019267609808593988e+03	-2.177868698689104347688931528904e-05	-6.708124348743879248810340065745e-05	0.000000000000000000000000000000e+00
-4.925964799951018903811927884817e+03	-2.210960191212712629116841911436e-05	-6.714325866405845171566019180531e-05	0.000000000000000000000000000000e+00
-4.925864799951018540014047175646e+03	-2.244213625941378592414110482167e-05	-6.720473349162419817066915772585e-05	0.000000000000000000000000000000e+00
-4.925764799951018176216166466475e+03	-2.277628885884880745012551206408e-05	-6.726567042713352793676523377897e-05	0.000000000000000000000000000000e+00
-4.925664799951017812418285757303e+03	-2.311205851677447953990141016334e-05	-6.732607193098380537511771226633e-05	0.000000000000000000000000000000e+00
-4.925564799951017448620405048132e+03	-2.344944401576890051453957997118e-05	-6.738594046689523056007514734134e-05	0.000000000000000000000000000000e+00
-4.925464799951017084822524338961e+03	-2.378844411463769775130945582919e-05	-6.744527850183387447744604026312e-05	0.000000000000000000000000000000e+00
-4.925364799951016721024643629789e+03	-2.412905754840619432298291779926e-05	-6.750408850593449738234502754963e-05	0.000000000000000000000000000000e+00
-4.925264799951016357226762920618e+03	-2.447128302831198560108455497542e-05	-6.756237295242336715703906913078e-05	0.000000000000000000000000000000e+00
-4.925164799951015993428882211447e+03	-2.481511924179794276374734496304e-05	-6.762013431754096924857638795103e-05	0.000000000000000000000000000000e+00
-4.925064799951015629631001502275e+03	-2.516056485250565337256911657704e-05	-6.767737508046462173872531709051e-05	0.000000000000000000000000000000e+00
-4.924964799951015265833120793104e+03	-2.550761850026923125583401541494e-05	-6.773409772323102265127736654193e-05	0.000000000000000000000000000000e+00
-4.924864799951014902035240083933e+03	-2.585627880110963799963411102745e-05	-6.779030473065875660176882178121e-05	0.000000000000000000000000000000e+00
-4.924764799951014538237359374762e+03	-2.620654434722937035722421794670e-05	-6.784599859027065236940362558116e-05	0.000000000000000000000000000000e+00
-4.924664799951014174439478665590e+03	-2.655841370700759150364107796793e-05	-6.790118179221611336392194768763e-05	0.000000000000000000000000000000e+00
-4.924564799951013810641597956419e+03	-2.691188542499567903053259154689e-05	-6.795585682919339388236013022038e-05	0.000000000000000000000000000000e+00
-4.924464799951013446843717247248e+03	-2.726695802191321339811962143340e-05	-6.801002619637176694559338452351e-05	0.000000000000000000000000000000e+00
-4.924364799951013083045836538076e+03	-2.762362999464439667989500148959e-05	-6.806369239131363792476986374069e-05	0.000000000000000000000000000000e+00
-4.924264799951012719247955828905e+03	-2.798189981623488127126901658936e-05	-6.811685791389659040510895504639e-05	0.000000000000000000000000000000e+00
-4.924164799951012355450075119734e+03	-2.834176593588905938413818885735e-05	-6.816952526623539139211810367058e-05	0.000000000000000000000000000000e+00
-4.924064799951011991652194410563e+03	-2.870322677896771845968727776555e-05	-6.822169695260388809759238837316e-05	0.000000000000000000000000000000e+00
-4.923964799951011627854313701391e+03	-2.906628074698619802469605477580e-05	-6.827337547935687762055978478060e-05	0.000000000000000000000000000000e+00
-4.923864799951011264056432992220e+03	-2.943092621761294634739718201200e-05	-6.832456335485192241811780444749e-05	0.000000000000000000000000000000e+00
-4.923764799951010900258552283049e+03	-2.979716154466848705728056201369e-05	-6.837526308937105735605288536760e-05	0.000000000000000000000000000000e+00
-4.923664799951010536460671573877e+03	-3.016498505812486010334814989786e-05	-6.842547719504249675945978248492e-05	0.000000000000000000000000000000e+00
-4.923564799951010172662790864706e+03	-3.053439506410543540686555741281e-05	-6.847520818576230080577948999832e-05	0.000000000000000000000000000000e+00
-4.923464799951009808864910155535e+03	-3.090538984488521101695948645194e-05	-6.852445857711590639256560297810e-05	0.000000000000000000000000000000e+00
-4.923364799951009445067029446363e+03	-3.127796765889152461829342266597e-05	-6.857323088629968511030499112024e-05	0.000000000000000000000000000000e+00
-4.923264799951009081269148737192e+03	-3.165212674070518516708516720826e-05	-6.862152763204241990007553608777e-05	0.000000000000000000000000000000e+00
-4.923164799951008717471268028021e+03	-3.202786530106204159612515169897e-05	-6.866935133452672750109524457685e-05	0.000000000000000000000000000000e+00
-4.923064799951008353673387318850e+03	-3.240518152685500214132269247713e-05	-6.871670451531049445079851745177e-05	0.000000000000000000000000000000e+00
-4.922964799951007989875506609678e+03	-3.278407358113644669153977084797e-05	-6.876358969724816400711370212306e-05	0.000000000000000000000000000000e+00
-4.922864799951007626077625900507e+03	-3.316453960312112702940243180727e-05	-6.881000940441207728084926920076e-05	0.000000000000000000000000000000e+00
-4.922764799951007262279745191336e+03	-3.354657770818946009539970876112e-05	-6.885596616201371950038989666609e-05	0.000000000000000000000000000000e+00
-4.922664799951006898481864482164e+03	-3.393018598789124138032438637858e-05	-6.890146249632499338144686618080e-05	0.000000000000000000000000000000e+00
-4.922564799951006534683983772993e+03	-3.431536250994984620869138192134e-05	-6.894650093459934341900974263950e-05	0.000000000000000000000000000000e+00
-4.922464799951006170886103063822e+03	-3.470210531826681049291649650002e-05	-6.899108400499297504698814620383e-05	0.000000000000000000000000000000e+00
-4.922364799951005807088222354650e+03	-3.509041243292689937847278480731e-05	-6.903521423648593827258196364838e-05	0.000000000000000000000000000000e+00
-4.922264799951005443290341645479e+03	-3.548028185020355535980729477785e-05	-6.907889415880322486317871577555e-05	0.000000000000000000000000000000e+00
-4.922164799951005079492460936308e+03	-3.587171154256480040591753555290e-05	-6.912212630233586553325092483036e-05	0.000000000000000000000000000000e+00
-4.922064799951004715694580227137e+03	-3.626469945867959887185125178455e-05	-6.916491319806193226356338943361e-05	0.000000000000000000000000000000e+00
-4.921964799951004351896699517965e+03	-3.665924352342463376228445803839e-05	-6.920725737746756772543477165271e-05	0.000000000000000000000000000000e+00
-4.921864799951003988098818808794e+03	-3.705534163789151667596846739805e-05	-6.924916137246798759994487193481e-05	0.000000000000000000000000000000e+00
-4.921764799951003624300938099623e+03	-3.745299167939441787851875820259e-05	-6.929062771532841513450612369596e-05	0.000000000000000000000000000000e+00
-4.921664799951003260503057390451e+03	-3.785219150147817071365430319219e-05	-6.933165893858504280448940004788e-05	0.000000000000000000000000000000e+00
-4.921564799951002896705176681280e+03	-3.825293893392680291904231482114e-05	-6.937225757496598042232266445595e-05	0.000000000000000000000000000000e+00
-4.921464799951002532907295972109e+03	-3.865523178277246774169409460065e-05	-6.941242615731213548395384105305e-05	0.000000000000000000000000000000e+00
-4.921364799951002169109415262938e+03	-3.905906783030486972060207895296e-05	-6.945216721849813417289515316000e-05	0.000000000000000000000000000000e+00
-4.921264799951001805311534553766e+03	-3.946444483508104283508294285454e-05	-6.949148329135318815415883753062e-05	0.000000000000000000000000000000e+00
-4.921164799951001441513653844595e+03	-3.987136053193565720167979016253e-05	-6.953037690858200202577432680329e-05	0.000000000000000000000000000000e+00
-4.921064799951001077715773135424e+03	-4.027981263199171879435186993668e-05	-6.956885060268561300766965160847e-05	0.000000000000000000000000000000e+00
-4.920964799951000713917892426252e+03	-4.068979882267170962179686499738e-05	-6.960690690588223063055284267620e-05	0.000000000000000000000000000000e+00
-4.920864799951000350120011717081e+03	-4.110131676770914125685144058231e-05	-6.964454835002814418742911328764e-05	0.000000000000000000000000000000e+00
-4.920764799950999986322131007910e+03	-4.151436410716058948060583344564e-05	-6.968177746653850821237363710736e-05	0.000000000000000000000000000000e+00
-4.920664799950999622524250298738e+03	-4.192893845741814227859670105580e-05	-6.971859678630824993204873063490e-05	0.000000000000000000000000000000e+00
-4.920564799950999258726369589567e+03	-4.234503741122228829413254302949e-05	-6.975500883963288184953094317464e-05	0.000000000000000000000000000000e+00
-4.920464799950998894928488880396e+03	-4.276265853767525251501527283615e-05	-6.979101615612932788066530287452e-05	0.000000000000000000000000000000e+00
-4.920364799950998531130608171225e+03	-4.318179938225472498354931549791e-05	-6.982662126465684435810965524638e-05	0.000000000000000000000000000000e+00
-4.920264799950998167332727462053e+03	-4.360245746682809095005547983526e-05	-6.986182669323781906263459706707e-05	0.000000000000000000000000000000e+00
-4.920164799950997803534846752882e+03	-4.402463028966707437846309081131e-05	-6.989663496897866512211350276118e-05	0.000000000000000000000000000000e+00
-4.920064799950997439736966043711e+03	-4.444831532546280158024396000904e-05	-6.993104861799067425293108257733e-05	0.000000000000000000000000000000e+00
-4.919964799950997075939085334539e+03	-4.487351002534130530547892834470e-05	-6.996507016531091065897340897095e-05	0.000000000000000000000000000000e+00
-4.919864799950996712141204625368e+03	-4.530021181687949639611129315497e-05	-6.999870213482313203567225512458e-05	0.000000000000000000000000000000e+00
-4.919764799950996348343323916197e+03	-4.572841810412153523875133931398e-05	-7.003194704917868346899512133064e-05	0.000000000000000000000000000000e+00
-4.919664799950995984545443207026e+03	-4.615812626759567755593133275838e-05	-7.006480742971740488696241744293e-05	0.000000000000000000000000000000e+00
-4.919564799950995620747562497854e+03	-4.658933366433153354943877411110e-05	-7.009728579638860627380042567225e-05	0.000000000000000000000000000000e+00
-4.919464799950995256949681788683e+03	-4.702203762787774717199149043800e-05	-7.012938466767204288409426338191e-05	0.000000000000000000000000000000e+00
-4.919364799950994893151801079512e+03	-4.745623546832017006615392351598e-05	-7.016110656049887690441368981453e-05	0.000000000000000000000000000000e+00
-4.919264799950994529353920370340e+03	-4.789192447230042175027736606197e-05	-7.019245399017272043010184923162e-05	0.000000000000000000000000000000e+00
-4.919164799950994165556039661169e+03	-4.832910190303491059036350430134e-05	-7.022342947029063778448254584674e-05	0.000000000000000000000000000000e+00
-4.919064799950993801758158951998e+03	-4.876776500033429522906053277254e-05	-7.025403551266424270575761124036e-05	0.000000000000000000000000000000e+00
-4.918964799950993437960278242826e+03	-4.920791098062335259047395119580e-05	-7.028427462724076842884995963701e-05	0.000000000000000000000000000000e+00
-4.918864799950993074162397533655e+03	-4.964953703696132699969140178453e-05	-7.031414932202423263493673566416e-05	0.000000000000000000000000000000e+00
-4.918764799950992710364516824484e+03	-5.009264033906269265438576665517e-05	-7.034366210299654819087383783582e-05	0.000000000000000000000000000000e+00
-4.918664799950992346566636115313e+03	-5.053721803331836332981441550771e-05	-7.037281547403876941389200272425e-05	0.000000000000000000000000000000e+00
-4.918564799950991982768755406141e+03	-5.098326724281731543589671340477e-05	-7.040161193685225702112995271875e-05	0.000000000000000000000000000000e+00
-4.918464799950991618970874696970e+03	-5.143078506736867863647841292440e-05	-7.043005399088001926202057267901e-05	0.000000000000000000000000000000e+00
-4.918364799950991255172993987799e+03	-5.187976858352425337320146248032e-05	-7.045814413322795818298699410676e-05	0.000000000000000000000000000000e+00
-4.918264799950990891375113278627e+03	-5.233021484460146884650638687830e-05	-7.048588485858627852246455214313e-05	0.000000000000000000000000000000e+00
-4.918164799950990527577232569456e+03	-5.278212088070676790124008403993e-05	-7.051327865915082884328696222198e-05	0.000000000000000000000000000000e+00
-4.918064799950990163779351860285e+03	-5.323548369875941204060545985932e-05	-7.054032802454457819034405741121e-05	0.000000000000000000000000000000e+00
-4.917964799950989799981471151114e+03	-5.369030028251578788361583760569e-05	-7.056703544173909274823952575417e-05	0.000000000000000000000000000000e+00
-4.917864799950989436183590441942e+03	-5.414656759259407276451900314918e-05	-7.059340339497606670905727188625e-05	0.000000000000000000000000000000e+00
-4.917764799950989072385709732771e+03	-5.460428256649939499946244669815e-05	-7.061943436568893445529071506428e-05	0.000000000000000000000000000000e+00
-4.917664799950988708587829023600e+03	-5.506344211864938717644613053182e-05	-7.064513083242446919024493112715e-05	0.000000000000000000000000000000e+00
-4.917564799950988344789948314428e+03	-5.552404314040020700746214110666e-05	-7.067049527076454419876466728212e-05	0.000000000000000000000000000000e+00
-4.917464799950987980992067605257e+03	-5.598608250007297153271260126139e-05	-7.069553015324782634532657654702e-05	0.000000000000000000000000000000e+00
-4.917364799950987617194186896086e+03	-5.644955704298065888701446679576e-05	-7.072023794929163220245732501823e-05	0.000000000000000000000000000000e+00
-4.917264799950987253396306186914e+03	-5.691446359145541664201900511344e-05	-7.074462112511375707409738700093e-05	0.000000000000000000000000000000e+00
-4.917164799950986889598425477743e+03	-5.738079894487629027677311199795e-05	-7.076868214365446664929071296513e-05	0.000000000000000000000000000000e+00
-4.917064799950986525800544768572e+03	-5.784855987969743953925824686557e-05	-7.079242346449843444576577322636e-05	0.000000000000000000000000000000e+00
-4.916964799950986162002664059401e+03	-5.831774314947674783121689401355e-05	-7.081584754379685543636963052094e-05	0.000000000000000000000000000000e+00
-4.916864799950985798204783350229e+03	-5.878834548490488560263875217338e-05	-7.083895683418955967550201258121e-05	0.000000000000000000000000000000e+00
-4.916764799950985434406902641058e+03	-5.926036359383480742711591826577e-05	-7.086175378472720724071232112351e-05	0.000000000000000000000000000000e+00
-4.916664799950985070609021931887e+03	-5.973379416131164887674917518545e-05	-7.088424084079357804198673331797e-05	0.000000000000000000000000000000e+00
-4.916564799950984706811141222715e+03	-6.020863384960310451176832002851e-05	-7.090642044402790228861677146455e-05	0.000000000000000000000000000000e+00
-4.916464799950984343013260513544e+03	-6.068487929823023277475790848712e-05	-7.092829503224731292881227728842e-05	0.000000000000000000000000000000e+00
-4.916364799950983979215379804373e+03	-6.116252712399867423696125934285e-05	-7.094986703936932519436869837293e-05	0.000000000000000000000000000000e+00
-4.916264799950983615417499095201e+03	-6.164157392103030352545345316173e-05	-7.097113889533438390797015493661e-05	0.000000000000000000000000000000e+00
-4.916164799950983251619618386030e+03	-6.212201626079530815491974715670e-05	-7.099211302602857342081837943581e-05	0.000000000000000000000000000000e+00
-4.916064799950982887821737676859e+03	-6.260385069214476202667518656142e-05	-7.101279185320635465531596830502e-05	0.000000000000000000000000000000e+00
-4.915964799950982524023856967688e+03	-6.308707374134353096459953968989e-05	-7.103317779441334280533110190348e-05	0.000000000000000000000000000000e+00
-4.915864799950982160225976258516e+03	-6.357168191210370679963131967938e-05	-7.105327326290926121931529335640e-05	0.000000000000000000000000000000e+00
-4.915764799950981796428095549345e+03	-6.405767168561838026744070795360e-05	-7.107308066759093594100260560253e-05	0.000000000000000000000000000000e+00
-4.915664799950981432630214840174e+03	-6.454503952059594245466156436919e-05	-7.109260241291538511779896092335e-05	0.000000000000000000000000000000e+00
-4.915564799950981068832334131002e+03	-6.503378185329472505830233908242e-05	-7.111184089882296261928007474751e-05	0.000000000000000000000000000000e+00
-4.915464799950980705034453421831e+03	-6.552389509755814208866175896162e-05	-7.113079852066069139106957441854e-05	0.000000000000000000000000000000e+00
-4.915364799950980341236572712660e+03	-6.601537564485022459553203999505e-05	-7.114947766910559680871711796257e-05	0.000000000000000000000000000000e+00
-4.915264799950979977438692003489e+03	-6.650821986429158907527109390045e-05	-7.116788073008816200432091747530e-05	0.000000000000000000000000000000e+00
-4.915164799950979613640811294317e+03	-6.700242410269585311127088500527e-05	-7.118601008471594582347613533457e-05	0.000000000000000000000000000000e+00
-4.915064799950979249842930585146e+03	-6.749798468460647114276762525975e-05	-7.120386810919717367716896827545e-05	0.000000000000000000000000000000e+00
-4.914964799950978886045049875975e+03	-6.799489791233397680946665131430e-05	-7.122145717476457233915954070369e-05	0.000000000000000000000000000000e+00
-4.914864799950978522247169166803e+03	-6.849316006599367252956345186732e-05	-7.123877964759920474336479800925e-05	0.000000000000000000000000000000e+00
-4.914764799950978158449288457632e+03	-6.899276740354377986368800135253e-05	-7.125583788875446741156727270550e-05	0.000000000000000000000000000000e+00
-4.914664799950977794651407748461e+03	-6.949371616082392869202799534634e-05	-7.127263425408015564375963091237e-05	0.000000000000000000000000000000e+00
-4.914564799950977430853527039289e+03	-6.999600255159418849253832872748e-05	-7.128917109414669133881509166528e-05	0.000000000000000000000000000000e+00
-4.914464799950977067055646330118e+03	-7.049962276757442487980231948796e-05	-7.130545075416940502526647049919e-05	0.000000000000000000000000000000e+00
-4.914364799950976703257765620947e+03	-7.100457297848414403487055102104e-05	-7.132147557393295341735678372075e-05	0.000000000000000000000000000000e+00
-4.914264799950976339459884911776e+03	-7.151084933208271660586008433569e-05	-7.133724788771588604888856943731e-05	0.000000000000000000000000000000e+00
-4.914164799950975975662004202604e+03	-7.201844795421010305205844481691e-05	-7.135277002421527966970898892995e-05	0.000000000000000000000000000000e+00
-4.914064799950975611864123493433e+03	-7.252736494882790424867935463737e-05	-7.136804430647150816746648871458e-05	0.000000000000000000000000000000e+00
-4.913964799950975248066242784262e+03	-7.303759639806091353512323971486e-05	-7.138307305179313446211186722223e-05	0.000000000000000000000000000000e+00
-4.913864799950974884268362075090e+03	-7.354913836223903468147095052743e-05	-7.139785857168195147819805823630e-05	0.000000000000000000000000000000e+00
-4.913764799950974520470481365919e+03	-7.406198687993970129848225747438e-05	-7.141240317175807732728853860493e-05	0.000000000000000000000000000000e+00
-4.913664799950974156672600656748e+03	-7.457613796803062150824609188859e-05	-7.142670915168525377827307698553e-05	0.000000000000000000000000000000e+00
-4.913564799950973792874719947577e+03	-7.509158762171303761086271766345e-05	-7.144077880509623959537357507088e-05	0.000000000000000000000000000000e+00
-4.913464799950973429076839238405e+03	-7.560833181456531101177764853105e-05	-7.145461441951831229636715736575e-05	0.000000000000000000000000000000e+00
-4.913364799950973065278958529234e+03	-7.612636649858703569767465202389e-05	-7.146821827629894609366228985792e-05	0.000000000000000000000000000000e+00
-4.913264799950972701481077820063e+03	-7.664568760424347697302049908785e-05	-7.148159265053159825559214723967e-05	0.000000000000000000000000000000e+00
-4.913164799950972337683197110891e+03	-7.716629104051051164011448824098e-05	-7.149473981098161744045238474854e-05	0.000000000000000000000000000000e+00
-4.913064799950971973885316401720e+03	-7.768817269491989343978971538363e-05	-7.150766202001228755581047069612e-05	0.000000000000000000000000000000e+00
-4.912964799950971610087435692549e+03	-7.821132843360504704067343029195e-05	-7.152036153351108845824951609771e-05	0.000000000000000000000000000000e+00
-4.912864799950971246289554983377e+03	-7.873575410134716018404482662518e-05	-7.153284060081597020563926037084e-05	0.000000000000000000000000000000e+00
-4.912764799950970882491674274206e+03	-7.926144552162181792977907468511e-05	-7.154510146464187125489586627225e-05	0.000000000000000000000000000000e+00
-4.912664799950970518693793565035e+03	-7.978839849664598926799741196447e-05	-7.155714636100733152743180731647e-05	0.000000000000000000000000000000e+00
-4.912564799950970154895912855864e+03	-8.031660880742536609642329148429e-05	-7.156897751916125455240447195138e-05	0.000000000000000000000000000000e+00
-4.912464799950969791098032146692e+03	-8.084607221380225785135192895225e-05	-7.158059716150983224029064055927e-05	0.000000000000000000000000000000e+00
-4.912364799950969427300151437521e+03	-8.137678445450381139927159557246e-05	-7.159200750354363228678683528372e-05	0.000000000000000000000000000000e+00
-4.912264799950969063502270728350e+03	-8.190874124719066460935390505682e-05	-7.160321075376478044439976233804e-05	0.000000000000000000000000000000e+00
-4.912164799950968699704390019178e+03	-8.244193828850599294923162663196e-05	-7.161420911361435963447125141457e-05	0.000000000000000000000000000000e+00
-4.912064799950968335906509310007e+03	-8.297637125412500331417264831657e-05	-7.162500477739993103194759971331e-05	0.000000000000000000000000000000e+00
-4.911964799950967972108628600836e+03	-8.351203579880483443206862226305e-05	-7.163559993222320422794763272734e-05	0.000000000000000000000000000000e+00
-4.911864799950967608310747891665e+03	-8.404892755643485029171113609436e-05	-7.164599675790789712771094999155e-05	0.000000000000000000000000000000e+00
-4.911764799950967244512867182493e+03	-8.458704214008736725193687844282e-05	-7.165619742692773137381773151944e-05	0.000000000000000000000000000000e+00
-4.911664799950966880714986473322e+03	-8.512637514206878772658748655289e-05	-7.166620410433456329468010492789e-05	0.000000000000000000000000000000e+00
-4.911564799950966516917105764151e+03	-8.566692213397109978770260774183e-05	-7.167601894768677235104947786937e-05	0.000000000000000000000000000000e+00
-4.911464799950966153119225054979e+03	-8.620867866672385110716342326853e-05	-7.168564410697767668757818260161e-05	0.000000000000000000000000000000e+00
-4.911364799950965789321344345808e+03	-8.675164027064651592162369819761e-05	-7.169508172456427394503286620875e-05	0.000000000000000000000000000000e+00
-4.911264799950965425523463636637e+03	-8.729580245550124146820120119017e-05	-7.170433393509598207250788082234e-05	0.000000000000000000000000000000e+00
-4.911164799950965061725582927465e+03	-8.784116071054600099598380635868e-05	-7.171340286544370540029041949381e-05	0.000000000000000000000000000000e+00
-4.911064799950964697927702218294e+03	-8.838771050458819401093174539241e-05	-7.172229063462898202788858847967e-05	0.000000000000000000000000000000e+00
-4.910964799950964334129821509123e+03	-8.893544728603862599154022960946e-05	-7.173099935375330739491250842121e-05	0.000000000000000000000000000000e+00
-4.910864799950963970331940799952e+03	-8.948436648296588112778959800409e-05	-7.173953112592767469238991262515e-05	0.000000000000000000000000000000e+00
-4.910764799950963606534060090780e+03	-9.003446350315111518843730342709e-05	-7.174788804620226435188046210101e-05	0.000000000000000000000000000000e+00
-4.910664799950963242736179381609e+03	-9.058573373414325496412458083029e-05	-7.175607220149632326997024556192e-05	0.000000000000000000000000000000e+00
-4.910564799950962878938298672438e+03	-9.113817254331460428629779757514e-05	-7.176408567052823376814646438859e-05	0.000000000000000000000000000000e+00
-4.910464799950962515140417963266e+03	-9.169177527791681596436301759923e-05	-7.177193052374570452541652221257e-05	0.000000000000000000000000000000e+00
-4.910364799950962151342537254095e+03	-9.224653726513732450876387192196e-05	-7.177960882325625966652454801320e-05	0.000000000000000000000000000000e+00
-4.910264799950961787544656544924e+03	-9.280245381215609056218401873295e-05	-7.178712262275780916533085562747e-05	0.000000000000000000000000000000e+00
-4.910164799950961423746775835752e+03	-9.335952020620284677425437802611e-05	-7.179447396746943608862590036068e-05	0.000000000000000000000000000000e+00
-4.910064799950961059948895126581e+03	-9.391773171461469604196642402272e-05	-7.180166489406242778543304483563e-05	0.000000000000000000000000000000e+00
-4.909964799950960696151014417410e+03	-9.447708358489406211579153538338e-05	-7.180869743059141549652857339225e-05	0.000000000000000000000000000000e+00
-4.909864799950960332353133708239e+03	-9.503757104476714164930511996587e-05	-7.181557359642575790945051572578e-05	0.000000000000000000000000000000e+00
-4.909764799950959968555252999067e+03	-9.559918930224261374682670489022e-05	-7.182229540218110089636049941930e-05	0.000000000000000000000000000000e+00
-4.909664799950959604757372289896e+03	-9.616193354567089161214626935603e-05	-7.182886484965116764486725564609e-05	0.000000000000000000000000000000e+00
-4.909564799950959240959491580725e+03	-9.672579894380367235284801097350e-05	-7.183528393173968431412168555994e-05	0.000000000000000000000000000000e+00
-4.909464799950958877161610871553e+03	-9.729078064585389336044879415866e-05	-7.184155463239254963640073592401e-05	0.000000000000000000000000000000e+00
-4.909364799950958513363730162382e+03	-9.785687378155610881887843666149e-05	-7.184767892653019425407145970297e-05	0.000000000000000000000000000000e+00
-4.909264799950958149565849453211e+03	-9.842407346122724568372036602071e-05	-7.185365877998017044951672982478e-05	0.000000000000000000000000000000e+00
-4.909164799950957785767968744040e+03	-9.899237477582772557968548987617e-05	-7.185949614940990450538682576820e-05	0.000000000000000000000000000000e+00
-4.909064799950957421970088034868e+03	-9.956177279702303393148221655196e-05	-7.186519298225965235275836118234e-05	0.000000000000000000000000000000e+00
-4.908964799950957058172207325697e+03	-1.001322625772456143553382212907e-04	-7.187075121667572626983633288233e-05	0.000000000000000000000000000000e+00
-4.908864799950956694374326616526e+03	-1.007038391497571831788640506211e-04	-7.187617278144384355340057446426e-05	0.000000000000000000000000000000e+00
-4.908764799950956330576445907354e+03	-1.012764975287114505367314087891e-04	-7.188145959592275979332248736497e-05	0.000000000000000000000000000000e+00
-4.908664799950955966778565198183e+03	-1.018502327092171531744760337723e-04	-7.188661356997809188246195688521e-05	0.000000000000000000000000000000e+00
-4.908564799950955602980684489012e+03	-1.024250396674015751432781917707e-04	-7.189163660391634431447160924478e-05	0.000000000000000000000000000000e+00
-4.908464799950955239182803779840e+03	-1.030009133604743666503406052115e-04	-7.189653058841913876950840966984e-05	0.000000000000000000000000000000e+00
-4.908364799950954875384923070669e+03	-1.035778487267918101426625310246e-04	-7.190129740447772830301553792509e-05	0.000000000000000000000000000000e+00
-4.908264799950954511587042361498e+03	-1.041558406859213980989384285003e-04	-7.190593892332764705977582453400e-05	0.000000000000000000000000000000e+00
-4.908164799950954147789161652327e+03	-1.047348841387068716073799334865e-04	-7.191045700638364459103546444396e-05	0.000000000000000000000000000000e+00
-4.908064799950953783991280943155e+03	-1.053149739673335706516624221685e-04	-7.191485350517479635448075958593e-05	0.000000000000000000000000000000e+00
-4.907964799950953420193400233984e+03	-1.058961050353942045252134129818e-04	-7.191913026127987171223082674132e-05	0.000000000000000000000000000000e+00
-4.907864799950953056395519524813e+03	-1.064782721879550017162613384514e-04	-7.192328910626293232179195857867e-05	0.000000000000000000000000000000e+00
-4.907764799950952692597638815641e+03	-1.070614702516221850535360626822e-04	-7.192733186160914736744648179112e-05	0.000000000000000000000000000000e+00
-4.907664799950952328799758106470e+03	-1.076456940346088940853655491203e-04	-7.193126033866079852702180019719e-05	0.000000000000000000000000000000e+00
-4.907564799950951965001877397299e+03	-1.082309383268024462719514300346e-04	-7.193507633855358309425687135530e-05	0.000000000000000000000000000000e+00
-4.907464799950951601203996688128e+03	-1.088171978998319776484049459242e-04	-7.193878165215313394160318027915e-05	0.000000000000000000000000000000e+00
-4.907364799950951237406115978956e+03	-1.094044675071364223009617866467e-04	-7.194237805999171566587874204757e-05	0.000000000000000000000000000000e+00
-4.907264799950950873608235269785e+03	-1.099927418840329526291202388855e-04	-7.194586733220527309962816220335e-05	0.000000000000000000000000000000e+00
-4.907164799950950509810354560614e+03	-1.105820157477856906583224549934e-04	-7.194925122847056113764563356483e-05	0.000000000000000000000000000000e+00
-4.907064799950950146012473851442e+03	-1.111722837976748394809775599690e-04	-7.195253149794268113931261510174e-05	0.000000000000000000000000000000e+00
-4.906964799950949782214593142271e+03	-1.117635407150661806157179722909e-04	-7.195570987919271219862560329261e-05	0.000000000000000000000000000000e+00
-4.906864799950949418416712433100e+03	-1.123557811634809372848889386098e-04	-7.195878810014569477992996127114e-05	0.000000000000000000000000000000e+00
-4.906764799950949054618831723928e+03	-1.129489997886660171627984383669e-04	-7.196176787801880408903393293585e-05	0.000000000000000000000000000000e+00
-4.906664799950948690820951014757e+03	-1.135431912186645939371459901324e-04	-7.196465091925975383728431022945e-05	0.000000000000000000000000000000e+00
-4.906564799950948327023070305586e+03	-1.141383500638870276836303596646e-04	-7.196743891948551171376669000068e-05	0.000000000000000000000000000000e+00
-4.906464799950947963225189596415e+03	-1.147344709171822324739534182392e-04	-7.197013356342119104035875976066e-05	0.000000000000000000000000000000e+00
-4.906364799950947599427308887243e+03	-1.153315483539093421394214344922e-04	-7.197273652483925413490817302176e-05	0.000000000000000000000000000000e+00
-4.906264799950947235629428178072e+03	-1.159295769320097690578338922585e-04	-7.197524946649893251484492173731e-05	0.000000000000000000000000000000e+00
-4.906164799950946871831547468901e+03	-1.165285511920795882010240540616e-04	-7.197767404008589104628251797990e-05	0.000000000000000000000000000000e+00
-4.906064799950946508033666759729e+03	-1.171284656574422871006327384613e-04	-7.198001188615219024871660913334e-05	0.000000000000000000000000000000e+00
-4.905964799950946144235786050558e+03	-1.177293148342219223896967794651e-04	-7.198226463405647899268524625427e-05	0.000000000000000000000000000000e+00
-4.905864799950945780437905341387e+03	-1.183310932114165609473077633851e-04	-7.198443390190443114291796167237e-05	0.000000000000000000000000000000e+00
-4.905764799950945416640024632215e+03	-1.189337952609721411716126038272e-04	-7.198652129648946680455512403540e-05	0.000000000000000000000000000000e+00
-4.905664799950945052842143923044e+03	-1.195374154378566188558843941259e-04	-7.198852841323373106738325866161e-05	0.000000000000000000000000000000e+00
-4.905564799950944689044263213873e+03	-1.201419481801345467454622539805e-04	-7.199045683612933024808633319935e-05	0.000000000000000000000000000000e+00
-4.905464799950944325246382504702e+03	-1.207473879090419251452342974673e-04	-7.199230813767983918304016466294e-05	0.000000000000000000000000000000e+00
-4.905364799950943961448501795530e+03	-1.213537290290614726554624391852e-04	-7.199408387884205246659563570688e-05	0.000000000000000000000000000000e+00
-4.905264799950943597650621086359e+03	-1.219609659279981950632046339145e-04	-7.199578560896804739748650048270e-05	0.000000000000000000000000000000e+00
-4.905164799950943233852740377188e+03	-1.225690929770553337044974862025e-04	-7.199741486574745021314453152783e-05	0.000000000000000000000000000000e+00
-4.905064799950942870054859668016e+03	-1.231781045309106390871906056006e-04	-7.199897317515006824224788051225e-05	0.000000000000000000000000000000e+00
-4.904964799950942506256978958845e+03	-1.237879949277929697744327075526e-04	-7.200046205136868468759531181078e-05	0.000000000000000000000000000000e+00
-4.904864799950942142459098249674e+03	-1.243987584895593385015538645533e-04	-7.200188299676220577468649386432e-05	0.000000000000000000000000000000e+00
-4.904764799950941778661217540503e+03	-1.250103895217721751333822544083e-04	-7.200323750179906539831825584841e-05	0.000000000000000000000000000000e+00
-4.904664799950941414863336831331e+03	-1.256228823137769826448484344894e-04	-7.200452704500087371466965358024e-05	0.000000000000000000000000000000e+00
-4.904564799950941051065456122160e+03	-1.262362311387803454672956737781e-04	-7.200575309288640454656593714589e-05	0.000000000000000000000000000000e+00
-4.904464799950940687267575412989e+03	-1.268504302539282902004963426990e-04	-7.200691709991581318170417169711e-05	0.000000000000000000000000000000e+00
-4.904364799950940323469694703817e+03	-1.274654739003848902701571121909e-04	-7.200802050843511166889482355558e-05	0.000000000000000000000000000000e+00
-4.904264799950939959671813994646e+03	-1.280813563034113584764017712558e-04	-7.200906474862103713759087231239e-05	0.000000000000000000000000000000e+00
-4.904164799950939595873933285475e+03	-1.286980716724453292776342294701e-04	-7.201005123842608274774279575325e-05	0.000000000000000000000000000000e+00
-4.904064799950939232076052576303e+03	-1.293156142011806018603248258358e-04	-7.201098138352388100535961257265e-05	0.000000000000000000000000000000e+00
-4.903964799950938868278171867132e+03	-1.299339780676470458391225104577e-04	-7.201185657725483102355873432643e-05	0.000000000000000000000000000000e+00
-4.903864799950938504480291157961e+03	-1.305531574342910761631075811096e-04	-7.201267820057207814932187517343e-05	0.000000000000000000000000000000e+00
-4.903764799950938140682410448790e+03	-1.311731464480562635473159804889e-04	-7.201344762198773753573977085551e-05	0.000000000000000000000000000000e+00
-4.903664799950937776884529739618e+03	-1.317939392404642701649153391230e-04	-7.201416619751938876480001905378e-05	0.000000000000000000000000000000e+00
-4.903564799950937413086649030447e+03	-1.324155299276963274404672610274e-04	-7.201483527063693638840813360247e-05	0.000000000000000000000000000000e+00
-4.903464799950937049288768321276e+03	-1.330379126106747680532982336388e-04	-7.201545617220967375731593973498e-05	0.000000000000000000000000000000e+00
-4.903364799950936685490887612104e+03	-1.336610813751450187267938440883e-04	-7.201603022045371276828318318763e-05	0.000000000000000000000000000000e+00
-4.903264799950936321693006902933e+03	-1.342850302917579995935076775382e-04	-7.201655872087971176683657281714e-05	0.000000000000000000000000000000e+00
-4.903164799950935957895126193762e+03	-1.349097534161526048754331519319e-04	-7.201704296624083384299047638777e-05	0.000000000000000000000000000000e+00
-4.903064799950935594097245484591e+03	-1.355352447890387798754702197712e-04	-7.201748423648105749267367414745e-05	0.000000000000000000000000000000e+00
-4.902964799950935230299364775419e+03	-1.361614984362807063891093184438e-04	-7.201788379868382609233501412405e-05	0.000000000000000000000000000000e+00
-4.902864799950934866501484066248e+03	-1.367885083689804217969843147529e-04	-7.201824290702088710892925238483e-05	0.000000000000000000000000000000e+00
-4.902764799950934502703603357077e+03	-1.374162685835616549978599465476e-04	-7.201856280270153788571757536019e-05	0.000000000000000000000000000000e+00
-4.902664799950934138905722647905e+03	-1.380447730618541231275425706926e-04	-7.201884471392216958366555568105e-05	0.000000000000000000000000000000e+00
-4.902564799950933775107841938734e+03	-1.386740157711780180131710960012e-04	-7.201908985581601441074844904833e-05	0.000000000000000000000000000000e+00
-4.902464799950933411309961229563e+03	-1.393039906644288178881596618197e-04	-7.201929943040336718970695351061e-05	0.000000000000000000000000000000e+00
-4.902364799950933047512080520391e+03	-1.399346916801624785779006865383e-04	-7.201947462654195600360168549869e-05	0.000000000000000000000000000000e+00
-4.902264799950932683714199811220e+03	-1.405661127426808686309567253403e-04	-7.201961661987771941718233792429e-05	0.000000000000000000000000000000e+00
-4.902164799950932319916319102049e+03	-1.411982477621175568159583857408e-04	-7.201972657279589540638142786122e-05	0.000000000000000000000000000000e+00
-4.902064799950931956118438392878e+03	-1.418310906345238435639910523633e-04	-7.201980563437235423329685346516e-05	0.000000000000000000000000000000e+00
-4.901964799950931592320557683706e+03	-1.424646352419551989867962937808e-04	-7.201985494032533789698913295751e-05	0.000000000000000000000000000000e+00
-4.901864799950931228522676974535e+03	-1.430988754525578364202448300446e-04	-7.201987561296742997724029677897e-05	0.000000000000000000000000000000e+00
-4.901764799950930864724796265364e+03	-1.437338051206558280688957429660e-04	-7.201986876115793205412746180727e-05	0.000000000000000000000000000000e+00
-4.901664799950930500926915556192e+03	-1.443694180868382748606643106726e-04	-7.201983548025545696803090267579e-05	0.000000000000000000000000000000e+00
-4.901564799950930137129034847021e+03	-1.450057081780469370874131485039e-04	-7.201977685207092865545680515638e-05	0.000000000000000000000000000000e+00
-4.901464799950929773331154137850e+03	-1.456426692076641089910321591461e-04	-7.201969394482088014045745305580e-05	0.000000000000000000000000000000e+00
-4.901364799950929409533273428679e+03	-1.462802949756008186101702284176e-04	-7.201958781308103612912169255722e-05	0.000000000000000000000000000000e+00
-4.901264799950929045735392719507e+03	-1.469185792683851902572927938806e-04	-7.201945949774028862735292255692e-05	0.000000000000000000000000000000e+00
-4.901164799950928681937512010336e+03	-1.475575158592513490968256562041e-04	-7.201931002595493005666305030843e-05	0.000000000000000000000000000000e+00
-4.901064799950928318139631301165e+03	-1.481970985082283528283531026659e-04	-7.201914041110325228819966092431e-05	0.000000000000000000000000000000e+00
-4.900964799950927954341750591993e+03	-1.488373209622295841557393369925e-04	-7.201895165274047093742493252932e-05	0.000000000000000000000000000000e+00
-4.900864799950927590543869882822e+03	-1.494781769551424143067930305762e-04	-7.201874473655397491944629706495e-05	0.000000000000000000000000000000e+00
-4.900764799950927226745989173651e+03	-1.501196602079180291832577465172e-04	-7.201852063431890126499884674516e-05	0.000000000000000000000000000000e+00
-4.900664799950926862948108464479e+03	-1.507617644286617434017799821433e-04	-7.201828030385403519707948616357e-05	0.000000000000000000000000000000e+00
-4.900564799950926499150227755308e+03	-1.514044833127233685449858358041e-04	-7.201802468897807612581429825838e-05	0.000000000000000000000000000000e+00
-4.900464799950926135352347046137e+03	-1.520478105427880421984809800051e-04	-7.201775471946621535145049985971e-05	0.000000000000000000000000000000e+00
-4.900364799950925771554466336966e+03	-1.526917397889673009333394437803e-04	-7.201747131100703902800014288843e-05	0.000000000000000000000000000000e+00
-4.900264799950925407756585627794e+03	-1.533362647088903430239725800277e-04	-7.201717536515978349258987334380e-05	0.000000000000000000000000000000e+00
-4.900164799950925043958704918623e+03	-1.539813789477956706367584027717e-04	-7.201686776931192940798959201132e-05	0.000000000000000000000000000000e+00
-4.900064799950924680160824209452e+03	-1.546270761386229217540511093887e-04	-7.201654939663714827084717295946e-05	0.000000000000000000000000000000e+00
-4.899964799950924316362943500280e+03	-1.552733499021051357790595970343e-04	-7.201622110605353352299345948140e-05	0.000000000000000000000000000000e+00
-4.899864799950923952565062791109e+03	-1.559201938468610191407259790708e-04	-7.201588374218226534361625423841e-05	0.000000000000000000000000000000e+00
-4.899764799950923588767182081938e+03	-1.565676015694877801047446563842e-04	-7.201553813530651938692311864187e-05	0.000000000000000000000000000000e+00
-4.899664799950923224969301372766e+03	-1.572155666546539906896357008392e-04	-7.201518510133080920067316643696e-05	0.000000000000000000000000000000e+00
-4.899564799950922861171420663595e+03	-1.578640826751929093687415450731e-04	-7.201482544174061324777913473127e-05	0.000000000000000000000000000000e+00
-4.899464799950922497373539954424e+03	-1.585131431921959121924409208404e-04	-7.201445994356238139866982495008e-05	0.000000000000000000000000000000e+00
-4.899364799950922133575659245253e+03	-1.591627417551062762760688551467e-04	-7.201408937932385313177713337396e-05	0.000000000000000000000000000000e+00
-4.899264799950921769777778536081e+03	-1.598128719018132072333254756202e-04	-7.201371450701475520478345160313e-05	0.000000000000000000000000000000e+00
-4.899164799950921405979897826910e+03	-1.604635271587461376602279372605e-04	-7.201333607004786524410228087945e-05	0.000000000000000000000000000000e+00
-4.899064799950921042182017117739e+03	-1.611147010409692424594968462870e-04	-7.201295479722040059501059205971e-05	0.000000000000000000000000000000e+00
-4.898964799950920678384136408567e+03	-1.617663870522762794255944296395e-04	-7.201257140267574598496008730919e-05	0.000000000000000000000000000000e+00
-4.898864799950920314586255699396e+03	-1.624185786852856195651428894422e-04	-7.201218658586557421017598779045e-05	0.000000000000000000000000000000e+00
-4.898764799950919950788374990225e+03	-1.630712694215355755729401909804e-04	-7.201180103151227853038041093470e-05	0.000000000000000000000000000000e+00
-4.898664799950919586990494281054e+03	-1.637244527315799471484103477792e-04	-7.201141540957179808680327370851e-05	0.000000000000000000000000000000e+00
-4.898564799950919223192613571882e+03	-1.643781220750838915727054523330e-04	-7.201103037519678213337209760070e-05	0.000000000000000000000000000000e+00
-4.898464799950918859394732862711e+03	-1.650322709009199569161335796608e-04	-7.201064656870014729118933960450e-05	0.000000000000000000000000000000e+00
-4.898364799950918495596852153540e+03	-1.656868926472643591910755000995e-04	-7.201026461551889230102568850711e-05	0.000000000000000000000000000000e+00
-4.898264799950918131798971444368e+03	-1.663419807416935847655531377498e-04	-7.200988512617841421931813572499e-05	0.000000000000000000000000000000e+00
-4.898164799950917768001090735197e+03	-1.669975286012812367222868381589e-04	-7.200950869625710921723832358410e-05	0.000000000000000000000000000000e+00
-4.898064799950917404203210026026e+03	-1.676535296326949896379698845550e-04	-7.200913590635128508788548318265e-05	0.000000000000000000000000000000e+00
-4.897964799950917040405329316854e+03	-1.683099772322939238333033840078e-04	-7.200876732204057519698414679965e-05	0.000000000000000000000000000000e+00
-4.897864799950916676607448607683e+03	-1.689668647862260764634656506900e-04	-7.200840349385359637907066954199e-05	0.000000000000000000000000000000e+00
-4.897764799950916312809567898512e+03	-1.696241856705261552389074619640e-04	-7.200804495723401340949443305561e-05	0.000000000000000000000000000000e+00
-4.897664799950915949011687189341e+03	-1.702819332512136045118533722587e-04	-7.200769223250696939465226309451e-05	0.000000000000000000000000000000e+00
-4.897564799950915585213806480169e+03	-1.709401008843907797830202754952e-04	-7.200734582484592273803752915384e-05	0.000000000000000000000000000000e+00
-4.897464799950915221415925770998e+03	-1.715986819163414203639334010276e-04	-7.200700622423978226188667761676e-05	0.000000000000000000000000000000e+00
-4.897364799950914857618045061827e+03	-1.722576696836293930897854309592e-04	-7.200667390546046245716760303424e-05	0.000000000000000000000000000000e+00
-4.897264799950914493820164352655e+03	-1.729170575131975444525128660089e-04	-7.200634932803079109927407719383e-05	0.000000000000000000000000000000e+00
-4.897164799950914130022283643484e+03	-1.735768387224669050995784491676e-04	-7.200603293619280988700770418376e-05	0.000000000000000000000000000000e+00
-4.897064799950913766224402934313e+03	-1.742370066194360840681337743163e-04	-7.200572515887640034221162110839e-05	0.000000000000000000000000000000e+00
-4.896964799950913402426522225142e+03	-1.748975545027807985444534555342e-04	-7.200542640966834339027319300541e-05	0.000000000000000000000000000000e+00
-4.896864799950913038628641515970e+03	-1.755584756619537830941296663312e-04	-7.200513708678171775380560948321e-05	0.000000000000000000000000000000e+00
-4.896764799950912674830760806799e+03	-1.762197633772847259973209910200e-04	-7.200485757302569136961700735355e-05	0.000000000000000000000000000000e+00
-4.896664799950912311032880097628e+03	-1.768814109200806392648702702886e-04	-7.200458823577566517138565105327e-05	0.000000000000000000000000000000e+00
-4.896564799950911947234999388456e+03	-1.775434115527262557594767589109e-04	-7.200432942694383700067695119884e-05	0.000000000000000000000000000000e+00
-4.896464799950911583437118679285e+03	-1.782057585287847244724657169712e-04	-7.200408148295009077861222879235e-05	0.000000000000000000000000000000e+00
-4.896364799950911219639237970114e+03	-1.788684450930985768511011224646e-04	-7.200384472469333291093362969804e-05	0.000000000000000000000000000000e+00
-4.896264799950910855841357260942e+03	-1.795314644818907744410613203101e-04	-7.200361945752312684866647263249e-05	0.000000000000000000000000000000e+00
-4.896164799950910492043476551771e+03	-1.801948099228660546845121048776e-04	-7.200340597121181553975921563193e-05	0.000000000000000000000000000000e+00
-4.896064799950910128245595842600e+03	-1.808584746353124664535599874782e-04	-7.200320453992688782621223175795e-05	0.000000000000000000000000000000e+00
-4.895964799950909764447715133429e+03	-1.815224518302030682140313366801e-04	-7.200301542220388694229282755543e-05	0.000000000000000000000000000000e+00
-4.895864799950909400649834424257e+03	-1.821867347102979243448489521384e-04	-7.200283886091957651076622681785e-05	0.000000000000000000000000000000e+00
-4.895764799950909036851953715086e+03	-1.828513164702461827725715748372e-04	-7.200267508326555377252270462307e-05	0.000000000000000000000000000000e+00
-4.895664799950908673054073005915e+03	-1.835161902966884507615308308459e-04	-7.200252430072224228696509129577e-05	0.000000000000000000000000000000e+00
-4.895564799950908309256192296743e+03	-1.841813493683593604393483600390e-04	-7.200238670903326410315664629636e-05	0.000000000000000000000000000000e+00
-4.895464799950907945458311587572e+03	-1.848467868561902156376158812279e-04	-7.200226248818017784920214596767e-05	0.000000000000000000000000000000e+00
-4.895364799950907581660430878401e+03	-1.855124959234119639932270029448e-04	-7.200215180235769116007943368984e-05	0.000000000000000000000000000000e+00
-4.895264799950907217862550169230e+03	-1.861784697256583858901435313271e-04	-7.200205479994913060348693534252e-05	0.000000000000000000000000000000e+00
-4.895164799950906854064669460058e+03	-1.868447014110692562961074658645e-04	-7.200197161350244015425026145039e-05	0.000000000000000000000000000000e+00
-4.895064799950906490266788750887e+03	-1.875111841203939673852763014850e-04	-7.200190235970646427179908677374e-05	0.000000000000000000000000000000e+00
-4.894964799950906126468908041716e+03	-1.881779109870951782659126427788e-04	-7.200184713936769176356733623834e-05	0.000000000000000000000000000000e+00
-4.894864799950905762671027332544e+03	-1.888448751374526273383996910482e-04	-7.200180603738735201409942865425e-05	0.000000000000000000000000000000e+00
-4.894764799950905398873146623373e+03	-1.895120696906672699139084770081e-04	-7.200177912273893134249835856764e-05	0.000000000000000000000000000000e+00
-4.894664799950905035075265914202e+03	-1.901794877589654429381194056248e-04	-7.200176644844606883063414803914e-05	0.000000000000000000000000000000e+00
-4.894564799950904671277385205030e+03	-1.908471224477033278705412344678e-04	-7.200176805156087227969413655515e-05	0.000000000000000000000000000000e+00
-4.894464799950904307479504495859e+03	-1.915149668554715219840473006130e-04	-7.200178395314261363749364086573e-05	0.000000000000000000000000000000e+00
-4.894364799950903943681623786688e+03	-1.921830140741997722947376203706e-04	-7.200181415823679034401982868019e-05	0.000000000000000000000000000000e+00
-4.894264799950903579883743077517e+03	-1.928512571892619805423441103898e-04	-7.200185865585466101542605477093e-05	0.000000000000000000000000000000e+00
-4.894164799950903216085862368345e+03	-1.935196892795812081706358087629e-04	-7.200191741895310638867794272855e-05	0.000000000000000000000000000000e+00
-4.894064799950902852287981659174e+03	-1.941883034177350878836387781945e-04	-7.200199040441493749959561698759e-05	0.000000000000000000000000000000e+00
-4.893964799950902488490100950003e+03	-1.948570926700611538866930727565e-04	-7.200207755302958333165630477879e-05	0.000000000000000000000000000000e+00
-4.893864799950902124692220240831e+03	-1.955260500967624973881614502957e-04	-7.200217878947419859313877621432e-05	0.000000000000000000000000000000e+00
-4.893764799950901760894339531660e+03	-1.961951687520135576264096455290e-04	-7.200229402229513741250099823077e-05	0.000000000000000000000000000000e+00
-4.893664799950901397096458822489e+03	-1.968644416840660213170038916886e-04	-7.200242314388990137220825094033e-05	0.000000000000000000000000000000e+00
-4.893564799950901033298578113317e+03	-1.975338619353549931504515635439e-04	-7.200256603048937214563152142688e-05	0.000000000000000000000000000000e+00
-4.893464799950900669500697404146e+03	-1.982034225426051391848875082857e-04	-7.200272254214058623503214029427e-05	0.000000000000000000000000000000e+00
-4.893364799950900305702816694975e+03	-1.988731165369372097095207463369e-04	-7.200289252268983497019816386597e-05	0.000000000000000000000000000000e+00
-4.893264799950899941904935985804e+03	-1.995429369439745078979725478874e-04	-7.200307579976615753036828238010e-05	0.000000000000000000000000000000e+00
-4.893164799950899578107055276632e+03	-2.002128767839496837222662550815e-04	-7.200327218476530830460619059252e-05	0.000000000000000000000000000000e+00
-4.893064799950899214309174567461e+03	-2.008829290718115549718714163419e-04	-7.200348147283406306535386010026e-05	0.000000000000000000000000000000e+00
-4.892964799950898850511293858290e+03	-2.015530868173321180081281056573e-04	-7.200370344285499948043527407293e-05	0.000000000000000000000000000000e+00
-4.892864799950898486713413149118e+03	-2.022233430252137482540514268337e-04	-7.200393785743160288571190763562e-05	0.000000000000000000000000000000e+00
-4.892764799950898122915532439947e+03	-2.028936906951964548942446420199e-04	-7.200418446287385994871582672872e-05	0.000000000000000000000000000000e+00
-4.892664799950897759117651730776e+03	-2.035641228221653524152467973352e-04	-7.200444298918424535557031296307e-05	0.000000000000000000000000000000e+00
-4.892564799950897395319771021605e+03	-2.042346323962582676711519091839e-04	-7.200471315004407441614370233296e-05	0.000000000000000000000000000000e+00
-4.892464799950897031521890312433e+03	-2.049052124029734553694453991213e-04	-7.200499464280031645512653026842e-05	0.000000000000000000000000000000e+00
-4.892364799950896667724009603262e+03	-2.055758558232774219770577772692e-04	-7.200528714845278767386904661407e-05	0.000000000000000000000000000000e+00
-4.892264799950896303926128894091e+03	-2.062465556337129393617985106957e-04	-7.200559033164181835066919301624e-05	0.000000000000000000000000000000e+00
-4.892164799950895940128248184919e+03	-2.069173048065071939590614524818e-04	-7.200590384063623174918516989251e-05	0.000000000000000000000000000000e+00
-4.892064799950895576330367475748e+03	-2.075880963096800443587475193397e-04	-7.200622730732182447035277794711e-05	0.000000000000000000000000000000e+00
-4.891964799950895212532486766577e+03	-2.082589231071523873124046177807e-04	-7.200656034719021272253597354407e-05	0.000000000000000000000000000000e+00
-4.891864799950894848734606057405e+03	-2.089297781588546321605848188341e-04	-7.200690255932815293012788648852e-05	0.000000000000000000000000000000e+00
-4.891764799950894484936725348234e+03	-2.096006544208354463107446541414e-04	-7.200725352640717405027642739057e-05	0.000000000000000000000000000000e+00
-4.891664799950894121138844639063e+03	-2.102715448453703922949281635013e-04	-7.200761281467373843816898171255e-05	0.000000000000000000000000000000e+00
-4.891564799950893757340963929892e+03	-2.109424423810708629830473759270e-04	-7.200797997393975507802316160522e-05	0.000000000000000000000000000000e+00
-4.891464799950893393543083220720e+03	-2.116133399729930981113257271176e-04	-7.200835453757349938989223980812e-05	0.000000000000000000000000000000e+00
-4.891364799950893029745202511549e+03	-2.122842305627472550208501012037e-04	-7.200873602249104803250251416458e-05	0.000000000000000000000000000000e+00
-4.891264799950892665947321802378e+03	-2.129551070886066420264487453196e-04	-7.200912392914798475663379351275e-05	0.000000000000000000000000000000e+00
-4.891164799950892302149441093206e+03	-2.136259624856170602057864327250e-04	-7.200951774153164835958612632894e-05	0.000000000000000000000000000000e+00
-4.891064799950891938351560384035e+03	-2.142967896857062807137311866157e-04	-7.200991692715374655787974322863e-05	0.000000000000000000000000000000e+00
-4.890964799950891574553679674864e+03	-2.149675816177935492017753160710e-04	-7.201032093704338998829683760050e-05	0.000000000000000000000000000000e+00
-4.890864799950891210755798965693e+03	-2.156383312078992799728366369649e-04	-7.201072920574057344231949651103e-05	0.000000000000000000000000000000e+00
-4.890764799950890846957918256521e+03	-2.163090313792547772411140050153e-04	-7.201114115129003657132800153562e-05	0.000000000000000000000000000000e+00
-4.890664799950890483160037547350e+03	-2.169796750524122003374316580704e-04	-7.201155617523558537772243592912e-05	0.000000000000000000000000000000e+00
-4.890564799950890119362156838179e+03	-2.176502551453543933893119977085e-04	-7.201197366261482028185897386052e-05	0.000000000000000000000000000000e+00
-4.890464799950889755564276129007e+03	-2.183207645736050673667544286261e-04	-7.201239298195429786985516384945e-05	0.000000000000000000000000000000e+00
-4.890364799950889391766395419836e+03	-2.189911962503388737077969494749e-04	-7.201281348526508566468273819794e-05	0.000000000000000000000000000000e+00
-4.890264799950889027968514710665e+03	-2.196615430864917218895665529388e-04	-7.201323450803877768318372876166e-05	0.000000000000000000000000000000e+00
-4.890164799950888664170634001493e+03	-2.203317979908710698942753136720e-04	-7.201365536924390301637410871649e-05	0.000000000000000000000000000000e+00
-4.890064799950888300372753292322e+03	-2.210019538702664044105966612008e-04	-7.201407537132276809061642852683e-05	0.000000000000000000000000000000e+00
-4.889964799950887936574872583151e+03	-2.216720036295597210350416528257e-04	-7.201449380018877326724291432214e-05	0.000000000000000000000000000000e+00
-4.889864799950887572776991873980e+03	-2.223419401718361399986068072110e-04	-7.201490992522406825535746799360e-05	0.000000000000000000000000000000e+00
-4.889764799950887208979111164808e+03	-2.230117563984946303136391865252e-04	-7.201532299927768186308812969898e-05	0.000000000000000000000000000000e+00
-4.889664799950886845181230455637e+03	-2.236814452093586797105928543061e-04	-7.201573225866408542970853456922e-05	0.000000000000000000000000000000e+00
-4.889564799950886481383349746466e+03	-2.243509995027872898354370789775e-04	-7.201613692316216283357405147925e-05	0.000000000000000000000000000000e+00
-4.889464799950886117585469037294e+03	-2.250204121757857546066300402643e-04	-7.201653619601460062839975995175e-05	0.000000000000000000000000000000e+00
-4.889364799950885753787588328123e+03	-2.256896761241167638327442812596e-04	-7.201692926392775251798888946908e-05	0.000000000000000000000000000000e+00
-4.889264799950885389989707618952e+03	-2.263587842424114255149292240787e-04	-7.201731529707186974919447264298e-05	0.000000000000000000000000000000e+00
-4.889164799950885026191826909781e+03	-2.270277294242803965695909340639e-04	-7.201769344908177873827714865484e-05	0.000000000000000000000000000000e+00
-4.889064799950884662393946200609e+03	-2.276965045624251490763434446762e-04	-7.201806285705803303571342910416e-05	0.000000000000000000000000000000e+00
-4.888964799950884298596065491438e+03	-2.283651025487491823158514581138e-04	-7.201842264156844476176433378356e-05	0.000000000000000000000000000000e+00
-4.888864799950883934798184782267e+03	-2.290335162744693974379989187540e-04	-7.201877190665004972291302065557e-05	0.000000000000000000000000000000e+00
-4.888764799950883571000304073095e+03	-2.297017386302275263401662108720e-04	-7.201910973981149265664425396238e-05	0.000000000000000000000000000000e+00
-4.888664799950883207202423363924e+03	-2.303697625062015334404530442214e-04	-7.201943521203590036720149081262e-05	0.000000000000000000000000000000e+00
-4.888564799950882843404542654753e+03	-2.310375807922171800812272124404e-04	-7.201974737778412077957718162580e-05	0.000000000000000000000000000000e+00
-4.888464799950882479606661945581e+03	-2.317051863778595889326733514579e-04	-7.202004527499842277942637691623e-05	0.000000000000000000000000000000e+00
-4.888364799950882115808781236410e+03	-2.323725721525848626064503221755e-04	-7.202032792510660262879501614108e-05	0.000000000000000000000000000000e+00
-4.888264799950881752010900527239e+03	-2.330397310058317564794572174236e-04	-7.202059433302655116777152288776e-05	0.000000000000000000000000000000e+00
-4.888164799950881388213019818068e+03	-2.337066558271334599378166174688e-04	-7.202084348717126824953455033196e-05	0.000000000000000000000000000000e+00
-4.888064799950881024415139108896e+03	-2.343733395062293234107492212459e-04	-7.202107435945421598857962841578e-05	0.000000000000000000000000000000e+00
-4.887964799950880660617258399725e+03	-2.350397749331767209297200382778e-04	-7.202128590529522766255920984690e-05	0.000000000000000000000000000000e+00
-4.887864799950880296819377690554e+03	-2.357059549984628584774759563203e-04	-7.202147706362676897982877388671e-05	0.000000000000000000000000000000e+00
-4.887764799950879933021496981382e+03	-2.363718725931167178623548696947e-04	-7.202164675690061947533476827132e-05	0.000000000000000000000000000000e+00
-4.887664799950879569223616272211e+03	-2.370375206088210276976491197587e-04	-7.202179389109506890253448174732e-05	0.000000000000000000000000000000e+00
-4.887564799950879205425735563040e+03	-2.377028919380242072759146232386e-04	-7.202191735572246599102197439635e-05	0.000000000000000000000000000000e+00
-4.887464799950878841627854853868e+03	-2.383679794740523646533886248378e-04	-7.202201602383722799007731429910e-05	0.000000000000000000000000000000e+00
-4.887364799950878477829974144697e+03	-2.390327761112214031546246983950e-04	-7.202208875204429744561196446995e-05	0.000000000000000000000000000000e+00
-4.887264799950878114032093435526e+03	-2.396972747449490465619648116302e-04	-7.202213438050800555292885185565e-05	0.000000000000000000000000000000e+00
-4.887164799950877750234212726355e+03	-2.403614682718669998302829515779e-04	-7.202215173296138274287858660472e-05	0.000000000000000000000000000000e+00
-4.887064799950877386436332017183e+03	-2.410253495899330013815115014708e-04	-7.202213961671593005393898767608e-05	0.000000000000000000000000000000e+00
-4.886964799950877022638451308012e+03	-2.416889115985430651345478025860e-04	-7.202209682267174287000066623676e-05	0.000000000000000000000000000000e+00
-4.886864799950876658840570598841e+03	-2.423521471986436141149434675413e-04	-7.202202212532816320671169574297e-05	0.000000000000000000000000000000e+00
-4.886764799950876295042689889669e+03	-2.430150492928436411696480057287e-04	-7.202191428279482502110980801646e-05	0.000000000000000000000000000000e+00
-4.886664799950875931244809180498e+03	-2.436776107855270323120783215742e-04	-7.202177203680311964959642745399e-05	0.000000000000000000000000000000e+00
-4.886564799950875567446928471327e+03	-2.443398245829646732267537156957e-04	-7.202159411271808137425254336961e-05	0.000000000000000000000000000000e+00
-4.886464799950875203649047762156e+03	-2.450016835934267726143653831627e-04	-7.202137921955080153771366902049e-05	0.000000000000000000000000000000e+00
-4.886364799950874839851167052984e+03	-2.456631807272950771166286632052e-04	-7.202112604997114081364223414639e-05	0.000000000000000000000000000000e+00
-4.886264799950874476053286343813e+03	-2.463243088971751133461896010601e-04	-7.202083328032099713081337633014e-05	0.000000000000000000000000000000e+00
-4.886164799950874112255405634642e+03	-2.469850610180085383367487583683e-04	-7.202049957062791241037963407834e-05	0.000000000000000000000000000000e+00
-4.886064799950873748457524925470e+03	-2.476454300071853544679134628836e-04	-7.202012356461919429916757051657e-05	0.000000000000000000000000000000e+00
-4.885964799950873384659644216299e+03	-2.483054087846561786001586824568e-04	-7.201970388973641737373476701123e-05	0.000000000000000000000000000000e+00
-4.885864799950873020861763507128e+03	-2.489649902730445112097878990198e-04	-7.201923915715038513035012313068e-05	0.000000000000000000000000000000e+00
-4.885764799950872657063882797956e+03	-2.496241673977590055238939825699e-04	-7.201872796177649855078883867066e-05	0.000000000000000000000000000000e+00
-4.885664799950872293266002088785e+03	-2.502829330871057908654286894290e-04	-7.201816888229061255910501415656e-05	0.000000000000000000000000000000e+00
-4.885564799950871929468121379614e+03	-2.509412802724006875780549119526e-04	-7.201756048114527194916462127239e-05	0.000000000000000000000000000000e+00
-4.885464799950871565670240670443e+03	-2.515992018880814761611075525138e-04	-7.201690130458639454557462356021e-05	0.000000000000000000000000000000e+00
-4.885364799950871201872359961271e+03	-2.522566908718201121944457732127e-04	-7.201618988267041515053540345903e-05	0.000000000000000000000000000000e+00
-4.885264799950870838074479252100e+03	-2.529137401646349954734138698598e-04	-7.201542472928186317156218354540e-05	0.000000000000000000000000000000e+00
-4.885164799950870474276598542929e+03	-2.535703427110031307235848974102e-04	-7.201460434215134682502112983826e-05	0.000000000000000000000000000000e+00
-4.885064799950870110478717833757e+03	-2.542264914589723425256129196725e-04	-7.201372720287395746800729323667e-05	0.000000000000000000000000000000e+00
-4.884964799950869746680837124586e+03	-2.548821793602735444501938832929e-04	-7.201279177692816182120016943458e-05	0.000000000000000000000000000000e+00
-4.884864799950869382882956415415e+03	-2.555373993704327371424833703628e-04	-7.201179651369512787258825303738e-05	0.000000000000000000000000000000e+00
-4.884764799950869019085075706244e+03	-2.561921444488832232469488481286e-04	-7.201073984647841669942680553618e-05	0.000000000000000000000000000000e+00
-4.884664799950868655287194997072e+03	-2.568464075590777139120046701493e-04	-7.200962019252417573370039782787e-05	0.000000000000000000000000000000e+00
-4.884564799950868291489314287901e+03	-2.575001816686003810845384531802e-04	-7.200843595304172505087297873061e-05	0.000000000000000000000000000000e+00
-4.884464799950867927691433578730e+03	-2.581534597492789640145460783316e-04	-7.200718551322461799708840590739e-05	0.000000000000000000000000000000e+00
-4.884364799950867563893552869558e+03	-2.588062347772967131294408194009e-04	-7.200586724227212194471281492270e-05	0.000000000000000000000000000000e+00
-4.884264799950867200095672160387e+03	-2.594584997333043881184710954813e-04	-7.200447949341109207116451429442e-05	0.000000000000000000000000000000e+00
-4.884164799950866836297791451216e+03	-2.601102476025322018070295992942e-04	-7.200302060391833302872149902285e-05	0.000000000000000000000000000000e+00
-4.884064799950866472499910742044e+03	-2.607614713749017098208538012472e-04	-7.200148889514338074267080225255e-05	0.000000000000000000000000000000e+00
-4.883964799950866108702030032873e+03	-2.614121640451377544603350777663e-04	-7.199988267253170433779968506727e-05	0.000000000000000000000000000000e+00
-4.883864799950865744904149323702e+03	-2.620623186128800833141760939782e-04	-7.199820022564834174575582048661e-05	0.000000000000000000000000000000e+00
-4.883764799950865381106268614531e+03	-2.627119280827954015539171805926e-04	-7.199643982820199609833078380206e-05	0.000000000000000000000000000000e+00
-4.883664799950865017308387905359e+03	-2.633609854646888279172678437590e-04	-7.199459973806952514403106890839e-05	0.000000000000000000000000000000e+00
-4.883564799950864653510507196188e+03	-2.640094837736157843723072691233e-04	-7.199267819732089145057241097447e-05	0.000000000000000000000000000000e+00
-4.883464799950864289712626487017e+03	-2.646574160299935063109244559598e-04	-7.199067343224453273571594724700e-05	0.000000000000000000000000000000e+00
-4.883364799950863925914745777845e+03	-2.653047752597125527422583513015e-04	-7.198858365337317943150052812484e-05	0.000000000000000000000000000000e+00
-4.883264799950863562116865068674e+03	-2.659515544942484791164638568972e-04	-7.198640705551010592934402243515e-05	0.000000000000000000000000000000e+00
-4.883164799950863198318984359503e+03	-2.665977467707731848878260905167e-04	-7.198414181775577484843214870480e-05	0.000000000000000000000000000000e+00
-4.883064799950862834521103650331e+03	-2.672433451322663152879832715314e-04	-7.198178610353496919508492490891e-05	0.000000000000000000000000000000e+00
-4.882964799950862470723222941160e+03	-2.678883426276266088890409822199e-04	-7.197933806062433109793780028340e-05	0.000000000000000000000000000000e+00
-4.882864799950862106925342231989e+03	-2.685327323117830825363605562472e-04	-7.197679582118029356641031313302e-05	0.000000000000000000000000000000e+00
-4.882764799950861743127461522818e+03	-2.691765072458064331217819642461e-04	-7.197415750176752724520667925390e-05	0.000000000000000000000000000000e+00
-4.882664799950861379329580813646e+03	-2.698196604970198972557604566447e-04	-7.197142120338775308704959421391e-05	0.000000000000000000000000000000e+00
-4.882564799950861015531700104475e+03	-2.704621851391104904102635764218e-04	-7.196858501150900225881018590357e-05	0.000000000000000000000000000000e+00
-4.882464799950860651733819395304e+03	-2.711040742522399750111250504858e-04	-7.196564699609530972850696128873e-05	0.000000000000000000000000000000e+00
-4.882364799950860287935938686132e+03	-2.717453209231556659000728082276e-04	-7.196260521163685508570090343383e-05	0.000000000000000000000000000000e+00
-4.882264799950859924138057976961e+03	-2.723859182453013442169742486243e-04	-7.195945769718048283265093845174e-05	0.000000000000000000000000000000e+00
-4.882164799950859560340177267790e+03	-2.730258593189279544416470102419e-04	-7.195620247636073767150133306814e-05	0.000000000000000000000000000000e+00
-4.882064799950859196542296558619e+03	-2.736651372512043014356697412381e-04	-7.195283755743121149959368176852e-05	0.000000000000000000000000000000e+00
-4.881964799950858832744415849447e+03	-2.743037451563275848538669965393e-04	-7.194936093329644605839229276611e-05	0.000000000000000000000000000000e+00
-4.881864799950858468946535140276e+03	-2.749416761556339877659027592927e-04	-7.194577058154417439558847569003e-05	0.000000000000000000000000000000e+00
-4.881764799950858105148654431105e+03	-2.755789233777089400172222166674e-04	-7.194206446447802311312813561273e-05	0.000000000000000000000000000000e+00
-4.881664799950857741350773721933e+03	-2.762154799584974900102107842059e-04	-7.193824052915064829610836127927e-05	0.000000000000000000000000000000e+00
-4.881564799950857377552893012762e+03	-2.768513390414146222752445059001e-04	-7.193429670739727801748869540077e-05	0.000000000000000000000000000000e+00
-4.881464799950857013755012303591e+03	-2.774864937774552497810887086160e-04	-7.193023091586970207619855521841e-05	0.000000000000000000000000000000e+00
-4.881364799950856649957131594419e+03	-2.781209373253042062452966565189e-04	-7.192604105607068186358649120038e-05	0.000000000000000000000000000000e+00
-4.881264799950856286159250885248e+03	-2.787546628514462926547168297731e-04	-7.192172501438879391073843994064e-05	0.000000000000000000000000000000e+00
-4.881164799950855922361370176077e+03	-2.793876635302760527354570818659e-04	-7.191728066213368001161065912186e-05	0.000000000000000000000000000000e+00
-4.881064799950855558563489466906e+03	-2.800199325442074942127401726566e-04	-7.191270585557173102703165668004e-05	0.000000000000000000000000000000e+00
-4.880964799950855194765608757734e+03	-2.806514630837836474404334285992e-04	-7.190799843596223147462742630864e-05	0.000000000000000000000000000000e+00
-4.880864799950854830967728048563e+03	-2.812822483477861782406870272411e-04	-7.190315622959385648445274075158e-05	0.000000000000000000000000000000e+00
-4.880764799950854467169847339392e+03	-2.819122815433446212728119117941e-04	-7.189817704782165664560006357320e-05	0.000000000000000000000000000000e+00
-4.880664799950854103371966630220e+03	-2.825415558860457218223749542574e-04	-7.189305868710446298115029906128e-05	0.000000000000000000000000000000e+00
-4.880564799950853739574085921049e+03	-2.831700646000427233801854942641e-04	-7.188779892904264428882959991896e-05	0.000000000000000000000000000000e+00
-4.880464799950853375776205211878e+03	-2.837978009181642757505215080016e-04	-7.188239554041640658275241770880e-05	0.000000000000000000000000000000e+00
-4.880364799950853011978324502707e+03	-2.844247580820233431593557771322e-04	-7.187684627322439069076198681074e-05	0.000000000000000000000000000000e+00
-4.880264799950852648180443793535e+03	-2.850509293421261123625820577132e-04	-7.187114886472278484780273899446e-05	0.000000000000000000000000000000e+00
-4.880164799950852284382563084364e+03	-2.856763079579805754935895034663e-04	-7.186530103746483031258024398724e-05	0.000000000000000000000000000000e+00
-4.880064799950851920584682375193e+03	-2.863008871982051671209457133216e-04	-7.185930049934070645498151996833e-05	0.000000000000000000000000000000e+00
-4.879964799950851556786801666021e+03	-2.869246603406371302555366575859e-04	-7.185314494361789018194580647148e-05	0.000000000000000000000000000000e+00
-4.879864799950851192988920956850e+03	-2.875476206724408281475979798358e-04	-7.184683204898194904420433148928e-05	0.000000000000000000000000000000e+00
-4.879764799950850829191040247679e+03	-2.881697614902158934534204259847e-04	-7.184035947957767315619898029766e-05	0.000000000000000000000000000000e+00
-4.879664799950850465393159538507e+03	-2.887910761001053231919466490751e-04	-7.183372488505070855950573882609e-05	0.000000000000000000000000000000e+00
-4.879564799950850101595278829336e+03	-2.894115578179033026508248926945e-04	-7.182692590058954295196419481684e-05	0.000000000000000000000000000000e+00
-4.879464799950849737797398120165e+03	-2.900311999691629208722454258407e-04	-7.181996014696799286031181352996e-05	0.000000000000000000000000000000e+00
-4.879364799950849373999517410994e+03	-2.906499958893039403488856020630e-04	-7.181282523058800252094280303083e-05	0.000000000000000000000000000000e+00
-4.879264799950849010201636701822e+03	-2.912679389237200246187686758503e-04	-7.180551874352294420417175402349e-05	0.000000000000000000000000000000e+00
-4.879164799950848646403755992651e+03	-2.918850224278862911207743646713e-04	-7.179803826356131156178480567931e-05	0.000000000000000000000000000000e+00
-4.879064799950848282605875283480e+03	-2.925012397674663761591717925370e-04	-7.179038135425080599787833746106e-05	0.000000000000000000000000000000e+00
-4.878964799950847918807994574308e+03	-2.931165843184194998681524335638e-04	-7.178254556494285672056665514873e-05	0.000000000000000000000000000000e+00
-4.878864799950847555010113865137e+03	-2.937310494671073143359285584353e-04	-7.177452843083756092203151499831e-05	0.000000000000000000000000000000e+00
-4.878764799950847191212233155966e+03	-2.943446286104005348883971837637e-04	-7.176632747302900342933201782714e-05	0.000000000000000000000000000000e+00
-4.878664799950846827414352446795e+03	-2.949573151557856797930212700010e-04	-7.175794019855103714113780943862e-05	0.000000000000000000000000000000e+00
-4.878564799950846463616471737623e+03	-2.955691025214714304919505494240e-04	-7.174936410042345648774980704232e-05	0.000000000000000000000000000000e+00
-4.878464799950846099818591028452e+03	-2.961799841364947207845992327435e-04	-7.174059665769857746693560773821e-05	0.000000000000000000000000000000e+00
-4.878364799950845736020710319281e+03	-2.967899534408270428506582128136e-04	-7.173163533550819715052526692745e-05	0.000000000000000000000000000000e+00
-4.878264799950845372222829610109e+03	-2.973990038854801569619124013144e-04	-7.172247758511105463451185126900e-05	0.000000000000000000000000000000e+00
-4.878164799950845008424948900938e+03	-2.980071289326120722446011868101e-04	-7.171312084394060369727658121874e-05	0.000000000000000000000000000000e+00
-4.878064799950844644627068191767e+03	-2.986143220556323769204754015050e-04	-7.170356253565323269121012383920e-05	0.000000000000000000000000000000e+00
-4.877964799950844280829187482595e+03	-2.992205767393078938085060336505e-04	-7.169380007017691811520287981097e-05	0.000000000000000000000000000000e+00
-4.877864799950843917031306773424e+03	-2.998258864798676853052894486495e-04	-7.168383084376024410536848430198e-05	0.000000000000000000000000000000e+00
-4.877764799950843553233426064253e+03	-3.004302447851083294159957315372e-04	-7.167365223902186915916345810729e-05	0.000000000000000000000000000000e+00
-4.877664799950843189435545355082e+03	-3.010336451744986536842307867090e-04	-7.166326162500033167268576050901e-05	0.000000000000000000000000000000e+00
-4.877564799950842825637664645910e+03	-3.016360811792845233320070619243e-04	-7.165265635720437047400527275087e-05	0.000000000000000000000000000000e+00
-4.877464799950842461839783936739e+03	-3.022375463425933583491711509339e-04	-7.164183377766352995956455895765e-05	0.000000000000000000000000000000e+00
-4.877364799950842098041903227568e+03	-3.028380342195383795322882747314e-04	-7.163079121497923956903008946284e-05	0.000000000000000000000000000000e+00
-4.877264799950841734244022518396e+03	-3.034375383773229629437440113549e-04	-7.161952598437628628343099013165e-05	0.000000000000000000000000000000e+00
-4.877164799950841370446141809225e+03	-3.040360523953443980596511586612e-04	-7.160803538775470725163962981696e-05	0.000000000000000000000000000000e+00
-4.877064799950841006648261100054e+03	-3.046335698652977543379738456508e-04	-7.159631671374200767750395346667e-05	0.000000000000000000000000000000e+00
-4.876964799950840642850380390882e+03	-3.052300843912795309462171466919e-04	-7.158436723774588015048458977674e-05	0.000000000000000000000000000000e+00
-4.876864799950840279052499681711e+03	-3.058255895898909812284649500924e-04	-7.157218422200724923694370449567e-05	0.000000000000000000000000000000e+00
-4.876764799950839915254618972540e+03	-3.064200790903412203319833295723e-04	-7.155976491565376330483000399951e-05	0.000000000000000000000000000000e+00
-4.876664799950839551456738263369e+03	-3.070135465345504954641497885603e-04	-7.154710655475362516154264058699e-05	0.000000000000000000000000000000e+00
-4.876564799950839187658857554197e+03	-3.076059855772526429977531403637e-04	-7.153420636236989703024558018285e-05	0.000000000000000000000000000000e+00
-4.876464799950838823860976845026e+03	-3.081973898860979250470537582629e-04	-7.152106154861515789188802783016e-05	0.000000000000000000000000000000e+00
-4.876364799950838460063096135855e+03	-3.087877531417553781528662071310e-04	-7.150766931070654029798522310912e-05	0.000000000000000000000000000000e+00
-4.876264799950838096265215426683e+03	-3.093770690380148909170987536754e-04	-7.149402683302120086426822975767e-05	0.000000000000000000000000000000e+00
-4.876164799950837732467334717512e+03	-3.099653312818892816372928766810e-04	-7.148013128715215668256693914984e-05	0.000000000000000000000000000000e+00
-4.876064799950837368669454008341e+03	-3.105525335937159964704024073257e-04	-7.146597983196454186103491190707e-05	0.000000000000000000000000000000e+00
-4.875964799950837004871573299170e+03	-3.111386697072588075965726694960e-04	-7.145156961365221643008027729849e-05	0.000000000000000000000000000000e+00
-4.875864799950836641073692589998e+03	-3.117237333698089692818333773516e-04	-7.143689776579479537663847077411e-05	0.000000000000000000000000000000e+00
-4.875764799950836277275811880827e+03	-3.123077183422863739407915328883e-04	-7.142196140941508425425965356226e-05	0.000000000000000000000000000000e+00
-4.875664799950835913477931171656e+03	-3.128906183993405455689984506762e-04	-7.140675765303685360637503398706e-05	0.000000000000000000000000000000e+00
-4.875564799950835549680050462484e+03	-3.134724273294513079146650369466e-04	-7.139128359274304707043218298779e-05	0.000000000000000000000000000000e+00
-4.875464799950835185882169753313e+03	-3.140531389350291273897253230274e-04	-7.137553631223434184773640742705e-05	0.000000000000000000000000000000e+00
-4.875364799950834822084289044142e+03	-3.146327470325154017707913745028e-04	-7.135951288288814285416111760085e-05	0.000000000000000000000000000000e+00
-4.875264799950834458286408334970e+03	-3.152112454524825862697823275482e-04	-7.134321036381790213150994039992e-05	0.000000000000000000000000000000e+00
-4.875164799950834094488527625799e+03	-3.157886280397337775034671825125e-04	-7.132662580193288549227498274163e-05	0.000000000000000000000000000000e+00
-4.875064799950833730690646916628e+03	-3.163648886534024058832248460504e-04	-7.130975623199826442504684065327e-05	0.000000000000000000000000000000e+00
-4.874964799950833366892766207457e+03	-3.169400211670514401138265547786e-04	-7.129259867669562812826644648823e-05	0.000000000000000000000000000000e+00
-4.874864799950833003094885498285e+03	-3.175140194687725374821096746558e-04	-7.127515014668387501473728606882e-05	0.000000000000000000000000000000e+00
-4.874764799950832639297004789114e+03	-3.180868774612849230951083789876e-04	-7.125740764066047013437082968679e-05	0.000000000000000000000000000000e+00
-4.874664799950832275499124079943e+03	-3.186585890620338354373153322285e-04	-7.123936814542308206769233303035e-05	0.000000000000000000000000000000e+00
-4.874564799950831911701243370771e+03	-3.192291482032890261380519980605e-04	-7.122102863593159929010700803786e-05	0.000000000000000000000000000000e+00
-4.874464799950831547903362661600e+03	-3.197985488322427718478613289932e-04	-7.120238607537056666450803188440e-05	0.000000000000000000000000000000e+00
-4.874364799950831184105481952429e+03	-3.203667849111078861149004559650e-04	-7.118343741521190653695483341323e-05	0.000000000000000000000000000000e+00
-4.874264799950830820307601243258e+03	-3.209338504172152433703557594669e-04	-7.116417959527814127585615411320e-05	0.000000000000000000000000000000e+00
-4.874164799950830456509720534086e+03	-3.214997393431111402835320678406e-04	-7.114460954380584620411476226565e-05	0.000000000000000000000000000000e+00
-4.874064799950830092711839824915e+03	-3.220644456966544402765073584760e-04	-7.112472417750959042224978556845e-05	0.000000000000000000000000000000e+00
-4.873964799950829728913959115744e+03	-3.226279635011134469882443376321e-04	-7.110452040164620289217078941135e-05	0.000000000000000000000000000000e+00
-4.873864799950829365116078406572e+03	-3.231902867952625608982675231573e-04	-7.108399511007941799171222507780e-05	0.000000000000000000000000000000e+00
-4.873764799950829001318197697401e+03	-3.237514096334785564795799572835e-04	-7.106314518534487343487393573582e-05	0.000000000000000000000000000000e+00
-4.873664799950828637520316988230e+03	-3.243113260858367509313626708689e-04	-7.104196749871550121534918842414e-05	0.000000000000000000000000000000e+00
-4.873564799950828273722436279058e+03	-3.248700302382068476510224019904e-04	-7.102045891026729802081307596495e-05	0.000000000000000000000000000000e+00
-4.873464799950827909924555569887e+03	-3.254275161923483460253703203335e-04	-7.099861626894542090786266452795e-05	0.000000000000000000000000000000e+00
-4.873364799950827546126674860716e+03	-3.259837780660061138521266244084e-04	-7.097643641263064889519035505216e-05	0.000000000000000000000000000000e+00
-4.873264799950827182328794151545e+03	-3.265388099930052008199043989123e-04	-7.095391616820627823762623886950e-05	0.000000000000000000000000000000e+00
-4.873164799950826818530913442373e+03	-3.270926061233457604084107206432e-04	-7.093105235162530230325073077324e-05	0.000000000000000000000000000000e+00
-4.873064799950826454733032733202e+03	-3.276451606232974838976701459359e-04	-7.090784176797797092126757201314e-05	0.000000000000000000000000000000e+00
-4.872964799950826090935152024031e+03	-3.281964676754938175368137009968e-04	-7.088428121155976985821867142334e-05	0.000000000000000000000000000000e+00
-4.872864799950825727137271314859e+03	-3.287465214790259628724333751393e-04	-7.086036746593967134474206792660e-05	0.000000000000000000000000000000e+00
-4.872764799950825363339390605688e+03	-3.292953162495364976061762440906e-04	-7.083609730402880473067173117130e-05	0.000000000000000000000000000000e+00
-4.872664799950824999541509896517e+03	-3.298428462193128338220127204750e-04	-7.081146748814945240078910781989e-05	0.000000000000000000000000000000e+00
-4.872564799950824635743629187346e+03	-3.303891056373802967427444343684e-04	-7.078647477010445226638934990149e-05	0.000000000000000000000000000000e+00
-4.872464799950824271945748478174e+03	-3.309340887695949866460776167543e-04	-7.076111589124687130739066454055e-05	0.000000000000000000000000000000e+00
-4.872364799950823908147867769003e+03	-3.314777898987362613099361130509e-04	-7.073538758255011279531265788734e-05	0.000000000000000000000000000000e+00
-4.872264799950823544349987059832e+03	-3.320202033245991100375571480896e-04	-7.070928656467833522437926863091e-05	0.000000000000000000000000000000e+00
-4.872164799950823180552106350660e+03	-3.325613233640860940017180968908e-04	-7.068280954805719650327344716345e-05	0.000000000000000000000000000000e+00
-4.872064799950822816754225641489e+03	-3.331011443512989071182028855134e-04	-7.065595323294504538028798501514e-05	0.000000000000000000000000000000e+00
-4.871964799950822452956344932318e+03	-3.336396606376299911293770161791e-04	-7.062871430950435681396515352759e-05	0.000000000000000000000000000000e+00
-4.871864799950822089158464223146e+03	-3.341768665918533917462418525446e-04	-7.060108945787357391955102459136e-05	0.000000000000000000000000000000e+00
-4.871764799950821725360583513975e+03	-3.347127566002157774208147777983e-04	-7.057307534823926162357438096606e-05	0.000000000000000000000000000000e+00
-4.871664799950821361562702804804e+03	-3.352473250665268618073144857306e-04	-7.054466864090863978918599652701e-05	0.000000000000000000000000000000e+00
-4.871564799950820997764822095633e+03	-3.357805664122495551728031504268e-04	-7.051586598638244160214966216316e-05	0.000000000000000000000000000000e+00
-4.871464799950820633966941386461e+03	-3.363124750765899531775027231362e-04	-7.048666402542809721748495732641e-05	0.000000000000000000000000000000e+00
-4.871364799950820270169060677290e+03	-3.368430455165868919742422349373e-04	-7.045705938915332398192470364506e-05	0.000000000000000000000000000000e+00
-4.871264799950819906371179968119e+03	-3.373722722072012322573619780286e-04	-7.042704869907994704933407170699e-05	0.000000000000000000000000000000e+00
-4.871164799950819542573299258947e+03	-3.379001496414049264711831899177e-04	-7.039662856721818078205299418215e-05	0.000000000000000000000000000000e+00
-4.871064799950819178775418549776e+03	-3.384266723302695981275001191335e-04	-7.036579559614115409772738818361e-05	0.000000000000000000000000000000e+00
-4.870964799950818814977537840605e+03	-3.389518348030549042826375938375e-04	-7.033454637905980173437359148636e-05	0.000000000000000000000000000000e+00
-4.870864799950818451179657131433e+03	-3.394756316072967895942913418850e-04	-7.030287749989812143367601260380e-05	0.000000000000000000000000000000e+00
-4.870764799950818087381776422262e+03	-3.399980573088949272267389467572e-04	-7.027078553336870217482790224039e-05	0.000000000000000000000000000000e+00
-4.870664799950817723583895713091e+03	-3.405191064922004308065939248706e-04	-7.023826704504865898418680680848e-05	0.000000000000000000000000000000e+00
-4.870564799950817359786015003920e+03	-3.410387737601027532269304387569e-04	-7.020531859145582524294598725234e-05	0.000000000000000000000000000000e+00
-4.870464799950816995988134294748e+03	-3.415570537341165854514080102433e-04	-7.017193672012532446556620779887e-05	0.000000000000000000000000000000e+00
-4.870364799950816632190253585577e+03	-3.420739410544682674274186151564e-04	-7.013811796968645378633211429076e-05	0.000000000000000000000000000000e+00
-4.870264799950816268392372876406e+03	-3.425894303801819821587992809242e-04	-7.010385886993987915403320210217e-05	0.000000000000000000000000000000e+00
-4.870164799950815904594492167234e+03	-3.431035163891655160976756899771e-04	-7.006915594193516933982368577460e-05	0.000000000000000000000000000000e+00
-4.870064799950815540796611458063e+03	-3.436161937782958026958712860477e-04	-7.003400569804865520573411430405e-05	0.000000000000000000000000000000e+00
-4.869964799950815176998730748892e+03	-3.441274572635040322754473862688e-04	-6.999840464206164133888904421710e-05	0.000000000000000000000000000000e+00
-4.869864799950814813200850039721e+03	-3.446373015798604908487001718953e-04	-6.996234926923883452615920974793e-05	0.000000000000000000000000000000e+00
-4.869764799950814449402969330549e+03	-3.451457214816591278876145576504e-04	-6.992583606640721946220984328590e-05	0.000000000000000000000000000000e+00
-4.869664799950814085605088621378e+03	-3.456527117425016362023404425940e-04	-6.988886151203517840303780506162e-05	0.000000000000000000000000000000e+00
-4.869564799950813721807207912207e+03	-3.461582671553813149792344638911e-04	-6.985142207631194963268761455311e-05	0.000000000000000000000000000000e+00
-4.869464799950813358009327203035e+03	-3.466623825327664991380327563775e-04	-6.981351422122737053303775933699e-05	0.000000000000000000000000000000e+00
-4.869364799950812994211446493864e+03	-3.471650527066838802688064635760e-04	-6.977513440065200012434737386613e-05	0.000000000000000000000000000000e+00
-4.869264799950812630413565784693e+03	-3.476662725288010686273965088589e-04	-6.973627906041745844623741534818e-05	0.000000000000000000000000000000e+00
-4.869164799950812266615685075521e+03	-3.481660368705092635510656151610e-04	-6.969694463839717251448652168833e-05	0.000000000000000000000000000000e+00
-4.869064799950811902817804366350e+03	-3.486643406230052733528468333901e-04	-6.965712756458737977584283473931e-05	0.000000000000000000000000000000e+00
-4.868964799950811539019923657179e+03	-3.491611786973733183754575737368e-04	-6.961682426118841616590610099635e-05	0.000000000000000000000000000000e+00
-4.868864799950811175222042948008e+03	-3.496565460246664545744532670568e-04	-6.957603114268637008524298614986e-05	0.000000000000000000000000000000e+00
-4.868764799950810811424162238836e+03	-3.501504375559876176306206563282e-04	-6.953474461593502097857266708303e-05	0.000000000000000000000000000000e+00
-4.868664799950810447626281529665e+03	-3.506428482625703960118279667313e-04	-6.949296108023803541196838917671e-05	0.000000000000000000000000000000e+00
-4.868564799950810083828400820494e+03	-3.511337731358593703540060815271e-04	-6.945067692743152906829223747209e-05	0.000000000000000000000000000000e+00
-4.868464799950809720030520111322e+03	-3.516232071875901275814779722850e-04	-6.940788854196688624064587314066e-05	0.000000000000000000000000000000e+00
-4.868364799950809356232639402151e+03	-3.521111454498690039767450077335e-04	-6.936459230099390458647301560546e-05	0.000000000000000000000000000000e+00
-4.868264799950808992434758692980e+03	-3.525975829752521777289697713087e-04	-6.932078457444419737967788996968e-05	0.000000000000000000000000000000e+00
-4.868164799950808628636877983809e+03	-3.530825148368248699026761272535e-04	-6.927646172511493457592257616540e-05	0.000000000000000000000000000000e+00
-4.868064799950808264838997274637e+03	-3.535659361282797322548199225878e-04	-6.923162010875286848099463554718e-05	0.000000000000000000000000000000e+00
-4.867964799950807901041116565466e+03	-3.540478419639951266316424405289e-04	-6.918625607413861691719070279305e-05	0.000000000000000000000000000000e+00
-4.867864799950807537243235856295e+03	-3.545282274791129706846548597099e-04	-6.914036596317127165035182345676e-05	0.000000000000000000000000000000e+00
-4.867764799950807173445355147123e+03	-3.550070878296162041158623434711e-04	-6.909394611095330497249622503375e-05	0.000000000000000000000000000000e+00
-4.867664799950806809647474437952e+03	-3.554844181924059838724450077763e-04	-6.904699284587570667741374119686e-05	0.000000000000000000000000000000e+00
-4.867564799950806445849593728781e+03	-3.559602137653782830302440221004e-04	-6.899950248970347340196629382092e-05	0.000000000000000000000000000000e+00
-4.867464799950806082051713019609e+03	-3.564344697675003812570304617680e-04	-6.895147135766134191287718424590e-05	0.000000000000000000000000000000e+00
-4.867364799950805718253832310438e+03	-3.569071814388868131746879175381e-04	-6.890289575851982054911781805373e-05	0.000000000000000000000000000000e+00
-4.867264799950805354455951601267e+03	-3.573783440408750456708519838145e-04	-6.885377199468147816231039515245e-05	0.000000000000000000000000000000e+00
-4.867164799950804990658070892096e+03	-3.578479528561006131094635041023e-04	-6.880409636226754476525518944285e-05	0.000000000000000000000000000000e+00
-4.867064799950804626860190182924e+03	-3.583160031885721441211045679154e-04	-6.875386515120478323100094986131e-05	0.000000000000000000000000000000e+00
-4.866964799950804263062309473753e+03	-3.587824903637456294518137678295e-04	-6.870307464531260493740411066099e-05	0.000000000000000000000000000000e+00
-4.866864799950803899264428764582e+03	-3.592474097285987982321187050871e-04	-6.865172112239049711981259127569e-05	0.000000000000000000000000000000e+00
-4.866764799950803535466548055410e+03	-3.597107566517046268843305067975e-04	-6.859980085430572127429271755972e-05	0.000000000000000000000000000000e+00
-4.866664799950803171668667346239e+03	-3.601725265233047938197297188623e-04	-6.854731010708122840129064012871e-05	0.000000000000000000000000000000e+00
-4.866564799950802807870786637068e+03	-3.606327147553825920346659561488e-04	-6.849424514098392661499981048934e-05	0.000000000000000000000000000000e+00
-4.866464799950802444072905927896e+03	-3.610913167817355164460058070119e-04	-6.844060221061313848810864213235e-05	0.000000000000000000000000000000e+00
-4.866364799950802080275025218725e+03	-3.615483280580473633356031193387e-04	-6.838637756498938365719991727687e-05	0.000000000000000000000000000000e+00
-4.866264799950801716477144509554e+03	-3.620037440619601129543347894923e-04	-6.833156744764340537363900285328e-05	0.000000000000000000000000000000e+00
-4.866164799950801352679263800383e+03	-3.624575602931452700250503085044e-04	-6.827616809670541389489656358691e-05	0.000000000000000000000000000000e+00
-4.866064799950800988881383091211e+03	-3.629097722733749331949781868900e-04	-6.822017574499466868905017680191e-05	0.000000000000000000000000000000e+00
-4.865964799950800625083502382040e+03	-3.633603755465923223870461367113e-04	-6.816358662010927747972044432601e-05	0.000000000000000000000000000000e+00
-4.865864799950800261285621672869e+03	-3.638093656789820351006581322650e-04	-6.810639694451625278902306970252e-05	0.000000000000000000000000000000e+00
-4.865764799950799897487740963697e+03	-3.642567382590397606113852280174e-04	-6.804860293564181242600974464096e-05	0.000000000000000000000000000000e+00
-4.865664799950799533689860254526e+03	-3.647024888976417773302218794385e-04	-6.799020080596196457817931291245e-05	0.000000000000000000000000000000e+00
-4.865564799950799169891979545355e+03	-3.651466132281139622718646453592e-04	-6.793118676309330974342343134609e-05	0.000000000000000000000000000000e+00
-4.865464799950798806094098836184e+03	-3.655891069063004210522305204023e-04	-6.787155700988415437009682040781e-05	0.000000000000000000000000000000e+00
-4.865364799950798442296218127012e+03	-3.660299656106315215747804003854e-04	-6.781130774450578712741338760495e-05	0.000000000000000000000000000000e+00
-4.865264799950798078498337417841e+03	-3.664691850421919277168425477242e-04	-6.775043516054405333143978440447e-05	0.000000000000000000000000000000e+00
-4.865164799950797714700456708670e+03	-3.669067609247878198643066927076e-04	-6.768893544709117331657777238973e-05	0.000000000000000000000000000000e+00
-4.865064799950797350902575999498e+03	-3.673426890050138986058836376714e-04	-6.762680478883779120000824258696e-05	0.000000000000000000000000000000e+00
-4.864964799950796987104695290327e+03	-3.677769650523200089566044912459e-04	-6.756403936616528114415120009895e-05	0.000000000000000000000000000000e+00
-4.864864799950796623306814581156e+03	-3.682095848590771682701250355763e-04	-6.750063535523825690703308977092e-05	0.000000000000000000000000000000e+00
-4.864764799950796259508933871984e+03	-3.686405442406435399409214692668e-04	-6.743658892809736599572439930128e-05	0.000000000000000000000000000000e+00
-4.864664799950795895711053162813e+03	-3.690698390354294855346395376472e-04	-6.737189625275228710768460338443e-05	0.000000000000000000000000000000e+00
-4.864564799950795531913172453642e+03	-3.694974651049627253386609115893e-04	-6.730655349327495796506876102328e-05	0.000000000000000000000000000000e+00
-4.864464799950795168115291744471e+03	-3.699234183339526315509315779195e-04	-6.724055680989307419957723421788e-05	0.000000000000000000000000000000e+00
-4.864364799950794804317411035299e+03	-3.703476946303544130485729812818e-04	-6.717390235908376442015843554856e-05	0.000000000000000000000000000000e+00
-4.864264799950794440519530326128e+03	-3.707702899254327580554069232477e-04	-6.710658629366754988378185320386e-05	0.000000000000000000000000000000e+00
-4.864164799950794076721649616957e+03	-3.711912001738250431286114672247e-04	-6.703860476290248034906410490308e-05	0.000000000000000000000000000000e+00
-4.864064799950793712923768907785e+03	-3.716104213536042168847250977137e-04	-6.696995391257852742791095712604e-05	0.000000000000000000000000000000e+00
-4.863964799950793349125888198614e+03	-3.720279494663410332043473882635e-04	-6.690062988511218122506668537497e-05	0.000000000000000000000000000000e+00
-4.863864799950792985328007489443e+03	-3.724437805371661218065137965993e-04	-6.683062881964127737062508760602e-05	0.000000000000000000000000000000e+00
-4.863764799950792621530126780272e+03	-3.728579106148315167219842169999e-04	-6.675994685212005444550215083055e-05	0.000000000000000000000000000000e+00
-4.863664799950792257732246071100e+03	-3.732703357717718052957711627471e-04	-6.668858011541441469481605874847e-05	0.000000000000000000000000000000e+00
-4.863564799950791893934365361929e+03	-3.736810521041646808784730815489e-04	-6.661652473939738802917454041363e-05	0.000000000000000000000000000000e+00
-4.863464799950791530136484652758e+03	-3.740900557319912244670645495859e-04	-6.654377685104481286639671600014e-05	0.000000000000000000000000000000e+00
-4.863364799950791166338603943586e+03	-3.744973427990957526648174713557e-04	-6.647033257453128802377806394475e-05	0.000000000000000000000000000000e+00
-4.863264799950790802540723234415e+03	-3.749029094732452319603532853165e-04	-6.639618803132623303057263663973e-05	0.000000000000000000000000000000e+00
-4.863164799950790438742842525244e+03	-3.753067519461881509056089267773e-04	-6.632133934029023304354555357065e-05	0.000000000000000000000000000000e+00
-4.863064799950790074944961816072e+03	-3.757088664337130670331510451376e-04	-6.624578261777157349790567941739e-05	0.000000000000000000000000000000e+00
-4.862964799950789711147081106901e+03	-3.761092491757065574622953540995e-04	-6.616951397770291028350986284323e-05	0.000000000000000000000000000000e+00
-4.862864799950789347349200397730e+03	-3.765078964362110068749001090538e-04	-6.609252953169830583930038914175e-05	0.000000000000000000000000000000e+00
-4.862764799950788983551319688559e+03	-3.769048045034817449698560931637e-04	-6.601482538915026524774243288363e-05	0.000000000000000000000000000000e+00
-4.862664799950788619753438979387e+03	-3.772999696900438044468162335221e-04	-6.593639765732711114244041228361e-05	0.000000000000000000000000000000e+00
-4.862564799950788255955558270216e+03	-3.776933883327480826787303502812e-04	-6.585724244147048058849874818677e-05	0.000000000000000000000000000000e+00
-4.862464799950787892157677561045e+03	-3.780850567928273949641626572316e-04	-6.577735584489310656595290049964e-05	0.000000000000000000000000000000e+00
-4.862364799950787528359796851873e+03	-3.784749714559518772583057710790e-04	-6.569673396907665366330902889658e-05	0.000000000000000000000000000000e+00
-4.862264799950787164561916142702e+03	-3.788631287322837383826912294182e-04	-6.561537291376986547920824310864e-05	0.000000000000000000000000000000e+00
-4.862164799950786800764035433531e+03	-3.792495250565320664450086329822e-04	-6.553326877708683399683525783175e-05	0.000000000000000000000000000000e+00
-4.862064799950786436966154724360e+03	-3.796341568880066594769695509370e-04	-6.545041765560549935128870080447e-05	0.000000000000000000000000000000e+00
-4.861964799950786073168274015188e+03	-3.800170207106718560721714261774e-04	-6.536681564446628512222298157397e-05	0.000000000000000000000000000000e+00
-4.861864799950785709370393306017e+03	-3.803981130331994986622234922180e-04	-6.528245883747096401945181343152e-05	0.000000000000000000000000000000e+00
-4.861764799950785345572512596846e+03	-3.807774303890218425827640658099e-04	-6.519734332718167264635045210497e-05	0.000000000000000000000000000000e+00
-4.861664799950784981774631887674e+03	-3.811549693363835977777398511535e-04	-6.511146520502010244611096334566e-05	0.000000000000000000000000000000e+00
-4.861564799950784617976751178503e+03	-3.815307264583940247137938683863e-04	-6.502482056136688038337767547858e-05	0.000000000000000000000000000000e+00
-4.861464799950784254178870469332e+03	-3.819046983630780003025895208424e-04	-6.493740548566113936126281691585e-05	0.000000000000000000000000000000e+00
-4.861364799950783890380989760160e+03	-3.822768816834270838231346623104e-04	-6.484921606650023771616087042702e-05	0.000000000000000000000000000000e+00
-4.861264799950783526583109050989e+03	-3.826472730774499323228021729904e-04	-6.476024839173964134288880023504e-05	0.000000000000000000000000000000e+00
-4.861164799950783162785228341818e+03	-3.830158692282222281273729169726e-04	-6.467049854859299555520646407558e-05	0.000000000000000000000000000000e+00
-4.861064799950782798987347632647e+03	-3.833826668439362268803183297905e-04	-6.457996262373234602413574201307e-05	0.000000000000000000000000000000e+00
-4.860964799950782435189466923475e+03	-3.837476626579498176911053874960e-04	-6.448863670338856300418700628896e-05	0.000000000000000000000000000000e+00
-4.860864799950782071391586214304e+03	-3.841108534288350411824153329832e-04	-6.439651687345184687474852758271e-05	0.000000000000000000000000000000e+00
-4.860764799950781707593705505133e+03	-3.844722359404263364868192809354e-04	-6.430359921957249117949184658016e-05	0.000000000000000000000000000000e+00
-4.860664799950781343795824795961e+03	-3.848318070018680835120417071948e-04	-6.420987982726172698094008195469e-05	0.000000000000000000000000000000e+00
-4.860564799950780979997944086790e+03	-3.851895634476619825758980653063e-04	-6.411535478199275695041642331162e-05	0.000000000000000000000000000000e+00
-4.860464799950780616200063377619e+03	-3.855455021377135124693857903821e-04	-6.402002016930196564084565302721e-05	0.000000000000000000000000000000e+00
-4.860364799950780252402182668447e+03	-3.858996199573783885197753029672e-04	-6.392387207489022462724576056914e-05	0.000000000000000000000000000000e+00
-4.860264799950779888604301959276e+03	-3.862519138175083159222888973261e-04	-6.382690658472437383007258571155e-05	0.000000000000000000000000000000e+00
-4.860164799950779524806421250105e+03	-3.866023806544962551808020112531e-04	-6.372911978513889257394464671336e-05	0.000000000000000000000000000000e+00
-4.860064799950779161008540540934e+03	-3.869510174303213622878927502313e-04	-6.363050776293765196153090490938e-05	0.000000000000000000000000000000e+00
-4.859964799950778797210659831762e+03	-3.872978211325932783835879202883e-04	-6.353106660549582987776440212713e-05	0.000000000000000000000000000000e+00
-4.859864799950778433412779122591e+03	-3.876427887745960399433486909260e-04	-6.343079240086200217690892699807e-05	0.000000000000000000000000000000e+00
-4.859764799950778069614898413420e+03	-3.879859173953315552851872638485e-04	-6.332968123786030163226146161293e-05	0.000000000000000000000000000000e+00
-4.859664799950777705817017704248e+03	-3.883272040595625389756972989375e-04	-6.322772920619280727881628134668e-05	0.000000000000000000000000000000e+00
-4.859564799950777342019136995077e+03	-3.886666458578550125552153460262e-04	-6.312493239654200151856483502755e-05	0.000000000000000000000000000000e+00
-4.859464799950776978221256285906e+03	-3.890042399066201547416787853706e-04	-6.302128690067337630359434186289e-05	0.000000000000000000000000000000e+00
-4.859364799950776614423375576735e+03	-3.893399833481560432142665195698e-04	-6.291678881153817484445794905312e-05	0.000000000000000000000000000000e+00
-4.859264799950776250625494867563e+03	-3.896738733506885290353016770837e-04	-6.281143422337622818623498188728e-05	0.000000000000000000000000000000e+00
-4.859164799950775886827614158392e+03	-3.900059071084118400216111943735e-04	-6.270521923181902217755284700829e-05	0.000000000000000000000000000000e+00
-4.859064799950775523029733449221e+03	-3.903360818415287504350164038414e-04	-6.259813993399276443960893567819e-05	0.000000000000000000000000000000e+00
-4.858964799950775159231852740049e+03	-3.906643947962900459414115061918e-04	-6.249019242862162751804555593793e-05	0.000000000000000000000000000000e+00
-4.858864799950774795433972030878e+03	-3.909908432450336090990816728663e-04	-6.238137281613112756009642545507e-05	0.000000000000000000000000000000e+00
-4.858764799950774431636091321707e+03	-3.913154244862232880065866513775e-04	-6.227167719875159785942325685326e-05	0.000000000000000000000000000000e+00
-4.858664799950774067838210612535e+03	-3.916381358444867349585805094137e-04	-6.216110168062178437369674766089e-05	0.000000000000000000000000000000e+00
-4.858564799950773704040329903364e+03	-3.919589746706532451016313789438e-04	-6.204964236789256321492197487899e-05	0.000000000000000000000000000000e+00
-4.858464799950773340242449194193e+03	-3.922779383417909445687377090195e-04	-6.193729536883076655998103809964e-05	0.000000000000000000000000000000e+00
-4.858364799950772976444568485022e+03	-3.925950242612433280925410272744e-04	-6.182405679392307632381148296830e-05	0.000000000000000000000000000000e+00
-4.858264799950772612646687775850e+03	-3.929102298586655255679955800474e-04	-6.170992275598012112049206567832e-05	0.000000000000000000000000000000e+00
-4.858164799950772248848807066679e+03	-3.932235525900601349341689783046e-04	-6.159488937024057322432851746541e-05	0.000000000000000000000000000000e+00
-4.858064799950771885050926357508e+03	-3.935349899378121876943048551567e-04	-6.147895275447543526631949406536e-05	0.000000000000000000000000000000e+00
-4.857964799950771521253045648336e+03	-3.938445394107240602257768991024e-04	-6.136210902909232693062252517180e-05	0.000000000000000000000000000000e+00
-4.857864799950771157455164939165e+03	-3.941521985440496261485221474175e-04	-6.124435431724001559650877313246e-05	0.000000000000000000000000000000e+00
-4.857764799950770793657284229994e+03	-3.944579648995279750126052853432e-04	-6.112568474491290632273632343896e-05	0.000000000000000000000000000000e+00
-4.857664799950770429859403520823e+03	-3.947618360654168057251311996225e-04	-6.100609644105567413345861393914e-05	0.000000000000000000000000000000e+00
-4.857564799950770066061522811651e+03	-3.950638096565249526154195436334e-04	-6.088558553766801150061369063415e-05	0.000000000000000000000000000000e+00
-4.857464799950769702263642102480e+03	-3.953638833142447488698534296958e-04	-6.076414816990944358894924381964e-05	0.000000000000000000000000000000e+00
-4.857364799950769338465761393309e+03	-3.956620547065838478656418786272e-04	-6.064178047620424514500131474293e-05	0.000000000000000000000000000000e+00
-4.857264799950768974667880684137e+03	-3.959583215281963397731701537197e-04	-6.051847859834641837244520456984e-05	0.000000000000000000000000000000e+00
-4.857164799950768610869999974966e+03	-3.962526815004136513179155976161e-04	-6.039423868160477245140005386759e-05	0.000000000000000000000000000000e+00
-4.857064799950768247072119265795e+03	-3.965451323712747408109513536090e-04	-6.026905687482808437289635850043e-05	0.000000000000000000000000000000e+00
-4.856964799950767883274238556623e+03	-3.968356719155558594985810927369e-04	-6.014292933055034108850642193822e-05	0.000000000000000000000000000000e+00
-4.856864799950767519476357847452e+03	-3.971242979347998250209961224044e-04	-6.001585220509604264634700987457e-05	0.000000000000000000000000000000e+00
-4.856764799950767155678477138281e+03	-3.974110082573448069799548765246e-04	-5.988782165868558664224494125783e-05	0.000000000000000000000000000000e+00
-4.856664799950766791880596429110e+03	-3.976958007383525704053761629098e-04	-5.975883385554073398606561573487e-05	0.000000000000000000000000000000e+00
-4.856564799950766428082715719938e+03	-3.979786732598362313309547921847e-04	-5.962888496399012887815016537019e-05	0.000000000000000000000000000000e+00
-4.856464799950766064284835010767e+03	-3.982596237306875244787995882234e-04	-5.949797115657492042970627688092e-05	0.000000000000000000000000000000e+00
-4.856364799950765700486954301596e+03	-3.985386500867035830530937801086e-04	-5.936608861015439105946259190638e-05	0.000000000000000000000000000000e+00
-4.856264799950765336689073592424e+03	-3.988157502906131764326691513389e-04	-5.923323350601171363933108993116e-05	0.000000000000000000000000000000e+00
-4.856164799950764972891192883253e+03	-3.990909223321024057624939462841e-04	-5.909940202995971541633304924268e-05	0.000000000000000000000000000000e+00
-4.856064799950764609093312174082e+03	-3.993641642278400200744004067133e-04	-5.896459037244673002595152233596e-05	0.000000000000000000000000000000e+00
-4.855964799950764245295431464911e+03	-3.996354740215020818865088170213e-04	-5.882879472866251726811959166241e-05	0.000000000000000000000000000000e+00
-4.855864799950763881497550755739e+03	-3.999048497837963075419998038029e-04	-5.869201129864418965947220341306e-05	0.000000000000000000000000000000e+00
-4.855764799950763517699670046568e+03	-4.001722896124856486063658955743e-04	-5.855423628738224062955167181777e-05	0.000000000000000000000000000000e+00
-4.855664799950763153901789337397e+03	-4.004377916324115480040113368432e-04	-5.841546590492659304580391754769e-05	0.000000000000000000000000000000e+00
-4.855564799950762790103908628225e+03	-4.007013539955167624739829079772e-04	-5.827569636649272227747406449616e-05	0.000000000000000000000000000000e+00
-4.855464799950762426306027919054e+03	-4.009629748808673718740713809439e-04	-5.813492389256779281202919262839e-05	0.000000000000000000000000000000e+00
-4.855364799950762062508147209883e+03	-4.012226524946745716444784779497e-04	-5.799314470901684230542613707193e-05	0.000000000000000000000000000000e+00
-4.855264799950761698710266500711e+03	-4.014803850703158689602889630521e-04	-5.785035504718904694754222362008e-05	0.000000000000000000000000000000e+00
-4.855164799950761334912385791540e+03	-4.017361708683556825727478667432e-04	-5.770655114402395972255169209753e-05	0.000000000000000000000000000000e+00
-4.855064799950760971114505082369e+03	-4.019900081765655089696687163325e-04	-5.756172924215785031325579024220e-05	0.000000000000000000000000000000e+00
-4.854964799950760607316624373198e+03	-4.022418953099436548549727721280e-04	-5.741588559003003145288571151816e-05	0.000000000000000000000000000000e+00
-4.854864799950760243518743664026e+03	-4.024918306107342106867075237631e-04	-5.726901644198923948701415720386e-05	0.000000000000000000000000000000e+00
-4.854764799950759879720862954855e+03	-4.027398124484457531645220651484e-04	-5.712111805840002171173047651465e-05	0.000000000000000000000000000000e+00
-4.854664799950759515922982245684e+03	-4.029858392198695056160562266712e-04	-5.697218670574921180324232117265e-05	0.000000000000000000000000000000e+00
-4.854564799950759152125101536512e+03	-4.032299093490967936519175918164e-04	-5.682221865675234426110509766694e-05	0.000000000000000000000000000000e+00
-4.854464799950758788327220827341e+03	-4.034720212875361755600067681371e-04	-5.667121019046013661408719985779e-05	0.000000000000000000000000000000e+00
-4.854364799950758424529340118170e+03	-4.037121735139300848088650397472e-04	-5.651915759236501905988028782168e-05	0.000000000000000000000000000000e+00
-4.854264799950758060731459408998e+03	-4.039503645343707678196099042367e-04	-5.636605715450760311843736438675e-05	0.000000000000000000000000000000e+00
-4.854164799950757696933578699827e+03	-4.041865928823158422671102396606e-04	-5.621190517558327225805525628743e-05	0.000000000000000000000000000000e+00
-4.854064799950757333135697990656e+03	-4.044208571186033132800752287750e-04	-5.605669796104867765376700283753e-05	0.000000000000000000000000000000e+00
-4.853964799950756969337817281485e+03	-4.046531558314660475400570405213e-04	-5.590043182322832203716075905042e-05	0.000000000000000000000000000000e+00
-4.853864799950756605539936572313e+03	-4.048834876365457594894758930337e-04	-5.574310308142110966488080858738e-05	0.000000000000000000000000000000e+00
-4.853764799950756241742055863142e+03	-4.051118511769065096486674981691e-04	-5.558470806200693016844646687780e-05	0.000000000000000000000000000000e+00
-4.853664799950755877944175153971e+03	-4.053382451230476608318442632850e-04	-5.542524309855322885154382817063e-05	0.000000000000000000000000000000e+00
-4.853564799950755514146294444799e+03	-4.055626681729161296316443774401e-04	-5.526470453192159731610824668913e-05	0.000000000000000000000000000000e+00
-4.853464799950755150348413735628e+03	-4.057851190519185294834636490435e-04	-5.510308871037432343082534957901e-05	0.000000000000000000000000000000e+00
-4.853364799950754786550533026457e+03	-4.060055965129324463680493551010e-04	-5.494039198968098195721351806320e-05	0.000000000000000000000000000000e+00
-4.853264799950754422752652317286e+03	-4.062240993363172266231164719841e-04	-5.477661073322501162317921252765e-05	0.000000000000000000000000000000e+00
-4.853164799950754058954771608114e+03	-4.064406263299243852842035362727e-04	-5.461174131211026509151798546959e-05	0.000000000000000000000000000000e+00
-4.853064799950753695156890898943e+03	-4.066551763291075265345508871206e-04	-5.444578010526756570467907248023e-05	0.000000000000000000000000000000e+00
-4.852964799950753331359010189772e+03	-4.068677481967315594235667930434e-04	-5.427872349956124390073924912414e-05	0.000000000000000000000000000000e+00
-4.852864799950752967561129480600e+03	-4.070783408231813714842073359534e-04	-5.411056788989564652432237568114e-05	0.000000000000000000000000000000e+00
-4.852764799950752603763248771429e+03	-4.072869531263703397200304223702e-04	-5.394130967932169357136398812891e-05	0.000000000000000000000000000000e+00
-4.852664799950752239965368062258e+03	-4.074935840517478658102945576758e-04	-5.377094527914331296113148450644e-05	0.000000000000000000000000000000e+00
-4.852564799950751876167487353086e+03	-4.076982325723066944746231232699e-04	-5.359947110902394307088009162143e-05	0.000000000000000000000000000000e+00
-4.852464799950751512369606643915e+03	-4.079008976885895271062565381470e-04	-5.342688359709295395534589534492e-05	0.000000000000000000000000000000e+00
-4.852364799950751148571725934744e+03	-4.081015784286953101446526748219e-04	-5.325317918005209567129318304346e-05	0.000000000000000000000000000000e+00
-4.852264799950750784773845225573e+03	-4.083002738482848187166751596777e-04	-5.307835430328185173437169352972e-05	0.000000000000000000000000000000e+00
-4.852164799950750420975964516401e+03	-4.084969830305857523868040548365e-04	-5.290240542094782645729175718508e-05	0.000000000000000000000000000000e+00
-4.852064799950750057178083807230e+03	-4.086917050863974514365861701037e-04	-5.272532899610705774910007770373e-05	0.000000000000000000000000000000e+00
-4.851964799950749693380203098059e+03	-4.088844391540947999924560107843e-04	-5.254712150081430280940120169930e-05	0.000000000000000000000000000000e+00
-4.851864799950749329582322388887e+03	-4.090751843996319665232308526726e-04	-5.236777941622830349378825420814e-05	0.000000000000000000000000000000e+00
-4.851764799950748965784441679716e+03	-4.092639400165453311859764529146e-04	-5.218729923271799746916504991745e-05	0.000000000000000000000000000000e+00
-4.851664799950748601986560970545e+03	-4.094507052259560337011123909434e-04	-5.200567744996867515895958011818e-05	0.000000000000000000000000000000e+00
-4.851564799950748238188680261374e+03	-4.096354792765719791264311666623e-04	-5.182291057708811635954676555471e-05	0.000000000000000000000000000000e+00
-4.851464799950747874390799552202e+03	-4.098182614446892473199224316005e-04	-5.163899513271265909403542893052e-05	0.000000000000000000000000000000e+00
-4.851364799950747510592918843031e+03	-4.099990510341930687217282258672e-04	-5.145392764511324813726453331064e-05	0.000000000000000000000000000000e+00
-4.851264799950747146795038133860e+03	-4.101778473765582038249033480781e-04	-5.126770465230138867310932804244e-05	0.000000000000000000000000000000e+00
-4.851164799950746782997157424688e+03	-4.103546498308488889653067310803e-04	-5.108032270213507962299676057327e-05	0.000000000000000000000000000000e+00
-4.851064799950746419199276715517e+03	-4.105294577837181315901893263742e-04	-5.089177835242467243552152988961e-05	0.000000000000000000000000000000e+00
-4.850964799950746055401396006346e+03	-4.107022706494065718459129943341e-04	-5.070206817103870277100782781865e-05	0.000000000000000000000000000000e+00
-4.850864799950745691603515297174e+03	-4.108730878697408020645831516759e-04	-5.051118873600960021332667571059e-05	0.000000000000000000000000000000e+00
-4.850764799950745327805634588003e+03	-4.110419089141311983597038004490e-04	-5.031913663563939120544968308657e-05	0.000000000000000000000000000000e+00
-4.850664799950744964007753878832e+03	-4.112087332795690474904204414486e-04	-5.012590846860532066983986987374e-05	0.000000000000000000000000000000e+00
-4.850564799950744600209873169661e+03	-4.113735604906234568853284905288e-04	-4.993150084406538553741597419311e-05	0.000000000000000000000000000000e+00
-4.850464799950744236411992460489e+03	-4.115363900994373973045437065110e-04	-4.973591038176382084267171390657e-05	0.000000000000000000000000000000e+00
-4.850364799950743872614111751318e+03	-4.116972216857235286613381219922e-04	-4.953913371213651127989568978549e-05	0.000000000000000000000000000000e+00
-4.850264799950743508816231042147e+03	-4.118560548567592669022552342994e-04	-4.934116747641630111543761816328e-05	0.000000000000000000000000000000e+00
-4.850164799950743145018350332975e+03	-4.120128892473814714164648265182e-04	-4.914200832673824988986593931273e-05	0.000000000000000000000000000000e+00
-4.850064799950742781220469623804e+03	-4.121677245199805361339229214934e-04	-4.894165292624484068628037958248e-05	0.000000000000000000000000000000e+00
-4.849964799950742417422588914633e+03	-4.123205603644939385224454930778e-04	-4.874009794919101899203506267355e-05	0.000000000000000000000000000000e+00
-4.849864799950742053624708205462e+03	-4.124713964983993549039131831790e-04	-4.853734008104921800793446484690e-05	0.000000000000000000000000000000e+00
-4.849764799950741689826827496290e+03	-4.126202326667071252491725275036e-04	-4.833337601861428908973927764947e-05	0.000000000000000000000000000000e+00
-4.849664799950741326028946787119e+03	-4.127670686419522842920681870993e-04	-4.812820247010829666440070995215e-05	0.000000000000000000000000000000e+00
-4.849564799950740962231066077948e+03	-4.129119042241861047524975614209e-04	-4.792181615528529959376763391887e-05	0.000000000000000000000000000000e+00
-4.849464799950740598433185368776e+03	-4.130547392409669358280532858174e-04	-4.771421380553596313170428011574e-05	0.000000000000000000000000000000e+00
-4.849364799950740234635304659605e+03	-4.131955735473507164250139833683e-04	-4.750539216399210311857215227604e-05	0.000000000000000000000000000000e+00
-4.849264799950739870837423950434e+03	-4.133344070258807836579229011420e-04	-4.729534798563114886054900565249e-05	0.000000000000000000000000000000e+00
-4.849164799950739507039543241262e+03	-4.134712395865774102986234250778e-04	-4.708407803738047048367626468135e-05	0.000000000000000000000000000000e+00
-4.849064799950739143241662532091e+03	-4.136060711669265290736652307402e-04	-4.687157909822163852527066030262e-05	0.000000000000000000000000000000e+00
-4.848964799950738779443781822920e+03	-4.137389017318680774909500641456e-04	-4.665784795929456155259146266090e-05	0.000000000000000000000000000000e+00
-4.848864799950738415645901113749e+03	-4.138697312737838005652912798382e-04	-4.644288142400149503249973115260e-05	0.000000000000000000000000000000e+00
-4.848764799950738051848020404577e+03	-4.139985598124845656529957604874e-04	-4.622667630811095533342747199157e-05	0.000000000000000000000000000000e+00
-4.848664799950737688050139695406e+03	-4.141253873951970267651423451838e-04	-4.600922943986157274097459346507e-05	0.000000000000000000000000000000e+00
-4.848564799950737324252258986235e+03	-4.142502140965500178303171363581e-04	-4.579053766006572085680778605443e-05	0.000000000000000000000000000000e+00
-4.848464799950736960454378277063e+03	-4.143730400185600243855021940220e-04	-4.557059782221312566876866845256e-05	0.000000000000000000000000000000e+00
-4.848364799950736596656497567892e+03	-4.144938652906165468467469814584e-04	-4.534940679257429166186532665250e-05	0.000000000000000000000000000000e+00
-4.848264799950736232858616858721e+03	-4.146126900694666506282104467829e-04	-4.512696145030385339036449465766e-05	0.000000000000000000000000000000e+00
-4.848164799950735869060736149549e+03	-4.147295145391991910005513588544e-04	-4.490325868754377119582144040066e-05	0.000000000000000000000000000000e+00
-4.848064799950735505262855440378e+03	-4.148443389112282790077979033327e-04	-4.467829540952641172862902507745e-05	0.000000000000000000000000000000e+00
-4.847964799950735141464974731207e+03	-4.149571634242765305437827816348e-04	-4.445206853467747939176804572448e-05	0.000000000000000000000000000000e+00
-4.847864799950734777667094022036e+03	-4.150679883443573938567316972126e-04	-4.422457499471883936434032924545e-05	0.000000000000000000000000000000e+00
-4.847764799950734413869213312864e+03	-4.151768139647574770538518418306e-04	-4.399581173477123220488457788768e-05	0.000000000000000000000000000000e+00
-4.847664799950734050071332603693e+03	-4.152836406060177914037478963394e-04	-4.376577571345677161425771761749e-05	0.000000000000000000000000000000e+00
-4.847564799950733686273451894522e+03	-4.153884686159148862186207828984e-04	-4.353446390300138121214404418602e-05	0.000000000000000000000000000000e+00
-4.847464799950733322475571185350e+03	-4.154912983694413332151629258959e-04	-4.330187328933704157818418423176e-05	0.000000000000000000000000000000e+00
-4.847364799950732958677690476179e+03	-4.155921302687855061440413972917e-04	-4.306800087220392209662322979824e-05	0.000000000000000000000000000000e+00
-4.847264799950732594879809767008e+03	-4.156909647433112519991638134087e-04	-4.283284366525237049942373412925e-05	0.000000000000000000000000000000e+00
-4.847164799950732231081929057837e+03	-4.157878022495365322348803704955e-04	-4.259639869614471945026210053520e-05	0.000000000000000000000000000000e+00
-4.847064799950731867284048348665e+03	-4.158826432711119013528600074636e-04	-4.235866300665697115578056664020e-05	0.000000000000000000000000000000e+00
-4.846964799950731503486167639494e+03	-4.159754883187984975979889501474e-04	-4.211963365278031257024973776915e-05	0.000000000000000000000000000000e+00
-4.846864799950731139688286930323e+03	-4.160663379304451662925312671604e-04	-4.187930770482251540375029374985e-05	0.000000000000000000000000000000e+00
-4.846764799950730775890406221151e+03	-4.161551926709654205399635529261e-04	-4.163768224750911928992019861440e-05	0.000000000000000000000000000000e+00
-4.846664799950730412092525511980e+03	-4.162420531323136429872888708559e-04	-4.139475438008449298095750568116e-05	0.000000000000000000000000000000e+00
-4.846564799950730048294644802809e+03	-4.163269199334609623266989508750e-04	-4.115052121641272613603371177682e-05	0.000000000000000000000000000000e+00
-4.846464799950729684496764093637e+03	-4.164097937203703708557156470960e-04	-4.090497988507833815059050452945e-05	0.000000000000000000000000000000e+00
-4.846364799950729320698883384466e+03	-4.164906751659716251968978983911e-04	-4.065812752948687178915568307680e-05	0.000000000000000000000000000000e+00
-4.846264799950728956901002675295e+03	-4.165695649701353338659193248361e-04	-4.040996130796525642519742560488e-05	0.000000000000000000000000000000e+00
-4.846164799950728593103121966124e+03	-4.166464638596467195789940785033e-04	-4.016047839386203575570699619846e-05	0.000000000000000000000000000000e+00
-4.846064799950728229305241256952e+03	-4.167213725881787852491078272266e-04	-3.990967597564739222787411065951e-05	0.000000000000000000000000000000e+00
-4.845964799950727865507360547781e+03	-4.167942919362649920912711198895e-04	-3.965755125701303594049074163763e-05	0.000000000000000000000000000000e+00
-4.845864799950727501709479838610e+03	-4.168652227112713956266865089617e-04	-3.940410145697190380997473879710e-05	0.000000000000000000000000000000e+00
-4.845764799950727137911599129438e+03	-4.169341657473682937959380545578e-04	-3.914932380995763511969537384871e-05	0.000000000000000000000000000000e+00
-4.845664799950726774113718420267e+03	-4.170011219055012787609859614690e-04	-3.889321556592392509655448096240e-05	0.000000000000000000000000000000e+00
-4.845564799950726410315837711096e+03	-4.170660920733618550262922219929e-04	-3.863577399044364809460594401003e-05	0.000000000000000000000000000000e+00
-4.845464799950726046517957001925e+03	-4.171290771653576780891858888367e-04	-3.837699636480781814834931098268e-05	0.000000000000000000000000000000e+00
-4.845364799950725682720076292753e+03	-4.171900781225819257284903596172e-04	-3.811687998612435301437964541016e-05	0.000000000000000000000000000000e+00
-4.845264799950725318922195583582e+03	-4.172490959127824524527161642595e-04	-3.785542216741662814886645871404e-05	0.000000000000000000000000000000e+00
-4.845164799950724955124314874411e+03	-4.173061315303303476370588853683e-04	-3.759262023772188160723392580387e-05	0.000000000000000000000000000000e+00
-4.845064799950724591326434165239e+03	-4.173611859961877889289849630217e-04	-3.732847154218934789329797929724e-05	0.000000000000000000000000000000e+00
-4.844964799950724227528553456068e+03	-4.174142603578758414437088752891e-04	-3.706297344217829016444973322386e-05	0.000000000000000000000000000000e+00
-4.844864799950723863730672746897e+03	-4.174653556894412811777150817960e-04	-3.679612331535573428124147321583e-05	0.000000000000000000000000000000e+00
-4.844764799950723499932792037725e+03	-4.175144730914230931616282216368e-04	-3.652791855579406055543750797554e-05	0.000000000000000000000000000000e+00
-4.844664799950723136134911328554e+03	-4.175616136908184817221056928105e-04	-3.625835657406836510510336757385e-05	0.000000000000000000000000000000e+00
-4.844564799950722772337030619383e+03	-4.176067786410484470628612374554e-04	-3.598743479735361792178766071615e-05	0.000000000000000000000000000000e+00
-4.844464799950722408539149910212e+03	-4.176499691219224944839505386796e-04	-3.571515066952162442606016901081e-05	0.000000000000000000000000000000e+00
-4.844364799950722044741269201040e+03	-4.176911863396033436010568173913e-04	-3.544150165123774307756113199908e-05	0.000000000000000000000000000000e+00
-4.844264799950721680943388491869e+03	-4.177304315265707702030384407266e-04	-3.516648522005739969714319115290e-05	0.000000000000000000000000000000e+00
-4.844164799950721317145507782698e+03	-4.177677059415850144286075362743e-04	-3.489009887052240527736957087512e-05	0.000000000000000000000000000000e+00
-4.844064799950720953347627073526e+03	-4.178030108696497552621396120998e-04	-3.461234011425703662378702829550e-05	0.000000000000000000000000000000e+00
-4.843964799950720589549746364355e+03	-4.178363476219744887182883097410e-04	-3.433320648006388660323714989708e-05	0.000000000000000000000000000000e+00
-4.843864799950720225751865655184e+03	-4.178677175359364723457311630028e-04	-3.405269551401949755173315104173e-05	0.000000000000000000000000000000e+00
-4.843764799950719861953984946012e+03	-4.178971219750421818399377382747e-04	-3.377080477956977784190217839466e-05	0.000000000000000000000000000000e+00
-4.843664799950719498156104236841e+03	-4.179245623288881171346342835449e-04	-3.348753185762516772867522507617e-05	0.000000000000000000000000000000e+00
-4.843564799950719134358223527670e+03	-4.179500400131213374427252560395e-04	-3.320287434665561545959686085006e-05	0.000000000000000000000000000000e+00
-4.843464799950718770560342818499e+03	-4.179735564693992373556941100077e-04	-3.291682986278525522953752879829e-05	0.000000000000000000000000000000e+00
-4.843364799950718406762462109327e+03	-4.179951131653489434722437145808e-04	-3.262939603988690217628923506687e-05	0.000000000000000000000000000000e+00
-4.843264799950718042964581400156e+03	-4.180147115945263315561764017048e-04	-3.234057052967628310188169526995e-05	0.000000000000000000000000000000e+00
-4.843164799950717679166700690985e+03	-4.180323532763742847527532742191e-04	-3.205035100180607068225471789624e-05	0.000000000000000000000000000000e+00
-4.843064799950717315368819981813e+03	-4.180480397561806807545103925605e-04	-3.175873514395958564001526402976e-05	0.000000000000000000000000000000e+00
-4.842964799950716951570939272642e+03	-4.180617726050357826558800944383e-04	-3.146572066194434983939579031365e-05	0.000000000000000000000000000000e+00
-4.842864799950716587773058563471e+03	-4.180735534197890334966174474829e-04	-3.117130527978533444935158036593e-05	0.000000000000000000000000000000e+00
-4.842764799950716223975177854300e+03	-4.180833838230055797546835805178e-04	-3.087548673981797093743284499112e-05	0.000000000000000000000000000000e+00
-4.842664799950715860177297145128e+03	-4.180912654629220358976082749791e-04	-3.057826280278093844695874725659e-05	0.000000000000000000000000000000e+00
-4.842564799950715496379416435957e+03	-4.180972000134020320934180592332e-04	-3.027963124790864285419862700355e-05	0.000000000000000000000000000000e+00
-4.842464799950715132581535726786e+03	-4.181011891738910571901521873173e-04	-2.997958987302349253764588432603e-05	0.000000000000000000000000000000e+00
-4.842364799950714768783655017614e+03	-4.181032346693708138044009992029e-04	-2.967813649462787599169442953606e-05	0.000000000000000000000000000000e+00
-4.842264799950714404985774308443e+03	-4.181033382503131939390839111326e-04	-2.937526894799591582361705799364e-05	0.000000000000000000000000000000e+00
-4.842164799950714041187893599272e+03	-4.181015016926337125001411632041e-04	-2.907098508726493137120996945733e-05	0.000000000000000000000000000000e+00
-4.842064799950713677390012890100e+03	-4.180977267976444529222479484787e-04	-2.876528278552664721055311114473e-05	0.000000000000000000000000000000e+00
-4.841964799950713313592132180929e+03	-4.180920153920064164833336750604e-04	-2.845815993491812383696382138254e-05	0.000000000000000000000000000000e+00
-4.841864799950712949794251471758e+03	-4.180843693276815463584494825255e-04	-2.814961444671243423606629696643e-05	0.000000000000000000000000000000e+00
-4.841764799950712585996370762587e+03	-4.180747904818842095725495155989e-04	-2.783964425140907956871330619641e-05	0.000000000000000000000000000000e+00
-4.841664799950712222198490053415e+03	-4.180632807570320826420773308030e-04	-2.752824729882408637151973429535e-05	0.000000000000000000000000000000e+00
-4.841564799950711858400609344244e+03	-4.180498420806966577457919331806e-04	-2.721542155817986997630268664050e-05	0.000000000000000000000000000000e+00
-4.841464799950711494602728635073e+03	-4.180344764055533694248334430910e-04	-2.690116501819479977392415848136e-05	0.000000000000000000000000000000e+00
-4.841364799950711130804847925901e+03	-4.180171857093309081311593988772e-04	-2.658547568717249342759058328145e-05	0.000000000000000000000000000000e+00
-4.841264799950710767006967216730e+03	-4.179979719947603169355465624335e-04	-2.626835159309082648308210361510e-05	0.000000000000000000000000000000e+00
-4.841164799950710403209086507559e+03	-4.179768372895236003446151062946e-04	-2.594979078369065059964798658498e-05	0.000000000000000000000000000000e+00
-4.841064799950710039411205798388e+03	-4.179537836462017368066579336983e-04	-2.562979132656422717783176179474e-05	0.000000000000000000000000000000e+00
-4.840964799950709675613325089216e+03	-4.179288131422221491163837558958e-04	-2.530835130924336621983071482500e-05	0.000000000000000000000000000000e+00
-4.840864799950709311815444380045e+03	-4.179019278798059037691170480855e-04	-2.498546883928731107997120441944e-05	0.000000000000000000000000000000e+00
-4.840764799950708948017563670874e+03	-4.178731299859143682139117625951e-04	-2.466114204437027084947792188174e-05	0.000000000000000000000000000000e+00
-4.840664799950708584219682961702e+03	-4.178424216121952717954701750358e-04	-2.433536907236869185509539614820e-05	0.000000000000000000000000000000e+00
-4.840564799950708220421802252531e+03	-4.178098049349282788050841119798e-04	-2.400814809144823439024385436369e-05	0.000000000000000000000000000000e+00
-4.840464799950707856623921543360e+03	-4.177752821549702904810330572616e-04	-2.367947729015042079739154778917e-05	0.000000000000000000000000000000e+00
-4.840364799950707492826040834188e+03	-4.177388554977000964876787669766e-04	-2.334935487747903960493826847067e-05	0.000000000000000000000000000000e+00
-4.840264799950707129028160125017e+03	-4.177005272129625927136908902781e-04	-2.301777908298616680520670696453e-05	0.000000000000000000000000000000e+00
-4.840164799950706765230279415846e+03	-4.176602995750126195995122202476e-04	-2.268474815685793979881321180692e-05	0.000000000000000000000000000000e+00
-4.840064799950706401432398706675e+03	-4.176181748824580415233032049116e-04	-2.235026036999999591399143628045e-05	0.000000000000000000000000000000e+00
-4.839964799950706037634517997503e+03	-4.175741554582026635565605854339e-04	-2.201431401412261954658212970148e-05	0.000000000000000000000000000000e+00
-4.839864799950705673836637288332e+03	-4.175282436493886603287584158295e-04	-2.167690740182556065123939403883e-05	0.000000000000000000000000000000e+00
-4.839764799950705310038756579161e+03	-4.174804418273382459504683428264e-04	-2.133803886668253813638056193280e-05	0.000000000000000000000000000000e+00
-4.839664799950704946240875869989e+03	-4.174307523874952355162626371765e-04	-2.099770676332542477474790709735e-05	0.000000000000000000000000000000e+00
-4.839564799950704582442995160818e+03	-4.173791777493657934559878608383e-04	-2.065590946752812379397755415678e-05	0.000000000000000000000000000000e+00
-4.839464799950704218645114451647e+03	-4.173257203564590734658212856090e-04	-2.031264537629013375904379890002e-05	0.000000000000000000000000000000e+00
-4.839364799950703854847233742476e+03	-4.172703826762270994978065719039e-04	-1.996791290791976108899737074598e-05	0.000000000000000000000000000000e+00
-4.839264799950703491049353033304e+03	-4.172131672000043214887377018840e-04	-1.962171050211701747744731660905e-05	0.000000000000000000000000000000e+00
-4.839164799950703127251472324133e+03	-4.171540764429466831980652941070e-04	-1.927403662005619205239113911343e-05	0.000000000000000000000000000000e+00
-4.839064799950702763453591614962e+03	-4.170931129439701479447166754255e-04	-1.892488974446811182792034522482e-05	0.000000000000000000000000000000e+00
-4.838964799950702399655710905790e+03	-4.170302792656889532933728315101e-04	-1.857426837972204301395635905880e-05	0.000000000000000000000000000000e+00
-4.838864799950702035857830196619e+03	-4.169655779943532694295504903437e-04	-1.822217105190726706533468903793e-05	0.000000000000000000000000000000e+00
-4.838764799950701672059949487448e+03	-4.168990117397863696437065872402e-04	-1.786859630891432469397377136300e-05	0.000000000000000000000000000000e+00
-4.838664799950701308262068778276e+03	-4.168305831353213671344737356605e-04	-1.751354272051591090346954471269e-05	0.000000000000000000000000000000e+00
-4.838564799950700944464188069105e+03	-4.167602948377376265512439523775e-04	-1.715700887844746847996080241217e-05	0.000000000000000000000000000000e+00
-4.838464799950700580666307359934e+03	-4.166881495271965250154488913381e-04	-1.679899339648737829531165155483e-05	0.000000000000000000000000000000e+00
-4.838364799950700216868426650763e+03	-4.166141499071768878811883318747e-04	-1.643949491053685145469653861028e-05	0.000000000000000000000000000000e+00
-4.838264799950699853070545941591e+03	-4.165382987044099908149896727139e-04	-1.607851207869945552595206117452e-05	0.000000000000000000000000000000e+00
-4.838164799950699489272665232420e+03	-4.164605986688138571441553104080e-04	-1.571604358136028840322272193131e-05	0.000000000000000000000000000000e+00
-4.838064799950699125474784523249e+03	-4.163810525734275552051100177664e-04	-1.535208812126484046248209303087e-05	0.000000000000000000000000000000e+00
-4.837964799950698761676903814077e+03	-4.162996632143446283300103338831e-04	-1.498664442359745522343698193035e-05	0.000000000000000000000000000000e+00
-4.837864799950698397879023104906e+03	-4.162164334106463079929194570639e-04	-1.461971123605944611605501198826e-05	0.000000000000000000000000000000e+00
-4.837764799950698034081142395735e+03	-4.161313660043341306447872707253e-04	-1.425128732894687951611098486460e-05	0.000000000000000000000000000000e+00
-4.837664799950697670283261686563e+03	-4.160444638602622292877786236431e-04	-1.388137149522798678030234553749e-05	0.000000000000000000000000000000e+00
-4.837564799950697306485380977392e+03	-4.159557298660692455788412402740e-04	-1.350996255062021205719732797057e-05	0.000000000000000000000000000000e+00
-4.837464799950696942687500268221e+03	-4.158651669321095914119701397738e-04	-1.313705933366689926214757044853e-05	0.000000000000000000000000000000e+00
-4.837364799950696578889619559050e+03	-4.157727779913843852398203093657e-04	-1.276266070581361482803341156345e-05	0.000000000000000000000000000000e+00
-4.837264799950696215091738849878e+03	-4.156785659994719547144503835057e-04	-1.238676555148409776151239430897e-05	0.000000000000000000000000000000e+00
-4.837164799950695851293858140707e+03	-4.155825339344579056471973288467e-04	-1.200937277815587596828655198022e-05	0.000000000000000000000000000000e+00
-4.837064799950695487495977431536e+03	-4.154846847968647030775735107255e-04	-1.163048131643545736783017241489e-05	0.000000000000000000000000000000e+00
-4.836964799950695123698096722364e+03	-4.153850216095808186612947654481e-04	-1.125009012013318558307044953137e-05	0.000000000000000000000000000000e+00
-4.836864799950694759900216013193e+03	-4.152835474177895527976567269235e-04	-1.086819816633770768897829239741e-05	0.000000000000000000000000000000e+00
-4.836764799950694396102335304022e+03	-4.151802652888972604457162862701e-04	-1.048480445549007943105770945813e-05	0.000000000000000000000000000000e+00
-4.836664799950694032304454594851e+03	-4.150751783124613058899299300464e-04	-1.009990801145747911461356127738e-05	0.000000000000000000000000000000e+00
-4.836564799950693668506573885679e+03	-4.149682896001174211945972114535e-04	-9.713507881606542023258943352459e-06	0.000000000000000000000000000000e+00
-4.836464799950693304708693176508e+03	-4.148596022855068478178697244374e-04	-9.325603136876311978530409985133e-06	0.000000000000000000000000000000e+00
-4.836364799950692940910812467337e+03	-4.147491195242027734943479622132e-04	-8.936192871850811734676933717481e-06	0.000000000000000000000000000000e+00
-4.836264799950692577112931758165e+03	-4.146368444936366064873523029632e-04	-8.545276204831249149281545418599e-06	0.000000000000000000000000000000e+00
-4.836164799950692213315051048994e+03	-4.145227803930236535299991285086e-04	-8.152852277907791367079874678137e-06	0.000000000000000000000000000000e+00
-4.836064799950691849517170339823e+03	-4.144069304432885267157338216037e-04	-7.758920257030978167743159867875e-06	0.000000000000000000000000000000e+00
-4.835964799950691485719289630651e+03	-4.142892978869898998675602719288e-04	-7.363479332082739749274890445063e-06	0.000000000000000000000000000000e+00
-4.835864799950691121921408921480e+03	-4.141698859882450480668358849812e-04	-6.966528716947007088559819937279e-06	0.000000000000000000000000000000e+00
-4.835764799950690758123528212309e+03	-4.140486980326539535011975967649e-04	-6.568067649579968242141026629755e-06	0.000000000000000000000000000000e+00
-4.835664799950690394325647503138e+03	-4.139257373272229234215102700034e-04	-6.168095392079868096238404184817e-06	0.000000000000000000000000000000e+00
-4.835564799950690030527766793966e+03	-4.138010072002877744179460961504e-04	-5.766611230756448974797516437985e-06	0.000000000000000000000000000000e+00
-4.835464799950689666729886084795e+03	-4.136745110014366372253036274742e-04	-5.363614476199970272163666806797e-06	0.000000000000000000000000000000e+00
-4.835364799950689302932005375624e+03	-4.135462521014323278474578149400e-04	-4.959104463349852850160334044594e-06	0.000000000000000000000000000000e+00
-4.835264799950688939134124666452e+03	-4.134162338921345018413755489917e-04	-4.553080551562888907265666538215e-06	0.000000000000000000000000000000e+00
-4.835164799950688575336243957281e+03	-4.132844597864209954495018362053e-04	-4.145542124681049507139030813052e-06	0.000000000000000000000000000000e+00
-4.835064799950688211538363248110e+03	-4.131509332181091125220373516669e-04	-3.736488591098897389794139534125e-06	0.000000000000000000000000000000e+00
-4.834964799950687847740482538939e+03	-4.130156576418763693381297485985e-04	-3.325919383830570337067921576901e-06	0.000000000000000000000000000000e+00
-4.834864799950687483942601829767e+03	-4.128786365331809141664132223326e-04	-2.913833960576390996559652951658e-06	0.000000000000000000000000000000e+00
-4.834764799950687120144721120596e+03	-4.127398733881813505143532072594e-04	-2.500231803789007872833782472610e-06	0.000000000000000000000000000000e+00
-4.834664799950686756346840411425e+03	-4.125993717236563977472652009482e-04	-2.085112420739156000829440246180e-06	0.000000000000000000000000000000e+00
-4.834564799950686392548959702253e+03	-4.124571350769240096062473455163e-04	-1.668475343580986903016267347555e-06	0.000000000000000000000000000000e+00
-4.834464799950686028751078993082e+03	-4.123131670057600048351353905218e-04	-1.250320129416997688207957399598e-06	0.000000000000000000000000000000e+00
-4.834364799950685664953198283911e+03	-4.121674710883166435973490315803e-04	-8.306463603625167286279105255398e-07	0.000000000000000000000000000000e+00
-4.834264799950685301155317574739e+03	-4.120200509230404449512175091286e-04	-4.094536436097673028089178465239e-07	0.000000000000000000000000000000e+00
-4.834164799950684937357436865568e+03	-4.118709101285897332747620858129e-04	1.325838850847962542613155990934e-08	0.000000000000000000000000000000e+00
-4.834064799950684573559556156397e+03	-4.117200523437519136399354025002e-04	4.374900784556978496764442429501e-07	0.000000000000000000000000000000e+00
-4.833964799950684209761675447226e+03	-4.115674812273601508756659672628e-04	8.632417434287876282543385160484e-07	0.000000000000000000000000000000e+00
-4.833864799950683845963794738054e+03	-4.114132004582098317904681472612e-04	1.290513675295744223662695003563e-06	0.000000000000000000000000000000e+00
-4.833764799950683482165914028883e+03	-4.112572137349744852939659178759e-04	1.719306140533719730057729199735e-06	0.000000000000000000000000000000e+00
-4.833664799950683118368033319712e+03	-4.110995247761215398880907390122e-04	2.149619380167529275371717314980e-06	0.000000000000000000000000000000e+00
-4.833564799950682754570152610540e+03	-4.109401373198274306369759401036e-04	2.581453609708601862793471426460e-06	0.000000000000000000000000000000e+00
-4.833464799950682390772271901369e+03	-4.107790551238925435065252322886e-04	3.014809019094330800041681844847e-06	0.000000000000000000000000000000e+00
-4.833364799950682026974391192198e+03	-4.106162819656556718130036021108e-04	3.449685772627919325275048026413e-06	0.000000000000000000000000000000e+00
-4.833264799950681663176510483027e+03	-4.104518216419079847806505867425e-04	3.886084008918628785410592091365e-06	0.000000000000000000000000000000e+00
-4.833164799950681299378629773855e+03	-4.102856779688069418891849249320e-04	4.324003840822490141464120444459e-06	0.000000000000000000000000000000e+00
-4.833064799950680935580749064684e+03	-4.101178547817895024898970923743e-04	4.763445355383418238057104815431e-06	0.000000000000000000000000000000e+00
-4.832964799950680571782868355513e+03	-4.099483559354851185813073399800e-04	5.204408613774834716208389506775e-06	0.000000000000000000000000000000e+00
-4.832864799950680207984987646341e+03	-4.097771853036284023241719864927e-04	5.646893651241689878644055416990e-06	0.000000000000000000000000000000e+00
-4.832764799950679844187106937170e+03	-4.096043467789713056655120926308e-04	6.090900477042955928942431081952e-06	0.000000000000000000000000000000e+00
-4.832664799950679480389226227999e+03	-4.094298442731948662817731410257e-04	6.536429074394571679239990258381e-06	0.000000000000000000000000000000e+00
-4.832564799950679116591345518827e+03	-4.092536817168209535219847161613e-04	6.983479400412804845180245877367e-06	0.000000000000000000000000000000e+00
-4.832464799950678752793464809656e+03	-4.090758630591231469891821959095e-04	7.432051386058123407663943832402e-06	0.000000000000000000000000000000e+00
-4.832364799950678388995584100485e+03	-4.088963922680375609117198187903e-04	7.882144936079490491072883917578e-06	0.000000000000000000000000000000e+00
-4.832264799950678025197703391314e+03	-4.087152733300733974640406298562e-04	8.333759928959126803680625139581e-06	0.000000000000000000000000000000e+00
-4.832164799950677661399822682142e+03	-4.085325102502227953560343109984e-04	8.786896216857706758932185231448e-06	0.000000000000000000000000000000e+00
-4.832064799950677297601941972971e+03	-4.083481070518706784223950112533e-04	9.241553625560053499129672949230e-06	0.000000000000000000000000000000e+00
-4.831964799950676933804061263800e+03	-4.081620677767038994805670615307e-04	9.697731954421275223283439859134e-06	0.000000000000000000000000000000e+00
-4.831864799950676570006180554628e+03	-4.079743964846203841886906893421e-04	1.015543097631336992418306375274e-05	0.000000000000000000000000000000e+00
-4.831764799950676206208299845457e+03	-4.077850972536376785923528665023e-04	1.061465043757230276985289996183e-05	0.000000000000000000000000000000e+00
-4.831664799950675842410419136286e+03	-4.075941741798012256207950354536e-04	1.107539005794551208367894334916e-05	0.000000000000000000000000000000e+00
-4.831564799950675478612538427114e+03	-4.074016313770922621123604656646e-04	1.153764953053994387309477698267e-05	0.000000000000000000000000000000e+00
-4.831464799950675114814657717943e+03	-4.072074729773354989995071129272e-04	1.200142852177052173320240952004e-05	0.000000000000000000000000000000e+00
-4.831364799950674751016777008772e+03	-4.070117031301062593927342359024e-04	1.246672667130908431257999696706e-05	0.000000000000000000000000000000e+00
-4.831264799950674387218896299601e+03	-4.068143260026373456139658912889e-04	1.293354359203382422259433898182e-05	0.000000000000000000000000000000e+00
-4.831164799950674023421015590429e+03	-4.066153457797256893894999318917e-04	1.340187886997914876912110782037e-05	0.000000000000000000000000000000e+00
-4.831064799950673659623134881258e+03	-4.064147666636384599418707619378e-04	1.387173206428608617348310905193e-05	0.000000000000000000000000000000e+00
-4.830964799950673295825254172087e+03	-4.062125928740190636614948438421e-04	1.434310270715311700392806393278e-05	0.000000000000000000000000000000e+00
-4.830864799950672932027373462915e+03	-4.060088286477925474671213379452e-04	1.481599030378752060313832239480e-05	0.000000000000000000000000000000e+00
-4.830764799950672568229492753744e+03	-4.058034782390708395359568694261e-04	1.529039433235715350254367572713e-05	0.000000000000000000000000000000e+00
-4.830664799950672204431612044573e+03	-4.055965459190577189832471738384e-04	1.576631424394277163178630651874e-05	0.000000000000000000000000000000e+00
-4.830564799950671840633731335402e+03	-4.053880359759531350205552513444e-04	1.624374946249079298531831083707e-05	0.000000000000000000000000000000e+00
-4.830464799950671476835850626230e+03	-4.051779527148576887443653937737e-04	1.672269938476656850876757298696e-05	0.000000000000000000000000000000e+00
-4.830364799950671113037969917059e+03	-4.049663004576763559831664718303e-04	1.720316338030813071188589169491e-05	0.000000000000000000000000000000e+00
-4.830264799950670749240089207888e+03	-4.047530835430220475142093494725e-04	1.768514079138040984368399066717e-05	0.000000000000000000000000000000e+00
-4.830164799950670385442208498716e+03	-4.045383063261189524398298011931e-04	1.816863093292998539238919386563e-05	0.000000000000000000000000000000e+00
-4.830064799950670021644327789545e+03	-4.043219731787054478829024350972e-04	1.865363309254029837132640712305e-05	0.000000000000000000000000000000e+00
-4.829964799950669657846447080374e+03	-4.041040884889365207913169975029e-04	1.914014653038736843643566332140e-05	0.000000000000000000000000000000e+00
-4.829864799950669294048566371202e+03	-4.038846566612862981626719260930e-04	1.962817047919597856597655194388e-05	0.000000000000000000000000000000e+00
-4.829764799950668930250685662031e+03	-4.036636821164499267476644117636e-04	2.011770414419639506505531334479e-05	0.000000000000000000000000000000e+00
-4.829664799950668566452804952860e+03	-4.034411692912451817029373390966e-04	2.060874670308156529673418444482e-05	0.000000000000000000000000000000e+00
-4.829564799950668202654924243689e+03	-4.032171226385139126136003540068e-04	2.110129730596481008038194093768e-05	0.000000000000000000000000000000e+00
-4.829464799950667838857043534517e+03	-4.029915466270230016247733129120e-04	2.159535507533802769792458109421e-05	0.000000000000000000000000000000e+00
-4.829364799950667475059162825346e+03	-4.027644457413651589428038590768e-04	2.209091910603036885041468295743e-05	0.000000000000000000000000000000e+00
-4.829264799950667111261282116175e+03	-4.025358244818594472859418775812e-04	2.258798846516746388008237134137e-05	0.000000000000000000000000000000e+00
-4.829164799950666747463401407003e+03	-4.023056873644511558137104589861e-04	2.308656219213111416644138018661e-05	0.000000000000000000000000000000e+00
-4.829064799950666383665520697832e+03	-4.020740389206118908967113600994e-04	2.358663929851950529469062356469e-05	0.000000000000000000000000000000e+00
-4.828964799950666019867639988661e+03	-4.018408836972390163651269734402e-04	2.408821876810793522014769729722e-05	0.000000000000000000000000000000e+00
-4.828864799950665656069759279490e+03	-4.016062262565548227066791753259e-04	2.459129955681000999486926494875e-05	0.000000000000000000000000000000e+00
-4.828764799950665292271878570318e+03	-4.013700711760056420544795496852e-04	2.509588059263939514788484264063e-05	0.000000000000000000000000000000e+00
-4.828664799950664928473997861147e+03	-4.011324230481603126535761205673e-04	2.560196077567207189706714742794e-05	0.000000000000000000000000000000e+00
-4.828564799950664564676117151976e+03	-4.008932864806086975376087089273e-04	2.610953897800908125198006415335e-05	0.000000000000000000000000000000e+00
-4.828464799950664200878236442804e+03	-4.006526660958597153144866709340e-04	2.661861404373978311275854291562e-05	0.000000000000000000000000000000e+00
-4.828364799950663837080355733633e+03	-4.004105665312390999015235149017e-04	2.712918478890566085820652830751e-05	0.000000000000000000000000000000e+00
-4.828264799950663473282475024462e+03	-4.001669924387868892100283968460e-04	2.764125000146461382487250713069e-05	0.000000000000000000000000000000e+00
-4.828164799950663109484594315290e+03	-3.999219484851547511995717432143e-04	2.815480844125577155842056475965e-05	0.000000000000000000000000000000e+00
-4.828064799950662745686713606119e+03	-3.996754393515028220412732551381e-04	2.866985883996484677795589524063e-05	0.000000000000000000000000000000e+00
-4.827964799950662381888832896948e+03	-3.994274697333965442810899126869e-04	2.918639990108995929066898478155e-05	0.000000000000000000000000000000e+00
-4.827864799950662018090952187777e+03	-3.991780443407028002716918635429e-04	2.970443029990803927701571718334e-05	0.000000000000000000000000000000e+00
-4.827764799950661654293071478605e+03	-3.989271678974863166548814330525e-04	3.022394868344171507874330873111e-05	0.000000000000000000000000000000e+00
-4.827664799950661290495190769434e+03	-3.986748451419053641126000187000e-04	3.074495367042674986426606387191e-05	0.000000000000000000000000000000e+00
-4.827564799950660926697310060263e+03	-3.984210808261072944876091117550e-04	3.126744385127996618501874936946e-05	0.000000000000000000000000000000e+00
-4.827464799950660562899429351091e+03	-3.981658797161240236940626946449e-04	3.179141778806772618542336727998e-05	0.000000000000000000000000000000e+00
-4.827364799950660199101548641920e+03	-3.979092465917670267371020198510e-04	3.231687401447494374954680362855e-05	0.000000000000000000000000000000e+00
-4.827264799950659835303667932749e+03	-3.976511862465220074717986431523e-04	3.284381103577460147939504064851e-05	0.000000000000000000000000000000e+00
-4.827164799950659471505787223577e+03	-3.973917034874436225722060811449e-04	3.337222732879781993868897882471e-05	0.000000000000000000000000000000e+00
-4.827064799950659107707906514406e+03	-3.971308031350496091892166017345e-04	3.390212134190441478761787741369e-05	0.000000000000000000000000000000e+00
-4.826964799950658743910025805235e+03	-3.968684900232149126084180146279e-04	3.443349149495404345252408395694e-05	0.000000000000000000000000000000e+00
-4.826864799950658380112145096064e+03	-3.966047689990653802270814676234e-04	3.496633617927785323909253833996e-05	0.000000000000000000000000000000e+00
-4.826764799950658016314264386892e+03	-3.963396449228712929008233700756e-04	3.550065375765067832289009763791e-05	0.000000000000000000000000000000e+00
-4.826664799950657652516383677721e+03	-3.960731226679406252397241949836e-04	3.603644256426372463088247943830e-05	0.000000000000000000000000000000e+00
-4.826564799950657288718502968550e+03	-3.958052071205121974842300325292e-04	3.657370090469786458667322825988e-05	0.000000000000000000000000000000e+00
-4.826464799950656924920622259378e+03	-3.955359031796482310698592765874e-04	3.711242705589741297045672241417e-05	0.000000000000000000000000000000e+00
-4.826364799950656561122741550207e+03	-3.952652157571270126121265597874e-04	3.765261926614447198511173575675e-05	0.000000000000000000000000000000e+00
-4.826264799950656197324860841036e+03	-3.949931497773351784207063186471e-04	3.819427575503379809459050808762e-05	0.000000000000000000000000000000e+00
-4.826164799950655833526980131865e+03	-3.947197101771597821731618616070e-04	3.873739471344819741086690223497e-05	0.000000000000000000000000000000e+00
-4.826064799950655469729099422693e+03	-3.944449019058800915381313156871e-04	3.928197430353451739207942816634e-05	0.000000000000000000000000000000e+00
-4.825964799950655105931218713522e+03	-3.941687299250591679580790760440e-04	3.982801265868011287912472950801e-05	0.000000000000000000000000000000e+00
-4.825864799950654742133338004351e+03	-3.938911992084352295916127584263e-04	4.037550788348990844344593709181e-05	0.000000000000000000000000000000e+00
-4.825764799950654378335457295179e+03	-3.936123147418127974153656545298e-04	4.092445805376397573085295311657e-05	0.000000000000000000000000000000e+00
-4.825664799950654014537576586008e+03	-3.933320815229536244854446902508e-04	4.147486121647565968269255609613e-05	0.000000000000000000000000000000e+00
-4.825564799950653650739695876837e+03	-3.930505045614672457281180140143e-04	4.202671538975026718689548266283e-05	0.000000000000000000000000000000e+00
-4.825464799950653286941815167665e+03	-3.927675888787016361507198336511e-04	4.258001856284429105384617408880e-05	0.000000000000000000000000000000e+00
-4.825364799950652923143934458494e+03	-3.924833395076332727413603862487e-04	4.313476869612518286960234359384e-05	0.000000000000000000000000000000e+00
-4.825264799950652559346053749323e+03	-3.921977614927571963686359080015e-04	4.369096372105168150272794247435e-05	0.000000000000000000000000000000e+00
-4.825164799950652195548173040152e+03	-3.919108598899768568409041069600e-04	4.424860154015468371221236898450e-05	0.000000000000000000000000000000e+00
-4.825064799950651831750292330980e+03	-3.916226397664937411251251386801e-04	4.480768002701867040900307603835e-05	0.000000000000000000000000000000e+00
-4.824964799950651467952411621809e+03	-3.913331062006966220949422119446e-04	4.536819702626370212367873380188e-05	0.000000000000000000000000000000e+00
-4.824864799950651104154530912638e+03	-3.910422642820508072787621944855e-04	4.593015035352794979894505700280e-05	0.000000000000000000000000000000e+00
-4.824764799950650740356650203466e+03	-3.907501191109871165572930973298e-04	4.649353779545076090695329695812e-05	0.000000000000000000000000000000e+00
-4.824664799950650376558769494295e+03	-3.904566757987906430206470620448e-04	4.705835710965631510155002259488e-05	0.000000000000000000000000000000e+00
-4.824564799950650012760888785124e+03	-3.901619394674892427749002266069e-04	4.762460602473784230040387832616e-05	0.000000000000000000000000000000e+00
-4.824464799950649648963008075953e+03	-3.898659152497420789587612155458e-04	4.819228224024236931569142861065e-05	0.000000000000000000000000000000e+00
-4.824364799950649285165127366781e+03	-3.895686082887275152389361387861e-04	4.876138342665601536213282329868e-05	0.000000000000000000000000000000e+00
-4.824264799950648921367246657610e+03	-3.892700237380313345661453361402e-04	4.933190722538989065248590804025e-05	0.000000000000000000000000000000e+00
-4.824164799950648557569365948439e+03	-3.889701667615343616199452547733e-04	4.990385124876653031786299941075e-05	0.000000000000000000000000000000e+00
-4.824064799950648193771485239267e+03	-3.886690425333001394636589509446e-04	5.047721308000687720539748082338e-05	0.000000000000000000000000000000e+00
-4.823964799950647829973604530096e+03	-3.883666562374622809386548460964e-04	5.105199027321785421084168743455e-05	0.000000000000000000000000000000e+00
-4.823864799950647466175723820925e+03	-3.880630130681117658485168586679e-04	5.162818035338045838346029969834e-05	0.000000000000000000000000000000e+00
-4.823764799950647102377843111753e+03	-3.877581182291838586724541659834e-04	5.220578081633846489464576001716e-05	0.000000000000000000000000000000e+00
-4.823664799950646738579962402582e+03	-3.874519769343450804888195904141e-04	5.278478912878767310761993214463e-05	0.000000000000000000000000000000e+00
-4.823564799950646374782081693411e+03	-3.871445944068797472177589913400e-04	5.336520272826571507701273744395e-05	0.000000000000000000000000000000e+00
-4.823464799950646010984200984240e+03	-3.868359758795766162840779056609e-04	5.394701902314243325458134603601e-05	0.000000000000000000000000000000e+00
-4.823364799950645647186320275068e+03	-3.865261265946151538093478183811e-04	5.453023539261081384854276676855e-05	0.000000000000000000000000000000e+00
-4.823264799950645283388439565897e+03	-3.862150518034516933837951846442e-04	5.511484918667849616531057010960e-05	0.000000000000000000000000000000e+00
-4.823164799950644919590558856726e+03	-3.859027567667054322078645789418e-04	5.570085772615987148616290003389e-05	0.000000000000000000000000000000e+00
-4.823064799950644555792678147554e+03	-3.855892467540442103933473472210e-04	5.628825830266873082126030669592e-05	0.000000000000000000000000000000e+00
-4.822964799950644191994797438383e+03	-3.852745270440701818442930104425e-04	5.687704817861144121222266578641e-05	0.000000000000000000000000000000e+00
-4.822864799950643828196916729212e+03	-3.849586029242054309278120438620e-04	5.746722458718077933227316722586e-05	0.000000000000000000000000000000e+00
-4.822764799950643464399036020041e+03	-3.846414796905772096741182863866e-04	5.805878473235025975362350036946e-05	0.000000000000000000000000000000e+00
-4.822664799950643100601155310869e+03	-3.843231626479031207664627256548e-04	5.865172578886908663110821837705e-05	0.000000000000000000000000000000e+00
-4.822564799950642736803274601698e+03	-3.840036571093761379007414102915e-04	5.924604490225764071064176730097e-05	0.000000000000000000000000000000e+00
-4.822464799950642373005393892527e+03	-3.836829683965495177248861136121e-04	5.984173918880354232007964809803e-05	0.000000000000000000000000000000e+00
-4.822364799950642009207513183355e+03	-3.833611018392216033580377487766e-04	6.043880573555832422380160173780e-05	0.000000000000000000000000000000e+00
-4.822264799950641645409632474184e+03	-3.830380627753202484389594140168e-04	6.103724160033463302585388099430e-05	0.000000000000000000000000000000e+00
-4.822164799950641281611751765013e+03	-3.827138565507874038047753106895e-04	6.163704381170405398934070140271e-05	0.000000000000000000000000000000e+00
-4.822064799950640917813871055841e+03	-3.823884885194632704888406671273e-04	6.223820936899543052305688872750e-05	0.000000000000000000000000000000e+00
-4.821964799950640554015990346670e+03	-3.820619640429706695590461595913e-04	6.284073524229387484700548593963e-05	0.000000000000000000000000000000e+00
-4.821864799950640190218109637499e+03	-3.817342884905988156449274661952e-04	6.344461837244024622010224456758e-05	0.000000000000000000000000000000e+00
-4.821764799950639826420228928328e+03	-3.814054672391873615153179422066e-04	6.404985567103128646544718538536e-05	0.000000000000000000000000000000e+00
-4.821664799950639462622348219156e+03	-3.810755056730101716054581739712e-04	6.465644402042028404415524578397e-05	0.000000000000000000000000000000e+00
-4.821564799950639098824467509985e+03	-3.807444091836588244935624114618e-04	6.526438027371832088785463810154e-05	0.000000000000000000000000000000e+00
-4.821464799950638735026586800814e+03	-3.804121831699262237976022493768e-04	6.587366125479612909490723104966e-05	0.000000000000000000000000000000e+00
-4.821364799950638371228706091642e+03	-3.800788330376899922316558111390e-04	6.648428375828648972771517389191e-05	0.000000000000000000000000000000e+00
-4.821264799950638007430825382471e+03	-3.797443641997955404016051872418e-04	6.709624454958726857880385585631e-05	0.000000000000000000000000000000e+00
-4.821164799950637643632944673300e+03	-3.794087820759394066513769949722e-04	6.770954036486496693293679616232e-05	0.000000000000000000000000000000e+00
-4.821064799950637279835063964128e+03	-3.790720920925522174384225682076e-04	6.832416791105885508789824500653e-05	0.000000000000000000000000000000e+00
-4.820964799950636916037183254957e+03	-3.787342996826815392889808986610e-04	6.894012386588576994910643191972e-05	0.000000000000000000000000000000e+00
-4.820864799950636552239302545786e+03	-3.783954102858746765432329528522e-04	6.955740487784540051520443260102e-05	0.000000000000000000000000000000e+00
-4.820764799950636188441421836615e+03	-3.780554293480614691004559890786e-04	7.017600756622619677990021491709e-05	0.000000000000000000000000000000e+00
-4.820664799950635824643541127443e+03	-3.777143623214366022732002559081e-04	7.079592852111186139247439585986e-05	0.000000000000000000000000000000e+00
-4.820564799950635460845660418272e+03	-3.773722146643424045324433091508e-04	7.141716430338843762948286553183e-05	0.000000000000000000000000000000e+00
-4.820464799950635097047779709101e+03	-3.770289918411509947314408375263e-04	7.203971144475193946754565388346e-05	0.000000000000000000000000000000e+00
-4.820364799950634733249898999929e+03	-3.766846993221465919599033611576e-04	7.266356644771663217743928875336e-05	0.000000000000000000000000000000e+00
-4.820264799950634369452018290758e+03	-3.763393425834077169779556815143e-04	7.328872578562381436169392845414e-05	0.000000000000000000000000000000e+00
-4.820164799950634005654137581587e+03	-3.759929271066892852298790828058e-04	7.391518590265125051349398566103e-05	0.000000000000000000000000000000e+00
-4.820064799950633641856256872416e+03	-3.756454583793044830174190362726e-04	7.454294321382315922919215012143e-05	0.000000000000000000000000000000e+00
-4.819964799950633278058376163244e+03	-3.752969418940068063034187773042e-04	7.517199410502081128454543446082e-05	0.000000000000000000000000000000e+00
-4.819864799950632914260495454073e+03	-3.749473831488717742548011369053e-04	7.580233493299369691709177487837e-05	0.000000000000000000000000000000e+00
-4.819764799950632550462614744902e+03	-3.745967876471786969956589974373e-04	7.643396202537126231466718673246e-05	0.000000000000000000000000000000e+00
-4.819664799950632186664734035730e+03	-3.742451608972922807300198755343e-04	7.706687168067528307269925536005e-05	0.000000000000000000000000000000e+00
-4.819564799950631822866853326559e+03	-3.738925084125441786545018807431e-04	7.770106016833275264753255751060e-05	0.000000000000000000000000000000e+00
-4.819464799950631459068972617388e+03	-3.735388357111144876608610498891e-04	7.833652372868946198863904228915e-05	0.000000000000000000000000000000e+00
-4.819364799950631095271091908216e+03	-3.731841483159132450385386814418e-04	7.897325857302405350927887450752e-05	0.000000000000000000000000000000e+00
-4.819264799950630731473211199045e+03	-3.728284517544615999165569242280e-04	7.961126088356273913099192540699e-05	0.000000000000000000000000000000e+00
-4.819164799950630367675330489874e+03	-3.724717515587732557559574875228e-04	8.025052681349458753422981827086e-05	0.000000000000000000000000000000e+00
-4.819064799950630003877449780703e+03	-3.721140532652354791613713569376e-04	8.089105248698738061512852892676e-05	0.000000000000000000000000000000e+00
-4.818964799950629640079569071531e+03	-3.717553624144904881633488802350e-04	8.153283399920409335853016541407e-05	0.000000000000000000000000000000e+00
-4.818864799950629276281688362360e+03	-3.713956845513162441894949861165e-04	8.217586741631995646967245860992e-05	0.000000000000000000000000000000e+00
-4.818764799950628912483807653189e+03	-3.710350252245076235063647729362e-04	8.282014877554006110696449560749e-05	0.000000000000000000000000000000e+00
-4.818664799950628548685926944017e+03	-3.706733899867574802411418488646e-04	8.346567408511762768859310046565e-05	0.000000000000000000000000000000e+00
-4.818564799950628184888046234846e+03	-3.703107843945372757224476778504e-04	8.411243932437280324768830164217e-05	0.000000000000000000000000000000e+00
-4.818464799950627821090165525675e+03	-3.699472140079781957121285440593e-04	8.476044044371210930879229072943e-05	0.000000000000000000000000000000e+00
-4.818364799950627457292284816504e+03	-3.695826843907517797460648978358e-04	8.540967336464839120783315573604e-05	0.000000000000000000000000000000e+00
-4.818264799950627093494404107332e+03	-3.692172011099507673154151987660e-04	8.606013397982145859098357387751e-05	0.000000000000000000000000000000e+00
-4.818164799950626729696523398161e+03	-3.688507697359697814175338859144e-04	8.671181815301926801460574711911e-05	0.000000000000000000000000000000e+00
-4.818064799950626365898642688990e+03	-3.684833958423860663169979723364e-04	8.736472171919968830386404867738e-05	0.000000000000000000000000000000e+00
-4.817964799950626002100761979818e+03	-3.681150850058400084661991424895e-04	8.801884048451286222253253654912e-05	0.000000000000000000000000000000e+00
-4.817864799950625638302881270647e+03	-3.677458428059157658461530981953e-04	8.867417022632417800652449013654e-05	0.000000000000000000000000000000e+00
-4.817764799950625274505000561476e+03	-3.673756748250218973073089046011e-04	8.933070669323782365608965783110e-05	0.000000000000000000000000000000e+00
-4.817664799950624910707119852304e+03	-3.670045866482718834901410875915e-04	8.998844560512092398667921555599e-05	0.000000000000000000000000000000e+00
-4.817564799950624546909239143133e+03	-3.666325838633645393255244826491e-04	9.064738265312827399100559233602e-05	0.000000000000000000000000000000e+00
-4.817464799950624183111358433962e+03	-3.662596720604645891654349565414e-04	9.130751349972768206482431896376e-05	0.000000000000000000000000000000e+00
-4.817364799950623819313477724791e+03	-3.658858568320830792833242561812e-04	9.196883377872586888632927548670e-05	0.000000000000000000000000000000e+00
-4.817264799950623455515597015619e+03	-3.655111437729578445846034817635e-04	9.263133909529498971179711785950e-05	0.000000000000000000000000000000e+00
-4.817164799950623091717716306448e+03	-3.651355384799339211070179356255e-04	9.329502502599973942989941555481e-05	0.000000000000000000000000000000e+00
-4.817064799950622727919835597277e+03	-3.647590465518438501008047225582e-04	9.395988711882505392720965620157e-05	0.000000000000000000000000000000e+00
-4.816964799950622364121954888105e+03	-3.643816735893881989492848472167e-04	9.462592089320438065985080511311e-05	0.000000000000000000000000000000e+00
-4.816864799950622000324074178934e+03	-3.640034251950159194591294387067e-04	9.529312184004857264139204398035e-05	0.000000000000000000000000000000e+00
-4.816764799950621636526193469763e+03	-3.636243069728045977304087266191e-04	9.596148542177537874194037659237e-05	0.000000000000000000000000000000e+00
-4.816664799950621272728312760592e+03	-3.632443245283409750771841384420e-04	9.663100707233946253579132124045e-05	0.000000000000000000000000000000e+00
-4.816564799950620908930432051420e+03	-3.628634834686011978975572755957e-04	9.730168219726311232796456263117e-05	0.000000000000000000000000000000e+00
-4.816464799950620545132551342249e+03	-3.624817894018312301740447622933e-04	9.797350617366745262424437834525e-05	0.000000000000000000000000000000e+00
-4.816364799950620181334670633078e+03	-3.620992479374271575537358458519e-04	9.864647435030429256999640053039e-05	0.000000000000000000000000000000e+00
-4.816264799950619817536789923906e+03	-3.617158646858157082688844941032e-04	9.932058204758858425270640069016e-05	0.000000000000000000000000000000e+00
-4.816164799950619453738909214735e+03	-3.613316452583344487968497471542e-04	9.999582455763142310560531722530e-05	0.000000000000000000000000000000e+00
-4.816064799950619089941028505564e+03	-3.609465952671122505705791905228e-04	1.006721971442736852800706182087e-04	0.000000000000000000000000000000e+00
-4.815964799950618726143147796392e+03	-3.605607203249497024789838039993e-04	1.013496950431202071191139069128e-04	0.000000000000000000000000000000e+00
-4.815864799950618362345267087221e+03	-3.601740260451995233673128105067e-04	1.020283134615746287046991747083e-04	0.000000000000000000000000000000e+00
-4.815764799950617998547386378050e+03	-3.597865180416469745375285249622e-04	1.027080475788747659536201406461e-04	0.000000000000000000000000000000e+00
-4.815664799950617634749505668879e+03	-3.593982019283902722486812031377e-04	1.033888925461285925770996141360e-04	0.000000000000000000000000000000e+00
-4.815564799950617270951624959707e+03	-3.590090833197212170577183876219e-04	1.040708434863508183515837246524e-04	0.000000000000000000000000000000e+00
-4.815464799950616907153744250536e+03	-3.586191678300054978996425081306e-04	1.047538954945000637007310184678e-04	0.000000000000000000000000000000e+00
-4.815364799950616543355863541365e+03	-3.582284610735633214283202274686e-04	1.054380436375166170360692663444e-04	0.000000000000000000000000000000e+00
-4.815264799950616179557982832193e+03	-3.578369686645500413572917874916e-04	1.061232829543607884088471382533e-04	0.000000000000000000000000000000e+00
-4.815164799950615815760102123022e+03	-3.574446962168365709601458579669e-04	1.068096084560518323680264329845e-04	0.000000000000000000000000000000e+00
-4.815064799950615451962221413851e+03	-3.570516493438902292517633796365e-04	1.074970151257075077870506429889e-04	0.000000000000000000000000000000e+00
-4.814964799950615088164340704679e+03	-3.566578336586552619089096616278e-04	1.081854979185841662391726059056e-04	0.000000000000000000000000000000e+00
-4.814864799950614724366459995508e+03	-3.562632547734336332413696002419e-04	1.088750517621174908940856473905e-04	0.000000000000000000000000000000e+00
-4.814764799950614360568579286337e+03	-3.558679182997657097428656491900e-04	1.095656715559638046206952788353e-04	0.000000000000000000000000000000e+00
-4.814664799950613996770698577166e+03	-3.554718298483111604824102869316e-04	1.102573521720419337435042939077e-04	0.000000000000000000000000000000e+00
-4.814564799950613632972817867994e+03	-3.550749950287296948653326111867e-04	1.109500884545756816627198881875e-04	0.000000000000000000000000000000e+00
-4.814464799950613269174937158823e+03	-3.546774194495620172347394305490e-04	1.116438752201369529956642701052e-04	0.000000000000000000000000000000e+00
-4.814364799950612905377056449652e+03	-3.542791087181108356830849803742e-04	1.123387072576893520566357342894e-04	0.000000000000000000000000000000e+00
-4.814264799950612541579175740480e+03	-3.538800684403218166536320143933e-04	1.130345793286324725156546944227e-04	0.000000000000000000000000000000e+00
-4.814164799950612177781295031309e+03	-3.534803042206646479621301448759e-04	1.137314861668467020532416467127e-04	0.000000000000000000000000000000e+00
-4.814064799950611813983414322138e+03	-3.530798216620142102387114313444e-04	1.144294224787386775364986246650e-04	0.000000000000000000000000000000e+00
-4.813964799950611450185533612967e+03	-3.526786263655318025798945935634e-04	1.151283829432872551912225844717e-04	0.000000000000000000000000000000e+00
-4.813864799950611086387652903795e+03	-3.522767239305463682005892245286e-04	1.158283622120901448478494377703e-04	0.000000000000000000000000000000e+00
-4.813764799950610722589772194624e+03	-3.518741199544358285063172520069e-04	1.165293549094110727359571710871e-04	0.000000000000000000000000000000e+00
-4.813664799950610358791891485453e+03	-3.514708200325085255856516486261e-04	1.172313556322275676950181444447e-04	0.000000000000000000000000000000e+00
-4.813564799950609994994010776281e+03	-3.510668297578846647026551419657e-04	1.179343589502793165912919448601e-04	0.000000000000000000000000000000e+00
-4.813464799950609631196130067110e+03	-3.506621547213779194196447974718e-04	1.186383594061170889408587947322e-04	0.000000000000000000000000000000e+00
-4.813364799950609267398249357939e+03	-3.502568005113771451401738499243e-04	1.193433515151522985014292954631e-04	0.000000000000000000000000000000e+00
-4.813264799950608903600368648767e+03	-3.498507727137278758115790378014e-04	1.200493297657070798601861016941e-04	0.000000000000000000000000000000e+00
-4.813164799950608539802487939596e+03	-3.494440769116144169387228046730e-04	1.207562886190650019904019307759e-04	0.000000000000000000000000000000e+00
-4.813064799950608176004607230425e+03	-3.490367186854416133370837549421e-04	1.214642225095223510141981271282e-04	0.000000000000000000000000000000e+00
-4.812964799950607812206726521254e+03	-3.486287036127167253060643581364e-04	1.221731258444400092764980936266e-04	0.000000000000000000000000000000e+00
-4.812864799950607448408845812082e+03	-3.482200372679317926932762716774e-04	1.228829930042958900725941218113e-04	0.000000000000000000000000000000e+00
-4.812764799950607084610965102911e+03	-3.478107252224455110678480451725e-04	1.235938183427379415818547769845e-04	0.000000000000000000000000000000e+00
-4.812664799950606720813084393740e+03	-3.474007730443658126251449402844e-04	1.243055961866378284277900867494e-04	0.000000000000000000000000000000e+00
-4.812564799950606357015203684568e+03	-3.469901862984319592005111321242e-04	1.250183208361450469189857237495e-04	0.000000000000000000000000000000e+00
-4.812464799950605993217322975397e+03	-3.465789705458972858043154019470e-04	1.257319865647417314689221479185e-04	0.000000000000000000000000000000e+00
-4.812364799950605629419442266226e+03	-3.461671313444115646862364599201e-04	1.264465876192980573269886157561e-04	0.000000000000000000000000000000e+00
-4.812264799950605265621561557055e+03	-3.457546742479038572905258863699e-04	1.271621182201281040954204959448e-04	0.000000000000000000000000000000e+00
-4.812164799950604901823680847883e+03	-3.453416048064652577910538244765e-04	1.278785725610463968725943884053e-04	0.000000000000000000000000000000e+00
-4.812064799950604538025800138712e+03	-3.449279285662319076768977943459e-04	1.285959448094250437075181103808e-04	0.000000000000000000000000000000e+00
-4.811964799950604174227919429541e+03	-3.445136510692679019177142585306e-04	1.293142291062513338402439888597e-04	0.000000000000000000000000000000e+00
-4.811864799950603810430038720369e+03	-3.440987778534485203897619332025e-04	1.300334195661860135686399564392e-04	0.000000000000000000000000000000e+00
-4.811764799950603446632158011198e+03	-3.436833144523435677221423478755e-04	1.307535102776221584263555142158e-04	0.000000000000000000000000000000e+00
-4.811664799950603082834277302027e+03	-3.432672663951006589329317808534e-04	1.314744953027445332517653131532e-04	0.000000000000000000000000000000e+00
-4.811564799950602719036396592855e+03	-3.428506392063288303259649403287e-04	1.321963686775895756731619146152e-04	0.000000000000000000000000000000e+00
-4.811464799950602355238515883684e+03	-3.424334384059822045977272697570e-04	1.329191244121059488000891057879e-04	0.000000000000000000000000000000e+00
-4.811364799950601991440635174513e+03	-3.420156695092438185745731260567e-04	1.336427564902156631208157699930e-04	0.000000000000000000000000000000e+00
-4.811264799950601627642754465342e+03	-3.415973380264094509499439578093e-04	1.343672588698758218160589361645e-04	0.000000000000000000000000000000e+00
-4.811164799950601263844873756170e+03	-3.411784494627717752822382291100e-04	1.350926254831408539636844468035e-04	0.000000000000000000000000000000e+00
-4.811064799950600900046993046999e+03	-3.407590093185045129926813434196e-04	1.358188502362253982647111172355e-04	0.000000000000000000000000000000e+00
-4.810964799950600536249112337828e+03	-3.403390230885468574137386887912e-04	1.365459270095676746602925133445e-04	0.000000000000000000000000000000e+00
-4.810864799950600172451231628656e+03	-3.399184962624878978375286830982e-04	1.372738496578935064700022206097e-04	0.000000000000000000000000000000e+00
-4.810764799950599808653350919485e+03	-3.394974343244513146147789406371e-04	1.380026120102808846312053558947e-04	0.000000000000000000000000000000e+00
-4.810664799950599444855470210314e+03	-3.390758427529801826739996872817e-04	1.387322078702251282496249462639e-04	0.000000000000000000000000000000e+00
-4.810564799950599081057589501143e+03	-3.386537270209217750406571756372e-04	1.394626310157044788307773020009e-04	0.000000000000000000000000000000e+00
-4.810464799950598717259708791971e+03	-3.382310925953128542473247186706e-04	1.401938751992465076630367537547e-04	0.000000000000000000000000000000e+00
-4.810364799950598353461828082800e+03	-3.378079449372648553236164747915e-04	1.409259341479948213562978232005e-04	0.000000000000000000000000000000e+00
-4.810264799950597989663947373629e+03	-3.373842895018492856265557300333e-04	1.416588015637765805322667578281e-04	0.000000000000000000000000000000e+00
-4.810164799950597625866066664457e+03	-3.369601317379832873012690530601e-04	1.423924711231703979855134356569e-04	0.000000000000000000000000000000e+00
-4.810064799950597262068185955286e+03	-3.365354770883154165821149472748e-04	1.431269364775748602607724491165e-04	0.000000000000000000000000000000e+00
-4.809964799950596898270305246115e+03	-3.361103309891116399342470000278e-04	1.438621912532776726464933680916e-04	0.000000000000000000000000000000e+00
-4.809864799950596534472424536943e+03	-3.356846988701412759850684075502e-04	1.445982290515253191644229335822e-04	0.000000000000000000000000000000e+00
-4.809764799950596170674543827772e+03	-3.352585861545633169264468698145e-04	1.453350434485932104501648698403e-04	0.000000000000000000000000000000e+00
-4.809664799950595806876663118601e+03	-3.348319982588129125472553582199e-04	1.460726279958565905752604363599e-04	0.000000000000000000000000000000e+00
-4.809564799950595443078782409430e+03	-3.344049405924878542659128832781e-04	1.468109762198617420248664133808e-04	0.000000000000000000000000000000e+00
-4.809464799950595079280901700258e+03	-3.339774185582355470539028807764e-04	1.475500816223980038270624515206e-04	0.000000000000000000000000000000e+00
-4.809364799950594715483020991087e+03	-3.335494375516398187289657251142e-04	1.482899376805701691529187913332e-04	0.000000000000000000000000000000e+00
-4.809264799950594351685140281916e+03	-3.331210029611082171392688611178e-04	1.490305378468715334378674741700e-04	0.000000000000000000000000000000e+00
-4.809164799950593987887259572744e+03	-3.326921201677592531374683115786e-04	1.497718755492574846041597957935e-04	0.000000000000000000000000000000e+00
-4.809064799950593624089378863573e+03	-3.322627945453099688154219304437e-04	1.505139441912196082793556906054e-04	0.000000000000000000000000000000e+00
-4.808964799950593260291498154402e+03	-3.318330314599637767894457773821e-04	1.512567371518603893260079829020e-04	0.000000000000000000000000000000e+00
-4.808864799950592896493617445230e+03	-3.314028362702981910653532438005e-04	1.520002477859684554724328808817e-04	0.000000000000000000000000000000e+00
-4.808764799950592532695736736059e+03	-3.309722143271531000045804216114e-04	1.527444694240943630445667134055e-04	0.000000000000000000000000000000e+00
-4.808664799950592168897856026888e+03	-3.305411709735191477105287205518e-04	1.534893953726269790090175337838e-04	0.000000000000000000000000000000e+00
-4.808564799950591805099975317717e+03	-3.301097115444260612047988612261e-04	1.542350189138703238020400299035e-04	0.000000000000000000000000000000e+00
-4.808464799950591441302094608545e+03	-3.296778413668316281247283594524e-04	1.549813333061211188899225499327e-04	0.000000000000000000000000000000e+00
-4.808364799950591077504213899374e+03	-3.292455657595104033703858892324e-04	1.557283317837466866950801858138e-04	0.000000000000000000000000000000e+00
-4.808264799950590713706333190203e+03	-3.288128900329431204829777612986e-04	1.564760075572635281485056601980e-04	0.000000000000000000000000000000e+00
-4.808164799950590349908452481031e+03	-3.283798194892058319727112802866e-04	1.572243538134164423433064561308e-04	0.000000000000000000000000000000e+00
-4.808064799950589986110571771860e+03	-3.279463594218596459578529689338e-04	1.579733637152581611842738773532e-04	0.000000000000000000000000000000e+00
-4.807964799950589622312691062689e+03	-3.275125151158405170138954165537e-04	1.587230304022295261385383513542e-04	0.000000000000000000000000000000e+00
-4.807864799950589258514810353518e+03	-3.270782918473491454429413760607e-04	1.594733469902402341923652873135e-04	0.000000000000000000000000000000e+00
-4.807764799950588894716929644346e+03	-3.266436948837413644340654794718e-04	1.602243065717500445938742403840e-04	0.000000000000000000000000000000e+00
-4.807664799950588530919048935175e+03	-3.262087294834186356438932019586e-04	1.609759022158507174322245036890e-04	0.000000000000000000000000000000e+00
-4.807564799950588167121168226004e+03	-3.257734008957185989872884501750e-04	1.617281269683482503723981338339e-04	0.000000000000000000000000000000e+00
-4.807464799950587803323287516832e+03	-3.253377143608061645291273933367e-04	1.624809738518458201213950919950e-04	0.000000000000000000000000000000e+00
-4.807364799950587439525406807661e+03	-3.249016751095646043760722943006e-04	1.632344358658272659955146277611e-04	0.000000000000000000000000000000e+00
-4.807264799950587075727526098490e+03	-3.244652883634869156188884620207e-04	1.639885059867409529583970329014e-04	0.000000000000000000000000000000e+00
-4.807164799950586711929645389318e+03	-3.240285593345675085354129496551e-04	1.647431771680843936005861349869e-04	0.000000000000000000000000000000e+00
-4.807064799950586348131764680147e+03	-3.235914932251941658440663740492e-04	1.654984423404891953797435366624e-04	0.000000000000000000000000000000e+00
-4.806964799950585984333883970976e+03	-3.231540952280400019573647352189e-04	1.662542944118066854872206583593e-04	0.000000000000000000000000000000e+00
-4.806864799950585620536003261805e+03	-3.227163705259560185466261028608e-04	1.670107262671940236056083994853e-04	0.000000000000000000000000000000e+00
-4.806764799950585256738122552633e+03	-3.222783242918635516864600543130e-04	1.677677307692008025572644180912e-04	0.000000000000000000000000000000e+00
-4.806664799950584892940241843462e+03	-3.218399616886472611003433552668e-04	1.685253007578562723690895897022e-04	0.000000000000000000000000000000e+00
-4.806564799950584529142361134291e+03	-3.214012878690481736163042647547e-04	1.692834290507569709131191482143e-04	0.000000000000000000000000000000e+00
-4.806464799950584165344480425119e+03	-3.209623079755570518832585857893e-04	1.700421084431550321734716302302e-04	0.000000000000000000000000000000e+00
-4.806364799950583801546599715948e+03	-3.205230271403081967682147102039e-04	1.708013317080468739840581893219e-04	0.000000000000000000000000000000e+00
-4.806264799950583437748719006777e+03	-3.200834504849730871231527906673e-04	1.715610915962624549724324651834e-04	0.000000000000000000000000000000e+00
-4.806164799950583073950838297606e+03	-3.196435831206547242833160282771e-04	1.723213808365551820249439440857e-04	0.000000000000000000000000000000e+00
-4.806064799950582710152957588434e+03	-3.192034301477819765655019601525e-04	1.730821921356921159074887528462e-04	0.000000000000000000000000000000e+00
-4.805964799950582346355076879263e+03	-3.187629966560043032371141169534e-04	1.738435181785449087227268805123e-04	0.000000000000000000000000000000e+00
-4.805864799950581982557196170092e+03	-3.183222877240866411155395532262e-04	1.746053516281810937330054578354e-04	0.000000000000000000000000000000e+00
-4.805764799950581618759315460920e+03	-3.178813084198047248483953719500e-04	1.753676851259560257045855280467e-04	0.000000000000000000000000000000e+00
-4.805664799950581254961434751749e+03	-3.174400637998405156139924976344e-04	1.761305112916052549327378118349e-04	0.000000000000000000000000000000e+00
-4.805564799950580891163554042578e+03	-3.169985589096780092925598193432e-04	1.768938227233374433679247150764e-04	0.000000000000000000000000000000e+00
-4.805464799950580527365673333406e+03	-3.165567987834993698981200793696e-04	1.776576119979277957380142671795e-04	0.000000000000000000000000000000e+00
-4.805364799950580163567792624235e+03	-3.161147884440811714305830104621e-04	1.784218716708120056665259900441e-04	0.000000000000000000000000000000e+00
-4.805264799950579799769911915064e+03	-3.156725329026910734087074672516e-04	1.791865942761807438919630097729e-04	0.000000000000000000000000000000e+00
-4.805164799950579435972031205893e+03	-3.152300371589846590333894305047e-04	1.799517723270745530629588504468e-04	0.000000000000000000000000000000e+00
-4.805064799950579072174150496721e+03	-3.147873062009028154520362541291e-04	1.807173983154793930547277192034e-04	0.000000000000000000000000000000e+00
-4.804964799950578708376269787550e+03	-3.143443450045689513926150393530e-04	1.814834647124225928613294733793e-04	0.000000000000000000000000000000e+00
-4.804864799950578344578389078379e+03	-3.139011585341870821594389973086e-04	1.822499639680693445890208304050e-04	0.000000000000000000000000000000e+00
-4.804764799950577980780508369207e+03	-3.134577517419396435784106902389e-04	1.830168885118196853405841961759e-04	0.000000000000000000000000000000e+00
-4.804664799950577616982627660036e+03	-3.130141295678861190938946368334e-04	1.837842307524060212007427361769e-04	0.000000000000000000000000000000e+00
-4.804564799950577253184746950865e+03	-3.125702969398615042352640447376e-04	1.845519830779911120074987529449e-04	0.000000000000000000000000000000e+00
-4.804464799950576889386866241693e+03	-3.121262587733753673946424100905e-04	1.853201378562665169093953698720e-04	0.000000000000000000000000000000e+00
-4.804364799950576525588985532522e+03	-3.116820199715112358652968627126e-04	1.860886874345517175491360184481e-04	0.000000000000000000000000000000e+00
-4.804264799950576161791104823351e+03	-3.112375854248260360901401355704e-04	1.868576241398934851926927347421e-04	0.000000000000000000000000000000e+00
-4.804164799950575797993224114180e+03	-3.107929600112501302214274012670e-04	1.876269402791659525898265714616e-04	0.000000000000000000000000000000e+00
-4.804064799950575434195343405008e+03	-3.103481485959874068905617328085e-04	1.883966281391710924104226920761e-04	0.000000000000000000000000000000e+00
-4.803964799950575070397462695837e+03	-3.099031560314158598688771828478e-04	1.891666799867396293616944591420e-04	0.000000000000000000000000000000e+00
-4.803864799950574706599581986666e+03	-3.094579871569885461991822328542e-04	1.899370880688325757216367017932e-04	0.000000000000000000000000000000e+00
-4.803764799950574342801701277494e+03	-3.090126467991345443273032422837e-04	1.907078446126432005533479774328e-04	0.000000000000000000000000000000e+00
-4.803664799950573979003820568323e+03	-3.085671397711606169650400133264e-04	1.914789418256993783901132033520e-04	0.000000000000000000000000000000e+00
-4.803564799950573615205939859152e+03	-3.081214708731529281632299799298e-04	1.922503718959666697569527160638e-04	0.000000000000000000000000000000e+00
-4.803464799950573251408059149981e+03	-3.076756448918792482757900152990e-04	1.930221269919516456376601398759e-04	0.000000000000000000000000000000e+00
-4.803364799950572887610178440809e+03	-3.072296666006913757641927364972e-04	1.937941992628057540429264982151e-04	0.000000000000000000000000000000e+00
-4.803264799950572523812297731638e+03	-3.067835407594279384727031789737e-04	1.945665808384298099947135041177e-04	0.000000000000000000000000000000e+00
-4.803164799950572160014417022467e+03	-3.063372721143174659541585924671e-04	1.953392638295788107712785963699e-04	0.000000000000000000000000000000e+00
-4.803064799950571796216536313295e+03	-3.058908653978820038968344796615e-04	1.961122403279672390431775941266e-04	0.000000000000000000000000000000e+00
-4.802964799950571432418655604124e+03	-3.054443253288407285513106348418e-04	1.968855024063749352154079064192e-04	0.000000000000000000000000000000e+00
-4.802864799950571068620774894953e+03	-3.049976566120142116786406738527e-04	1.976590421187533492403121115899e-04	0.000000000000000000000000000000e+00
-4.802764799950570704822894185781e+03	-3.045508639382288481288474368824e-04	1.984328515003323616366220916163e-04	0.000000000000000000000000000000e+00
-4.802664799950570341025013476610e+03	-3.041039519842217171002873854491e-04	1.992069225677275110843178484998e-04	0.000000000000000000000000000000e+00
-4.802564799950569977227132767439e+03	-3.036569254125457686596667450374e-04	1.999812473190476557003553148562e-04	0.000000000000000000000000000000e+00
-4.802464799950569613429252058268e+03	-3.032097888714751728923835205620e-04	2.007558177340031764154804072575e-04	0.000000000000000000000000000000e+00
-4.802364799950569249631371349096e+03	-3.027625469949114279943902516834e-04	2.015306257740146682420206980524e-04	0.000000000000000000000000000000e+00
-4.802264799950568885833490639925e+03	-3.023152044022894683640567681238e-04	2.023056633823219839073831449738e-04	0.000000000000000000000000000000e+00
-4.802164799950568522035609930754e+03	-3.018677656984841521647933149097e-04	2.030809224840938195886380635002e-04	0.000000000000000000000000000000e+00
-4.802064799950568158237729221582e+03	-3.014202354737173994089771689175e-04	2.038563949865378427481893419682e-04	0.000000000000000000000000000000e+00
-4.801964799950567794439848512411e+03	-3.009726183034652758317706311431e-04	2.046320727790110368098791537861e-04	0.000000000000000000000000000000e+00
-4.801864799950567430641967803240e+03	-3.005249187483657814963511345496e-04	2.054079477331307505665047852261e-04	0.000000000000000000000000000000e+00
-4.801764799950567066844087094069e+03	-3.000771413541268562395758490169e-04	2.061840117028860999530415210046e-04	0.000000000000000000000000000000e+00
-4.801664799950566703046206384897e+03	-2.996292906514346561681894076656e-04	2.069602565247498035007345240643e-04	0.000000000000000000000000000000e+00
-4.801564799950566339248325675726e+03	-2.991813711558624264662265002102e-04	2.077366740177905327872226459718e-04	0.000000000000000000000000000000e+00
-4.801464799950565975450444966555e+03	-2.987333873677795910428489634114e-04	2.085132559837856423574226072404e-04	0.000000000000000000000000000000e+00
-4.801364799950565611652564257383e+03	-2.982853437722611132307259929064e-04	2.092899942073344146404451082688e-04	0.000000000000000000000000000000e+00
-4.801264799950565247854683548212e+03	-2.978372448389976154259350948905e-04	2.100668804559717385473799344808e-04	0.000000000000000000000000000000e+00
-4.801164799950564884056802839041e+03	-2.973890950222053903076457892496e-04	2.108439064802821675398414313918e-04	0.000000000000000000000000000000e+00
-4.801064799950564520258922129869e+03	-2.969408987605371167892154282697e-04	2.116210640140145197996002224272e-04	0.000000000000000000000000000000e+00
-4.800964799950564156461041420698e+03	-2.964926604769929012299367609984e-04	2.123983447741968578689752966682e-04	0.000000000000000000000000000000e+00
-4.800864799950563792663160711527e+03	-2.960443845788315896973286189819e-04	2.131757404612519019720950907981e-04	0.000000000000000000000000000000e+00
-4.800764799950563428865280002356e+03	-2.955960754574825139102955962045e-04	2.139532427591129583321905016646e-04	0.000000000000000000000000000000e+00
-4.800664799950563065067399293184e+03	-2.951477374884577792833739717793e-04	2.147308433353401727495396444922e-04	0.000000000000000000000000000000e+00
-4.800564799950562701269518584013e+03	-2.946993750312646071810862569151e-04	2.155085338412372991754445417101e-04	0.000000000000000000000000000000e+00
-4.800464799950562337471637874842e+03	-2.942509924293184903239251060114e-04	2.162863059119688477569681817059e-04	0.000000000000000000000000000000e+00
-4.800364799950561973673757165670e+03	-2.938025940098564024044458520279e-04	2.170641511666777478777035081947e-04	0.000000000000000000000000000000e+00
-4.800264799950561609875876456499e+03	-2.933541840838504413842280360569e-04	2.178420612086033364591941552391e-04	0.000000000000000000000000000000e+00
-4.800164799950561246077995747328e+03	-2.929057669459221775222490524726e-04	2.186200276251998612583871128834e-04	0.000000000000000000000000000000e+00
-4.800064799950560882280115038157e+03	-2.924573468742569471931491698058e-04	2.193980419882552823206828263025e-04	0.000000000000000000000000000000e+00
-4.799964799950560518482234328985e+03	-2.920089281305188514369086671962e-04	2.201760958540106968492344741151e-04	0.000000000000000000000000000000e+00
-4.799864799950560154684353619814e+03	-2.915605149597661881893939650467e-04	2.209541807632799809146817437977e-04	0.000000000000000000000000000000e+00
-4.799764799950559790886472910643e+03	-2.911121115903669929331210042278e-04	2.217322882415699461609165377141e-04	0.000000000000000000000000000000e+00
-4.799664799950559427088592201471e+03	-2.906637222339152840794307408601e-04	2.225104097992009844018262976206e-04	0.000000000000000000000000000000e+00
-4.799564799950559063290711492300e+03	-2.902153510851476336113163867481e-04	2.232885369314279290584718262735e-04	0.000000000000000000000000000000e+00
-4.799464799950558699492830783129e+03	-2.897670023218600087767937711902e-04	2.240666611185615129074599760628e-04	0.000000000000000000000000000000e+00
-4.799364799950558335694950073957e+03	-2.893186801048253185136838183666e-04	2.248447738260902053000767075730e-04	0.000000000000000000000000000000e+00
-4.799264799950557971897069364786e+03	-2.888703885777110140845036490020e-04	2.256228665048023475370175816579e-04	0.000000000000000000000000000000e+00
-4.799164799950557608099188655615e+03	-2.884221318669973944427697976067e-04	2.264009305909088032391501821294e-04	0.000000000000000000000000000000e+00
-4.799064799950557244301307946444e+03	-2.879739140818962368599531753688e-04	2.271789575061660152940912205111e-04	0.000000000000000000000000000000e+00
-4.798964799950556880503427237272e+03	-2.875257393142697528130857786977e-04	2.279569386579993880634353864423e-04	0.000000000000000000000000000000e+00
-4.798864799950556516705546528101e+03	-2.870776116385501401835622647951e-04	2.287348654396271032708531922850e-04	0.000000000000000000000000000000e+00
-4.798764799950556152907665818930e+03	-2.866295351116594607165932728776e-04	2.295127292301843695710578119318e-04	0.000000000000000000000000000000e+00
-4.798664799950555789109785109758e+03	-2.861815137729299511615277396004e-04	2.302905213948480786945866016779e-04	0.000000000000000000000000000000e+00
-4.798564799950555425311904400587e+03	-2.857335516440247138829355844081e-04	2.310682332849617868532343667454e-04	0.000000000000000000000000000000e+00
-4.798464799950555061514023691416e+03	-2.852856527288590037828852619128e-04	2.318458562381610485111926855950e-04	0.000000000000000000000000000000e+00
-4.798364799950554697716142982244e+03	-2.848378210135216778535471870981e-04	2.326233815784993464673841012669e-04	0.000000000000000000000000000000e+00
-4.798264799950554333918262273073e+03	-2.843900604661974036713179003755e-04	2.334008006165742116731764976834e-04	0.000000000000000000000000000000e+00
-4.798164799950553970120381563902e+03	-2.839423750370890847313787297423e-04	2.341781046496537767309664701543e-04	0.000000000000000000000000000000e+00
-4.798064799950553606322500854731e+03	-2.834947686583407736732320714168e-04	2.349552849618037359685773779461e-04	0.000000000000000000000000000000e+00
-4.797964799950553242524620145559e+03	-2.830472452439609649769980403988e-04	2.357323328240147120894720789153e-04	0.000000000000000000000000000000e+00
-4.797864799950552878726739436388e+03	-2.825998086897465381810146123343e-04	2.365092394943299751886717219307e-04	0.000000000000000000000000000000e+00
-4.797764799950552514928858727217e+03	-2.821524628732068637297636382044e-04	2.372859962179734870293262849472e-04	0.000000000000000000000000000000e+00
-4.797664799950552151130978018045e+03	-2.817052116534886135532089745936e-04	2.380625942274784061052084194188e-04	0.000000000000000000000000000000e+00
-4.797564799950551787333097308874e+03	-2.812580588713007884865691110576e-04	2.388390247428159179638590403627e-04	0.000000000000000000000000000000e+00
-4.797464799950551423535216599703e+03	-2.808110083488403962113932887945e-04	2.396152789715244450004932863507e-04	0.000000000000000000000000000000e+00
-4.797364799950551059737335890532e+03	-2.803640638897184544572893649672e-04	2.403913481088392357226668494263e-04	0.000000000000000000000000000000e+00
-4.797264799950550695939455181360e+03	-2.799172292788864820946292955028e-04	2.411672233378222792755940506737e-04	0.000000000000000000000000000000e+00
-4.797164799950550332141574472189e+03	-2.794705082825634239081236120938e-04	2.419428958294926807533892221258e-04	0.000000000000000000000000000000e+00
-4.797064799950549968343693763018e+03	-2.790239046481631174714821419514e-04	2.427183567429572262456882736359e-04	0.000000000000000000000000000000e+00
-4.796964799950549604545813053846e+03	-2.785774221042220852827264732099e-04	2.434935972255415170904108146388e-04	0.000000000000000000000000000000e+00
-4.796864799950549240747932344675e+03	-2.781310643603279774208059116347e-04	2.442686084129212938619024608755e-04	0.000000000000000000000000000000e+00
-4.796764799950548876950051635504e+03	-2.776848351070481768325393101549e-04	2.450433814292541940399461353195e-04	0.000000000000000000000000000000e+00
-4.796664799950548513152170926332e+03	-2.772387380158591635610776382492e-04	2.458179073873118891495337390296e-04	0.000000000000000000000000000000e+00
-4.796564799950548149354290217161e+03	-2.767927767390762584451269212593e-04	2.465921773886124929511809433791e-04	0.000000000000000000000000000000e+00
-4.796464799950547785556409507990e+03	-2.763469549097836920788229253532e-04	2.473661825235533491020023522111e-04	0.000000000000000000000000000000e+00
-4.796364799950547421758528798819e+03	-2.759012761417653785030179580673e-04	2.481399138715441169723840975081e-04	0.000000000000000000000000000000e+00
-4.796264799950547057960648089647e+03	-2.754557440294359057370021659494e-04	2.489133625011403995637426778131e-04	0.000000000000000000000000000000e+00
-4.796164799950546694162767380476e+03	-2.750103621477722852517455720545e-04	2.496865194701774256363924209268e-04	0.000000000000000000000000000000e+00
-4.796064799950546330364886671305e+03	-2.745651340522459182835746105411e-04	2.504593758259043281486078136311e-04	0.000000000000000000000000000000e+00
-4.795964799950545966567005962133e+03	-2.741200632787551042489349040210e-04	2.512319226051185311159030799644e-04	0.000000000000000000000000000000e+00
-4.795864799950545602769125252962e+03	-2.736751533435581996804575322102e-04	2.520041508343006785713980022479e-04	0.000000000000000000000000000000e+00
-4.795764799950545238971244543791e+03	-2.732304077432069397933511734067e-04	2.527760515297497803666182392135e-04	0.000000000000000000000000000000e+00
-4.795664799950544875173363834620e+03	-2.727858299544805732034236100958e-04	2.535476156977186290228387655077e-04	0.000000000000000000000000000000e+00
-4.795564799950544511375483125448e+03	-2.723414234343202676956463559321e-04	2.543188343345497044734049296721e-04	0.000000000000000000000000000000e+00
-4.795464799950544147577602416277e+03	-2.718971916197640038836969011982e-04	2.550896984268112956464880092255e-04	0.000000000000000000000000000000e+00
-4.795364799950543783779721707106e+03	-2.714531379278821193908044495657e-04	2.558601989514340015186011356718e-04	0.000000000000000000000000000000e+00
-4.795264799950543419981840997934e+03	-2.710092657557131782912474005087e-04	2.566303268758474490085497166092e-04	0.000000000000000000000000000000e+00
-4.795164799950543056183960288763e+03	-2.705655784802002742327198259176e-04	2.574000731581174987623594763164e-04	0.000000000000000000000000000000e+00
-4.795064799950542692386079579592e+03	-2.701220794581281467103273108421e-04	2.581694287470835593584217448893e-04	0.000000000000000000000000000000e+00
-4.794964799950542328588198870420e+03	-2.696787720260604057608000427848e-04	2.589383845824963894036163658541e-04	0.000000000000000000000000000000e+00
-4.794864799950541964790318161249e+03	-2.692356595002775155982266408472e-04	2.597069315951561164698691008823e-04	0.000000000000000000000000000000e+00
-4.794764799950541600992437452078e+03	-2.687927451767150493003311062523e-04	2.604750607070506355014694044314e-04	0.000000000000000000000000000000e+00
-4.794664799950541237194556742907e+03	-2.683500323309026482261618884451e-04	2.612427628314942782729313197621e-04	0.000000000000000000000000000000e+00
-4.794564799950540873396676033735e+03	-2.679075242179035235348671939448e-04	2.620100288732665912670716235056e-04	0.000000000000000000000000000000e+00
-4.794464799950540509598795324564e+03	-2.674652240722540661246875437485e-04	2.627768497287518724946087100847e-04	0.000000000000000000000000000000e+00
-4.794364799950540145800914615393e+03	-2.670231351079043781437949434121e-04	2.635432162860785456834356033085e-04	0.000000000000000000000000000000e+00
-4.794264799950539782003033906221e+03	-2.665812605181592381820010473348e-04	2.643091194252590765689792107196e-04	0.000000000000000000000000000000e+00
-4.794164799950539418205153197050e+03	-2.661396034756193375130084444180e-04	2.650745500183301602351026993176e-04	0.000000000000000000000000000000e+00
-4.794064799950539054407272487879e+03	-2.656981671321232210680740593034e-04	2.658394989294930168752251198327e-04	0.000000000000000000000000000000e+00
-4.793964799950538690609391778708e+03	-2.652569546186897163006501720872e-04	2.666039570152542838646358980270e-04	0.000000000000000000000000000000e+00
-4.793864799950538326811511069536e+03	-2.648159690454607957318944322367e-04	2.673679151245669620429179502707e-04	0.000000000000000000000000000000e+00
-4.793764799950537963013630360365e+03	-2.643752135016449815972661152585e-04	2.681313640989717414671311690455e-04	0.000000000000000000000000000000e+00
-4.793664799950537599215749651194e+03	-2.639346910554614010144258706703e-04	2.688942947727385440054304055479e-04	0.000000000000000000000000000000e+00
-4.793564799950537235417868942022e+03	-2.634944047540840579915699670721e-04	2.696566979730083369812265736698e-04	0.000000000000000000000000000000e+00
-4.793464799950536871619988232851e+03	-2.630543576235869185873939013476e-04	2.704185645199354347083253724549e-04	0.000000000000000000000000000000e+00
-4.793364799950536507822107523680e+03	-2.626145526688893213317077535152e-04	2.711798852268296916058487600054e-04	0.000000000000000000000000000000e+00
-4.793264799950536144024226814508e+03	-2.621749928737020381673550328827e-04	2.719406509002992916243512944163e-04	0.000000000000000000000000000000e+00
-4.793164799950535780226346105337e+03	-2.617356812004737148628918941284e-04	2.727008523403937003022623475346e-04	0.000000000000000000000000000000e+00
-4.793064799950535416428465396166e+03	-2.612966205903379077364612204093e-04	2.734604803407468336627628158197e-04	0.000000000000000000000000000000e+00
-4.792964799950535052630584686995e+03	-2.608578139630607166908615734968e-04	2.742195256887206065814222011312e-04	0.000000000000000000000000000000e+00
-4.792864799950534688832703977823e+03	-2.604192642169887435092678895643e-04	2.749779791655485353639443157903e-04	0.000000000000000000000000000000e+00
-4.792764799950534325034823268652e+03	-2.599809742289978633025815391022e-04	2.757358315464798282148906061195e-04	0.000000000000000000000000000000e+00
-4.792664799950533961236942559481e+03	-2.595429468544421043769976353843e-04	2.764930736009235841266207245326e-04	0.000000000000000000000000000000e+00
-4.792564799950533597439061850309e+03	-2.591051849271036123037448284379e-04	2.772496960925932628187762229999e-04	0.000000000000000000000000000000e+00
-4.792464799950533233641181141138e+03	-2.586676912591425597787164747388e-04	2.780056897796515883586332407162e-04	0.000000000000000000000000000000e+00
-4.792364799950532869843300431967e+03	-2.582304686410479780539484195856e-04	2.787610454148553985713465674934e-04	0.000000000000000000000000000000e+00
-4.792264799950532506045419722795e+03	-2.577935198415890762600743979505e-04	2.795157537457008739209540770787e-04	0.000000000000000000000000000000e+00
-4.792164799950532142247539013624e+03	-2.573568476077668317793245567060e-04	2.802698055145690374419242818504e-04	0.000000000000000000000000000000e+00
-4.792064799950531778449658304453e+03	-2.569204546647665564004792138064e-04	2.810231914588715799313556331640e-04	0.000000000000000000000000000000e+00
-4.791964799950531414651777595282e+03	-2.564843437159104624738226174685e-04	2.817759023111967393512844459735e-04	0.000000000000000000000000000000e+00
-4.791864799950531050853896886110e+03	-2.560485174426113132682691908570e-04	2.825279287994554512815359448297e-04	0.000000000000000000000000000000e+00
-4.791764799950530687056016176939e+03	-2.556129785043261275385984010455e-04	2.832792616470278246332270555286e-04	0.000000000000000000000000000000e+00
-4.791664799950530323258135467768e+03	-2.551777295385107514544276163804e-04	2.840298915729098342027036938617e-04	0.000000000000000000000000000000e+00
-4.791564799950529959460254758596e+03	-2.547427731605748642100539580468e-04	2.847798092918600674355866786414e-04	0.000000000000000000000000000000e+00
-4.791464799950529595662374049425e+03	-2.543081119638375257353823943873e-04	2.855290055145469590817952632023e-04	0.000000000000000000000000000000e+00
-4.791364799950529231864493340254e+03	-2.538737485194831580877228294213e-04	2.862774709476961342707879154545e-04	0.000000000000000000000000000000e+00
-4.791264799950528868066612631083e+03	-2.534396853765182857851079312184e-04	2.870251962942377515868030979362e-04	0.000000000000000000000000000000e+00
-4.791164799950528504268731921911e+03	-2.530059250617287098204799544732e-04	2.877721722534544966654035391684e-04	0.000000000000000000000000000000e+00
-4.791064799950528140470851212740e+03	-2.525724700796371153567465572820e-04	2.885183895211294131596946321849e-04	0.000000000000000000000000000000e+00
-4.790964799950527776672970503569e+03	-2.521393229124615467835746063230e-04	2.892638387896941131773032029884e-04	0.000000000000000000000000000000e+00
-4.790864799950527412875089794397e+03	-2.517064860200739369842926063114e-04	2.900085107483771503476821518319e-04	0.000000000000000000000000000000e+00
-4.790764799950527049077209085226e+03	-2.512739618399597208049656149598e-04	2.907523960833526639399582158774e-04	0.000000000000000000000000000000e+00
-4.790664799950526685279328376055e+03	-2.508417527871777195740132793134e-04	2.914954854778891314009969804033e-04	0.000000000000000000000000000000e+00
-4.790564799950526321481447666883e+03	-2.504098612543204050925882420131e-04	2.922377696124983377339023871144e-04	0.000000000000000000000000000000e+00
-4.790464799950525957683566957712e+03	-2.499782896114751936170184087871e-04	2.929792391650846701371679881021e-04	0.000000000000000000000000000000e+00
-4.790364799950525593885686248541e+03	-2.495470402061858482614664644927e-04	2.937198848110944126438281998048e-04	0.000000000000000000000000000000e+00
-4.790264799950525230087805539370e+03	-2.491161153634146945522187532873e-04	2.944596972236652576010440540699e-04	0.000000000000000000000000000000e+00
-4.790164799950524866289924830198e+03	-2.486855173855052154527345287249e-04	2.951986670737762508305579434165e-04	0.000000000000000000000000000000e+00
-4.790064799950524502492044121027e+03	-2.482552485521454053302159437067e-04	2.959367850303975741588224934731e-04	0.000000000000000000000000000000e+00
-4.789964799950524138694163411856e+03	-2.478253111203315576030470346325e-04	2.966740417606407616279984296170e-04	0.000000000000000000000000000000e+00
-4.789864799950523774896282702684e+03	-2.473957073243324860691016997549e-04	2.974104279299089699170610678891e-04	0.000000000000000000000000000000e+00
-4.789764799950523411098401993513e+03	-2.469664393756546135957896659363e-04	2.981459342020475740235585515592e-04	0.000000000000000000000000000000e+00
-4.789664799950523047300521284342e+03	-2.465375094630074402808628253325e-04	2.988805512394946545251528391418e-04	0.000000000000000000000000000000e+00
-4.789564799950522683502640575171e+03	-2.461089197522694995041991905538e-04	2.996142697034319185220296866135e-04	0.000000000000000000000000000000e+00
-4.789464799950522319704759865999e+03	-2.456806723864550187109989654033e-04	3.003470802539357832096345024553e-04	0.000000000000000000000000000000e+00
-4.789364799950521955906879156828e+03	-2.452527694856811765061754826434e-04	3.010789735501284052412995784209e-04	0.000000000000000000000000000000e+00
-4.789264799950521592108998447657e+03	-2.448252131471356307992892631376e-04	3.018099402503290895616316902306e-04	0.000000000000000000000000000000e+00
-4.789164799950521228311117738485e+03	-2.443980054450450769415459362222e-04	3.025399710122057524500083225405e-04	0.000000000000000000000000000000e+00
-4.789064799950520864513237029314e+03	-2.439711484306439684931200329032e-04	3.032690564929266556146170152886e-04	0.000000000000000000000000000000e+00
-4.788964799950520500715356320143e+03	-2.435446441321439698269452067692e-04	3.039971873493121402864947100397e-04	0.000000000000000000000000000000e+00
-4.788864799950520136917475610971e+03	-2.431184945547040592538079462059e-04	3.047243542379865239438929691573e-04	0.000000000000000000000000000000e+00
-4.788764799950519773119594901800e+03	-2.426927016804009845131473444013e-04	3.054505478155303222972949406255e-04	0.000000000000000000000000000000e+00
-4.788664799950519409321714192629e+03	-2.422672674682005314154842334773e-04	3.061757587386324712744323228719e-04	0.000000000000000000000000000000e+00
-4.788564799950519045523833483458e+03	-2.418421938539291719556106885491e-04	3.068999776642427116356282024157e-04	0.000000000000000000000000000000e+00
-4.788464799950518681725952774286e+03	-2.414174827502464171571916473624e-04	3.076231952497240820093571400662e-04	0.000000000000000000000000000000e+00
-4.788364799950518317928072065115e+03	-2.409931360466176307032898362692e-04	3.083454021530056829783483784979e-04	0.000000000000000000000000000000e+00
-4.788264799950517954130191355944e+03	-2.405691556092875472983028117824e-04	3.090665890327354411656890498250e-04	0.000000000000000000000000000000e+00
-4.788164799950517590332310646772e+03	-2.401455432812542247107689963315e-04	3.097867465484330359512532560018e-04	0.000000000000000000000000000000e+00
-4.788064799950517226534429937601e+03	-2.397223008822437005475858295966e-04	3.105058653606429888184570220488e-04	0.000000000000000000000000000000e+00
-4.787964799950516862736549228430e+03	-2.392994302086851369192055383195e-04	3.112239361310879153313391221047e-04	0.000000000000000000000000000000e+00
-4.787864799950516498938668519258e+03	-2.388769330336865885210800852789e-04	3.119409495228217771116419054778e-04	0.000000000000000000000000000000e+00
-4.787764799950516135140787810087e+03	-2.384548111070113128161923610193e-04	3.126568962003832964462179955234e-04	0.000000000000000000000000000000e+00
-4.787664799950515771342907100916e+03	-2.380330661550547036338365547437e-04	3.133717668299495877348714856225e-04	0.000000000000000000000000000000e+00
-4.787564799950515407545026391745e+03	-2.376116998808217397644304558213e-04	3.140855520794898431483077594351e-04	0.000000000000000000000000000000e+00
-4.787464799950515043747145682573e+03	-2.371907139639051382857398708737e-04	3.147982426189191267063005597038e-04	0.000000000000000000000000000000e+00
-4.787364799950514679949264973402e+03	-2.367701100604639686750263471993e-04	3.155098291202521141457504327832e-04	0.000000000000000000000000000000e+00
-4.787264799950514316151384264231e+03	-2.363498898032028361273354510885e-04	3.162203022577573206797207916452e-04	0.000000000000000000000000000000e+00
-4.787164799950513952353503555059e+03	-2.359300548013517967102514738542e-04	3.169296527081110577059308575087e-04	0.000000000000000000000000000000e+00
-4.787064799950513588555622845888e+03	-2.355106066406466790944668199259e-04	3.176378711505517147759003471208e-04	0.000000000000000000000000000000e+00
-4.786964799950513224757742136717e+03	-2.350915468833101381208178226601e-04	3.183449482670340415640941600373e-04	0.000000000000000000000000000000e+00
-4.786864799950512860959861427546e+03	-2.346728770680331691532438664893e-04	3.190508747423835382572843144544e-04	0.000000000000000000000000000000e+00
-4.786764799950512497161980718374e+03	-2.342545987099573271631586246500e-04	3.197556412644509001540205073155e-04	0.000000000000000000000000000000e+00
-4.786664799950512133364100009203e+03	-2.338367133006574065997446032483e-04	3.204592385242667333146437957936e-04	0.000000000000000000000000000000e+00
-4.786564799950511769566219300032e+03	-2.334192223081248530967141130432e-04	3.211616572161960533708657816732e-04	0.000000000000000000000000000000e+00
-4.786464799950511405768338590860e+03	-2.330021271767515817548849232921e-04	3.218628880380932180162167899340e-04	0.000000000000000000000000000000e+00
-4.786364799950511041970457881689e+03	-2.325854293273146085763852797257e-04	3.225629216914565342358423016833e-04	0.000000000000000000000000000000e+00
-4.786264799950510678172577172518e+03	-2.321691301569610342645649803117e-04	3.232617488815834076373856298403e-04	0.000000000000000000000000000000e+00
-4.786164799950510314374696463346e+03	-2.317532310391938140704815030091e-04	3.239593603177251123111102248942e-04	0.000000000000000000000000000000e+00
-4.786064799950509950576815754175e+03	-2.313377333238579884253094398616e-04	3.246557467132419943708909748636e-04	0.000000000000000000000000000000e+00
-4.785964799950509586778935045004e+03	-2.309226383371275640940534223944e-04	3.253508987857585128648796324313e-04	0.000000000000000000000000000000e+00
-4.785864799950509222981054335833e+03	-2.305079473814929916404559140375e-04	3.260448072573184433164961149032e-04	0.000000000000000000000000000000e+00
-4.785764799950508859183173626661e+03	-2.300936617357492120980455574397e-04	3.267374628545400812654198041685e-04	0.000000000000000000000000000000e+00
-4.785664799950508495385292917490e+03	-2.296797826549842728473260766719e-04	3.274288563087716626490153437601e-04	0.000000000000000000000000000000e+00
-4.785564799950508131587412208319e+03	-2.292663113705685940142686707333e-04	3.281189783562466215534325630898e-04	0.000000000000000000000000000000e+00
-4.785464799950507767789531499147e+03	-2.288532490901448040749449619469e-04	3.288078197382390648051408987840e-04	0.000000000000000000000000000000e+00
-4.785364799950507403991650789976e+03	-2.284405969976181446663004992459e-04	3.294953712012191923523551917441e-04	0.000000000000000000000000000000e+00
-4.785264799950507040193770080805e+03	-2.280283562531474446030688163489e-04	3.301816234970088260666787327580e-04	0.000000000000000000000000000000e+00
-4.785164799950506676395889371634e+03	-2.276165279931368799412605419263e-04	3.308665673829371011750721809364e-04	0.000000000000000000000000000000e+00
-4.785064799950506312598008662462e+03	-2.272051133302280050921956311427e-04	3.315501936219957782210621122232e-04	0.000000000000000000000000000000e+00
-4.784964799950505948800127953291e+03	-2.267941133532926784033278977404e-04	3.322324929829952055472530592084e-04	0.000000000000000000000000000000e+00
-4.784864799950505585002247244120e+03	-2.263835291274264214199385403248e-04	3.329134562407197396767533081885e-04	0.000000000000000000000000000000e+00
-4.784764799950505221204366534948e+03	-2.259733616939424286681331599524e-04	3.335930741760836535855783147042e-04	0.000000000000000000000000000000e+00
-4.784664799950504857406485825777e+03	-2.255636120703661466439793326089e-04	3.342713375762866655042937491515e-04	0.000000000000000000000000000000e+00
-4.784564799950504493608605116606e+03	-2.251542812504304491138390487137e-04	3.349482372349699556106361608698e-04	0.000000000000000000000000000000e+00
-4.784464799950504129810724407434e+03	-2.247453702040714900410589560664e-04	3.356237639523717490412646480280e-04	0.000000000000000000000000000000e+00
-4.784364799950503766012843698263e+03	-2.243368798774250172985839091311e-04	3.362979085354831699540556488870e-04	0.000000000000000000000000000000e+00
-4.784264799950503402214962989092e+03	-2.239288111928234182180369460369e-04	3.369706617982041498005063573373e-04	0.000000000000000000000000000000e+00
-4.784164799950503038417082279921e+03	-2.235211650487932530297768840555e-04	3.376420145614992271779208898863e-04	0.000000000000000000000000000000e+00
-4.784064799950502674619201570749e+03	-2.231139423200534930343680306564e-04	3.383119576535533476815964526452e-04	0.000000000000000000000000000000e+00
-4.783964799950502310821320861578e+03	-2.227071438575142737700818251767e-04	3.389804819099277721772267568667e-04	0.000000000000000000000000000000e+00
-4.783864799950501947023440152407e+03	-2.223007704882762715966476596563e-04	3.396475781737159850733054344829e-04	0.000000000000000000000000000000e+00
-4.783764799950501583225559443235e+03	-2.218948230156306765901985667000e-04	3.403132372956995483834208293672e-04	0.000000000000000000000000000000e+00
-4.783664799950501219427678734064e+03	-2.214893022190598430645747107803e-04	3.409774501345038473683335400466e-04	0.000000000000000000000000000000e+00
-4.783564799950500855629798024893e+03	-2.210842088542383737734958737420e-04	3.416402075567541614387057080648e-04	0.000000000000000000000000000000e+00
-4.783464799950500491831917315722e+03	-2.206795436530350172643633044345e-04	3.423015004372313555870699364192e-04	0.000000000000000000000000000000e+00
-4.783364799950500128034036606550e+03	-2.202753073235149447028219382716e-04	3.429613196590278428703413293732e-04	0.000000000000000000000000000000e+00
-4.783264799950499764236155897379e+03	-2.198715005499427856388433566437e-04	3.436196561137033842620036594440e-04	0.000000000000000000000000000000e+00
-4.783164799950499400438275188208e+03	-2.194681239927862600840036133576e-04	3.442765007014408885042955343891e-04	0.000000000000000000000000000000e+00
-4.783064799950499036640394479036e+03	-2.190651782887202984797386795535e-04	3.449318443312022661705051884695e-04	0.000000000000000000000000000000e+00
-4.782964799950498672842513769865e+03	-2.186626640506318392919576920619e-04	3.455856779208842295171566494361e-04	0.000000000000000000000000000000e+00
-4.782864799950498309044633060694e+03	-2.182605818676253042320140052013e-04	3.462379923974739839159786569667e-04	0.000000000000000000000000000000e+00
-4.782764799950497945246752351522e+03	-2.178589323050284800534909246394e-04	3.468887786972049734959822053781e-04	0.000000000000000000000000000000e+00
-4.782664799950497581448871642351e+03	-2.174577159043991863955624932458e-04	3.475380277657126267855380863381e-04	0.000000000000000000000000000000e+00
-4.782564799950497217650990933180e+03	-2.170569331835324857274405196961e-04	3.481857305581899939342371830264e-04	0.000000000000000000000000000000e+00
-4.782464799950496853853110224009e+03	-2.166565846364684353939078498286e-04	3.488318780395433839347507642970e-04	0.000000000000000000000000000000e+00
-4.782364799950496490055229514837e+03	-2.162566707335005443922637535792e-04	3.494764611845480560547994031140e-04	0.000000000000000000000000000000e+00
-4.782264799950496126257348805666e+03	-2.158571919211847451453012425304e-04	3.501194709780035860084701493378e-04	0.000000000000000000000000000000e+00
-4.782164799950495762459468096495e+03	-2.154581486223490429006421909008e-04	3.507608984148894489679681996108e-04	0.000000000000000000000000000000e+00
-4.782064799950495398661587387323e+03	-2.150595412361036530210500750115e-04	3.514007345005205483652599429689e-04	0.000000000000000000000000000000e+00
-4.781964799950495034863706678152e+03	-2.146613701378519243213177647434e-04	3.520389702507025820633901336265e-04	0.000000000000000000000000000000e+00
-4.781864799950494671065825968981e+03	-2.142636356793016960860243091957e-04	3.526755966918873543176904394869e-04	0.000000000000000000000000000000e+00
-4.781764799950494307267945259809e+03	-2.138663381884773056085952136485e-04	3.533106048613280877369879906524e-04	0.000000000000000000000000000000e+00
-4.781664799950493943470064550638e+03	-2.134694779697323004617748321010e-04	3.539439858072346268245966793842e-04	0.000000000000000000000000000000e+00
-4.781564799950493579672183841467e+03	-2.130730553037625573439134418763e-04	3.545757305889286957294170843369e-04	0.000000000000000000000000000000e+00
-4.781464799950493215874303132296e+03	-2.126770704476201869718293702149e-04	3.552058302769988849464932734179e-04	0.000000000000000000000000000000e+00
-4.781364799950492852076422423124e+03	-2.122815236347279268646487393468e-04	3.558342759534558006478954794716e-04	0.000000000000000000000000000000e+00
-4.781264799950492488278541713953e+03	-2.118864150748942388590573271401e-04	3.564610587118869429630596545877e-04	0.000000000000000000000000000000e+00
-4.781164799950492124480661004782e+03	-2.114917449543288945155300462275e-04	3.570861696576115842591270244100e-04	0.000000000000000000000000000000e+00
-4.781064799950491760682780295610e+03	-2.110975134356592110458639144355e-04	3.577095999078356474212836424442e-04	0.000000000000000000000000000000e+00
-4.780964799950491396884899586439e+03	-2.107037206579469648670688286529e-04	3.583313405918063130825568229909e-04	0.000000000000000000000000000000e+00
-4.780864799950491033087018877268e+03	-2.103103667367057930462359571777e-04	3.589513828509667352738288226277e-04	0.000000000000000000000000000000e+00
-4.780764799950490669289138168097e+03	-2.099174517639192181616553112278e-04	3.595697178391106486536332731418e-04	0.000000000000000000000000000000e+00
-4.780664799950490305491257458925e+03	-2.095249758080593507902911198926e-04	3.601863367225366504772998688111e-04	0.000000000000000000000000000000e+00
-4.780564799950489941693376749754e+03	-2.091329389141061340963434478368e-04	3.608012306802027536166421750607e-04	0.000000000000000000000000000000e+00
-4.780464799950489577895496040583e+03	-2.087413411035672118360589921693e-04	3.614143909038805058987764429190e-04	0.000000000000000000000000000000e+00
-4.780364799950489214097615331411e+03	-2.083501823744983384636281220637e-04	3.620258085983092178651576720227e-04	0.000000000000000000000000000000e+00
-4.780264799950488850299734622240e+03	-2.079594627015245210735483460951e-04	3.626354749813500279002898007974e-04	0.000000000000000000000000000000e+00
-4.780164799950488486501853913069e+03	-2.075691820358615679188024616408e-04	3.632433812841399131503272723620e-04	0.000000000000000000000000000000e+00
-4.780064799950488122703973203897e+03	-2.071793403053385042907746926844e-04	3.638495187512453751810248547827e-04	0.000000000000000000000000000000e+00
-4.779964799950487758906092494726e+03	-2.067899374144202865547642611332e-04	3.644538786408163424761219584269e-04	0.000000000000000000000000000000e+00
-4.779864799950487395108211785555e+03	-2.064009732442314106522912586783e-04	3.650564522247396392548579591164e-04	0.000000000000000000000000000000e+00
-4.779764799950487031310331076384e+03	-2.060124476525798187589999521663e-04	3.656572307887926711299220183804e-04	0.000000000000000000000000000000e+00
-4.779664799950486667512450367212e+03	-2.056243604739817275144087016514e-04	3.662562056327966228744252852323e-04	0.000000000000000000000000000000e+00
-4.779564799950486303714569658041e+03	-2.052367115196867815123116240983e-04	3.668533680707697646090903464966e-04	0.000000000000000000000000000000e+00
-4.779464799950485939916688948870e+03	-2.048495005777039928377553090755e-04	3.674487094310807037793320528607e-04	0.000000000000000000000000000000e+00
-4.779364799950485576118808239698e+03	-2.044627274128281684949931529260e-04	3.680422210566011492413607264496e-04	0.000000000000000000000000000000e+00
-4.779264799950485212320927530527e+03	-2.040763917666669883567431842408e-04	3.686338943048589463988284897766e-04	0.000000000000000000000000000000e+00
-4.779164799950484848523046821356e+03	-2.036904933576686523195864442215e-04	3.692237205481907870788238490434e-04	0.000000000000000000000000000000e+00
-4.779064799950484484725166112185e+03	-2.033050318811501779806688583463e-04	3.698116911738947567775404046131e-04	0.000000000000000000000000000000e+00
-4.778964799950484120927285403013e+03	-2.029200070093262404154893507879e-04	3.703977975843827192756196886592e-04	0.000000000000000000000000000000e+00
-4.778864799950483757129404693842e+03	-2.025354183913386353719371379967e-04	3.709820311973327012534940028132e-04	0.000000000000000000000000000000e+00
-4.778764799950483393331523984671e+03	-2.021512656532863387755238893106e-04	3.715643834458410058561861344373e-04	0.000000000000000000000000000000e+00
-4.778664799950483029533643275499e+03	-2.017675483982561625458107545938e-04	3.721448457785742178378918243453e-04	0.000000000000000000000000000000e+00
-4.778564799950482665735762566328e+03	-2.013842662063540067240302589013e-04	3.727234096599210460762363616993e-04	0.000000000000000000000000000000e+00
-4.778464799950482301937881857157e+03	-2.010014186347366808068487520345e-04	3.733000665701440034562053060796e-04	0.000000000000000000000000000000e+00
-4.778364799950481938140001147985e+03	-2.006190052176444027064866615362e-04	3.738748080055308699136407124541e-04	0.000000000000000000000000000000e+00
-4.778264799950481574342120438814e+03	-2.002370254664337856018163641636e-04	3.744476254785461012686287318729e-04	0.000000000000000000000000000000e+00
-4.778164799950481210544239729643e+03	-1.998554788696115295208721729381e-04	3.750185105179820754285613393364e-04	0.000000000000000000000000000000e+00
-4.778064799950480846746359020472e+03	-1.994743648928685466042293183975e-04	3.755874546691100133305463160127e-04	0.000000000000000000000000000000e+00
-4.777964799950480482948478311300e+03	-1.990936829791148995200122939764e-04	3.761544494938307914635999829045e-04	0.000000000000000000000000000000e+00
-4.777864799950480119150597602129e+03	-1.987134325485151464547178834508e-04	3.767194865708258086009485587908e-04	0.000000000000000000000000000000e+00
-4.777764799950479755352716892958e+03	-1.983336129985243637303959918228e-04	3.772825574957072562211346511418e-04	0.000000000000000000000000000000e+00
-4.777664799950479391554836183786e+03	-1.979542237039247647330253432330e-04	3.778436538811685515594496198588e-04	0.000000000000000000000000000000e+00
-4.777564799950479027756955474615e+03	-1.975752640168628880470297337624e-04	3.784027673571343911886055710880e-04	0.000000000000000000000000000000e+00
-4.777464799950478663959074765444e+03	-1.971967332668873276908805269869e-04	3.789598895709107503892987267591e-04	0.000000000000000000000000000000e+00
-4.777364799950478300161194056273e+03	-1.968186307609872222942198893847e-04	3.795150121873345572601210484720e-04	0.000000000000000000000000000000e+00
-4.777264799950477936363313347101e+03	-1.964409557836311237457443956700e-04	3.800681268889233126173632371092e-04	0.000000000000000000000000000000e+00
-4.777164799950477572565432637930e+03	-1.960637075968065705725007497051e-04	3.806192253760244388442746110712e-04	0.000000000000000000000000000000e+00
-4.777064799950477208767551928759e+03	-1.956868854400602576303763724397e-04	3.811682993669643034796712388612e-04	0.000000000000000000000000000000e+00
-4.776964799950476844969671219587e+03	-1.953104885305387478956762326021e-04	3.817153405981972970166526959446e-04	0.000000000000000000000000000000e+00
-4.776864799950476481171790510416e+03	-1.949345160630298076729488565562e-04	3.822603408244545854406670759573e-04	0.000000000000000000000000000000e+00
-4.776764799950476117373909801245e+03	-1.945589672100043110089528930473e-04	3.828032918188925375069242562631e-04	0.000000000000000000000000000000e+00
-4.776664799950475753576029092073e+03	-1.941838411216587404178185449766e-04	3.833441853732410978077005392350e-04	0.000000000000000000000000000000e+00
-4.776564799950475389778148382902e+03	-1.938091369259582026022409317889e-04	3.838830132979518345789915478861e-04	0.000000000000000000000000000000e+00
-4.776464799950475025980267673731e+03	-1.934348537286802031161941917148e-04	3.844197674223459875071651214995e-04	0.000000000000000000000000000000e+00
-4.776364799950474662182386964560e+03	-1.930609906134588004984059539382e-04	3.849544395947619734345279685073e-04	0.000000000000000000000000000000e+00
-4.776264799950474298384506255388e+03	-1.926875466418295193473525506178e-04	3.854870216827028920648923193681e-04	0.000000000000000000000000000000e+00
-4.776164799950473934586625546217e+03	-1.923145208532746970771232231101e-04	3.860175055729836521983822095194e-04	0.000000000000000000000000000000e+00
-4.776064799950473570788744837046e+03	-1.919419122652695354046964437700e-04	3.865458831718780437561311380534e-04	0.000000000000000000000000000000e+00
-4.775964799950473206990864127874e+03	-1.915697198733286126231395440911e-04	3.870721464052654845443279807427e-04	0.000000000000000000000000000000e+00
-4.775864799950472843192983418703e+03	-1.911979426510531548163290826992e-04	3.875962872187774959677197816887e-04	0.000000000000000000000000000000e+00
-4.775764799950472479395102709532e+03	-1.908265795501786594393772711342e-04	3.881182975779439619026800478707e-04	0.000000000000000000000000000000e+00
-4.775664799950472115597222000360e+03	-1.904556295006232778405791394860e-04	3.886381694683391707298425465922e-04	0.000000000000000000000000000000e+00
-4.775564799950471751799341291189e+03	-1.900850914105367398844459447815e-04	3.891558948957276405263006058277e-04	0.000000000000000000000000000000e+00
-4.775464799950471388001460582018e+03	-1.897149641663497393606618857120e-04	3.896714658862095647870460446427e-04	0.000000000000000000000000000000e+00
-4.775364799950471024203579872847e+03	-1.893452466328240783345615572131e-04	3.901848744863662581464081036131e-04	0.000000000000000000000000000000e+00
-4.775264799950470660405699163675e+03	-1.889759376531032451784763992464e-04	3.906961127634049515781888839427e-04	0.000000000000000000000000000000e+00
-4.775164799950470296607818454504e+03	-1.886070360487636431243846368844e-04	3.912051728053037502261246594060e-04	0.000000000000000000000000000000e+00
-4.775064799950469932809937745333e+03	-1.882385406198663338125931510092e-04	3.917120467209561575534781940888e-04	0.000000000000000000000000000000e+00
-4.774964799950469569012057036161e+03	-1.878704501450094313617228403146e-04	3.922167266403151116016534416531e-04	0.000000000000000000000000000000e+00
-4.774864799950469205214176326990e+03	-1.875027633813810385397802260599e-04	3.927192047145372380892447417011e-04	0.000000000000000000000000000000e+00
-4.774764799950468841416295617819e+03	-1.871354790648126708262066753008e-04	3.932194731161263445695652762879e-04	0.000000000000000000000000000000e+00
-4.774664799950468477618414908648e+03	-1.867685959098333581002854275610e-04	3.937175240390770230083927749831e-04	0.000000000000000000000000000000e+00
-4.774564799950468113820534199476e+03	-1.864021126097243155356891763930e-04	3.942133496990177102606289771813e-04	0.000000000000000000000000000000e+00
-4.774464799950467750022653490305e+03	-1.860360278365741023860052694161e-04	3.947069423333536401267418458616e-04	0.000000000000000000000000000000e+00
-4.774364799950467386224772781134e+03	-1.856703402413344312915643996575e-04	3.951982942014094159384474114205e-04	0.000000000000000000000000000000e+00
-4.774264799950467022426892071962e+03	-1.853050484538764383721926032322e-04	3.956873975845713120938484941291e-04	0.000000000000000000000000000000e+00
-4.774164799950466658629011362791e+03	-1.849401510830476851564296847386e-04	3.961742447864294129622475537644e-04	0.000000000000000000000000000000e+00
-4.774064799950466294831130653620e+03	-1.845756467167295670865623247181e-04	3.966588281329193181080905450386e-04	0.000000000000000000000000000000e+00
-4.773964799950465931033249944448e+03	-1.842115339218953454399063662805e-04	3.971411399724634680441504031023e-04	0.000000000000000000000000000000e+00
-4.773864799950465567235369235277e+03	-1.838478112446687755612839687558e-04	3.976211726761124699847105290473e-04	0.000000000000000000000000000000e+00
-4.773764799950465203437488526106e+03	-1.834844772103832500915326919610e-04	3.980989186376858814976620326576e-04	0.000000000000000000000000000000e+00
-4.773664799950464839639607816935e+03	-1.831215303236414842971008232198e-04	3.985743702739128315262751023340e-04	0.000000000000000000000000000000e+00
-4.773564799950464475841727107763e+03	-1.827589690683758790260005078210e-04	3.990475200245722077301013808182e-04	0.000000000000000000000000000000e+00
-4.773464799950464112043846398592e+03	-1.823967919079092360294669372678e-04	3.995183603526326811955504680896e-04	0.000000000000000000000000000000e+00
-4.773364799950463748245965689421e+03	-1.820349972850162593301925895162e-04	3.999868837443921890453801815113e-04	0.000000000000000000000000000000e+00
-4.773264799950463384448084980249e+03	-1.816735836219854631663761512783e-04	4.004530827096175254684040645259e-04	0.000000000000000000000000000000e+00
-4.773164799950463020650204271078e+03	-1.813125493206816762469663073531e-04	4.009169497816830653874609069476e-04	0.000000000000000000000000000000e+00
-4.773064799950462656852323561907e+03	-1.809518927626091152130460848468e-04	4.013784775177096507577101380804e-04	0.000000000000000000000000000000e+00
-4.772964799950462293054442852736e+03	-1.805916123089749730952491280078e-04	4.018376584987029347638409770838e-04	0.000000000000000000000000000000e+00
-4.772864799950461929256562143564e+03	-1.802317063007535769773165279517e-04	4.022944853296912923364125891368e-04	0.000000000000000000000000000000e+00
-4.772764799950461565458681434393e+03	-1.798721730587511961809571436888e-04	4.027489506398637306681942416020e-04	0.000000000000000000000000000000e+00
-4.772664799950461201660800725222e+03	-1.795130108836711757113596688029e-04	4.032010470827072034193105931621e-04	0.000000000000000000000000000000e+00
-4.772564799950460837862920016050e+03	-1.791542180561798286442254379836e-04	4.036507673361435996617352373050e-04	0.000000000000000000000000000000e+00
-4.772464799950460474065039306879e+03	-1.787957928369727892987245398970e-04	4.040981041026664617732411244333e-04	0.000000000000000000000000000000e+00
-4.772364799950460110267158597708e+03	-1.784377334668419085115381728102e-04	4.045430501094775407010251111473e-04	0.000000000000000000000000000000e+00
-4.772264799950459746469277888536e+03	-1.780800381667426910119872429661e-04	4.049855981086227007040290182260e-04	0.000000000000000000000000000000e+00
-4.772164799950459382671397179365e+03	-1.777227051378623020033015178498e-04	4.054257408771275530447175672322e-04	0.000000000000000000000000000000e+00
-4.772064799950459018873516470194e+03	-1.773657325616880887399207100685e-04	4.058634712171329812606390685659e-04	0.000000000000000000000000000000e+00
-4.771964799950458655075635761023e+03	-1.770091186000766984159904282592e-04	4.062987819560299617045739939414e-04	0.000000000000000000000000000000e+00
-4.771864799950458291277755051851e+03	-1.766528613953236839448357464732e-04	4.067316659465943298745749245882e-04	0.000000000000000000000000000000e+00
-4.771764799950457927479874342680e+03	-1.762969590702335976294123920383e-04	4.071621160671210046429202566998e-04	0.000000000000000000000000000000e+00
-4.771664799950457563681993633509e+03	-1.759414097281907624591157368599e-04	4.075901252215579956446334097819e-04	0.000000000000000000000000000000e+00
-4.771564799950457199884112924337e+03	-1.755862114532304499824044707879e-04	4.080156863396398685649157922484e-04	0.000000000000000000000000000000e+00
-4.771464799950456836086232215166e+03	-1.752313623101106544906191420097e-04	4.084387923770209935861452699157e-04	0.000000000000000000000000000000e+00
-4.771364799950456472288351505995e+03	-1.748768603443843821978326280586e-04	4.088594363154084685742228888472e-04	0.000000000000000000000000000000e+00
-4.771264799950456108490470796824e+03	-1.745227035824725367318954738494e-04	4.092776111626944459537247311687e-04	0.000000000000000000000000000000e+00
-4.771164799950455744692590087652e+03	-1.741688900317371569911872875025e-04	4.096933099530883511628365223345e-04	0.000000000000000000000000000000e+00
-4.771064799950455380894709378481e+03	-1.738154176805554139428888760222e-04	4.101065257472485590072019956409e-04	0.000000000000000000000000000000e+00
-4.770964799950455017096828669310e+03	-1.734622844983939597869604387625e-04	4.105172516324136363329022625379e-04	0.000000000000000000000000000000e+00
-4.770864799950454653298947960138e+03	-1.731094884358839005363689400596e-04	4.109254807225335304893265586657e-04	0.000000000000000000000000000000e+00
-4.770764799950454289501067250967e+03	-1.727570274248962564882931003396e-04	4.113312061583999446404136257627e-04	0.000000000000000000000000000000e+00
-4.770664799950453925703186541796e+03	-1.724048993786178834812516935671e-04	4.117344211077766046556758450237e-04	0.000000000000000000000000000000e+00
-4.770564799950453561905305832624e+03	-1.720531021916280988836439602707e-04	4.121351187655290381102457519802e-04	0.000000000000000000000000000000e+00
-4.770464799950453198107425123453e+03	-1.717016337399756057378874540831e-04	4.125332923537540822343794300053e-04	0.000000000000000000000000000000e+00
-4.770364799950452834309544414282e+03	-1.713504918812560945309136917203e-04	4.129289351219087955517650367909e-04	0.000000000000000000000000000000e+00
-4.770264799950452470511663705111e+03	-1.709996744546902786455327971638e-04	4.133220403469390984672882094486e-04	0.000000000000000000000000000000e+00
-4.770164799950452106713782995939e+03	-1.706491792812025261229930128692e-04	4.137126013334079801739284754092e-04	0.000000000000000000000000000000e+00
-4.770064799950451742915902286768e+03	-1.702990041634998980013548930401e-04	4.141006114136234345091125419458e-04	0.000000000000000000000000000000e+00
-4.769964799950451379118021577597e+03	-1.699491468861517558600060517904e-04	4.144860639477656910796554701193e-04	0.000000000000000000000000000000e+00
-4.769864799950451015320140868425e+03	-1.695996052156699385703164661976e-04	4.148689523240143921765932244483e-04	0.000000000000000000000000000000e+00
-4.769764799950450651522260159254e+03	-1.692503769005893456221084614199e-04	4.152492699586750107484944827263e-04	0.000000000000000000000000000000e+00
-4.769664799950450287724379450083e+03	-1.689014596715490625512129385655e-04	4.156270102963051599545551972881e-04	0.000000000000000000000000000000e+00
-4.769564799950449923926498740911e+03	-1.685528512413740555731661574512e-04	4.160021668098403064064982892489e-04	0.000000000000000000000000000000e+00
-4.769464799950449560128618031740e+03	-1.682045493051572727927212014265e-04	4.163747330007191581498215970925e-04	0.000000000000000000000000000000e+00
-4.769364799950449196330737322569e+03	-1.678565515403422875144456849483e-04	4.167447023990085647540682067813e-04	0.000000000000000000000000000000e+00
-4.769264799950448832532856613398e+03	-1.675088556068065107594600160468e-04	4.171120685635278753020105391158e-04	0.000000000000000000000000000000e+00
-4.769164799950448468734975904226e+03	-1.671614591469448103579903408544e-04	4.174768250819733505889430613678e-04	0.000000000000000000000000000000e+00
-4.769064799950448104937095195055e+03	-1.668143597857536721430077308881e-04	4.178389655710414369096938891346e-04	0.000000000000000000000000000000e+00
-4.768964799950447741139214485884e+03	-1.664675551309157948247363645322e-04	4.181984836765521482658536367438e-04	0.000000000000000000000000000000e+00
-4.768864799950447377341333776712e+03	-1.661210427728853353864651998251e-04	4.185553730735718522618094006305e-04	0.000000000000000000000000000000e+00
-4.768764799950447013543453067541e+03	-1.657748202849734797410113928962e-04	4.189096274665355681098011242369e-04	0.000000000000000000000000000000e+00
-4.768664799950446649745572358370e+03	-1.654288852234345554882699591559e-04	4.192612405893689393743262172620e-04	0.000000000000000000000000000000e+00
-4.768564799950446285947691649199e+03	-1.650832351275527409839583015128e-04	4.196102062056095561952406836070e-04	0.000000000000000000000000000000e+00
-4.768464799950445922149810940027e+03	-1.647378675197290725639581721040e-04	4.199565181085280064603171279458e-04	0.000000000000000000000000000000e+00
-4.768364799950445558351930230856e+03	-1.643927799055691293950154374670e-04	4.203001701212484932969337680930e-04	0.000000000000000000000000000000e+00
-4.768264799950445194554049521685e+03	-1.640479697739710164810372772237e-04	4.206411560968689646727858288955e-04	0.000000000000000000000000000000e+00
-4.768164799950444830756168812513e+03	-1.637034345972139981906928740685e-04	4.209794699185805924752934448207e-04	0.000000000000000000000000000000e+00
-4.768064799950444466958288103342e+03	-1.633591718310475925709374100947e-04	4.213151054997872515910095625458e-04	0.000000000000000000000000000000e+00
-4.767964799950444103160407394171e+03	-1.630151789147809638161334966355e-04	4.216480567842240232030726065915e-04	0.000000000000000000000000000000e+00
-4.767864799950443739362526684999e+03	-1.626714532713730194685847196823e-04	4.219783177460755354583332721319e-04	0.000000000000000000000000000000e+00
-4.767764799950443375564645975828e+03	-1.623279923075228870898295552294e-04	4.223058823900939246637209478763e-04	0.000000000000000000000000000000e+00
-4.767664799950443011766765266657e+03	-1.619847934137608246128042788214e-04	4.226307447517159291208721505484e-04	0.000000000000000000000000000000e+00
-4.767564799950442647968884557486e+03	-1.616418539645396999001464299894e-04	4.229528988971800371708675836402e-04	0.000000000000000000000000000000e+00
-4.767464799950442284171003848314e+03	-1.612991713183268497732586466142e-04	4.232723389236427678772312077626e-04	0.000000000000000000000000000000e+00
-4.767364799950441920373123139143e+03	-1.609567428176964811424587420419e-04	4.235890589592945180280603167944e-04	0.000000000000000000000000000000e+00
-4.767264799950441556575242429972e+03	-1.606145657894224787129444642630e-04	4.239030531634753007179383654801e-04	0.000000000000000000000000000000e+00
-4.767164799950441192777361720800e+03	-1.602726375445717005817358735698e-04	4.242143157267893997276753115244e-04	0.000000000000000000000000000000e+00
-4.767064799950440828979481011629e+03	-1.599309553785977888306496508264e-04	4.245228408712201323242652062362e-04	0.000000000000000000000000000000e+00
-4.766964799950440465181600302458e+03	-1.595895165714353053799251513922e-04	4.248286228502436904889971724941e-04	0.000000000000000000000000000000e+00
-4.766864799950440101383719593287e+03	-1.592483183875945454682082624842e-04	4.251316559489428737253491341619e-04	0.000000000000000000000000000000e+00
-4.766764799950439737585838884115e+03	-1.589073580762565679729697576406e-04	4.254319344841199002950349328245e-04	0.000000000000000000000000000000e+00
-4.766664799950439373787958174944e+03	-1.585666328713688491471728303495e-04	4.257294528044091100338341959741e-04	0.000000000000000000000000000000e+00
-4.766564799950439009990077465773e+03	-1.582261399917413158267009976043e-04	4.260242052903890166461187138935e-04	0.000000000000000000000000000000e+00
-4.766464799950438646192196756601e+03	-1.578858766411428394237093097985e-04	4.263161863546937636881839495118e-04	0.000000000000000000000000000000e+00
-4.766364799950438282394316047430e+03	-1.575458400083982720210618033718e-04	4.266053904421244179212546754343e-04	0.000000000000000000000000000000e+00
-4.766264799950437918596435338259e+03	-1.572060272674857264122577626964e-04	4.268918120297592326724267497440e-04	0.000000000000000000000000000000e+00
-4.766164799950437554798554629087e+03	-1.568664355776345066626614732641e-04	4.271754456270639654057175160773e-04	0.000000000000000000000000000000e+00
-4.766064799950437191000673919916e+03	-1.565270620834233910364380326641e-04	4.274562857760012737212695910216e-04	0.000000000000000000000000000000e+00
-4.765964799950436827202793210745e+03	-1.561879039148793486043581557610e-04	4.277343270511398403040115301366e-04	0.000000000000000000000000000000e+00
-4.765864799950436463404912501574e+03	-1.558489581875767437425805983509e-04	4.280095640597629015611236269478e-04	0.000000000000000000000000000000e+00
-4.765764799950436099607031792402e+03	-1.555102220027369201021949507435e-04	4.282819914419762883685260934641e-04	0.000000000000000000000000000000e+00
-4.765664799950435735809151083231e+03	-1.551716924473282724697420498217e-04	4.285516038708158162960637493910e-04	0.000000000000000000000000000000e+00
-4.765564799950435372011270374060e+03	-1.548333665941667252035490731643e-04	4.288183960523544589922562142448e-04	0.000000000000000000000000000000e+00
-4.765464799950435008213389664888e+03	-1.544952415020166714559879395097e-04	4.290823627258086542073101110617e-04	0.000000000000000000000000000000e+00
-4.765364799950434644415508955717e+03	-1.541573142156922647614397670068e-04	4.293434986636443929756967730071e-04	0.000000000000000000000000000000e+00
-4.765264799950434280617628246546e+03	-1.538195817661592527253455742198e-04	4.296017986716825498572092101313e-04	0.000000000000000000000000000000e+00
-4.765164799950433916819747537374e+03	-1.534820411706371630789630389202e-04	4.298572575892037794971500819230e-04	0.000000000000000000000000000000e+00
-4.765064799950433553021866828203e+03	-1.531446894327018963099379389448e-04	4.301098702890529252955420513871e-04	0.000000000000000000000000000000e+00
-4.764964799950433189223986119032e+03	-1.528075235423888061838532115289e-04	4.303596316777428317651432720936e-04	0.000000000000000000000000000000e+00
-4.764864799950432825426105409861e+03	-1.524705404762961868415926947051e-04	4.306065366955576689984852567505e-04	0.000000000000000000000000000000e+00
-4.764764799950432461628224700689e+03	-1.521337371976891122624109264905e-04	4.308505803166556608237158787489e-04	0.000000000000000000000000000000e+00
-4.764664799950432097830343991518e+03	-1.517971106566037636179805625503e-04	4.310917575491713250694647552308e-04	0.000000000000000000000000000000e+00
-4.764564799950431734032463282347e+03	-1.514606577899521089921458516514e-04	4.313300634353171717286223874055e-04	0.000000000000000000000000000000e+00
-4.764464799950431370234582573175e+03	-1.511243755216270980967080417301e-04	4.315654930514849132311416823882e-04	0.000000000000000000000000000000e+00
-4.764364799950431006436701864004e+03	-1.507882607626081009326995951980e-04	4.317980415083458073551014866354e-04	0.000000000000000000000000000000e+00
-4.764264799950430642638821154833e+03	-1.504523104110669427628532712760e-04	4.320277039509510543478787436555e-04	0.000000000000000000000000000000e+00
-4.764164799950430278840940445662e+03	-1.501165213524741559245057054284e-04	4.322544755588310014249309176648e-04	0.000000000000000000000000000000e+00
-4.764064799950429915043059736490e+03	-1.497808904597058279536958558253e-04	4.324783515460942930584697929675e-04	0.000000000000000000000000000000e+00
-4.763964799950429551245179027319e+03	-1.494454145931506665496979469054e-04	4.326993271615260996942886606575e-04	0.000000000000000000000000000000e+00
-4.763864799950429187447298318148e+03	-1.491100906008175795355863435532e-04	4.329173976886860754180463839447e-04	0.000000000000000000000000000000e+00
-4.763764799950428823649417608976e+03	-1.487749153184436071845064830654e-04	4.331325584460056108901393479016e-04	0.000000000000000000000000000000e+00
-4.763664799950428459851536899805e+03	-1.484398855696022882268148013196e-04	4.333448047868844357592699179094e-04	0.000000000000000000000000000000e+00
-4.763564799950428096053656190634e+03	-1.481049981658123511178704045932e-04	4.335541320997869500254717767262e-04	0.000000000000000000000000000000e+00
-4.763464799950427732255775481462e+03	-1.477702499066468118816414234473e-04	4.337605358083376880413972731532e-04	0.000000000000000000000000000000e+00
-4.763364799950427368457894772291e+03	-1.474356375798425598452889850876e-04	4.339640113714163488327357764973e-04	0.000000000000000000000000000000e+00
-4.763264799950427004660014063120e+03	-1.471011579614101331091313706878e-04	4.341645542832522843175457882836e-04	0.000000000000000000000000000000e+00
-4.763164799950426640862133353949e+03	-1.467668078157440632227487276040e-04	4.343621600735182827941749383882e-04	0.000000000000000000000000000000e+00
-4.763064799950426277064252644777e+03	-1.464325838957335451217395272394e-04	4.345568243074240813786368597960e-04	0.000000000000000000000000000000e+00
-4.762964799950425913266371935606e+03	-1.460984829428733510099658321479e-04	4.347485425858087942398155778534e-04	0.000000000000000000000000000000e+00
-4.762864799950425549468491226435e+03	-1.457645016873753947631020544407e-04	4.349373105452332866245612752465e-04	0.000000000000000000000000000000e+00
-4.762764799950425185670610517263e+03	-1.454306368482803234372380263295e-04	4.351231238580716815210480685749e-04	0.000000000000000000000000000000e+00
-4.762664799950424821872729808092e+03	-1.450968851335698406139484983868e-04	4.353059782326023242210455421741e-04	0.000000000000000000000000000000e+00
-4.762564799950424458074849098921e+03	-1.447632432402790839554712620796e-04	4.354858694130981505709954149097e-04	0.000000000000000000000000000000e+00
-4.762464799950424094276968389750e+03	-1.444297078546095990710801393320e-04	4.356627931799166215422192127704e-04	0.000000000000000000000000000000e+00
-4.762364799950423730479087680578e+03	-1.440962756520425031188381570502e-04	4.358367453495887362292793287821e-04	0.000000000000000000000000000000e+00
-4.762264799950423366681206971407e+03	-1.437629432974521905084369644001e-04	4.360077217749078822180142100962e-04	0.000000000000000000000000000000e+00
-4.762164799950423002883326262236e+03	-1.434297074452201741293078107731e-04	4.361757183450178185918355566741e-04	0.000000000000000000000000000000e+00
-4.762064799950422639085445553064e+03	-1.430965647393495228899273907786e-04	4.363407309854999542066134043949e-04	0.000000000000000000000000000000e+00
-4.761964799950422275287564843893e+03	-1.427635118135794618874495620631e-04	4.365027556584604633352353353359e-04	0.000000000000000000000000000000e+00
-4.761864799950421911489684134722e+03	-1.424305452915004333632603694682e-04	4.366617883626163171099932025498e-04	0.000000000000000000000000000000e+00
-4.761764799950421547691803425550e+03	-1.420976617866694558141305027021e-04	4.368178251333810439144267334655e-04	0.000000000000000000000000000000e+00
-4.761664799950421183893922716379e+03	-1.417648579027258354690738118009e-04	4.369708620429497308336463934353e-04	0.000000000000000000000000000000e+00
-4.761564799950420820096042007208e+03	-1.414321302335072843420205046527e-04	4.371208952003834830035700065309e-04	0.000000000000000000000000000000e+00
-4.761464799950420456298161298037e+03	-1.410994753631662822299791537617e-04	4.372679207516932324388558850359e-04	0.000000000000000000000000000000e+00
-4.761364799950420092500280588865e+03	-1.407668898662868452870133850752e-04	4.374119348799230047597497161860e-04	0.000000000000000000000000000000e+00
-4.761264799950419728702399879694e+03	-1.404343703080015656487616881876e-04	4.375529338052324811875193333321e-04	0.000000000000000000000000000000e+00
-4.761164799950419364904519170523e+03	-1.401019132441091389479348450209e-04	4.376909137849790184388032443508e-04	0.000000000000000000000000000000e+00
[truncated: 84,862 more rows]
