# Supplementary material for: Light-wave-controlled Haldane model in monolayer hexagonal boron nitride
Source: Nature. 2024 Apr 15;628(8009):752–7. doi: 10.1038/s41586-024-07244-z (PMC11041748; doi:10.1038/s41586-024-07244-z)
Supplement: Supplementary file 1 — This zipped file contains source data files for Supplementary Figs. 1–4 and Extended Data Figs 2–5, 7, 8, 11 and 10. [file 41586_2024_7244_MOESM1_ESM.zip › Data source/Extended data fig 3/vpot_panel_q.csv]

# vector potential of laser 2 x y z direction
-4.960964799951146233070176094770e+03	0.000000000000000000000000000000e+00	0.000000000000000000000000000000e+00	0.000000000000000000000000000000e+00
-4.960864799951145869272295385599e+03	9.944844524817321663249460766184e-09	-6.809266979276784042423610598949e-07	0.000000000000000000000000000000e+00
-4.960764799951145505474414676428e+03	2.026300081630462764663984408849e-08	-1.361858544390674047465774124110e-06	0.000000000000000000000000000000e+00
-4.960664799951145141676533967257e+03	3.095410351451527143131015940881e-08	-2.042787551606891060249418523576e-06	0.000000000000000000000000000000e+00
-4.960564799951144777878653258085e+03	4.201776490488655187991435635379e-08	-2.723705727805352983677579514765e-06	0.000000000000000000000000000000e+00
-4.960464799951144414080772548914e+03	5.345357490483506446738107427928e-08	-3.404605077358400895483521442220e-06	0.000000000000000000000000000000e+00
-4.960364799951144050282891839743e+03	6.526110105087384465951674209633e-08	-4.085477600914037649376762267872e-06	0.000000000000000000000000000000e+00
-4.960264799951143686485011130571e+03	7.743988848627505179483842580324e-08	-4.766315295528405098543067025529e-06	0.000000000000000000000000000000e+00
-4.960164799951143322687130421400e+03	8.998945994925579176428726262821e-08	-5.447110154798394726833633827656e-06	0.000000000000000000000000000000e+00
-4.960064799951142958889249712229e+03	1.029093157616992909833862146832e-07	-6.127854168994391264126998797312e-06	0.000000000000000000000000000000e+00
-4.959964799951142595091369003057e+03	1.161989338184121164885566866720e-07	-6.808539325193148438830712670944e-06	0.000000000000000000000000000000e+00
-4.959864799951142231293488293886e+03	1.298577695769064969037287059911e-07	-7.489157607410785856094474766120e-06	0.000000000000000000000000000000e+00
-4.959764799951141867495607584715e+03	1.438852560477315207567718894494e-07	-8.169700996735914625031249602927e-06	0.000000000000000000000000000000e+00
-4.959664799951141503697726875544e+03	1.582808037853306334237469491649e-07	-8.850161471462882417583946381701e-06	0.000000000000000000000000000000e+00
-4.959564799951141139899846166372e+03	1.730438008794378999671701368709e-07	-9.530531007225136264971766808518e-06	0.000000000000000000000000000000e+00
-4.959464799951140776101965457201e+03	1.881736129470132720963070419029e-07	-1.021080157712870732688095753993e-05	0.000000000000000000000000000000e+00
-4.959364799951140412304084748030e+03	2.036695831247060066398590471443e-07	-1.089096515188580323383986392383e-05	0.000000000000000000000000000000e+00
-4.959264799951140048506204038858e+03	2.195310320618702436211411820055e-07	-1.157101369994851393200891581658e-05	0.000000000000000000000000000000e+00
-4.959164799951139684708323329687e+03	2.357572579141096358181590910558e-07	-1.225093918764262764225375645921e-05	0.000000000000000000000000000000e+00
-4.959064799951139320910442620516e+03	2.523475363373660381736192804408e-07	-1.293073357930155354536972539536e-05	0.000000000000000000000000000000e+00
-4.958964799951138957112561911345e+03	2.693011204825385192392593614041e-07	-1.361038883740034441719411739680e-05	0.000000000000000000000000000000e+00
-4.958864799951138593314681202173e+03	2.866172409906564380468010130171e-07	-1.428989692268982598986979543065e-05	0.000000000000000000000000000000e+00
-4.958764799951138229516800493002e+03	3.042951059885843517906602387346e-07	-1.496924979433081609860121258260e-05	0.000000000000000000000000000000e+00
-4.958664799951137865718919783831e+03	3.223339010852701892672028498310e-07	-1.564843941002844716642999900458e-05	0.000000000000000000000000000000e+00
-4.958564799951137501921039074659e+03	3.407327893685376959221700401970e-07	-1.632745772616658525076653585284e-05	0.000000000000000000000000000000e+00
-4.958464799951137138123158365488e+03	3.594909114024121920175189499880e-07	-1.700629669794232362882088760436e-05	0.000000000000000000000000000000e+00
-4.958364799951136774325277656317e+03	3.786073852250024079281356774451e-07	-1.768494827950058988544866644954e-05	0.000000000000000000000000000000e+00
-4.958264799951136410527396947145e+03	3.980813063469168501678249576237e-07	-1.836340442406880551703962645149e-05	0.000000000000000000000000000000e+00
-4.958164799951136046729516237974e+03	4.179117477502281447926141700472e-07	-1.904165708409166242595297879880e-05	0.000000000000000000000000000000e+00
-4.958064799951135682931635528803e+03	4.380977598879728115058404709636e-07	-1.971969821136596040132490936791e-05	0.000000000000000000000000000000e+00
-4.957964799951135319133754819632e+03	4.586383706842088089590048823746e-07	-2.039751975717551913877545466391e-05	0.000000000000000000000000000000e+00
-4.957864799951134955335874110460e+03	4.795325855346094636664751667543e-07	-2.107511367242617496341010319139e-05	0.000000000000000000000000000000e+00
-4.957764799951134591537993401289e+03	5.007793873076046880832333865752e-07	-2.175247190778085547985254422088e-05	0.000000000000000000000000000000e+00
-4.957664799951134227740112692118e+03	5.223777363460706525159706233030e-07	-2.242958641379470504425425181338e-05	0.000000000000000000000000000000e+00
-4.957564799951133863942231982946e+03	5.443265704695564759227409228071e-07	-2.310644914105029155146700525769e-05	0.000000000000000000000000000000e+00
-4.957464799951133500144351273775e+03	5.666248049770712290072239604444e-07	-2.378305204029287759671940083450e-05	0.000000000000000000000000000000e+00
-4.957364799951133136346470564604e+03	5.892713326504085385366981698907e-07	-2.445938706256574584740198785582e-05	0.000000000000000000000000000000e+00
-4.957264799951132772548589855433e+03	6.122650237580233512625052690048e-07	-2.513544615934558878935639603114e-05	0.000000000000000000000000000000e+00
-4.957164799951132408750709146261e+03	6.356047260594475166740869274962e-07	-2.581122128267795945953666514328e-05	0.000000000000000000000000000000e+00
-4.957064799951132044952828437090e+03	6.592892648102664232014590017794e-07	-2.648670438531276622438383194780e-05	0.000000000000000000000000000000e+00
-4.956964799951131681154947727919e+03	6.833174427676353002842051659327e-07	-2.716188742083982515644093036489e-05	0.000000000000000000000000000000e+00
-4.956864799951131317357067018747e+03	7.076880401963463036144226514512e-07	-2.783676234382445984481303791203e-05	0.000000000000000000000000000000e+00
-4.956764799951130953559186309576e+03	7.323998148754465953118569093716e-07	-2.851132110994314863947236837749e-05	0.000000000000000000000000000000e+00
-4.956664799951130589761305600405e+03	7.574515021053973605149765499500e-07	-2.918555567611921932940841073467e-05	0.000000000000000000000000000000e+00
-4.956564799951130225963424891233e+03	7.828418147157948303325515106155e-07	-2.985945800065856414956880215961e-05	0.000000000000000000000000000000e+00
-4.956464799951129862165544182062e+03	8.085694430736329823650003489899e-07	-3.053302004338542932669955942693e-05	0.000000000000000000000000000000e+00
-4.956364799951129498367663472891e+03	8.346330550921176596744000854289e-07	-3.120623376577820462518531030582e-05	0.000000000000000000000000000000e+00
-4.956264799951129134569782763720e+03	8.610312962400338022690531036840e-07	-3.187909113110525693860278217961e-05	0.000000000000000000000000000000e+00
-4.956164799951128770771902054548e+03	8.877627895516543561578231766318e-07	-3.255158410456081470325112592334e-05	0.000000000000000000000000000000e+00
-4.956064799951128406974021345377e+03	9.148261356372125651935140085158e-07	-3.322370465340085908794581781578e-05	0.000000000000000000000000000000e+00
-4.955964799951128043176140636206e+03	9.422199126939166816398457497683e-07	-3.389544474707902196007613948581e-05	0.000000000000000000000000000000e+00
-4.955864799951127679378259927034e+03	9.699426765175202244727119260670e-07	-3.456679635738255161429843820287e-05	0.000000000000000000000000000000e+00
-4.955764799951127315580379217863e+03	9.979929605144347622841527467585e-07	-3.523775145856827172496580913297e-05	0.000000000000000000000000000000e+00
-4.955664799951126951782498508692e+03	1.026369275714407137766554997671e-06	-3.590830202749854029855777759472e-05	0.000000000000000000000000000000e+00
-4.955564799951126587984617799520e+03	1.055070110783739322678686720081e-06	-3.657844004377727638874576165939e-05	0.000000000000000000000000000000e+00
-4.955464799951126224186737090349e+03	1.084093932039063185271301863188e-06	-3.724815748988592582508633244132e-05	0.000000000000000000000000000000e+00
-4.955364799951125860388856381178e+03	1.113439183461667417315236333630e-06	-3.791744635131950148061383276676e-05	0.000000000000000000000000000000e+00
-4.955264799951125496590975672007e+03	1.143104286712370585622246255131e-06	-3.858629861672259643437868370519e-05	0.000000000000000000000000000000e+00
-4.955164799951125132793094962835e+03	1.173087641146956401684586270007e-06	-3.925470627802539713398569110048e-05	0.000000000000000000000000000000e+00
-4.955064799951124768995214253664e+03	1.203387623832154268774382796514e-06	-3.992266133057971688692308620539e-05	0.000000000000000000000000000000e+00
-4.954964799951124405197333544493e+03	1.234002589562175906172879734368e-06	-4.059015577329501579936441024721e-05	0.000000000000000000000000000000e+00
-4.954864799951124041399452835321e+03	1.264930870875796192068295058231e-06	-4.125718160877442071497039899342e-05	0.000000000000000000000000000000e+00
-4.954764799951123677601572126150e+03	1.296170778073998553913022402373e-06	-4.192373084345072482490013321410e-05	0.000000000000000000000000000000e+00
-4.954664799951123313803691416979e+03	1.327720599238165212724153974033e-06	-4.258979548772239405408576717882e-05	0.000000000000000000000000000000e+00
-4.954564799951122950005810707808e+03	1.359578600248820963415034152044e-06	-4.325536755608955989498010108463e-05	0.000000000000000000000000000000e+00
-4.954464799951122586207929998636e+03	1.391743024804932185223738279334e-06	-4.392043906728998513624984134651e-05	0.000000000000000000000000000000e+00
-4.954364799951122222410049289465e+03	1.424212094443751129601346411269e-06	-4.458500204443502281520528285341e-05	0.000000000000000000000000000000e+00
-4.954264799951121858612168580294e+03	1.456984008561222849735430732998e-06	-4.524904851514554128891210105223e-05	0.000000000000000000000000000000e+00
-4.954164799951121494814287871122e+03	1.490056944432938889840995627667e-06	-4.591257051168784930530314403185e-05	0.000000000000000000000000000000e+00
-4.954064799951121131016407161951e+03	1.523429057235643663449501175600e-06	-4.657556007110956008791802229752e-05	0.000000000000000000000000000000e+00
-4.953964799951120767218526452780e+03	1.557098480069296273553048660931e-06	-4.723800923537546897316985461401e-05	0.000000000000000000000000000000e+00
-4.953864799951120403420645743608e+03	1.591063323979676974933650593358e-06	-4.789991005150335650871265547046e-05	0.000000000000000000000000000000e+00
-4.953764799951120039622765034437e+03	1.625321677981557760435372093910e-06	-4.856125457169980510433587861385e-05	0.000000000000000000000000000000e+00
-4.953664799951119675824884325266e+03	1.659871609082416742388609541548e-06	-4.922203485349592759143244613540e-05	0.000000000000000000000000000000e+00
-4.953564799951119312027003616095e+03	1.694711162306709458197188922224e-06	-4.988224295988308222993962148806e-05	0.000000000000000000000000000000e+00
-4.953464799951118948229122906923e+03	1.729838360720684394594075065921e-06	-5.054187095944856061022557036644e-05	0.000000000000000000000000000000e+00
-4.953364799951118584431242197752e+03	1.765251205457762000565241806982e-06	-5.120091092651121456860371927711e-05	0.000000000000000000000000000000e+00
-4.953264799951118220633361488581e+03	1.800947675744458130700389845991e-06	-5.185935494125701534021133376484e-05	0.000000000000000000000000000000e+00
-4.953164799951117856835480779409e+03	1.836925728926861024574695296918e-06	-5.251719508987459915936094057010e-05	0.000000000000000000000000000000e+00
-4.953064799951117493037600070238e+03	1.873183300497661822161588919544e-06	-5.317442346469073154472881337362e-05	0.000000000000000000000000000000e+00
-4.952964799951117129239719361067e+03	1.909718304123729933188856680570e-06	-5.383103216430574447948914640349e-05	0.000000000000000000000000000000e+00
-4.952864799951116765441838651896e+03	1.946528631674248930547585847983e-06	-5.448701329372888550002171359488e-05	0.000000000000000000000000000000e+00
-4.952764799951116401643957942724e+03	1.983612153249398568193853295560e-06	-5.514235896451361935077448150899e-05	0.000000000000000000000000000000e+00
-4.952664799951116037846077233553e+03	2.020966717209589911564970865498e-06	-5.579706129489286187649044190806e-05	0.000000000000000000000000000000e+00
-4.952564799951115674048196524382e+03	2.058590150205244686664341619009e-06	-5.645111240991417325685297612381e-05	0.000000000000000000000000000000e+00
-4.952464799951115310250315815210e+03	2.096480257207136000232108874464e-06	-5.710450444157482249212323677234e-05	0.000000000000000000000000000000e+00
-4.952364799951114946452435106039e+03	2.134634821537270737485574370607e-06	-5.775722952895685188877752946901e-05	0.000000000000000000000000000000e+00
-4.952264799951114582654554396868e+03	2.173051604900326342923594369339e-06	-5.840927981836200601987313385521e-05	0.000000000000000000000000000000e+00
-4.952164799951114218856673687696e+03	2.211728347415638172546691053721e-06	-5.906064746344662002783265641881e-05	0.000000000000000000000000000000e+00
-4.952064799951113855058792978525e+03	2.250662767649728523646933051050e-06	-5.971132462535642661206544690167e-05	0.000000000000000000000000000000e+00
-4.951964799951113491260912269354e+03	2.289852562649395976892424675597e-06	-6.036130347286124782010818812239e-05	0.000000000000000000000000000000e+00
-4.951864799951113127463031560183e+03	2.329295407975348110047458805028e-06	-6.101057618248965295744759562702e-05	0.000000000000000000000000000000e+00
-4.951764799951112763665150851011e+03	2.368988957736383089042490543430e-06	-6.165913493866348774833513468607e-05	0.000000000000000000000000000000e+00
-4.951664799951112399867270141840e+03	2.408930844624121406943352552421e-06	-6.230697193383229507638448874118e-05	0.000000000000000000000000000000e+00
-4.951564799951112036069389432669e+03	2.449118679948279724006713134465e-06	-6.295407936860773572516902785168e-05	0.000000000000000000000000000000e+00
-4.951464799951111672271508723497e+03	2.489550053672502902447774900119e-06	-6.360044945189779227838478004031e-05	0.000000000000000000000000000000e+00
-4.951364799951111308473628014326e+03	2.530222534450736024711848051738e-06	-6.424607440104095946748624657019e-05	0.000000000000000000000000000000e+00
-4.951264799951110944675747305155e+03	2.571133669664145712612218080961e-06	-6.489094644194029221778707849921e-05	0.000000000000000000000000000000e+00
-4.951164799951110580877866595984e+03	2.612280985458585241620150727004e-06	-6.553505780919737237939781682172e-05	0.000000000000000000000000000000e+00
-4.951064799951110217079985886812e+03	2.653661986782610650087085857329e-06	-6.617840074624616703794638405967e-05	0.000000000000000000000000000000e+00
-4.950964799951109853282105177641e+03	2.695274157426041067135442236280e-06	-6.682096750548673774749985909693e-05	0.000000000000000000000000000000e+00
-4.950864799951109489484224468470e+03	2.737114960059063259218033181686e-06	-6.746275034841889555337762773846e-05	0.000000000000000000000000000000e+00
-4.950764799951109125686343759298e+03	2.779181836271883359961408499483e-06	-6.810374154577569338463866044364e-05	0.000000000000000000000000000000e+00
-4.950664799951108761888463050127e+03	2.821472206614917736480123780507e-06	-6.874393337765683713140585364698e-05	0.000000000000000000000000000000e+00
-4.950564799951108398090582340956e+03	2.863983470639537391722040382547e-06	-6.938331813366194764439165432179e-05	0.000000000000000000000000000000e+00
-4.950464799951108034292701631784e+03	2.906713006939349385702184638824e-06	-7.002188811302371431420643599353e-05	0.000000000000000000000000000000e+00
-4.950364799951107670494820922613e+03	2.949658173192023745954638835887e-06	-7.065963562474092667792247013381e-05	0.000000000000000000000000000000e+00
-4.950264799951107306696940213442e+03	2.992816306201659514455359553664e-06	-7.129655298771137050036633686645e-05	0.000000000000000000000000000000e+00
-4.950164799951106942899059504271e+03	3.036184721941700518927764046451e-06	-7.193263253086458833013977498538e-05	0.000000000000000000000000000000e+00
-4.950064799951106579101178795099e+03	3.079760715598387316003928595998e-06	-7.256786659329451808289612735337e-05	0.000000000000000000000000000000e+00
-4.949964799951106215303298085928e+03	3.123541561614752082504976871125e-06	-7.320224752439196899429091347500e-05	0.000000000000000000000000000000e+00
-4.949864799951105851505417376757e+03	3.167524513735154337258290158097e-06	-7.383576768397698915271515351932e-05	0.000000000000000000000000000000e+00
-4.949764799951105487707536667585e+03	3.211706805050354952352697698870e-06	-7.446841944243108395422997558555e-05	0.000000000000000000000000000000e+00
-4.949664799951105123909655958414e+03	3.256085648043133536029330662998e-06	-7.510019518082929903222966228071e-05	0.000000000000000000000000000000e+00
-4.949564799951104760111775249243e+03	3.300658234634443257977508973111e-06	-7.573108729107209989919735626529e-05	0.000000000000000000000000000000e+00
-4.949464799951104396313894540071e+03	3.345421736230103117035660983958e-06	-7.636108817601717027329782938594e-05	0.000000000000000000000000000000e+00
-4.949364799951104032516013830900e+03	3.390373303768031039429065032209e-06	-7.699019024961103422211722291379e-05	0.000000000000000000000000000000e+00
-4.949264799951103668718133121729e+03	3.435510067766008066665519432581e-06	-7.761838593702052922860407102590e-05	0.000000000000000000000000000000e+00
-4.949164799951103304920252412558e+03	3.480829138369988032649044243372e-06	-7.824566767476407596910298325454e-05	0.000000000000000000000000000000e+00
-4.949064799951102941122371703386e+03	3.526327605402937059902090596863e-06	-7.887202791084285322369823445499e-05	0.000000000000000000000000000000e+00
-4.948964799951102577324490994215e+03	3.572002538414213039291624646188e-06	-7.949745910487176949865001374107e-05	0.000000000000000000000000000000e+00
-4.948864799951102213526610285044e+03	3.617850986729472387764877314154e-06	-8.012195372821028557103195666400e-05	0.000000000000000000000000000000e+00
-4.948764799951101849728729575872e+03	3.663869979501121024753704930044e-06	-8.074550426409304729798849242783e-05	0.000000000000000000000000000000e+00
-4.948664799951101485930848866701e+03	3.710056525759291356039194786920e-06	-8.136810320776036934819347434811e-05	0.000000000000000000000000000000e+00
-4.948564799951101122132968157530e+03	3.756407614463355852988356298194e-06	-8.198974306658852919792862534720e-05	0.000000000000000000000000000000e+00
-4.948464799951100758335087448359e+03	3.802920214553972144965214227663e-06	-8.261041636021991204936326669284e-05	0.000000000000000000000000000000e+00
-4.948364799951100394537206739187e+03	3.849591275005656660300988602952e-06	-8.323011562069295246092670570448e-05	0.000000000000000000000000000000e+00
-4.948264799951100030739326030016e+03	3.896417724879892745053992092474e-06	-8.384883339257187268977328242769e-05	0.000000000000000000000000000000e+00
-4.948164799951099666941445320845e+03	3.943396473378768177361561320104e-06	-8.446656223307627195644869955160e-05	0.000000000000000000000000000000e+00
-4.948064799951099303143564611673e+03	3.990524409899140806834601236108e-06	-8.508329471221053952670332343189e-05	0.000000000000000000000000000000e+00
-4.947964799951098939345683902502e+03	4.037798404087331895478268917188e-06	-8.569902341289302384781667587532e-05	0.000000000000000000000000000000e+00
-4.947864799951098575547803193331e+03	4.085215305894349277721164931387e-06	-8.631374093108507971217752130499e-05	0.000000000000000000000000000000e+00
-4.947764799951098211749922484159e+03	4.132771945631635680871822369209e-06	-8.692743987591983081779367648068e-05	0.000000000000000000000000000000e+00
-4.947664799951097847952041774988e+03	4.180465134027346441167229812441e-06	-8.754011286983083746111172773752e-05	0.000000000000000000000000000000e+00
-4.947564799951097484154161065817e+03	4.228291662283147298050968443395e-06	-8.815175254868046607423931471104e-05	0.000000000000000000000000000000e+00
-4.947464799951097120356280356646e+03	4.276248302131540737010435837551e-06	-8.876235156188815034195016551166e-05	0.000000000000000000000000000000e+00
-4.947364799951096756558399647474e+03	4.324331805893714951742525659517e-06	-8.937190257255835416309169838556e-05	0.000000000000000000000000000000e+00
-4.947264799951096392760518938303e+03	4.372538906537916272680710516596e-06	-8.998039825760838553419390661858e-05	0.000000000000000000000000000000e+00
-4.947164799951096028962638229132e+03	4.420866317738340826718791698458e-06	-9.058783130789598004011659027057e-05	0.000000000000000000000000000000e+00
-4.947064799951095665164757519960e+03	4.469310733934553051427841091625e-06	-9.119419442834666750426209080871e-05	0.000000000000000000000000000000e+00
-4.946964799951095301366876810789e+03	4.517868830391416664206231945666e-06	-9.179948033808097600846215291526e-05	0.000000000000000000000000000000e+00
-4.946864799951094937568996101618e+03	4.566537263259553332955809068494e-06	-9.240368177054129709968588457514e-05	0.000000000000000000000000000000e+00
-4.946764799951094573771115392447e+03	4.615312669636312954658200619074e-06	-9.300679147361864257653046861307e-05	0.000000000000000000000000000000e+00
-4.946664799951094209973234683275e+03	4.664191667627266553279585803438e-06	-9.360880220977911667264159678581e-05	0.000000000000000000000000000000e+00
-4.946564799951093846175353974104e+03	4.713170856408211632608551422408e-06	-9.420970675619023916233518711749e-05	0.000000000000000000000000000000e+00
-4.946464799951093482377473264933e+03	4.762246816287696760290615305422e-06	-9.480949790484688899545873130847e-05	0.000000000000000000000000000000e+00
-4.946364799951093118579592555761e+03	4.811416108770059453828785850371e-06	-9.540816846269716661708970573130e-05	0.000000000000000000000000000000e+00
-4.946264799951092754781711846590e+03	4.860675276618976521517210415135e-06	-9.600571125176797168416370498178e-05	0.000000000000000000000000000000e+00
-4.946164799951092390983831137419e+03	4.910020843921531940505596086632e-06	-9.660211910929028262650514191634e-05	0.000000000000000000000000000000e+00
-4.946064799951092027185950428247e+03	4.959449316152789566500194012866e-06	-9.719738488782430068258638700129e-05	0.000000000000000000000000000000e+00
-4.945964799951091663388069719076e+03	5.008957180240883380595556112480e-06	-9.779150145538428222716231807965e-05	0.000000000000000000000000000000e+00
-4.945864799951091299590189009905e+03	5.058540904632612567742855347319e-06	-9.838446169556314070594321696817e-05	0.000000000000000000000000000000e+00
-4.945764799951090935792308300734e+03	5.108196939359549897184242100989e-06	-9.897625850765677751972454467833e-05	0.000000000000000000000000000000e+00
-4.945664799951090571994427591562e+03	5.157921716104654087490816866124e-06	-9.956688480678826383071799988045e-05	0.000000000000000000000000000000e+00
-4.945564799951090208196546882391e+03	5.207711648269391238401902766153e-06	-1.001563335240316022405407392348e-04	0.000000000000000000000000000000e+00
-4.945464799951089844398666173220e+03	5.257563131041361941333828894374e-06	-1.007445976065353936005145052413e-04	0.000000000000000000000000000000e+00
-4.945364799951089480600785464048e+03	5.307472541462432374492329961724e-06	-1.013316700176461514562586962995e-04	0.000000000000000000000000000000e+00
-4.945264799951089116802904754877e+03	5.357436238497368535555614998955e-06	-1.019175437370313725467946275316e-04	0.000000000000000000000000000000e+00
-4.945164799951088753005024045706e+03	5.407450563102973611928105113211e-06	-1.025022117608023769106881384339e-04	0.000000000000000000000000000000e+00
-4.945064799951088389207143336535e+03	5.457511838297727641531893044702e-06	-1.030856671016368633891219230847e-04	0.000000000000000000000000000000e+00
-4.944964799951088025409262627363e+03	5.507616369231926076004135506281e-06	-1.036679027889011805258975829069e-04	0.000000000000000000000000000000e+00
-4.944864799951087661611381918192e+03	5.557760443258318940366272814524e-06	-1.042489118687723264168945580543e-04	0.000000000000000000000000000000e+00
-4.944764799951087297813501209021e+03	5.607940330003247201033286795102e-06	-1.048286874043597046140402495595e-04	0.000000000000000000000000000000e+00
-4.944664799951086934015620499849e+03	5.658152281438273801064155199558e-06	-1.054072224758266089787370201059e-04	0.000000000000000000000000000000e+00
-4.944564799951086570217739790678e+03	5.708392531952316985950027922181e-06	-1.059845101805113697221102930790e-04	0.000000000000000000000000000000e+00
-4.944464799951086206419859081507e+03	5.758657298424269826314127185274e-06	-1.065605436330482826048221545179e-04	0.000000000000000000000000000000e+00
-4.944364799951085842621978372335e+03	5.808942780296120337083475015927e-06	-1.071353159654882399812875215517e-04	0.000000000000000000000000000000e+00
-4.944264799951085478824097663164e+03	5.859245159646560334671186454081e-06	-1.077088203274190365832385651856e-04	0.000000000000000000000000000000e+00
-4.944164799951085115026216953993e+03	5.909560601265083879202275746190e-06	-1.082810498860854584628546359859e-04	0.000000000000000000000000000000e+00
-4.944064799951084751228336244822e+03	5.959885252726580383980659050280e-06	-1.088519978265089924651318198379e-04	0.000000000000000000000000000000e+00
-4.943964799951084387430455535650e+03	6.010215244466412227801986600806e-06	-1.094216573516073324123451526724e-04	0.000000000000000000000000000000e+00
-4.943864799951084023632574826479e+03	6.060546689855980258244093350495e-06	-1.099900216823135193702776213343e-04	0.000000000000000000000000000000e+00
-4.943764799951083659834694117308e+03	6.110875685278777185935068089195e-06	-1.105570840576948379689603552123e-04	0.000000000000000000000000000000e+00
-4.943664799951083296036813408136e+03	6.161198310206923787601257513913e-06	-1.111228377350713468051796040115e-04	0.000000000000000000000000000000e+00
-4.943564799951082932238932698965e+03	6.211510627278190458994047012942e-06	-1.116872759901341920045492184244e-04	0.000000000000000000000000000000e+00
-4.943464799951082568441051989794e+03	6.261808682373499882530681892590e-06	-1.122503921170635006552412926695e-04	0.000000000000000000000000000000e+00
-4.943364799951082204643171280622e+03	6.312088504694910809649129046495e-06	-1.128121794286461251639180902728e-04	0.000000000000000000000000000000e+00
-4.943264799951081840845290571451e+03	6.362346106844082957876979067535e-06	-1.133726312563928861681591953037e-04	0.000000000000000000000000000000e+00
-4.943164799951081477047409862280e+03	6.412577484901218787449652530830e-06	-1.139317409506556663710899468533e-04	0.000000000000000000000000000000e+00
-4.943064799951081113249529153109e+03	6.462778618504480463412015939229e-06	-1.144895018807440978001951914500e-04	0.000000000000000000000000000000e+00
-4.942964799951080749451648443937e+03	6.512945470929887932434038111396e-06	-1.150459074350419373580084458908e-04	0.000000000000000000000000000000e+00
-4.942864799951080385653767734766e+03	6.563073989171687102912172706581e-06	-1.156009510211231713222579386979e-04	0.000000000000000000000000000000e+00
-4.942764799951080021855887025595e+03	6.613160104023190669455308648983e-06	-1.161546260658677674803065937859e-04	0.000000000000000000000000000000e+00
-4.942664799951079658058006316423e+03	6.663199730158094122854130214595e-06	-1.167069260155770613453588002706e-04	0.000000000000000000000000000000e+00
-4.942564799951079294260125607252e+03	6.713188766212259322237361491847e-06	-1.172578443360888713221240609030e-04	0.000000000000000000000000000000e+00
-4.942464799951078930462244898081e+03	6.763123094865966476447842470332e-06	-1.178073745128922750593017387821e-04	0.000000000000000000000000000000e+00
-4.942364799951078566664364188910e+03	6.812998582926636228704331266215e-06	-1.183555100512420334363597462790e-04	0.000000000000000000000000000000e+00
-4.942264799951078202866483479738e+03	6.862811081412015068285454449937e-06	-1.189022444762726892896614883099e-04	0.000000000000000000000000000000e+00
-4.942164799951077839068602770567e+03	6.912556425633827457367594493398e-06	-1.194475713331123137728867478202e-04	0.000000000000000000000000000000e+00
-4.942064799951077475270722061396e+03	6.962230435281888743786083556531e-06	-1.199914841869959410093279816856e-04	0.000000000000000000000000000000e+00
-4.941964799951077111472841352224e+03	7.011828914508683941917387139053e-06	-1.205339766233786368259534027558e-04	0.000000000000000000000000000000e+00
-4.941864799951076747674960643053e+03	7.061347652014399676188068782912e-06	-1.210750422480482557793454723161e-04	0.000000000000000000000000000000e+00
-4.941764799951076383877079933882e+03	7.110782421132424533803586402803e-06	-1.216146746872377780532975544148e-04	0.000000000000000000000000000000e+00
-4.941664799951076020079199224710e+03	7.160128979915295803840291632980e-06	-1.221528675877373753058674488159e-04	0.000000000000000000000000000000e+00
-4.941564799951075656281318515539e+03	7.209383071221112931491366293546e-06	-1.226896146170060970456705540244e-04	0.000000000000000000000000000000e+00
-4.941464799951075292483437806368e+03	7.258540422800397358675961873020e-06	-1.232249094632832046424669725226e-04	0.000000000000000000000000000000e+00
-4.941364799951074928685557097197e+03	7.307596747383408068373961824493e-06	-1.237587458356990716568796218056e-04	0.000000000000000000000000000000e+00
-4.941264799951074564887676388025e+03	7.356547742767909444554577658160e-06	-1.242911174643859350923136286582e-04	0.000000000000000000000000000000e+00
-4.941164799951074201089795678854e+03	7.405389091907383824402253541530e-06	-1.248220181005879961255722321312e-04	0.000000000000000000000000000000e+00
-4.941064799951073837291914969683e+03	7.454116462999702295367035476126e-06	-1.253514415167713853122011258279e-04	0.000000000000000000000000000000e+00
-4.940964799951073473494034260511e+03	7.502725509576230867149829184548e-06	-1.258793815067336941109638059899e-04	0.000000000000000000000000000000e+00
-4.940864799951073109696153551340e+03	7.551211870591388112248544539629e-06	-1.264058318857131269375565496560e-04	0.000000000000000000000000000000e+00
-4.940764799951072745898272842169e+03	7.599571170512644957702706738356e-06	-1.269307864904971924324000864814e-04	0.000000000000000000000000000000e+00
-4.940664799951072382100392132998e+03	7.647799019410964933970639711980e-06	-1.274542391795312320981053977320e-04	0.000000000000000000000000000000e+00
-4.940564799951072018302511423826e+03	7.695891013051690810169852552391e-06	-1.279761838330263797307989603880e-04	0.000000000000000000000000000000e+00
-4.940464799951071654504630714655e+03	7.743842732985858133922842105878e-06	-1.284966143530672226958505577343e-04	0.000000000000000000000000000000e+00
-4.940364799951071290706750005484e+03	7.791649746641959392730834854657e-06	-1.290155246637191379429493442998e-04	0.000000000000000000000000000000e+00
-4.940264799951070926908869296312e+03	7.839307607418129997755261439973e-06	-1.295329087111350859200936680438e-04	0.000000000000000000000000000000e+00
-4.940164799951070563110988587141e+03	7.886811854774781500995381455787e-06	-1.300487604636621605420920833041e-04	0.000000000000000000000000000000e+00
-4.940064799951070199313107877970e+03	7.934158014327656634873640884020e-06	-1.305630739119477596883039938191e-04	0.000000000000000000000000000000e+00
-4.939964799951069835515227168798e+03	7.981341597941321420821812748780e-06	-1.310758430690452135992940529974e-04	0.000000000000000000000000000000e+00
-4.939864799951069471717346459627e+03	8.028358103823079100274870412157e-06	-1.315870619705192235381063792232e-04	0.000000000000000000000000000000e+00
-4.939764799951069107919465750456e+03	8.075203016617319440599749580389e-06	-1.320967246745507583504525284113e-04	0.000000000000000000000000000000e+00
-4.939664799951068744121585041285e+03	8.121871807500288169365948443001e-06	-1.326048252620415715541390966337e-04	0.000000000000000000000000000000e+00
-4.939564799951068380323704332113e+03	8.168359934275278231023860453508e-06	-1.331113578367184202728978892338e-04	0.000000000000000000000000000000e+00
-4.939464799951068016525823622942e+03	8.214662841468251336320312294692e-06	-1.336163165252367691741841593256e-04	0.000000000000000000000000000000e+00
-4.939364799951067652727942913771e+03	8.260775960423869475660572925246e-06	-1.341196954772841691463231006409e-04	0.000000000000000000000000000000e+00
-4.939264799951067288930062204599e+03	8.306694709401949948943989776584e-06	-1.346214888656831209796244097632e-04	0.000000000000000000000000000000e+00
-4.939164799951066925132181495428e+03	8.352414493674343911873252099820e-06	-1.351216908864937222070623512593e-04	0.000000000000000000000000000000e+00
-4.939064799951066561334300786257e+03	8.397930705622213027748863833910e-06	-1.356202957591157176337609557848e-04	0.000000000000000000000000000000e+00
-4.938964799951066197536420077085e+03	8.443238724833738106066716166964e-06	-1.361172977263902246058274725371e-04	0.000000000000000000000000000000e+00
-4.938864799951065833738539367914e+03	8.488333918202222458469080601517e-06	-1.366126910547010245983168275075e-04	0.000000000000000000000000000000e+00
-4.938764799951065469940658658743e+03	8.533211640024618771169229169971e-06	-1.371064700340754753324357118061e-04	0.000000000000000000000000000000e+00
-4.938664799951065106142777949572e+03	8.577867232100457470993053188391e-06	-1.375986289782849621068233636478e-04	0.000000000000000000000000000000e+00
-4.938564799951064742344897240400e+03	8.622296023831179973169469565875e-06	-1.380891622249449154479633561365e-04	0.000000000000000000000000000000e+00
-4.938464799951064378547016531229e+03	8.666493332319875116803720160874e-06	-1.385780641356144763948893272598e-04	0.000000000000000000000000000000e+00
-4.938364799951064014749135822058e+03	8.710454462471423870231247710283e-06	-1.390653290958956467878587792697e-04	0.000000000000000000000000000000e+00
-4.938264799951063650951255112886e+03	8.754174707093043835922675788286e-06	-1.395509515155320871913208202741e-04	0.000000000000000000000000000000e+00
-4.938164799951063287153374403715e+03	8.797649346995225084610420251963e-06	-1.400349258285074269259062873516e-04	0.000000000000000000000000000000e+00
-4.938064799951062923355493694544e+03	8.840873651093067483032299225254e-06	-1.405172464931432217347118118767e-04	0.000000000000000000000000000000e+00
-4.937964799951062559557612985373e+03	8.883842876508019515292141621288e-06	-1.409979079921963693484976420933e-04	0.000000000000000000000000000000e+00
-4.937864799951062195759732276201e+03	8.926552268669993186848976574055e-06	-1.414769048329561997902337200372e-04	0.000000000000000000000000000000e+00
-4.937764799951061831961851567030e+03	8.968997061419893974650377477253e-06	-1.419542315473410235785595157054e-04	0.000000000000000000000000000000e+00
-4.937664799951061468163970857859e+03	9.011172477112516695499019880877e-06	-1.424298826919943817756464277124e-04	0.000000000000000000000000000000e+00
-4.937564799951061104366090148687e+03	9.053073726719842868036237926166e-06	-1.429038528483806455137566926439e-04	0.000000000000000000000000000000e+00
-4.937464799951060740568209439516e+03	9.094696009934717545485950707107e-06	-1.433761366228803444712591730337e-04	0.000000000000000000000000000000e+00
-4.937364799951060376770328730345e+03	9.136034515274917477620220118695e-06	-1.438467286468850616677761511397e-04	0.000000000000000000000000000000e+00
-4.937264799951060012972448021173e+03	9.177084420187586885023917071535e-06	-1.443156235768917319481352556920e-04	0.000000000000000000000000000000e+00
-4.937164799951059649174567312002e+03	9.217840891154067950712808210412e-06	-1.447828160945965609955610187143e-04	0.000000000000000000000000000000e+00
-4.937064799951059285376686602831e+03	9.258299083795097229984856490592e-06	-1.452483009069885919791603745566e-04	0.000000000000000000000000000000e+00
-4.936964799951058921578805893660e+03	9.298454142976384919163680697896e-06	-1.457120727464425945750503554876e-04	0.000000000000000000000000000000e+00
-4.936864799951058557780925184488e+03	9.338301202914570206970595878104e-06	-1.461741263708117913571599144618e-04	0.000000000000000000000000000000e+00
-4.936764799951058193983044475317e+03	9.377835387283535767866289589723e-06	-1.466344565635198252465110080323e-04	0.000000000000000000000000000000e+00
-4.936664799951057830185163766146e+03	9.417051809321106808350551609088e-06	-1.470930581336525101200651821642e-04	0.000000000000000000000000000000e+00
-4.936564799951057466387283056974e+03	9.455945571936104173033955933025e-06	-1.475499259160489308982666667447e-04	0.000000000000000000000000000000e+00
-4.936464799951057102589402347803e+03	9.494511767815780309601701725253e-06	-1.480050547713922454769880365788e-04	0.000000000000000000000000000000e+00
-4.936364799951056738791521638632e+03	9.532745479533599129154039508727e-06	-1.484584395862998903482810053589e-04	0.000000000000000000000000000000e+00
-4.936264799951056374993640929461e+03	9.570641779657393643241172775937e-06	-1.489100752734133525402582254316e-04	0.000000000000000000000000000000e+00
-4.936164799951056011195760220289e+03	9.608195730857874272538322879544e-06	-1.493599567714875078761060933630e-04	0.000000000000000000000000000000e+00
-4.936064799951055647397879511118e+03	9.645402386017494603424535237757e-06	-1.498080790454794713421199370273e-04	0.000000000000000000000000000000e+00
-4.935964799951055283599998801947e+03	9.682256788339683062794699397458e-06	-1.502544370866369595647615842182e-04	0.000000000000000000000000000000e+00
-4.935864799951054919802118092775e+03	9.718753971458415100116365326066e-06	-1.506990259125861382916850006453e-04	0.000000000000000000000000000000e+00
-4.935764799951054556004237383604e+03	9.754888959548142817390301018143e-06	-1.511418405674191175070558701421e-04	0.000000000000000000000000000000e+00
-4.935664799951054192206356674433e+03	9.790656767434071882619424365135e-06	-1.515828761217808231306219957091e-04	0.000000000000000000000000000000e+00
-4.935564799951053828408475965261e+03	9.826052400702787420852003796856e-06	-1.520221276729554350359147063543e-04	0.000000000000000000000000000000e+00
-4.935464799951053464610595256090e+03	9.861070855813230576865022203314e-06	-1.524595903449524184926355818703e-04	0.000000000000000000000000000000e+00
-4.935364799951053100812714546919e+03	9.895707120208003726631075525066e-06	-1.528952592885919321927939984462e-04	0.000000000000000000000000000000e+00
-4.935264799951052737014833837748e+03	9.929956172425028054491329132514e-06	-1.533291296815898568060843043526e-04	0.000000000000000000000000000000e+00
-4.935164799951052373216953128576e+03	9.963812982209534861309692399534e-06	-1.537611967286422814341767528745e-04	0.000000000000000000000000000000e+00
-4.935064799951052009419072419405e+03	9.997272510626399073937684014446e-06	-1.541914556615095292790851289055e-04	0.000000000000000000000000000000e+00
-4.934964799951051645621191710234e+03	1.003032971017279970939693745091e-05	-1.546199017390996683155024449263e-04	0.000000000000000000000000000000e+00
-4.934864799951051281823311001062e+03	1.006297952489121745817471365037e-05	-1.550465302475515069671047063693e-04	0.000000000000000000000000000000e+00
-4.934764799951050918025430291891e+03	1.009521689048276091630294837298e-05	-1.554713365003171561019856827812e-04	0.000000000000000000000000000000e+00
-4.934664799951050554227549582720e+03	1.012703673442081638402315069136e-05	-1.558943158382439947168968119584e-04	0.000000000000000000000000000000e+00
-4.934564799951050190429668873549e+03	1.015843397606503647763020320438e-05	-1.563154636296562832557810462930e-04	0.000000000000000000000000000000e+00
-4.934464799951049826631788164377e+03	1.018940352677563875537485732492e-05	-1.567347752704360450918402714038e-04	0.000000000000000000000000000000e+00
-4.934364799951049462833907455206e+03	1.021994029002802790995207971037e-05	-1.571522461841037311691682276660e-04	0.000000000000000000000000000000e+00
-4.934264799951049099036026746035e+03	1.025003916152774152757524983581e-05	-1.575678718218980985978083797505e-04	0.000000000000000000000000000000e+00
-4.934164799951048735238146036863e+03	1.027969502932571433143852518421e-05	-1.579816476628557910932143526495e-04	0.000000000000000000000000000000e+00
-4.934064799951048371440265327692e+03	1.030890277393385074517200700184e-05	-1.583935692138902959994611885364e-04	0.000000000000000000000000000000e+00
-4.933964799951048007642384618521e+03	1.033765726844090916442149563625e-05	-1.588036320098704405265332972874e-04	0.000000000000000000000000000000e+00
-4.933864799951047643844503909349e+03	1.036595337862870471281641349126e-05	-1.592118316136982916764175399749e-04	0.000000000000000000000000000000e+00
-4.933764799951047280046623200178e+03	1.039378596308861015353516149551e-05	-1.596181636163866766984359424342e-04	0.000000000000000000000000000000e+00
-4.933664799951046916248742491007e+03	1.042114987333837697932453769667e-05	-1.600226236371360530232749175283e-04	0.000000000000000000000000000000e+00
-4.933564799951046552450861781836e+03	1.044803995393923941152353879191e-05	-1.604252073234109716211998053481e-04	0.000000000000000000000000000000e+00
-4.933464799951046188652981072664e+03	1.047445104261333518940943476672e-05	-1.608259103510159440490745463848e-04	0.000000000000000000000000000000e+00
-4.933364799951045824855100363493e+03	1.050037797036142112700948803017e-05	-1.612247284241707945013494240882e-04	0.000000000000000000000000000000e+00
-4.933264799951045461057219654322e+03	1.052581556158087835518063352103e-05	-1.616216572755854697599625646731e-04	0.000000000000000000000000000000e+00
-4.933164799951045097259338945150e+03	1.055075863418402757774785388767e-05	-1.620166926665344425684267548604e-04	0.000000000000000000000000000000e+00
-4.933064799951044733461458235979e+03	1.057520199971672046038335956997e-05	-1.624098303869304102745041440414e-04	0.000000000000000000000000000000e+00
-4.932964799951044369663577526808e+03	1.059914046347722409288551886908e-05	-1.628010662553976140021205765152e-04	0.000000000000000000000000000000e+00
-4.932864799951044005865696817636e+03	1.062256882463539683079164349655e-05	-1.631903961193445344070307445605e-04	0.000000000000000000000000000000e+00
-4.932764799951043642067816108465e+03	1.064548187635215382225873509414e-05	-1.635778158550361266465600351694e-04	0.000000000000000000000000000000e+00
-4.932664799951043278269935399294e+03	1.066787440589920019735556411256e-05	-1.639633213676653777229885733391e-04	0.000000000000000000000000000000e+00
-4.932564799951042914472054690123e+03	1.068974119477905563668860416948e-05	-1.643469085914245656713378318514e-04	0.000000000000000000000000000000e+00
-4.932464799951042550674173980951e+03	1.071107701884535337870287680095e-05	-1.647285734895757327005821890609e-04	0.000000000000000000000000000000e+00
-4.932364799951042186876293271780e+03	1.073187664842341197159181209742e-05	-1.651083120545207788641001167562e-04	0.000000000000000000000000000000e+00
-4.932264799951041823078412562609e+03	1.075213484843109671047507031050e-05	-1.654861203078709865239848131324e-04	0.000000000000000000000000000000e+00
-4.932164799951041459280531853437e+03	1.077184637849992163193338368110e-05	-1.658619943005159213991056565973e-04	0.000000000000000000000000000000e+00
-4.932064799951041095482651144266e+03	1.079100599309644627600904276399e-05	-1.662359301126919270373549775144e-04	0.000000000000000000000000000000e+00
-4.931964799951040731684770435095e+03	1.080960844164392486402466453388e-05	-1.666079238540499416615370265049e-04	0.000000000000000000000000000000e+00
-4.931864799951040367886889725924e+03	1.082764846864422652694508186766e-05	-1.669779716637228271242793242735e-04	0.000000000000000000000000000000e+00
-4.931764799951040004089009016752e+03	1.084512081380001133768930382528e-05	-1.673460697103921557618577686810e-04	0.000000000000000000000000000000e+00
-4.931664799951039640291128307581e+03	1.086202021213716553552433574659e-05	-1.677122141923544551469354990658e-04	0.000000000000000000000000000000e+00
-4.931564799951039276493247598410e+03	1.087834139412749424847496465540e-05	-1.680764013375868565301068935369e-04	0.000000000000000000000000000000e+00
-4.931464799951038912695366889238e+03	1.089407908581166493748593193658e-05	-1.684386274038121740753010113778e-04	0.000000000000000000000000000000e+00
-4.931364799951038548897486180067e+03	1.090922800892241680892954386328e-05	-1.687988886785635775193703533859e-04	0.000000000000000000000000000000e+00
-4.931264799951038185099605470896e+03	1.092378288100799553787725176823e-05	-1.691571814792484787851045702212e-04	0.000000000000000000000000000000e+00
-4.931164799951037821301724761724e+03	1.093773841555584887751898653940e-05	-1.695135021532120662285381129664e-04	0.000000000000000000000000000000e+00
-4.931064799951037457503844052553e+03	1.095108932211656282593951333704e-05	-1.698678470778001341548457681085e-04	0.000000000000000000000000000000e+00
-4.930964799951037093705963343382e+03	1.096383030642805190277896260076e-05	-1.702202126604215057584235104571e-04	0.000000000000000000000000000000e+00
-4.930864799951036729908082634211e+03	1.097595607053995949006428012318e-05	-1.705705953386096429113399919331e-04	0.000000000000000000000000000000e+00
-4.930764799951036366110201925039e+03	1.098746131293832583545200948238e-05	-1.709189915800840120062992211203e-04	0.000000000000000000000000000000e+00
-4.930664799951036002312321215868e+03	1.099834072867046781370788804955e-05	-1.712653978828106095429195665503e-04	0.000000000000000000000000000000e+00
-4.930564799951035638514440506697e+03	1.100858900947009755147756870919e-05	-1.716098107750620540331437657855e-04	0.000000000000000000000000000000e+00
-4.930464799951035274716559797525e+03	1.101820084388268499754615081798e-05	-1.719522268154771358055626917505e-04	0.000000000000000000000000000000e+00
-4.930364799951034910918679088354e+03	1.102717091739102039287326317840e-05	-1.722926425931196891833813156225e-04	0.000000000000000000000000000000e+00
-4.930264799951034547120798379183e+03	1.103549391254101560391927272509e-05	-1.726310547275369767714070512454e-04	0.000000000000000000000000000000e+00
-4.930164799951034183322917670012e+03	1.104316450906773076673546285509e-05	-1.729674598688174503267889203784e-04	0.000000000000000000000000000000e+00
-4.930064799951033819525036960840e+03	1.105017738402160252489565828160e-05	-1.733018546976479966337247873298e-04	0.000000000000000000000000000000e+00
-4.929964799951033455727156251669e+03	1.105652721189491790698255363479e-05	-1.736342359253705870669737265644e-04	0.000000000000000000000000000000e+00
-4.929864799951033091929275542498e+03	1.106220866474847285725654350008e-05	-1.739646002940383037391192111443e-04	0.000000000000000000000000000000e+00
-4.929764799951032728131394833326e+03	1.106721641233845438302262759178e-05	-1.742929445764707964416917462813e-04	0.000000000000000000000000000000e+00
-4.929664799951032364333514124155e+03	1.107154512224352768397055146732e-05	-1.746192655763092516953138844116e-04	0.000000000000000000000000000000e+00
-4.929564799951032000535633414984e+03	1.107518945999214689821302237682e-05	-1.749435601280706570684331246923e-04	0.000000000000000000000000000000e+00
-4.929464799951031636737752705812e+03	1.107814408919004203117695400715e-05	-1.752658250972016047101315061596e-04	0.000000000000000000000000000000e+00
-4.929364799951031272939871996641e+03	1.108040367164792272492920832683e-05	-1.755860573801313630464687731703e-04	0.000000000000000000000000000000e+00
-4.929264799951030909141991287470e+03	1.108196286750937853914610042860e-05	-1.759042539043245419010108587798e-04	0.000000000000000000000000000000e+00
-4.929164799951030545344110578299e+03	1.108281633537897235559487735257e-05	-1.762204116283329444637290039921e-04	0.000000000000000000000000000000e+00
-4.929064799951030181546229869127e+03	1.108295873245053707052253794130e-05	-1.765345275418471482093557556325e-04	0.000000000000000000000000000000e+00
-4.928964799951029817748349159956e+03	1.108238471463564846989768158947e-05	-1.768465986657471642438943515430e-04	0.000000000000000000000000000000e+00
-4.928864799951029453950468450785e+03	1.108108893669228953409843646538e-05	-1.771566220521527171803677358497e-04	0.000000000000000000000000000000e+00
-4.928764799951029090152587741613e+03	1.107906605235370617204646720433e-05	-1.774645947844728744932640829290e-04	0.000000000000000000000000000000e+00
-4.928664799951028726354707032442e+03	1.107631071445744930258937854806e-05	-1.777705139774550524567331422077e-04	0.000000000000000000000000000000e+00
-4.928564799951028362556826323271e+03	1.107281757507458295434078082708e-05	-1.780743767772335070867506523484e-04	0.000000000000000000000000000000e+00
-4.928464799951027998758945614100e+03	1.106858128563907871276875138911e-05	-1.783761803613771203518706398583e-04	0.000000000000000000000000000000e+00
-4.928364799951027634961064904928e+03	1.106359649707738465607143041325e-05	-1.786759219389367255980544113569e-04	0.000000000000000000000000000000e+00
-4.928264799951027271163184195757e+03	1.105785785993815861544438405861e-05	-1.789735987504916740319788059921e-04	0.000000000000000000000000000000e+00
-4.928164799951026907365303486586e+03	1.105136002452219964105762511908e-05	-1.792692080681959946285297657909e-04	0.000000000000000000000000000000e+00
-4.928064799951026543567422777414e+03	1.104409764101249974671114378877e-05	-1.795627471958237950967751661580e-04	0.000000000000000000000000000000e+00
-4.927964799951026179769542068243e+03	1.103606535960450063646367396819e-05	-1.798542134688140936397970914840e-04	0.000000000000000000000000000000e+00
-4.927864799951025815971661359072e+03	1.102725783063649103873070378423e-05	-1.801436042543151086134378680015e-04	0.000000000000000000000000000000e+00
-4.927764799951025452173780649900e+03	1.101766970472016158851067541002e-05	-1.804309169512278976637426053387e-04	0.000000000000000000000000000000e+00
-4.927664799951025088375899940729e+03	1.100729563287134266872779181368e-05	-1.807161489902494547633154953203e-04	0.000000000000000000000000000000e+00
-4.927564799951024724578019231558e+03	1.099613026664085575398975558326e-05	-1.809992978339150754112096830539e-04	0.000000000000000000000000000000e+00
-4.927464799951024360780138522387e+03	1.098416825824554601939622017204e-05	-1.812803609766402339418395195381e-04	0.000000000000000000000000000000e+00
-4.927364799951023996982257813215e+03	1.097140426069944369835522379741e-05	-1.815593359447618374176436351064e-04	0.000000000000000000000000000000e+00
-4.927264799951023633184377104044e+03	1.095783292794509823512086321706e-05	-1.818362202965788018953902094310e-04	0.000000000000000000000000000000e+00
-4.927164799951023269386496394873e+03	1.094344891498501916348232154697e-05	-1.821110116223920865913959987736e-04	0.000000000000000000000000000000e+00
-4.927064799951022905588615685701e+03	1.092824687801328130984466341369e-05	-1.823837075445441046304961840718e-04	0.000000000000000000000000000000e+00
-4.926964799951022541790734976530e+03	1.091222147454726043938350726892e-05	-1.826543057174574832737107277225e-04	0.000000000000000000000000000000e+00
-4.926864799951022177992854267359e+03	1.089536736355950103933946937484e-05	-1.829228038276732820448244876133e-04	0.000000000000000000000000000000e+00
-4.926764799951021814194973558187e+03	1.087767920560972979197953552921e-05	-1.831891995938885332306095277133e-04	0.000000000000000000000000000000e+00
-4.926664799951021450397092849016e+03	1.085915166297697746777568134080e-05	-1.834534907669932131749068737747e-04	0.000000000000000000000000000000e+00
-4.926564799951021086599212139845e+03	1.083977939979183803792094770158e-05	-1.837156751301065630514047777311e-04	0.000000000000000000000000000000e+00
-4.926464799951020722801331430674e+03	1.081955708216884467739223735228e-05	-1.839757504986127862201678029308e-04	0.000000000000000000000000000000e+00
-4.926364799951020359003450721502e+03	1.079847937833899484581182820486e-05	-1.842337147201961763780253544809e-04	0.000000000000000000000000000000e+00
-4.926264799951019995205570012331e+03	1.077654095878234651907645602620e-05	-1.844895656748756493977653425631e-04	0.000000000000000000000000000000e+00
-4.926164799951019631407689303160e+03	1.075373649636076519285100838719e-05	-1.847433012750384891207527937596e-04	0.000000000000000000000000000000e+00
-4.926064799951019267609808593988e+03	1.073006066645077253001588912795e-05	-1.849949194654737136787880924516e-04	0.000000000000000000000000000000e+00
-4.925964799951018903811927884817e+03	1.070550814707650004019984235626e-05	-1.852444182234046015592815459527e-04	0.000000000000000000000000000000e+00
-4.925864799951018540014047175646e+03	1.068007361904276642612307557378e-05	-1.854917955585207839895589554402e-04	0.000000000000000000000000000000e+00
-4.925764799951018176216166466475e+03	1.065375176606823963323510823242e-05	-1.857370495130095783796464470328e-04	0.000000000000000000000000000000e+00
-4.925664799951017812418285757303e+03	1.062653727491870731956986884104e-05	-1.859801781615866983488061237040e-04	0.000000000000000000000000000000e+00
-4.925564799951017448620405048132e+03	1.059842483554045066362035709684e-05	-1.862211796115264758610940987182e-04	0.000000000000000000000000000000e+00
-4.925464799951017084822524338961e+03	1.056940914119370626363982046403e-05	-1.864600520026912702092891649386e-04	0.000000000000000000000000000000e+00
-4.925364799951016721024643629789e+03	1.053948488858623984529196832005e-05	-1.866967935075604433179524699327e-04	0.000000000000000000000000000000e+00
-4.925264799951016357226762920618e+03	1.050864677800698095567338841150e-05	-1.869314023312586032100207633633e-04	0.000000000000000000000000000000e+00
-4.925164799951015993428882211447e+03	1.047688951345976946568500087764e-05	-1.871638767115831156369332166634e-04	0.000000000000000000000000000000e+00
-4.925064799951015629631001502275e+03	1.044420780279716644690750360081e-05	-1.873942149190312362379978727844e-04	0.000000000000000000000000000000e+00
-4.924964799951015265833120793104e+03	1.041059635785438024495764414157e-05	-1.876224152568264024430744196792e-04	0.000000000000000000000000000000e+00
-4.924864799951014902035240083933e+03	1.037604989458323321042595988040e-05	-1.878484760609440103792250331693e-04	0.000000000000000000000000000000e+00
-4.924764799951014538237359374762e+03	1.034056313318622499157050514951e-05	-1.880723957001364870459531042357e-04	0.000000000000000000000000000000e+00
-4.924664799951014174439478665590e+03	1.030413079825066867184404223456e-05	-1.882941725759577661792470992808e-04	0.000000000000000000000000000000e+00
-4.924564799951013810641597956419e+03	1.026674761888288619972754017740e-05	-1.885138051227871678044295533638e-04	0.000000000000000000000000000000e+00
-4.924464799951013446843717247248e+03	1.022840832884250376845144958615e-05	-1.887312918078526001626482599960e-04	0.000000000000000000000000000000e+00
-4.924364799951013083045836538076e+03	1.018910766667676583044181704008e-05	-1.889466311312530840110096574946e-04	0.000000000000000000000000000000e+00
-4.924264799951012719247955828905e+03	1.014884037585494397945649197590e-05	-1.891598216259807619266802847235e-04	0.000000000000000000000000000000e+00
-4.924164799951012355450075119734e+03	1.010760120490278649030280178067e-05	-1.893708618579421486694674969797e-04	0.000000000000000000000000000000e+00
-4.924064799951011991652194410563e+03	1.006538490753705764404763584041e-05	-1.895797504259788665483682512658e-04	0.000000000000000000000000000000e+00
-4.923964799951011627854313701391e+03	1.002218624280008213542521311457e-05	-1.897864859618875947415428395715e-04	0.000000000000000000000000000000e+00
-4.923864799951011264056432992220e+03	9.977999975194377571671364157702e-06	-1.899910671304395578303653158159e-04	0.000000000000000000000000000000e+00
-4.923764799951010900258552283049e+03	9.932820874817315770478019787415e-06	-1.901934926293992282868988707989e-04	0.000000000000000000000000000000e+00
-4.923664799951010536460671573877e+03	9.886643717495834879924535010254e-06	-1.903937611895424055451220279878e-04	0.000000000000000000000000000000e+00
-4.923564799951010172662790864706e+03	9.839463284921212484781215257268e-06	-1.905918715746738342862315329640e-04	0.000000000000000000000000000000e+00
-4.923464799951009808864910155535e+03	9.791274364783838712812842619559e-06	-1.907878225816439282571529423294e-04	0.000000000000000000000000000000e+00
-4.923364799951009445067029446363e+03	9.742071750908058797783876936460e-06	-1.909816130403650333031279062723e-04	0.000000000000000000000000000000e+00
-4.923264799951009081269148737192e+03	9.691850243387034277188496478317e-06	-1.911732418138269314587807112815e-04	0.000000000000000000000000000000e+00
-4.923164799951008717471268028021e+03	9.640604648717632989100845275487e-06	-1.913627077981118029380985801069e-04	0.000000000000000000000000000000e+00
-4.923064799951008353673387318850e+03	9.588329779935374973199799231161e-06	-1.915500099224085376031084804183e-04	0.000000000000000000000000000000e+00
-4.922964799951007989875506609678e+03	9.535020456749358043002998130966e-06	-1.917351471490263145960875057483e-04	0.000000000000000000000000000000e+00
-4.922864799951007626077625900507e+03	9.480671505677239262275396436408e-06	-1.919181184734076127656327015458e-04	0.000000000000000000000000000000e+00
-4.922764799951007262279745191336e+03	9.425277760180214727371919569698e-06	-1.920989229241405976764817120639e-04	0.000000000000000000000000000000e+00
-4.922664799951006898481864482164e+03	9.368834060798050171556955456609e-06	-1.922775595629707496778126873949e-04	0.000000000000000000000000000000e+00
-4.922564799951006534683983772993e+03	9.311335255284077688005955897310e-06	-1.924540274848120311856208841661e-04	0.000000000000000000000000000000e+00
-4.922464799951006170886103063822e+03	9.252776198740236498520295160830e-06	-1.926283258177572408134659021073e-04	0.000000000000000000000000000000e+00
-4.922364799951005807088222354650e+03	9.193151753752108640044445053707e-06	-1.928004537230877711920240535903e-04	0.000000000000000000000000000000e+00
-4.922264799951005443290341645479e+03	9.132456790523959733380833514449e-06	-1.929704103952827433723915540043e-04	0.000000000000000000000000000000e+00
-4.922164799951005079492460936308e+03	9.070686187013800080695437311196e-06	-1.931381950620275991283014693778e-04	0.000000000000000000000000000000e+00
-4.922064799951004715694580227137e+03	9.007834829068413575771379075974e-06	-1.933038069842217716864940513233e-04	0.000000000000000000000000000000e+00
-4.921964799951004351896699517965e+03	8.943897610558401860855574916354e-06	-1.934672454559860040913810141916e-04	0.000000000000000000000000000000e+00
-4.921864799951003988098818808794e+03	8.878869433513211542846436941101e-06	-1.936285098046687731029175116859e-04	0.000000000000000000000000000000e+00
-4.921764799951003624300938099623e+03	8.812745208256180044206415380437e-06	-1.937875993908523336237137435489e-04	0.000000000000000000000000000000e+00
-4.921664799951003260503057390451e+03	8.745519853539527243765916431073e-06	-1.939445136083578144492456374337e-04	0.000000000000000000000000000000e+00
-4.921564799951002896705176681280e+03	8.677188296679358975988481661457e-06	-1.940992518842499074422508487103e-04	0.000000000000000000000000000000e+00
-4.921464799951002532907295972109e+03	8.607745473690641731115760770798e-06	-1.942518136788407977656040204195e-04	0.000000000000000000000000000000e+00
-4.921364799951002169109415262938e+03	8.537186329422155332455855736296e-06	-1.944021984856934706989428640611e-04	0.000000000000000000000000000000e+00
-4.921264799951001805311534553766e+03	8.465505817691443919605770451753e-06	-1.945504058316243408289364369423e-04	0.000000000000000000000000000000e+00
-4.921164799951001441513653844595e+03	8.392698901419704251235763547978e-06	-1.946964352767052849283585524987e-04	0.000000000000000000000000000000e+00
-4.921064799951001077715773135424e+03	8.318760552766662149412439652973e-06	-1.948402864142649701037490750366e-04	0.000000000000000000000000000000e+00
-4.920964799951000713917892426252e+03	8.243685753265418450735739497315e-06	-1.949819588708895585268260353118e-04	0.000000000000000000000000000000e+00
-4.920864799951000350120011717081e+03	8.167469493957245829564989270111e-06	-1.951214523064227887496485669416e-04	0.000000000000000000000000000000e+00
-4.920764799950999986322131007910e+03	8.090106775526380539047266449160e-06	-1.952587664139653522883677272404e-04	0.000000000000000000000000000000e+00
-4.920664799950999622524250298738e+03	8.011592608434722672587462166671e-06	-1.953939009198736738957824510265e-04	0.000000000000000000000000000000e+00
-4.920564799950999258726369589567e+03	7.931922013056526260922976523382e-06	-1.955268555837579599974290767150e-04	0.000000000000000000000000000000e+00
-4.920464799950998894928488880396e+03	7.851090019813026688760317084448e-06	-1.956576301984796779215303175192e-04	0.000000000000000000000000000000e+00
-4.920364799950998531130608171225e+03	7.769091669307044394489174254925e-06	-1.957862245901484117126950534882e-04	0.000000000000000000000000000000e+00
-4.920264799950998167332727462053e+03	7.685922012457490314074615156414e-06	-1.959126386181179047939887594154e-04	0.000000000000000000000000000000e+00
-4.920164799950997803534846752882e+03	7.601576110633845913960859874692e-06	-1.960368721749816147380263142708e-04	0.000000000000000000000000000000e+00
-4.920064799950997439736966043711e+03	7.516049035790579696504013634817e-06	-1.961589251865675904117070071919e-04	0.000000000000000000000000000000e+00
-4.919964799950997075939085334539e+03	7.429335870601490013538387852110e-06	-1.962787976119325630743744914852e-04	0.000000000000000000000000000000e+00
-4.919864799950996712141204625368e+03	7.341431708594011457526089248216e-06	-1.963964894433556037951077444248e-04	0.000000000000000000000000000000e+00
-4.919764799950996348343323916197e+03	7.252331654283412832489360416721e-06	-1.965120007063309135082740386480e-04	0.000000000000000000000000000000e+00
-4.919664799950995984545443207026e+03	7.162030823306948538130821402259e-06	-1.966253314595601522831586072115e-04	0.000000000000000000000000000000e+00
-4.919564799950995620747562497854e+03	7.070524342557925250658985849572e-06	-1.967364817949439554419649445194e-04	0.000000000000000000000000000000e+00
-4.919464799950995256949681788683e+03	6.977807350319722016801678166065e-06	-1.968454518375728804716745523606e-04	0.000000000000000000000000000000e+00
-4.919364799950994893151801079512e+03	6.883874996399679904745573522096e-06	-1.969522417457177034146031946449e-04	0.000000000000000000000000000000e+00
-4.919264799950994529353920370340e+03	6.788722442262945068263638864758e-06	-1.970568517108190376325993486972e-04	0.000000000000000000000000000000e+00
-4.919164799950994165556039661169e+03	6.692344861166215249086586941418e-06	-1.971592819574763020499391652507e-04	0.000000000000000000000000000000e+00
-4.919064799950993801758158951998e+03	6.594737438291388870485396078713e-06	-1.972595327434360659799722492735e-04	0.000000000000000000000000000000e+00
-4.918964799950993437960278242826e+03	6.495895370879158226679311177731e-06	-1.973576043595796892203553252187e-04	0.000000000000000000000000000000e+00
-4.918864799950993074162397533655e+03	6.395813868362454441478075206629e-06	-1.974534971299103658370910352460e-04	0.000000000000000000000000000000e+00
-4.918764799950992710364516824484e+03	6.294488152499833134617852892223e-06	-1.975472114115394632171546218657e-04	0.000000000000000000000000000000e+00
-4.918664799950992346566636115313e+03	6.191913457508745738649275081045e-06	-1.976387475946722919149800556937e-04	0.000000000000000000000000000000e+00
-4.918564799950991982768755406141e+03	6.088085030198704089674129058540e-06	-1.977281061025931165574254233519e-04	0.000000000000000000000000000000e+00
-4.918464799950991618970874696970e+03	5.982998130104367938083848726949e-06	-1.978152873916495433324891362048e-04	0.000000000000000000000000000000e+00
-4.918364799950991255172993987799e+03	5.876648029618474911169815483314e-06	-1.979002919512363924819942084810e-04	0.000000000000000000000000000000e+00
-4.918264799950990891375113278627e+03	5.769030014124690854636617193263e-06	-1.979831203037786492224259227157e-04	0.000000000000000000000000000000e+00
-4.918164799950990527577232569456e+03	5.660139382130332272140271765437e-06	-1.980637730047140351950091252675e-04	0.000000000000000000000000000000e+00
-4.918064799950990163779351860285e+03	5.549971445398994744169305498582e-06	-1.981422506424747667641561577057e-04	0.000000000000000000000000000000e+00
-4.917964799950989799981471151114e+03	5.438521529083019563632905857276e-06	-1.982185538384687170047199211709e-04	0.000000000000000000000000000000e+00
-4.917864799950989436183590441942e+03	5.325784971855865503758981766014e-06	-1.982926832470599000628891372955e-04	0.000000000000000000000000000000e+00
-4.917764799950989072385709732771e+03	5.211757126044345907753610469548e-06	-1.983646395555483592058887420961e-04	0.000000000000000000000000000000e+00
-4.917664799950988708587829023600e+03	5.096433357760726018024187433664e-06	-1.984344234841492688251052278758e-04	0.000000000000000000000000000000e+00
-4.917564799950988344789948314428e+03	4.979809047034722049580694747117e-06	-1.985020357859716298633973030618e-04	0.000000000000000000000000000000e+00
-4.917464799950987980992067605257e+03	4.861879587945316457287415340405e-06	-1.985674772469960165655056272271e-04	0.000000000000000000000000000000e+00
-4.917364799950987617194186896086e+03	4.742640388752463935864451399782e-06	-1.986307486860519437577021761854e-04	0.000000000000000000000000000000e+00
-4.917264799950987253396306186914e+03	4.622086872028640718794000735725e-06	-1.986918509547943938707559308199e-04	0.000000000000000000000000000000e+00
-4.917164799950986889598425477743e+03	4.500214474790282915910542838045e-06	-1.987507849376797747567580110228e-04	0.000000000000000000000000000000e+00
-4.917064799950986525800544768572e+03	4.377018648629027492314314679023e-06	-1.988075515519412269846433183318e-04	0.000000000000000000000000000000e+00
-4.916964799950986162002664059401e+03	4.252494859842834662672170914499e-06	-1.988621517475632535093543751259e-04	0.000000000000000000000000000000e+00
-4.916864799950985798204783350229e+03	4.126638589566949349258465767898e-06	-1.989145865072557801348646089323e-04	0.000000000000000000000000000000e+00
-4.916764799950985434406902641058e+03	3.999445333904698315604167579984e-06	-1.989648568464273757205179604668e-04	0.000000000000000000000000000000e+00
-4.916664799950985070609021931887e+03	3.870910604058161939269779722173e-06	-1.990129638131580929166081217474e-04	0.000000000000000000000000000000e+00
-4.916564799950984706811141222715e+03	3.741029926458628720667290781798e-06	-1.990589084881714415382197858051e-04	0.000000000000000000000000000000e+00
-4.916464799950984343013260513544e+03	3.609798842896925701555351992389e-06	-1.991026919848058469430379657794e-04	0.000000000000000000000000000000e+00
-4.916364799950983979215379804373e+03	3.477212910653566771450794989362e-06	-1.991443154489853494676365741611e-04	0.000000000000000000000000000000e+00
-4.916264799950983615417499095201e+03	3.343267702628723097121226162654e-06	-1.991837800591897346576264471452e-04	0.000000000000000000000000000000e+00
-4.916164799950983251619618386030e+03	3.207958807472053791641324049788e-06	-1.992210870264240400815541898183e-04	0.000000000000000000000000000000e+00
-4.916064799950982887821737676859e+03	3.071281829712307884553378067860e-06	-1.992562375941873032032802814939e-04	0.000000000000000000000000000000e+00
-4.915964799950982524023856967688e+03	2.933232389886781449393846760154e-06	-1.992892330384408213633795625697e-04	0.000000000000000000000000000000e+00
-4.915864799950982160225976258516e+03	2.793806124670573560894943146438e-06	-1.993200746675755715038580451193e-04	0.000000000000000000000000000000e+00
-4.915764799950981796428095549345e+03	2.652998687005691903838082434941e-06	-1.993487638223791962120007292825e-04	0.000000000000000000000000000000e+00
-4.915664799950981432630214840174e+03	2.510805746229918248066783140193e-06	-1.993753018760022037176443676643e-04	0.000000000000000000000000000000e+00
-4.915564799950981068832334131002e+03	2.367222988205515951854905273843e-06	-1.993996902339235444742010505692e-04	0.000000000000000000000000000000e+00
-4.915464799950980705034453421831e+03	2.222246115447734177367547503401e-06	-1.994219303339155643234326120705e-04	0.000000000000000000000000000000e+00
-4.915364799950980341236572712660e+03	2.075870847253107547665182397445e-06	-1.994420236460083342439758569142e-04	0.000000000000000000000000000000e+00
-4.915264799950979977438692003489e+03	1.928092919827588938217182573664e-06	-1.994599716724533295785642961206e-04	0.000000000000000000000000000000e+00
-4.915164799950979613640811294317e+03	1.778908086414427523256460116075e-06	-1.994757759476863774247834548703e-04	0.000000000000000000000000000000e+00
-4.915064799950979249842930585146e+03	1.628312117421874027412866114961e-06	-1.994894380382901432399028740505e-04	0.000000000000000000000000000000e+00
-4.914964799950978886045049875975e+03	1.476300800550662360648515071537e-06	-1.995009595429557771890244355362e-04	0.000000000000000000000000000000e+00
-4.914864799950978522247169166803e+03	1.322869940921310835175344136627e-06	-1.995103420924440726022530689932e-04	0.000000000000000000000000000000e+00
-4.914764799950978158449288457632e+03	1.168015361201158261060181753344e-06	-1.995175873495459468055096552419e-04	0.000000000000000000000000000000e+00
-4.914664799950977794651407748461e+03	1.011732901731217294471446184467e-06	-1.995226970090422172199318140429e-04	0.000000000000000000000000000000e+00
-4.914564799950977430853527039289e+03	8.540184206527968635685988361972e-07	-1.995256727976627811500798248545e-04	0.000000000000000000000000000000e+00
-4.914464799950977067055646330118e+03	6.948677940338937779134707850570e-07	-1.995265164740451721558933684264e-04	0.000000000000000000000000000000e+00
-4.914364799950976703257765620947e+03	5.342769159953915320069705446882e-07	-1.995252298286924930083990892271e-04	0.000000000000000000000000000000e+00
-4.914264799950976339459884911776e+03	3.722416988369784232828954388672e-07	-1.995218146839306981241146665695e-04	0.000000000000000000000000000000e+00
-4.914164799950975975662004202604e+03	2.087580731628682584854735191510e-07	-1.995162728938651712680407701583e-04	0.000000000000000000000000000000e+00
-4.914064799950975611864123493433e+03	4.382198800727594988779376936061e-08	-1.995086063443367882606210850227e-04	0.000000000000000000000000000000e+00
-4.913964799950975248066242784262e+03	-1.225705890403528721516022590918e-07	-1.994988169528772207431815965961e-04	0.000000000000000000000000000000e+00
-4.913864799950974884268362075090e+03	-2.904236717103168580284499288025e-07	-1.994869066686637249473379451814e-04	0.000000000000000000000000000000e+00
-4.913764799950974520470481365919e+03	-4.597412549279329668326513676918e-07	-1.994728774724732257329906648380e-04	0.000000000000000000000000000000e+00
-4.913664799950974156672600656748e+03	-6.305273146890197114261371325039e-07	-1.994567313766357772100712431040e-04	0.000000000000000000000000000000e+00
-4.913564799950973792874719947577e+03	-8.027858079356493629512607143606e-07	-1.994384704249873999440390015536e-04	0.000000000000000000000000000000e+00
-4.913464799950973429076839238405e+03	-9.765206724321158840429468739330e-07	-1.994180966928222947451287971887e-04	0.000000000000000000000000000000e+00
-4.913364799950973065278958529234e+03	-1.151735826641211843778130584359e-06	-1.993956122868443788312409203911e-04	0.000000000000000000000000000000e+00
-4.913264799950972701481077820063e+03	-1.328435169600728314048560668725e-06	-1.993710193451182798897447501218e-04	0.000000000000000000000000000000e+00
-4.913164799950972337683197110891e+03	-1.506622580800224069471271101661e-06	-1.993443200370196525129246056807e-04	0.000000000000000000000000000000e+00
-4.913064799950971973885316401720e+03	-1.686301920058068378941015449946e-06	-1.993155165631848170070677950250e-04	0.000000000000000000000000000000e+00
-4.912964799950971610087435692549e+03	-1.867477027398713554869644042078e-06	-1.992846111554598832055207324743e-04	0.000000000000000000000000000000e+00
-4.912864799950971246289554983377e+03	-2.050151722930292339560753162031e-06	-1.992516060768491424452786286992e-04	0.000000000000000000000000000000e+00
-4.912764799950970882491674274206e+03	-2.234329806722450766743670938497e-06	-1.992165036214628903374346258204e-04	0.000000000000000000000000000000e+00
-4.912664799950970518693793565035e+03	-2.420015058684474520023666849200e-06	-1.991793061144646261213797533429e-04	0.000000000000000000000000000000e+00
-4.912564799950970154895912855864e+03	-2.607211238443658178029786395835e-06	-1.991400159120176014976993927874e-04	0.000000000000000000000000000000e+00
-4.912464799950969791098032146692e+03	-2.795922085224007767027430346185e-06	-1.990986354012307731498748752941e-04	0.000000000000000000000000000000e+00
-4.912364799950969427300151437521e+03	-2.986151317725193400008610808416e-06	-1.990551670001041047446815879240e-04	0.000000000000000000000000000000e+00
-4.912264799950969063502270728350e+03	-3.177902634001795412698430920440e-06	-1.990096131574732726213922129332e-04	0.000000000000000000000000000000e+00
-4.912164799950968699704390019178e+03	-3.371179711342851196257839815895e-06	-1.989619763529537209596764757435e-04	0.000000000000000000000000000000e+00
-4.912064799950968335906509310007e+03	-3.565986206151654869321142998784e-06	-1.989122590968841748464146501618e-04	0.000000000000000000000000000000e+00
-4.911964799950967972108628600836e+03	-3.762325753825910586288991388493e-06	-1.988604639302694486110989480210e-04	0.000000000000000000000000000000e+00
-4.911864799950967608310747891665e+03	-3.960201968638143767153809299275e-06	-1.988065934247226849550943539313e-04	0.000000000000000000000000000000e+00
-4.911764799950967244512867182493e+03	-4.159618443616424882482759256552e-06	-1.987506501824069164545416565915e-04	0.000000000000000000000000000000e+00
-4.911664799950966880714986473322e+03	-4.360578750425404946525296395743e-06	-1.986926368359761120672285494848e-04	0.000000000000000000000000000000e+00
-4.911564799950966516917105764151e+03	-4.563086439247619943281476101449e-06	-1.986325560485155460131029281357e-04	0.000000000000000000000000000000e+00
-4.911464799950966153119225054979e+03	-4.767145038665158629704633741486e-06	-1.985704105134815432385370082002e-04	0.000000000000000000000000000000e+00
-4.911364799950965789321344345808e+03	-4.972758055541610706809605574330e-06	-1.985062029546406285693965765304e-04	0.000000000000000000000000000000e+00
-4.911264799950965425523463636637e+03	-5.179928974904342792531537070788e-06	-1.984399361260081066579696873475e-04	0.000000000000000000000000000000e+00
-4.911164799950965061725582927465e+03	-5.388661259827053915457285154789e-06	-1.983716128117859643035375549758e-04	0.000000000000000000000000000000e+00
-4.911064799950964697927702218294e+03	-5.598958351312714714481926642220e-06	-1.983012358263002306718592038237e-04	0.000000000000000000000000000000e+00
-4.910964799950964334129821509123e+03	-5.810823668176783618239018835983e-06	-1.982288080139376598882983149252e-04	0.000000000000000000000000000000e+00
-4.910864799950963970331940799952e+03	-6.024260606930764378808603604076e-06	-1.981543322490818444248095175908e-04	0.000000000000000000000000000000e+00
-4.910764799950963606534060090780e+03	-6.239272541666099030472324160623e-06	-1.980778114360487050706755018936e-04	0.000000000000000000000000000000e+00
-4.910664799950963242736179381609e+03	-6.455862823938353074835344580507e-06	-1.979992485090214388021578884036e-04	0.000000000000000000000000000000e+00
-4.910564799950962878938298672438e+03	-6.674034782651795383301689817968e-06	-1.979186464319848161308446066187e-04	0.000000000000000000000000000000e+00
-4.910464799950962515140417963266e+03	-6.893791723944275408114071984622e-06	-1.978360081986588279306937820934e-04	0.000000000000000000000000000000e+00
-4.910364799950962151342537254095e+03	-7.115136931072457841297457942220e-06	-1.977513368324317901639913808154e-04	0.000000000000000000000000000000e+00
-4.910264799950961787544656544924e+03	-7.338073664297361358430701189226e-06	-1.976646353862928522961139865544e-04	0.000000000000000000000000000000e+00
-4.910164799950961423746775835752e+03	-7.562605160770303938232855811563e-06	-1.975759069427639365041510233212e-04	0.000000000000000000000000000000e+00
-4.910064799950961059948895126581e+03	-7.788734634419153114010501981479e-06	-1.974851546138309721541148622492e-04	0.000000000000000000000000000000e+00
-4.909964799950960696151014417410e+03	-8.016465275834937061140601788356e-06	-1.973923815408746423871733099986e-04	0.000000000000000000000000000000e+00
-4.909864799950960332353133708239e+03	-8.245800252158821602786568927268e-06	-1.972975908946004259744699815826e-04	0.000000000000000000000000000000e+00
-4.909764799950959968555252999067e+03	-8.476742706969403158903664241564e-06	-1.972007858749681783860213668547e-04	0.000000000000000000000000000000e+00
-4.909664799950959604757372289896e+03	-8.709295760170415894355598618315e-06	-1.971019697111210623383104056927e-04	0.000000000000000000000000000000e+00
-4.909564799950959240959491580725e+03	-8.943462507878765821748776043698e-06	-1.970011456613138549256308840185e-04	0.000000000000000000000000000000e+00
-4.909464799950958877161610871553e+03	-9.179246022312935904697434041921e-06	-1.968983170128406584402369627895e-04	0.000000000000000000000000000000e+00
-4.909364799950958513363730162382e+03	-9.416649351681768937783259532104e-06	-1.967934870819620961964607763761e-04	0.000000000000000000000000000000e+00
-4.909264799950958149565849453211e+03	-9.655675520073582463430328370890e-06	-1.966866592138318578335265396362e-04	0.000000000000000000000000000000e+00
-4.909164799950957785767968744040e+03	-9.896327527345708899319566553832e-06	-1.965778367824227296223327243752e-04	0.000000000000000000000000000000e+00
-4.909064799950957421970088034868e+03	-1.013860834901437956117979666271e-05	-1.964670231904518929357678080905e-04	0.000000000000000000000000000000e+00
-4.908964799950957058172207325697e+03	-1.038252093614500001480041579960e-05	-1.963542218693058161432113406519e-04	0.000000000000000000000000000000e+00
-4.908864799950956694374326616526e+03	-1.062806821524276762935476425831e-05	-1.962394362789644959837315196793e-04	0.000000000000000000000000000000e+00
-4.908764799950956330576445907354e+03	-1.087525308814373297598785544915e-05	-1.961226699079250484179792746176e-04	0.000000000000000000000000000000e+00
-4.908664799950955966778565198183e+03	-1.112407843190620512178069106968e-05	-1.960039262731248115891047323345e-04	0.000000000000000000000000000000e+00
-4.908564799950955602980684489012e+03	-1.137454709870255672326568030517e-05	-1.958832089198638253674245035540e-04	0.000000000000000000000000000000e+00
-4.908464799950955239182803779840e+03	-1.162666191571142891949316305888e-05	-1.957605214217267687940027265370e-04	0.000000000000000000000000000000e+00
-4.908364799950954875384923070669e+03	-1.188042568501029197893577998846e-05	-1.956358673805043283180915558717e-04	0.000000000000000000000000000000e+00
-4.908264799950954511587042361498e+03	-1.213584118346845826198667633866e-05	-1.955092504261138884082138478249e-04	0.000000000000000000000000000000e+00
-4.908164799950954147789161652327e+03	-1.239291116264045601949323610613e-05	-1.953806742165198155874311636282e-04	0.000000000000000000000000000000e+00
-4.908064799950953783991280943155e+03	-1.265163834865982501369854884565e-05	-1.952501424376530377371996571867e-04	0.000000000000000000000000000000e+00
-4.907964799950953420193400233984e+03	-1.291202544213327805741609033419e-05	-1.951176588033301084051940321729e-04	0.000000000000000000000000000000e+00
-4.907864799950953056395519524813e+03	-1.317407511803532503319360408289e-05	-1.949832270551717290120452563684e-04	0.000000000000000000000000000000e+00
-4.907764799950952692597638815641e+03	-1.343779002560326791290788023270e-05	-1.948468509625206205367747847035e-04	0.000000000000000000000000000000e+00
-4.907664799950952328799758106470e+03	-1.370317278823261929383316160003e-05	-1.947085343223589344163054759562e-04	0.000000000000000000000000000000e+00
-4.907564799950951965001877397299e+03	-1.397022600337294275711728236411e-05	-1.945682809592250129236690181500e-04	0.000000000000000000000000000000e+00
-4.907464799950951601203996688128e+03	-1.423895224242406930888638766364e-05	-1.944260947251296616552357354735e-04	0.000000000000000000000000000000e+00
-4.907364799950951237406115978956e+03	-1.450935405063280171232727167041e-05	-1.942819794994718257067495281731e-04	0.000000000000000000000000000000e+00
-4.907264799950950873608235269785e+03	-1.478143394698998982020061304654e-05	-1.941359391889536695381679454186e-04	0.000000000000000000000000000000e+00
-4.907164799950950509810354560614e+03	-1.505519442412805652888214968943e-05	-1.939879777274951418424703275534e-04	0.000000000000000000000000000000e+00
-4.907064799950950146012473851442e+03	-1.533063794821891336755959045490e-05	-1.938380990761480796285426420056e-04	0.000000000000000000000000000000e+00
-4.906964799950949782214593142271e+03	-1.560776695887235211994588379714e-05	-1.936863072230095262574872672090e-04	0.000000000000000000000000000000e+00
-4.906864799950949418416712433100e+03	-1.588658386903485657433432454155e-05	-1.935326061831346971132267187343e-04	0.000000000000000000000000000000e+00
-4.906764799950949054618831723928e+03	-1.616709106488882423760013173908e-05	-1.933769999984493760669668205310e-04	0.000000000000000000000000000000e+00
-4.906664799950948690820951014757e+03	-1.644929090575226746985017245439e-05	-1.932194927376616343153020727286e-04	0.000000000000000000000000000000e+00
-4.906564799950948327023070305586e+03	-1.673318572397889070170126646353e-05	-1.930600884961731426425063373742e-04	0.000000000000000000000000000000e+00
-4.906464799950947963225189596415e+03	-1.701877782485868264759042156609e-05	-1.928987913959898602665743450046e-04	0.000000000000000000000000000000e+00
-4.906364799950947599427308887243e+03	-1.730606948651891509489975096159e-05	-1.927356055856322086892312706041e-04	0.000000000000000000000000000000e+00
-4.906264799950947235629428178072e+03	-1.759506295982558215021396286204e-05	-1.925705352400447034448560668096e-04	0.000000000000000000000000000000e+00
-4.906164799950946871831547468901e+03	-1.788576046828533076468725759867e-05	-1.924035845605050166432642422265e-04	0.000000000000000000000000000000e+00
-4.906064799950946508033666759729e+03	-1.817816420794776734203880563800e-05	-1.922347577745325787265673334048e-04	0.000000000000000000000000000000e+00
-4.905964799950946144235786050558e+03	-1.847227634730830305950267933301e-05	-1.920640591357965297047288855126e-04	0.000000000000000000000000000000e+00
-4.905864799950945780437905341387e+03	-1.876809902721141254085604477275e-05	-1.918914929240232367102514388080e-04	0.000000000000000000000000000000e+00
-4.905764799950945416640024632215e+03	-1.906563436075437025602960505744e-05	-1.917170634449031881366143359458e-04	0.000000000000000000000000000000e+00
-4.905664799950945052842143923044e+03	-1.936488443319140366092809268928e-05	-1.915407750299974812008968472199e-04	0.000000000000000000000000000000e+00
-4.905564799950944689044263213873e+03	-1.966585130183838166207342668113e-05	-1.913626320366436047749891802283e-04	0.000000000000000000000000000000e+00
-4.905464799950944325246382504702e+03	-1.996853699597791982145791878089e-05	-1.911826388478608698510974317486e-04	0.000000000000000000000000000000e+00
-4.905364799950943961448501795530e+03	-2.027294351676497684050688719015e-05	-1.910007998722552436960536725863e-04	0.000000000000000000000000000000e+00
-4.905264799950943597650621086359e+03	-2.057907283713292538249173269094e-05	-1.908171195439235334843225411205e-04	0.000000000000000000000000000000e+00
-4.905164799950943233852740377188e+03	-2.088692690170004979954843093992e-05	-1.906316023223573530905733397489e-04	0.000000000000000000000000000000e+00
-4.905064799950942870054859668016e+03	-2.119650762667659951330942358361e-05	-1.904442526923462225205141429285e-04	0.000000000000000000000000000000e+00
-4.904964799950942506256978958845e+03	-2.150781689977226591200913652369e-05	-1.902550751638803962911827838411e-04	0.000000000000000000000000000000e+00
-4.904864799950942142459098249674e+03	-2.182085658010417424362142879701e-05	-1.900640742720530412899343497557e-04	0.000000000000000000000000000000e+00
-4.904764799950941778661217540503e+03	-2.213562849810529902547066860574e-05	-1.898712545769619809525596831890e-04	0.000000000000000000000000000000e+00
-4.904664799950941414863336831331e+03	-2.245213445543344865998336423729e-05	-1.896766206636108702352633281762e-04	0.000000000000000000000000000000e+00
-4.904564799950941051065456122160e+03	-2.277037622488068711944057820329e-05	-1.894801771418098826956638580654e-04	0.000000000000000000000000000000e+00
-4.904464799950940687267575412989e+03	-2.309035555028325707423511592431e-05	-1.892819286460759096828165848336e-04	0.000000000000000000000000000000e+00
-4.904364799950940323469694703817e+03	-2.341207414643200446463348896042e-05	-1.890818798355321632160414013768e-04	0.000000000000000000000000000000e+00
-4.904264799950939959671813994646e+03	-2.373553369898326724659297359832e-05	-1.888800353938074264980445660100e-04	0.000000000000000000000000000000e+00
-4.904164799950939595873933285475e+03	-2.406073586437031640306027924225e-05	-1.886764000289346539067369956655e-04	0.000000000000000000000000000000e+00
-4.904064799950939232076052576303e+03	-2.438768226971525774119352314440e-05	-1.884709784732491102011292527507e-04	0.000000000000000000000000000000e+00
-4.903964799950938868278171867132e+03	-2.471637451274144190935255771535e-05	-1.882637754832860760463575378054e-04	0.000000000000000000000000000000e+00
-4.903864799950938504480291157961e+03	-2.504681416168640296264838451812e-05	-1.880547958396779843325691272682e-04	0.000000000000000000000000000000e+00
-4.903764799950938140682410448790e+03	-2.537900275521524755002050754982e-05	-1.878440443470510957078845049040e-04	0.000000000000000000000000000000e+00
-4.903664799950937776884529739618e+03	-2.571294180233462685998199748205e-05	-1.876315258339216591153275626169e-04	0.000000000000000000000000000000e+00
-4.903564799950937413086649030447e+03	-2.604863278230717612855144027506e-05	-1.874172451525915844387781827862e-04	0.000000000000000000000000000000e+00
-4.903464799950937049288768321276e+03	-2.638607714456648947200755050968e-05	-1.872012071790436272579472021249e-04	0.000000000000000000000000000000e+00
-4.903364799950936685490887612104e+03	-2.672527630863255889369888007590e-05	-1.869834168128360857123737570618e-04	0.000000000000000000000000000000e+00
-4.903264799950936321693006902933e+03	-2.706623166402781299018018290603e-05	-1.867638789769970636845536349213e-04	0.000000000000000000000000000000e+00
-4.903164799950935957895126193762e+03	-2.740894457019362660766745309893e-05	-1.865425986179181105668184459390e-04	0.000000000000000000000000000000e+00
-4.903064799950935594097245484591e+03	-2.775341635640735227078847169313e-05	-1.863195807052475899776716738998e-04	0.000000000000000000000000000000e+00
-4.902964799950935230299364775419e+03	-2.809964832169991404121033029551e-05	-1.860948302317833166416582990621e-04	0.000000000000000000000000000000e+00
-4.902864799950934866501484066248e+03	-2.844764173477385877405847203203e-05	-1.858683522133649222186912997046e-04	0.000000000000000000000000000000e+00
-4.902764799950934502703603357077e+03	-2.879739783392202062618954461204e-05	-1.856401516887657061373462230591e-04	0.000000000000000000000000000000e+00
-4.902664799950934138905722647905e+03	-2.914891782694666329104650481785e-05	-1.854102337195839172220152013537e-04	0.000000000000000000000000000000e+00
-4.902564799950933775107841938734e+03	-2.950220289107918466339069984983e-05	-1.851786033901336016391919736535e-04	0.000000000000000000000000000000e+00
-4.902464799950933411309961229563e+03	-2.985725417290030939501156714844e-05	-1.849452658073351255831051620504e-04	0.000000000000000000000000000000e+00
-4.902364799950933047512080520391e+03	-3.021407278826089470229014632974e-05	-1.847102261006049932299394322754e-04	0.000000000000000000000000000000e+00
-4.902264799950932683714199811220e+03	-3.057265982220322067660842058068e-05	-1.844734894217453665364592207965e-04	0.000000000000000000000000000000e+00
-4.902164799950932319916319102049e+03	-3.093301632888283624837205687541e-05	-1.842350609448330429375462191643e-04	0.000000000000000000000000000000e+00
-4.902064799950931956118438392878e+03	-3.129514333149098113343727911584e-05	-1.839949458661080806780308005699e-04	0.000000000000000000000000000000e+00
-4.901964799950931592320557683706e+03	-3.165904182217747872985641466315e-05	-1.837531494038618007282742672359e-04	0.000000000000000000000000000000e+00
-4.901864799950931228522676974535e+03	-3.202471276197426937153156512039e-05	-1.835096767983244905441536642954e-04	0.000000000000000000000000000000e+00
-4.901764799950930864724796265364e+03	-3.239215708071943486097768460930e-05	-1.832645333115525386209060387799e-04	0.000000000000000000000000000000e+00
-4.901664799950930500926915556192e+03	-3.276137567698181253701694704006e-05	-1.830177242273151624711580165439e-04	0.000000000000000000000000000000e+00
-4.901564799950930137129034847021e+03	-3.313236941798612433850504399580e-05	-1.827692548509807300271406971248e-04	0.000000000000000000000000000000e+00
-4.901464799950929773331154137850e+03	-3.350513913953869540298877161000e-05	-1.825191305094025660468726179886e-04	0.000000000000000000000000000000e+00
-4.901364799950929409533273428679e+03	-3.387968564595372154271343823062e-05	-1.822673565508043519445280367108e-04	0.000000000000000000000000000000e+00
-4.901264799950929045735392719507e+03	-3.425600970998010592677082697399e-05	-1.820139383446650648348819068190e-04	0.000000000000000000000000000000e+00
-4.901164799950928681937512010336e+03	-3.463411207272886496938771316856e-05	-1.817588812816034286867772351570e-04	0.000000000000000000000000000000e+00
-4.901064799950928318139631301165e+03	-3.501399344360104921424631241322e-05	-1.815021907732620944260493178746e-04	0.000000000000000000000000000000e+00
-4.900964799950927954341750591993e+03	-3.539565450021631474010821993836e-05	-1.812438722521911695171464851128e-04	0.000000000000000000000000000000e+00
-4.900864799950927590543869882822e+03	-3.577909588834200278620670254703e-05	-1.809839311717314764942077243148e-04	0.000000000000000000000000000000e+00
-4.900764799950927226745989173651e+03	-3.616431822182280891257027954921e-05	-1.807223730058972964961083729207e-04	0.000000000000000000000000000000e+00
-4.900664799950926862948108464479e+03	-3.655132208251104169527759268910e-05	-1.804592032492586791206368168616e-04	0.000000000000000000000000000000e+00
-4.900564799950926499150227755308e+03	-3.694010802019740997027136275577e-05	-1.801944274168234270180194434019e-04	0.000000000000000000000000000000e+00
-4.900464799950926135352347046137e+03	-3.733067655254246059847583749658e-05	-1.799280510439185383833593512293e-04	0.000000000000000000000000000000e+00
-4.900364799950925771554466336966e+03	-3.772302816500853122694617014510e-05	-1.796600796860712157682060663433e-04	0.000000000000000000000000000000e+00
-4.900264799950925407756585627794e+03	-3.811716331079232646626697711412e-05	-1.793905189188896038415821365675e-04	0.000000000000000000000000000000e+00
-4.900164799950925043958704918623e+03	-3.851308241075804294530071647529e-05	-1.791193743379429850499234833094e-04	0.000000000000000000000000000000e+00
-4.900064799950924680160824209452e+03	-3.891078585337111100592166756940e-05	-1.788466515586415958062593833944e-04	0.000000000000000000000000000000e+00
-4.899964799950924316362943500280e+03	-3.931027399463251238015404354087e-05	-1.785723562161160089985234566967e-04	0.000000000000000000000000000000e+00
-4.899864799950923952565062791109e+03	-3.971154715801368062597781483092e-05	-1.782964939650961370271042838453e-04	0.000000000000000000000000000000e+00
-4.899764799950923588767182081938e+03	-4.011460563439201820312013380132e-05	-1.780190704797898011615270297270e-04	0.000000000000000000000000000000e+00
-4.899664799950923224969301372766e+03	-4.051944968198694887366942407603e-05	-1.777400914537609485314290092006e-04	0.000000000000000000000000000000e+00
-4.899564799950922861171420663595e+03	-4.092607952629662740025653921982e-05	-1.774595625998074083316119464726e-04	0.000000000000000000000000000000e+00
-4.899464799950922497373539954424e+03	-4.133449536003523877916721041004e-05	-1.771774896498382414512795524075e-04	0.000000000000000000000000000000e+00
-4.899364799950922133575659245253e+03	-4.174469734307085312706789292925e-05	-1.768938783547507648426233561878e-04	0.000000000000000000000000000000e+00
-4.899264799950921769777778536081e+03	-4.215668560236393786529868199509e-05	-1.766087344843070608933766063586e-04	0.000000000000000000000000000000e+00
-4.899164799950921405979897826910e+03	-4.257046023190639845272531527343e-05	-1.763220638270102699589336747721e-04	0.000000000000000000000000000000e+00
-4.899064799950921042182017117739e+03	-4.298602129266131707373971293507e-05	-1.760338721899802865832745935037e-04	0.000000000000000000000000000000e+00
-4.898964799950920678384136408567e+03	-4.340336881250322665108318243021e-05	-1.757441653988292659845094068061e-04	0.000000000000000000000000000000e+00
-4.898864799950920314586255699396e+03	-4.382250278615902860370953653124e-05	-1.754529492975365613342819681719e-04	0.000000000000000000000000000000e+00
-4.898764799950919950788374990225e+03	-4.424342317514947303452518823086e-05	-1.751602297483234170916849281596e-04	0.000000000000000000000000000000e+00
-4.898664799950919586990494281054e+03	-4.466612990773132332075062711496e-05	-1.748660126315272286563057280162e-04	0.000000000000000000000000000000e+00
-4.898564799950919223192613571882e+03	-4.509062287884008313415887259090e-05	-1.745703038454753954454579112365e-04	0.000000000000000000000000000000e+00
-4.898464799950918859394732862711e+03	-4.551690195003335365382668431522e-05	-1.742731093063588758158150016087e-04	0.000000000000000000000000000000e+00
-4.898364799950918495596852153540e+03	-4.594496694943480741887137375201e-05	-1.739744349481052540940667627822e-04	0.000000000000000000000000000000e+00
-4.898264799950918131798971444368e+03	-4.637481767167875849238248275874e-05	-1.736742867222516178721952728736e-04	0.000000000000000000000000000000e+00
-4.898164799950917768001090735197e+03	-4.680645387785539669918410954352e-05	-1.733726705978168389915561320436e-04	0.000000000000000000000000000000e+00
-4.898064799950917404203210026026e+03	-4.723987529545661817479210164983e-05	-1.730695925611736647915794851116e-04	0.000000000000000000000000000000e+00
-4.897964799950917040405329316854e+03	-4.767508161832248610688400614066e-05	-1.727650586159203756776020499686e-04	0.000000000000000000000000000000e+00
-4.897864799950916676607448607683e+03	-4.811207250658828778796388681016e-05	-1.724590747827520903229930882006e-04	0.000000000000000000000000000000e+00
-4.897764799950916312809567898512e+03	-4.855084758663226929438494483549e-05	-1.721516470993317456106286300610e-04	0.000000000000000000000000000000e+00
-4.897664799950915949011687189341e+03	-4.899140645102397325283058449052e-05	-1.718427816201606699985510173789e-04	0.000000000000000000000000000000e+00
-4.897564799950915585213806480169e+03	-4.943374865847319324678107999027e-05	-1.715324844164488045199223886783e-04	0.000000000000000000000000000000e+00
-4.897464799950915221415925770998e+03	-4.987787373377959907307446774105e-05	-1.712207615759846256273807307835e-04	0.000000000000000000000000000000e+00
-4.897364799950914857618045061827e+03	-5.032378116778294475713514954940e-05	-1.709076192030047156716898726359e-04	0.000000000000000000000000000000e+00
-4.897264799950914493820164352655e+03	-5.077147041731394741829672123679e-05	-1.705930634180629268045747970461e-04	0.000000000000000000000000000000e+00
-4.897164799950914130022283643484e+03	-5.122094090514580988016471452262e-05	-1.702771003578993009360681432085e-04	0.000000000000000000000000000000e+00
-4.897064799950913766224402934313e+03	-5.167219201994635314470136200349e-05	-1.699597361753085018008790907373e-04	0.000000000000000000000000000000e+00
-4.896964799950913402426522225142e+03	-5.212522311623081294014100950385e-05	-1.696409770390080572893820587410e-04	0.000000000000000000000000000000e+00
-4.896864799950913038628641515970e+03	-5.258003351431524613262755152299e-05	-1.693208291335062223078450349689e-04	0.000000000000000000000000000000e+00
-4.896764799950912674830760806799e+03	-5.303662250027062831673682619105e-05	-1.689992986589694892729518471697e-04	0.000000000000000000000000000000e+00
-4.896664799950912311032880097628e+03	-5.349498932587756126972103332129e-05	-1.686763918310897733456726887979e-04	0.000000000000000000000000000000e+00
-4.896564799950911947234999388456e+03	-5.395513320858163770332022179943e-05	-1.683521148809512724044828990699e-04	0.000000000000000000000000000000e+00
-4.896464799950911583437118679285e+03	-5.441705333144942943182295613802e-05	-1.680264740548970830730929337804e-04	0.000000000000000000000000000000e+00
-4.896364799950911219639237970114e+03	-5.488074884312518027153909860871e-05	-1.676994756143953017521464055051e-04	0.000000000000000000000000000000e+00
-4.896264799950910855841357260942e+03	-5.534621885778810880399461447077e-05	-1.673711258359050172307008752526e-04	0.000000000000000000000000000000e+00
-4.896164799950910492043476551771e+03	-5.581346245511036166042986850222e-05	-1.670414310107418967218939620523e-04	0.000000000000000000000000000000e+00
-4.896064799950910128245595842600e+03	-5.628247868021565120891930300573e-05	-1.667103974449434466379577068906e-04	0.000000000000000000000000000000e+00
-4.895964799950909764447715133429e+03	-5.675326654363848955268598284185e-05	-1.663780314591339752096355031341e-04	0.000000000000000000000000000000e+00
-4.895864799950909400649834424257e+03	-5.722582502128416114114614621222e-05	-1.660443393883893111601102177133e-04	0.000000000000000000000000000000e+00
-4.895764799950909036851953715086e+03	-5.770015305438929169214862247017e-05	-1.657093275821010886980633181054e-04	0.000000000000000000000000000000e+00
-4.895664799950908673054073005915e+03	-5.817624954948310829309920944041e-05	-1.653730024038408698804081264910e-04	0.000000000000000000000000000000e+00
-4.895564799950908309256192296743e+03	-5.865411337834931614207065186939e-05	-1.650353702312238603992083918470e-04	0.000000000000000000000000000000e+00
-4.895464799950907945458311587572e+03	-5.913374337798870712537904759110e-05	-1.646964374557724085281623649379e-04	0.000000000000000000000000000000e+00
-4.895364799950907581660430878401e+03	-5.961513835058237825888227678917e-05	-1.643562104827791517033808155190e-04	0.000000000000000000000000000000e+00
-4.895264799950907217862550169230e+03	-6.009829706345564130816339076802e-05	-1.640146957311699191586762403006e-04	0.000000000000000000000000000000e+00
-4.895164799950906854064669460058e+03	-6.058321824904258293001749202666e-05	-1.636718996333663093002003252607e-04	0.000000000000000000000000000000e+00
-4.895064799950906490266788750887e+03	-6.106990060485128211150568366961e-05	-1.633278286351480231355925987202e-04	0.000000000000000000000000000000e+00
-4.894964799950906126468908041716e+03	-6.155834279342975944547544653318e-05	-1.629824891955148995475316509030e-04	0.000000000000000000000000000000e+00
-4.894864799950905762671027332544e+03	-6.204854344233250238848514923617e-05	-1.626358877865486253066346078455e-04	0.000000000000000000000000000000e+00
-4.894764799950905398873146623373e+03	-6.254050114408775623651287611793e-05	-1.622880308932742553489764203434e-04	0.000000000000000000000000000000e+00
-4.894664799950905035075265914202e+03	-6.303421445616542496438727827268e-05	-1.619389250135213806879030951080e-04	0.000000000000000000000000000000e+00
-4.894564799950904671277385205030e+03	-6.352968190094565646783980605861e-05	-1.615885766577850794854104288234e-04	0.000000000000000000000000000000e+00
-4.894464799950904307479504495859e+03	-6.402690196568813253696905718471e-05	-1.612369923490865970729796208261e-04	0.000000000000000000000000000000e+00
-4.894364799950903943681623786688e+03	-6.452587310250199579848146003158e-05	-1.608841786228337007117611401341e-04	0.000000000000000000000000000000e+00
-4.894264799950903579883743077517e+03	-6.502659372831650849439838468768e-05	-1.605301420266808717224327196504e-04	0.000000000000000000000000000000e+00
-4.894164799950903216085862368345e+03	-6.552906222485230757195812101301e-05	-1.601748891203891452493512925770e-04	0.000000000000000000000000000000e+00
-4.894064799950902852287981659174e+03	-6.603327693859344582009290869351e-05	-1.598184264756857602893247438658e-04	0.000000000000000000000000000000e+00
-4.893964799950902488490100950003e+03	-6.653923618076002931710083432293e-05	-1.594607606761235115647862281563e-04	0.000000000000000000000000000000e+00
-4.893864799950902124692220240831e+03	-6.704693822728157316225700013135e-05	-1.591018983169398845565339906116e-04	0.000000000000000000000000000000e+00
-4.893764799950901760894339531660e+03	-6.755638131877104838630965222279e-05	-1.587418460049159194859280663792e-04	0.000000000000000000000000000000e+00
-4.893664799950901397096458822489e+03	-6.806756366049957938327980011550e-05	-1.583806103582348855617067950874e-04	0.000000000000000000000000000000e+00
-4.893564799950901033298578113317e+03	-6.858048342237187317872726399770e-05	-1.580181980063405757560429654163e-04	0.000000000000000000000000000000e+00
-4.893464799950900669500697404146e+03	-6.909513873890231277184736935482e-05	-1.576546155897955744755456475303e-04	0.000000000000000000000000000000e+00
-4.893364799950900305702816694975e+03	-6.961152770919175520897975717460e-05	-1.572898697601390915513930313097e-04	0.000000000000000000000000000000e+00
-4.893264799950899941904935985804e+03	-7.012964839690495307336637331730e-05	-1.569239671797446335991393917553e-04	0.000000000000000000000000000000e+00
-4.893164799950899578107055276632e+03	-7.064949883024877557401166594531e-05	-1.565569145216775398532504937066e-04	0.000000000000000000000000000000e+00
-4.893064799950899214309174567461e+03	-7.117107700195103949826480604912e-05	-1.561887184695521385308786266322e-04	0.000000000000000000000000000000e+00
-4.892964799950898850511293858290e+03	-7.169438086924008555339549175756e-05	-1.558193857173887676703660787325e-04	0.000000000000000000000000000000e+00
-4.892864799950898486713413149118e+03	-7.221940835382501878200040001943e-05	-1.554489229694705520242598018044e-04	0.000000000000000000000000000000e+00
-4.892764799950898122915532439947e+03	-7.274615734187659949871312958791e-05	-1.550773369402000173220002032792e-04	0.000000000000000000000000000000e+00
-4.892664799950897759117651730776e+03	-7.327462568400893382601635206441e-05	-1.547046343539553521669038804731e-04	0.000000000000000000000000000000e+00
-4.892564799950897395319771021605e+03	-7.380481119526181475135745424510e-05	-1.543308219449465886179834184233e-04	0.000000000000000000000000000000e+00
-4.892464799950897031521890312433e+03	-7.433671165508371370556767177007e-05	-1.539559064570715930363870027620e-04	0.000000000000000000000000000000e+00
-4.892364799950896667724009603262e+03	-7.487032480731555818785627476331e-05	-1.535798946437716774610776626631e-04	0.000000000000000000000000000000e+00
-4.892264799950896303926128894091e+03	-7.540564836017510570199962049998e-05	-1.532027932678871838794582016519e-04	0.000000000000000000000000000000e+00
-4.892164799950895940128248184919e+03	-7.594267998624214439668672627093e-05	-1.528246091015127974474530070381e-04	0.000000000000000000000000000000e+00
-4.892064799950895576330367475748e+03	-7.648141732244430356958686534341e-05	-1.524453489258526970792639865238e-04	0.000000000000000000000000000000e+00
-4.891964799950895212532486766577e+03	-7.702185797004356890282927849967e-05	-1.520650195310754078815290712967e-04	0.000000000000000000000000000000e+00
-4.891864799950894848734606057405e+03	-7.756399949462355664000362542865e-05	-1.516836277161686264824264069873e-04	0.000000000000000000000000000000e+00
-4.891764799950894484936725348234e+03	-7.810783942607746538951823955799e-05	-1.513011802887937211001267989730e-04	0.000000000000000000000000000000e+00
-4.891664799950894121138844639063e+03	-7.865337525859670555431618632625e-05	-1.509176840651400960859745969955e-04	0.000000000000000000000000000000e+00
-4.891564799950893757340963929892e+03	-7.920060445066028770311206130827e-05	-1.505331458697794209423970190898e-04	0.000000000000000000000000000000e+00
-4.891464799950893393543083220720e+03	-7.974952442502488856798659178082e-05	-1.501475725355195882902703541362e-04	0.000000000000000000000000000000e+00
-4.891364799950893029745202511549e+03	-8.030013256871559466833904172844e-05	-1.497609709032585634160689158634e-04	0.000000000000000000000000000000e+00
-4.891264799950892665947321802378e+03	-8.085242623301744553394182490891e-05	-1.493733478218380711886881240247e-04	0.000000000000000000000000000000e+00
-4.891164799950892302149441093206e+03	-8.140640273346760034424429708366e-05	-1.489847101478970390307787763362e-04	0.000000000000000000000000000000e+00
-4.891064799950891938351560384035e+03	-8.196205934984824995667013203260e-05	-1.485950647457249043648097597270e-04	0.000000000000000000000000000000e+00
-4.890964799950891574553679674864e+03	-8.251939332618022011379965707789e-05	-1.482044184871148678490221373139e-04	0.000000000000000000000000000000e+00
-4.890864799950891210755798965693e+03	-8.307840187071736069712724059855e-05	-1.478127782512168213527314897249e-04	0.000000000000000000000000000000e+00
-4.890764799950890846957918256521e+03	-8.363908215594151773948639050360e-05	-1.474201509243901675114130078725e-04	0.000000000000000000000000000000e+00
-4.890664799950890483160037547350e+03	-8.420143131855837279921284110884e-05	-1.470265434000565308615693371763e-04	0.000000000000000000000000000000e+00
-4.890564799950890119362156838179e+03	-8.476544645949385154044819490338e-05	-1.466319625785523334503268610973e-04	0.000000000000000000000000000000e+00
-4.890464799950889755564276129007e+03	-8.533112464389135901760008451333e-05	-1.462364153669811536045974875719e-04	0.000000000000000000000000000000e+00
-4.890364799950889391766395419836e+03	-8.589846290110966548110582596820e-05	-1.458399086790659762800231868951e-04	0.000000000000000000000000000000e+00
-4.890264799950889027968514710665e+03	-8.646745822472152401966249968268e-05	-1.454424494350012265694860325027e-04	0.000000000000000000000000000000e+00
-4.890164799950888664170634001493e+03	-8.703810757251306069650492736045e-05	-1.450440445613048574217268660291e-04	0.000000000000000000000000000000e+00
-4.890064799950888300372753292322e+03	-8.761040786648378810193282806296e-05	-1.446447009906700849942579045759e-04	0.000000000000000000000000000000e+00
-4.889964799950887936574872583151e+03	-8.818435599284739139988587020014e-05	-1.442444256618170969012210358429e-04	0.000000000000000000000000000000e+00
-4.889864799950887572776991873980e+03	-8.875994880203323265845799516782e-05	-1.438432255193446520410288647085e-04	0.000000000000000000000000000000e+00
-4.889764799950887208979111164808e+03	-8.933718310868860056940532476943e-05	-1.434411075135814906886255748475e-04	0.000000000000000000000000000000e+00
-4.889664799950886845181230455637e+03	-8.991605569168159713643040387154e-05	-1.430380786004376632725848539351e-04	0.000000000000000000000000000000e+00
-4.889564799950886481383349746466e+03	-9.049656329410485106762296325655e-05	-1.426341457412557236269362581638e-04	0.000000000000000000000000000000e+00
-4.889464799950886117585469037294e+03	-9.107870262327985458414986164044e-05	-1.422293159026617867177200160711e-04	0.000000000000000000000000000000e+00
-4.889364799950885753787588328123e+03	-9.166247035076212693310154788762e-05	-1.418235960564165321594332080934e-04	0.000000000000000000000000000000e+00
-4.889264799950885389989707618952e+03	-9.224786311234698776406054632204e-05	-1.414169931792660451011500732932e-04	0.000000000000000000000000000000e+00
-4.889164799950885026191826909781e+03	-9.283487750807615720982646223547e-05	-1.410095142527925486924250675358e-04	0.000000000000000000000000000000e+00
-4.889064799950884662393946200609e+03	-9.342351010224499293591732262954e-05	-1.406011662632650823390872973917e-04	0.000000000000000000000000000000e+00
-4.888964799950884298596065491438e+03	-9.401375742341051323664596894858e-05	-1.401919562014900173287090812124e-04	0.000000000000000000000000000000e+00
-4.888864799950883934798184782267e+03	-9.460561596440013841513572145914e-05	-1.397818910626614640358572616563e-04	0.000000000000000000000000000000e+00
-4.888764799950883571000304073095e+03	-9.519908218232115044727531527613e-05	-1.393709778462117062323988303518e-04	0.000000000000000000000000000000e+00
-4.888664799950883207202423363924e+03	-9.579415249857081671950448376052e-05	-1.389592235556614185573720554601e-04	0.000000000000000000000000000000e+00
-4.888564799950882843404542654753e+03	-9.639082329884735402328321818288e-05	-1.385466351984698026716946728243e-04	0.000000000000000000000000000000e+00
-4.888464799950882479606661945581e+03	-9.698909093316154307086451868969e-05	-1.381332197858847505179263892572e-04	0.000000000000000000000000000000e+00
-4.888364799950882115808781236410e+03	-9.758895171584908840006072905382e-05	-1.377189843327927636345425765896e-04	0.000000000000000000000000000000e+00
-4.888264799950881752010900527239e+03	-9.819040192558372366800345520943e-05	-1.373039358575688995752622778568e-04	0.000000000000000000000000000000e+00
-4.888164799950881388213019818068e+03	-9.879343780539098101873413115825e-05	-1.368880813819266641182675892097e-04	0.000000000000000000000000000000e+00
-4.888064799950881024415139108896e+03	-9.939805556266280070747826114186e-05	-1.364714279307677679501514811378e-04	0.000000000000000000000000000000e+00
-4.887964799950880660617258399725e+03	-1.000042513691727641411688409789e-04	-1.360539825320317749296483711419e-04	0.000000000000000000000000000000e+00
-4.887864799950880296819377690554e+03	-1.006120213610921265180719874621e-04	-1.356357522165458045614733206818e-04	0.000000000000000000000000000000e+00
-4.887764799950879933021496981382e+03	-1.012213616390065270937703711951e-04	-1.352167440178740989448896714364e-04	0.000000000000000000000000000000e+00
-4.887664799950879569223616272211e+03	-1.018322682679334448361402332139e-04	-1.347969649721675355121680572879e-04	0.000000000000000000000000000000e+00
-4.887564799950879205425735563040e+03	-1.024447372773404265743762975305e-04	-1.343764221180130584518824798934e-04	0.000000000000000000000000000000e+00
-4.887464799950878841627854853868e+03	-1.030587646611640063269016431846e-04	-1.339551224962831101322063842574e-04	0.000000000000000000000000000000e+00
-4.887364799950878477829974144697e+03	-1.036743463778293564657440040122e-04	-1.335330731499850083141001100273e-04	0.000000000000000000000000000000e+00
-4.887264799950878114032093435526e+03	-1.042914783502706436123241839908e-04	-1.331102811241102149442810942404e-04	0.000000000000000000000000000000e+00
-4.887164799950877750234212726355e+03	-1.049101564659521841323466806450e-04	-1.326867534654836320532483862067e-04	0.000000000000000000000000000000e+00
-4.887064799950877386436332017183e+03	-1.055303765768902908095752679607e-04	-1.322624972226128163381442259805e-04	0.000000000000000000000000000000e+00
-4.886964799950877022638451308012e+03	-1.061521344996758513560750070148e-04	-1.318375194455371666405613106932e-04	0.000000000000000000000000000000e+00
-4.886864799950876658840570598841e+03	-1.067754260154976387589206843209e-04	-1.314118271856770572142414366112e-04	0.000000000000000000000000000000e+00
-4.886764799950876295042689889669e+03	-1.074002468701663670158988339587e-04	-1.309854274956829980978284533322e-04	0.000000000000000000000000000000e+00
-4.886664799950875931244809180498e+03	-1.080265927741394516026218752813e-04	-1.305583274292847412775125937046e-04	0.000000000000000000000000000000e+00
-4.886564799950875567446928471327e+03	-1.086544594025465288811629904764e-04	-1.301305340411402513244032430606e-04	0.000000000000000000000000000000e+00
-4.886464799950875203649047762156e+03	-1.092838423952157208976845859105e-04	-1.297020543866848928723362055493e-04	0.000000000000000000000000000000e+00
-4.886364799950874839851167052984e+03	-1.099147373567005913589517129836e-04	-1.292728955219803741501921612311e-04	0.000000000000000000000000000000e+00
-4.886264799950874476053286343813e+03	-1.105471398563078469978390727668e-04	-1.288430645035637718293780595857e-04	0.000000000000000000000000000000e+00
-4.886164799950874112255405634642e+03	-1.111810454281257978803587604943e-04	-1.284125683882965558713085130194e-04	0.000000000000000000000000000000e+00
-4.886064799950873748457524925470e+03	-1.118164495710535359966272817012e-04	-1.279814142332135872698328782349e-04	0.000000000000000000000000000000e+00
-4.885964799950873384659644216299e+03	-1.124533477488308321357718400080e-04	-1.275496090953721157936623376017e-04	0.000000000000000000000000000000e+00
-4.885864799950873020861763507128e+03	-1.130917353900687917023573647590e-04	-1.271171600317007235186883562505e-04	0.000000000000000000000000000000e+00
-4.885764799950872657063882797956e+03	-1.137316078882812017116984981691e-04	-1.266840740988483496754640755810e-04	0.000000000000000000000000000000e+00
-4.885664799950872293266002088785e+03	-1.143729606019166909368009465986e-04	-1.262503583530333154966857067691e-04	0.000000000000000000000000000000e+00
-4.885564799950871929468121379614e+03	-1.150157888543914999190248549255e-04	-1.258160198498922677495109878620e-04	0.000000000000000000000000000000e+00
-4.885464799950871565670240670443e+03	-1.156600879341231454455404814574e-04	-1.253810656443292306880948894232e-04	0.000000000000000000000000000000e+00
-4.885364799950871201872359961271e+03	-1.163058530945646406803972716659e-04	-1.249455027903646580061253201777e-04	0.000000000000000000000000000000e+00
-4.885264799950870838074479252100e+03	-1.169530795542395962098580763922e-04	-1.245093383409844034741958962442e-04	0.000000000000000000000000000000e+00
-4.885164799950870474276598542929e+03	-1.176017624967779716090368613557e-04	-1.240725793479888542075045831936e-04	0.000000000000000000000000000000e+00
-4.885064799950870110478717833757e+03	-1.182518970709525995025843125852e-04	-1.236352328618420097234437138312e-04	0.000000000000000000000000000000e+00
-4.884964799950869746680837124586e+03	-1.189034783907164008042584013580e-04	-1.231973059315205881042443181173e-04	0.000000000000000000000000000000e+00
-4.884864799950869382882956415415e+03	-1.195565015352403724505428450620e-04	-1.227588056043631863697290773629e-04	0.000000000000000000000000000000e+00
-4.884764799950869019085075706244e+03	-1.202109615489522934182048397034e-04	-1.223197389259194408500652784255e-04	0.000000000000000000000000000000e+00
-4.884664799950868655287194997072e+03	-1.208668534415761761308463761999e-04	-1.218801129397992688736807043171e-04	0.000000000000000000000000000000e+00
-4.884564799950868291489314287901e+03	-1.215241721881724225968676722509e-04	-1.214399346875221375602338369504e-04	0.000000000000000000000000000000e+00
-4.884464799950867927691433578730e+03	-1.221829127291786988313698758546e-04	-1.209992112083663597186383720228e-04	0.000000000000000000000000000000e+00
-4.884364799950867563893552869558e+03	-1.228430699704516630872686011600e-04	-1.205579495392184304026692021061e-04	0.000000000000000000000000000000e+00
-4.884264799950867200095672160387e+03	-1.235046387833092361874937070709e-04	-1.201161567144224447817313361497e-04	0.000000000000000000000000000000e+00
-4.884164799950866836297791451216e+03	-1.241676140045737527714542203228e-04	-1.196738397656295566692102871897e-04	0.000000000000000000000000000000e+00
-4.884064799950866472499910742044e+03	-1.248319904366157495102795937925e-04	-1.192310057216474641558767721961e-04	0.000000000000000000000000000000e+00
-4.883964799950866108702030032873e+03	-1.254977628473986071312717971438e-04	-1.187876616082900172160358165385e-04	0.000000000000000000000000000000e+00
-4.883864799950865744904149323702e+03	-1.261649259705237616484979623621e-04	-1.183438144482268388662030145220e-04	0.000000000000000000000000000000e+00
-4.883764799950865381106268614531e+03	-1.268334745052767558500667055554e-04	-1.178994712608329869813622581276e-04	0.000000000000000000000000000000e+00
-4.883664799950865017308387905359e+03	-1.275034031166740226218708764705e-04	-1.174546390620387922940764946489e-04	0.000000000000000000000000000000e+00
-4.883564799950864653510507196188e+03	-1.281747064355102916875794871743e-04	-1.170093248641796421834898600522e-04	0.000000000000000000000000000000e+00
-4.883464799950864289712626487017e+03	-1.288473790584069179204762534141e-04	-1.165635356758459541997099973010e-04	0.000000000000000000000000000000e+00
-4.883364799950863925914745777845e+03	-1.295214155478607517563843787300e-04	-1.161172785017331224831360625416e-04	0.000000000000000000000000000000e+00
-4.883264799950863562116865068674e+03	-1.301968104322938227582207026956e-04	-1.156705603424916403666397601846e-04	0.000000000000000000000000000000e+00
-4.883164799950863198318984359503e+03	-1.308735582061037008069076525985e-04	-1.152233881945772500828006901230e-04	0.000000000000000000000000000000e+00
-4.883064799950862834521103650331e+03	-1.315516533297147246540231835255e-04	-1.147757690501011873388317874323e-04	0.000000000000000000000000000000e+00
-4.882964799950862470723222941160e+03	-1.322310902296297725755369611988e-04	-1.143277098966805614167763227584e-04	0.000000000000000000000000000000e+00
-4.882864799950862106925342231989e+03	-1.329118632984829003872845332168e-04	-1.138792177172887623787592148439e-04	0.000000000000000000000000000000e+00
-4.882764799950861743127461522818e+03	-1.335939668950926299817449915963e-04	-1.134302994901060444550913719475e-04	0.000000000000000000000000000000e+00
-4.882664799950861379329580813646e+03	-1.342773953445159968063393751692e-04	-1.129809621883701636424826575400e-04	0.000000000000000000000000000000e+00
-4.882564799950861015531700104475e+03	-1.349621429381032749680868754183e-04	-1.125312127802270830648906363436e-04	0.000000000000000000000000000000e+00
-4.882464799950860651733819395304e+03	-1.356482039335535696999990307177e-04	-1.120810582285819087273309735409e-04	0.000000000000000000000000000000e+00
-4.882364799950860287935938686132e+03	-1.363355725549708977184515390491e-04	-1.116305054909497981646335218464e-04	0.000000000000000000000000000000e+00
-4.882264799950859924138057976961e+03	-1.370242429929212975726199319482e-04	-1.111795615193070723781057496105e-04	0.000000000000000000000000000000e+00
-4.882164799950859560340177267790e+03	-1.377142094044902923596213062396e-04	-1.107282332599424361924134174728e-04	0.000000000000000000000000000000e+00
-4.882064799950859196542296558619e+03	-1.384054659133414908519371655515e-04	-1.102765276533082799276241914299e-04	0.000000000000000000000000000000e+00
-4.881964799950858832744415849447e+03	-1.390980066097755138854880074817e-04	-1.098244516338721437015771287271e-04	0.000000000000000000000000000000e+00
-4.881864799950858468946535140276e+03	-1.397918255507899778448260841301e-04	-1.093720121299683172575237244395e-04	0.000000000000000000000000000000e+00
-4.881764799950858105148654431105e+03	-1.404869167601399660393057811092e-04	-1.089192160636495075544047383964e-04	0.000000000000000000000000000000e+00
-4.881664799950857741350773721933e+03	-1.411832742283993132308833606814e-04	-1.084660703505387367500886752758e-04	0.000000000000000000000000000000e+00
-4.881564799950857377552893012762e+03	-1.418808919130226491034374447509e-04	-1.080125818996812943947188889737e-04	0.000000000000000000000000000000e+00
-4.881464799950857013755012303591e+03	-1.425797637384081193584473012947e-04	-1.075587576133968658069137158684e-04	0.000000000000000000000000000000e+00
-4.881364799950856649957131594419e+03	-1.432798835959607573319746220974e-04	-1.071046043871318095277653248409e-04	0.000000000000000000000000000000e+00
-4.881264799950856286159250885248e+03	-1.439812453441566958683289767507e-04	-1.066501291093115974051644401221e-04	0.000000000000000000000000000000e+00
-4.881164799950855922361370176077e+03	-1.446838428086080839251453822314e-04	-1.061953386611933359932880005516e-04	0.000000000000000000000000000000e+00
-4.881064799950855558563489466906e+03	-1.453876697821285723846024273698e-04	-1.057402399167185318975756280757e-04	0.000000000000000000000000000000e+00
-4.880964799950855194765608757734e+03	-1.460927200247997485415413221332e-04	-1.052848397423659519873961887271e-04	0.000000000000000000000000000000e+00
-4.880864799950854830967728048563e+03	-1.467989872640380584825625653878e-04	-1.048291449970046868966216946362e-04	0.000000000000000000000000000000e+00
-4.880764799950854467169847339392e+03	-1.475064651946626239319149132001e-04	-1.043731625317473229444184545933e-04	0.000000000000000000000000000000e+00
-4.880664799950854103371966630220e+03	-1.482151474789636825136335263053e-04	-1.039168991898033308964727217116e-04	0.000000000000000000000000000000e+00
-4.880564799950853739574085921049e+03	-1.489250277467717598501445452897e-04	-1.034603618063326309090693699844e-04	0.000000000000000000000000000000e+00
-4.880464799950853375776205211878e+03	-1.496360995955275192872274692135e-04	-1.030035572082992794459149754616e-04	0.000000000000000000000000000000e+00
-4.880364799950853011978324502707e+03	-1.503483565903524247706068983632e-04	-1.025464922143253594828682384588e-04	0.000000000000000000000000000000e+00
-4.880264799950852648180443793535e+03	-1.510617922641200271387934561673e-04	-1.020891736345451011056320589354e-04	0.000000000000000000000000000000e+00
-4.880164799950852284382563084364e+03	-1.517764001175279280422825145536e-04	-1.016316082704590698700813922173e-04	0.000000000000000000000000000000e+00
-4.880064799950851920584682375193e+03	-1.524921736191706112244909077091e-04	-1.011738029147886804232428503703e-04	0.000000000000000000000000000000e+00
-4.879964799950851556786801666021e+03	-1.532091062056128159037798885933e-04	-1.007157643513307507818557717805e-04	0.000000000000000000000000000000e+00
-4.879864799950851192988920956850e+03	-1.539271912814636962020531374407e-04	-1.002574993548124089766393485235e-04	0.000000000000000000000000000000e+00
-4.879764799950850829191040247679e+03	-1.546464222194516853047668858423e-04	-9.979901469074606745919553407731e-05	0.000000000000000000000000000000e+00
-4.879664799950850465393159538507e+03	-1.553667923605000643523521564049e-04	-9.934031711528464145440076027427e-05	0.000000000000000000000000000000e+00
-4.879564799950850101595278829336e+03	-1.560882950138032089579948058500e-04	-9.888141337507701125828646349092e-05	0.000000000000000000000000000000e+00
-4.879464799950849737797398120165e+03	-1.568109234569035675618819958288e-04	-9.842231020712359295613685938875e-05	0.000000000000000000000000000000e+00
-4.879364799950849373999517410994e+03	-1.575346709357693716219150914526e-04	-9.796301433863223440123846330607e-05	0.000000000000000000000000000000e+00
-4.879264799950849010201636701822e+03	-1.582595306648729692206717389880e-04	-9.750353248687423316637401526918e-05	0.000000000000000000000000000000e+00
-4.879164799950848646403755992651e+03	-1.589854958272699176138886834053e-04	-9.704387135904061199333237031084e-05	0.000000000000000000000000000000e+00
-4.879064799950848282605875283480e+03	-1.597125595746788076154110136429e-04	-9.658403765209859753032572982079e-05	0.000000000000000000000000000000e+00
-4.878964799950847918807994574308e+03	-1.604407150275616571882819627604e-04	-9.612403805264834301489568213483e-05	0.000000000000000000000000000000e+00
-4.878864799950847555010113865137e+03	-1.611699552752051995026250086340e-04	-9.566387923677982713967227201834e-05	0.000000000000000000000000000000e+00
-4.878764799950847191212233155966e+03	-1.619002733758026588845035931286e-04	-9.520356786993005107373050366348e-05	0.000000000000000000000000000000e+00
-4.878664799950846827414352446795e+03	-1.626316623565363941265188296725e-04	-9.474311060674039811427271651212e-05	0.000000000000000000000000000000e+00
-4.878564799950846463616471737623e+03	-1.633641152136611652146563899990e-04	-9.428251409091426438885408245483e-05	0.000000000000000000000000000000e+00
-4.878464799950846099818591028452e+03	-1.640976249125880505764368821886e-04	-9.382178495507494705562406833721e-05	0.000000000000000000000000000000e+00
-4.878364799950845736020710319281e+03	-1.648321843879691232705869685660e-04	-9.336092982062372223894808342948e-05	0.000000000000000000000000000000e+00
-4.878264799950845372222829610109e+03	-1.655677865437828590131769113114e-04	-9.289995529759818046304509220334e-05	0.000000000000000000000000000000e+00
-4.878164799950845008424948900938e+03	-1.663044242534201134098986729626e-04	-9.243886798453084668869550455383e-05	0.000000000000000000000000000000e+00
-4.878064799950844644627068191767e+03	-1.670420903597708852349190689068e-04	-9.197767446830801719038356312197e-05	0.000000000000000000000000000000e+00
-4.877964799950844280829187482595e+03	-1.677807776753117031259820990385e-04	-9.151638132402885393145569592477e-05	0.000000000000000000000000000000e+00
-4.877864799950843917031306773424e+03	-1.685204789821937441159777071320e-04	-9.105499511486474998982199036135e-05	0.000000000000000000000000000000e+00
-4.877764799950843553233426064253e+03	-1.692611870323317111060312800674e-04	-9.059352239191889827156500825112e-05	0.000000000000000000000000000000e+00
-4.877664799950843189435545355082e+03	-1.700028945474931711245164533963e-04	-9.013196969408623969530897079849e-05	0.000000000000000000000000000000e+00
-4.877564799950842825637664645910e+03	-1.707455942193888422629688417231e-04	-8.967034354791356045438766031452e-05	0.000000000000000000000000000000e+00
-4.877464799950842461839783936739e+03	-1.714892787097633685029773875641e-04	-8.920865046745990098713691152099e-05	0.000000000000000000000000000000e+00
-4.877364799950842098041903227568e+03	-1.722339406504868805896507621966e-04	-8.874689695415724955025738029946e-05	0.000000000000000000000000000000e+00
-4.877264799950841734244022518396e+03	-1.729795726436472074263872578115e-04	-8.828508949667152039524758988520e-05	0.000000000000000000000000000000e+00
-4.877164799950841370446141809225e+03	-1.737261672616427650960024831051e-04	-8.782323457076376233779863023088e-05	0.000000000000000000000000000000e+00
-4.877064799950841006648261100054e+03	-1.744737170472761235082148623121e-04	-8.736133863915169258784060302148e-05	0.000000000000000000000000000000e+00
-4.876964799950840642850380390882e+03	-1.752222145138481964633803134035e-04	-8.689940815137150163013218806540e-05	0.000000000000000000000000000000e+00
-4.876864799950840279052499681711e+03	-1.759716521452532719729106025497e-04	-8.643744954363994270792048713048e-05	0.000000000000000000000000000000e+00
-4.876764799950839915254618972540e+03	-1.767220223960745033656150049239e-04	-8.597546923871670590967114522485e-05	0.000000000000000000000000000000e+00
-4.876664799950839551456738263369e+03	-1.774733176916802406507256417711e-04	-8.551347364576711751645021752921e-05	0.000000000000000000000000000000e+00
-4.876564799950839187658857554197e+03	-1.782255304283209310870633723667e-04	-8.505146916022508329479484556757e-05	0.000000000000000000000000000000e+00
-4.876464799950838823860976845026e+03	-1.789786529732266973785614894155e-04	-8.458946216365639770781714723569e-05	0.000000000000000000000000000000e+00
-4.876364799950838460063096135855e+03	-1.797326776647057290214187785793e-04	-8.412745902362229707179691606811e-05	0.000000000000000000000000000000e+00
-4.876264799950838096265215426683e+03	-1.804875968122430802270672600685e-04	-8.366546609354333797342606615643e-05	0.000000000000000000000000000000e+00
-4.876164799950837732467334717512e+03	-1.812434026966003894169865429120e-04	-8.320348971256362805275913485659e-05	0.000000000000000000000000000000e+00
-4.876064799950837368669454008341e+03	-1.820000875699160866084957977051e-04	-8.274153620541528717912543866575e-05	0.000000000000000000000000000000e+00
-4.875964799950837004871573299170e+03	-1.827576436558063597420664692095e-04	-8.227961188228330165032875509468e-05	0.000000000000000000000000000000e+00
-4.875864799950836641073692589998e+03	-1.835160631494667444248841681187e-04	-8.181772303867063588986296984729e-05	0.000000000000000000000000000000e+00
-4.875764799950836277275811880827e+03	-1.842753382177743370906597419889e-04	-8.135587595526372361488809392682e-05	0.000000000000000000000000000000e+00
-4.875664799950835913477931171656e+03	-1.850354609993908213110697102977e-04	-8.089407689779823005474940211812e-05	0.000000000000000000000000000000e+00
-4.875564799950835549680050462484e+03	-1.857964236048659006830113815667e-04	-8.043233211692519364025694139642e-05	0.000000000000000000000000000000e+00
-4.875464799950835185882169753313e+03	-1.865582181167415990775959588888e-04	-7.997064784807743874350816071228e-05	0.000000000000000000000000000000e+00
-4.875364799950834822084289044142e+03	-1.873208365896571843053908246191e-04	-7.950903031133638144099806677190e-05	0.000000000000000000000000000000e+00
-4.875264799950834458286408334970e+03	-1.880842710504546067776937556815e-04	-7.904748571129911987979965726225e-05	0.000000000000000000000000000000e+00
-4.875164799950834094488527625799e+03	-1.888485134982847513194365030031e-04	-7.858602023694593121955903614051e-05	0.000000000000000000000000000000e+00
-4.875064799950833730690646916628e+03	-1.896135559047142039781203015636e-04	-7.812464006150802607250649423065e-05	0.000000000000000000000000000000e+00
-4.874964799950833366892766207457e+03	-1.903793902138328319843807445721e-04	-7.766335134233572307180942795313e-05	0.000000000000000000000000000000e+00
-4.874864799950833003094885498285e+03	-1.911460083423617973934216518472e-04	-7.720216022076693514804984763700e-05	0.000000000000000000000000000000e+00
-4.874764799950832639297004789114e+03	-1.919134021797623838780783023239e-04	-7.674107282199599461888078755223e-05	0.000000000000000000000000000000e+00
-4.874664799950832275499124079943e+03	-1.926815635883454469381298457265e-04	-7.628009525494289840702455407495e-05	0.000000000000000000000000000000e+00
-4.874564799950831911701243370771e+03	-1.934504844033813791056436448557e-04	-7.581923361212281075628693916002e-05	0.000000000000000000000000000000e+00
-4.874464799950831547903362661600e+03	-1.942201564332108883019489820043e-04	-7.535849396951602673349474015296e-05	0.000000000000000000000000000000e+00
-4.874364799950831184105481952429e+03	-1.949905714593562640855883838498e-04	-7.489788238643824743855786918445e-05	0.000000000000000000000000000000e+00
-4.874264799950830820307601243258e+03	-1.957617212366333486316810619243e-04	-7.443740490541120758023752035371e-05	0.000000000000000000000000000000e+00
-4.874164799950830456509720534086e+03	-1.965335974932642124426984686636e-04	-7.397706755203373673278333111369e-05	0.000000000000000000000000000000e+00
-4.874064799950830092711839824915e+03	-1.973061919309902908451631597941e-04	-7.351687633485310519564082110122e-05	0.000000000000000000000000000000e+00
-4.873964799950829728913959115744e+03	-1.980794962251862794278683965743e-04	-7.305683724523683063908213730642e-05	0.000000000000000000000000000000e+00
-4.873864799950829365116078406572e+03	-1.988535020249746528963469272000e-04	-7.259695625724479645796138882474e-05	0.000000000000000000000000000000e+00
-4.873764799950829001318197697401e+03	-1.996282009533407802385346352381e-04	-7.213723932750179025381181974197e-05	0.000000000000000000000000000000e+00
-4.873664799950828637520316988230e+03	-2.004035846072486362016290550869e-04	-7.167769239507044889275766408332e-05	0.000000000000000000000000000000e+00
-4.873564799950828273722436279058e+03	-2.011796445577572175003600030152e-04	-7.121832138132450171902343427632e-05	0.000000000000000000000000000000e+00
-4.873464799950827909924555569887e+03	-2.019563723501374740212921388149e-04	-7.075913218982251521194798415948e-05	0.000000000000000000000000000000e+00
-4.873364799950827546126674860716e+03	-2.027337595039899718635939551703e-04	-7.030013070618193579859600550463e-05	0.000000000000000000000000000000e+00
-4.873264799950827182328794151545e+03	-2.035117975133630984808930097785e-04	-6.984132279795359345229283087875e-05	0.000000000000000000000000000000e+00
-4.873164799950826818530913442373e+03	-2.042904778468719183444346487732e-04	-6.938271431449658476191960643220e-05	0.000000000000000000000000000000e+00
-4.873064799950826454733032733202e+03	-2.050697919478175978123812850384e-04	-6.892431108685353547196883461368e-05	0.000000000000000000000000000000e+00
-4.872964799950826090935152024031e+03	-2.058497312343075618355781042368e-04	-6.846611892762629670346891108679e-05	0.000000000000000000000000000000e+00
-4.872864799950825727137271314859e+03	-2.066302870993760572391334529030e-04	-6.800814363085206130325049977969e-05	0.000000000000000000000000000000e+00
-4.872764799950825363339390605688e+03	-2.074114509111055291556285906651e-04	-6.755039097187981900639180965484e-05	0.000000000000000000000000000000e+00
-4.872664799950824999541509896517e+03	-2.081932140127485395594136852182e-04	-6.709286670724731304216864602452e-05	0.000000000000000000000000000000e+00
-4.872564799950824635743629187346e+03	-2.089755677228501736918814257749e-04	-6.663557657455837621076483179294e-05	0.000000000000000000000000000000e+00
-4.872464799950824271945748478174e+03	-2.097585033353712325333156885065e-04	-6.617852629236065998327015469371e-05	0.000000000000000000000000000000e+00
-4.872364799950823908147867769003e+03	-2.105420121198118860606635083244e-04	-6.572172156002382438760162086666e-05	0.000000000000000000000000000000e+00
-4.872264799950823544349987059832e+03	-2.113260853213360041316648540999e-04	-6.526516805761814802276654656765e-05	0.000000000000000000000000000000e+00
-4.872164799950823180552106350660e+03	-2.121107141608961107852315830513e-04	-6.480887144579353109641317587375e-05	0.000000000000000000000000000000e+00
-4.872064799950822816754225641489e+03	-2.128958898353587722226953893312e-04	-6.435283736565897280083176079657e-05	0.000000000000000000000000000000e+00
-4.871964799950822452956344932318e+03	-2.136816035176307437305764924673e-04	-6.389707143866245526477032345980e-05	0.000000000000000000000000000000e+00
-4.871864799950822089158464223146e+03	-2.144678463567856858094928806935e-04	-6.344157926647128829117372461610e-05	0.000000000000000000000000000000e+00
-4.871764799950821725360583513975e+03	-2.152546094781913952991014848948e-04	-6.298636643085283356568310209056e-05	0.000000000000000000000000000000e+00
-4.871664799950821361562702804804e+03	-2.160418839836376870243428438556e-04	-6.253143849355577096622155197636e-05	0.000000000000000000000000000000e+00
-4.871564799950820997764822095633e+03	-2.168296609514647633326633879847e-04	-6.207680099619169013323155548179e-05	0.000000000000000000000000000000e+00
-4.871464799950820633966941386461e+03	-2.176179314366923696778127750306e-04	-6.162245946011723769352580459824e-05	0.000000000000000000000000000000e+00
-4.871364799950820270169060677290e+03	-2.184066864711493025693472835869e-04	-6.116841938631665750742555376362e-05	0.000000000000000000000000000000e+00
-4.871264799950819906371179968119e+03	-2.191959170636036222535453221738e-04	-6.071468625528477137303154376191e-05	0.000000000000000000000000000000e+00
-4.871164799950819542573299258947e+03	-2.199856141998933803903548689362e-04	-6.026126552691044762147254409967e-05	0.000000000000000000000000000000e+00
-4.871064799950819178775418549776e+03	-2.207757688430580253566987147806e-04	-5.980816264036052372181362368764e-05	0.000000000000000000000000000000e+00
-4.870964799950818814977537840605e+03	-2.215663719334702954407573249895e-04	-5.935538301396418289562414982719e-05	0.000000000000000000000000000000e+00
-4.870864799950818451179657131433e+03	-2.223574143889686270322836314506e-04	-5.890293204509777796494193746746e-05	0.000000000000000000000000000000e+00
-4.870764799950818087381776422262e+03	-2.231488871049902675443299404634e-04	-5.845081511007014986747859497385e-05	0.000000000000000000000000000000e+00
-4.870664799950817723583895713091e+03	-2.239407809547048491208981468858e-04	-5.799903756400841373401175427027e-05	0.000000000000000000000000000000e+00
-4.870564799950817359786015003920e+03	-2.247330867891485857608391274454e-04	-5.754760474074417864664629518323e-05	0.000000000000000000000000000000e+00
-4.870464799950816995988134294748e+03	-2.255257954373590396478926889401e-04	-5.709652195270028916937107843488e-05	0.000000000000000000000000000000e+00
-4.870364799950816632190253585577e+03	-2.263188977065103211615965106418e-04	-5.664579449077802766453898497545e-05	0.000000000000000000000000000000e+00
-4.870264799950816268392372876406e+03	-2.271123843820490478297158265519e-04	-5.619542762424476384274310558631e-05	0.000000000000000000000000000000e+00
-4.870164799950815904594492167234e+03	-2.279062462278306556463791654465e-04	-5.574542660062215319004275126957e-05	0.000000000000000000000000000000e+00
-4.870064799950815540796611458063e+03	-2.287004739862564151216262064992e-04	-5.529579664557474874726772373634e-05	0.000000000000000000000000000000e+00
-4.869964799950815176998730748892e+03	-2.294950583784109352219332533807e-04	-5.484654296279915499040882864712e-05	0.000000000000000000000000000000e+00
-4.869864799950814813200850039721e+03	-2.302899901042001823067706389736e-04	-5.439767073391364249693169519162e-05	0.000000000000000000000000000000e+00
-4.869764799950814449402969330549e+03	-2.310852598424901224814093092519e-04	-5.394918511834826405559537021439e-05	0.000000000000000000000000000000e+00
-4.869664799950814085605088621378e+03	-2.318808582512458518407050256371e-04	-5.350109125323546544351210885182e-05	0.000000000000000000000000000000e+00
-4.869564799950813721807207912207e+03	-2.326767759676712417089144979698e-04	-5.305339425330120442297551774935e-05	0.000000000000000000000000000000e+00
-4.869464799950813358009327203035e+03	-2.334730036083492344008150087831e-04	-5.260609921075654407673916068688e-05	0.000000000000000000000000000000e+00
-4.869364799950812994211446493864e+03	-2.342695317693825455586387196405e-04	-5.215921119518978146811782892200e-05	0.000000000000000000000000000000e+00
-4.869264799950812630413565784693e+03	-2.350663510265349628002018445017e-04	-5.171273525345905741580285197578e-05	0.000000000000000000000000000000e+00
-4.869164799950812266615685075521e+03	-2.358634519353731864681200658396e-04	-5.126667640958548804097291706761e-05	0.000000000000000000000000000000e+00
-4.869064799950811902817804366350e+03	-2.366608250314091582700015692353e-04	-5.082103966464680453417324113019e-05	0.000000000000000000000000000000e+00
-4.868964799950811539019923657179e+03	-2.374584608302429320197263207248e-04	-5.037582999667150791822667343922e-05	0.000000000000000000000000000000e+00
-4.868864799950811175222042948008e+03	-2.382563498277061677949745233107e-04	-4.993105236053351847838599475438e-05	0.000000000000000000000000000000e+00
-4.868764799950810811424162238836e+03	-2.390544825000058971452981948502e-04	-4.948671168784738084609961528137e-05	0.000000000000000000000000000000e+00
-4.868664799950810447626281529665e+03	-2.398528493038691014518221100715e-04	-4.904281288686396375001846914543e-05	0.000000000000000000000000000000e+00
-4.868564799950810083828400820494e+03	-2.406514406766875884425421761037e-04	-4.859936084236670864435272965132e-05	0.000000000000000000000000000000e+00
-4.868464799950809720030520111322e+03	-2.414502470366635192289272993094e-04	-4.815636041556835945194256498603e-05	0.000000000000000000000000000000e+00
-4.868364799950809356232639402151e+03	-2.422492587829553419183359341815e-04	-4.771381644400825473720587077686e-05	0.000000000000000000000000000000e+00
-4.868264799950808992434758692980e+03	-2.430484662958243486426818114055e-04	-4.727173374145016198017224540173e-05	0.000000000000000000000000000000e+00
-4.868164799950808628636877983809e+03	-2.438478599367816120578600358471e-04	-4.683011709778061329402173984526e-05	0.000000000000000000000000000000e+00
-4.868064799950808264838997274637e+03	-2.446474300487355181543680515688e-04	-4.638897127890779679623700637592e-05	0.000000000000000000000000000000e+00
-4.867964799950807901041116565466e+03	-2.454471669561397598538499131848e-04	-4.594830102666096975205095587214e-05	0.000000000000000000000000000000e+00
-4.867864799950807537243235856295e+03	-2.462470609651418998117811121062e-04	-4.550811105869044092403497003829e-05	0.000000000000000000000000000000e+00
-4.867764799950807173445355147123e+03	-2.470471023637322584808051484373e-04	-4.506840606836806114145546620087e-05	0.000000000000000000000000000000e+00
-4.867664799950806809647474437952e+03	-2.478472814218935340105365305874e-04	-4.462919072468829662829817306324e-05	0.000000000000000000000000000000e+00
-4.867564799950806445849593728781e+03	-2.486475883917506389877982719838e-04	-4.419046967216981732732433707511e-05	0.000000000000000000000000000000e+00
-4.867464799950806082051713019609e+03	-2.494480135077214045385973761881e-04	-4.375224753075764765400390565731e-05	0.000000000000000000000000000000e+00
-4.867364799950805718253832310438e+03	-2.502485469866672844301003220124e-04	-4.331452889572588645658926531645e-05	0.000000000000000000000000000000e+00
-4.867264799950805354455951601267e+03	-2.510491790280449807444551613145e-04	-4.287731833758094874848448840865e-05	0.000000000000000000000000000000e+00
-4.867164799950804990658070892096e+03	-2.518498998140582863930481138937e-04	-4.244062040196540375180944693057e-05	0.000000000000000000000000000000e+00
-4.867064799950804626860190182924e+03	-2.526506995098104697318464051392e-04	-4.200443960956232793699585692515e-05	0.000000000000000000000000000000e+00
-4.866964799950804263062309473753e+03	-2.534515682634572554879359707058e-04	-4.156878045600027470236892401800e-05	0.000000000000000000000000000000e+00
-4.866864799950803899264428764582e+03	-2.542524962063601309467109068407e-04	-4.113364741175875227349734153393e-05	0.000000000000000000000000000000e+00
-4.866764799950803535466548055410e+03	-2.550534734532400858199319149122e-04	-4.069904492207431146626531170973e-05	0.000000000000000000000000000000e+00
-4.866664799950803171668667346239e+03	-2.558544901023320026350882372412e-04	-4.026497740684718232729438769368e-05	0.000000000000000000000000000000e+00
-4.866564799950802807870786637068e+03	-2.566555362355393723854113385840e-04	-3.983144926054848675676944846913e-05	0.000000000000000000000000000000e+00
-4.866464799950802444072905927896e+03	-2.574566019185894980708662060920e-04	-3.939846485212802033740522866800e-05	0.000000000000000000000000000000e+00
-4.866364799950802080275025218725e+03	-2.582576772011892945503375162986e-04	-3.896602852492261692208055934294e-05	0.000000000000000000000000000000e+00
-4.866264799950801716477144509554e+03	-2.590587521171811426039244263819e-04	-3.853414459656509598014031969804e-05	0.000000000000000000000000000000e+00
-4.866164799950801352679263800383e+03	-2.598598166846998271974078509317e-04	-3.810281735889377237357436567500e-05	0.000000000000000000000000000000e+00
-4.866064799950800988881383091211e+03	-2.606608609063293131163918658899e-04	-3.767205107786256244439132556678e-05	0.000000000000000000000000000000e+00
-4.865964799950800625083502382040e+03	-2.614618747692602795419658523457e-04	-3.724184999345167286066010658985e-05	0.000000000000000000000000000000e+00
-4.865864799950800261285621672869e+03	-2.622628482454481967274528830814e-04	-3.681221831957888577374626848382e-05	0.000000000000000000000000000000e+00
-4.865764799950799897487740963697e+03	-2.630637712917715653054839819447e-04	-3.638316024401141318168895200102e-05	0.000000000000000000000000000000e+00
-4.865664799950799533689860254526e+03	-2.638646338501906976961586259733e-04	-3.595467992827835438003625245784e-05	0.000000000000000000000000000000e+00
-4.865564799950799169891979545355e+03	-2.646654258479070958264001145466e-04	-3.552678150758374972387546031349e-05	0.000000000000000000000000000000e+00
-4.865464799950798806094098836184e+03	-2.654661371975230998998540599132e-04	-3.509946909072023070105816877629e-05	0.000000000000000000000000000000e+00
-4.865364799950798442296218127012e+03	-2.662667577972019166375472476460e-04	-3.467274675998325954035667040287e-05	0.000000000000000000000000000000e+00
-4.865264799950798078498337417841e+03	-2.670672775308282980398499883989e-04	-3.424661857108597868334237679377e-05	0.000000000000000000000000000000e+00
-4.865164799950797714700456708670e+03	-2.678676862681694369888729667650e-04	-3.382108855307464979119552728193e-05	0.000000000000000000000000000000e+00
-4.865064799950797350902575999498e+03	-2.686679738650364049519503328867e-04	-3.339616070824470261523692071748e-05	0.000000000000000000000000000000e+00
-4.864964799950796987104695290327e+03	-2.694681301634458607356659154419e-04	-3.297183901205742083623598248643e-05	0.000000000000000000000000000000e+00
-4.864864799950796623306814581156e+03	-2.702681449917824639712915502088e-04	-3.254812741305718355733223035031e-05	0.000000000000000000000000000000e+00
-4.864764799950796259508933871984e+03	-2.710680081649613970204426571797e-04	-3.212502983278934376573307551972e-05	0.000000000000000000000000000000e+00
-4.864664799950795895711053162813e+03	-2.718677094845914831919286847040e-04	-3.170255016571873698692438092728e-05	0.000000000000000000000000000000e+00
-4.864564799950795531913172453642e+03	-2.726672387391385760091466750055e-04	-3.128069227914876592128515242486e-05	0.000000000000000000000000000000e+00
-4.864464799950795168115291744471e+03	-2.734665857040894905785610724536e-04	-3.085946001314114237826929931785e-05	0.000000000000000000000000000000e+00
-4.864364799950794804317411035299e+03	-2.742657401421163144289439017598e-04	-3.043885718043622552178226192687e-05	0.000000000000000000000000000000e+00
-4.864264799950794440519530326128e+03	-2.750646918032410436112666918262e-04	-3.001888756637396997927966224573e-05	0.000000000000000000000000000000e+00
-4.864164799950794076721649616957e+03	-2.758634304250006524794613937956e-04	-2.959955492881552786030123491923e-05	0.000000000000000000000000000000e+00
-4.864064799950793712923768907785e+03	-2.766619457326125429419416690280e-04	-2.918086299806545725059499230003e-05	0.000000000000000000000000000000e+00
-4.863964799950793349125888198614e+03	-2.774602274391404273939931712789e-04	-2.876281547679455751062235768778e-05	0.000000000000000000000000000000e+00
-4.863864799950792985328007489443e+03	-2.782582652456605911209241988047e-04	-2.834541603996334493097142281925e-05	0.000000000000000000000000000000e+00
-4.863764799950792621530126780272e+03	-2.790560488414285883820853406689e-04	-2.792866833474613486336043943759e-05	0.000000000000000000000000000000e+00
-4.863664799950792257732246071100e+03	-2.798535679040460469151063715998e-04	-2.751257598045578792547195823293e-05	0.000000000000000000000000000000e+00
-4.863564799950791893934365361929e+03	-2.806508120996282313816538867002e-04	-2.709714256846907623390435793098e-05	0.000000000000000000000000000000e+00
-4.863464799950791530136484652758e+03	-2.814477710829717694435148089838e-04	-2.668237166215268321776792059818e-05	0.000000000000000000000000000000e+00
-4.863364799950791166338603943586e+03	-2.822444344977228115195488911127e-04	-2.626826679678983701292545316353e-05	0.000000000000000000000000000000e+00
-4.863264799950790802540723234415e+03	-2.830407919765454615931843385113e-04	-2.585483147950760793006355631185e-05	0.000000000000000000000000000000e+00
-4.863164799950790438742842525244e+03	-2.838368331412908043311082995075e-04	-2.544206918920482595088128352501e-05	0.000000000000000000000000000000e+00
-4.863064799950790074944961816072e+03	-2.846325476031659864120659797493e-04	-2.502998337648065552184586946005e-05	0.000000000000000000000000000000e+00
-4.862964799950789711147081106901e+03	-2.854279249629039483769632479238e-04	-2.461857746356381409298837159572e-05	0.000000000000000000000000000000e+00
-4.862864799950789347349200397730e+03	-2.862229548109332106890778657515e-04	-2.420785484424241746108028006113e-05	0.000000000000000000000000000000e+00
-4.862764799950788983551319688559e+03	-2.870176267275483645256828335590e-04	-2.379781888379451290356329795639e-05	0.000000000000000000000000000000e+00
-4.862664799950788619753438979387e+03	-2.878119302830806709898869844011e-04	-2.338847291891924589312366788985e-05	0.000000000000000000000000000000e+00
-4.862564799950788255955558270216e+03	-2.886058550380690940033445723856e-04	-2.297982025766867394543820080077e-05	0.000000000000000000000000000000e+00
-4.862464799950787892157677561045e+03	-2.893993905434315500393993580985e-04	-2.257186417938023098822379608475e-05	0.000000000000000000000000000000e+00
-4.862364799950787528359796851873e+03	-2.901925263406367541674235610571e-04	-2.216460793460987952104013221089e-05	0.000000000000000000000000000000e+00
-4.862264799950787164561916142702e+03	-2.909852519618761745173740607129e-04	-2.175805474506589296760511453854e-05	0.000000000000000000000000000000e+00
-4.862164799950786800764035433531e+03	-2.917775569302364204252175916565e-04	-2.135220780354330549007275952267e-05	0.000000000000000000000000000000e+00
-4.862064799950786436966154724360e+03	-2.925694307598720100491163087497e-04	-2.094707027385903604153709334224e-05	0.000000000000000000000000000000e+00
-4.861964799950786073168274015188e+03	-2.933608629561783006159392250822e-04	-2.054264529078764938731238576253e-05	0.000000000000000000000000000000e+00
-4.861864799950785709370393306017e+03	-2.941518430159648523486426441309e-04	-2.013893595999781846949371055810e-05	0.000000000000000000000000000000e+00
-4.861764799950785345572512596846e+03	-2.949423604276292802846282103957e-04	-1.973594535798942712842563018683e-05	0.000000000000000000000000000000e+00
-4.861664799950784981774631887674e+03	-2.957324046713310518839923357604e-04	-1.933367653203135383866047292134e-05	0.000000000000000000000000000000e+00
-4.861564799950784617976751178503e+03	-2.965219652191658809489704928808e-04	-1.893213250009993307127441342086e-05	0.000000000000000000000000000000e+00
-4.861464799950784254178870469332e+03	-2.973110315353404468040332542245e-04	-1.853131625081806040122346657117e-05	0.000000000000000000000000000000e+00
-4.861364799950783890380989760160e+03	-2.980995930763471676860909553852e-04	-1.813123074339501251050696395417e-05	0.000000000000000000000000000000e+00
-4.861264799950783526583109050989e+03	-2.988876392911396788661104739759e-04	-1.773187890756691093637094358559e-05	0.000000000000000000000000000000e+00
-4.861164799950783162785228341818e+03	-2.996751596213081481404061356955e-04	-1.733326364353788377466007719629e-05	0.000000000000000000000000000000e+00
-4.861064799950782798987347632647e+03	-3.004621435012553502634513602487e-04	-1.693538782192188806886845586774e-05	0.000000000000000000000000000000e+00
-4.860964799950782435189466923475e+03	-3.012485803583725787503644344412e-04	-1.653825428368522676620712419382e-05	0.000000000000000000000000000000e+00
-4.860864799950782071391586214304e+03	-3.020344596132163166209150251262e-04	-1.614186584008975346442478493447e-05	0.000000000000000000000000000000e+00
-4.860764799950781707593705505133e+03	-3.028197706796848529334220678777e-04	-1.574622527263674123245915104086e-05	0.000000000000000000000000000000e+00
-4.860664799950781343795824795961e+03	-3.036045029651953329995206498637e-04	-1.535133533301144938623683522394e-05	0.000000000000000000000000000000e+00
-4.860564799950780979997944086790e+03	-3.043886458708610796494720140970e-04	-1.495719874302837636116051550639e-05	0.000000000000000000000000000000e+00
-4.860464799950780616200063377619e+03	-3.051721887916691313379080607859e-04	-1.456381819457720037534927126632e-05	0.000000000000000000000000000000e+00
-4.860364799950780252402182668447e+03	-3.059551211166582139304448428874e-04	-1.417119634956941296582977329876e-05	0.000000000000000000000000000000e+00
-4.860264799950779888604301959276e+03	-3.067374322290967124902960616595e-04	-1.377933583988564031548064436894e-05	0.000000000000000000000000000000e+00
-4.860164799950779524806421250105e+03	-3.075191115066612935861900535173e-04	-1.338823926732365067666409574887e-05	0.000000000000000000000000000000e+00
-4.860064799950779161008540540934e+03	-3.083001483216154191800695283376e-04	-1.299790920354707330253325736624e-05	0.000000000000000000000000000000e+00
-4.859964799950778797210659831762e+03	-3.090805320409883484057689262414e-04	-1.260834819003480178096088942796e-05	0.000000000000000000000000000000e+00
-4.859864799950778433412779122591e+03	-3.098602520267543019780176472011e-04	-1.221955873803109871174842060437e-05	0.000000000000000000000000000000e+00
-4.859764799950778069614898413420e+03	-3.106392976360120060722036505751e-04	-1.183154332849639833898352375696e-05	0.000000000000000000000000000000e+00
-4.859664799950777705817017704248e+03	-3.114176582211643446243543031926e-04	-1.144430441205879697415086215795e-05	0.000000000000000000000000000000e+00
-4.859564799950777342019136995077e+03	-3.121953231300983368917689730893e-04	-1.105784440896627186757747440815e-05	0.000000000000000000000000000000e+00
-4.859464799950776978221256285906e+03	-3.129722817063653318540861203445e-04	-1.067216570903958448249954082954e-05	0.000000000000000000000000000000e+00
-4.859364799950776614423375576735e+03	-3.137485232893615278750021335696e-04	-1.028727067162589019460715994425e-05	0.000000000000000000000000000000e+00
-4.859264799950776250625494867563e+03	-3.145240372145085465740987906713e-04	-9.903161625553059499264818565933e-06	0.000000000000000000000000000000e+00
-4.859164799950775886827614158392e+03	-3.152988128134345487997569623673e-04	-9.519840869084690397616821400106e-06	0.000000000000000000000000000000e+00
-4.859064799950775523029733449221e+03	-3.160728394141552421818530671516e-04	-9.137310669875852619159148360062e-06	0.000000000000000000000000000000e+00
-4.858964799950775159231852740049e+03	-3.168461063412553223653245204616e-04	-8.755573264929529799459849426224e-06	0.000000000000000000000000000000e+00
-4.858864799950774795433972030878e+03	-3.176186029160701310841696809462e-04	-8.374630860553773165555133117799e-06	0.000000000000000000000000000000e+00
-4.858764799950774431636091321707e+03	-3.183903184568675310758822938340e-04	-7.994485632319556564625781525102e-06	0.000000000000000000000000000000e+00
-4.858664799950774067838210612535e+03	-3.191612422790298894161031828531e-04	-7.615139725019369258370623837484e-06	0.000000000000000000000000000000e+00
-4.858564799950773704040329903364e+03	-3.199313636952364403240323120770e-04	-7.236595252626504978462652906135e-06	0.000000000000000000000000000000e+00
-4.858464799950773340242449194193e+03	-3.207006720156457021779494720448e-04	-6.858854298255074348142096979375e-06	0.000000000000000000000000000000e+00
-4.858364799950772976444568485022e+03	-3.214691565480783282116039600851e-04	-6.481918914120734740715815830336e-06	0.000000000000000000000000000000e+00
-4.858264799950772612646687775850e+03	-3.222368065981997945802783878122e-04	-6.105791121502124869468812462525e-06	0.000000000000000000000000000000e+00
-4.858164799950772248848807066679e+03	-3.230036114697037389481559799265e-04	-5.730472910703043919536381345381e-06	0.000000000000000000000000000000e+00
-4.858064799950771885050926357508e+03	-3.237695604644952448655792487386e-04	-5.355966241015334564155424973420e-06	0.000000000000000000000000000000e+00
-4.857964799950771521253045648336e+03	-3.245346428828741803564172929697e-04	-4.982273040682495276283356377967e-06	0.000000000000000000000000000000e+00
-4.857864799950771157455164939165e+03	-3.252988480237190786065193393028e-04	-4.609395206864001606793853488275e-06	0.000000000000000000000000000000e+00
-4.857764799950770793657284229994e+03	-3.260621651846710186521682839356e-04	-4.237334605600373698699144531243e-06	0.000000000000000000000000000000e+00
-4.857664799950770429859403520823e+03	-3.268245836623176144887514826820e-04	-3.866093071778955309047987043414e-06	0.000000000000000000000000000000e+00
-4.857564799950770066061522811651e+03	-3.275860927523773836501919110020e-04	-3.495672409100424243773600971319e-06	0.000000000000000000000000000000e+00
-4.857464799950769702263642102480e+03	-3.283466817498840615782706997550e-04	-3.126074390046029546810345961516e-06	0.000000000000000000000000000000e+00
-4.857364799950769338465761393309e+03	-3.291063399493713496728186651552e-04	-2.757300755845545702600249415859e-06	0.000000000000000000000000000000e+00
-4.857264799950768974667880684137e+03	-3.298650566450576091317992144525e-04	-2.389353216445980697922590874072e-06	0.000000000000000000000000000000e+00
-4.857164799950768610869999974966e+03	-3.306228211310308800520429972636e-04	-2.022233450480997285465074517208e-06	0.000000000000000000000000000000e+00
-4.857064799950768247072119265795e+03	-3.313796227014339547400911811792e-04	-1.655943105241075824740322811057e-06	0.000000000000000000000000000000e+00
-4.856964799950767883274238556623e+03	-3.321354506506496136533646001965e-04	-1.290483796644389477711011016137e-06	0.000000000000000000000000000000e+00
-4.856864799950767519476357847452e+03	-3.328902942734862408120932730782e-04	-9.258571092084444869246091444626e-07	0.000000000000000000000000000000e+00
-4.856764799950767155678477138281e+03	-3.336441428653631681607028003356e-04	-5.620645960224336553897120372092e-07	0.000000000000000000000000000000e+00
-4.856664799950766791880596429110e+03	-3.343969857224965620302870039637e-04	-1.991077787203315096768089891011e-07	0.000000000000000000000000000000e+00
-4.856564799950766428082715719938e+03	-3.351488121420853638111891914519e-04	1.630118525452666832345797413156e-07	0.000000000000000000000000000000e+00
-4.856464799950766064284835010767e+03	-3.358996114224972306255834197941e-04	5.242928391285932267627703344537e-07	0.000000000000000000000000000000e+00
-4.856364799950765700486954301596e+03	-3.366493728634546386303816323249e-04	8.847337539153820644774331785620e-07	0.000000000000000000000000000000e+00
-4.856264799950765336689073592424e+03	-3.373980857662213657909011654823e-04	1.244333201346827530529154381966e-06	0.000000000000000000000000000000e+00
-4.856164799950764972891192883253e+03	-3.381457394337888120242063827448e-04	1.603089817442794905288775721142e-06	0.000000000000000000000000000000e+00
-4.856064799950764609093312174082e+03	-3.388923231710625361828848056689e-04	1.961002269824285052597558770549e-06	0.000000000000000000000000000000e+00
-4.855964799950764245295431464911e+03	-3.396378262850490640893663663036e-04	2.318069257735179343709978894150e-06	0.000000000000000000000000000000e+00
-4.855864799950763881497550755739e+03	-3.403822380850425881500254110534e-04	2.674289512063209440210663145332e-06	0.000000000000000000000000000000e+00
-4.855764799950763517699670046568e+03	-3.411255478828119922299344501937e-04	3.029661795360201169695531231429e-06	0.000000000000000000000000000000e+00
-4.855664799950763153901789337397e+03	-3.418677449927878765276179073851e-04	3.384184901861568353778142795307e-06	0.000000000000000000000000000000e+00
-4.855564799950762790103908628225e+03	-3.426088187322495824498058691887e-04	3.737857657505078399519642812221e-06	0.000000000000000000000000000000e+00
-4.855464799950762426306027919054e+03	-3.433487584215126511670568287826e-04	4.090678919948841161646074793268e-06	0.000000000000000000000000000000e+00
-4.855364799950762062508147209883e+03	-3.440875533841161195390545568529e-04	4.442647578588572744562844307747e-06	0.000000000000000000000000000000e+00
-4.855264799950761698710266500711e+03	-3.448251929470099244601222210349e-04	4.793762554574104598013178923921e-06	0.000000000000000000000000000000e+00
-4.855164799950761334912385791540e+03	-3.455616664407425240451710024558e-04	5.144022800825141294512373585368e-06	0.000000000000000000000000000000e+00
-4.855064799950760971114505082369e+03	-3.462969631996485730257573365520e-04	5.493427302046286893832081899003e-06	0.000000000000000000000000000000e+00
-4.854964799950760607316624373198e+03	-3.470310725620365439360315296113e-04	5.841975074741292037173133466776e-06	0.000000000000000000000000000000e+00
-4.854864799950760243518743664026e+03	-3.477639838703767819795553695172e-04	6.189665167226570898937818010488e-06	0.000000000000000000000000000000e+00
-4.854764799950759879720862954855e+03	-3.484956864714891804253593665663e-04	6.536496659643956655882587880591e-06	0.000000000000000000000000000000e+00
-4.854664799950759515922982245684e+03	-3.492261697167313438949776127629e-04	6.882468663972725119804332849505e-06	0.000000000000000000000000000000e+00
-4.854564799950759152125101536512e+03	-3.499554229621865348090481440124e-04	7.227580324040837405849286440018e-06	0.000000000000000000000000000000e+00
-4.854464799950758788327220827341e+03	-3.506834355688518908844564236915e-04	7.571830815535443988091926503792e-06	0.000000000000000000000000000000e+00
-4.854364799950758424529340118170e+03	-3.514101969028265342112615776671e-04	7.915219346012635742823766726861e-06	0.000000000000000000000000000000e+00
-4.854264799950758060731459408998e+03	-3.521356963354998971700571264165e-04	8.257745154906434356255513773437e-06	0.000000000000000000000000000000e+00
-4.854164799950757696933578699827e+03	-3.528599232437401025594403414232e-04	8.599407513537044966522165934109e-06	0.000000000000000000000000000000e+00
-4.854064799950757333135697990656e+03	-3.535828670100822895133729772965e-04	8.940205725118327841310743309133e-06	0.000000000000000000000000000000e+00
-4.853964799950756969337817281485e+03	-3.543045170229169936286506281675e-04	9.280139124764525513527381461731e-06	0.000000000000000000000000000000e+00
-4.853864799950756605539936572313e+03	-3.550248626766786355125893326345e-04	9.619207079496242833904946778478e-06	0.000000000000000000000000000000e+00
-4.853764799950756241742055863142e+03	-3.557438933720341719610380515348e-04	9.957408988245647753299177873387e-06	0.000000000000000000000000000000e+00
-4.853664799950755877944175153971e+03	-3.564615985160715302959566486152e-04	1.029474428186094873884787181950e-05	0.000000000000000000000000000000e+00
-4.853564799950755514146294444799e+03	-3.571779675224883137535369925786e-04	1.063121242311007428509375682957e-05	0.000000000000000000000000000000e+00
-4.853464799950755150348413735628e+03	-3.578929898117802900318895620302e-04	1.096681290668362228270683172981e-05	0.000000000000000000000000000000e+00
-4.853364799950754786550533026457e+03	-3.586066548114302593094904203497e-04	1.130154525919703011689523147743e-05	0.000000000000000000000000000000e+00
-4.853264799950754422752652317286e+03	-3.593189519560966512130850691875e-04	1.163540903919201801154734848831e-05	0.000000000000000000000000000000e+00
-4.853164799950754058954771608114e+03	-3.600298706878021759957009262365e-04	1.196840383713722938613995688817e-05	0.000000000000000000000000000000e+00
-4.853064799950753695156890898943e+03	-3.607394004561226383449856758290e-04	1.230052927542814107024580355665e-05	0.000000000000000000000000000000e+00
-4.852964799950753331359010189772e+03	-3.614475307183757511915456195339e-04	1.263178500838620271805919775820e-05	0.000000000000000000000000000000e+00
-4.852864799950752967561129480600e+03	-3.621542509398097326768495296534e-04	1.296217072225721050513728288545e-05	0.000000000000000000000000000000e+00
-4.852764799950752603763248771429e+03	-3.628595505937922825918928726452e-04	1.329168613520894390647719696119e-05	0.000000000000000000000000000000e+00
-4.852664799950752239965368062258e+03	-3.635634191619991793451016626193e-04	1.362033099732800456955691958960e-05	0.000000000000000000000000000000e+00
-4.852564799950751876167487353086e+03	-3.642658461346032021908880604855e-04	1.394810509061591657464611315742e-05	0.000000000000000000000000000000e+00
-4.852464799950751512369606643915e+03	-3.649668210104627824076628517247e-04	1.427500822898445250700317360470e-05	0.000000000000000000000000000000e+00
-4.852364799950751148571725934744e+03	-3.656663332973108171061737969865e-04	1.460104025825022261040816995425e-05	0.000000000000000000000000000000e+00
-4.852264799950750784773845225573e+03	-3.663643725119434830378439826859e-04	1.492620105612846434159357578153e-05	0.000000000000000000000000000000e+00
-4.852164799950750420975964516401e+03	-3.670609281804089419828929230505e-04	1.525049053222608822974731140887e-05	0.000000000000000000000000000000e+00
-4.852064799950750057178083807230e+03	-3.677559898381959919283490378916e-04	1.557390862803396310042915173799e-05	0.000000000000000000000000000000e+00
-4.851964799950749693380203098059e+03	-3.684495470304228266662793789266e-04	1.589645531691842711137334365201e-05	0.000000000000000000000000000000e+00
-4.851864799950749329582322388887e+03	-3.691415893120257953920193561004e-04	1.621813060411205170523174512454e-05	0.000000000000000000000000000000e+00
-4.851764799950748965784441679716e+03	-3.698321062479479454619679668070e-04	1.653893452670362120980780684665e-05	0.000000000000000000000000000000e+00
-4.851664799950748601986560970545e+03	-3.705210874133276193614916493857e-04	1.685886715362736366116518105240e-05	0.000000000000000000000000000000e+00
-4.851564799950748238188680261374e+03	-3.712085223936871600930453851674e-04	1.717792858565140405049075089661e-05	0.000000000000000000000000000000e+00
-4.851464799950747874390799552202e+03	-3.718944007851212370935334305955e-04	1.749611895536546540570049801389e-05	0.000000000000000000000000000000e+00
-4.851364799950747510592918843031e+03	-3.725787121944856058325390435471e-04	1.781343842716780754339284120746e-05	0.000000000000000000000000000000e+00
-4.851264799950747146795038133860e+03	-3.732614462395853795195765911785e-04	1.812988719725138655049050118162e-05	0.000000000000000000000000000000e+00
-4.851164799950746782997157424688e+03	-3.739425925493634092315609063206e-04	1.844546549358925532436162542105e-05	0.000000000000000000000000000000e+00
-4.851064799950746419199276715517e+03	-3.746221407640887182503852681492e-04	1.876017357591920178328838419990e-05	0.000000000000000000000000000000e+00
-4.850964799950746055401396006346e+03	-3.753000805355447195600648857550e-04	1.907401173572763829981019378934e-05	0.000000000000000000000000000000e+00
-4.850864799950745691603515297174e+03	-3.759764015272174333438803817131e-04	1.938698029623268475870115357118e-05	0.000000000000000000000000000000e+00
-4.850764799950745327805634588003e+03	-3.766510934144836502714126513780e-04	1.969907961236652994287642248761e-05	0.000000000000000000000000000000e+00
-4.850664799950744964007753878832e+03	-3.773241458847990405754690979023e-04	2.001031007075700009645996546581e-05	0.000000000000000000000000000000e+00
-4.850564799950744600209873169661e+03	-3.779955486378860462885753701556e-04	2.032067208970836854633155998950e-05	0.000000000000000000000000000000e+00
-4.850464799950744236411992460489e+03	-3.786652913859219903199015977435e-04	2.063016611918142671094379692054e-05	0.000000000000000000000000000000e+00
-4.850364799950743872614111751318e+03	-3.793333638537266976412110075501e-04	2.093879264077274195750971719221e-05	0.000000000000000000000000000000e+00
-4.850264799950743508816231042147e+03	-3.799997557789504959435689102065e-04	2.124655216769319039898759882146e-05	0.000000000000000000000000000000e+00
-4.850164799950743145018350332975e+03	-3.806644569122616199828568195329e-04	2.155344524474570364449069193036e-05	0.000000000000000000000000000000e+00
-4.850064799950742781220469623804e+03	-3.813274570175340496061555661811e-04	2.185947244830226677257158096612e-05	0.000000000000000000000000000000e+00
-4.849964799950742417422588914633e+03	-3.819887458720347514669335442505e-04	2.216463438628014042232686198197e-05	0.000000000000000000000000000000e+00
-4.849864799950742053624708205462e+03	-3.826483132666112460008867035555e-04	2.246893169811731716671750203052e-05	0.000000000000000000000000000000e+00
-4.849764799950741689826827496290e+03	-3.833061490058788491411267962405e-04	2.277236505474722233250024772122e-05	0.000000000000000000000000000000e+00
-4.849664799950741326028946787119e+03	-3.839622429084076429828265020205e-04	2.307493515857263893797934883878e-05	0.000000000000000000000000000000e+00
-4.849564799950740962231066077948e+03	-3.846165848069098259186249233466e-04	2.337664274343889401802827621157e-05	0.000000000000000000000000000000e+00
-4.849464799950740598433185368776e+03	-3.852691645484264122527295892695e-04	2.367748857460624873814102053782e-05	0.000000000000000000000000000000e+00
-4.849364799950740234635304659605e+03	-3.859199719945142028655615806798e-04	2.397747344872154311948980742741e-05	0.000000000000000000000000000000e+00
-4.849264799950739870837423950434e+03	-3.865689970214324306177489098957e-04	2.427659819378907165806670553909e-05	0.000000000000000000000000000000e+00
-4.849164799950739507039543241262e+03	-3.872162295203292431237940274258e-04	2.457486366914070339043628388165e-05	0.000000000000000000000000000000e+00
-4.849064799950739143241662532091e+03	-3.878616593974282939459585772823e-04	2.487227076540523624170395122768e-05	0.000000000000000000000000000000e+00
-4.848964799950738779443781822920e+03	-3.885052765742149543173877823676e-04	2.516882040447698565569997763980e-05	0.000000000000000000000000000000e+00
-4.848864799950738415645901113749e+03	-3.891470709876224706551262055854e-04	2.546451353948360750737919810938e-05	0.000000000000000000000000000000e+00
-4.848764799950738051848020404577e+03	-3.897870325902180136529162624015e-04	2.575935115475316546183176535934e-05	0.000000000000000000000000000000e+00
-4.848664799950737688050139695406e+03	-3.904251513503885647436708605795e-04	2.605333426578044277990495181108e-05	0.000000000000000000000000000000e+00
-4.848564799950737324252258986235e+03	-3.910614172525266399316201670899e-04	2.634646391919248162977705562948e-05	0.000000000000000000000000000000e+00
-4.848464799950736960454378277063e+03	-3.916958202972158509941325021941e-04	2.663874119271336345701056691482e-05	0.000000000000000000000000000000e+00
-4.848364799950736596656497567892e+03	-3.923283505014163582633179849779e-04	2.693016719512823041308459404153e-05	0.000000000000000000000000000000e+00
-4.848264799950736232858616858721e+03	-3.929589978986499981469804332335e-04	2.722074306624654784240655014393e-05	0.000000000000000000000000000000e+00
-4.848164799950735869060736149549e+03	-3.935877525391855732798951361673e-04	2.751046997686461799219846680042e-05	0.000000000000000000000000000000e+00
-4.848064799950735505262855440378e+03	-3.942146044902236547841090086308e-04	2.779934912872731106394004474414e-05	0.000000000000000000000000000000e+00
-4.847964799950735141464974731207e+03	-3.948395438360813303191321210761e-04	2.808738175448905087581812078934e-05	0.000000000000000000000000000000e+00
-4.847864799950734777667094022036e+03	-3.954625606783767895018033566856e-04	2.837456911767403819552360588752e-05	0.000000000000000000000000000000e+00
-4.847764799950734413869213312864e+03	-3.960836451362138009059388199518e-04	2.866091251263573884845020645074e-05	0.000000000000000000000000000000e+00
-4.847664799950734050071332603693e+03	-3.967027873463658638013284996049e-04	2.894641326451556883865914859832e-05	0.000000000000000000000000000000e+00
-4.847564799950733686273451894522e+03	-3.973199774634601430522984344407e-04	2.923107272920086796216820879124e-05	0.000000000000000000000000000000e+00
-4.847464799950733322475571185350e+03	-3.979352056601614582263815034224e-04	2.951489229328208737366569247573e-05	0.000000000000000000000000000000e+00
-4.847364799950732958677690476179e+03	-3.985484621273558390221192215819e-04	2.979787337400922837609903992551e-05	0.000000000000000000000000000000e+00
-4.847264799950732594879809767008e+03	-3.991597370743340264867549116445e-04	3.008001741924754937379700436839e-05	0.000000000000000000000000000000e+00
-4.847164799950732231081929057837e+03	-3.997690207289746489732751300039e-04	3.036132590743248000275320008789e-05	0.000000000000000000000000000000e+00
-4.847064799950731867284048348665e+03	-4.003763033379272354671252198699e-04	3.064180034752380342444322280926e-05	0.000000000000000000000000000000e+00
-4.846964799950731503486167639494e+03	-4.009815751667951204927076158668e-04	3.092144227895908645438460826682e-05	0.000000000000000000000000000000e+00
-4.846864799950731139688286930323e+03	-4.015848265003180237592284029802e-04	3.120025327160634397291247288386e-05	0.000000000000000000000000000000e+00
-4.846764799950730775890406221151e+03	-4.021860476425544671762180026775e-04	3.147823492571597149948872673697e-05	0.000000000000000000000000000000e+00
-4.846664799950730412092525511980e+03	-4.027852289170638666084001133783e-04	3.175538887187190188483160158128e-05	0.000000000000000000000000000000e+00
-4.846564799950730048294644802809e+03	-4.033823606670885152103434023729e-04	3.203171677094203016657875116024e-05	0.000000000000000000000000000000e+00
-4.846464799950729684496764093637e+03	-4.039774332557354041307873249167e-04	3.230722031402787948342961166226e-05	0.000000000000000000000000000000e+00
-4.846364799950729320698883384466e+03	-4.045704370661576095360989491212e-04	3.258190122241352837655775642745e-05	0.000000000000000000000000000000e+00
-4.846264799950728956901002675295e+03	-4.051613625017355170034039080207e-04	3.285576124751376559697535473248e-05	0.000000000000000000000000000000e+00
-4.846164799950728593103121966124e+03	-4.057501999862579374935001030877e-04	3.312880217082151985269478089435e-05	0.000000000000000000000000000000e+00
-4.846064799950728229305241256952e+03	-4.063369399641027896429024135472e-04	3.340102580385453739063306155543e-05	0.000000000000000000000000000000e+00
-4.845964799950727865507360547781e+03	-4.069215729004176736356701571395e-04	3.367243398810130063699558311541e-05	0.000000000000000000000000000000e+00
-4.845864799950727501709479838610e+03	-4.075040892813001198145828052333e-04	3.394302859496622855372052751655e-05	0.000000000000000000000000000000e+00
-4.845764799950727137911599129438e+03	-4.080844796139776204518812008359e-04	3.421281152571410450087541210706e-05	0.000000000000000000000000000000e+00
-4.845664799950726774113718420267e+03	-4.086627344269873904694656552294e-04	3.448178471141377226258720178897e-05	0.000000000000000000000000000000e+00
-4.845564799950726410315837711096e+03	-4.092388442703558571085509232290e-04	3.474995011288107990771525934726e-05	0.000000000000000000000000000000e+00
-4.845464799950726046517957001925e+03	-4.098127997157779327588866813414e-04	3.501730972062110536658502413232e-05	0.000000000000000000000000000000e+00
-4.845364799950725682720076292753e+03	-4.103845913567958541071090117214e-04	3.528386555476961628993737285498e-05	0.000000000000000000000000000000e+00
-4.845264799950725318922195583582e+03	-4.109542098089780212850918861278e-04	3.554961966503379129514797463152e-05	0.000000000000000000000000000000e+00
-4.845164799950724955124314874411e+03	-4.115216457100974033374296556786e-04	3.581457413063221615224379634768e-05	0.000000000000000000000000000000e+00
-4.845064799950724591326434165239e+03	-4.120868897203095100080505464035e-04	3.607873106023412102839886816952e-05	0.000000000000000000000000000000e+00
-4.844964799950724227528553456068e+03	-4.126499325223304177369387790719e-04	3.634209259189791977728151151084e-05	0.000000000000000000000000000000e+00
-4.844864799950723863730672746897e+03	-4.132107648216143077658790705442e-04	3.660466089300895640556293697543e-05	0.000000000000000000000000000000e+00
-4.844764799950723499932792037725e+03	-4.137693773465305705633321409209e-04	3.686643816021656036054088279030e-05	0.000000000000000000000000000000e+00
-4.844664799950723136134911328554e+03	-4.143257608485410728796360935178e-04	3.712742661937034287624251338578e-05	0.000000000000000000000000000000e+00
-4.844564799950722772337030619383e+03	-4.148799061023765574404698064370e-04	3.738762852545576825932446829448e-05	0.000000000000000000000000000000e+00
-4.844464799950722408539149910212e+03	-4.154318039062131510605335726893e-04	3.764704616252900689103363940369e-05	0.000000000000000000000000000000e+00
-4.844364799950722044741269201040e+03	-4.159814450818484932864693703891e-04	3.790568184365102251138363032013e-05	0.000000000000000000000000000000e+00
-4.844264799950721680943388491869e+03	-4.165288204748773229386948901976e-04	3.816353791082096154818267819131e-05	0.000000000000000000000000000000e+00
-4.844164799950721317145507782698e+03	-4.170739209548670104431289384905e-04	3.842061673490878350454083567378e-05	0.000000000000000000000000000000e+00
-4.844064799950720953347627073526e+03	-4.176167374155328191123737191504e-04	3.867692071558720694375577142665e-05	0.000000000000000000000000000000e+00
-4.843964799950720589549746364355e+03	-4.181572607749125159055936240549e-04	3.893245228126286942762351861447e-05	0.000000000000000000000000000000e+00
-4.843864799950720225751865655184e+03	-4.186954819755409279782853992913e-04	3.918721388900682338091857603857e-05	0.000000000000000000000000000000e+00
-4.843764799950719861953984946012e+03	-4.192313919846241197612879414436e-04	3.944120802448424590929895727776e-05	0.000000000000000000000000000000e+00
-4.843664799950719498156104236841e+03	-4.197649817942131905690317239532e-04	3.969443720188347776711701442309e-05	0.000000000000000000000000000000e+00
-4.843564799950719134358223527670e+03	-4.202962424213777469471364778286e-04	3.994690396384430338370952195959e-05	0.000000000000000000000000000000e+00
-4.843464799950718770560342818499e+03	-4.208251649083791581795743752537e-04	4.019861088138553293453922310441e-05	0.000000000000000000000000000000e+00
-4.843364799950718406762462109327e+03	-4.213517403228432154846383461688e-04	4.044956055383183902334279236079e-05	0.000000000000000000000000000000e+00
-4.843264799950718042964581400156e+03	-4.218759597579326827906931463019e-04	4.069975560873990896165741659729e-05	0.000000000000000000000000000000e+00
-4.843164799950717679166700690985e+03	-4.223978143325194138310574309969e-04	4.094919870182384488309021430830e-05	0.000000000000000000000000000000e+00
-4.843064799950717315368819981813e+03	-4.229172951913560897681254591163e-04	4.119789251687986590243911733111e-05	0.000000000000000000000000000000e+00
-4.842964799950716951570939272642e+03	-4.234343935052476315568370512921e-04	4.144583976571029876713805895072e-05	0.000000000000000000000000000000e+00
-4.842864799950716587773058563471e+03	-4.239491004712221786272785539751e-04	4.169304318804682989597215625466e-05	0.000000000000000000000000000000e+00
-4.842764799950716223975177854300e+03	-4.244614073127018507268493063833e-04	4.193950555147307301517151101322e-05	0.000000000000000000000000000000e+00
-4.842664799950715860177297145128e+03	-4.249713052796730218714504889732e-04	4.218522965134641851056573891299e-05	0.000000000000000000000000000000e+00
-4.842564799950715496379416435957e+03	-4.254787856488562148259136019846e-04	4.243021831071915771953564910923e-05	0.000000000000000000000000000000e+00
-4.842464799950715132581535726786e+03	-4.259838397238758329541030711596e-04	4.267447438025892282034354230369e-05	0.000000000000000000000000000000e+00
-4.842364799950714768783655017614e+03	-4.264864588354290789173894893338e-04	4.291800073816838810873350307240e-05	0.000000000000000000000000000000e+00
-4.842264799950714404985774308443e+03	-4.269866343414549817933401065773e-04	4.316080029010429364817388875331e-05	0.000000000000000000000000000000e+00
-4.842164799950714041187893599272e+03	-4.274843576273027736731058290331e-04	4.340287596909576418868770275594e-05	0.000000000000000000000000000000e+00
-4.842064799950713677390012890100e+03	-4.279796201058997783678305992794e-04	4.364423073546188269668938408685e-05	0.000000000000000000000000000000e+00
-4.841964799950713313592132180929e+03	-4.284724132179191374847349038646e-04	4.388486757672863369230883967553e-05	0.000000000000000000000000000000e+00
-4.841864799950712949794251471758e+03	-4.289627284319471570324389109174e-04	4.412478950754508086893115881288e-05	0.000000000000000000000000000000e+00
-4.841764799950712585996370762587e+03	-4.294505572446500035049821164534e-04	4.436399956959888063890568021819e-05	0.000000000000000000000000000000e+00
-4.841664799950712222198490053415e+03	-4.299358911809401289152998693055e-04	4.460250083153108417157936549380e-05	0.000000000000000000000000000000e+00
-4.841564799950711858400609344244e+03	-4.304187217941424247781567746785e-04	4.484029638885026180497236913958e-05	0.000000000000000000000000000000e+00
-4.841464799950711494602728635073e+03	-4.308990406661597255717766064009e-04	4.507738936384590917351433692062e-05	0.000000000000000000000000000000e+00
-4.841364799950711130804847925901e+03	-4.313768394076380411489290978011e-04	4.531378290550117570942290079472e-05	0.000000000000000000000000000000e+00
-4.841264799950710767006967216730e+03	-4.318521096581313554671477383806e-04	4.554948018940490874146079236517e-05	0.000000000000000000000000000000e+00
-4.841164799950710403209086507559e+03	-4.323248430862660458481872005621e-04	4.578448441766297930975368468687e-05	0.000000000000000000000000000000e+00
-4.841064799950710039411205798388e+03	-4.327950313899047059262858994089e-04	4.601879881880895068304096473533e-05	0.000000000000000000000000000000e+00
-4.840964799950709675613325089216e+03	-4.332626662963096975458854309693e-04	4.625242664771404214451439029787e-05	0.000000000000000000000000000000e+00
-4.840864799950709311815444380045e+03	-4.337277395623063773986982649689e-04	4.648537118549643548008967752772e-05	0.000000000000000000000000000000e+00
-4.840764799950708948017563670874e+03	-4.341902429744455105091460733746e-04	4.671763573942984285394808274816e-05	0.000000000000000000000000000000e+00
-4.840664799950708584219682961702e+03	-4.346501683491656295096894346841e-04	4.694922364285145804409238312616e-05	0.000000000000000000000000000000e+00
-4.840564799950708220421802252531e+03	-4.351075075329547976049626711870e-04	4.718013825506917584143642963035e-05	0.000000000000000000000000000000e+00
-4.840464799950707856623921543360e+03	-4.355622524025117752247138191990e-04	4.741038296126816092759120868649e-05	0.000000000000000000000000000000e+00
-4.840364799950707492826040834188e+03	-4.360143948649071324666359750211e-04	4.763996117241675267882025646138e-05	0.000000000000000000000000000000e+00
-4.840264799950707129028160125017e+03	-4.364639268577434941774606524945e-04	4.786887632517164490979222346567e-05	0.000000000000000000000000000000e+00
-4.840164799950706765230279415846e+03	-4.369108403493155681936166434554e-04	4.809713188178244897734783802612e-05	0.000000000000000000000000000000e+00
-4.840064799950706401432398706675e+03	-4.373551273387695772706940111618e-04	4.832473132999554537659117614545e-05	0.000000000000000000000000000000e+00
-4.839964799950706037634517997503e+03	-4.377967798562624199623649623447e-04	4.855167818295729836820459612845e-05	0.000000000000000000000000000000e+00
-4.839864799950705673836637288332e+03	-4.382357899631201267678926036808e-04	4.877797597911657265061513566451e-05	0.000000000000000000000000000000e+00
-4.839764799950705310038756579161e+03	-4.386721497519960994392052011648e-04	4.900362828212659273459383957317e-05	0.000000000000000000000000000000e+00
-4.839664799950704946240875869989e+03	-4.391058513470286455565583239036e-04	4.922863868074616534907875231575e-05	0.000000000000000000000000000000e+00
-4.839564799950704582442995160818e+03	-4.395368869039980794233279937089e-04	4.945301078874018356305863886035e-05	0.000000000000000000000000000000e+00
-4.839464799950704218645114451647e+03	-4.399652486104836061203693375887e-04	4.967674824477954137252541655378e-05	0.000000000000000000000000000000e+00
-4.839364799950703854847233742476e+03	-4.403909286860192839885286275603e-04	4.989985471234032322722373731239e-05	0.000000000000000000000000000000e+00
-4.839264799950703491049353033304e+03	-4.408139193822499329010466961876e-04	5.012233387960237691741496868225e-05	0.000000000000000000000000000000e+00
-4.839164799950703127251472324133e+03	-4.412342129830861751742243637153e-04	5.034418945934721561054694949355e-05	0.000000000000000000000000000000e+00
-4.839064799950702763453591614962e+03	-4.416518018048592596376533681024e-04	5.056542518885526936662025421221e-05	0.000000000000000000000000000000e+00
-4.838964799950702399655710905790e+03	-4.420666781964753436033610523026e-04	5.078604482980249968477812205769e-05	0.000000000000000000000000000000e+00
-4.838864799950702035857830196619e+03	-4.424788345395690701035429359678e-04	5.100605216815634319980216071500e-05	0.000000000000000000000000000000e+00
-4.838764799950701672059949487448e+03	-4.428882632486568740777521657748e-04	5.122545101407101163356813677829e-05	0.000000000000000000000000000000e+00
-4.838664799950701308262068778276e+03	-4.432949567712897464590027230003e-04	5.144424520178216155398900899520e-05	0.000000000000000000000000000000e+00
-4.838564799950700944464188069105e+03	-4.436989075882053477385691397927e-04	5.166243858950091361265447020834e-05	0.000000000000000000000000000000e+00
-4.838464799950700580666307359934e+03	-4.441001082134798504802430940686e-04	5.188003505930721448490341995985e-05	0.000000000000000000000000000000e+00
-4.838364799950700216868426650763e+03	-4.444985511946789686829606402796e-04	5.209703851704258894617441399966e-05	0.000000000000000000000000000000e+00
-4.838264799950699853070545941591e+03	-4.448942291130086618827776945295e-04	5.231345289220222787452546642228e-05	0.000000000000000000000000000000e+00
-4.838164799950699489272665232420e+03	-4.452871345834652971537592769380e-04	5.252928213782645283690467263860e-05	0.000000000000000000000000000000e+00
-4.838064799950699125474784523249e+03	-4.456772602549852147976738869772e-04	5.274453023039155725917165318251e-05	0.000000000000000000000000000000e+00
-4.837964799950698761676903814077e+03	-4.460645988105939145629275088822e-04	5.295920116969999029855192818061e-05	0.000000000000000000000000000000e+00
-4.837864799950698397879023104906e+03	-4.464491429675544829219768772077e-04	5.317329897876993762863284676001e-05	0.000000000000000000000000000000e+00
-4.837764799950698034081142395735e+03	-4.468308854775156408779823724586e-04	5.338682770372425847931960318782e-05	0.000000000000000000000000000000e+00
-4.837664799950697670283261686563e+03	-4.472098191266593038804832982436e-04	5.359979141367880603680565188007e-05	0.000000000000000000000000000000e+00
-4.837564799950697306485380977392e+03	-4.475859367358473285894437943000e-04	5.381219420063012442729394324559e-05	0.000000000000000000000000000000e+00
-4.837464799950696942687500268221e+03	-4.479592311607680970089728766936e-04	5.402404017934251550820540233033e-05	0.000000000000000000000000000000e+00
-4.837364799950696578889619559050e+03	-4.483296952920822874694151138897e-04	5.423533348723450934819254043440e-05	0.000000000000000000000000000000e+00
-4.837264799950696215091738849878e+03	-4.486973220555679950881378115213e-04	5.444607828426468418584957542627e-05	0.000000000000000000000000000000e+00
-4.837164799950695851293858140707e+03	-4.490621044122657438101009486076e-04	5.465627875281691040601841913293e-05	0.000000000000000000000000000000e+00
-4.837064799950695487495977431536e+03	-4.494240353586224142462546282673e-04	5.486593909758495754731832949602e-05	0.000000000000000000000000000000e+00
-4.836964799950695123698096722364e+03	-4.497831079266350088816106556067e-04	5.507506354545649144595353963183e-05	0.000000000000000000000000000000e+00
-4.836864799950694759900216013193e+03	-4.501393151839936041316847514793e-04	5.528365634539648184458959789822e-05	0.000000000000000000000000000000e+00
-4.836764799950694396102335304022e+03	-4.504926502342238687180697720436e-04	5.549172176832997980871695076210e-05	0.000000000000000000000000000000e+00
-4.836664799950694032304454594851e+03	-4.508431062168289857328140612935e-04	5.569926410702431238434681470828e-05	0.000000000000000000000000000000e+00
-4.836564799950693668506573885679e+03	-4.511906763074308699713876880111e-04	5.590628767597068094451218112084e-05	0.000000000000000000000000000000e+00
-4.836464799950693304708693176508e+03	-4.515353537179110600049969370673e-04	5.611279681126512934325606396513e-05	0.000000000000000000000000000000e+00
-4.836364799950692940910812467337e+03	-4.518771316965507428911608123201e-04	5.631879587048894286347919257985e-05	0.000000000000000000000000000000e+00
-4.836264799950692577112931758165e+03	-4.522160035281705620438530424110e-04	5.652428923258845762985641547616e-05	0.000000000000000000000000000000e+00
-4.836164799950692213315051048994e+03	-4.525519625342694493216888496079e-04	5.672928129775425338176750300612e-05	0.000000000000000000000000000000e+00
-4.836064799950691849517170339823e+03	-4.528850020731629692251341001707e-04	5.693377648729978381635097317570e-05	0.000000000000000000000000000000e+00
-4.835964799950691485719289630651e+03	-4.532151155401213378330627090662e-04	5.713777924353939029157231632716e-05	0.000000000000000000000000000000e+00
-4.835864799950691121921408921480e+03	-4.535422963675064659573588077279e-04	5.734129402966575987567882100038e-05	0.000000000000000000000000000000e+00
-4.835764799950690758123528212309e+03	-4.538665380249087312469757904410e-04	5.754432532962680063798668883557e-05	0.000000000000000000000000000000e+00
-4.835664799950690394325647503138e+03	-4.541878340192828829302573723226e-04	5.774687764800189352341897031096e-05	0.000000000000000000000000000000e+00
-4.835564799950690030527766793966e+03	-4.545061778950835128763896531012e-04	5.794895550987763600727514790023e-05	0.000000000000000000000000000000e+00
-4.835464799950689666729886084795e+03	-4.548215632343998761355496895931e-04	5.815056346072294200496080596174e-05	0.000000000000000000000000000000e+00
-4.835364799950689302932005375624e+03	-4.551339836570899525375333283250e-04	5.835170606626362000942179197871e-05	0.000000000000000000000000000000e+00
-4.835264799950688939134124666452e+03	-4.554434328209142372398399167821e-04	5.855238791235636846991066684076e-05	0.000000000000000000000000000000e+00
-4.835164799950688575336243957281e+03	-4.557499044216685554938017777005e-04	5.875261360486218163582186613247e-05	0.000000000000000000000000000000e+00
-4.835064799950688211538363248110e+03	-4.560533921933164437298446891589e-04	5.895238776951922007570419670408e-05	0.000000000000000000000000000000e+00
-4.834964799950687847740482538939e+03	-4.563538899081208801214448733674e-04	5.915171505181509166134204424914e-05	0.000000000000000000000000000000e+00
-4.834864799950687483942601829767e+03	-4.566513913767753646277824941535e-04	5.935060011685859045075033812999e-05	0.000000000000000000000000000000e+00
-4.834764799950687120144721120596e+03	-4.569458904485344569353089116959e-04	5.954904764925089347008327345101e-05	0.000000000000000000000000000000e+00
-4.834664799950686756346840411425e+03	-4.572373810113434470375759488547e-04	5.974706235295614763182101003558e-05	0.000000000000000000000000000000e+00
-4.834564799950686392548959702253e+03	-4.575258569919677005544134118509e-04	5.994464895117156876197875292611e-05	0.000000000000000000000000000000e+00
-4.834464799950686028751078993082e+03	-4.578113123561211908994772468162e-04	6.014181218619694431612096585660e-05	0.000000000000000000000000000000e+00
-4.834364799950685664953198283911e+03	-4.580937411085943267163855807667e-04	6.033855681930362109934365411057e-05	0.000000000000000000000000000000e+00
-4.834264799950685301155317574739e+03	-4.583731372933813456339857683730e-04	6.053488763060291700385251445482e-05	0.000000000000000000000000000000e+00
-4.834164799950684937357436865568e+03	-4.586494949938068406598834503285e-04	6.073080941891401775050915445853e-05	0.000000000000000000000000000000e+00
-4.834064799950684573559556156397e+03	-4.589228083326517986829939932392e-04	6.092632700163131120050033495694e-05	0.000000000000000000000000000000e+00
-4.833964799950684209761675447226e+03	-4.591930714722789884547904382117e-04	6.112144521459121344723885993488e-05	0.000000000000000000000000000000e+00
-4.833864799950683845963794738054e+03	-4.594602786147574269987048367625e-04	6.131616891193842570212391152040e-05	0.000000000000000000000000000000e+00
-4.833764799950683482165914028883e+03	-4.597244240019866291790950896257e-04	6.151050296599170328932376650144e-05	0.000000000000000000000000000000e+00
-4.833664799950683118368033319712e+03	-4.599855019158198272781479243321e-04	6.170445226710903510562722384947e-05	0.000000000000000000000000000000e+00
-4.833564799950682754570152610540e+03	-4.602435066781866484716956300360e-04	6.189802172355236907063530393813e-05	0.000000000000000000000000000000e+00
-4.833464799950682390772271901369e+03	-4.604984326512151417837293010393e-04	6.209121626135174804202165876887e-05	0.000000000000000000000000000000e+00
-4.833364799950682026974391192198e+03	-4.607502742373532629398258375630e-04	6.228404082416897139234251978834e-05	0.000000000000000000000000000000e+00
-4.833264799950681663176510483027e+03	-4.609990258794893834386197095654e-04	6.247650037316071448476040295361e-05	0.000000000000000000000000000000e+00
-4.833164799950681299378629773855e+03	-4.612446820610723117322971020826e-04	6.266859988684114670526303925158e-05	0.000000000000000000000000000000e+00
-4.833064799950680935580749064684e+03	-4.614872373062307723060038178176e-04	6.286034436094400739379606246615e-05	0.000000000000000000000000000000e+00
-4.832964799950680571782868355513e+03	-4.617266861798918547651893184991e-04	6.305173880828423454199954667487e-05	0.000000000000000000000000000000e+00
-4.832864799950680207984987646341e+03	-4.619630232878991376622990205902e-04	6.324278825861899717974967671807e-05	0.000000000000000000000000000000e+00
-4.832764799950679844187106937170e+03	-4.621962432771298365415113540422e-04	6.343349775850832118588573660389e-05	0.000000000000000000000000000000e+00
-4.832664799950679480389226227999e+03	-4.624263408356114098823885782963e-04	6.362387237117513234026938695465e-05	0.000000000000000000000000000000e+00
-4.832564799950679116591345518827e+03	-4.626533106926376771525499798088e-04	6.381391717636485214244779218262e-05	0.000000000000000000000000000000e+00
-4.832464799950678752793464809656e+03	-4.628771476188836358177380869705e-04	6.400363727020445152923050491367e-05	0.000000000000000000000000000000e+00
-4.832364799950678388995584100485e+03	-4.630978464265203325619935093016e-04	6.419303776506108446392451227780e-05	0.000000000000000000000000000000e+00
-4.832264799950678025197703391314e+03	-4.633154019693284334652227940410e-04	6.438212378940013876690157124116e-05	0.000000000000000000000000000000e+00
-4.832164799950677661399822682142e+03	-4.635298091428113604998972885340e-04	6.457090048764288037035086187387e-05	0.000000000000000000000000000000e+00
-4.832064799950677297601941972971e+03	-4.637410628843078859266657598681e-04	6.475937302002358257699971000321e-05	0.000000000000000000000000000000e+00
-4.831964799950676933804061263800e+03	-4.639491581731035340675772804531e-04	6.494754656244612677027522318340e-05	0.000000000000000000000000000000e+00
-4.831864799950676570006180554628e+03	-4.641540900305417662388696165010e-04	6.513542630634023720623271280772e-05	0.000000000000000000000000000000e+00
-4.831764799950676206208299845457e+03	-4.643558535201341356916937552768e-04	6.532301745851710594176209312423e-05	0.000000000000000000000000000000e+00
-4.831664799950675842410419136286e+03	-4.645544437476700088719694381467e-04	6.551032524102465184456106639388e-05	0.000000000000000000000000000000e+00
-4.831564799950675478612538427114e+03	-4.647498558613252024780682081229e-04	6.569735489100226460707637743397e-05	0.000000000000000000000000000000e+00
-4.831464799950675114814657717943e+03	-4.649420850517702410477360874808e-04	6.588411166053506086946744968458e-05	0.000000000000000000000000000000e+00
-4.831364799950674751016777008772e+03	-4.651311265522776929731696426984e-04	6.607060081650776087180965134849e-05	0.000000000000000000000000000000e+00
-4.831264799950674387218896299601e+03	-4.653169756388287475745713095421e-04	6.625682764045795524257553843483e-05	0.000000000000000000000000000000e+00
-4.831164799950674023421015590429e+03	-4.654996276302194127029443482257e-04	6.644279742842910073657297642669e-05	0.000000000000000000000000000000e+00
-4.831064799950673659623134881258e+03	-4.656790778881655197204980645154e-04	6.662851549082290610916123885232e-05	0.000000000000000000000000000000e+00
-4.830964799950673295825254172087e+03	-4.658553218174072405900754123564e-04	6.681398715225131141465242379240e-05	0.000000000000000000000000000000e+00
-4.830864799950672932027373462915e+03	-4.660283548658127918129512323731e-04	6.699921775138810138647965652936e-05	0.000000000000000000000000000000e+00
-4.830764799950672568229492753744e+03	-4.661981725244815420554356233396e-04	6.718421264081992250617042516936e-05	0.000000000000000000000000000000e+00
-4.830664799950672204431612044573e+03	-4.663647703278462524137393252488e-04	6.736897718689698836419532668174e-05	0.000000000000000000000000000000e+00
-4.830564799950671840633731335402e+03	-4.665281438537745577373183625269e-04	6.755351676958328357731203839265e-05	0.000000000000000000000000000000e+00
-4.830464799950671476835850626230e+03	-4.666882887236696890106979473956e-04	6.773783678230634757756745134571e-05	0.000000000000000000000000000000e+00
-4.830364799950671113037969917059e+03	-4.668452006025706536342101404813e-04	6.792194263180658406284934125452e-05	0.000000000000000000000000000000e+00
-4.830264799950670749240089207888e+03	-4.669988751992514399227762744715e-04	6.810583973798623163425913773494e-05	0.000000000000000000000000000000e+00
-4.830164799950670385442208498716e+03	-4.671493082663195168732772621922e-04	6.828953353375780588492560685410e-05	0.000000000000000000000000000000e+00
-4.830064799950670021644327789545e+03	-4.672964956003135749904031648327e-04	6.847302946489218912311247589031e-05	0.000000000000000000000000000000e+00
-4.829964799950669657846447080374e+03	-4.674404330418006708013078931430e-04	6.865633298986624575687559568493e-05	0.000000000000000000000000000000e+00
-4.829864799950669294048566371202e+03	-4.675811164754723955883086716767e-04	6.883944957971005820795973306758e-05	0.000000000000000000000000000000e+00
-4.829764799950668930250685662031e+03	-4.677185418302403393901733874571e-04	6.902238471785376980240783728604e-05	0.000000000000000000000000000000e+00
-4.829664799950668566452804952860e+03	-4.678527050793309044821044473395e-04	6.920514389997391266513837582153e-05	0.000000000000000000000000000000e+00
-4.829564799950668202654924243689e+03	-4.679836022403792514939846469701e-04	6.938773263383945101145239275908e-05	0.000000000000000000000000000000e+00
-4.829464799950667838857043534517e+03	-4.681112293755224323769936756179e-04	6.957015643915733654756294868093e-05	0.000000000000000000000000000000e+00
-4.829364799950667475059162825346e+03	-4.682355825914918728489211297017e-04	6.975242084741771150541850277094e-05	0.000000000000000000000000000000e+00
-4.829264799950667111261282116175e+03	-4.683566580397050416878501621909e-04	6.993453140173866444413014464843e-05	0.000000000000000000000000000000e+00
-4.829164799950666747463401407003e+03	-4.684744519163561984539945193262e-04	7.011649365671064723821992448194e-05	0.000000000000000000000000000000e+00
-4.829064799950666383665520697832e+03	-4.685889604625067075306665831391e-04	7.029831317824043127994587676355e-05	0.000000000000000000000000000000e+00
-4.828964799950666019867639988661e+03	-4.687001799641741595428556799163e-04	7.047999554339473842097529843187e-05	0.000000000000000000000000000000e+00
-4.828864799950665656069759279490e+03	-4.688081067524210590949373944625e-04	7.066154634024346533824334493090e-05	0.000000000000000000000000000000e+00
-4.828764799950665292271878570318e+03	-4.689127372034424283062103988584e-04	7.084297116770248777146978813590e-05	0.000000000000000000000000000000e+00
-4.828664799950664928473997861147e+03	-4.690140677386528682453470384672e-04	7.102427563537612594749687255913e-05	0.000000000000000000000000000000e+00
-4.828564799950664564676117151976e+03	-4.691120948247727530031059295368e-04	7.120546536339925763892111376663e-05	0.000000000000000000000000000000e+00
-4.828464799950664200878236442804e+03	-4.692068149739135564033065683986e-04	7.138654598227899754185610259327e-05	0.000000000000000000000000000000e+00
-4.828364799950663837080355733633e+03	-4.692982247436624739823918250892e-04	7.156752313273601073546209550003e-05	0.000000000000000000000000000000e+00
-4.828264799950663473282475024462e+03	-4.693863207371662860274696971175e-04	7.174840246554554153840532748632e-05	0.000000000000000000000000000000e+00
-4.828164799950663109484594315290e+03	-4.694710996032141364121825777289e-04	7.192918964137795447433970652540e-05	0.000000000000000000000000000000e+00
-4.828064799950662745686713606119e+03	-4.695525580363200403820334027927e-04	7.210989033063904484442685483003e-05	0.000000000000000000000000000000e+00
-4.827964799950662381888832896948e+03	-4.696306927768040912971048150837e-04	7.229051021330990206645999984758e-05	0.000000000000000000000000000000e+00
-4.827864799950662018090952187777e+03	-4.697055006108731252736920858126e-04	7.247105497878642064828180746616e-05	0.000000000000000000000000000000e+00
-4.827764799950661654293071478605e+03	-4.697769783707004642540894234770e-04	7.265153032571854011065909384470e-05	0.000000000000000000000000000000e+00
-4.827664799950661290495190769434e+03	-4.698451229345049543449641671344e-04	7.283194196184905122928854304121e-05	0.000000000000000000000000000000e+00
-4.827564799950660926697310060263e+03	-4.699099312266290825838843669970e-04	7.301229560385211767373214719612e-05	0.000000000000000000000000000000e+00
-4.827464799950660562899429351091e+03	-4.699714002176164431845428737233e-04	7.319259697717143172811943285794e-05	0.000000000000000000000000000000e+00
-4.827364799950660199101548641920e+03	-4.700295269242882280000261907560e-04	7.337285181585800409361647345108e-05	0.000000000000000000000000000000e+00
-4.827264799950659835303667932749e+03	-4.700843084098189580445625868066e-04	7.355306586240772329793324857405e-05	0.000000000000000000000000000000e+00
-4.827164799950659471505787223577e+03	-4.701357417838113476535322199368e-04	7.373324486759845431890769695826e-05	0.000000000000000000000000000000e+00
-4.827064799950659107707906514406e+03	-4.701838242023705181221737703368e-04	7.391339459032689326260096018828e-05	0.000000000000000000000000000000e+00
-4.826964799950658743910025805235e+03	-4.702285528681772355623358361498e-04	7.409352079744511033326803683963e-05	0.000000000000000000000000000000e+00
-4.826864799950658380112145096064e+03	-4.702699250305603898177075894438e-04	7.427362926359671333256806668999e-05	0.000000000000000000000000000000e+00
-4.826764799950658016314264386892e+03	-4.703079379855684975970941952284e-04	7.445372577105272655570433748551e-05	0.000000000000000000000000000000e+00
-4.826664799950657652516383677721e+03	-4.703425890760406635066059877204e-04	7.463381610954715797943970212458e-05	0.000000000000000000000000000000e+00
-4.826564799950657288718502968550e+03	-4.703738756916765652998924096551e-04	7.481390607611229539956887446550e-05	0.000000000000000000000000000000e+00
-4.826464799950656924920622259378e+03	-4.704017952691054091363120903679e-04	7.499400147491360954510319913879e-05	0.000000000000000000000000000000e+00
-4.826364799950656561122741550207e+03	-4.704263452919543969481253053999e-04	7.517410811708441324696661212101e-05	0.000000000000000000000000000000e+00
-4.826264799950656197324860841036e+03	-4.704475232909162180257311991483e-04	7.535423182056026310867563600127e-05	0.000000000000000000000000000000e+00
-4.826164799950655833526980131865e+03	-4.704653268438156732411670191141e-04	7.553437840991295460120469318355e-05	0.000000000000000000000000000000e+00
-4.826064799950655469729099422693e+03	-4.704797535756753776997607374710e-04	7.571455371618432742247123412582e-05	0.000000000000000000000000000000e+00
-4.825964799950655105931218713522e+03	-4.704908011587808670805888056066e-04	7.589476357671973204364196385896e-05	0.000000000000000000000000000000e+00
-4.825864799950654742133338004351e+03	-4.704984673127446739848700474340e-04	7.607501383500123875742310319836e-05	0.000000000000000000000000000000e+00
-4.825764799950654378335457295179e+03	-4.705027498045695369226215643010e-04	7.625531034048054857075321644189e-05	0.000000000000000000000000000000e+00
-4.825664799950654014537576586008e+03	-4.705036464487110129881197728707e-04	7.643565894841161949442576162284e-05	0.000000000000000000000000000000e+00
-4.825564799950653650739695876837e+03	-4.705011551071388437028630846726e-04	7.661606551968303533469567545566e-05	0.000000000000000000000000000000e+00
-4.825464799950653286941815167665e+03	-4.704952736893978871776655914516e-04	7.679653592065011698686999297436e-05	0.000000000000000000000000000000e+00
-4.825364799950652923143934458494e+03	-4.704860001526679660725782650132e-04	7.697707602296674912582818972595e-05	0.000000000000000000000000000000e+00
-4.825264799950652559346053749323e+03	-4.704733325018228481950721686644e-04	7.715769170341692229347224651903e-05	0.000000000000000000000000000000e+00
-4.825164799950652195548173040152e+03	-4.704572687894884681567009288017e-04	7.733838884374605814574221707147e-05	0.000000000000000000000000000000e+00
-4.825064799950651831750292330980e+03	-4.704378071161002816680252180959e-04	7.751917333049206364908867428198e-05	0.000000000000000000000000000000e+00
-4.824964799950651467952411621809e+03	-4.704149456299598066819078745482e-04	7.770005105481614133145634726318e-05	0.000000000000000000000000000000e+00
-4.824864799950651104154530912638e+03	-4.703886825272900803346365350421e-04	7.788102791233331493019748092976e-05	0.000000000000000000000000000000e+00
-4.824764799950650740356650203466e+03	-4.703590160522905737859600261430e-04	7.806210980294275175207785455456e-05	0.000000000000000000000000000000e+00
-4.824664799950650376558769494295e+03	-4.703259444971910228569522693931e-04	7.824330263065781398273967894852e-05	0.000000000000000000000000000000e+00
-4.824564799950650012760888785124e+03	-4.702894662023044997263554467537e-04	7.842461230343592026078430867742e-05	0.000000000000000000000000000000e+00
-4.824464799950649648963008075953e+03	-4.702495795560796172651851776436e-04	7.860604473300810909625752076479e-05	0.000000000000000000000000000000e+00
-4.824364799950649285165127366781e+03	-4.702062829951517033792718347485e-04	7.878760583470842610628176450049e-05	0.000000000000000000000000000000e+00
-4.824264799950648921367246657610e+03	-4.701595750043933790406069928025e-04	7.896930152730304020014528987303e-05	0.000000000000000000000000000000e+00
-4.824164799950648557569365948439e+03	-4.701094541169641605367346404165e-04	7.915113773281918358153824710755e-05	0.000000000000000000000000000000e+00
-4.824064799950648193771485239267e+03	-4.700559189143590859381871549516e-04	7.933312037637382070024566482758e-05	0.000000000000000000000000000000e+00
-4.823964799950647829973604530096e+03	-4.699989680264564742041832889896e-04	7.951525538600216812604171146006e-05	0.000000000000000000000000000000e+00
-4.823864799950647466175723820925e+03	-4.699386001315650879771312897759e-04	7.969754869248591626698652312655e-05	0.000000000000000000000000000000e+00
-4.823764799950647102377843111753e+03	-4.698748139564701037547422846075e-04	7.988000622918132911497862691519e-05	0.000000000000000000000000000000e+00
-4.823664799950646738579962402582e+03	-4.698076082764782689105143020925e-04	8.006263393184710004581855491423e-05	0.000000000000000000000000000000e+00
-4.823564799950646374782081693411e+03	-4.697369819154624081929128021073e-04	8.024543773847200433136511721344e-05	0.000000000000000000000000000000e+00
-4.823464799950646010984200984240e+03	-4.696629337459046833920528474238e-04	8.042842358910232125873002173577e-05	0.000000000000000000000000000000e+00
-4.823364799950645647186320275068e+03	-4.695854626889393651154036568585e-04	8.061159742566916138178240158751e-05	0.000000000000000000000000000000e+00
-4.823264799950645283388439565897e+03	-4.695045677143943577309948000931e-04	8.079496519181552272211022103221e-05	0.000000000000000000000000000000e+00
-4.823164799950644919590558856726e+03	-4.694202478408321822095361497418e-04	8.097853283272315723460149650137e-05	0.000000000000000000000000000000e+00
-4.823064799950644555792678147554e+03	-4.693325021355898205542567236392e-04	8.116230629493930174775395691711e-05	0.000000000000000000000000000000e+00
-4.822964799950644191994797438383e+03	-4.692413297148176386588969144498e-04	8.134629152620323272113167512032e-05	0.000000000000000000000000000000e+00
-4.822864799950643828196916729212e+03	-4.691467297435178754848317250747e-04	8.153049447527259060986004612914e-05	0.000000000000000000000000000000e+00
-4.822764799950643464399036020041e+03	-4.690487014355816143551525243538e-04	8.171492109174956870384920470940e-05	0.000000000000000000000000000000e+00
-4.822664799950643100601155310869e+03	-4.689472440538253205678798085643e-04	8.189957732590696644174588225695e-05	0.000000000000000000000000000000e+00
-4.822564799950642736803274601698e+03	-4.688423569100262405968948531410e-04	8.208446912851399877939645444158e-05	0.000000000000000000000000000000e+00
-4.822464799950642373005393892527e+03	-4.687340393649571507715678730932e-04	8.226960245066202424314705243802e-05	0.000000000000000000000000000000e+00
-4.822364799950642009207513183355e+03	-4.686222908284200217542136979176e-04	8.245498324359009680029064526252e-05	0.000000000000000000000000000000e+00
-4.822264799950641645409632474184e+03	-4.685071107592787614457008338320e-04	8.264061745851031444160678107735e-05	0.000000000000000000000000000000e+00
-4.822164799950641281611751765013e+03	-4.683884986654911989495397861560e-04	8.282651104643312710631986028886e-05	0.000000000000000000000000000000e+00
-4.822064799950640917813871055841e+03	-4.682664541041401469641247690134e-04	8.301266995799237355651428726944e-05	0.000000000000000000000000000000e+00
-4.821964799950640554015990346670e+03	-4.681409766814634883930201780800e-04	8.319910014327027759396815387305e-05	0.000000000000000000000000000000e+00
-4.821864799950640190218109637499e+03	-4.680120660528835040137263234783e-04	8.338580755162225454160673798754e-05	0.000000000000000000000000000000e+00
-4.821764799950639826420228928328e+03	-4.678797219230351701543813014439e-04	8.357279813150159575221159746761e-05	0.000000000000000000000000000000e+00
-4.821664799950639462622348219156e+03	-4.677439440457934805885076290366e-04	8.376007783028404469691241551743e-05	0.000000000000000000000000000000e+00
-4.821564799950639098824467509985e+03	-4.676047322243002263286726361002e-04	8.394765259409223752840728538516e-05	0.000000000000000000000000000000e+00
-4.821464799950638735026586800814e+03	-4.674620863109894743775418746168e-04	8.413552836761999456638427830057e-05	0.000000000000000000000000000000e+00
-4.821364799950638371228706091642e+03	-4.673160062076123417475204124827e-04	8.432371109395654402030723106876e-05	0.000000000000000000000000000000e+00
-4.821264799950638007430825382471e+03	-4.671664918652607936984388903312e-04	8.451220671441056952934850476922e-05	0.000000000000000000000000000000e+00
-4.821164799950637643632944673300e+03	-4.670135432843906830337188385016e-04	8.470102116833423059726743131748e-05	0.000000000000000000000000000000e+00
-4.821064799950637279835063964128e+03	-4.668571605148437594044741327792e-04	8.489016039294700684443573113214e-05	0.000000000000000000000000000000e+00
-4.820964799950636916037183254957e+03	-4.666973436558686486215485889062e-04	8.507963032315946094469999438914e-05	0.000000000000000000000000000000e+00
-4.820864799950636552239302545786e+03	-4.665340928561411814462500657896e-04	8.526943689139690669455406979438e-05	0.000000000000000000000000000000e+00
-4.820764799950636188441421836615e+03	-4.663674083137838008092379560310e-04	8.545958602742302287220282908109e-05	0.000000000000000000000000000000e+00
-4.820664799950635824643541127443e+03	-4.661972902763836679868036938501e-04	8.565008365816327736124574654397e-05	0.000000000000000000000000000000e+00
-4.820564799950635460845660418272e+03	-4.660237390410104435164995173579e-04	8.584093570752836482688763464211e-05	0.000000000000000000000000000000e+00
-4.820464799950635097047779709101e+03	-4.658467549542327670701602482239e-04	8.603214809623753597193213105143e-05	0.000000000000000000000000000000e+00
-4.820364799950634733249898999929e+03	-4.656663384121338699651870829399e-04	8.622372674164177771497646896037e-05	0.000000000000000000000000000000e+00
-4.820264799950634369452018290758e+03	-4.654824898603263203140933956803e-04	8.641567755754704757871487164067e-05	0.000000000000000000000000000000e+00
-4.820164799950634005654137581587e+03	-4.652952097939660092325298013094e-04	8.660800645403730479033460598615e-05	0.000000000000000000000000000000e+00
-4.820064799950633641856256872416e+03	-4.651044987577649444249194843337e-04	8.680071933729759559202066032668e-05	0.000000000000000000000000000000e+00
-4.819964799950633278058376163244e+03	-4.649103573460032848285727880011e-04	8.699382210943694881608023727892e-05	0.000000000000000000000000000000e+00
-4.819864799950632914260495454073e+03	-4.647127862025405078960638149965e-04	8.718732066831132567017587087221e-05	0.000000000000000000000000000000e+00
-4.819764799950632550462614744902e+03	-4.645117860208254926754345426332e-04	8.738122090734647465486845119287e-05	0.000000000000000000000000000000e+00
-4.819664799950632186664734035730e+03	-4.643073575439058981589868224660e-04	8.757552871536069161347015654684e-05	0.000000000000000000000000000000e+00
-4.819564799950631822866853326559e+03	-4.640995015644364574299018944004e-04	8.777024997638760688695169775997e-05	0.000000000000000000000000000000e+00
-4.819464799950631459068972617388e+03	-4.638882189246864044471219123977e-04	8.796539056949887760115946999662e-05	0.000000000000000000000000000000e+00
-4.819364799950631095271091908216e+03	-4.636735105165459792583848575021e-04	8.816095636862683929645123637187e-05	0.000000000000000000000000000000e+00
-4.819264799950630731473211199045e+03	-4.634553772815320658515214624629e-04	8.835695324238717110985896763253e-05	0.000000000000000000000000000000e+00
-4.819164799950630367675330489874e+03	-4.632338202107928542237968994044e-04	8.855338705390147964208874542535e-05	0.000000000000000000000000000000e+00
-4.819064799950630003877449780703e+03	-4.630088403451116350895144790911e-04	8.875026366061985571946635342755e-05	0.000000000000000000000000000000e+00
-4.818964799950629640079569071531e+03	-4.627804387749095645955554889639e-04	8.894758891414345826093718061500e-05	0.000000000000000000000000000000e+00
-4.818864799950629276281688362360e+03	-4.625486166402475074650724184977e-04	8.914536866004704393495750025522e-05	0.000000000000000000000000000000e+00
-4.818764799950628912483807653189e+03	-4.623133751308273380400959418068e-04	8.934360873770144260627712462508e-05	0.000000000000000000000000000000e+00
-4.818664799950628548685926944017e+03	-4.620747154859917234411004205441e-04	8.954231498009608699283068400376e-05	0.000000000000000000000000000000e+00
-4.818564799950628184888046234846e+03	-4.618326389947233104153745397724e-04	8.974149321366152877010174959693e-05	0.000000000000000000000000000000e+00
-4.818464799950627821090165525675e+03	-4.615871469956430990337625797082e-04	8.994114925809188691285117611685e-05	0.000000000000000000000000000000e+00
-4.818364799950627457292284816504e+03	-4.613382408770075695549073291346e-04	9.014128892616737735200838077532e-05	0.000000000000000000000000000000e+00
-4.818264799950627093494404107332e+03	-4.610859220767052129782981317874e-04	9.034191802357678842145399800145e-05	0.000000000000000000000000000000e+00
-4.818164799950626729696523398161e+03	-4.608301920822519231850378229609e-04	9.054304234873999696238400236581e-05	0.000000000000000000000000000000e+00
-4.818064799950626365898642688990e+03	-4.605710524307854675067630534357e-04	9.074466769263047087514667543573e-05	0.000000000000000000000000000000e+00
-4.817964799950626002100761979818e+03	-4.603085047090592525631524978280e-04	9.094679983859781232866104083712e-05	0.000000000000000000000000000000e+00
-4.817864799950625638302881270647e+03	-4.600425505534348432669367046088e-04	9.114944456219031452236245538501e-05	0.000000000000000000000000000000e+00
-4.817764799950625274505000561476e+03	-4.597731916498737770974958305459e-04	9.135260763097753200067535628293e-05	0.000000000000000000000000000000e+00
-4.817664799950624910707119852304e+03	-4.595004297339284568026107624661e-04	9.155629480437289162506747652870e-05	0.000000000000000000000000000000e+00
-4.817564799950624546909239143133e+03	-4.592242665907319046879331292388e-04	9.176051183345631709863121638904e-05	0.000000000000000000000000000000e+00
-4.817464799950624183111358433962e+03	-4.589447040549869748053690710066e-04	9.196526446079690770077363914936e-05	0.000000000000000000000000000000e+00
-4.817364799950623819313477724791e+03	-4.586617440109541556786387772604e-04	9.217055842027567123201509113883e-05	0.000000000000000000000000000000e+00
-4.817264799950623455515597015619e+03	-4.583753883924388309277497821626e-04	9.237639943690825695878782175541e-05	0.000000000000000000000000000000e+00
-4.817164799950623091717716306448e+03	-4.580856391827774556912977743650e-04	9.258279322666776987339753990369e-05	0.000000000000000000000000000000e+00
-4.817064799950622727919835597277e+03	-4.577924984148228114769207941492e-04	9.278974549630762561156643863924e-05	0.000000000000000000000000000000e+00
-4.816964799950622364121954888105e+03	-4.574959681709283394399068178870e-04	9.299726194318445958008484408808e-05	0.000000000000000000000000000000e+00
-4.816864799950622000324074178934e+03	-4.571960505829316605101719783733e-04	9.320534825508113095215295684781e-05	0.000000000000000000000000000000e+00
-4.816764799950621636526193469763e+03	-4.568927478321368486867404268281e-04	9.341401011002971311019543732002e-05	0.000000000000000000000000000000e+00
-4.816664799950621272728312760592e+03	-4.565860621492962164412465764229e-04	9.362325317613463316647470779941e-05	0.000000000000000000000000000000e+00
-4.816564799950620908930432051420e+03	-4.562759958145907448687217389249e-04	9.383308311139585214128572276948e-05	0.000000000000000000000000000000e+00
-4.816464799950620545132551342249e+03	-4.559625511576100259474031428653e-04	9.404350556353209935125936347333e-05	0.000000000000000000000000000000e+00
-4.816364799950620181334670633078e+03	-4.556457305573307411256100962760e-04	9.425452616980420166535592496615e-05	0.000000000000000000000000000000e+00
-4.816264799950619817536789923906e+03	-4.553255364420947604378597795005e-04	9.446615055683853473360300778694e-05	0.000000000000000000000000000000e+00
-4.816164799950619453738909214735e+03	-4.550019712895858863682674311235e-04	9.467838434045050132088772176786e-05	0.000000000000000000000000000000e+00
-4.816064799950619089941028505564e+03	-4.546750376268060014027516668733e-04	9.489123312546814516602045053162e-05	0.000000000000000000000000000000e+00
-4.815964799950618726143147796392e+03	-4.543447380300499687487414401943e-04	9.510470250555581905090724026408e-05	0.000000000000000000000000000000e+00
-4.815864799950618362345267087221e+03	-4.540110751248799367436881357918e-04	9.531879806303801550004806131255e-05	0.000000000000000000000000000000e+00
-4.815764799950617998547386378050e+03	-4.536740515860983964310793048469e-04	9.553352536872325169014369405929e-05	0.000000000000000000000000000000e+00
-4.815664799950617634749505668879e+03	-4.533336701377204801949316603782e-04	9.574888998172806277991986334541e-05	0.000000000000000000000000000000e+00
-4.815564799950617270951624959707e+03	-4.529899335529453930325460841999e-04	9.596489744930114431775008965175e-05	0.000000000000000000000000000000e+00
-4.815464799950616907153744250536e+03	-4.526428446541267596250901483756e-04	9.618155330664757596444147669246e-05	0.000000000000000000000000000000e+00
-4.815364799950616543355863541365e+03	-4.522924063127422124666598968190e-04	9.639886307675316718876490362788e-05	0.000000000000000000000000000000e+00
-4.815264799950616179557982832193e+03	-4.519386214493617873709518928393e-04	9.661683227020895204078393403435e-05	0.000000000000000000000000000000e+00
-4.815164799950615815760102123022e+03	-4.515814930336157226667403996601e-04	9.683546638503579234540097342432e-05	0.000000000000000000000000000000e+00
-4.815064799950615451962221413851e+03	-4.512210240841611199810734511573e-04	9.705477090650912997370214352344e-05	0.000000000000000000000000000000e+00
-4.814964799950615088164340704679e+03	-4.508572176686476834506223099197e-04	9.727475130698384753451940509805e-05	0.000000000000000000000000000000e+00
-4.814864799950614724366459995508e+03	-4.504900769036825915712929369050e-04	9.749541304571927814379139753953e-05	0.000000000000000000000000000000e+00
-4.814764799950614360568579286337e+03	-4.501196049547945016860994726926e-04	9.771676156870440492930446341191e-05	0.000000000000000000000000000000e+00
-4.814664799950613996770698577166e+03	-4.497458050363965244809738575071e-04	9.793880230848312829806945334354e-05	0.000000000000000000000000000000e+00
-4.814564799950613632972817867994e+03	-4.493686804117482226986202142882e-04	9.816154068397975004413302801964e-05	0.000000000000000000000000000000e+00
-4.814464799950613269174937158823e+03	-4.489882343929168509108484919068e-04	9.838498210032459298166052086287e-05	0.000000000000000000000000000000e+00
-4.814364799950612905377056449652e+03	-4.486044703407375110887356228773e-04	9.860913194867976965581751747081e-05	0.000000000000000000000000000000e+00
-4.814264799950612541579175740480e+03	-4.482173916647724950211573169412e-04	9.883399560606514078903162001666e-05	0.000000000000000000000000000000e+00
-4.814164799950612177781295031309e+03	-4.478270018232697051614732419722e-04	9.905957843518439569999861626926e-05	0.000000000000000000000000000000e+00
-4.814064799950611813983414322138e+03	-4.474333043231200996922569679271e-04	9.928588578425139022070461392033e-05	0.000000000000000000000000000000e+00
-4.813964799950611450185533612967e+03	-4.470363027198141075979620495673e-04	9.951292298681655237608395525584e-05	0.000000000000000000000000000000e+00
-4.813864799950611086387652903795e+03	-4.466360006173973390061759936032e-04	9.974069536159354556169309713454e-05	0.000000000000000000000000000000e+00
-4.813764799950610722589772194624e+03	-4.462324016684252113267017403331e-04	9.996920821228612145676467592992e-05	0.000000000000000000000000000000e+00
-4.813664799950610358791891485453e+03	-4.458255095739167622390097811547e-04	1.001984668274150813574788210225e-04	0.000000000000000000000000000000e+00
-4.813564799950609994994010776281e+03	-4.454153280833074868977350391219e-04	1.004284764801455221133047457371e-04	0.000000000000000000000000000000e+00
-4.813464799950609631196130067110e+03	-4.450018609944011993562185125484e-04	1.006592424281142446936682111058e-04	0.000000000000000000000000000000e+00
-4.813364799950609267398249357939e+03	-4.445851121533210266283109302066e-04	1.008907699132573118324177063876e-04	0.000000000000000000000000000000e+00
-4.813264799950608903600368648767e+03	-4.441650854544595895985470423994e-04	1.011230641616379038278880631019e-04	0.000000000000000000000000000000e+00
-4.813164799950608539802487939596e+03	-4.437417848404279913099301779766e-04	1.013561303832743098682356297502e-04	0.000000000000000000000000000000e+00
-4.813064799950608176004607230425e+03	-4.433152143020042089405219343234e-04	1.015899737719681633022622557760e-04	0.000000000000000000000000000000e+00
-4.812964799950607812206726521254e+03	-4.428853778780802389475335090196e-04	1.018245995051328937506737726260e-04	0.000000000000000000000000000000e+00
-4.812864799950607448408845812082e+03	-4.424522796556086459002221644710e-04	1.020600127436223960577729719112e-04	0.000000000000000000000000000000e+00
-4.812764799950607084610965102911e+03	-4.420159237695480271106152070359e-04	1.022962186315598889785327685331e-04	0.000000000000000000000000000000e+00
-4.812664799950606720813084393740e+03	-4.415763144028074472721701049238e-04	1.025332222961670855737939533903e-04	0.000000000000000000000000000000e+00
-4.812564799950606357015203684568e+03	-4.411334557861902225771311147895e-04	1.027710288475935126832616628434e-04	0.000000000000000000000000000000e+00
-4.812464799950605993217322975397e+03	-4.406873521983365664216047985491e-04	1.030096433787461014490449695558e-04	0.000000000000000000000000000000e+00
-4.812364799950605629419442266226e+03	-4.402380079656654219590061760670e-04	1.032490709651190082321581265035e-04	0.000000000000000000000000000000e+00
-4.812264799950605265621561557055e+03	-4.397854274623153730816582651642e-04	1.034893166646237201320920884307e-04	0.000000000000000000000000000000e+00
-4.812164799950604901823680847883e+03	-4.393296151100846338305450089479e-04	1.037303855174193366892390621992e-04	0.000000000000000000000000000000e+00
-4.812064799950604538025800138712e+03	-4.388705753783700620231089661871e-04	1.039722825457431904004959588583e-04	0.000000000000000000000000000000e+00
-4.811964799950604174227919429541e+03	-4.384083127841054139395282618352e-04	1.042150127537416298651937185404e-04	0.000000000000000000000000000000e+00
-4.811864799950603810430038720369e+03	-4.379428318916985690169296763230e-04	1.044585811273011281916783810075e-04	0.000000000000000000000000000000e+00
-4.811764799950603446632158011198e+03	-4.374741373129677787616464978981e-04	1.047029926338796489019081215055e-04	0.000000000000000000000000000000e+00
-4.811664799950603082834277302027e+03	-4.370022337070772109300642593865e-04	1.049482522223382693340662519255e-04	0.000000000000000000000000000000e+00
-4.811564799950602719036396592855e+03	-4.365271257804714095072939894493e-04	1.051943648227730479906630312037e-04	0.000000000000000000000000000000e+00
-4.811464799950602355238515883684e+03	-4.360488182868088873241074754361e-04	1.054413353463472442523435335104e-04	0.000000000000000000000000000000e+00
-4.811364799950601991440635174513e+03	-4.355673160268949055222431621104e-04	1.056891686851237278270757014020e-04	0.000000000000000000000000000000e+00
-4.811264799950601627642754465342e+03	-4.350826238486131688175395648699e-04	1.059378697118977270125173006932e-04	0.000000000000000000000000000000e+00
-4.811164799950601263844873756170e+03	-4.345947466468567618215479431143e-04	1.061874432800298751139803088428e-04	0.000000000000000000000000000000e+00
-4.811064799950600900046993046999e+03	-4.341036893634582180014069852092e-04	1.064378942232794872553569565099e-04	0.000000000000000000000000000000e+00
-4.810964799950600536249112337828e+03	-4.336094569871185044375450079457e-04	1.066892273556382166608061390356e-04	0.000000000000000000000000000000e+00
-4.810864799950600172451231628656e+03	-4.331120545533352476398614161468e-04	1.069414474711639413294014810951e-04	0.000000000000000000000000000000e+00
-4.810764799950599808653350919485e+03	-4.326114871443299293718443010448e-04	1.071945593438149759704311470010e-04	0.000000000000000000000000000000e+00
-4.810664799950599444855470210314e+03	-4.321077598889744319533845473558e-04	1.074485677272846091993493966577e-04	0.000000000000000000000000000000e+00
-4.810564799950599081057589501143e+03	-4.316008779627163367310915820241e-04	1.077034773548359524418527310985e-04	0.000000000000000000000000000000e+00
-4.810464799950598717259708791971e+03	-4.310908465875037346576315044899e-04	1.079592929391370463359720033303e-04	0.000000000000000000000000000000e+00
-4.810364799950598353461828082800e+03	-4.305776710317086274082409858011e-04	1.082160191720963872625063673105e-04	0.000000000000000000000000000000e+00
-4.810264799950597989663947373629e+03	-4.300613566100498948163721735227e-04	1.084736607246986842684188800945e-04	0.000000000000000000000000000000e+00
-4.810164799950597625866066664457e+03	-4.295419086835151781071651111432e-04	1.087322222468409954609924739088e-04	0.000000000000000000000000000000e+00
-4.810064799950597262068185955286e+03	-4.290193326592818415590735448006e-04	1.089917083671691761101105178078e-04	0.000000000000000000000000000000e+00
-4.809964799950596898270305246115e+03	-4.284936339906371752239699901565e-04	1.092521236929146926687705931869e-04	0.000000000000000000000000000000e+00
-4.809864799950596534472424536943e+03	-4.279648181768974050248610652147e-04	1.095134728097316942916142346043e-04	0.000000000000000000000000000000e+00
-4.809764799950596170674543827772e+03	-4.274328907633262149626252046630e-04	1.097757602815345586919071330101e-04	0.000000000000000000000000000000e+00
-4.809664799950595806876663118601e+03	-4.268978573410520767003606401602e-04	1.100389906503356548389538360766e-04	0.000000000000000000000000000000e+00
-4.809564799950595443078782409430e+03	-4.263597235469848744163212650449e-04	1.103031684360835122313271305927e-04	0.000000000000000000000000000000e+00
-4.809464799950595079280901700258e+03	-4.258184950637315538748972620908e-04	1.105682981365013967459121069226e-04	0.000000000000000000000000000000e+00
-4.809364799950594715483020991087e+03	-4.252741776195107415055318700325e-04	1.108343842269261304324390327025e-04	0.000000000000000000000000000000e+00
-4.809264799950594351685140281916e+03	-4.247267769880668755906605316142e-04	1.111014311601473856464666889465e-04	0.000000000000000000000000000000e+00
-4.809164799950593987887259572744e+03	-4.241762989885830906211516833082e-04	1.113694433662472637854359835963e-04	0.000000000000000000000000000000e+00
-4.809064799950593624089378863573e+03	-4.236227494855932885001181809059e-04	1.116384252524402941530654032043e-04	0.000000000000000000000000000000e+00
-4.808964799950593260291498154402e+03	-4.230661343888935592254252338051e-04	1.119083812029137851894525224061e-04	0.000000000000000000000000000000e+00
-4.808864799950592896493617445230e+03	-4.225064596534523547396999809678e-04	1.121793155786685551719358833189e-04	0.000000000000000000000000000000e+00
-4.808764799950592532695736736059e+03	-4.219437312793200664691461998501e-04	1.124512327173600694917715570043e-04	0.000000000000000000000000000000e+00
-4.808664799950592168897856026888e+03	-4.213779553115376812905124026543e-04	1.127241369331398896389342945135e-04	0.000000000000000000000000000000e+00
-4.808564799950591805099975317717e+03	-4.208091378400444617161046956255e-04	1.129980325164976236304234524788e-04	0.000000000000000000000000000000e+00
-4.808464799950591441302094608545e+03	-4.202372849995848671372788984968e-04	1.132729237341031745941663522181e-04	0.000000000000000000000000000000e+00
-4.808364799950591077504213899374e+03	-4.196624029696144992859774269789e-04	1.135488148286494365863177891107e-04	0.000000000000000000000000000000e+00
-4.808264799950590713706333190203e+03	-4.190844979742051803345281868474e-04	1.138257100186953834318470679676e-04	0.000000000000000000000000000000e+00
-4.808164799950590349908452481031e+03	-4.185035762819492720539227281762e-04	1.141036134985095234833582522604e-04	0.000000000000000000000000000000e+00
-4.808064799950589986110571771860e+03	-4.179196442058631276103564111679e-04	1.143825294379138287183608757580e-04	0.000000000000000000000000000000e+00
-4.807964799950589622312691062689e+03	-4.173327081032895133697047107546e-04	1.146624619821280297547738680208e-04	0.000000000000000000000000000000e+00
-4.807864799950589258514810353518e+03	-4.167427743757992717604787813457e-04	1.149434152516143580998256301662e-04	0.000000000000000000000000000000e+00
-4.807764799950588894716929644346e+03	-4.161498494690921709851516574474e-04	1.152253933419226543171873244908e-04	0.000000000000000000000000000000e+00
-4.807664799950588530919048935175e+03	-4.155539398728968331596378416037e-04	1.155084003235359505325566265022e-04	0.000000000000000000000000000000e+00
-4.807564799950588167121168226004e+03	-4.149550521208696866708176553828e-04	1.157924402417165001726376272195e-04	0.000000000000000000000000000000e+00
-4.807464799950587803323287516832e+03	-4.143531927904933764329753476119e-04	1.160775171163521600698267932650e-04	0.000000000000000000000000000000e+00
-4.807364799950587439525406807661e+03	-4.137483685029739273117388442813e-04	1.163636349418032740104037014994e-04	0.000000000000000000000000000000e+00
-4.807264799950587075727526098490e+03	-4.131405859231374196570418799723e-04	1.166507976867499764110636117920e-04	0.000000000000000000000000000000e+00
-4.807164799950586711929645389318e+03	-4.125298517593255806339136437799e-04	1.169390092940399161237918779221e-04	0.000000000000000000000000000000e+00
-4.807064799950586348131764680147e+03	-4.119161727632905081915304368323e-04	1.172282736805364545791888208903e-04	0.000000000000000000000000000000e+00
-4.806964799950585984333883970976e+03	-4.112995557300887445109638385077e-04	1.175185947369673518207722207052e-04	0.000000000000000000000000000000e+00
-4.806864799950585620536003261805e+03	-4.106800074979742652507563871467e-04	1.178099763277737777999315538224e-04	0.000000000000000000000000000000e+00
-4.806764799950585256738122552633e+03	-4.100575349482908724813023937372e-04	1.181024222909599335346042536798e-04	0.000000000000000000000000000000e+00
-4.806664799950584892940241843462e+03	-4.094321450053634492069476458198e-04	1.183959364379430246336580290212e-04	0.000000000000000000000000000000e+00
-4.806564799950584529142361134291e+03	-4.088038446363886717870028686406e-04	1.186905225534037498173051128347e-04	0.000000000000000000000000000000e+00
-4.806464799950584165344480425119e+03	-4.081726408513245839444760765247e-04	1.189861843951372773284941297689e-04	0.000000000000000000000000000000e+00
-4.806364799950583801546599715948e+03	-4.075385407027796828838273057727e-04	1.192829256939046143675894895431e-04	0.000000000000000000000000000000e+00
-4.806264799950583437748719006777e+03	-4.069015512859007585762249892269e-04	1.195807501532845186281370231107e-04	0.000000000000000000000000000000e+00
-4.806164799950583073950838297606e+03	-4.062616797382602993639333366360e-04	1.198796614495259112761343933684e-04	0.000000000000000000000000000000e+00
-4.806064799950582710152957588434e+03	-4.056189332397427591524186052396e-04	1.201796632314006694000618757912e-04	0.000000000000000000000000000000e+00
-4.805964799950582346355076879263e+03	-4.049733190124301198710432547756e-04	1.204807591200570418771623182330e-04	0.000000000000000000000000000000e+00
-4.805864799950581982557196170092e+03	-4.043248443204866949922393626338e-04	1.207829527088734311579543145854e-04	0.000000000000000000000000000000e+00
-4.805764799950581618759315460920e+03	-4.036735164700429030586181777807e-04	1.210862475633127307043587772561e-04	0.000000000000000000000000000000e+00
-4.805664799950581254961434751749e+03	-4.030193428090784991089934319319e-04	1.213906472207772045289117524014e-04	0.000000000000000000000000000000e+00
-4.805564799950580891163554042578e+03	-4.023623307273046134820149166700e-04	1.216961551904637597572647611521e-04	0.000000000000000000000000000000e+00
-4.805464799950580527365673333406e+03	-4.017024876560453569389330663597e-04	1.220027749532198019493528517998e-04	0.000000000000000000000000000000e+00
-4.805364799950580163567792624235e+03	-4.010398210681183415841910555599e-04	1.223105099613995918640674265276e-04	0.000000000000000000000000000000e+00
-4.805264799950579799769911915064e+03	-4.003743384777144428444961565816e-04	1.226193636387210765623795305501e-04	0.000000000000000000000000000000e+00
-4.805164799950579435972031205893e+03	-3.997060474402768025063703571931e-04	1.229293393801232897166036961423e-04	0.000000000000000000000000000000e+00
-4.805064799950579072174150496721e+03	-3.990349555523790186020716141968e-04	1.232404405516242533631665612148e-04	0.000000000000000000000000000000e+00
-4.804964799950578708376269787550e+03	-3.983610704516024679337771186027e-04	1.235526704901793539938259502975e-04	0.000000000000000000000000000000e+00
-4.804864799950578344578389078379e+03	-3.976843998164127612360285723980e-04	1.238660325035403149580848225497e-04	0.000000000000000000000000000000e+00
-4.804764799950577980780508369207e+03	-3.970049513660356020269825982894e-04	1.241805298701146838616371503861e-04	0.000000000000000000000000000000e+00
-4.804664799950577616982627660036e+03	-3.963227328603316154675972882160e-04	1.244961658388258078557914165785e-04	0.000000000000000000000000000000e+00
-4.804564799950577253184746950865e+03	-3.956377520996704724894066362850e-04	1.248129436289734052380889783862e-04	0.000000000000000000000000000000e+00
-4.804464799950576889386866241693e+03	-3.949500169248043091908828561287e-04	1.251308664300946249439000501624e-04	0.000000000000000000000000000000e+00
-4.804364799950576525588985532522e+03	-3.942595352167400620316262127574e-04	1.254499374018257023492145529886e-04	0.000000000000000000000000000000e+00
-4.804264799950576161791104823351e+03	-3.935663148966113693456858602104e-04	1.257701596737641300694648949232e-04	0.000000000000000000000000000000e+00
-4.804164799950575797993224114180e+03	-3.928703639255493344425995694280e-04	1.260915363453314250695436182781e-04	0.000000000000000000000000000000e+00
-4.804064799950575434195343405008e+03	-3.921716903045528550275644619205e-04	1.264140704856363294546900410964e-04	0.000000000000000000000000000000e+00
-4.803964799950575070397462695837e+03	-3.914703020743578142093266336587e-04	1.267377651333387702028976384838e-04	0.000000000000000000000000000000e+00
-4.803864799950574706599581986666e+03	-3.907662073153056751968759119364e-04	1.270626232965141441579731695910e-04	0.000000000000000000000000000000e+00
-4.803764799950574342801701277494e+03	-3.900594141472112628445112481046e-04	1.273886479525184161742251687244e-04	0.000000000000000000000000000000e+00
-4.803664799950573979003820568323e+03	-3.893499307292297320452767461774e-04	1.277158420478535696268584942459e-04	0.000000000000000000000000000000e+00
-4.803564799950573615205939859152e+03	-3.886377652597227771828769515849e-04	1.280442084980337616537809930506e-04	0.000000000000000000000000000000e+00
-4.803464799950573251408059149981e+03	-3.879229259761241368521800243485e-04	1.283737501874520204984964077966e-04	0.000000000000000000000000000000e+00
-4.803364799950572887610178440809e+03	-3.872054211548041770078742995764e-04	1.287044699692474578490292147492e-04	0.000000000000000000000000000000e+00
-4.803264799950572523812297731638e+03	-3.864852591109336609614954838321e-04	1.290363706651732401183702014791e-04	0.000000000000000000000000000000e+00
-4.803164799950572160014417022467e+03	-3.857624481983470856975848573001e-04	1.293694550654648849855737902104e-04	0.000000000000000000000000000000e+00
-4.803064799950571796216536313295e+03	-3.850369968094048255674577418972e-04	1.297037259287094252985933495737e-04	0.000000000000000000000000000000e+00
-4.802964799950571432418655604124e+03	-3.843089133748548423021029751823e-04	1.300391859817149253428225641471e-04	0.000000000000000000000000000000e+00
-4.802864799950571068620774894953e+03	-3.835782063636933650330185230359e-04	1.303758379193807560511575438511e-04	0.000000000000000000000000000000e+00
-4.802764799950570704822894185781e+03	-3.828448842830250282119608495890e-04	1.307136844045684394201994882323e-04	0.000000000000000000000000000000e+00
-4.802664799950570341025013476610e+03	-3.821089556779221421689562987467e-04	1.310527280679730079224892813627e-04	0.000000000000000000000000000000e+00
-4.802564799950569977227132767439e+03	-3.813704291312832047287917358602e-04	1.313929715079950957552085144542e-04	0.000000000000000000000000000000e+00
-4.802464799950569613429252058268e+03	-3.806293132636905996758758252696e-04	1.317344172906134908748038148119e-04	0.000000000000000000000000000000e+00
-4.802364799950569249631371349096e+03	-3.798856167332676989079054408194e-04	1.320770679492585001832405389166e-04	0.000000000000000000000000000000e+00
-4.802264799950568885833490639925e+03	-3.791393482355352056480113365211e-04	1.324209259846857483951254597088e-04	0.000000000000000000000000000000e+00
-4.802164799950568522035609930754e+03	-3.783905165032665760850572045371e-04	1.327659938648506545311872573123e-04	0.000000000000000000000000000000e+00
-4.802064799950568158237729221582e+03	-3.776391303063427904926352418613e-04	1.331122740247836402482234374745e-04	0.000000000000000000000000000000e+00
-4.801964799950567794439848512411e+03	-3.768851984516063654065409771476e-04	1.334597688664657447448619320696e-04	0.000000000000000000000000000000e+00
-4.801864799950567430641967803240e+03	-3.761287297827148237011618547854e-04	1.338084807587050799240063758688e-04	0.000000000000000000000000000000e+00
-4.801764799950567066844087094069e+03	-3.753697331799930804636933334706e-04	1.341584120370138005513133139246e-04	0.000000000000000000000000000000e+00
-4.801664799950566703046206384897e+03	-3.746082175602853951874859905757e-04	1.345095650034857791450815245327e-04	0.000000000000000000000000000000e+00
-4.801564799950566339248325675726e+03	-3.738441918768062939733287652899e-04	1.348619419266748229672275849467e-04	0.000000000000000000000000000000e+00
-4.801464799950565975450444966555e+03	-3.730776651189912206801890803831e-04	1.352155450414736228507278648081e-04	0.000000000000000000000000000000e+00
-4.801364799950565611652564257383e+03	-3.723086463123458328232373570899e-04	1.355703765489933525483640108789e-04	0.000000000000000000000000000000e+00
-4.801264799950565247854683548212e+03	-3.715371445182952432617629057177e-04	1.359264386164438643926632988013e-04	0.000000000000000000000000000000e+00
-4.801164799950564884056802839041e+03	-3.707631688340320150545914579254e-04	1.362837333770145354771424761609e-04	0.000000000000000000000000000000e+00
-4.801064799950564520258922129869e+03	-3.699867283923637226346337048000e-04	1.366422629297558456740180332645e-04	0.000000000000000000000000000000e+00
-4.800964799950564156461041420698e+03	-3.692078323615597540419130950795e-04	1.370020293394614977530027166708e-04	0.000000000000000000000000000000e+00
-4.800864799950563792663160711527e+03	-3.684264899451972457948556449736e-04	1.373630346365512964416227825737e-04	0.000000000000000000000000000000e+00
-4.800764799950563428865280002356e+03	-3.676427103820064756604935052309e-04	1.377252808169546780068387414886e-04	0.000000000000000000000000000000e+00
-4.800664799950563065067399293184e+03	-3.668565029457156591134736611792e-04	1.380887698419948632529152821036e-04	0.000000000000000000000000000000e+00
-4.800564799950562701269518584013e+03	-3.660678769448946073827855229865e-04	1.384535036382737152507033107085e-04	0.000000000000000000000000000000e+00
-4.800464799950562337471637874842e+03	-3.652768417227981144479453945451e-04	1.388194840975572746932797940644e-04	0.000000000000000000000000000000e+00
-4.800364799950561973673757165670e+03	-3.644834066572085850936602025030e-04	1.391867130766619728779454057133e-04	0.000000000000000000000000000000e+00
-4.800264799950561609875876456499e+03	-3.636875811602776871825359883417e-04	1.395551923973414681044713514524e-04	0.000000000000000000000000000000e+00
-4.800164799950561246077995747328e+03	-3.628893746783675702469174062514e-04	1.399249238461742681199212468002e-04	0.000000000000000000000000000000e+00
-4.800064799950560882280115038157e+03	-3.620887966918913251392064811540e-04	1.402959091744519759797221736264e-04	0.000000000000000000000000000000e+00
-4.799964799950560518482234328985e+03	-3.612858567151528473709864996977e-04	1.406681500980682135350935402229e-04	0.000000000000000000000000000000e+00
-4.799864799950560154684353619814e+03	-3.604805642961857246701906642983e-04	1.410416482974082496518880569525e-04	0.000000000000000000000000000000e+00
-4.799764799950559790886472910643e+03	-3.596729290165918534877276258044e-04	1.414164054172393873709534517502e-04	0.000000000000000000000000000000e+00
-4.799664799950559427088592201471e+03	-3.588629604913789713019345306577e-04	1.417924230666019744847433647905e-04	0.000000000000000000000000000000e+00
-4.799564799950559063290711492300e+03	-3.580506683687978636623783224024e-04	1.421697028187011188453403587317e-04	0.000000000000000000000000000000e+00
-4.799464799950558699492830783129e+03	-3.572360623301787038719190547909e-04	1.425482462107991355089453566762e-04	0.000000000000000000000000000000e+00
-4.799364799950558335694950073957e+03	-3.564191520897666879373610893111e-04	1.429280547441087257168335078461e-04	0.000000000000000000000000000000e+00
-4.799264799950557971897069364786e+03	-3.555999473945571816291266742383e-04	1.433091298836868063976135445614e-04	0.000000000000000000000000000000e+00
-4.799164799950557608099188655615e+03	-3.547784580241300543893001595563e-04	1.436914730583290986110078790716e-04	0.000000000000000000000000000000e+00
-4.799064799950557244301307946444e+03	-3.539546937904833627183687205786e-04	1.440750856604654207230448159649e-04	0.000000000000000000000000000000e+00
-4.798964799950556880503427237272e+03	-3.531286645378665456709854630901e-04	1.444599690460556863126628801552e-04	0.000000000000000000000000000000e+00
-4.798864799950556516705546528101e+03	-3.523003801426126987798859158119e-04	1.448461245344866610198358847228e-04	0.000000000000000000000000000000e+00
-4.798764799950556152907665818930e+03	-3.514698505129703600888269043878e-04	1.452335534084694241251101143320e-04	0.000000000000000000000000000000e+00
-4.798664799950555789109785109758e+03	-3.506370855889346998743305583446e-04	1.456222569139375077554993120899e-04	0.000000000000000000000000000000e+00
-4.798564799950555425311904400587e+03	-3.498020953420779514259075781979e-04	1.460122362599458763470633426707e-04	0.000000000000000000000000000000e+00
-4.798464799950555061514023691416e+03	-3.489648897753791370948683869813e-04	1.464034926185705837338446588802e-04	0.000000000000000000000000000000e+00
-4.798364799950554697716142982244e+03	-3.481254789230534148723739118481e-04	1.467960271248090807581082595235e-04	0.000000000000000000000000000000e+00
-4.798264799950554333918262273073e+03	-3.472838728503805576057483772701e-04	1.471898408764814715574825720878e-04	0.000000000000000000000000000000e+00
-4.798164799950553970120381563902e+03	-3.464400816535328901137058554838e-04	1.475849349341323119531865781795e-04	0.000000000000000000000000000000e+00
-4.798064799950553606322500854731e+03	-3.455941154594025215701647013589e-04	1.479813103209332209898863030872e-04	0.000000000000000000000000000000e+00
-4.797964799950553242524620145559e+03	-3.447459844254280899970843687896e-04	1.483789680225862785221263573376e-04	0.000000000000000000000000000000e+00
-4.797864799950552878726739436388e+03	-3.438956987394208020258901115085e-04	1.487779089872281546372279059653e-04	0.000000000000000000000000000000e+00
-4.797764799950552514928858727217e+03	-3.430432686193898221375941925970e-04	1.491781341253349709146530654991e-04	0.000000000000000000000000000000e+00
-4.797664799950552151130978018045e+03	-3.421887043133670655917222269693e-04	1.495796443096279477319443529382e-04	0.000000000000000000000000000000e+00
-4.797564799950551787333097308874e+03	-3.413320160992313950440446568280e-04	1.499824403749797291970219381696e-04	0.000000000000000000000000000000e+00
-4.797464799950551423535216599703e+03	-3.404732142845323292733306086433e-04	1.503865231183216296523275090635e-04	0.000000000000000000000000000000e+00
-4.797364799950551059737335890532e+03	-3.396123092063129387564723860038e-04	1.507918932985515307002716278717e-04	0.000000000000000000000000000000e+00
-4.797264799950550695939455181360e+03	-3.387493112309320907223064711644e-04	1.511985516364425100651475153413e-04	0.000000000000000000000000000000e+00
-4.797164799950550332141574472189e+03	-3.378842307538864773650000294936e-04	1.516064988145523649218371353697e-04	0.000000000000000000000000000000e+00
-4.797064799950549968343693763018e+03	-3.370170781996316140653735526911e-04	1.520157354771337857458207709627e-04	0.000000000000000000000000000000e+00
-4.796964799950549604545813053846e+03	-3.361478640214025123515717563549e-04	1.524262622300453975249245885948e-04	0.000000000000000000000000000000e+00
-4.796864799950549240747932344675e+03	-3.352765987010336481283223619698e-04	1.528380796406635599125889424243e-04	0.000000000000000000000000000000e+00
-4.796764799950548876950051635504e+03	-3.344032927487783878051086361438e-04	1.532511882377948992176031062229e-04	0.000000000000000000000000000000e+00
-4.796664799950548513152170926332e+03	-3.335279567031278723232556870926e-04	1.536655885115896264404150572958e-04	0.000000000000000000000000000000e+00
-4.796564799950548149354290217161e+03	-3.326506011306291422414960212706e-04	1.540812809134557768812878730813e-04	0.000000000000000000000000000000e+00
-4.796464799950547785556409507990e+03	-3.317712366257028833507747300757e-04	1.544982658559740189545966826401e-04	0.000000000000000000000000000000e+00
-4.796364799950547421758528798819e+03	-3.308898738104605759778598095266e-04	1.549165437128134387850808550979e-04	0.000000000000000000000000000000e+00
-4.796264799950547057960648089647e+03	-3.300065233345210479777576129123e-04	1.553361148186480295355083036668e-04	0.000000000000000000000000000000e+00
-4.796164799950546694162767380476e+03	-3.291211958748262687846075635889e-04	1.557569794690739938859691537942e-04	0.000000000000000000000000000000e+00
-4.796064799950546330364886671305e+03	-3.282339021354569266221423706753e-04	1.561791379205278596647987754409e-04	0.000000000000000000000000000000e+00
-4.795964799950545966567005962133e+03	-3.273446528474471925625188806208e-04	1.566025903902053544210215552113e-04	0.000000000000000000000000000000e+00
-4.795864799950545602769125252962e+03	-3.264534587685991051143885588459e-04	1.570273370559811744635869690256e-04	0.000000000000000000000000000000e+00
-4.795764799950545238971244543791e+03	-3.255603306832961958694472315301e-04	1.574533780563294044219091460945e-04	0.000000000000000000000000000000e+00
-4.795664799950544875173363834620e+03	-3.246652794023167898883330817483e-04	1.578807134902449396934159819850e-04	0.000000000000000000000000000000e+00
-4.795564799950544511375483125448e+03	-3.237683157626465471450039057544e-04	1.583093434171655594124017429891e-04	0.000000000000000000000000000000e+00
-4.795464799950544147577602416277e+03	-3.228694506272905702902453750625e-04	1.587392678568949480957805953096e-04	0.000000000000000000000000000000e+00
-4.795364799950543783779721707106e+03	-3.219686948850851871545275528774e-04	1.591704867895263678101436255474e-04	0.000000000000000000000000000000e+00
-4.795264799950543419981840997934e+03	-3.210660594505087032587975492959e-04	1.596030001553673061207710981435e-04	0.000000000000000000000000000000e+00
-4.795164799950543056183960288763e+03	-3.201615552634920459050549279567e-04	1.600368078548648558771111405363e-04	0.000000000000000000000000000000e+00
-4.795064799950542692386079579592e+03	-3.192551932892287577456236213891e-04	1.604719097485319623599964167227e-04	0.000000000000000000000000000000e+00
-4.794964799950542328588198870420e+03	-3.183469845179843940412289793329e-04	1.609083056568744564754358528091e-04	0.000000000000000000000000000000e+00
-4.794864799950541964790318161249e+03	-3.174369399649055404483144471328e-04	1.613459953603189553101443509675e-04	0.000000000000000000000000000000e+00
-4.794764799950541600992437452078e+03	-3.165250706698280718648375042790e-04	1.617849785991415487336475553803e-04	0.000000000000000000000000000000e+00
-4.794664799950541237194556742907e+03	-3.156113876970853028558483543975e-04	1.622252550733974075722332308658e-04	0.000000000000000000000000000000e+00
-4.794564799950540873396676033735e+03	-3.146959021353151080870047540117e-04	1.626668244428510694092604449423e-04	0.000000000000000000000000000000e+00
-4.794464799950540509598795324564e+03	-3.137786250972670427580868413031e-04	1.631096863269077543775326111231e-04	0.000000000000000000000000000000e+00
-4.794364799950540145800914615393e+03	-3.128595677196086498848826007446e-04	1.635538403045453314729740235123e-04	0.000000000000000000000000000000e+00
-4.794264799950539782003033906221e+03	-3.119387411627313881103129578065e-04	1.639992859142472877553159404940e-04	0.000000000000000000000000000000e+00
-4.794164799950539418205153197050e+03	-3.110161566105558547841447580851e-04	1.644460226539364293852490961356e-04	0.000000000000000000000000000000e+00
-4.794064799950539054407272487879e+03	-3.100918252703369548325951221557e-04	1.648940499809095313384771364085e-04	0.000000000000000000000000000000e+00
-4.793964799950538690609391778708e+03	-3.091657583724682564763064362978e-04	1.653433673117726376410735467104e-04	0.000000000000000000000000000000e+00
-4.793864799950538326811511069536e+03	-3.082379671702857506371264761924e-04	1.657939740223775000171196891685e-04	0.000000000000000000000000000000e+00
-4.793764799950537963013630360365e+03	-3.073084629398715019246712820689e-04	1.662458694477586399525920191067e-04	0.000000000000000000000000000000e+00
-4.793664799950537599215749651194e+03	-3.063772569798566491015845425494e-04	1.666990528820713594361502263297e-04	0.000000000000000000000000000000e+00
-4.793564799950537235417868942022e+03	-3.054443606112237550274934871908e-04	1.671535235785305919566090526729e-04	0.000000000000000000000000000000e+00
-4.793464799950536871619988232851e+03	-3.045097851771090481827475304755e-04	1.676092807493506208621480979559e-04	0.000000000000000000000000000000e+00
-4.793364799950536507822107523680e+03	-3.035735420426038510405275516746e-04	1.680663235656856379762053022020e-04	0.000000000000000000000000000000e+00
-4.793264799950536144024226814508e+03	-3.026356425945557373884120533347e-04	1.685246511575711966801627283985e-04	0.000000000000000000000000000000e+00
-4.793164799950535780226346105337e+03	-3.016960982413693101791829498382e-04	1.689842626138664781476617093858e-04	0.000000000000000000000000000000e+00
-4.793064799950535416428465396166e+03	-3.007549204128062746502192403852e-04	1.694451569821974791507646074251e-04	0.000000000000000000000000000000e+00
-4.792964799950535052630584686995e+03	-2.998121205597852946024561848759e-04	1.699073332689010401228002500318e-04	0.000000000000000000000000000000e+00
-4.792864799950534688832703977823e+03	-2.988677101541812523681496127637e-04	1.703707904389697947930559784879e-04	0.000000000000000000000000000000e+00
-4.792764799950534325034823268652e+03	-2.979217006886241835179884862583e-04	1.708355274159979058680447483454e-04	0.000000000000000000000000000000e+00
-4.792664799950533961236942559481e+03	-2.969741036762976694671212207766e-04	1.713015430821277222846188426075e-04	0.000000000000000000000000000000e+00
-4.792564799950533597439061850309e+03	-2.960249306507369048205302597410e-04	1.717688362779973309298758854524e-04	0.000000000000000000000000000000e+00
-4.792464799950533233641181141138e+03	-2.950741931656262226173204066271e-04	1.722374058026889486177485322216e-04	0.000000000000000000000000000000e+00
-4.792364799950532869843300431967e+03	-2.941219027945963485244640356342e-04	1.727072504136782627424950842254e-04	0.000000000000000000000000000000e+00
-4.792264799950532506045419722795e+03	-2.931680711310209502991341867784e-04	1.731783688267845308737108434016e-04	0.000000000000000000000000000000e+00
-4.792164799950532142247539013624e+03	-2.922127097878131872510376609853e-04	1.736507597161217374484576403404e-04	0.000000000000000000000000000000e+00
-4.792064799950531778449658304453e+03	-2.912558303972214465531187510550e-04	1.741244217140504280897511657500e-04	0.000000000000000000000000000000e+00
-4.791964799950531414651777595282e+03	-2.902974446106248627118284755255e-04	1.745993534111306552322750995643e-04	0.000000000000000000000000000000e+00
-4.791864799950531050853896886110e+03	-2.893375640983284575666334426103e-04	1.750755533560756284795073556282e-04	0.000000000000000000000000000000e+00
-4.791764799950530687056016176939e+03	-2.883762005493577923985470956580e-04	1.755530200557063949529101876124e-04	0.000000000000000000000000000000e+00
-4.791664799950530323258135467768e+03	-2.874133656712532947780092129619e-04	1.760317519749073056876953469185e-04	0.000000000000000000000000000000e+00
-4.791564799950529959460254758596e+03	-2.864490711898640975217877890913e-04	1.765117475365824307054901654013e-04	0.000000000000000000000000000000e+00
-4.791464799950529595662374049425e+03	-2.854833288491416065993377948473e-04	1.769930051216128685537959386309e-04	0.000000000000000000000000000000e+00
-4.791364799950529231864493340254e+03	-2.845161504109325269380736944669e-04	1.774755230688149774172929218352e-04	0.000000000000000000000000000000e+00
-4.791264799950528868066612631083e+03	-2.835475476547716713882074657249e-04	1.779592996748994735908833142446e-04	0.000000000000000000000000000000e+00
-4.791164799950528504268731921911e+03	-2.825775323776743360067176258354e-04	1.784443331944314244195265439785e-04	0.000000000000000000000000000000e+00
-4.791064799950528140470851212740e+03	-2.816061163939282958705578874259e-04	1.789306218397911357048668534730e-04	0.000000000000000000000000000000e+00
-4.790964799950527776672970503569e+03	-2.806333115348853129988881960344e-04	1.794181637811360419988704340000e-04	0.000000000000000000000000000000e+00
-4.790864799950527412875089794397e+03	-2.796591296487525358550885190567e-04	1.799069571463633829440376121767e-04	0.000000000000000000000000000000e+00
-4.790764799950527049077209085226e+03	-2.786835826003833025375777676658e-04	1.803970000210738282905159612923e-04	0.000000000000000000000000000000e+00
-4.790664799950526685279328376055e+03	-2.777066822710676729200895973548e-04	1.808882904485361058002229617259e-04	0.000000000000000000000000000000e+00
-4.790564799950526321481447666883e+03	-2.767284405583225813211878385545e-04	1.813808264296523609874350890792e-04	0.000000000000000000000000000000e+00
-4.790464799950525957683566957712e+03	-2.757488693756818265434560544236e-04	1.818746059229246281666036999525e-04	0.000000000000000000000000000000e+00
-4.790364799950525593885686248541e+03	-2.747679806524853571812749830627e-04	1.823696268444220333366373454353e-04	0.000000000000000000000000000000e+00
-4.790264799950525230087805539370e+03	-2.737857863336685569285999797273e-04	1.828658870677490541623022579643e-04	0.000000000000000000000000000000e+00
-4.790164799950524866289924830198e+03	-2.728022983795509877856522162887e-04	1.833633844240146202123065144463e-04	0.000000000000000000000000000000e+00
-4.790064799950524502492044121027e+03	-2.718175287656248080049581350437e-04	1.838621167018022160843937484742e-04	0.000000000000000000000000000000e+00
-4.789964799950524138694163411856e+03	-2.708314894823430816171716539742e-04	1.843620816471407705770119145328e-04	0.000000000000000000000000000000e+00
-4.789864799950523774896282702684e+03	-2.698441925349074916457015049787e-04	1.848632769634766029581002255711e-04	0.000000000000000000000000000000e+00
-4.789764799950523411098401993513e+03	-2.688556499430558364809040750032e-04	1.853657003116462094905597668415e-04	0.000000000000000000000000000000e+00
-4.789664799950523047300521284342e+03	-2.678658737408492552037331257964e-04	1.858693493098500528447336588300e-04	0.000000000000000000000000000000e+00
-4.789564799950522683502640575171e+03	-2.668748759764591276487377680127e-04	1.863742215336271646625165843147e-04	0.000000000000000000000000000000e+00
-4.789464799950522319704759865999e+03	-2.658826687119534865760828168391e-04	1.868803145158308323236368009290e-04	0.000000000000000000000000000000e+00
-4.789364799950521955906879156828e+03	-2.648892640230835382637863961719e-04	1.873876257466050175484045814400e-04	0.000000000000000000000000000000e+00
-4.789264799950521592108998447657e+03	-2.638946739990693699483281786655e-04	1.878961526733619134127417638069e-04	0.000000000000000000000000000000e+00
-4.789164799950521228311117738485e+03	-2.628989107423858198955834986066e-04	1.884058927007603145148406653675e-04	0.000000000000000000000000000000e+00
-4.789064799950520864513237029314e+03	-2.619019863685476969504539734857e-04	1.889168431906849087136696097033e-04	0.000000000000000000000000000000e+00
-4.788964799950520500715356320143e+03	-2.609039130058950000864981255688e-04	1.894290014622265988595423147345e-04	0.000000000000000000000000000000e+00
-4.788864799950520136917475610971e+03	-2.599047027953776500645843849924e-04	1.899423647916636918864252692174e-04	0.000000000000000000000000000000e+00
-4.788764799950519773119594901800e+03	-2.589043678903400042511095957565e-04	1.904569304124439823710374097843e-04	0.000000000000000000000000000000e+00
-4.788664799950519409321714192629e+03	-2.579029204563052088058916488933e-04	1.909726955151678931890679713490e-04	0.000000000000000000000000000000e+00
-4.788564799950519045523833483458e+03	-2.569003726707591171891931214333e-04	1.914896572475724835331323259169e-04	0.000000000000000000000000000000e+00
-4.788464799950518681725952774286e+03	-2.558967367229339918283104182706e-04	1.920078127145164056076287462105e-04	0.000000000000000000000000000000e+00
-4.788364799950518317928072065115e+03	-2.548920248135919889437284169276e-04	1.925271589779658371055504062497e-04	0.000000000000000000000000000000e+00
-4.788264799950517954130191355944e+03	-2.538862491548084807449492394937e-04	1.930476930569812539419810581975e-04	0.000000000000000000000000000000e+00
-4.788164799950517590332310646772e+03	-2.528794219697547271050175332618e-04	1.935694119277052871897631947107e-04	0.000000000000000000000000000000e+00
-4.788064799950517226534429937601e+03	-2.518715554924808724956974970155e-04	1.940923125233515015870128239683e-04	0.000000000000000000000000000000e+00
-4.787964799950516862736549228430e+03	-2.508626619676982381912377917388e-04	1.946163917341940143013179209674e-04	0.000000000000000000000000000000e+00
-4.787864799950516498938668519258e+03	-2.498527536505615602620278270507e-04	1.951416464075581165809464279093e-04	0.000000000000000000000000000000e+00
-4.787764799950516135140787810087e+03	-2.488418428064510649379281748139e-04	1.956680733478119796082267400905e-04	0.000000000000000000000000000000e+00
-4.787664799950515771342907100916e+03	-2.478299417107540560806233642666e-04	1.961956693163590650843403073722e-04	0.000000000000000000000000000000e+00
-4.787564799950515407545026391745e+03	-2.468170626486466110761919257044e-04	1.967244310316316742263953454284e-04	0.000000000000000000000000000000e+00
-4.787464799950515043747145682573e+03	-2.458032179148747888366988156861e-04	1.972543551690854183363471596735e-04	0.000000000000000000000000000000e+00
-4.787364799950514679949264973402e+03	-2.447884198135357293815705936879e-04	1.977854383611945567316564575933e-04	0.000000000000000000000000000000e+00
-4.787264799950514316151384264231e+03	-2.437726806578585636835904137953e-04	1.983176771974483917730658344425e-04	0.000000000000000000000000000000e+00
-4.787164799950513952353503555059e+03	-2.427560127699850253592955828807e-04	1.988510682243485583591685594840e-04	0.000000000000000000000000000000e+00
-4.787064799950513588555622845888e+03	-2.417384284807499268341035580931e-04	1.993856079454073163079869113190e-04	0.000000000000000000000000000000e+00
-4.786964799950513224757742136717e+03	-2.407199401294614186670034472471e-04	1.999212928211467643103971258967e-04	0.000000000000000000000000000000e+00
-4.786864799950512860959861427546e+03	-2.397005600636810862449216363856e-04	2.004581192690989754554009572018e-04	0.000000000000000000000000000000e+00
-4.786764799950512497161980718374e+03	-2.386803006390037483214899838302e-04	2.009960836638071898525154113102e-04	0.000000000000000000000000000000e+00
-4.786664799950512133364100009203e+03	-2.376591742188372013457053899543e-04	2.015351823368279288260090931217e-04	0.000000000000000000000000000000e+00
-4.786564799950511769566219300032e+03	-2.366371931741816656349919334446e-04	2.020754115767340306809851657732e-04	0.000000000000000000000000000000e+00
-4.786464799950511405768338590860e+03	-2.356143698834091773381543832855e-04	2.026167676291186622514195470046e-04	0.000000000000000000000000000000e+00
-4.786364799950511041970457881689e+03	-2.345907167320426280326256529563e-04	2.031592466966003604402629667547e-04	0.000000000000000000000000000000e+00
-4.786264799950510678172577172518e+03	-2.335662461125348585318228789021e-04	2.037028449388289140162267010226e-04	0.000000000000000000000000000000e+00
-4.786164799950510314374696463346e+03	-2.325409704240473732217431290792e-04	2.042475584724923567177951033713e-04	0.000000000000000000000000000000e+00
-4.786064799950509950576815754175e+03	-2.315149020722290543975591115000e-04	2.047933833713247464038131884223e-04	0.000000000000000000000000000000e+00
-4.785964799950509586778935045004e+03	-2.304880534689946055496717614020e-04	2.053403156661151639315182615420e-04	0.000000000000000000000000000000e+00
-4.785864799950509222981054335833e+03	-2.294604370323029404396542041411e-04	2.058883513447173625558750398312e-04	0.000000000000000000000000000000e+00
-4.785764799950508859183173626661e+03	-2.284320651859353553357612209851e-04	2.064374863520606641614091314452e-04	0.000000000000000000000000000000e+00
-4.785664799950508495385292917490e+03	-2.274029503592735386181128420802e-04	2.069877165901616957507241911784e-04	0.000000000000000000000000000000e+00
-4.785564799950508131587412208319e+03	-2.263731049870775532788236272808e-04	2.075390379181370475048656887296e-04	0.000000000000000000000000000000e+00
-4.785464799950507767789531499147e+03	-2.253425415092635483715888256029e-04	2.080914461522169879408028503320e-04	0.000000000000000000000000000000e+00
-4.785364799950507403991650789976e+03	-2.243112723706814704612705346776e-04	2.086449370657601819559201494769e-04	0.000000000000000000000000000000e+00
-4.785264799950507040193770080805e+03	-2.232793100208925311279950509658e-04	2.091995063892692220241381617640e-04	0.000000000000000000000000000000e+00
-4.785164799950506676395889371634e+03	-2.222466669139466202611415956980e-04	2.097551498104072978043155295325e-04	0.000000000000000000000000000000e+00
-4.785064799950506312598008662462e+03	-2.212133555081595838280594801262e-04	2.103118629740157060053346027573e-04	0.000000000000000000000000000000e+00
-4.784964799950505948800127953291e+03	-2.201793882658904474326766464998e-04	2.108696414821324715584138775881e-04	0.000000000000000000000000000000e+00
-4.784864799950505585002247244120e+03	-2.191447776533183959286193998039e-04	2.114284808940118090461041111539e-04	0.000000000000000000000000000000e+00
-4.784764799950505221204366534948e+03	-2.181095361402198072424407637726e-04	2.119883767261445870182939854587e-04	0.000000000000000000000000000000e+00
-4.784664799950504857406485825777e+03	-2.170736761997450693564143398007e-04	2.125493244522798494053339446452e-04	0.000000000000000000000000000000e+00
-4.784564799950504493608605116606e+03	-2.160372103081953430812195415811e-04	2.131113195034472313979523327987e-04	0.000000000000000000000000000000e+00
-4.784464799950504129810724407434e+03	-2.150001509447992977235725176044e-04	2.136743572679803240040724565674e-04	0.000000000000000000000000000000e+00
-4.784364799950503766012843698263e+03	-2.139625105914896570184768886946e-04	2.142384330915410957027478211501e-04	0.000000000000000000000000000000e+00
-4.784264799950503402214962989092e+03	-2.129243017326797179564201734081e-04	2.148035422771452898800526032375e-04	0.000000000000000000000000000000e+00
-4.784164799950503038417082279921e+03	-2.118855368550397882954072770190e-04	2.153696800851886896267101123570e-04	0.000000000000000000000000000000e+00
-4.784064799950502674619201570749e+03	-2.108462284472735698628853562298e-04	2.159368417334744396328394255846e-04	0.000000000000000000000000000000e+00
-4.783964799950502310821320861578e+03	-2.098063889998944063323971231938e-04	2.165050223972413980747658834858e-04	0.000000000000000000000000000000e+00
-4.783864799950501947023440152407e+03	-2.087660310050016123153970859505e-04	2.170742172091933016534609501846e-04	0.000000000000000000000000000000e+00
-4.783764799950501583225559443235e+03	-2.077251669560565314025246674845e-04	2.176444212595290690452631832130e-04	0.000000000000000000000000000000e+00
-4.783664799950501219427678734064e+03	-2.066838093476587568352031976104e-04	2.182156295959740259244458160381e-04	0.000000000000000000000000000000e+00
-4.783564799950500855629798024893e+03	-2.056419706753221624418587198946e-04	2.187878372238120515576309532690e-04	0.000000000000000000000000000000e+00
-4.783464799950500491831917315722e+03	-2.045996634352509335741387985763e-04	2.193610391059187824953219392299e-04	0.000000000000000000000000000000e+00
-4.783364799950500128034036606550e+03	-2.035569001241155980431313254897e-04	2.199352301627957378352823392120e-04	0.000000000000000000000000000000e+00
-4.783264799950499764236155897379e+03	-2.025136932388288944252574541594e-04	2.205104052726054473729244698177e-04	0.000000000000000000000000000000e+00
-4.783164799950499400438275188208e+03	-2.014700552763218029984904067220e-04	2.210865592712076097437617905328e-04	0.000000000000000000000000000000e+00
-4.783064799950499036640394479036e+03	-2.004259987333193598381397837471e-04	2.216636869521961179275992837034e-04	0.000000000000000000000000000000e+00
-4.782964799950498672842513769865e+03	-1.993815361061165793328531226081e-04	2.222417830669371147447876957415e-04	0.000000000000000000000000000000e+00
-4.782864799950498309044633060694e+03	-1.983366798903542682804002073027e-04	2.228208423246080512394873274218e-04	0.000000000000000000000000000000e+00
-4.782764799950497945246752351522e+03	-1.972914425807949484036746268245e-04	2.234008593922377208448870611335e-04	0.000000000000000000000000000000e+00
-4.782664799950497581448871642351e+03	-1.962458366710986433414237728456e-04	2.239818288947472151202700008099e-04	0.000000000000000000000000000000e+00
-4.782564799950497217650990933180e+03	-1.951998746535986927440331495376e-04	2.245637454149919365851972852255e-04	0.000000000000000000000000000000e+00
-4.782464799950496853853110224009e+03	-1.941535690190776205794193076670e-04	2.251466034938045331255385139713e-04	0.000000000000000000000000000000e+00
-4.782364799950496490055229514837e+03	-1.931069322565429763338684665541e-04	2.257303976300388081814574103845e-04	0.000000000000000000000000000000e+00
-4.782264799950496126257348805666e+03	-1.920599768530032033179294481684e-04	2.263151222806146609274613457075e-04	0.000000000000000000000000000000e+00
-4.782164799950495762459468096495e+03	-1.910127152932434527621979869494e-04	2.269007718605639480242974759250e-04	0.000000000000000000000000000000e+00
-4.782064799950495398661587387323e+03	-1.899651600596015334383726003153e-04	2.274873407430774024679670519689e-04	0.000000000000000000000000000000e+00
-4.781964799950495034863706678152e+03	-1.889173236317437257550388984839e-04	2.280748232595523926954234061881e-04	0.000000000000000000000000000000e+00
-4.781864799950494671065825968981e+03	-1.878692184864408669039970156689e-04	2.286632136996417929974967364615e-04	0.000000000000000000000000000000e+00
-4.781764799950494307267945259809e+03	-1.868208570973441649560459199009e-04	2.292525063113038026087198151259e-04	0.000000000000000000000000000000e+00
-4.781664799950493943470064550638e+03	-1.857722519347613111123651563616e-04	2.298426953008526863690003105845e-04	0.000000000000000000000000000000e+00
-4.781564799950493579672183841467e+03	-1.847234154654324835356793421681e-04	2.304337748330105453773569701426e-04	0.000000000000000000000000000000e+00
-4.781464799950493215874303132296e+03	-1.836743601523064867066942218443e-04	2.310257390309600363225567276615e-04	0.000000000000000000000000000000e+00
-4.781364799950492852076422423124e+03	-1.826250984543168636754784106557e-04	2.316185819763980665957070481653e-04	0.000000000000000000000000000000e+00
-4.781264799950492488278541713953e+03	-1.815756428261581167330623864942e-04	2.322122977095905464999664458148e-04	0.000000000000000000000000000000e+00
-4.781164799950492124480661004782e+03	-1.805260057180619280830374817626e-04	2.328068802294279817169386781472e-04	0.000000000000000000000000000000e+00
-4.781064799950491760682780295610e+03	-1.794761995755735431434807480855e-04	2.334023234934821499752394258209e-04	0.000000000000000000000000000000e+00
-4.780964799950491396884899586439e+03	-1.784262368393282080589884452948e-04	2.339986214180636992909095850379e-04	0.000000000000000000000000000000e+00
-4.780864799950491033087018877268e+03	-1.773761299448275258975465940026e-04	2.345957678782807219897837969214e-04	0.000000000000000000000000000000e+00
-4.780764799950490669289138168097e+03	-1.763258913222160838979446495500e-04	2.351937567080983858269771502592e-04	0.000000000000000000000000000000e+00
-4.780664799950490305491257458925e+03	-1.752755333960581078222434880942e-04	2.357925817003994324681098726515e-04	0.000000000000000000000000000000e+00
-4.780564799950489941693376749754e+03	-1.742250685851141434132977048321e-04	2.363922366070456517524872586122e-04	0.000000000000000000000000000000e+00
-4.780464799950489577895496040583e+03	-1.731745093021179004826037850506e-04	2.369927151389404130533977710371e-04	0.000000000000000000000000000000e+00
-4.780364799950489214097615331411e+03	-1.721238679535531241032025873139e-04	2.375940109660921724203663796260e-04	0.000000000000000000000000000000e+00
-4.780264799950488850299734622240e+03	-1.710731569394306826430163237518e-04	2.381961177176788470831458877086e-04	0.000000000000000000000000000000e+00
-4.780164799950488486501853913069e+03	-1.700223886530656015880769160731e-04	2.387990289821132470528264324372e-04	0.000000000000000000000000000000e+00
-4.780064799950488122703973203897e+03	-1.689715754808543684162974729546e-04	2.394027383071094553998459097954e-04	0.000000000000000000000000000000e+00
-4.779964799950487758906092494726e+03	-1.679207298020522374712437674305e-04	2.400072391997501572089013244238e-04	0.000000000000000000000000000000e+00
-4.779864799950487395108211785555e+03	-1.668698639885507245712858992448e-04	2.406125251265550256309783128117e-04	0.000000000000000000000000000000e+00
-4.779764799950487031310331076384e+03	-1.658189904046551829339128936169e-04	2.412185895135499752971186548933e-04	0.000000000000000000000000000000e+00
-4.779664799950486667512450367212e+03	-1.647681214068625417303731728325e-04	2.418254257463374457242516468725e-04	0.000000000000000000000000000000e+00
-4.779564799950486303714569658041e+03	-1.637172693436391259554779642471e-04	2.424330271701676062928720867262e-04	0.000000000000000000000000000000e+00
-4.779464799950485939916688948870e+03	-1.626664465551987202428935175291e-04	2.430413870900105912167821209380e-04	0.000000000000000000000000000000e+00
-4.779364799950485576118808239698e+03	-1.616156653732806055753790097640e-04	2.436504987706296831897340160467e-04	0.000000000000000000000000000000e+00
-4.779264799950485212320927530527e+03	-1.605649381209279483607305083481e-04	2.442603554366554186039195428748e-04	0.000000000000000000000000000000e+00
-4.779164799950484848523046821356e+03	-1.595142771122661624026706217450e-04	2.448709502726607498655775341234e-04	0.000000000000000000000000000000e+00
-4.779064799950484484725166112185e+03	-1.584636946522815148172269594795e-04	2.454822764232370479672851182329e-04	0.000000000000000000000000000000e+00
-4.778964799950484120927285403013e+03	-1.574132030365999216844907770962e-04	2.460943269930712163674757508858e-04	0.000000000000000000000000000000e+00
-4.778864799950483757129404693842e+03	-1.563628145512658250155385575297e-04	2.467070950470236180215866106380e-04	0.000000000000000000000000000000e+00
-4.778764799950483393331523984671e+03	-1.553125414725212865597880895763e-04	2.473205736102071137204327921921e-04	0.000000000000000000000000000000e+00
-4.778664799950483029533643275499e+03	-1.542623960665852713477347313287e-04	2.479347556680670220004281123494e-04	0.000000000000000000000000000000e+00
-4.778564799950482665735762566328e+03	-1.532123905894331209690678585744e-04	2.485496341664618379953266558147e-04	0.000000000000000000000000000000e+00
-4.778464799950482301937881857157e+03	-1.521625372865761081659502496066e-04	2.491652020117453617507885521576e-04	0.000000000000000000000000000000e+00
-4.778364799950481938140001147985e+03	-1.511128483928412895818949035487e-04	2.497814520708492602198147469750e-04	0.000000000000000000000000000000e+00
-4.778264799950481574342120438814e+03	-1.500633361321515753510763557799e-04	2.503983771713669845108973799341e-04	0.000000000000000000000000000000e+00
-4.778164799950481210544239729643e+03	-1.490140127173058257926963054985e-04	2.510159701016385002877995269444e-04	0.000000000000000000000000000000e+00
-4.778064799950480846746359020472e+03	-1.479648903497593546811639253491e-04	2.516342236108359397411815550072e-04	0.000000000000000000000000000000e+00
-4.777964799950480482948478311300e+03	-1.469159812194045138314391074630e-04	2.522531304090502835522913382960e-04	0.000000000000000000000000000000e+00
-4.777864799950480119150597602129e+03	-1.458672975043515216298645187365e-04	2.528726831673789644285010869140e-04	0.000000000000000000000000000000e+00
-4.777764799950479755352716892958e+03	-1.448188513707095084054321532108e-04	2.534928745180143922106907883318e-04	0.000000000000000000000000000000e+00
-4.777664799950479391554836183786e+03	-1.437706549723677786414843815521e-04	2.541136970543335631828041343283e-04	0.000000000000000000000000000000e+00
-4.777564799950479027756955474615e+03	-1.427227204507773442379581219086e-04	2.547351433309884283229251877856e-04	0.000000000000000000000000000000e+00
-4.777464799950478663959074765444e+03	-1.416750599347325661938462593170e-04	2.553572058639973999666361592631e-04	0.000000000000000000000000000000e+00
-4.777364799950478300161194056273e+03	-1.406276855401532028654737471740e-04	2.559798771308376174118959234249e-04	0.000000000000000000000000000000e+00
-4.777264799950477936363313347101e+03	-1.395806093698665395399366451201e-04	2.566031495705384593564168937974e-04	0.000000000000000000000000000000e+00
-4.777164799950477572565432637930e+03	-1.385338435133898432691929025751e-04	2.572270155837755984361281402784e-04	0.000000000000000000000000000000e+00
-4.777064799950477208767551928759e+03	-1.374874000467130616496419515116e-04	2.578514675329664652264627378031e-04	0.000000000000000000000000000000e+00
-4.776964799950476844969671219587e+03	-1.364412910320817113370844841924e-04	2.584764977423661459245141092111e-04	0.000000000000000000000000000000e+00
-4.776864799950476481171790510416e+03	-1.353955285177801731374969129718e-04	2.591020984981646894940165992693e-04	0.000000000000000000000000000000e+00
-4.776764799950476117373909801245e+03	-1.343501245379150413079144543715e-04	2.597282620485851195417381642727e-04	0.000000000000000000000000000000e+00
-4.776664799950475753576029092073e+03	-1.333050911121989065381832073598e-04	2.603549806039824219758282985993e-04	0.000000000000000000000000000000e+00
-4.776564799950475389778148382902e+03	-1.322604402457343557731467287297e-04	2.609822463369435084461211982187e-04	0.000000000000000000000000000000e+00
-4.776464799950475025980267673731e+03	-1.312161839287981617702127934422e-04	2.616100513823881013562855368804e-04	0.000000000000000000000000000000e+00
-4.776364799950474662182386964560e+03	-1.301723341366259605478977734450e-04	2.622383878376705404478208549790e-04	0.000000000000000000000000000000e+00
-4.776264799950474298384506255388e+03	-1.291289028291969830444796407676e-04	2.628672477626825651660091853756e-04	0.000000000000000000000000000000e+00
-4.776164799950473934586625546217e+03	-1.280859019510191933524656526799e-04	2.634966231799569643876046676212e-04	0.000000000000000000000000000000e+00
-4.776064799950473570788744837046e+03	-1.270433434309146980036031582273e-04	2.641265060747722561405870234097e-04	0.000000000000000000000000000000e+00
-4.775964799950473206990864127874e+03	-1.260012391818055076195964625541e-04	2.647568883952583431058702689853e-04	0.000000000000000000000000000000e+00
-4.775864799950472843192983418703e+03	-1.249596011004995154032581883286e-04	2.653877620525028186403149188521e-04	0.000000000000000000000000000000e+00
-4.775764799950472479395102709532e+03	-1.239184410674767737852580706814e-04	2.660191189206585738423471720893e-04	0.000000000000000000000000000000e+00
-4.775664799950472115597222000360e+03	-1.228777709466762047517407463459e-04	2.666509508370521093489902142437e-04	0.000000000000000000000000000000e+00
-4.775564799950471751799341291189e+03	-1.218376025852824728022694156238e-04	2.672832496022927687047421319022e-04	0.000000000000000000000000000000e+00
-4.775464799950471388001460582018e+03	-1.207979478135133322462199667591e-04	2.679160069803830559326263127673e-04	0.000000000000000000000000000000e+00
-4.775364799950471024203579872847e+03	-1.197588184444071235769738170696e-04	2.685492146988297120467625855866e-04	0.000000000000000000000000000000e+00
-4.775264799950470660405699163675e+03	-1.187202262736107848421426846919e-04	2.691828644487558215570022213114e-04	0.000000000000000000000000000000e+00
-4.775164799950470296607818454504e+03	-1.176821830791680256441192331529e-04	2.698169478850137321251922983834e-04	0.000000000000000000000000000000e+00
-4.775064799950469932809937745333e+03	-1.166447006213079754790781783491e-04	2.704514566262991668438298020760e-04	0.000000000000000000000000000000e+00
-4.774964799950469569012057036161e+03	-1.156077906422340760214662047645e-04	2.710863822552658244056933423138e-04	0.000000000000000000000000000000e+00
-4.774864799950469205214176326990e+03	-1.145714648659133935368337198213e-04	2.717217163186412261059732298207e-04	0.000000000000000000000000000000e+00
-4.774764799950468841416295617819e+03	-1.135357349978662294502640417448e-04	2.723574503273434302061395406724e-04	0.000000000000000000000000000000e+00
-4.774664799950468477618414908648e+03	-1.125006127249561103855629573545e-04	2.729935757565986136595481692524e-04	0.000000000000000000000000000000e+00
-4.774564799950468113820534199476e+03	-1.114661097151801441226814937124e-04	2.736300840460594127785676210607e-04	0.000000000000000000000000000000e+00
-4.774464799950467750022653490305e+03	-1.104322376174597279208447475618e-04	2.742669665999245649443127881284e-04	0.000000000000000000000000000000e+00
-4.774364799950467386224772781134e+03	-1.093990080614316092073867725531e-04	2.749042147870590382073563429088e-04	0.000000000000000000000000000000e+00
-4.774264799950467022426892071962e+03	-1.083664326572393799474544606731e-04	2.755418199411154077209384904990e-04	0.000000000000000000000000000000e+00
-4.774164799950466658629011362791e+03	-1.073345229953252691693088571867e-04	2.761797733606558826954802121634e-04	0.000000000000000000000000000000e+00
-4.774064799950466294831130653620e+03	-1.063032906462223691704954697812e-04	2.768180663092753091350517458125e-04	0.000000000000000000000000000000e+00
-4.773964799950465931033249944448e+03	-1.052727471603472547473021037057e-04	2.774566900157253109861221762600e-04	0.000000000000000000000000000000e+00
-4.773864799950465567235369235277e+03	-1.042429040677929276848684425616e-04	2.780956356740389191772866439578e-04	0.000000000000000000000000000000e+00
-4.773764799950465203437488526106e+03	-1.032137728781222491382732475707e-04	2.787348944436563932813832877855e-04	0.000000000000000000000000000000e+00
-4.773664799950464839639607816935e+03	-1.021853650801617108268004585625e-04	2.793744574495519105393481762434e-04	0.000000000000000000000000000000e+00
-4.773564799950464475841727107763e+03	-1.011576921417956263565471330956e-04	2.800143157823610138255909784988e-04	0.000000000000000000000000000000e+00
-4.773464799950464112043846398592e+03	-1.001307655097607155663189115735e-04	2.806544604985090896054344966615e-04	0.000000000000000000000000000000e+00
-4.773364799950463748245965689421e+03	-9.910459660944112255439447656258e-05	2.812948826203407132542921864626e-04	0.000000000000000000000000000000e+00
-4.773264799950463384448084980249e+03	-9.807919684466386738615900631189e-05	2.819355731362498075284750420622e-04	0.000000000000000000000000000000e+00
-4.773164799950463020650204271078e+03	-9.705457759749466371997084213064e-05	2.825765230008107768179537178099e-04	0.000000000000000000000000000000e+00
-4.773064799950462656852323561907e+03	-9.603075022803421077147861817380e-05	2.832177231349105087608586384107e-04	0.000000000000000000000000000000e+00
-4.772964799950462293054442852736e+03	-9.500772607421490540628022936076e-05	2.838591644258811347995008489420e-04	0.000000000000000000000000000000e+00
-4.772864799950461929256562143564e+03	-9.398551645159796080839648135807e-05	2.845008377276339833587825989270e-04	0.000000000000000000000000000000e+00
-4.772764799950461565458681434393e+03	-9.296413265317101303972235903927e-05	2.851427338607939667054769206089e-04	0.000000000000000000000000000000e+00
-4.772664799950461201660800725222e+03	-9.194358594914612062276582094000e-05	2.857848436128353230602228141066e-04	0.000000000000000000000000000000e+00
-4.772564799950460837862920016050e+03	-9.092388758675823846183705612134e-05	2.864271577382179008106066753214e-04	0.000000000000000000000000000000e+00
-4.772464799950460474065039306879e+03	-8.990504879006417965521535951012e-05	2.870696669585243642960903365235e-04	0.000000000000000000000000000000e+00
-4.772364799950460110267158597708e+03	-8.888708075974191612049490895942e-05	2.877123619625984295850029681674e-04	0.000000000000000000000000000000e+00
-4.772264799950459746469277888536e+03	-8.786999467289048908365256540520e-05	2.883552334066838049829450962847e-04	0.000000000000000000000000000000e+00
-4.772164799950459382671397179365e+03	-8.685380168283025838129457474324e-05	2.889982719145641073231478568317e-04	0.000000000000000000000000000000e+00
-4.772064799950459018873516470194e+03	-8.583851291890373452157098066451e-05	2.896414680777035914084616141650e-04	0.000000000000000000000000000000e+00
-4.771964799950458655075635761023e+03	-8.482413948627676311079609527965e-05	2.902848124553886926049739436451e-04	0.000000000000000000000000000000e+00
-4.771864799950458291277755051851e+03	-8.381069246574026493368236856440e-05	2.909282955748705994276914754693e-04	0.000000000000000000000000000000e+00
-4.771764799950457927479874342680e+03	-8.279818291351247747707903235082e-05	2.915719079315084766475252298079e-04	0.000000000000000000000000000000e+00
-4.771664799950457563681993633509e+03	-8.178662186104157592447111424505e-05	2.922156399889136641802311888938e-04	0.000000000000000000000000000000e+00
-4.771564799950457199884112924337e+03	-8.077602031480893111925478677904e-05	2.928594821790947433370888575155e-04	0.000000000000000000000000000000e+00
-4.771464799950456836086232215166e+03	-7.976638925613271989371877435104e-05	2.935034249026034162272091876389e-04	0.000000000000000000000000000000e+00
-4.771364799950456472288351505995e+03	-7.875773964097211815669347112490e-05	2.941474585286811983114718671573e-04	0.000000000000000000000000000000e+00
-4.771264799950456108490470796824e+03	-7.775008239973199542470483347500e-05	2.947915733954071409485264698702e-04	0.000000000000000000000000000000e+00
-4.771164799950455744692590087652e+03	-7.674342843706807013905157877076e-05	2.954357598098460418317712239400e-04	0.000000000000000000000000000000e+00
-4.771064799950455380894709378481e+03	-7.573778863169263418902293905077e-05	2.960800080481979564689387629528e-04	0.000000000000000000000000000000e+00
-4.770964799950455017096828669310e+03	-7.473317383618072466851256496767e-05	2.967243083559480891324422469069e-04	0.000000000000000000000000000000e+00
-4.770864799950454653298947960138e+03	-7.372959487677686483877298462275e-05	2.973686509480178764321112172553e-04	0.000000000000000000000000000000e+00
-4.770764799950454289501067250967e+03	-7.272706255320233363972914908402e-05	2.980130260089167756193395675268e-04	0.000000000000000000000000000000e+00
-4.770664799950453925703186541796e+03	-7.172558763846293664479675245005e-05	2.986574236928949202529715023502e-04	0.000000000000000000000000000000e+00
-4.770564799950453561905305832624e+03	-7.072518087865730556425963859724e-05	2.993018341240964263864909877810e-04	0.000000000000000000000000000000e+00
-4.770464799950453198107425123453e+03	-6.972585299278575340226060674809e-05	2.999462473967137829573836871333e-04	0.000000000000000000000000000000e+00
-4.770364799950452834309544414282e+03	-6.872761467255967171487845979172e-05	3.005906535751430553281282609390e-04	0.000000000000000000000000000000e+00
-4.770264799950452470511663705111e+03	-6.773047658221144286423698321897e-05	3.012350426941395767181652853850e-04	0.000000000000000000000000000000e+00
-4.770164799950452106713782995939e+03	-6.673444935830494858380879108495e-05	3.018794047589748864683645290796e-04	0.000000000000000000000000000000e+00
-4.770064799950451742915902286768e+03	-6.573954360954656643469679044856e-05	3.025237297455943188267957211224e-04	0.000000000000000000000000000000e+00
-4.769964799950451379118021577597e+03	-6.474576991659678967816482497710e-05	3.031680076007752422558028104760e-04	0.000000000000000000000000000000e+00
-4.769864799950451015320140868425e+03	-6.375313883188234859167309309669e-05	3.038122282422863829412507108430e-04	0.000000000000000000000000000000e+00
-4.769764799950450651522260159254e+03	-6.276166087940898230621705744525e-05	3.044563815590479072432927853953e-04	0.000000000000000000000000000000e+00
-4.769664799950450287724379450083e+03	-6.177134655457465787706250459621e-05	3.051004574112919920381159499811e-04	0.000000000000000000000000000000e+00
-4.769564799950449923926498740911e+03	-6.078220632398344665204767411915e-05	3.057444456307246961022927589369e-04	0.000000000000000000000000000000e+00
-4.769464799950449560128618031740e+03	-5.979425062525996984602594253033e-05	3.063883360206883735982197336511e-04	0.000000000000000000000000000000e+00
-4.769364799950449196330737322569e+03	-5.880748986686441332144906213308e-05	3.070321183563246838707505581567e-04	0.000000000000000000000000000000e+00
-4.769264799950448832532856613398e+03	-5.782193442790811157509095474794e-05	3.076757823847389564965448816025e-04	0.000000000000000000000000000000e+00
-4.769164799950448468734975904226e+03	-5.683759465796974158849352853906e-05	3.083193178251647189637429935516e-04	0.000000000000000000000000000000e+00
-4.769064799950448104937095195055e+03	-5.585448087691211298960736186814e-05	3.089627143691295253942474818842e-04	0.000000000000000000000000000000e+00
-4.768964799950447741139214485884e+03	-5.487260337469952742057294203804e-05	3.096059616806212189468738849030e-04	0.000000000000000000000000000000e+00
-4.768864799950447377341333776712e+03	-5.389197241121577487427823927035e-05	3.102490493962552784226738289419e-04	0.000000000000000000000000000000e+00
-4.768764799950447013543453067541e+03	-5.291259821608271278958399164161e-05	3.108919671254426527612357844532e-04	0.000000000000000000000000000000e+00
-4.768664799950446649745572358370e+03	-5.193449098847944145774385704684e-05	3.115347044505585713189410590473e-04	0.000000000000000000000000000000e+00
-4.768564799950446285947691649199e+03	-5.095766089696212317386447843148e-05	3.121772509271121130887405303866e-04	0.000000000000000000000000000000e+00
-4.768464799950445922149810940027e+03	-4.998211807928441802835115015391e-05	3.128195960839165348614521189319e-04	0.000000000000000000000000000000e+00
-4.768364799950445558351930230856e+03	-4.900787264221849568075761727215e-05	3.134617294232603041184703762667e-04	0.000000000000000000000000000000e+00
-4.768264799950445194554049521685e+03	-4.803493466137672475999367827093e-05	3.141036404210789992862140618257e-04	0.000000000000000000000000000000e+00
-4.768164799950444830756168812513e+03	-4.706331418103394502320049874733e-05	3.147453185271279689320944594755e-04	0.000000000000000000000000000000e+00
-4.768064799950444466958288103342e+03	-4.609302121395041714098372853670e-05	3.153867531651555872716785611232e-04	0.000000000000000000000000000000e+00
-4.767964799950444103160407394171e+03	-4.512406574119537557010506390043e-05	3.160279337330775938780247358295e-04	0.000000000000000000000000000000e+00
-4.767864799950443739362526684999e+03	-4.415645771197123872374087905079e-05	3.166688496031518670718873931236e-04	0.000000000000000000000000000000e+00
-4.767764799950443375564645975828e+03	-4.319020704343842900546288077201e-05	3.173094901221541188837682589963e-04	0.000000000000000000000000000000e+00
-4.767664799950443011766765266657e+03	-4.222532362054089757463087861922e-05	3.179498446115543489574883917470e-04	0.000000000000000000000000000000e+00
-4.767564799950442647968884557486e+03	-4.126181729583226575177115624804e-05	3.185899023676940031851723134082e-04	0.000000000000000000000000000000e+00
-4.767464799950442284171003848314e+03	-4.029969788930261016899475601249e-05	3.192296526619638912837528810229e-04	0.000000000000000000000000000000e+00
-4.767364799950441920373123139143e+03	-3.933897518820593909930072307191e-05	3.198690847409828091028882735003e-04	0.000000000000000000000000000000e+00
-4.767264799950441556575242429972e+03	-3.837965894688829897839210669730e-05	3.205081878267769198743997183243e-04	0.000000000000000000000000000000e+00
-4.767164799950441192777361720800e+03	-3.742175888661657888164049912127e-05	3.211469511169600028234472066657e-04	0.000000000000000000000000000000e+00
-4.767064799950440828979481011629e+03	-3.646528469540797229861764372494e-05	3.217853637849142438807914512466e-04	0.000000000000000000000000000000e+00
-4.766964799950440465181600302458e+03	-3.551024602786010298145769059630e-05	3.224234149799718395466852083331e-04	0.000000000000000000000000000000e+00
-4.766864799950440101383719593287e+03	-3.455665250498182164331367749455e-05	3.230610938275973054861767153056e-04	0.000000000000000000000000000000e+00
-4.766764799950439737585838884115e+03	-3.360451371402472771701686049539e-05	3.236983894295705440659338680831e-04	0.000000000000000000000000000000e+00
-4.766664799950439373787958174944e+03	-3.265383920831534163503953593910e-05	3.243352908641707250426977626745e-04	0.000000000000000000000000000000e+00
-4.766564799950439009990077465773e+03	-3.170463850708796828834282188758e-05	3.249717871863605999326052309328e-04	0.000000000000000000000000000000e+00
-4.766464799950438646192196756601e+03	-3.075692109531825844037297712497e-05	3.256078674279719005826838618134e-04	0.000000000000000000000000000000e+00
-4.766364799950438282394316047430e+03	-2.981069642355746131994267966725e-05	3.262435205978910630029987682832e-04	0.000000000000000000000000000000e+00
-4.766264799950437918596435338259e+03	-2.886597390776738872178799888424e-05	3.268787356822460354009718397350e-04	0.000000000000000000000000000000e+00
-4.766164799950437554798554629087e+03	-2.792276292915607028601032713055e-05	3.275135016445934656864613643279e-04	0.000000000000000000000000000000e+00
-4.766064799950437191000673919916e+03	-2.698107283401413722585295007494e-05	3.281478074261069189689055125569e-04	0.000000000000000000000000000000e+00
-4.765964799950436827202793210745e+03	-2.604091293355189384623078752146e-05	3.287816419457654203151175664743e-04	0.000000000000000000000000000000e+00
-4.765864799950436463404912501574e+03	-2.510229250373709379367224980850e-05	3.294149941005430274991450101396e-04	0.000000000000000000000000000000e+00
-4.765764799950436099607031792402e+03	-2.416522078513347524778183406102e-05	3.300478527655988916431062385470e-04	0.000000000000000000000000000000e+00
-4.765664799950435735809151083231e+03	-2.322970698273998729158767995173e-05	3.306802067944681310096566306811e-04	0.000000000000000000000000000000e+00
-4.765564799950435372011270374060e+03	-2.229576026583076167088270924665e-05	3.313120450192533011056494895996e-04	0.000000000000000000000000000000e+00
-4.765464799950435008213389664888e+03	-2.136338976779577234431893584254e-05	3.319433562508165695172090980947e-04	0.000000000000000000000000000000e+00
-4.765364799950434644415508955717e+03	-2.043260458598228108007682779501e-05	3.325741292789725412661072656562e-04	0.000000000000000000000000000000e+00
-4.765264799950434280617628246546e+03	-1.950341378153699117207857394174e-05	3.332043528726818431076606152885e-04	0.000000000000000000000000000000e+00
-4.765164799950433916819747537374e+03	-1.857582637924893976893135627559e-05	3.338340157802454125600399859053e-04	0.000000000000000000000000000000e+00
-4.765064799950433553021866828203e+03	-1.764985136739314914439136217084e-05	3.344631067294992748245574532007e-04	0.000000000000000000000000000000e+00
-4.764964799950433189223986119032e+03	-1.672549769757498269923991218722e-05	3.350916144280101328575827146494e-04	0.000000000000000000000000000000e+00
-4.764864799950432825426105409861e+03	-1.580277428457531411478895200240e-05	3.357195275632714995435457172590e-04	0.000000000000000000000000000000e+00
-4.764764799950432461628224700689e+03	-1.488169000619639954373276541366e-05	3.363468348029006430195686494500e-04	0.000000000000000000000000000000e+00
-4.764664799950432097830343991518e+03	-1.396225370310854431790421187332e-05	3.369735247948361283112927999639e-04	0.000000000000000000000000000000e+00
-4.764564799950431734032463282347e+03	-1.304447417869747099931129058481e-05	3.375995861675359552799002837986e-04	0.000000000000000000000000000000e+00
-4.764464799950431370234582573175e+03	-1.212836019891252768785738086477e-05	3.382250075301763470904392594463e-04	0.000000000000000000000000000000e+00
-4.764364799950431006436701864004e+03	-1.121392049211560953080307062590e-05	3.388497774728512976216698859844e-04	0.000000000000000000000000000000e+00
-4.764264799950430642638821154833e+03	-1.030116374893087305506661488508e-05	3.394738845667725525567792743686e-04	0.000000000000000000000000000000e+00
-4.764164799950430278840940445662e+03	-9.390098622095226381704079210433e-06	3.400973173644705120459430514046e-04	0.000000000000000000000000000000e+00
-4.764064799950429915043059736490e+03	-8.480733726309556359053594409847e-06	3.407200643999955128396472936458e-04	0.000000000000000000000000000000e+00
-4.763964799950429551245179027319e+03	-7.573077638090801881793918265418e-06	3.413421141891198151534225768700e-04	0.000000000000000000000000000000e+00
-4.763864799950429187447298318148e+03	-6.667138895624769210864792035043e-06	3.419634552295402942639901411326e-04	0.000000000000000000000000000000e+00
-4.763764799950428823649417608976e+03	-5.762925998619742657324768742022e-06	3.425840760010816742064942985735e-04	0.000000000000000000000000000000e+00
-4.763664799950428459851536899805e+03	-4.860447408160898253443038541377e-06	3.432039649659003577829297082502e-04	0.000000000000000000000000000000e+00
-4.763564799950428096053656190634e+03	-3.959711546565464506850732379073e-06	3.438231105686890697221980150999e-04	0.000000000000000000000000000000e+00
-4.763464799950427732255775481462e+03	-3.060726797238753057529055817687e-06	3.444415012368818251008162345528e-04	0.000000000000000000000000000000e+00
-4.763364799950427368457894772291e+03	-2.163501504530937688406322036427e-06	3.450591253808596567051458769981e-04	0.000000000000000000000000000000e+00
-4.763264799950427004660014063120e+03	-1.268043973594666816375083062685e-06	3.456759713941569387048169392784e-04	0.000000000000000000000000000000e+00
-4.763164799950426640862133353949e+03	-3.743624702434306896652645851864e-07	3.462920276536683066373467632104e-04	0.000000000000000000000000000000e+00
-4.763064799950426277064252644777e+03	5.175347791891885946934234383199e-07	3.469072825198562279140623854090e-04	0.000000000000000000000000000000e+00
-4.762964799950425913266371935606e+03	1.407639587989500085075337404428e-06	3.475217243369590060068918813130e-04	0.000000000000000000000000000000e+00
-4.762864799950425549468491226435e+03	2.295943809202863018163309066777e-06	3.481353414331995977867850733389e-04	0.000000000000000000000000000000e+00
-4.762764799950425185670610517263e+03	3.182439335772006452202325527123e-06	3.487481221209948103328946089619e-04	0.000000000000000000000000000000e+00
-4.762664799950424821872729808092e+03	4.067118100674582547194180898176e-06	3.493600546971651482630605300983e-04	0.000000000000000000000000000000e+00
-4.762564799950424458074849098921e+03	4.949972077059814366871513119372e-06	3.499711274431453115855983337923e-04	0.000000000000000000000000000000e+00
-4.762464799950424094276968389750e+03	5.830993278384370127832760782871e-06	3.505813286251951814420646513781e-04	0.000000000000000000000000000000e+00
-4.762364799950423730479087680578e+03	6.710173758547376016169762336094e-06	3.511906464946114563713264189460e-04	0.000000000000000000000000000000e+00
-4.762264799950423366681206971407e+03	7.587505612024640416421461530661e-06	3.517990692879397222544990420090e-04	0.000000000000000000000000000000e+00
-4.762164799950423002883326262236e+03	8.462980974001976897471734295753e-06	3.524065852271872269912966757488e-04	0.000000000000000000000000000000e+00
-4.762064799950422639085445553064e+03	9.336592020507722517147324026165e-06	3.530131825200361972774687480126e-04	0.000000000000000000000000000000e+00
-4.761964799950422275287564843893e+03	1.020833096854440655276968080711e-05	3.536188493600574806428882279619e-04	0.000000000000000000000000000000e+00
-4.761864799950421911489684134722e+03	1.107819007621956118733123203279e-05	3.542235739269251632715951316754e-04	0.000000000000000000000000000000e+00
-4.761764799950421547691803425550e+03	1.194616164287572412623997242243e-05	3.548273443866312962420572763023e-04	0.000000000000000000000000000000e+00
-4.761664799950421183893922716379e+03	1.281223800921951625408565234032e-05	3.554301488917015433392776468935e-04	0.000000000000000000000000000000e+00
-4.761564799950420820096042007208e+03	1.367641155744991799823786354784e-05	3.560319755814110457073362603353e-04	0.000000000000000000000000000000e+00
-4.761464799950420456298161298037e+03	1.453867471138566986037666400877e-05	3.566328125820010454434527691348e-04	0.000000000000000000000000000000e+00
-4.761364799950420092500280588865e+03	1.539901993659179542188984723960e-05	3.572326480068958886628094351323e-04	0.000000000000000000000000000000e+00
-4.761264799950419728702399879694e+03	1.625743974050531119764084753143e-05	3.578314699569206790846775945170e-04	0.000000000000000000000000000000e+00
-4.761164799950419364904519170523e+03	1.711392667255999967129698191570e-05	3.584292665205194195095217413183e-04	0.000000000000000000000000000000e+00
[truncated: 84,862 more rows]
