# Supplementary material for: Light-wave-controlled Haldane model in monolayer hexagonal boron nitride
Source: Nature. 2024 Apr 15;628(8009):752–7. doi: 10.1038/s41586-024-07244-z (PMC11041748; doi:10.1038/s41586-024-07244-z)
Supplement: Supplementary file 1 — This zipped file contains source data files for Supplementary Figs. 1–4 and Extended Data Figs 2–5, 7, 8, 11 and 10. [file 41586_2024_7244_MOESM1_ESM.zip › Data source/Extended data fig 3/vpot_panel_r.csv]

# vector potential of laser 2 x y z direction
-4.960964799951146233070176094770e+03	0.000000000000000000000000000000e+00	0.000000000000000000000000000000e+00	0.000000000000000000000000000000e+00
-4.960864799951145869272295385599e+03	-2.756268600009951896897435804495e-07	-4.302869636370252281401137164213e-07	0.000000000000000000000000000000e+00
-4.960764799951145505474414676428e+03	-5.521126862556062087891489351121e-07	-8.618027116118025159015097677595e-07	0.000000000000000000000000000000e+00
-4.960664799951145141676533967257e+03	-8.294526487199854460709335171598e-07	-1.294545259797719975199516498354e-06	0.000000000000000000000000000000e+00
-4.960564799951144777878653258085e+03	-1.107641910687014425129478037424e-06	-1.728512598253751389410989847129e-06	0.000000000000000000000000000000e+00
-4.960464799951144414080772548914e+03	-1.386675628890248458354762794986e-06	-2.163702691217413716753045077601e-06	0.000000000000000000000000000000e+00
-4.960364799951144050282891839743e+03	-1.666548953607972579859749541475e-06	-2.600113477098204967222000102978e-06	0.000000000000000000000000000000e+00
-4.960264799951143686485011130571e+03	-1.947257028767423232167629171263e-06	-3.037742868471569304602425409811e-06	0.000000000000000000000000000000e+00
-4.960164799951143322687130421400e+03	-2.228794992049116255533949826351e-06	-3.476588752073340933849629474928e-06	0.000000000000000000000000000000e+00
-4.960064799951142958889249712229e+03	-2.511157974991306379133806231385e-06	-3.916648988794741524503174867622e-06	0.000000000000000000000000000000e+00
-4.959964799951142595091369003057e+03	-2.794341103094575673015248495901e-06	-4.357921413677863407495644693102e-06	0.000000000000000000000000000000e+00
-4.959864799951142231293488293886e+03	-3.078339495926524914555782314052e-06	-4.800403835911669462059234159135e-06	0.000000000000000000000000000000e+00
-4.959764799951141867495607584715e+03	-3.363148267226612973926401853331e-06	-5.244094038828514351411377164558e-06	0.000000000000000000000000000000e+00
-4.959664799951141503697726875544e+03	-3.648762525011100808124608549377e-06	-5.688989779901149414253255093277e-06	0.000000000000000000000000000000e+00
-4.959564799951141139899846166372e+03	-3.935177371678106839839993841279e-06	-6.135088790740284056914651683590e-06	0.000000000000000000000000000000e+00
-4.959464799951140776101965457201e+03	-4.222387904112785579613647407582e-06	-6.582388777092637577575268137409e-06	0.000000000000000000000000000000e+00
-4.959364799951140412304084748030e+03	-4.510389213792597304039395239572e-06	-7.030887418839503445419127081184e-06	0.000000000000000000000000000000e+00
-4.959264799951140048506204038858e+03	-4.799176386892715376818966538375e-06	-7.480582369995845516479852227443e-06	0.000000000000000000000000000000e+00
-4.959164799951139684708323329687e+03	-5.088744504391523778826043195034e-06	-7.931471258709877058265882987520e-06	0.000000000000000000000000000000e+00
-4.959064799951139320910442620516e+03	-5.379088642176226023002873211087e-06	-8.383551687263200510196771431115e-06	0.000000000000000000000000000000e+00
-4.958964799951138957112561911345e+03	-5.670203871148531149255084260474e-06	-8.836821232071432593918255959942e-06	0.000000000000000000000000000000e+00
-4.958864799951138593314681202173e+03	-5.962085257330482020881635973897e-06	-9.291277443685367289538841462093e-06	0.000000000000000000000000000000e+00
-4.958764799951138229516800493002e+03	-6.254727861970353924739394330112e-06	-9.746917846792621620646314417602e-06	0.000000000000000000000000000000e+00
-4.958664799951137865718919783831e+03	-6.548126741648653121295482054665e-06	-1.020373994021984641030007662232e-05	0.000000000000000000000000000000e+00
-4.958564799951137501921039074659e+03	-6.842276948384217885666246788956e-06	-1.066174119693542662206699189742e-05	0.000000000000000000000000000000e+00
-4.958464799951137138123158365488e+03	-7.137173529740383923160220586146e-06	-1.112091906405270686148453046505e-05	0.000000000000000000000000000000e+00
-4.958364799951136774325277656317e+03	-7.432811528931276839763167552100e-06	-1.158127096283374373201710549885e-05	0.000000000000000000000000000000e+00
-4.958264799951136410527396947145e+03	-7.729185984928167293061228304563e-06	-1.204279428869355455231950069450e-05	0.000000000000000000000000000000e+00
-4.958164799951136046729516237974e+03	-8.026291932565922704920051422572e-06	-1.250548641120492003304780215256e-05	0.000000000000000000000000000000e+00
-4.958064799951135682931635528803e+03	-8.324124402649513184272549171094e-06	-1.296934467410368670310921029865e-05	0.000000000000000000000000000000e+00
-4.957964799951135319133754819632e+03	-8.622678422060636881552216082003e-06	-1.343436639529460466073451652136e-05	0.000000000000000000000000000000e+00
-4.957864799951134955335874110460e+03	-8.921949013864402094333913573188e-06	-1.390054886685765321552819828721e-05	0.000000000000000000000000000000e+00
-4.957764799951134591537993401289e+03	-9.221931197416085605939907454687e-06	-1.436788935505493912479085816258e-05	0.000000000000000000000000000000e+00
-4.957664799951134227740112692118e+03	-9.522619988467967257011158321856e-06	-1.483638510033807933268749229549e-05	0.000000000000000000000000000000e+00
-4.957564799951133863942231982946e+03	-9.824010399276222115319025240954e-06	-1.530603331735612242237021263236e-05	0.000000000000000000000000000000e+00
-4.957464799951133500144351273775e+03	-1.012609743870790920733295642497e-05	-1.577683119496399184039647778377e-05	0.000000000000000000000000000000e+00
-4.957364799951133136346470564604e+03	-1.042887611234800260143554262449e-05	-1.624877589623143395278388745329e-05	0.000000000000000000000000000000e+00
-4.957264799951132772548589855433e+03	-1.073234142260650380630050693131e-05	-1.672186455845252344874427019583e-05	0.000000000000000000000000000000e+00
-4.957164799951132408750709146261e+03	-1.103648836882558466245679573703e-05	-1.719609429315567018792254572190e-05	0.000000000000000000000000000000e+00
-4.957064799951132044952828437090e+03	-1.134131194738683187780634020747e-05	-1.767146218611414951399699035939e-05	0.000000000000000000000000000000e+00
-4.956964799951131681154947727919e+03	-1.164680715181852205632791891210e-05	-1.814796529735717466936574526759e-05	0.000000000000000000000000000000e+00
-4.956864799951131317357067018747e+03	-1.195296897290295771315322276296e-05	-1.862560066118146387707452116267e-05	0.000000000000000000000000000000e+00
-4.956764799951130953559186309576e+03	-1.225979239878386597008101677186e-05	-1.910436528616336307635770186408e-05	0.000000000000000000000000000000e+00
-4.956664799951130589761305600405e+03	-1.256727241507381588581614140221e-05	-1.958425615517148365421137845566e-05	0.000000000000000000000000000000e+00
-4.956564799951130225963424891233e+03	-1.287540400496172048950323935079e-05	-2.006527022537986533739368111284e-05	0.000000000000000000000000000000e+00
-4.956464799951129862165544182062e+03	-1.318418214932037608371016151887e-05	-2.054740442828164391606167449300e-05	0.000000000000000000000000000000e+00
-4.956364799951129498367663472891e+03	-1.349360182681402865246568512081e-05	-2.103065566970328139728522998109e-05	0.000000000000000000000000000000e+00
-4.956264799951129134569782763720e+03	-1.380365801400600294973532861098e-05	-2.151502082981930776646103953276e-05	0.000000000000000000000000000000e+00
-4.956164799951128770771902054548e+03	-1.411434568546634005822663915364e-05	-2.200049676316758113289034914928e-05	0.000000000000000000000000000000e+00
-4.956064799951128406974021345377e+03	-1.442565981387950779302794396264e-05	-2.248708029866508658831114608745e-05	0.000000000000000000000000000000e+00
-4.955964799951128043176140636206e+03	-1.473759537015212804590604672716e-05	-2.297476823962423312080333159813e-05	0.000000000000000000000000000000e+00
-4.955864799951127679378259927034e+03	-1.505014732352073631685591970086e-05	-2.346355736376972651109802658898e-05	0.000000000000000000000000000000e+00
-4.955764799951127315580379217863e+03	-1.536331064165955988037523538559e-05	-2.395344442325593011986449576423e-05	0.000000000000000000000000000000e+00
-4.955664799951126951782498508692e+03	-1.567708029078833999745215543875e-05	-2.444442614468477455234689255104e-05	0.000000000000000000000000000000e+00
-4.955564799951126587984617799520e+03	-1.599145123578019309106869327852e-05	-2.493649922912416876650577857166e-05	0.000000000000000000000000000000e+00
-4.955464799951126224186737090349e+03	-1.630641844026944989884744807718e-05	-2.542966035212697361103661997106e-05	0.000000000000000000000000000000e+00
-4.955364799951125860388856381178e+03	-1.662197686675956069426822458990e-05	-2.592390616375047341876126927307e-05	0.000000000000000000000000000000e+00
-4.955264799951125496590975672007e+03	-1.693812147673097679096212986316e-05	-2.641923328857639647736926802324e-05	0.000000000000000000000000000000e+00
-4.955164799951125132793094962835e+03	-1.725484723074909303337787225274e-05	-2.691563832573145049619108004624e-05	0.000000000000000000000000000000e+00
-4.955064799951124768995214253664e+03	-1.757214908857216995865732633852e-05	-2.741311784890837645713504433509e-05	0.000000000000000000000000000000e+00
-4.954964799951124405197333544493e+03	-1.789002200925928645169719899410e-05	-2.791166840638756150736951577862e-05	0.000000000000000000000000000000e+00
-4.954864799951124041399452835321e+03	-1.820846095127827545955175037040e-05	-2.841128652105915668364156945191e-05	0.000000000000000000000000000000e+00
-4.954764799951123677601572126150e+03	-1.852746087261370036341698308568e-05	-2.891196869044572318515479159018e-05	0.000000000000000000000000000000e+00
-4.954664799951123313803691416979e+03	-1.884701673087481440995588632958e-05	-2.941371138672542074753331331483e-05	0.000000000000000000000000000000e+00
-4.954564799951122950005810707808e+03	-1.916712348340352353075546898431e-05	-2.991651105675569407215882988815e-05	0.000000000000000000000000000000e+00
-4.954464799951122586207929998636e+03	-1.948777608738236949057452684908e-05	-3.042036412209752846164817485786e-05	0.000000000000000000000000000000e+00
-4.954364799951122222410049289465e+03	-1.980896949994245882548278558932e-05	-3.092526697904020689883566874734e-05	0.000000000000000000000000000000e+00
-4.954264799951121858612168580294e+03	-2.013069867827144937924045697830e-05	-3.143121599862661600310528853264e-05	0.000000000000000000000000000000e+00
-4.954164799951121494814287871122e+03	-2.045295857972149279396453791513e-05	-3.193820752667901954890972149315e-05	0.000000000000000000000000000000e+00
-4.954064799951121131016407161951e+03	-2.077574416191717700079510944278e-05	-3.244623788382546556493396527898e-05	0.000000000000000000000000000000e+00
-4.953964799951120767218526452780e+03	-2.109905038286345854616626871447e-05	-3.295530336552662033786434414573e-05	0.000000000000000000000000000000e+00
-4.953864799951120403420645743608e+03	-2.142287220105356442489095980530e-05	-3.346540024210318517482523614781e-05	0.000000000000000000000000000000e+00
-4.953764799951120039622765034437e+03	-2.174720457557689391324580452380e-05	-3.397652475876384849063846504968e-05	0.000000000000000000000000000000e+00
-4.953664799951119675824884325266e+03	-2.207204246622691362579235518915e-05	-3.448867313563370545726957661081e-05	0.000000000000000000000000000000e+00
-4.953564799951119312027003616095e+03	-2.239738083360900852648509018472e-05	-3.500184156778326718820540386368e-05	0.000000000000000000000000000000e+00
-4.953464799951118948229122906923e+03	-2.272321463924829228219794130528e-05	-3.551602622525798491886356300640e-05	0.000000000000000000000000000000e+00
-4.953364799951118584431242197752e+03	-2.304953884569744472130513324171e-05	-3.603122325310828918303387990996e-05	0.000000000000000000000000000000e+00
-4.953264799951118220633361488581e+03	-2.337634841664448491775803173898e-05	-3.654742877142013720908816920563e-05	0.000000000000000000000000000000e+00
-4.953164799951117856835480779409e+03	-2.370363831702051378197589059926e-05	-3.706463887534612952233056826223e-05	0.000000000000000000000000000000e+00
-4.953064799951117493037600070238e+03	-2.403140351310743971107765359907e-05	-3.758284963513713476711622374360e-05	0.000000000000000000000000000000e+00
-4.952964799951117129239719361067e+03	-2.435963897264564325274155409673e-05	-3.810205709617444307752906484943e-05	0.000000000000000000000000000000e+00
-4.952864799951116765441838651896e+03	-2.468833966494163160466934758830e-05	-3.862225727900244799661866323959e-05	0.000000000000000000000000000000e+00
-4.952764799951116401643957942724e+03	-2.501750056097564906833728703983e-05	-3.914344617936182983914186750418e-05	0.000000000000000000000000000000e+00
-4.952664799951116037846077233553e+03	-2.534711663350922990450668492723e-05	-3.966561976822330148418141448907e-05	0.000000000000000000000000000000e+00
-4.952564799951115674048196524382e+03	-2.567718285719270375488942903530e-05	-4.018877399182187594006004927039e-05	0.000000000000000000000000000000e+00
-4.952464799951115310250315815210e+03	-2.600769420867268412315455317074e-05	-4.071290477169164212902299770924e-05	0.000000000000000000000000000000e+00
-4.952364799951114946452435106039e+03	-2.633864566669947215264008244517e-05	-4.123800800470108277300668175869e-05	0.000000000000000000000000000000e+00
-4.952264799951114582654554396868e+03	-2.667003221223444007527414445491e-05	-4.176407956308889372291220931643e-05	0.000000000000000000000000000000e+00
-4.952164799951114218856673687696e+03	-2.700184882855734350972851109951e-05	-4.229111529450035216522868486422e-05	0.000000000000000000000000000000e+00
-4.952064799951113855058792978525e+03	-2.733409050137356260880457103912e-05	-4.281911102202421337721560679057e-05	0.000000000000000000000000000000e+00
-4.951964799951113491260912269354e+03	-2.766675221892130932550141197979e-05	-4.334806254423011570185361729379e-05	0.000000000000000000000000000000e+00
-4.951864799951113127463031560183e+03	-2.799982897207878046897527868353e-05	-4.387796563520652084761791700274e-05	0.000000000000000000000000000000e+00
-4.951764799951112763665150851011e+03	-2.833331575447121589280893849683e-05	-4.440881604459916240802003217780e-05	0.000000000000000000000000000000e+00
-4.951664799951112399867270141840e+03	-2.866720756257791941383136768984e-05	-4.494060949765003648223582466414e-05	0.000000000000000000000000000000e+00
-4.951564799951112036069389432669e+03	-2.900149939583917808698376727961e-05	-4.547334169523693439681974459710e-05	0.000000000000000000000000000000e+00
-4.951464799951111672271508723497e+03	-2.933618625676315776326305573285e-05	-4.600700831391343621334238944698e-05	0.000000000000000000000000000000e+00
-4.951364799951111308473628014326e+03	-2.967126315103269022744811311831e-05	-4.654160500594949377095935205695e-05	0.000000000000000000000000000000e+00
-4.951264799951110944675747305155e+03	-3.000672508761200612571740098389e-05	-4.707712739937248806743053108903e-05	0.000000000000000000000000000000e+00
-4.951164799951110580877866595984e+03	-3.034256707885335947304933368329e-05	-4.761357109800884907001641832558e-05	0.000000000000000000000000000000e+00
-4.951064799951110217079985886812e+03	-3.067878414060360472677760346194e-05	-4.815093168152617696987916051654e-05	0.000000000000000000000000000000e+00
-4.950964799951109853282105177641e+03	-3.101537129231069932124714716437e-05	-4.868920470547587165625197380692e-05	0.000000000000000000000000000000e+00
-4.950864799951109489484224468470e+03	-3.135232355713007067719855225363e-05	-4.922838570133630429169480091645e-05	0.000000000000000000000000000000e+00
-4.950764799951109125686343759298e+03	-3.168963596203095610609815069303e-05	-4.976847017655651743590905500270e-05	0.000000000000000000000000000000e+00
-4.950664799951108761888463050127e+03	-3.202730353790260041293297410547e-05	-5.030945361460042661305713806996e-05	0.000000000000000000000000000000e+00
-4.950564799951108398090582340956e+03	-3.236532131966041284142424072634e-05	-5.085133147499154365137746802716e-05	0.000000000000000000000000000000e+00
-4.950464799951108034292701631784e+03	-3.270368434635200204649643773713e-05	-5.139409919335821501883143636036e-05	0.000000000000000000000000000000e+00
-4.950364799951107670494820922613e+03	-3.304238766126310942279273308309e-05	-5.193775218147940225983660855746e-05	0.000000000000000000000000000000e+00
-4.950264799951107306696940213442e+03	-3.338142631202344756550029480913e-05	-5.248228582733097742803185514759e-05	0.000000000000000000000000000000e+00
-4.950164799951106942899059504271e+03	-3.372079535071246419227625201742e-05	-5.302769549513249963375652318298e-05	0.000000000000000000000000000000e+00
-4.950064799951106579101178795099e+03	-3.406048983396497053990209513685e-05	-5.357397652539456757393374064513e-05	0.000000000000000000000000000000e+00
-4.949964799951106215303298085928e+03	-3.440050482307667489324798371086e-05	-5.412112423496663284787702719036e-05	0.000000000000000000000000000000e+00
-4.949864799951105851505417376757e+03	-3.474083538410962802281053973807e-05	-5.466913391708536215044672568197e-05	0.000000000000000000000000000000e+00
-4.949764799951105487707536667585e+03	-3.508147658799751276818834622162e-05	-5.521800084142353479002909844020e-05	0.000000000000000000000000000000e+00
-4.949664799951105123909655958414e+03	-3.542242351065086585892166537448e-05	-5.576772025413940099243872983159e-05	0.000000000000000000000000000000e+00
-4.949564799951104760111775249243e+03	-3.576367123306217098632417417114e-05	-5.631828737792660263469790571378e-05	0.000000000000000000000000000000e+00
-4.949464799951104396313894540071e+03	-3.610521484141083667883387331443e-05	-5.686969741206457509353003332286e-05	0.000000000000000000000000000000e+00
-4.949364799951104032516013830900e+03	-3.644704942716803187582885747986e-05	-5.742194553246951152373003801621e-05	0.000000000000000000000000000000e+00
-4.949264799951103668718133121729e+03	-3.678917008720144018628014914718e-05	-5.797502689174578114619448832023e-05	0.000000000000000000000000000000e+00
-4.949164799951103304920252412558e+03	-3.713157192387984474081508157184e-05	-5.852893661923791674209227586800e-05	0.000000000000000000000000000000e+00
-4.949064799951102941122371703386e+03	-3.747425004517764528114490141242e-05	-5.908366982108305615669502364184e-05	0.000000000000000000000000000000e+00
-4.948964799951102577324490994215e+03	-3.781719956477918551411218639480e-05	-5.963922158026394623308447107135e-05	0.000000000000000000000000000000e+00
-4.948864799951102213526610285044e+03	-3.816041560218298559804817049468e-05	-6.019558695666244818936463367720e-05	0.000000000000000000000000000000e+00
-4.948764799951101849728729575872e+03	-3.850389328280582555133135236325e-05	-6.075276098711353766311515922638e-05	0.000000000000000000000000000000e+00
-4.948664799951101485930848866701e+03	-3.884762773808672024072885520241e-05	-6.131073868545981297561303646759e-05	0.000000000000000000000000000000e+00
-4.948564799951101122132968157530e+03	-3.919161410559071141062117971110e-05	-6.186951504260653194461339055010e-05	0.000000000000000000000000000000e+00
-4.948464799951100758335087448359e+03	-3.953584752911257839706402061886e-05	-6.242908502657713658810789691955e-05	0.000000000000000000000000000000e+00
-4.948364799951100394537206739187e+03	-3.988032315878033200141558611840e-05	-6.298944358256933348169659403482e-05	0.000000000000000000000000000000e+00
-4.948264799951100030739326030016e+03	-4.022503615115862704880098088545e-05	-6.355058563301160779682869028662e-05	0.000000000000000000000000000000e+00
-4.948164799951099666941445320845e+03	-4.056998166935201909251429430725e-05	-6.411250607762030654518392580599e-05	0.000000000000000000000000000000e+00
-4.948064799951099303143564611673e+03	-4.091515488310803815930408178225e-05	-6.467519979345716905645008454329e-05	0.000000000000000000000000000000e+00
-4.947964799951098939345683902502e+03	-4.126055096892012696938728533169e-05	-6.523866163498744021476821730587e-05	0.000000000000000000000000000000e+00
-4.947864799951098575547803193331e+03	-4.160616511013045718371874959196e-05	-6.580288643413844448110117113515e-05	0.000000000000000000000000000000e+00
-4.947764799951098211749922484159e+03	-4.195199249703252881082624070608e-05	-6.636786900035864780657973716060e-05	0.000000000000000000000000000000e+00
-4.947664799951097847952041774988e+03	-4.229802832697367474595537273352e-05	-6.693360412067722098935357299965e-05	0.000000000000000000000000000000e+00
-4.947564799951097484154161065817e+03	-4.264426780445735524604361499357e-05	-6.750008655976417223758268004730e-05	0.000000000000000000000000000000e+00
-4.947464799951097120356280356646e+03	-4.299070614124531687942273872061e-05	-6.806731105999091341329787496761e-05	0.000000000000000000000000000000e+00
-4.947364799951096756558399647474e+03	-4.333733855645956851640465679054e-05	-6.863527234149135482482034786855e-05	0.000000000000000000000000000000e+00
-4.947264799951096392760518938303e+03	-4.368416027668422179459570275917e-05	-6.920396510222347435763168288503e-05	0.000000000000000000000000000000e+00
-4.947164799951096028962638229132e+03	-4.403116653606710796751283476524e-05	-6.977338401803144225885727758296e-05	0.000000000000000000000000000000e+00
-4.947064799951095665164757519960e+03	-4.437835257642128633298259088313e-05	-7.034352374270819315514591263394e-05	0.000000000000000000000000000000e+00
-4.946964799951095301366876810789e+03	-4.472571364732631549231481327134e-05	-7.091437890805849951405409603566e-05	0.000000000000000000000000000000e+00
-4.946864799951094937568996101618e+03	-4.507324500622939586046838966737e-05	-7.148594412396257365398949401580e-05	0.000000000000000000000000000000e+00
-4.946764799951094573771115392447e+03	-4.542094191854631566457323188502e-05	-7.205821397844014409260482434405e-05	0.000000000000000000000000000000e+00
-4.946664799951094209973234683275e+03	-4.576879965776222753586280345139e-05	-7.263118303771501978616936812116e-05	0.000000000000000000000000000000e+00
-4.946564799951093846175353974104e+03	-4.611681350553218793238141604007e-05	-7.320484584628016936497241218262e-05	0.000000000000000000000000000000e+00
-4.946464799951093482377473264933e+03	-4.646497875178159491773785538804e-05	-7.377919692696328825970430997927e-05	0.000000000000000000000000000000e+00
-4.946364799951093118579592555761e+03	-4.681329069480638877063377600862e-05	-7.435423078099285371881516093495e-05	0.000000000000000000000000000000e+00
-4.946264799951092754781711846590e+03	-4.716174464137305608274833290672e-05	-7.492994188806466771685110828116e-05	0.000000000000000000000000000000e+00
-4.946164799951092390983831137419e+03	-4.751033590681847122629694046836e-05	-7.550632470640890130629541143747e-05	0.000000000000000000000000000000e+00
-4.946064799951092027185950428247e+03	-4.785905981514951420489195621499e-05	-7.608337367285762686038713686898e-05	0.000000000000000000000000000000e+00
-4.945964799951091663388069719076e+03	-4.820791169914249876902317959448e-05	-7.666108320291283820691746742071e-05	0.000000000000000000000000000000e+00
-4.945864799951091299590189009905e+03	-4.855688690044243790121247794644e-05	-7.723944769081495865300363012906e-05	0.000000000000000000000000000000e+00
-4.945764799951090935792308300734e+03	-4.890598076966205857941602519467e-05	-7.781846150961182334831328644142e-05	0.000000000000000000000000000000e+00
-4.945664799951090571994427591562e+03	-4.925518866648061325251919950752e-05	-7.839811901122817664432085305037e-05	0.000000000000000000000000000000e+00
-4.945564799951090208196546882391e+03	-4.960450595974252868550560813254e-05	-7.897841452653564379201428513610e-05	0.000000000000000000000000000000e+00
-4.945464799951089844398666173220e+03	-4.995392802755581763540088102715e-05	-7.955934236542317697805232201702e-05	0.000000000000000000000000000000e+00
-4.945364799951089480600785464048e+03	-5.030345025739028046304554542267e-05	-8.014089681686797569937219520853e-05	0.000000000000000000000000000000e+00
-4.945264799951089116802904754877e+03	-5.065306804617550345696055935640e-05	-8.072307214900692213382926709642e-05	0.000000000000000000000000000000e+00
-4.945164799951088753005024045706e+03	-5.100277680039863354051477006834e-05	-8.130586260920849084928713201847e-05	0.000000000000000000000000000000e+00
-4.945064799951088389207143336535e+03	-5.135257193620192258613071922824e-05	-8.188926242414510574610386761663e-05	0.000000000000000000000000000000e+00
-4.944964799951088025409262627363e+03	-5.170244887948010909916457533697e-05	-8.247326579986601199565021680371e-05	0.000000000000000000000000000000e+00
-4.944864799951087661611381918192e+03	-5.205240306597750852245221064862e-05	-8.305786692187062231727823213845e-05	0.000000000000000000000000000000e+00
-4.944764799951087297813501209021e+03	-5.240242994138492735800224919807e-05	-8.364305995518232404121322653978e-05	0.000000000000000000000000000000e+00
-4.944664799951086934015620499849e+03	-5.275252496143631301440957148685e-05	-8.422883904442277406242334247821e-05	0.000000000000000000000000000000e+00
-4.944564799951086570217739790678e+03	-5.310268359200520714262505617143e-05	-8.481519831388666813293958357534e-05	0.000000000000000000000000000000e+00
-4.944464799951086206419859081507e+03	-5.345290130920098213129082465045e-05	-8.540213186761698449262630861156e-05	0.000000000000000000000000000000e+00
-4.944364799951085842621978372335e+03	-5.380317359946479977526878624161e-05	-8.598963378948070183840218794202e-05	0.000000000000000000000000000000e+00
-4.944264799951085478824097663164e+03	-5.415349595966534632747110822315e-05	-8.657769814324497807938446625187e-05	0.000000000000000000000000000000e+00
-4.944164799951085115026216953993e+03	-5.450386389719436426278334484330e-05	-8.716631897265381698301084378855e-05	0.000000000000000000000000000000e+00
-4.944064799951084751228336244822e+03	-5.485427293006192654397160102242e-05	-8.775549030150520915961182000231e-05	0.000000000000000000000000000000e+00
-4.943964799951084387430455535650e+03	-5.520471858699146016583730878224e-05	-8.834520613372869317532487531963e-05	0.000000000000000000000000000000e+00
-4.943864799951084023632574826479e+03	-5.555519640751451897761961640221e-05	-8.893546045346347231862205173769e-05	0.000000000000000000000000000000e+00
-4.943764799951083659834694117308e+03	-5.590570194206533966496328047491e-05	-8.952624722513691083759790334540e-05	0.000000000000000000000000000000e+00
-4.943664799951083296036813408136e+03	-5.625623075207511990507985855103e-05	-9.011756039354353162076222139021e-05	0.000000000000000000000000000000e+00
-4.943564799951082932238932698965e+03	-5.660677841006610001026513878664e-05	-9.070939388392450176881037782195e-05	0.000000000000000000000000000000e+00
-4.943464799951082568441051989794e+03	-5.695734049974532608702840197346e-05	-9.130174160204753829473550696960e-05	0.000000000000000000000000000000e+00
-4.943364799951082204643171280622e+03	-5.730791261609818280226003039957e-05	-9.189459743428730171491830569508e-05	0.000000000000000000000000000000e+00
-4.943264799951081840845290571451e+03	-5.765849036548168898017388550592e-05	-9.248795524770623687361298381759e-05	0.000000000000000000000000000000e+00
-4.943164799951081477047409862280e+03	-5.800906936571751537244298613238e-05	-9.308180889013590165841083301501e-05	0.000000000000000000000000000000e+00
-4.943064799951081113249529153109e+03	-5.835964524618475848284637752528e-05	-9.367615219025868873899132172056e-05	0.000000000000000000000000000000e+00
-4.942964799951080749451648443937e+03	-5.871021364791245011763645700320e-05	-9.427097895769008940695943277177e-05	0.000000000000000000000000000000e+00
-4.942864799951080385653767734766e+03	-5.906077022367174845151813200594e-05	-9.486628298306135043897052705475e-05	0.000000000000000000000000000000e+00
-4.942764799951080021855887025595e+03	-5.941131063806795968703852728332e-05	-9.546205803810263240335998169428e-05	0.000000000000000000000000000000e+00
-4.942664799951079658058006316423e+03	-5.976183056763220734827063429506e-05	-9.605829787572654743753319817046e-05	0.000000000000000000000000000000e+00
-4.942564799951079294260125607252e+03	-6.011232570091288473406246350983e-05	-9.665499623011222557391469711874e-05	0.000000000000000000000000000000e+00
-4.942464799951078930462244898081e+03	-6.046279173856680243942518515610e-05	-9.725214681678981474676620733177e-05	0.000000000000000000000000000000e+00
-4.942364799951078566664364188910e+03	-6.081322439345004449758741449372e-05	-9.784974333272540092734659289420e-05	0.000000000000000000000000000000e+00
-4.942264799951078202866483479738e+03	-6.116361939070860090535142195023e-05	-9.844777945640640259752224272560e-05	0.000000000000000000000000000000e+00
-4.942164799951077839068602770567e+03	-6.151397246786871554537906581217e-05	-9.904624884792738535171929825651e-05	0.000000000000000000000000000000e+00
-4.942064799951077475270722061396e+03	-6.186427937492686819024451105875e-05	-9.964514514907635083732634351250e-05	0.000000000000000000000000000000e+00
-4.941964799951077111472841352224e+03	-6.221453587443958709989749733538e-05	-1.002444619834214729284932454689e-04	0.000000000000000000000000000000e+00
-4.941864799951076747674960643053e+03	-6.256473774161289570089339306946e-05	-1.008441929563982540282718325386e-04	0.000000000000000000000000000000e+00
-4.941764799951076383877079933882e+03	-6.291488076439150176760728427894e-05	-1.014443316553971014990984111925e-04	0.000000000000000000000000000000e+00
-4.941664799951076020079199224710e+03	-6.326496074354771555290494200463e-05	-1.020448716498514190893082131950e-04	0.000000000000000000000000000000e+00
-4.941564799951075656281318515539e+03	-6.361497349277002910563488802254e-05	-1.026458064913260642778830566968e-04	0.000000000000000000000000000000e+00
-4.941464799951075292483437806368e+03	-6.396491483875142453757733917996e-05	-1.032471297136062799576494697362e-04	0.000000000000000000000000000000e+00
-4.941364799951074928685557097197e+03	-6.431478062127741123985003035557e-05	-1.038488348327870597993458079422e-04	0.000000000000000000000000000000e+00
-4.941264799951074564887676388025e+03	-6.466456669331375139118944783689e-05	-1.044509153473629201915040543014e-04	0.000000000000000000000000000000e+00
-4.941164799951074201089795678854e+03	-6.501426892109383310052600490891e-05	-1.050533647383181329662549252646e-04	0.000000000000000000000000000000e+00
-4.941064799951073837291914969683e+03	-6.536388318420582670912472034175e-05	-1.056561764692174053585291271240e-04	0.000000000000000000000000000000e+00
-4.940964799951073473494034260511e+03	-6.571340537567946162196552695178e-05	-1.062593439862969394360189823168e-04	0.000000000000000000000000000000e+00
-4.940864799951073109696153551340e+03	-6.606283140207257274616192699312e-05	-1.068628607185559387625362059993e-04	0.000000000000000000000000000000e+00
-4.940764799951072745898272842169e+03	-6.641215718355726745861927762249e-05	-1.074667200778486029523473010983e-04	0.000000000000000000000000000000e+00
-4.940664799951072382100392132998e+03	-6.676137865400580797062279891918e-05	-1.080709154589764610376878550824e-04	0.000000000000000000000000000000e+00
-4.940564799951072018302511423826e+03	-6.711049176107620908935530446016e-05	-1.086754402397811520696729870039e-04	0.000000000000000000000000000000e+00
-4.940464799951071654504630714655e+03	-6.745949246629748361370887410615e-05	-1.092802877812376936101854130179e-04	0.000000000000000000000000000000e+00
-4.940364799951071290706750005484e+03	-6.780837674515457602197193720528e-05	-1.098854514275480483793609454146e-04	0.000000000000000000000000000000e+00
-4.940264799951070926908869296312e+03	-6.815714058717302510897323442052e-05	-1.104909245062352465566873904734e-04	0.000000000000000000000000000000e+00
-4.940164799951070563110988587141e+03	-6.850577999600324715246540963065e-05	-1.110967003282378333427551919677e-04	0.000000000000000000000000000000e+00
-4.940064799951070199313107877970e+03	-6.885429098950449381885685617988e-05	-1.117027721880047773069313810090e-04	0.000000000000000000000000000000e+00
-4.939964799951069835515227168798e+03	-6.920266959982853901840044175131e-05	-1.123091333635907582057938958187e-04	0.000000000000000000000000000000e+00
-4.939864799951069471717346459627e+03	-6.955091187350302694720333152034e-05	-1.129157771167518884824348956997e-04	0.000000000000000000000000000000e+00
-4.939764799951069107919465750456e+03	-6.989901387151446776353075351906e-05	-1.135226966930418955516873813494e-04	0.000000000000000000000000000000e+00
-4.939664799951068744121585041285e+03	-7.024697166939088089840370621175e-05	-1.141298853219086157934764047539e-04	0.000000000000000000000000000000e+00
-4.939564799951068380323704332113e+03	-7.059478135728418086818070076305e-05	-1.147373362167909764371478975598e-04	0.000000000000000000000000000000e+00
-4.939464799951068016525823622942e+03	-7.094243904005218361637913337958e-05	-1.153450425752163298115035572344e-04	0.000000000000000000000000000000e+00
-4.939364799951067652727942913771e+03	-7.128994083734024693726344379385e-05	-1.159529975788982754858133517040e-04	0.000000000000000000000000000000e+00
-4.939264799951067288930062204599e+03	-7.163728288366263984889015237201e-05	-1.165611943938347670138983014354e-04	0.000000000000000000000000000000e+00
-4.939164799951066925132181495428e+03	-7.198446132848353249539252729505e-05	-1.171696261704067607792995042715e-04	0.000000000000000000000000000000e+00
-4.939064799951066561334300786257e+03	-7.233147233629763368355919395114e-05	-1.177782860434771223384631255726e-04	0.000000000000000000000000000000e+00
-4.938964799951066197536420077085e+03	-7.267831208671053026381531081412e-05	-1.183871671324900613124844750423e-04	0.000000000000000000000000000000e+00
-4.938864799951065833738539367914e+03	-7.302497677451863348791621932676e-05	-1.189962625415708508819223609976e-04	0.000000000000000000000000000000e+00
-4.938764799951065469940658658743e+03	-7.337146260978881365851650420140e-05	-1.196055653596260622776453752536e-04	0.000000000000000000000000000000e+00
-4.938664799951065106142777949572e+03	-7.371776581793764175545152772528e-05	-1.202150686604440838747484554538e-04	0.000000000000000000000000000000e+00
-4.938564799951064742344897240400e+03	-7.406388263981034645894868662097e-05	-1.208247655027961010723927537391e-04	0.000000000000000000000000000000e+00
-4.938464799951064378547016531229e+03	-7.440980933175936459702398684257e-05	-1.214346489305374285393515632059e-04	0.000000000000000000000000000000e+00
-4.938364799951064014749135822058e+03	-7.475554216572255277969971665186e-05	-1.220447119727092490353709264284e-04	0.000000000000000000000000000000e+00
-4.938264799951063650951255112886e+03	-7.510107742930101956246174976783e-05	-1.226549476436407859133992381828e-04	0.000000000000000000000000000000e+00
-4.938164799951063287153374403715e+03	-7.544641142583665945411941500254e-05	-1.232653489430517602248871256165e-04	0.000000000000000000000000000000e+00
-4.938064799951062923355493694544e+03	-7.579154047448926679632352776395e-05	-1.238759088561553357160649468938e-04	0.000000000000000000000000000000e+00
-4.937964799951062559557612985373e+03	-7.613646091031331082990551983869e-05	-1.244866203537613484272905672867e-04	0.000000000000000000000000000000e+00
-4.937864799951062195759732276201e+03	-7.648116908433435839551051138585e-05	-1.250974763923800377359019098122e-04	0.000000000000000000000000000000e+00
-4.937764799951061831961851567030e+03	-7.682566136362510361094285693540e-05	-1.257084699143259942395040029695e-04	0.000000000000000000000000000000e+00
-4.937664799951061468163970857859e+03	-7.716993413138104518280563359767e-05	-1.263195938478227039504508955048e-04	0.000000000000000000000000000000e+00
-4.937564799951061104366090148687e+03	-7.751398378699581135243407148394e-05	-1.269308411071072280155991318651e-04	0.000000000000000000000000000000e+00
-4.937464799951060740568209439516e+03	-7.785780674613607826601430206281e-05	-1.275422045925353974320931582653e-04	0.000000000000000000000000000000e+00
-4.937364799951060376770328730345e+03	-7.820139944081610887394173659004e-05	-1.281536771906874414440197229581e-04	0.000000000000000000000000000000e+00
-4.937264799951060012972448021173e+03	-7.854475831947199367458201102465e-05	-1.287652517744737785693881493287e-04	0.000000000000000000000000000000e+00
-4.937164799951059649174567312002e+03	-7.888787984703541711958146853689e-05	-1.293769212032413768332511638803e-04	0.000000000000000000000000000000e+00
-4.937064799951059285376686602831e+03	-7.923076050500712586358020850241e-05	-1.299886783228803850513688455948e-04	0.000000000000000000000000000000e+00
-4.936964799951058921578805893660e+03	-7.957339679152994978052898522591e-05	-1.306005159659311164795786330828e-04	0.000000000000000000000000000000e+00
-4.936864799951058557780925184488e+03	-7.991578522146148416682720494464e-05	-1.312124269516914661440343259358e-04	0.000000000000000000000000000000e+00
-4.936764799951058193983044475317e+03	-8.025792232644636536864624076770e-05	-1.318244040863246534320968317289e-04	0.000000000000000000000000000000e+00
-4.936664799951057830185163766146e+03	-8.059980465498820759607384589529e-05	-1.324364401629672357337680344003e-04	0.000000000000000000000000000000e+00
-4.936564799951057466387283056974e+03	-8.094142877252106539880810442966e-05	-1.330485279618376912892652175202e-04	0.000000000000000000000000000000e+00
-4.936464799951057102589402347803e+03	-8.128279126148058443372679260364e-05	-1.336606602503451104568127361105e-04	0.000000000000000000000000000000e+00
-4.936364799951056738791521638632e+03	-8.162388872137473210411490187610e-05	-1.342728297831984832916285554916e-04	0.000000000000000000000000000000e+00
-4.936264799951056374993640929461e+03	-8.196471776885414872813179210098e-05	-1.348850293025160955451280386796e-04	0.000000000000000000000000000000e+00
-4.936164799951056011195760220289e+03	-8.230527503778207857893650656322e-05	-1.354972515379354667652139765366e-04	0.000000000000000000000000000000e+00
-4.936064799951055647397879511118e+03	-8.264555717930393500657987315705e-05	-1.361094892067235323420554271578e-04	0.000000000000000000000000000000e+00
-4.935964799951055283599998801947e+03	-8.298556086191643187902761136243e-05	-1.367217350138872863397898616000e-04	0.000000000000000000000000000000e+00
-4.935864799951054919802118092775e+03	-8.332528277153634910495022536381e-05	-1.373339816522846140636054945716e-04	0.000000000000000000000000000000e+00
-4.935764799951054556004237383604e+03	-8.366471961156890513322537117347e-05	-1.379462218027355312026382971879e-04	0.000000000000000000000000000000e+00
-4.935664799951054192206356674433e+03	-8.400386810297568221904407348433e-05	-1.385584481341338295486836917902e-04	0.000000000000000000000000000000e+00
-4.935564799951053828408475965261e+03	-8.434272498434217221925657259618e-05	-1.391706533035589666603970560033e-04	0.000000000000000000000000000000e+00
-4.935464799951053464610595256090e+03	-8.468128701194492936443064534657e-05	-1.397828299563883621033089088570e-04	0.000000000000000000000000000000e+00
-4.935364799951053100812714546919e+03	-8.501955095981828935004093183991e-05	-1.403949707264100189504918425598e-04	0.000000000000000000000000000000e+00
-4.935264799951052737014833837748e+03	-8.535751361982070895689789225003e-05	-1.410070682359354163337705756476e-04	0.000000000000000000000000000000e+00
-4.935164799951052373216953128576e+03	-8.569517180170068554323492548974e-05	-1.416191150959127543606380639218e-04	0.000000000000000000000000000000e+00
-4.935064799951052009419072419405e+03	-8.603252233316221575087218154110e-05	-1.422311039060406598170949177273e-04	0.000000000000000000000000000000e+00
-4.934964799951051645621191710234e+03	-8.636956205992991539820147206541e-05	-1.428430272548819731856517556423e-04	0.000000000000000000000000000000e+00
-4.934864799951051281823311001062e+03	-8.670628784581367858724787467395e-05	-1.434548777199781048694721130587e-04	0.000000000000000000000000000000e+00
-4.934764799951050918025430291891e+03	-8.704269657277294378744381120327e-05	-1.440666478679635811518955357258e-04	0.000000000000000000000000000000e+00
-4.934664799951050554227549582720e+03	-8.737878514098051268600697571998e-05	-1.446783302546808612065037946692e-04	0.000000000000000000000000000000e+00
-4.934564799951050190429668873549e+03	-8.771455046888594890997642439245e-05	-1.452899174252956962082733438635e-04	0.000000000000000000000000000000e+00
-4.934464799951049826631788164377e+03	-8.804998949327858372496113936734e-05	-1.459014019144125155497820900408e-04	0.000000000000000000000000000000e+00
-4.934364799951049462833907455206e+03	-8.838509916935010160554675451294e-05	-1.465127762461903822635567173904e-04	0.000000000000000000000000000000e+00
-4.934264799951049099036026746035e+03	-8.871987647075665146725181875453e-05	-1.471240329344590568646372608086e-04	0.000000000000000000000000000000e+00
-4.934164799951048735238146036863e+03	-8.905431838968059198025084555184e-05	-1.477351644828355761891736097624e-04	0.000000000000000000000000000000e+00
-4.934064799951048371440265327692e+03	-8.938842193689173543959258783076e-05	-1.483461633848409135481849485672e-04	0.000000000000000000000000000000e+00
-4.933964799951048007642384618521e+03	-8.972218414180825282223941119497e-05	-1.489570221240171267722968151404e-04	0.000000000000000000000000000000e+00
-4.933864799951047643844503909349e+03	-9.005560205255705029554758045407e-05	-1.495677331740448044120755932695e-04	0.000000000000000000000000000000e+00
-4.933764799951047280046623200178e+03	-9.038867273603382046509580050042e-05	-1.501782889988606474636345655682e-04	0.000000000000000000000000000000e+00
-4.933664799951046916248742491007e+03	-9.072139327796252441637320229617e-05	-1.507886820527755118801632727710e-04	0.000000000000000000000000000000e+00
-4.933564799951046552450861781836e+03	-9.105376078295457560086989534653e-05	-1.513989047805927492390543065426e-04	0.000000000000000000000000000000e+00
-4.933464799951046188652981072664e+03	-9.138577237456749517360843348968e-05	-1.520089496177267642494645993878e-04	0.000000000000000000000000000000e+00
-4.933364799951045824855100363493e+03	-9.171742519536317430738775469123e-05	-1.526188089903218162053655237997e-04	0.000000000000000000000000000000e+00
-4.933264799951045461057219654322e+03	-9.204871640696567572110381449946e-05	-1.532284753153713625396792341604e-04	0.000000000000000000000000000000e+00
-4.933164799951045097259338945150e+03	-9.237964319011854731709260102335e-05	-1.538379410008373752733606965037e-04	0.000000000000000000000000000000e+00
-4.933064799951044733461458235979e+03	-9.271020274474182411034856032828e-05	-1.544471984457701995655659610307e-04	0.000000000000000000000000000000e+00
-4.932964799951044369663577526808e+03	-9.304039228998843384654815480417e-05	-1.550562400404285206840376831749e-04	0.000000000000000000000000000000e+00
-4.932864799951044005865696817636e+03	-9.337020906430027735942167588234e-05	-1.556650581663997646563596388702e-04	0.000000000000000000000000000000e+00
-4.932764799951043642067816108465e+03	-9.369965032546376682703881400016e-05	-1.562736451967206073414284883683e-04	0.000000000000000000000000000000e+00
-4.932664799951043278269935399294e+03	-9.402871335066497100480670257028e-05	-1.568819934959979713919031585334e-04	0.000000000000000000000000000000e+00
-4.932564799951042914472054690123e+03	-9.435739543654429967254465561055e-05	-1.574900954205301316368714736882e-04	0.000000000000000000000000000000e+00
-4.932464799951042550674173980951e+03	-9.468569389925075440068991117215e-05	-1.580979433184281457251685321097e-04	0.000000000000000000000000000000e+00
-4.932364799951042186876293271780e+03	-9.501360607449565076794428808427e-05	-1.587055295297375829242925160401e-04	0.000000000000000000000000000000e+00
-4.932264799951041823078412562609e+03	-9.534112931760597466068762884106e-05	-1.593128463865605510749179352104e-04	0.000000000000000000000000000000e+00
-4.932164799951041459280531853437e+03	-9.566826100357723712888646794283e-05	-1.599198862131778861757347431904e-04	0.000000000000000000000000000000e+00
-4.932064799951041095482651144266e+03	-9.599499852712589556113370603541e-05	-1.605266413261716943339935115276e-04	0.000000000000000000000000000000e+00
-4.931964799951040731684770435095e+03	-9.632133930274130052123782164131e-05	-1.611331040345481105564851009859e-04	0.000000000000000000000000000000e+00
-4.931864799951040367886889725924e+03	-9.664728076473714114130730834518e-05	-1.617392666398604370112807027127e-04	0.000000000000000000000000000000e+00
-4.931764799951040004089009016752e+03	-9.697282036730251104407474205260e-05	-1.623451214363323354995805036793e-04	0.000000000000000000000000000000e+00
-4.931664799951039640291128307581e+03	-9.729795558455248637424322977196e-05	-1.629506607109814807134856584625e-04	0.000000000000000000000000000000e+00
-4.931564799951039276493247598410e+03	-9.762268391057817528127377171288e-05	-1.635558767437432948089331974373e-04	0.000000000000000000000000000000e+00
-4.931464799951038912695366889238e+03	-9.794700285949638793141225345806e-05	-1.641607618075950885544456170351e-04	0.000000000000000000000000000000e+00
-4.931364799951038548897486180067e+03	-9.827090996549879152368450752064e-05	-1.647653081686803922152606549645e-04	0.000000000000000000000000000000e+00
-4.931264799951038185099605470896e+03	-9.859440278290060451996806856201e-05	-1.653695080864334761728412503956e-04	0.000000000000000000000000000000e+00
-4.931164799951037821301724761724e+03	-9.891747888618883008914062227035e-05	-1.659733538137041696999829376580e-04	0.000000000000000000000000000000e+00
-4.931064799951037457503844052553e+03	-9.924013587007002876530514789977e-05	-1.665768375968829778915186734523e-04	0.000000000000000000000000000000e+00
-4.930964799951037093705963343382e+03	-9.956237134951757610998313019479e-05	-1.671799516760263612253495368876e-04	0.000000000000000000000000000000e+00
-4.930864799951036729908082634211e+03	-9.988418295981848669343877711313e-05	-1.677826882849822590689642387574e-04	0.000000000000000000000000000000e+00
-4.930764799951036366110201925039e+03	-1.002055683566197501850256190714e-04	-1.683850396515158842365017521914e-04	0.000000000000000000000000000000e+00
-4.930664799951036002312321215868e+03	-1.005265252159742202101369579204e-04	-1.689869979974357885963570646837e-04	0.000000000000000000000000000000e+00
-4.930564799951035638514440506697e+03	-1.008470512343859611060700731677e-04	-1.695885555387200370990041786712e-04	0.000000000000000000000000000000e+00
-4.930464799951035274716559797525e+03	-1.011671441288551745495485900683e-04	-1.701897044856427070654708577635e-04	0.000000000000000000000000000000e+00
-4.930364799951034910918679088354e+03	-1.014868016369226111882129170993e-04	-1.707904370429006856314108064865e-04	0.000000000000000000000000000000e+00
-4.930264799951034547120798379183e+03	-1.018060215167135621437688453028e-04	-1.713907454097404671911758500258e-04	0.000000000000000000000000000000e+00
-4.930164799951034183322917670012e+03	-1.021248015469812813089955927381e-04	-1.719906217800854116278114203098e-04	0.000000000000000000000000000000e+00
-4.930064799951033819525036960840e+03	-1.024431395271499739638848547330e-04	-1.725900583426630838582149785054e-04	0.000000000000000000000000000000e+00
-4.929964799951033455727156251669e+03	-1.027610332773573110533293917257e-04	-1.731890472811328644288375588900e-04	0.000000000000000000000000000000e+00
-4.929864799951033091929275542498e+03	-1.030784806384964013637253743561e-04	-1.737875807742137769518198098240e-04	0.000000000000000000000000000000e+00
-4.929764799951032728131394833326e+03	-1.033954794722573842288143586288e-04	-1.743856509958124781714539075494e-04	0.000000000000000000000000000000e+00
-4.929664799951032364333514124155e+03	-1.037120276611684394768575501189e-04	-1.749832501151515190811885913647e-04	0.000000000000000000000000000000e+00
-4.929564799951032000535633414984e+03	-1.040281231086362959343052936312e-04	-1.755803702968978499861230080370e-04	0.000000000000000000000000000000e+00
-4.929464799951031636737752705812e+03	-1.043437637389863469061790368642e-04	-1.761770037012914068806634926290e-04	0.000000000000000000000000000000e+00
-4.929364799951031272939871996641e+03	-1.046589474975021964503127391843e-04	-1.767731424842739688767234707001e-04	0.000000000000000000000000000000e+00
-4.929264799951030909141991287470e+03	-1.049736723504647448656709740611e-04	-1.773687787976183137875207940226e-04	0.000000000000000000000000000000e+00
-4.929164799951030545344110578299e+03	-1.052879362851907591846351008869e-04	-1.779639047890574008164293884349e-04	0.000000000000000000000000000000e+00
-4.929064799951030181546229869127e+03	-1.056017373100709693268389743892e-04	-1.785585126024138242963740230707e-04	0.000000000000000000000000000000e+00
-4.928964799951029817748349159956e+03	-1.059150734546076628094998794971e-04	-1.791525943777295655848225131024e-04	0.000000000000000000000000000000e+00
-4.928864799951029453950468450785e+03	-1.062279427694517915667718477302e-04	-1.797461422513957720638322346218e-04	0.000000000000000000000000000000e+00
-4.928764799951029090152587741613e+03	-1.065403433264395637730670429733e-04	-1.803391483562827800855854487594e-04	0.000000000000000000000000000000e+00
-4.928664799951028726354707032442e+03	-1.068522732186285342228723727054e-04	-1.809316048218704089684677471794e-04	0.000000000000000000000000000000e+00
-4.928564799951028362556826323271e+03	-1.071637305603332203721156368204e-04	-1.815235037743783634133637461261e-04	0.000000000000000000000000000000e+00
-4.928464799951027998758945614100e+03	-1.074747134871602033834997458328e-04	-1.821148373368967714452243411571e-04	0.000000000000000000000000000000e+00
-4.928364799951027634961064904928e+03	-1.077852201560427277283321645385e-04	-1.827055976295170476152857075292e-04	0.000000000000000000000000000000e+00
-4.928264799951027271163184195757e+03	-1.080952487452747993448495811286e-04	-1.832957767694628104133969248579e-04	0.000000000000000000000000000000e+00
-4.928164799951026907365303486586e+03	-1.084047974545447823530378017587e-04	-1.838853668712209894157277867421e-04	0.000000000000000000000000000000e+00
-4.928064799951026543567422777414e+03	-1.087138645049684672208925584336e-04	-1.844743600466732034830197317632e-04	0.000000000000000000000000000000e+00
-4.927964799951026179769542068243e+03	-1.090224481391216916972841666222e-04	-1.850627484052271660638910866226e-04	0.000000000000000000000000000000e+00
-4.927864799951025815971661359072e+03	-1.093305466210723789861544719137e-04	-1.856505240539483886537397427929e-04	0.000000000000000000000000000000e+00
-4.927764799951025452173780649900e+03	-1.096381582364121422398448024715e-04	-1.862376790976919655688087695822e-04	0.000000000000000000000000000000e+00
-4.927664799951025088375899940729e+03	-1.099452812922873198462833665978e-04	-1.868242056392345484556322121605e-04	0.000000000000000000000000000000e+00
-4.927564799951024724578019231558e+03	-1.102519141174295363777221878898e-04	-1.874100957794064834308067624136e-04	0.000000000000000000000000000000e+00
-4.927464799951024360780138522387e+03	-1.105580550621857485434421097814e-04	-1.879953416172241650611979268959e-04	0.000000000000000000000000000000e+00
-4.927364799951023996982257813215e+03	-1.108637024985477896989530255389e-04	-1.885799352500223903441461947850e-04	0.000000000000000000000000000000e+00
-4.927264799951023633184377104044e+03	-1.111688548201813587015807094360e-04	-1.891638687735870650533792636239e-04	0.000000000000000000000000000000e+00
-4.927164799951023269386496394873e+03	-1.114735104424545344276031855202e-04	-1.897471342822878558748156407887e-04	0.000000000000000000000000000000e+00
-4.927064799951022905588615685701e+03	-1.117776678024657752933551657648e-04	-1.903297238692112220131286148828e-04	0.000000000000000000000000000000e+00
-4.926964799951022541790734976530e+03	-1.120813253590714173328277136754e-04	-1.909116296262933654831472907176e-04	0.000000000000000000000000000000e+00
-4.926864799951022177992854267359e+03	-1.123844815929125895166001969372e-04	-1.914928436444534524518007456706e-04	0.000000000000000000000000000000e+00
-4.926764799951021814194973558187e+03	-1.126871350064416953899032458608e-04	-1.920733580137270243154423710052e-04	0.000000000000000000000000000000e+00
-4.926664799951021450397092849016e+03	-1.129892841239483255045411569384e-04	-1.926531648233993545670655889168e-04	0.000000000000000000000000000000e+00
-4.926564799951021086599212139845e+03	-1.132909274915846819598366779225e-04	-1.932322561621391580292256273665e-04	0.000000000000000000000000000000e+00
-4.926464799951020722801331430674e+03	-1.135920636773904472899623940840e-04	-1.938106241181323000869612949160e-04	0.000000000000000000000000000000e+00
-4.926364799951020359003450721502e+03	-1.138926912713171925653488081309e-04	-1.943882607792156685510426283869e-04	0.000000000000000000000000000000e+00
-4.926264799951019995205570012331e+03	-1.141928088852521756303703970303e-04	-1.949651582330111810464901012097e-04	0.000000000000000000000000000000e+00
-4.926164799951019631407689303160e+03	-1.144924151530417192126898306981e-04	-1.955413085670599821364740167340e-04	0.000000000000000000000000000000e+00
-4.926064799951019267609808593988e+03	-1.147915087305140198264616357982e-04	-1.961167038689565862361052772656e-04	0.000000000000000000000000000000e+00
-4.925964799951018903811927884817e+03	-1.150900882955014010219224607212e-04	-1.966913362264833457868778987532e-04	0.000000000000000000000000000000e+00
-4.925864799951018540014047175646e+03	-1.153881525478620787440037220861e-04	-1.972651977277449194311115254763e-04	0.000000000000000000000000000000e+00
-4.925764799951018176216166466475e+03	-1.156857002095014252474394766956e-04	-1.978382804613028757116655054205e-04	0.000000000000000000000000000000e+00
-4.925664799951017812418285757303e+03	-1.159827300243926773582608946711e-04	-1.984105765163104322969245263408e-04	0.000000000000000000000000000000e+00
-4.925564799951017448620405048132e+03	-1.162792407585971026342044898350e-04	-1.989820779826472765209471882386e-04	0.000000000000000000000000000000e+00
-4.925464799951017084822524338961e+03	-1.165752312002836911866698876850e-04	-1.995527769510545214488861365254e-04	0.000000000000000000000000000000e+00
-4.925364799951016721024643629789e+03	-1.168707001597482647440098824099e-04	-2.001226655132697703626254437381e-04	0.000000000000000000000000000000e+00
-4.925264799951016357226762920618e+03	-1.171656464694320707187885632905e-04	-2.006917357621622354565266155291e-04	0.000000000000000000000000000000e+00
-4.925164799951015993428882211447e+03	-1.174600689839399019365889786926e-04	-2.012599797918680191635004694817e-04	0.000000000000000000000000000000e+00
-4.925064799951015629631001502275e+03	-1.177539665800576471586802451696e-04	-2.018273896979254767962419503391e-04	0.000000000000000000000000000000e+00
-4.924964799951015265833120793104e+03	-1.180473381567692452934897895389e-04	-2.023939575774106333985735695080e-04	0.000000000000000000000000000000e+00
-4.924864799951014902035240083933e+03	-1.183401826352732330322609088924e-04	-2.029596755290727090170060931129e-04	0.000000000000000000000000000000e+00
-4.924764799951014538237359374762e+03	-1.186324989589986961735154635811e-04	-2.035245356534698337076794150136e-04	0.000000000000000000000000000000e+00
-4.924664799951014174439478665590e+03	-1.189242860936206788464303274466e-04	-2.040885300531047083331948055474e-04	0.000000000000000000000000000000e+00
-4.924564799951013810641597956419e+03	-1.192155430270751048432362195761e-04	-2.046516508325603466746100966844e-04	0.000000000000000000000000000000e+00
-4.924464799951013446843717247248e+03	-1.195062687695731026404216690295e-04	-2.052138900986360885939779885589e-04	0.000000000000000000000000000000e+00
-4.924364799951013083045836538076e+03	-1.197964623536148425289593610898e-04	-2.057752399604834776716127953122e-04	0.000000000000000000000000000000e+00
-4.924264799951012719247955828905e+03	-1.200861228340028723010277089678e-04	-2.063356925297423285787373758993e-04	0.000000000000000000000000000000e+00
-4.924164799951012355450075119734e+03	-1.203752492878548295204832463412e-04	-2.068952399206768486602386891704e-04	0.000000000000000000000000000000e+00
-4.924064799951011991652194410563e+03	-1.206638408146156794548825574864e-04	-2.074538742503118408325862853658e-04	0.000000000000000000000000000000e+00
-4.923964799951011627854313701391e+03	-1.209518965360694244589451207261e-04	-2.080115876385689335868051097478e-04	0.000000000000000000000000000000e+00
-4.923864799951011264056432992220e+03	-1.212394155963502170468212848498e-04	-2.085683722084028923066112426454e-04	0.000000000000000000000000000000e+00
-4.923764799951010900258552283049e+03	-1.215263971619530257309640952634e-04	-2.091242200859380661118192001879e-04	0.000000000000000000000000000000e+00
-4.923664799951010536460671573877e+03	-1.218128404217436774447519409748e-04	-2.096791234006048075966949228999e-04	0.000000000000000000000000000000e+00
-4.923564799951010172662790864706e+03	-1.220987445869683985216064270318e-04	-2.102330742852759738834717007094e-04	0.000000000000000000000000000000e+00
-4.923464799951009808864910155535e+03	-1.223841088912628542306054724165e-04	-2.107860648764035360960833465072e-04	0.000000000000000000000000000000e+00
-4.923364799951009445067029446363e+03	-1.226689325906606055534286969788e-04	-2.113380873141551075187344332917e-04	0.000000000000000000000000000000e+00
-4.923264799951009081269148737192e+03	-1.229532149636010103076894095508e-04	-2.118891337425507156999593405544e-04	0.000000000000000000000000000000e+00
-4.923164799951008717471268028021e+03	-1.232369553109365957217075093766e-04	-2.124391963095994932415183642505e-04	0.000000000000000000000000000000e+00
-4.923064799951008353673387318850e+03	-1.235201529559399702233590812028e-04	-2.129882671674363956923481389083e-04	0.000000000000000000000000000000e+00
-4.922964799951007989875506609678e+03	-1.238028072443100576025681869297e-04	-2.135363384724590549677836204268e-04	0.000000000000000000000000000000e+00
-4.922864799951007626077625900507e+03	-1.240849175441779517030382873344e-04	-2.140834023854646056637257567346e-04	0.000000000000000000000000000000e+00
-4.922764799951007262279745191336e+03	-1.243664832461120663825715482176e-04	-2.146294510717866197910264070003e-04	0.000000000000000000000000000000e+00
-4.922664799951006898481864482164e+03	-1.246475037631228246874648402098e-04	-2.151744767014319601947103244299e-04	0.000000000000000000000000000000e+00
-4.922564799951006534683983772993e+03	-1.249279785306668330308738079637e-04	-2.157184714492177694984686997515e-04	0.000000000000000000000000000000e+00
-4.922464799951006170886103063822e+03	-1.252079070066504861650363844561e-04	-2.162614274949084590491527047007e-04	0.000000000000000000000000000000e+00
-4.922364799951005807088222354650e+03	-1.254872886714329758423014382629e-04	-2.168033370233527249663213476438e-04	0.000000000000000000000000000000e+00
-4.922264799951005443290341645479e+03	-1.257661230278288657952884266322e-04	-2.173441922246205370867350170627e-04	0.000000000000000000000000000000e+00
-4.922164799951005079492460936308e+03	-1.260444096011099890906892451170e-04	-2.178839852941402092240119614530e-04	0.000000000000000000000000000000e+00
-4.922064799951004715694580227137e+03	-1.263221479390069660123097072812e-04	-2.184227084328355507434477056350e-04	0.000000000000000000000000000000e+00
-4.921964799951004351896699517965e+03	-1.265993376117100172126989088284e-04	-2.189603538472628826115629063764e-04	0.000000000000000000000000000000e+00
-4.921864799951003988098818808794e+03	-1.268759782118693431839095975278e-04	-2.194969137497481076557598322907e-04	0.000000000000000000000000000000e+00
-4.921764799951003624300938099623e+03	-1.271520693545949074170636761139e-04	-2.200323803585239705593590286981e-04	0.000000000000000000000000000000e+00
-4.921664799951003260503057390451e+03	-1.274276106774556503557771502955e-04	-2.205667458978670197010385489733e-04	0.000000000000000000000000000000e+00
-4.921564799951002896705176681280e+03	-1.277026018404782696687160825633e-04	-2.211000025982348400448163072696e-04	0.000000000000000000000000000000e+00
-4.921464799951002532907295972109e+03	-1.279770425261453228957947425570e-04	-2.216321426964031776098151826915e-04	0.000000000000000000000000000000e+00
-4.921364799951002169109415262938e+03	-1.282509324393928693084504510935e-04	-2.221631584356030097299194991933e-04	0.000000000000000000000000000000e+00
-4.921264799951001805311534553766e+03	-1.285242713076074883536692450292e-04	-2.226930420656577779437573783028e-04	0.000000000000000000000000000000e+00
-4.921164799951001441513653844595e+03	-1.287970588806228915221968600591e-04	-2.232217858431204311493029068814e-04	0.000000000000000000000000000000e+00
-4.921064799951001077715773135424e+03	-1.290692949307158565903919100748e-04	-2.237493820314106042837498655729e-04	0.000000000000000000000000000000e+00
-4.920964799951000713917892426252e+03	-1.293409792526016197609928237711e-04	-2.242758229009516614781138965640e-04	0.000000000000000000000000000000e+00
-4.920864799951000350120011717081e+03	-1.296121116634288341230157870498e-04	-2.248011007293078205269976077574e-04	0.000000000000000000000000000000e+00
-4.920764799950999986322131007910e+03	-1.298826920027738504852948819845e-04	-2.253252078013212773583556769452e-04	0.000000000000000000000000000000e+00
-4.920664799950999622524250298738e+03	-1.301527201326345374240989194448e-04	-2.258481364092492220830427074318e-04	0.000000000000000000000000000000e+00
-4.920564799950999258726369589567e+03	-1.304221959374235050195534046935e-04	-2.263698788529008821494153957943e-04	0.000000000000000000000000000000e+00
-4.920464799950998894928488880396e+03	-1.306911193239608135960305723700e-04	-2.268904274397745383928803875051e-04	0.000000000000000000000000000000e+00
-4.920364799950998531130608171225e+03	-1.309594902214661403614531787198e-04	-2.274097744851945410854421325553e-04	0.000000000000000000000000000000e+00
-4.920264799950998167332727462053e+03	-1.312273085815503497354034267985e-04	-2.279279123124482446700878046641e-04	0.000000000000000000000000000000e+00
-4.920164799950997803534846752882e+03	-1.314945743782065757862542731971e-04	-2.284448332529229153901179083519e-04	0.000000000000000000000000000000e+00
-4.920064799950997439736966043711e+03	-1.317612876078007625672144920159e-04	-2.289605296462426931285855102871e-04	0.000000000000000000000000000000e+00
-4.919964799950997075939085334539e+03	-1.320274482890615268260159353986e-04	-2.294749938404053906174095978088e-04	0.000000000000000000000000000000e+00
-4.919864799950996712141204625368e+03	-1.322930564630696412438404241385e-04	-2.299882181919193197515427495858e-04	0.000000000000000000000000000000e+00
-4.919764799950996348343323916197e+03	-1.325581121932468942579974591212e-04	-2.305001950659400636930301820016e-04	0.000000000000000000000000000000e+00
-4.919664799950995984545443207026e+03	-1.328226155653444348885700021512e-04	-2.310109168364072489750687955379e-04	0.000000000000000000000000000000e+00
-4.919564799950995620747562497854e+03	-1.330865666874304670437567654773e-04	-2.315203758861811549757403483341e-04	0.000000000000000000000000000000e+00
-4.919464799950995256949681788683e+03	-1.333499656898775372493998192525e-04	-2.320285646071793776018532540206e-04	0.000000000000000000000000000000e+00
-4.919364799950994893151801079512e+03	-1.336128127253491989622630198298e-04	-2.325354754005134387626757552781e-04	0.000000000000000000000000000000e+00
-4.919264799950994529353920370340e+03	-1.338751079687861076771698831678e-04	-2.330411006766252061082889124322e-04	0.000000000000000000000000000000e+00
-4.919164799950994165556039661169e+03	-1.341368516173916281431638397592e-04	-2.335454328554234753982654648752e-04	0.000000000000000000000000000000e+00
-4.919064799950993801758158951998e+03	-1.343980438906168994785822468074e-04	-2.340484643664202818198055711107e-04	0.000000000000000000000000000000e+00
-4.918964799950993437960278242826e+03	-1.346586850301452226597725969626e-04	-2.345501876488672655159811730741e-04	0.000000000000000000000000000000e+00
-4.918864799950993074162397533655e+03	-1.349187752998760956441026692687e-04	-2.350505951518919286937631119017e-04	0.000000000000000000000000000000e+00
-4.918764799950992710364516824484e+03	-1.351783149859085708666128766708e-04	-2.355496793346338385219396194259e-04	0.000000000000000000000000000000e+00
-4.918664799950992346566636115313e+03	-1.354373043965240977406366829072e-04	-2.360474326663807216088175611191e-04	0.000000000000000000000000000000e+00
-4.918564799950991982768755406141e+03	-1.356957438621687959522804645118e-04	-2.365438476267045855849779911750e-04	0.000000000000000000000000000000e+00
-4.918464799950991618970874696970e+03	-1.359536337354352408639257543399e-04	-2.370389167055975967405428983525e-04	0.000000000000000000000000000000e+00
-4.918364799950991255172993987799e+03	-1.362109743910436255014823059284e-04	-2.375326324036080389776048882311e-04	0.000000000000000000000000000000e+00
-4.918264799950990891375113278627e+03	-1.364677662258224346506635393794e-04	-2.380249872319760830272766805038e-04	0.000000000000000000000000000000e+00
-4.918164799950990527577232569456e+03	-1.367240096586885768521757444915e-04	-2.385159737127695014566319819949e-04	0.000000000000000000000000000000e+00
-4.918064799950990163779351860285e+03	-1.369797051306269200857124168635e-04	-2.390055843790193294655377354019e-04	0.000000000000000000000000000000e+00
-4.917964799950989799981471151114e+03	-1.372348531046692853528623512460e-04	-2.394938117748553630531604952125e-04	0.000000000000000000000000000000e+00
-4.917864799950989436183590441942e+03	-1.374894540658729794740944285536e-04	-2.399806484556416842895271157587e-04	0.000000000000000000000000000000e+00
-4.917764799950989072385709732771e+03	-1.377435085212986231543302872993e-04	-2.404660869881118884314880057573e-04	0.000000000000000000000000000000e+00
-4.917664799950988708587829023600e+03	-1.379970169999876537878652493774e-04	-2.409501199505044194588976314009e-04	0.000000000000000000000000000000e+00
-4.917564799950988344789948314428e+03	-1.382499800529390151116598817183e-04	-2.414327399326976887703605223479e-04	0.000000000000000000000000000000e+00
-4.917464799950987980992067605257e+03	-1.385023982530855758080884365668e-04	-2.419139395363450854587600291623e-04	0.000000000000000000000000000000e+00
-4.917364799950987617194186896086e+03	-1.387542721952697620611122397705e-04	-2.423937113750099865867870807534e-04	0.000000000000000000000000000000e+00
-4.917264799950987253396306186914e+03	-1.390056024962188106416927091402e-04	-2.428720480743004964119258204391e-04	0.000000000000000000000000000000e+00
-4.917164799950986889598425477743e+03	-1.392563897945194527870638179223e-04	-2.433489422720041856114392420096e-04	0.000000000000000000000000000000e+00
-4.917064799950986525800544768572e+03	-1.395066347505918933485924426918e-04	-2.438243866182226678770289529652e-04	0.000000000000000000000000000000e+00
-4.916964799950986162002664059401e+03	-1.397563380466635459941499020076e-04	-2.442983737755061494044406256165e-04	0.000000000000000000000000000000e+00
-4.916864799950985798204783350229e+03	-1.400055003867419010487455066638e-04	-2.447708964189875989123090782584e-04	0.000000000000000000000000000000e+00
-4.916764799950985434406902641058e+03	-1.402541224965871222846169885656e-04	-2.452419472365171887115464777196e-04	0.000000000000000000000000000000e+00
-4.916664799950985070609021931887e+03	-1.405022051236838576647458776137e-04	-2.457115189287962749888072355731e-04	0.000000000000000000000000000000e+00
-4.916564799950984706811141222715e+03	-1.407497490372127519307754450750e-04	-2.461796042095113780899529043467e-04	0.000000000000000000000000000000e+00
-4.916464799950984343013260513544e+03	-1.409967550280212002494079071013e-04	-2.466461958054680272782455130454e-04	0.000000000000000000000000000000e+00
-4.916364799950983979215379804373e+03	-1.412432239085936952829869461823e-04	-2.471112864567244428622150298480e-04	0.000000000000000000000000000000e+00
-4.916264799950983615417499095201e+03	-1.414891565130216321589939898473e-04	-2.475748689167251641134182005288e-04	0.000000000000000000000000000000e+00
-4.916164799950983251619618386030e+03	-1.417345536969724087081323737891e-04	-2.480369359524344061336542655027e-04	0.000000000000000000000000000000e+00
-4.916064799950982887821737676859e+03	-1.419794163376582275468140714736e-04	-2.484974803444693625120720525956e-04	0.000000000000000000000000000000e+00
-4.915964799950982524023856967688e+03	-1.422237453338041663231799960343e-04	-2.489564948872333995620598212639e-04	0.000000000000000000000000000000e+00
-4.915864799950982160225976258516e+03	-1.424675416056158684923599322403e-04	-2.494139723890488710873747368879e-04	0.000000000000000000000000000000e+00
-4.915764799950981796428095549345e+03	-1.427108060947464480451574164732e-04	-2.498699056722901499887068421657e-04	0.000000000000000000000000000000e+00
-4.915664799950981432630214840174e+03	-1.429535397642631773963001196037e-04	-2.503242875735162261893740343055e-04	0.000000000000000000000000000000e+00
-4.915564799950981068832334131002e+03	-1.431957435986133621210608657393e-04	-2.507771109436031961407997936675e-04	0.000000000000000000000000000000e+00
-4.915464799950980705034453421831e+03	-1.434374186035898633261725931831e-04	-2.512283686478766981178822881304e-04	0.000000000000000000000000000000e+00
-4.915364799950980341236572712660e+03	-1.436785658062959152893311998156e-04	-2.516780535662440764638203560821e-04	0.000000000000000000000000000000e+00
-4.915264799950979977438692003489e+03	-1.439191862551095365228837064109e-04	-2.521261585933263289945049923091e-04	0.000000000000000000000000000000e+00
-4.915164799950979613640811294317e+03	-1.441592810196474258414844893395e-04	-2.525726766385901628231280824366e-04	0.000000000000000000000000000000e+00
-4.915064799950979249842930585146e+03	-1.443988511907281808033937098301e-04	-2.530176006264796165039221431670e-04	0.000000000000000000000000000000e+00
-4.914964799950978886045049875975e+03	-1.446378978803350553658524368927e-04	-2.534609234965474653354655654169e-04	0.000000000000000000000000000000e+00
-4.914864799950978522247169166803e+03	-1.448764222215782567545344639015e-04	-2.539026382035867350842051060056e-04	0.000000000000000000000000000000e+00
-4.914764799950978158449288457632e+03	-1.451144253686565376015860096004e-04	-2.543427377177618362372180094155e-04	0.000000000000000000000000000000e+00
-4.914664799950977794651407748461e+03	-1.453519084968184628230136734572e-04	-2.547812150247394814145396324534e-04	0.000000000000000000000000000000e+00
-4.914564799950977430853527039289e+03	-1.455888728023229717646602754400e-04	-2.552180631258195485713824446350e-04	0.000000000000000000000000000000e+00
-4.914464799950977067055646330118e+03	-1.458253195023994524572030773157e-04	-2.556532750380657273599205314696e-04	0.000000000000000000000000000000e+00
-4.914364799950976703257765620947e+03	-1.460612498352073279801743854733e-04	-2.560868437944358944405309763681e-04	0.000000000000000000000000000000e+00
-4.914264799950976339459884911776e+03	-1.462966650597951007248959109930e-04	-2.565187624439123803728179940009e-04	0.000000000000000000000000000000e+00
-4.914164799950975975662004202604e+03	-1.465315664560588274512725748266e-04	-2.569490240516320738763111908298e-04	0.000000000000000000000000000000e+00
-4.914064799950975611864123493433e+03	-1.467659553247000522435000702259e-04	-2.573776216990161466204034557137e-04	0.000000000000000000000000000000e+00
-4.913964799950975248066242784262e+03	-1.469998329871833057849034309683e-04	-2.578045484838997780142888505139e-04	0.000000000000000000000000000000e+00
-4.913864799950974884268362075090e+03	-1.472332007856929812165264204182e-04	-2.582297975206616089463573793239e-04	0.000000000000000000000000000000e+00
-4.913764799950974520470481365919e+03	-1.474660600830896678946346778361e-04	-2.586533619403529244730466363222e-04	0.000000000000000000000000000000e+00
-4.913664799950974156672600656748e+03	-1.476984122628661056774584947604e-04	-2.590752348908268365076934536262e-04	0.000000000000000000000000000000e+00
-4.913564799950973792874719947577e+03	-1.479302587291024073754691636751e-04	-2.594954095368669244082993063927e-04	0.000000000000000000000000000000e+00
-4.913464799950973429076839238405e+03	-1.481616009064209288359492688869e-04	-2.599138790603158755652957179194e-04	0.000000000000000000000000000000e+00
-4.913364799950973065278958529234e+03	-1.483924402399404614012051739635e-04	-2.603306366602040717792010404708e-04	0.000000000000000000000000000000e+00
-4.913264799950972701481077820063e+03	-1.486227781952300448960191392445e-04	-2.607456755528774709068651205257e-04	0.000000000000000000000000000000e+00
-4.913164799950972337683197110891e+03	-1.488526162582621843039065723246e-04	-2.611589889721257595582570854020e-04	0.000000000000000000000000000000e+00
-4.913064799950971973885316401720e+03	-1.490819559353655243422870357861e-04	-2.615705701693101263224927599538e-04	0.000000000000000000000000000000e+00
-4.912964799950971610087435692549e+03	-1.493107987531770361466776364523e-04	-2.619804124134905471028844647918e-04	0.000000000000000000000000000000e+00
-4.912864799950971246289554983377e+03	-1.495391462585936347487458597527e-04	-2.623885089915532330823166873301e-04	0.000000000000000000000000000000e+00
-4.912764799950970882491674274206e+03	-1.497670000187233899785477220234e-04	-2.627948532083376992178613829054e-04	0.000000000000000000000000000000e+00
-4.912664799950970518693793565035e+03	-1.499943616208360868454624315049e-04	-2.631994383867633990545242816950e-04	0.000000000000000000000000000000e+00
-4.912564799950970154895912855864e+03	-1.502212326723132980281494308628e-04	-2.636022578679565221693170684603e-04	0.000000000000000000000000000000e+00
-4.912464799950969791098032146692e+03	-1.504476148005979955785821333691e-04	-2.640033050113760868839174467126e-04	0.000000000000000000000000000000e+00
-4.912364799950969427300151437521e+03	-1.506735096531436476300497284697e-04	-2.644025731949403040278723242551e-04	0.000000000000000000000000000000e+00
-4.912264799950969063502270728350e+03	-1.508989188973626374788011839101e-04	-2.648000558151521817602802588709e-04	0.000000000000000000000000000000e+00
-4.912164799950968699704390019178e+03	-1.511238442205744387202004386239e-04	-2.651957462872251846015825282876e-04	0.000000000000000000000000000000e+00
-4.912064799950968335906509310007e+03	-1.513482873299529772332522314926e-04	-2.655896380452087298350283273152e-04	0.000000000000000000000000000000e+00
-4.911964799950967972108628600836e+03	-1.515722499524736950095304965913e-04	-2.659817245421131418070537222320e-04	0.000000000000000000000000000000e+00
-4.911864799950967608310747891665e+03	-1.517957338348600989860748278204e-04	-2.663719992500344435973347323454e-04	0.000000000000000000000000000000e+00
-4.911764799950967244512867182493e+03	-1.520187407435295780418205158213e-04	-2.667604556602791486888404115518e-04	0.000000000000000000000000000000e+00
-4.911664799950966880714986473322e+03	-1.522412724645390031535940877916e-04	-2.671470872834883479064738143194e-04	0.000000000000000000000000000000e+00
-4.911564799950966516917105764151e+03	-1.524633308035295686105881074468e-04	-2.675318876497619047759302102207e-04	0.000000000000000000000000000000e+00
-4.911464799950966153119225054979e+03	-1.526849175856712808631299171935e-04	-2.679148503087822714117949285395e-04	0.000000000000000000000000000000e+00
-4.911364799950965789321344345808e+03	-1.529060346556068781653098254125e-04	-2.682959688299379249348808329501e-04	0.000000000000000000000000000000e+00
-4.911264799950965425523463636637e+03	-1.531266838773952894316859874024e-04	-2.686752368024466412592399233716e-04	0.000000000000000000000000000000e+00
-4.911164799950965061725582927465e+03	-1.533468671344544425726857950210e-04	-2.690526478354785520387404407217e-04	0.000000000000000000000000000000e+00
-4.911064799950964697927702218294e+03	-1.535665863295037746744098328122e-04	-2.694281955582788221428836017424e-04	0.000000000000000000000000000000e+00
-4.910964799950964334129821509123e+03	-1.537858433845060645520780306938e-04	-2.698018736202899476618599639011e-04	0.000000000000000000000000000000e+00
-4.910864799950963970331940799952e+03	-1.540046402406088858327154467176e-04	-2.701736756912741081217144145654e-04	0.000000000000000000000000000000e+00
-4.910764799950963606534060090780e+03	-1.542229788580854908316974949400e-04	-2.705435954614348681782076688762e-04	0.000000000000000000000000000000e+00
-4.910664799950963242736179381609e+03	-1.544408612162751794332632426787e-04	-2.709116266415388251005691433448e-04	0.000000000000000000000000000000e+00
-4.910564799950962878938298672438e+03	-1.546582893135231800800510892913e-04	-2.712777629630368767844894595243e-04	0.000000000000000000000000000000e+00
-4.910464799950962515140417963266e+03	-1.548752651671200970817654507528e-04	-2.716419981781852187145698263038e-04	0.000000000000000000000000000000e+00
-4.910364799950962151342537254095e+03	-1.550917908132407616126485772057e-04	-2.720043260601660698762283008278e-04	0.000000000000000000000000000000e+00
-4.910264799950961787544656544924e+03	-1.553078683068826761331376884456e-04	-2.723647404032080191968456794882e-04	0.000000000000000000000000000000e+00
-4.910164799950961423746775835752e+03	-1.555234997218038353952729302421e-04	-2.727232350227062093565855160904e-04	0.000000000000000000000000000000e+00
-4.910064799950961059948895126581e+03	-1.557386871504602492925078971453e-04	-2.730798037553420869183451458184e-04	0.000000000000000000000000000000e+00
-4.909964799950960696151014417410e+03	-1.559534327039427067679994154403e-04	-2.734344404592029356172722120988e-04	0.000000000000000000000000000000e+00
-4.909864799950960332353133708239e+03	-1.561677385119133499875171411375e-04	-2.737871390139009217593035749871e-04	0.000000000000000000000000000000e+00
-4.909764799950959968555252999067e+03	-1.563816067225414624657781059724e-04	-2.741378933206922480399214681057e-04	0.000000000000000000000000000000e+00
-4.909664799950959604757372289896e+03	-1.565950395024390132472924541673e-04	-2.744866973025955484213889157274e-04	0.000000000000000000000000000000e+00
-4.909564799950959240959491580725e+03	-1.568080390365955505659056878898e-04	-2.748335449045101203796592770345e-04	0.000000000000000000000000000000e+00
-4.909464799950958877161610871553e+03	-1.570206075283126618234719185097e-04	-2.751784300933339945209599175513e-04	0.000000000000000000000000000000e+00
-4.909364799950958513363730162382e+03	-1.572327471991379456775494993792e-04	-2.755213468580814078871810135496e-04	0.000000000000000000000000000000e+00
-4.909264799950958149565849453211e+03	-1.574444602887985233431733522735e-04	-2.758622892100002230511557321790e-04	0.000000000000000000000000000000e+00
-4.909164799950957785767968744040e+03	-1.576557490551340077935410510790e-04	-2.762012511826888593209627931202e-04	0.000000000000000000000000000000e+00
-4.909064799950957421970088034868e+03	-1.578666157740290392798299112798e-04	-2.765382268322129528936859088617e-04	0.000000000000000000000000000000e+00
-4.908964799950957058172207325697e+03	-1.580770627393453058549821488299e-04	-2.768732102372216375384128550508e-04	0.000000000000000000000000000000e+00
-4.908864799950956694374326616526e+03	-1.582870922628531031115667326858e-04	-2.772061954990635542286914194676e-04	0.000000000000000000000000000000e+00
-4.908764799950956330576445907354e+03	-1.584967066741623789236093067245e-04	-2.775371767419025355143336053487e-04	0.000000000000000000000000000000e+00
-4.908664799950955966778565198183e+03	-1.587059083206534258227160538723e-04	-2.778661481128329104224594647832e-04	0.000000000000000000000000000000e+00
-4.908564799950955602980684489012e+03	-1.589146995674068957478397567940e-04	-2.781931037819943756776719379076e-04	0.000000000000000000000000000000e+00
-4.908464799950955239182803779840e+03	-1.591230827971334624293398007921e-04	-2.785180379426868127121230678256e-04	0.000000000000000000000000000000e+00
-4.908364799950954875384923070669e+03	-1.593310604101030229871188703683e-04	-2.788409448114844541542767242248e-04	0.000000000000000000000000000000e+00
-4.908264799950954511587042361498e+03	-1.595386348240733574276734030306e-04	-2.791618186283498334772368298928e-04	0.000000000000000000000000000000e+00
-4.908164799950954147789161652327e+03	-1.597458084742183815653293610382e-04	-2.794806536567474093864238415819e-04	0.000000000000000000000000000000e+00
-4.908064799950953783991280943155e+03	-1.599525838130558849474460725304e-04	-2.797974441837568649465994852221e-04	0.000000000000000000000000000000e+00
-4.907964799950953420193400233984e+03	-1.601589633103747808886424541797e-04	-2.801121845201858646078052483830e-04	0.000000000000000000000000000000e+00
-4.907864799950953056395519524813e+03	-1.603649494531619499292085517794e-04	-2.804248690006827028110836241837e-04	0.000000000000000000000000000000e+00
-4.907764799950952692597638815641e+03	-1.605705447455285954025394623557e-04	-2.807354919838484647032217367268e-04	0.000000000000000000000000000000e+00
-4.907664799950952328799758106470e+03	-1.607757517086361111115916378012e-04	-2.810440478523487531706259723308e-04	0.000000000000000000000000000000e+00
-4.907564799950951965001877397299e+03	-1.609805728806214882194158821704e-04	-2.813505310130252532428707379353e-04	0.000000000000000000000000000000e+00
-4.907464799950951601203996688128e+03	-1.611850108165223155638756669106e-04	-2.816549358970067543951609767561e-04	0.000000000000000000000000000000e+00
-4.907364799950951237406115978956e+03	-1.613890680882012107662248912021e-04	-2.819572569598197933800343140121e-04	0.000000000000000000000000000000e+00
-4.907264799950950873608235269785e+03	-1.615927472842698989739795845111e-04	-2.822574886814991886388459541024e-04	0.000000000000000000000000000000e+00
-4.907164799950950509810354560614e+03	-1.617960510100127766077576785264e-04	-2.825556255666978157717328379306e-04	0.000000000000000000000000000000e+00
-4.907064799950950146012473851442e+03	-1.619989818873100143221954727579e-04	-2.828516621447963287974691759530e-04	0.000000000000000000000000000000e+00
-4.906964799950949782214593142271e+03	-1.622015425545602533910494180702e-04	-2.831455929700122851021271142002e-04	0.000000000000000000000000000000e+00
-4.906864799950949418416712433100e+03	-1.624037356666028142013202817395e-04	-2.834374126215091619675201517481e-04	0.000000000000000000000000000000e+00
-4.906764799950949054618831723928e+03	-1.626055638946393897513453818959e-04	-2.837271157035045599480171940598e-04	0.000000000000000000000000000000e+00
-4.906664799950948690820951014757e+03	-1.628070299261554409932933884519e-04	-2.840146968453784062473566063289e-04	0.000000000000000000000000000000e+00
-4.906564799950948327023070305586e+03	-1.630081364648409958644642570036e-04	-2.843001507017806702044826483444e-04	0.000000000000000000000000000000e+00
-4.906464799950947963225189596415e+03	-1.632088862305110959528831049425e-04	-2.845834719527386450985129151547e-04	0.000000000000000000000000000000e+00
-4.906364799950947599427308887243e+03	-1.634092819590257281668621569537e-04	-2.848646553037637420627281592544e-04	0.000000000000000000000000000000e+00
-4.906264799950947235629428178072e+03	-1.636093264022093769338023205862e-04	-2.851436954859580671581276156701e-04	0.000000000000000000000000000000e+00
-4.906164799950946871831547468901e+03	-1.638090223277700342979085190720e-04	-2.854205872561205647661153328443e-04	0.000000000000000000000000000000e+00
-4.906064799950946508033666759729e+03	-1.640083725192179389673619027690e-04	-2.856953253968526730902088850428e-04	0.000000000000000000000000000000e+00
-4.905964799950946144235786050558e+03	-1.642073797757836648401885693005e-04	-2.859679047166636543970963391104e-04	0.000000000000000000000000000000e+00
-4.905864799950945780437905341387e+03	-1.644060469123359384795851623196e-04	-2.862383200500755457869328512999e-04	0.000000000000000000000000000000e+00
-4.905764799950945416640024632215e+03	-1.646043767592989415932125396580e-04	-2.865065662577275678625510213493e-04	0.000000000000000000000000000000e+00
-4.905664799950945052842143923044e+03	-1.648023721625691798316204472741e-04	-2.867726382264802081380195009075e-04	0.000000000000000000000000000000e+00
-4.905564799950944689044263213873e+03	-1.650000359834319450108575111358e-04	-2.870365308695190333966584805836e-04	0.000000000000000000000000000000e+00
-4.905464799950944325246382504702e+03	-1.651973710984773165491579227648e-04	-2.872982391264577973176430614188e-04	0.000000000000000000000000000000e+00
-4.905364799950943961448501795530e+03	-1.653943803995157834328677548541e-04	-2.875577579634414396823893778077e-04	0.000000000000000000000000000000e+00
-4.905264799950943597650621086359e+03	-1.655910667934933782913936584080e-04	-2.878150823732483808495286048412e-04	0.000000000000000000000000000000e+00
-4.905164799950943233852740377188e+03	-1.657874332024063777912825656813e-04	-2.880702073753925993894464685496e-04	0.000000000000000000000000000000e+00
-4.905064799950942870054859668016e+03	-1.659834825632156506645953353285e-04	-2.883231280162252760379537619428e-04	0.000000000000000000000000000000e+00
-4.904964799950942506256978958845e+03	-1.661792178277605178463027790770e-04	-2.885738393690358955488706182990e-04	0.000000000000000000000000000000e+00
-4.904864799950942142459098249674e+03	-1.663746419626722060358670063351e-04	-2.888223365341529690758504145265e-04	0.000000000000000000000000000000e+00
-4.904764799950941778661217540503e+03	-1.665697579492869217880623988748e-04	-2.890686146390443770834433045991e-04	0.000000000000000000000000000000e+00
-4.904664799950941414863336831331e+03	-1.667645687835583835027103427606e-04	-2.893126688384172785772907587898e-04	0.000000000000000000000000000000e+00
-4.904564799950941051065456122160e+03	-1.669590774759701094689251510417e-04	-2.895544943143175324433424844273e-04	0.000000000000000000000000000000e+00
-4.904464799950940687267575412989e+03	-1.671532870514471909133280558279e-04	-2.897940862762287393163129767260e-04	0.000000000000000000000000000000e+00
-4.904364799950940323469694703817e+03	-1.673472005492676042623378940277e-04	-2.900314399611707413470518268639e-04	0.000000000000000000000000000000e+00
-4.904264799950939959671813994646e+03	-1.675408210229732523539186717088e-04	-2.902665506337977967092622844092e-04	0.000000000000000000000000000000e+00
-4.904164799950939595873933285475e+03	-1.677341515402804364431865735696e-04	-2.904994135864963746354594498200e-04	0.000000000000000000000000000000e+00
-4.904064799950939232076052576303e+03	-1.679271951829900300524195388974e-04	-2.907300241394821915114077270914e-04	0.000000000000000000000000000000e+00
-4.903964799950938868278171867132e+03	-1.681199550468972733503064675986e-04	-2.909583776408972469705582764021e-04	0.000000000000000000000000000000e+00
-4.903864799950938504480291157961e+03	-1.683124342417009712200015592032e-04	-2.911844694669059926267484783580e-04	0.000000000000000000000000000000e+00
-4.903764799950938140682410448790e+03	-1.685046358909125558019070911797e-04	-2.914082950217913381765755254094e-04	0.000000000000000000000000000000e+00
-4.903664799950937776884529739618e+03	-1.686965631317644985151527059486e-04	-2.916298497380500611905751462416e-04	0.000000000000000000000000000000e+00
-4.903564799950937413086649030447e+03	-1.688882191151185052386402007940e-04	-2.918491290764878374336399602385e-04	0.000000000000000000000000000000e+00
-4.903464799950937049288768321276e+03	-1.690796070053732236011106992990e-04	-2.920661285263137832944602134688e-04	0.000000000000000000000000000000e+00
-4.903364799950936685490887612104e+03	-1.692707299803715708004514528540e-04	-2.922808436052345103239868961964e-04	0.000000000000000000000000000000e+00
-4.903264799950936321693006902933e+03	-1.694615912313077090572965843762e-04	-2.924932698595476918829172419123e-04	0.000000000000000000000000000000e+00
-4.903164799950935957895126193762e+03	-1.696521939626335060725959014150e-04	-2.927034028642353587386371049917e-04	0.000000000000000000000000000000e+00
-4.903064799950935594097245484591e+03	-1.698425413919647515396949000177e-04	-2.929112382230564357206425984970e-04	0.000000000000000000000000000000e+00
-4.902964799950935230299364775419e+03	-1.700326367499869399755457743950e-04	-2.931167715686390615355272348808e-04	0.000000000000000000000000000000e+00
-4.902864799950934866501484066248e+03	-1.702224832803605927659951202457e-04	-2.933199985625723664808828239359e-04	0.000000000000000000000000000000e+00
-4.902764799950934502703603357077e+03	-1.704120842396263091605285167063e-04	-2.935209148954976538480055037184e-04	0.000000000000000000000000000000e+00
-4.902664799950934138905722647905e+03	-1.706014428971093293760374898227e-04	-2.937195162871992018538414015438e-04	0.000000000000000000000000000000e+00
-4.902564799950933775107841938734e+03	-1.707905625348238266500433546469e-04	-2.939157984866947403122805493325e-04	0.000000000000000000000000000000e+00
-4.902464799950933411309961229563e+03	-1.709794464473766842978891267180e-04	-2.941097572723252225740386833763e-04	0.000000000000000000000000000000e+00
-4.902364799950933047512080520391e+03	-1.711680979418710288244426243054e-04	-2.943013884518441095755614256291e-04	0.000000000000000000000000000000e+00
-4.902264799950932683714199811220e+03	-1.713565203378092751448219521748e-04	-2.944906878625063828373853436204e-04	0.000000000000000000000000000000e+00
-4.902164799950932319916319102049e+03	-1.715447169669959549646864882533e-04	-2.946776513711569069411955190674e-04	0.000000000000000000000000000000e+00
-4.902064799950931956118438392878e+03	-1.717326911734399759543873154044e-04	-2.948622748743183583260141222837e-04	0.000000000000000000000000000000e+00
-4.901964799950931592320557683706e+03	-1.719204463132566098725745318276e-04	-2.950445542982786661934113681127e-04	0.000000000000000000000000000000e+00
-4.901864799950931228522676974535e+03	-1.721079857545691825342071279437e-04	-2.952244855991779113116302291075e-04	0.000000000000000000000000000000e+00
-4.901764799950930864724796265364e+03	-1.722953128774102758875852448028e-04	-2.954020647630948453489507787850e-04	0.000000000000000000000000000000e+00
-4.901664799950930500926915556192e+03	-1.724824310736226048307306868423e-04	-2.955772878061328138958596678521e-04	0.000000000000000000000000000000e+00
-4.901564799950930137129034847021e+03	-1.726693437467596229772243132672e-04	-2.957501507745051915962419819550e-04	0.000000000000000000000000000000e+00
-4.901464799950929773331154137850e+03	-1.728560543119855863209571866790e-04	-2.959206497446203835977041052274e-04	0.000000000000000000000000000000e+00
-4.901364799950929409533273428679e+03	-1.730425661959754542705558488791e-04	-2.960887808231662849008103410853e-04	0.000000000000000000000000000000e+00
-4.901264799950929045735392719507e+03	-1.732288828368143027928299781948e-04	-2.962545401471941976072332902703e-04	0.000000000000000000000000000000e+00
-4.901164799950928681937512010336e+03	-1.734150076838964394006226132916e-04	-2.964179238842023144870352346913e-04	0.000000000000000000000000000000e+00
-4.901064799950928318139631301165e+03	-1.736009441978241386699000070593e-04	-2.965789282322187146549719027888e-04	0.000000000000000000000000000000e+00
-4.900964799950927954341750591993e+03	-1.737866958503061067062983591214e-04	-2.967375494198838171457099921469e-04	0.000000000000000000000000000000e+00
-4.900864799950927590543869882822e+03	-1.739722661240554577206929298683e-04	-2.968937837065321839677412008029e-04	0.000000000000000000000000000000e+00
-4.900764799950927226745989173651e+03	-1.741576585126875008693869695264e-04	-2.970476273822739978966445129061e-04	0.000000000000000000000000000000e+00
-4.900664799950926862948108464479e+03	-1.743428765206170392033230287510e-04	-2.971990767680761065874794901731e-04	0.000000000000000000000000000000e+00
-4.900564799950926499150227755308e+03	-1.745279236629554246718054599796e-04	-2.973481282158423077456588234924e-04	0.000000000000000000000000000000e+00
-4.900464799950926135352347046137e+03	-1.747128034654072878655711731355e-04	-2.974947781084930921967346417745e-04	0.000000000000000000000000000000e+00
-4.900364799950925771554466336966e+03	-1.748975194641668340789913971278e-04	-2.976390228600452785359675722532e-04	0.000000000000000000000000000000e+00
-4.900264799950925407756585627794e+03	-1.750820752058138954267846321144e-04	-2.977808589156906719959405638321e-04	0.000000000000000000000000000000e+00
-4.900164799950925043958704918623e+03	-1.752664742472096034899692318376e-04	-2.979202827518743980535209647798e-04	0.000000000000000000000000000000e+00
-4.900064799950924680160824209452e+03	-1.754507201553917367011642403085e-04	-2.980572908763726939357363576732e-04	0.000000000000000000000000000000e+00
-4.899964799950924316362943500280e+03	-1.756348165074697695742927949780e-04	-2.981918798283702122346727758639e-04	0.000000000000000000000000000000e+00
-4.899864799950923952565062791109e+03	-1.758187668905195966736337842562e-04	-2.983240461785367824212866771916e-04	0.000000000000000000000000000000e+00
-4.899764799950923588767182081938e+03	-1.760025749014778229020045108300e-04	-2.984537865291034134176961778451e-04	0.000000000000000000000000000000e+00
-4.899664799950923224969301372766e+03	-1.761862441470359182636717942927e-04	-2.985810975139382961694722862234e-04	0.000000000000000000000000000000e+00
-4.899564799950922861171420663595e+03	-1.763697782435339118413397674345e-04	-2.987059757986216135955404027413e-04	0.000000000000000000000000000000e+00
-4.899464799950922497373539954424e+03	-1.765531808168538147225945511565e-04	-2.988284180805204047481904439110e-04	0.000000000000000000000000000000e+00
-4.899364799950922133575659245253e+03	-1.767364555023126905606428715956e-04	-2.989484210888624531911317294686e-04	0.000000000000000000000000000000e+00
-4.899264799950921769777778536081e+03	-1.769196059445555363996704922869e-04	-2.990659815848099043270047481258e-04	0.000000000000000000000000000000e+00
-4.899164799950921405979897826910e+03	-1.771026357974476756092230278483e-04	-2.991810963615322322035894320180e-04	0.000000000000000000000000000000e+00
-4.899064799950921042182017117739e+03	-1.772855487239669610832065727024e-04	-2.992937622442786642189271884007e-04	0.000000000000000000000000000000e+00
-4.898964799950920678384136408567e+03	-1.774683483960956802832908962841e-04	-2.994039760904501179354653128684e-04	0.000000000000000000000000000000e+00
-4.898864799950920314586255699396e+03	-1.776510384947120537064979561848e-04	-2.995117347896704873728979112713e-04	0.000000000000000000000000000000e+00
-4.898764799950919950788374990225e+03	-1.778336227094815436174102263323e-04	-2.996170352638576040403550759805e-04	0.000000000000000000000000000000e+00
-4.898664799950919586990494281054e+03	-1.780161047387478375197272795205e-04	-2.997198744672932763967454494747e-04	0.000000000000000000000000000000e+00
-4.898564799950919223192613571882e+03	-1.781984882894233979469533757367e-04	-2.998202493866931666807729151003e-04	0.000000000000000000000000000000e+00
-4.898464799950918859394732862711e+03	-1.783807770768799851480307383511e-04	-2.999181570412758545893239237046e-04	0.000000000000000000000000000000e+00
-4.898364799950918495596852153540e+03	-1.785629748248386376718865875546e-04	-3.000135944828314672749858260659e-04	0.000000000000000000000000000000e+00
-4.898264799950918131798971444368e+03	-1.787450852652594903216543009705e-04	-3.001065587957897672424789625722e-04	0.000000000000000000000000000000e+00
-4.898164799950917768001090735197e+03	-1.789271121382312397431885164778e-04	-3.001970470972875355136766373221e-04	0.000000000000000000000000000000e+00
-4.898064799950917404203210026026e+03	-1.791090591918604473832543622080e-04	-3.002850565372356295319733465732e-04	0.000000000000000000000000000000e+00
-4.897964799950917040405329316854e+03	-1.792909301821603274516847559283e-04	-3.003705842983851737049150187886e-04	0.000000000000000000000000000000e+00
-4.897864799950916676607448607683e+03	-1.794727288729395619885920165615e-04	-3.004536275963935331063947575814e-04	0.000000000000000000000000000000e+00
-4.897764799950916312809567898512e+03	-1.796544590356905196203846086789e-04	-3.005341836798894740272192205310e-04	0.000000000000000000000000000000e+00
-4.897664799950915949011687189341e+03	-1.798361244494774472107295748557e-04	-3.006122498305377824245887552479e-04	0.000000000000000000000000000000e+00
-4.897564799950915585213806480169e+03	-1.800177289008242549357002859622e-04	-3.006878233631035029008171655107e-04	0.000000000000000000000000000000e+00
-4.897464799950915221415925770998e+03	-1.801992761836020845184896943536e-04	-3.007609016255154187405307375514e-04	0.000000000000000000000000000000e+00
-4.897364799950914857618045061827e+03	-1.803807700989165522034718414091e-04	-3.008314819989288814265637750367e-04	0.000000000000000000000000000000e+00
-4.897264799950914493820164352655e+03	-1.805622144549948019948831801074e-04	-3.008995618977884233154196369497e-04	0.000000000000000000000000000000e+00
-4.897164799950914130022283643484e+03	-1.807436130670722065297978398135e-04	-3.009651387698895029509937870671e-04	0.000000000000000000000000000000e+00
-4.897064799950913766224402934313e+03	-1.809249697572788782157227061020e-04	-3.010282100964396540671019764090e-04	0.000000000000000000000000000000e+00
-4.896964799950913402426522225142e+03	-1.811062883545259093176493792043e-04	-3.010887733921192009091394314879e-04	0.000000000000000000000000000000e+00
-4.896864799950913038628641515970e+03	-1.812875726943913409945630110798e-04	-3.011468262051414314546537998041e-04	0.000000000000000000000000000000e+00
-4.896764799950912674830760806799e+03	-1.814688266190058070752993968355e-04	-3.012023661173120116923973554890e-04	0.000000000000000000000000000000e+00
-4.896664799950912311032880097628e+03	-1.816500539769380694141848175960e-04	-3.012553907440880204306188350216e-04	0.000000000000000000000000000000e+00
-4.896564799950911947234999388456e+03	-1.818312586230802279860241377207e-04	-3.013058977346361167436172845413e-04	0.000000000000000000000000000000e+00
-4.896464799950911583437118679285e+03	-1.820124444185326328254914685090e-04	-3.013538847718904905778614100598e-04	0.000000000000000000000000000000e+00
-4.896364799950911219639237970114e+03	-1.821936152304886062311406469405e-04	-3.013993495726099459963709392696e-04	0.000000000000000000000000000000e+00
-4.896264799950910855841357260942e+03	-1.823747749321189752340355294535e-04	-3.014422898874344423220117406004e-04	0.000000000000000000000000000000e+00
-4.896164799950910492043476551771e+03	-1.825559274024562517006742279335e-04	-3.014827035009412558100305723485e-04	0.000000000000000000000000000000e+00
-4.896064799950910128245595842600e+03	-1.827370765262785955954788486011e-04	-3.015205882317002197487432191281e-04	0.000000000000000000000000000000e+00
-4.895964799950909764447715133429e+03	-1.829182261939936698230679823496e-04	-3.015559419323285850894622583951e-04	0.000000000000000000000000000000e+00
-4.895864799950909400649834424257e+03	-1.830993803015220884947145130184e-04	-3.015887624895453931854472084950e-04	0.000000000000000000000000000000e+00
-4.895764799950909036851953715086e+03	-1.832805427501807296695318649782e-04	-3.016190478242248727488994397561e-04	0.000000000000000000000000000000e+00
-4.895664799950908673054073005915e+03	-1.834617174465658312552257536154e-04	-3.016467958914496741776312127570e-04	0.000000000000000000000000000000e+00
-4.895564799950908309256192296743e+03	-1.836429083024357616481941901654e-04	-3.016720046805631823098881039158e-04	0.000000000000000000000000000000e+00
-4.895464799950907945458311587572e+03	-1.838241192345937361635188622699e-04	-3.016946722152214497084110611524e-04	0.000000000000000000000000000000e+00
-4.895364799950907581660430878401e+03	-1.840053541647701268891418324714e-04	-3.017147965534443167928690954227e-04	0.000000000000000000000000000000e+00
-4.895264799950907217862550169230e+03	-1.841866170195046912248793002931e-04	-3.017323757876662067116402266009e-04	0.000000000000000000000000000000e+00
-4.895164799950906854064669460058e+03	-1.843679117300285293708922429445e-04	-3.017474080447861070619630652345e-04	0.000000000000000000000000000000e+00
-4.895064799950906490266788750887e+03	-1.845492422321457978706682467873e-04	-3.017598914862169552988935272708e-04	0.000000000000000000000000000000e+00
-4.894964799950906126468908041716e+03	-1.847306124661152876287317781134e-04	-3.017698243079344820431753060319e-04	0.000000000000000000000000000000e+00
-4.894864799950905762671027332544e+03	-1.849120263765317308778113325474e-04	-3.017772047405254580779154771619e-04	0.000000000000000000000000000000e+00
-4.894764799950905398873146623373e+03	-1.850934879122069726207350237601e-04	-3.017820310492352908239566122717e-04	0.000000000000000000000000000000e+00
-4.894664799950905035075265914202e+03	-1.852750010260507897066201143943e-04	-3.017843015340151329242712741063e-04	0.000000000000000000000000000000e+00
-4.894564799950904671277385205030e+03	-1.854565696749517370121168591268e-04	-3.017840145295681234666185233095e-04	0.000000000000000000000000000000e+00
-4.894464799950904307479504495859e+03	-1.856381978196575870468376656675e-04	-3.017811684053952497354400552609e-04	0.000000000000000000000000000000e+00
-4.894364799950903943681623786688e+03	-1.858198894246556882436233193445e-04	-3.017757615658405584424528456111e-04	0.000000000000000000000000000000e+00
-4.894264799950903579883743077517e+03	-1.860016484580530793033203984521e-04	-3.017677924501356622258296802386e-04	0.000000000000000000000000000000e+00
-4.894164799950903216085862368345e+03	-1.861834788914564680142871289092e-04	-3.017572595324437040482934424546e-04	0.000000000000000000000000000000e+00
-4.894064799950902852287981659174e+03	-1.863653846998519661264104296805e-04	-3.017441613219026168637992846300e-04	0.000000000000000000000000000000e+00
-4.893964799950902488490100950003e+03	-1.865473698614846344897427732334e-04	-3.017284963626680038134564298957e-04	0.000000000000000000000000000000e+00
-4.893864799950902124692220240831e+03	-1.867294383577379468779761095831e-04	-3.017102632339550426394947368891e-04	0.000000000000000000000000000000e+00
-4.893764799950901760894339531660e+03	-1.869115941730129285512640446854e-04	-3.016894605500800648385795188489e-04	0.000000000000000000000000000000e+00
-4.893664799950901397096458822489e+03	-1.870938412946072135038810824170e-04	-3.016660869605014842938228714075e-04	0.000000000000000000000000000000e+00
-4.893564799950901033298578113317e+03	-1.872761837125938848714473694557e-04	-3.016401411498597501248397634299e-04	0.000000000000000000000000000000e+00
-4.893464799950900669500697404146e+03	-1.874586254197002069179361916085e-04	-3.016116218380172995378041278514e-04	0.000000000000000000000000000000e+00
-4.893364799950900305702816694975e+03	-1.876411704111860859721383487653e-04	-3.015805277800973180531152184614e-04	0.000000000000000000000000000000e+00
-4.893264799950899941904935985804e+03	-1.878238226847224500489635934386e-04	-3.015468577665221744724122210357e-04	0.000000000000000000000000000000e+00
-4.893164799950899578107055276632e+03	-1.880065862402694116303075722030e-04	-3.015106106230510969040681246156e-04	0.000000000000000000000000000000e+00
-4.893064799950899214309174567461e+03	-1.881894650799542949206472064461e-04	-3.014717852108173608977059743097e-04	0.000000000000000000000000000000e+00
-4.892964799950898850511293858290e+03	-1.883724632079495546824188245694e-04	-3.014303804263647186371943842431e-04	0.000000000000000000000000000000e+00
-4.892864799950898486713413149118e+03	-1.885555846303503698107445485377e-04	-3.013863952016832318224481834790e-04	0.000000000000000000000000000000e+00
-4.892764799950898122915532439947e+03	-1.887388333550522911182673047037e-04	-3.013398285042445624501428191877e-04	0.000000000000000000000000000000e+00
-4.892664799950897759117651730776e+03	-1.889222133916286180694427132565e-04	-3.012906793370363962326907714129e-04	0.000000000000000000000000000000e+00
-4.892564799950897395319771021605e+03	-1.891057287512076399895594169820e-04	-3.012389467385965407565662221856e-04	0.000000000000000000000000000000e+00
-4.892464799950897031521890312433e+03	-1.892893834463497417484878493354e-04	-3.011846297830462646991089847859e-04	0.000000000000000000000000000000e+00
-4.892364799950896667724009603262e+03	-1.894731814909244010242117539633e-04	-3.011277275801228238936990688757e-04	0.000000000000000000000000000000e+00
-4.892264799950896303926128894091e+03	-1.896571268999869958309795192619e-04	-3.010682392752116621342794999805e-04	0.000000000000000000000000000000e+00
-4.892164799950895940128248184919e+03	-1.898412236896554494171296401106e-04	-3.010061640493776904080325262925e-04	0.000000000000000000000000000000e+00
-4.892064799950895576330367475748e+03	-1.900254758769868209528075553294e-04	-3.009415011193961866572954555465e-04	0.000000000000000000000000000000e+00
-4.891964799950895212532486766577e+03	-1.902098874798537606924109244488e-04	-3.008742497377828823898471277687e-04	0.000000000000000000000000000000e+00
-4.891864799950894848734606057405e+03	-1.903944625168207211915460952412e-04	-3.008044091928234529779995209964e-04	0.000000000000000000000000000000e+00
-4.891764799950894484936725348234e+03	-1.905792050070201685239845712516e-04	-3.007319788086023032262772414214e-04	0.000000000000000000000000000000e+00
-4.891664799950894121138844639063e+03	-1.907641189700286579733479186416e-04	-3.006569579450308650481193950554e-04	0.000000000000000000000000000000e+00
-4.891564799950893757340963929892e+03	-1.909492084257426386742495516557e-04	-3.005793459978751904111693438182e-04	0.000000000000000000000000000000e+00
-4.891464799950893393543083220720e+03	-1.911344773942543395685994545019e-04	-3.004991423987827853410437217718e-04	0.000000000000000000000000000000e+00
-4.891364799950893029745202511549e+03	-1.913199298957274385214744061301e-04	-3.004163466153090102442324571541e-04	0.000000000000000000000000000000e+00
-4.891264799950892665947321802378e+03	-1.915055699502726230167709564611e-04	-3.003309581509425586591521817326e-04	0.000000000000000000000000000000e+00
-4.891164799950892302149441093206e+03	-1.916914015778230424326411540648e-04	-3.002429765451306107465478945073e-04	0.000000000000000000000000000000e+00
-4.891064799950891938351560384035e+03	-1.918774287980096790017653374250e-04	-3.001524013733031194181566370105e-04	0.000000000000000000000000000000e+00
-4.890964799950891574553679674864e+03	-1.920636556300365561412990533796e-04	-3.000592322468964459440676773028e-04	0.000000000000000000000000000000e+00
-4.890864799950891210755798965693e+03	-1.922500860925558925727113512849e-04	-2.999634688133765076691050754931e-04	0.000000000000000000000000000000e+00
-4.890764799950890846957918256521e+03	-1.924367242035431751264601407669e-04	-2.998651107562611667876895094054e-04	0.000000000000000000000000000000e+00
-4.890664799950890483160037547350e+03	-1.926235739801720960213959887852e-04	-2.997641577951419143872879846668e-04	0.000000000000000000000000000000e+00
-4.890564799950890119362156838179e+03	-1.928106394386893546188943560082e-04	-2.996606096857050123907773020449e-04	0.000000000000000000000000000000e+00
-4.890464799950889755564276129007e+03	-1.929979245942895133870964574641e-04	-2.995544662197519307673954092053e-04	0.000000000000000000000000000000e+00
-4.890364799950889391766395419836e+03	-1.931854334609895286044983775398e-04	-2.994457272252192426426065097189e-04	0.000000000000000000000000000000e+00
-4.890264799950889027968514710665e+03	-1.933731700515034979039746820817e-04	-2.993343925661975978361195593891e-04	0.000000000000000000000000000000e+00
-4.890164799950888664170634001493e+03	-1.935611383771170283460416605692e-04	-2.992204621429503711392550169279e-04	0.000000000000000000000000000000e+00
-4.890064799950888300372753292322e+03	-1.937493424475617400173921289763e-04	-2.991039358919313890204649819538e-04	0.000000000000000000000000000000e+00
-4.889964799950887936574872583151e+03	-1.939377862708895527889957355328e-04	-2.989848137858021684398757145118e-04	0.000000000000000000000000000000e+00
-4.889864799950887572776991873980e+03	-1.941264738533470543893622028975e-04	-2.988630958334484509324180390166e-04	0.000000000000000000000000000000e+00
-4.889764799950887208979111164808e+03	-1.943154091992495432171528246812e-04	-2.987387820799960861696542568922e-04	0.000000000000000000000000000000e+00
-4.889664799950886845181230455637e+03	-1.945045963108553150992807712072e-04	-2.986118726068261565800843193585e-04	0.000000000000000000000000000000e+00
-4.889564799950886481383349746466e+03	-1.946940391882396247883596496209e-04	-2.984823675315896140784743817420e-04	0.000000000000000000000000000000e+00
-4.889464799950886117585469037294e+03	-1.948837418291687287753150004121e-04	-2.983502670082212120637732422068e-04	0.000000000000000000000000000000e+00
-4.889364799950885753787588328123e+03	-1.950737082289737654716699211122e-04	-2.982155712269526242653994163589e-04	0.000000000000000000000000000000e+00
-4.889264799950885389989707618952e+03	-1.952639423804247167069936264028e-04	-2.980782804143251299086592176479e-04	0.000000000000000000000000000000e+00
-4.889164799950885026191826909781e+03	-1.954544482736041794909698232630e-04	-2.979383948332014857285354736405e-04	0.000000000000000000000000000000e+00
-4.889064799950884662393946200609e+03	-1.956452298957811648805193982525e-04	-2.977959147827772016722813752665e-04	0.000000000000000000000000000000e+00
-4.888964799950884298596065491438e+03	-1.958362912312847613216515441081e-04	-2.976508405985911660807108347626e-04	0.000000000000000000000000000000e+00
-4.888864799950883934798184782267e+03	-1.960276362613779064115321348893e-04	-2.975031726525355119279681037625e-04	0.000000000000000000000000000000e+00
-4.888764799950883571000304073095e+03	-1.962192689641309147150632918866e-04	-2.973529113528649409602111486350e-04	0.000000000000000000000000000000e+00
-4.888664799950883207202423363924e+03	-1.964111933142951411067345102168e-04	-2.972000571442053973129915345197e-04	0.000000000000000000000000000000e+00
-4.888564799950882843404542654753e+03	-1.966034132831765085872022247315e-04	-2.970446105075618737668963209586e-04	0.000000000000000000000000000000e+00
-4.888464799950882479606661945581e+03	-1.967959328385090360998693759242e-04	-2.968865719603258385324295876018e-04	0.000000000000000000000000000000e+00
-4.888364799950882115808781236410e+03	-1.969887559443282850323020394256e-04	-2.967259420562816862529387229586e-04	0.000000000000000000000000000000e+00
-4.888264799950881752010900527239e+03	-1.971818865608448599277546797737e-04	-2.965627213856129179569975917730e-04	0.000000000000000000000000000000e+00
-4.888164799950881388213019818068e+03	-1.973753286443177736714238434956e-04	-2.963969105749072368086172168944e-04	0.000000000000000000000000000000e+00
-4.888064799950881024415139108896e+03	-1.975690861469279210969191007408e-04	-2.962285102871612643866960912220e-04	0.000000000000000000000000000000e+00
-4.887964799950880660617258399725e+03	-1.977631630166514170674624262247e-04	-2.960575212217844980229497497959e-04	0.000000000000000000000000000000e+00
-4.887864799950880296819377690554e+03	-1.979575631971329616621418923117e-04	-2.958839441146025634084282263103e-04	0.000000000000000000000000000000e+00
-4.887764799950879933021496981382e+03	-1.981522906275591782571110499589e-04	-2.957077797378599250989472668749e-04	0.000000000000000000000000000000e+00
-4.887664799950879569223616272211e+03	-1.983473492425320058168969339363e-04	-2.955290289002217296587815553721e-04	0.000000000000000000000000000000e+00
-4.887564799950879205425735563040e+03	-1.985427429719419285553821952206e-04	-2.953476924467752151234889446130e-04	0.000000000000000000000000000000e+00
-4.887464799950878841627854853868e+03	-1.987384757408413682271131062151e-04	-2.951637712590301988908880748141e-04	0.000000000000000000000000000000e+00
-4.887364799950878477829974144697e+03	-1.989345514693179679983903174190e-04	-2.949772662549191861412756221483e-04	0.000000000000000000000000000000e+00
-4.887264799950878114032093435526e+03	-1.991309740723679034234139262338e-04	-2.947881783887965566857969346160e-04	0.000000000000000000000000000000e+00
-4.887164799950877750234212726355e+03	-1.993277474597691663153742336334e-04	-2.945965086514371555036218008894e-04	0.000000000000000000000000000000e+00
-4.887064799950877386436332017183e+03	-1.995248755359549299327054372455e-04	-2.944022580700343411780339764050e-04	0.000000000000000000000000000000e+00
-4.886964799950877022638451308012e+03	-1.997223621998868599552307001588e-04	-2.942054277081972211808913453268e-04	0.000000000000000000000000000000e+00
-4.886864799950876658840570598841e+03	-1.999202113449284525653615318674e-04	-2.940060186659471824256739669323e-04	0.000000000000000000000000000000e+00
-4.886764799950876295042689889669e+03	-2.001184268587183183191885449403e-04	-2.938040320797139881396631277966e-04	0.000000000000000000000000000000e+00
-4.886664799950875931244809180498e+03	-2.003170126230436286478980845160e-04	-2.935994691223308989541651570221e-04	0.000000000000000000000000000000e+00
-4.886564799950875567446928471327e+03	-2.005159725137134539389716092472e-04	-2.933923310030293061037576229921e-04	0.000000000000000000000000000000e+00
-4.886464799950875203649047762156e+03	-2.007153104004321558274936965205e-04	-2.931826189674327141042320388209e-04	0.000000000000000000000000000000e+00
-4.886364799950874839851167052984e+03	-2.009150301466728608026229840888e-04	-2.929703342975499644890158279509e-04	0.000000000000000000000000000000e+00
-4.886264799950874476053286343813e+03	-2.011151356095508796039544874290e-04	-2.927554783117678090242907984475e-04	0.000000000000000000000000000000e+00
-4.886164799950874112255405634642e+03	-2.013156306396971537229362292365e-04	-2.925380523648427781926995017159e-04	0.000000000000000000000000000000e+00
-4.886064799950873748457524925470e+03	-2.015165190811318645346117417461e-04	-2.923180578478925075759653484653e-04	0.000000000000000000000000000000e+00
-4.885964799950873384659644216299e+03	-2.017178047711378797990366962267e-04	-2.920954961883862510858833605454e-04	0.000000000000000000000000000000e+00
-4.885864799950873020861763507128e+03	-2.019194915401344441081843417152e-04	-2.918703688501348520942246800303e-04	0.000000000000000000000000000000e+00
-4.885764799950872657063882797956e+03	-2.021215832115507609126336951988e-04	-2.916426773332797387806858413484e-04	0.000000000000000000000000000000e+00
-4.885664799950872293266002088785e+03	-2.023240836016996558634206682115e-04	-2.914124231742818110606207948621e-04	0.000000000000000000000000000000e+00
-4.885564799950871929468121379614e+03	-2.025269965196513214690521298422e-04	-2.911796079459090806802745721171e-04	0.000000000000000000000000000000e+00
-4.885464799950871565670240670443e+03	-2.027303257671070888575742818816e-04	-2.909442332572239318412565811656e-04	0.000000000000000000000000000000e+00
-4.885364799950871201872359961271e+03	-2.029340751382732537487496582429e-04	-2.907063007535697313037104105859e-04	0.000000000000000000000000000000e+00
-4.885264799950870838074479252100e+03	-2.031382484197350108464513729345e-04	-2.904658121165565711277456451000e-04	0.000000000000000000000000000000e+00
-4.885164799950870474276598542929e+03	-2.033428493903302798108401194810e-04	-2.902227690640464693137834384373e-04	0.000000000000000000000000000000e+00
-4.885064799950870110478717833757e+03	-2.035478818210238293861386038586e-04	-2.899771733501380283418158434472e-04	0.000000000000000000000000000000e+00
-4.884964799950869746680837124586e+03	-2.037533494747812660031344167422e-04	-2.897290267651501179287099052573e-04	0.000000000000000000000000000000e+00
-4.884864799950869382882956415415e+03	-2.039592561064432121170630907159e-04	-2.894783311356051241046427602299e-04	0.000000000000000000000000000000e+00
-4.884764799950869019085075706244e+03	-2.041656054625995116505454696210e-04	-2.892250883242113851379073707903e-04	0.000000000000000000000000000000e+00
-4.884664799950868655287194997072e+03	-2.043724012814634625415793900416e-04	-2.889693002298451395687406417778e-04	0.000000000000000000000000000000e+00
-4.884564799950868291489314287901e+03	-2.045796472927462661319658598913e-04	-2.887109687875314984611962998429e-04	0.000000000000000000000000000000e+00
-4.884464799950867927691433578730e+03	-2.047873472175313952405723005867e-04	-2.884500959684250381842574029179e-04	0.000000000000000000000000000000e+00
-4.884364799950867563893552869558e+03	-2.049955047681491248669216620470e-04	-2.881866837797896342514281098346e-04	0.000000000000000000000000000000e+00
-4.884264799950867200095672160387e+03	-2.052041236480511171048901619685e-04	-2.879207342649774820086960858134e-04	0.000000000000000000000000000000e+00
-4.884164799950866836297791451216e+03	-2.054132075516851144766222736493e-04	-2.876522495034076836416259137508e-04	0.000000000000000000000000000000e+00
-4.884064799950866472499910742044e+03	-2.056227601643697958967715866407e-04	-2.873812316105439136106058928277e-04	0.000000000000000000000000000000e+00
-4.883964799950866108702030032873e+03	-2.058327851621695784266330431223e-04	-2.871076827378715961951172186417e-04	0.000000000000000000000000000000e+00
-4.883864799950865744904149323702e+03	-2.060432862117695816586010471028e-04	-2.868316050728743783065910477603e-04	0.000000000000000000000000000000e+00
-4.883764799950865381106268614531e+03	-2.062542669703507005208448221723e-04	-2.865530008390098433597448224219e-04	0.000000000000000000000000000000e+00
-4.883664799950865017308387905359e+03	-2.064657310854648678173639542166e-04	-2.862718722956845746226151039338e-04	0.000000000000000000000000000000e+00
-4.883564799950864653510507196188e+03	-2.066776821949102083478266855820e-04	-2.859882217382287306756127875929e-04	0.000000000000000000000000000000e+00
-4.883464799950864289712626487017e+03	-2.068901239266064911830056427533e-04	-2.857020514978696992987317049284e-04	0.000000000000000000000000000000e+00
-4.883364799950863925914745777845e+03	-2.071030598984706361503221883069e-04	-2.854133639417051008374537346413e-04	0.000000000000000000000000000000e+00
-4.883264799950863562116865068674e+03	-2.073164937182923016345537092775e-04	-2.851221614726753578877849193418e-04	0.000000000000000000000000000000e+00
-4.883164799950863198318984359503e+03	-2.075304289836095807987581540743e-04	-2.848284465295353976195535938842e-04	0.000000000000000000000000000000e+00
-4.883064799950862834521103650331e+03	-2.077448692815849417506873786365e-04	-2.845322215868255951581877738477e-04	0.000000000000000000000000000000e+00
-4.882964799950862470723222941160e+03	-2.079598181888810863940375561754e-04	-2.842334891548423374957321740908e-04	0.000000000000000000000000000000e+00
-4.882864799950862106925342231989e+03	-2.081752792715371345403513325678e-04	-2.839322517796076658300186146278e-04	0.000000000000000000000000000000e+00
-4.882764799950861743127461522818e+03	-2.083912560848448080209199817503e-04	-2.836285120428383758027501837518e-04	0.000000000000000000000000000000e+00
-4.882664799950861379329580813646e+03	-2.086077521732247774290114339379e-04	-2.833222725619143587960646613055e-04	0.000000000000000000000000000000e+00
-4.882564799950861015531700104475e+03	-2.088247710701031714924241766695e-04	-2.830135359898462927077944506493e-04	0.000000000000000000000000000000e+00
-4.882464799950860651733819395304e+03	-2.090423162977881948662584044030e-04	-2.827023050152428990458575164268e-04	0.000000000000000000000000000000e+00
-4.882364799950860287935938686132e+03	-2.092603913673468814509587287986e-04	-2.823885823622770074002585882766e-04	0.000000000000000000000000000000e+00
-4.882264799950859924138057976961e+03	-2.094789997784820645507913861039e-04	-2.820723707906515657049817402680e-04	0.000000000000000000000000000000e+00
-4.882164799950859560340177267790e+03	-2.096981450194093199272671323996e-04	-2.817536730955644578774932362819e-04	0.000000000000000000000000000000e+00
-4.882064799950859196542296558619e+03	-2.099178305667342612182701966361e-04	-2.814324921076730504077012540165e-04	0.000000000000000000000000000000e+00
-4.881964799950858832744415849447e+03	-2.101380598853298895672958579439e-04	-2.811088306930577631649603720376e-04	0.000000000000000000000000000000e+00
-4.881864799950858468946535140276e+03	-2.103588364282140245678509593574e-04	-2.807826917531852065242070626283e-04	0.000000000000000000000000000000e+00
-4.881764799950858105148654431105e+03	-2.105801636364270604685061671901e-04	-2.804540782248706137606830690601e-04	0.000000000000000000000000000000e+00
-4.881664799950857741350773721933e+03	-2.108020449389097494830025425472e-04	-2.801229930802392976627035459103e-04	0.000000000000000000000000000000e+00
-4.881564799950857377552893012762e+03	-2.110244837523811748357382978014e-04	-2.797894393266879987242079508292e-04	0.000000000000000000000000000000e+00
-4.881464799950857013755012303591e+03	-2.112474834812169406476900501701e-04	-2.794534200068450949250298265270e-04	0.000000000000000000000000000000e+00
-4.881364799950856649957131594419e+03	-2.114710475173274702425513238424e-04	-2.791149381985303236201889642842e-04	0.000000000000000000000000000000e+00
-4.881264799950856286159250885248e+03	-2.116951792400364941882512370697e-04	-2.787739970147139071179887004348e-04	0.000000000000000000000000000000e+00
-4.881164799950855922361370176077e+03	-2.119198820159597822839619984947e-04	-2.784305996034748651064838487201e-04	0.000000000000000000000000000000e+00
-4.881064799950855558563489466906e+03	-2.121451591988839026521607156184e-04	-2.780847491479587307687537656165e-04	0.000000000000000000000000000000e+00
-4.880964799950855194765608757734e+03	-2.123710141296453060913429489176e-04	-2.777364488663346705869805486344e-04	0.000000000000000000000000000000e+00
-4.880864799950854830967728048563e+03	-2.125974501360094917438992023762e-04	-2.773857020117518452050064947656e-04	0.000000000000000000000000000000e+00
-4.880764799950854467169847339392e+03	-2.128244705325504438145345353917e-04	-2.770325118722952281898053161768e-04	0.000000000000000000000000000000e+00
-4.880664799950854103371966630220e+03	-2.130520786205302038139597353705e-04	-2.766768817709404490109981189505e-04	0.000000000000000000000000000000e+00
-4.880564799950853739574085921049e+03	-2.132802776877786054329083631487e-04	-2.763188150655085276001521332745e-04	0.000000000000000000000000000000e+00
-4.880464799950853375776205211878e+03	-2.135090710085733346768055440634e-04	-2.759583151486193078674724610266e-04	0.000000000000000000000000000000e+00
-4.880364799950853011978324502707e+03	-2.137384618435200171054910711632e-04	-2.755953854476448370083851990842e-04	0.000000000000000000000000000000e+00
-4.880264799950852648180443793535e+03	-2.139684534394326303335942540684e-04	-2.752300294246616063978394528533e-04	0.000000000000000000000000000000e+00
-4.880164799950852284382563084364e+03	-2.141990490292139978460717042452e-04	-2.748622505764024130138489798725e-04	0.000000000000000000000000000000e+00
-4.880064799950851920584682375193e+03	-2.144302518317366893895598023434e-04	-2.744920524342074619195130935623e-04	0.000000000000000000000000000000e+00
-4.879964799950851556786801666021e+03	-2.146620650517238942586728533968e-04	-2.741194385639748182237340756728e-04	0.000000000000000000000000000000e+00
-4.879864799950851192988920956850e+03	-2.148944918796307011581159240876e-04	-2.737444125661101543105224731534e-04	0.000000000000000000000000000000e+00
-4.879764799950850829191040247679e+03	-2.151275354915254593799606164239e-04	-2.733669780754760633874334008198e-04	0.000000000000000000000000000000e+00
-4.879664799950850465393159538507e+03	-2.153611990489714110314639627930e-04	-2.729871387613404514621562313437e-04	0.000000000000000000000000000000e+00
-4.879564799950850101595278829336e+03	-2.155954856989085672083761302531e-04	-2.726048983273243330079094182139e-04	0.000000000000000000000000000000e+00
-4.879464799950849737797398120165e+03	-2.158303985735357467985739976513e-04	-2.722202605113491387378577002210e-04	0.000000000000000000000000000000e+00
-4.879364799950849373999517410994e+03	-2.160659407901928863362378541169e-04	-2.718332290855831018076826932628e-04	0.000000000000000000000000000000e+00
-4.879264799950849010201636701822e+03	-2.163021154512435938015169067938e-04	-2.714438078563872645473931122240e-04	0.000000000000000000000000000000e+00
-4.879164799950848646403755992651e+03	-2.165389256439578650505206613985e-04	-2.710520006642606720415056287266e-04	0.000000000000000000000000000000e+00
-4.879064799950848282605875283480e+03	-2.167763744403950984009077362913e-04	-2.706578113837849151879222375783e-04	0.000000000000000000000000000000e+00
-4.878964799950847918807994574308e+03	-2.170144648972872989528548615112e-04	-2.702612439235681858658300047438e-04	0.000000000000000000000000000000e+00
-4.878864799950847555010113865137e+03	-2.172532000559226081706776234626e-04	-2.698623022261884105317542026370e-04	0.000000000000000000000000000000e+00
-4.878764799950847191212233155966e+03	-2.174925829420289418846684581510e-04	-2.694609902681358959246338269367e-04	0.000000000000000000000000000000e+00
-4.878664799950846827414352446795e+03	-2.177326165656579806586407022095e-04	-2.690573120597554868799194949247e-04	0.000000000000000000000000000000e+00
-4.878564799950846463616471737623e+03	-2.179733039210693769979071410248e-04	-2.686512716451877483617161068707e-04	0.000000000000000000000000000000e+00
-4.878464799950846099818591028452e+03	-2.182146479866152065027473661019e-04	-2.682428731023096596039478889395e-04	0.000000000000000000000000000000e+00
-4.878364799950845736020710319281e+03	-2.184566517246247171774725659432e-04	-2.678321205426747661504371933461e-04	0.000000000000000000000000000000e+00
-4.878264799950845372222829610109e+03	-2.186993180812891871597075654776e-04	-2.674190181114524645332453101076e-04	0.000000000000000000000000000000e+00
-4.878164799950845008424948900938e+03	-2.189426499865472974457047961039e-04	-2.670035699873669074802529088686e-04	0.000000000000000000000000000000e+00
-4.878064799950844644627068191767e+03	-2.191866503539705317207125778722e-04	-2.665857803826349875508938680468e-04	0.000000000000000000000000000000e+00
-4.877964799950844280829187482595e+03	-2.194313220806489285550494594546e-04	-2.661656535429039413011287340538e-04	0.000000000000000000000000000000e+00
-4.877864799950843917031306773424e+03	-2.196766680470771317557759916284e-04	-2.657431937471881402967888163857e-04	0.000000000000000000000000000000e+00
-4.877764799950843553233426064253e+03	-2.199226911170406846638553099993e-04	-2.653184053078052316056167914127e-04	0.000000000000000000000000000000e+00
-4.877664799950843189435545355082e+03	-2.201693941375025955018568390997e-04	-2.648912925703118446084383119654e-04	0.000000000000000000000000000000e+00
-4.877564799950842825637664645910e+03	-2.204167799384901466671488057258e-04	-2.644618599134383220283783799687e-04	0.000000000000000000000000000000e+00
-4.877464799950842461839783936739e+03	-2.206648513329820563907968100636e-04	-2.640301117490232341196432219732e-04	0.000000000000000000000000000000e+00
-4.877364799950842098041903227568e+03	-2.209136111167958843419512060535e-04	-2.635960525219468628642383034588e-04	0.000000000000000000000000000000e+00
-4.877264799950841734244022518396e+03	-2.211630620684756811777232909932e-04	-2.631596867100643066979259732108e-04	0.000000000000000000000000000000e+00
-4.877164799950841370446141809225e+03	-2.214132069491800175638218650676e-04	-2.627210188241378805047709921183e-04	0.000000000000000000000000000000e+00
-4.877064799950841006648261100054e+03	-2.216640485025702029305699758410e-04	-2.622800534077687566701653221202e-04	0.000000000000000000000000000000e+00
-4.876964799950840642850380390882e+03	-2.219155894546988565946277205398e-04	-2.618367950373282808732011694985e-04	0.000000000000000000000000000000e+00
-4.876864799950840279052499681711e+03	-2.221678325138987770363124818473e-04	-2.613912483218883120970887912193e-04	0.000000000000000000000000000000e+00
-4.876764799950839915254618972540e+03	-2.224207803706720822274622850756e-04	-2.609434179031511289587053070704e-04	0.000000000000000000000000000000e+00
-4.876664799950839551456738263369e+03	-2.226744356975796752199509009884e-04	-2.604933084553787397269486447726e-04	0.000000000000000000000000000000e+00
-4.876564799950839187658857554197e+03	-2.229288011491310078898003821379e-04	-2.600409246853213791894621209622e-04	0.000000000000000000000000000000e+00
-4.876464799950838823860976845026e+03	-2.231838793616740886267824084399e-04	-2.595862713321455718384900279716e-04	0.000000000000000000000000000000e+00
-4.876364799950838460063096135855e+03	-2.234396729532858965998343148129e-04	-2.591293531673614903253211050327e-04	0.000000000000000000000000000000e+00
-4.876264799950838096265215426683e+03	-2.236961845236631212831268644692e-04	-2.586701749947497176035371424518e-04	0.000000000000000000000000000000e+00
-4.876164799950837732467334717512e+03	-2.239534166540130646124578950307e-04	-2.582087416502873043408494702078e-04	0.000000000000000000000000000000e+00
-4.876064799950837368669454008341e+03	-2.242113719069450310326235831226e-04	-2.577450580020732842298492037969e-04	0.000000000000000000000000000000e+00
-4.875964799950837004871573299170e+03	-2.244700528263619343852242060677e-04	-2.572791289502535929875626230512e-04	0.000000000000000000000000000000e+00
-4.875864799950836641073692589998e+03	-2.247294619373522300571216492315e-04	-2.568109594269452826235944353783e-04	0.000000000000000000000000000000e+00
-4.875764799950836277275811880827e+03	-2.249896017460822537047115954323e-04	-2.563405543961601936071847962495e-04	0.000000000000000000000000000000e+00
-4.875664799950835913477931171656e+03	-2.252504747396888310287388357267e-04	-2.558679188537279765129628383846e-04	0.000000000000000000000000000000e+00
-4.875564799950835549680050462484e+03	-2.255120833861721585996557015719e-04	-2.553930578272184631453967096348e-04	0.000000000000000000000000000000e+00
-4.875464799950835185882169753313e+03	-2.257744301342891725739581154642e-04	-2.549159763758634955621573681128e-04	0.000000000000000000000000000000e+00
-4.875364799950834822084289044142e+03	-2.260375174134471071459018265415e-04	-2.544366795904781587862875102957e-04	0.000000000000000000000000000000e+00
-4.875264799950834458286408334970e+03	-2.263013476335974866800876403872e-04	-2.539551725933812545768497592746e-04	0.000000000000000000000000000000e+00
-4.875164799950834094488527625799e+03	-2.265659231851303346844811459349e-04	-2.534714605383153415187058588032e-04	0.000000000000000000000000000000e+00
-4.875064799950833730690646916628e+03	-2.268312464387689519895729972632e-04	-2.529855486103660703808837517670e-04	0.000000000000000000000000000000e+00
-4.874964799950833366892766207457e+03	-2.270973197454647491376478196656e-04	-2.524974420258809773738584159020e-04	0.000000000000000000000000000000e+00
-4.874864799950833003094885498285e+03	-2.273641454362927021883022948856e-04	-2.520071460323875726754205839342e-04	0.000000000000000000000000000000e+00
-4.874764799950832639297004789114e+03	-2.276317258223469982593434313145e-04	-2.515146659085108326453505966924e-04	0.000000000000000000000000000000e+00
-4.874664799950832275499124079943e+03	-2.279000631946370876435015162542e-04	-2.510200069638903125693318862943e-04	0.000000000000000000000000000000e+00
-4.874564799950831911701243370771e+03	-2.281691598239840340807405016932e-04	-2.505231745390962836209092223783e-04	0.000000000000000000000000000000e+00
-4.874464799950831547903362661600e+03	-2.284390179609173800266003206971e-04	-2.500241740055455987729038369594e-04	0.000000000000000000000000000000e+00
-4.874364799950831184105481952429e+03	-2.287096398355721474458107644878e-04	-2.495230107654167455571991851571e-04	0.000000000000000000000000000000e+00
-4.874264799950830820307601243258e+03	-2.289810276575864078120459144117e-04	-2.490196902515644651436577117209e-04	0.000000000000000000000000000000e+00
-4.874164799950830456509720534086e+03	-2.292531836159991231582216952845e-04	-2.485142179274337208977341262539e-04	0.000000000000000000000000000000e+00
-4.874064799950830092711839824915e+03	-2.295261098791483665975537986625e-04	-2.480065992869728537864593143070e-04	0.000000000000000000000000000000e+00
-4.873964799950829728913959115744e+03	-2.297998085945699223153759760407e-04	-2.474968398545465751540983756485e-04	0.000000000000000000000000000000e+00
-4.873864799950829365116078406572e+03	-2.300742818888962379266643898390e-04	-2.469849451848479837158534255792e-04	0.000000000000000000000000000000e+00
-4.873764799950829001318197697401e+03	-2.303495318677558647245395828662e-04	-2.464709208628101488706974020459e-04	0.000000000000000000000000000000e+00
-4.873664799950828637520316988230e+03	-2.306255606156730605590943206096e-04	-2.459547725035172603333388785529e-04	0.000000000000000000000000000000e+00
-4.873564799950828273722436279058e+03	-2.309023701959680432375249248267e-04	-2.454365057521147477741230158443e-04	0.000000000000000000000000000000e+00
-4.873464799950827909924555569887e+03	-2.311799626506573794495341678257e-04	-2.449161262837194004589325135868e-04	0.000000000000000000000000000000e+00
-4.873364799950827546126674860716e+03	-2.314583400003549700039290337727e-04	-2.443936398033282942666988279967e-04	0.000000000000000000000000000000e+00
-4.873264799950827182328794151545e+03	-2.317375042441732790107072892383e-04	-2.438690520457277187069133894681e-04	0.000000000000000000000000000000e+00
-4.873164799950826818530913442373e+03	-2.320174573596250238490673600822e-04	-2.433423687754010197349663346955e-04	0.000000000000000000000000000000e+00
-4.873064799950826454733032733202e+03	-2.322982013025252717112328904037e-04	-2.428135957864362528321050538338e-04	0.000000000000000000000000000000e+00
-4.872964799950826090935152024031e+03	-2.325797380068938885119833592796e-04	-2.422827389024329687236547492546e-04	0.000000000000000000000000000000e+00
-4.872864799950825727137271314859e+03	-2.328620693848583943739993795674e-04	-2.417498039764086196264786243759e-04	0.000000000000000000000000000000e+00
-4.872764799950825363339390605688e+03	-2.331451973265573341092399273222e-04	-2.412147968907043420801888933269e-04	0.000000000000000000000000000000e+00
-4.872664799950824999541509896517e+03	-2.334291237000438374356997561776e-04	-2.406777235568900079418913628970e-04	0.000000000000000000000000000000e+00
-4.872564799950824635743629187346e+03	-2.337138503511897755053616787535e-04	-2.401385899156690314354412052467e-04	0.000000000000000000000000000000e+00
-4.872464799950824271945748478174e+03	-2.339993791035902969029092179909e-04	-2.395974019367822275237978058016e-04	0.000000000000000000000000000000e+00
-4.872364799950823908147867769003e+03	-2.342857117584687160101453162753e-04	-2.390541656189114534409451140462e-04	0.000000000000000000000000000000e+00
-4.872264799950823544349987059832e+03	-2.345728500945817808411714144867e-04	-2.385088869895823828620740059137e-04	0.000000000000000000000000000000e+00
-4.872164799950823180552106350660e+03	-2.348607958681255642938157102151e-04	-2.379615721050669277080585883866e-04	0.000000000000000000000000000000e+00
-4.872064799950822816754225641489e+03	-2.351495508126415451364416009383e-04	-2.374122270502850094286290127954e-04	0.000000000000000000000000000000e+00
-4.871964799950822452956344932318e+03	-2.354391166389232039907880578156e-04	-2.368608579387057881844580453645e-04	0.000000000000000000000000000000e+00
-4.871864799950822089158464223146e+03	-2.357294950349231072057876179571e-04	-2.363074709122482957180527707308e-04	0.000000000000000000000000000000e+00
-4.871764799950821725360583513975e+03	-2.360206876656603159920361223456e-04	-2.357520721411815803336686769853e-04	0.000000000000000000000000000000e+00
-4.871664799950821361562702804804e+03	-2.363126961731282563421857600972e-04	-2.351946678240242284609745615498e-04	0.000000000000000000000000000000e+00
-4.871564799950820997764822095633e+03	-2.366055221762031039473700433362e-04	-2.346352641874433441176311943011e-04	0.000000000000000000000000000000e+00
-4.871464799950820633966941386461e+03	-2.368991672705524943742805277225e-04	-2.340738674861530133758380500808e-04	0.000000000000000000000000000000e+00
-4.871364799950820270169060677290e+03	-2.371936330285446940281668393169e-04	-2.335104840028122267277937984531e-04	0.000000000000000000000000000000e+00
-4.871264799950819906371179968119e+03	-2.374889209991582590068143199247e-04	-2.329451200479221780349076142969e-04	0.000000000000000000000000000000e+00
-4.871164799950819542573299258947e+03	-2.377850327078921547404449787777e-04	-2.323777819597230755860328699214e-04	0.000000000000000000000000000000e+00
-4.871064799950819178775418549776e+03	-2.380819696566762279973245020059e-04	-2.318084761040903568445059601544e-04	0.000000000000000000000000000000e+00
-4.870964799950818814977537840605e+03	-2.383797333237821667803468805857e-04	-2.312372088744304695143161332282e-04	0.000000000000000000000000000000e+00
-4.870864799950818451179657131433e+03	-2.386783251637349481145966567652e-04	-2.306639866915760020849718303637e-04	0.000000000000000000000000000000e+00
-4.870764799950818087381776422262e+03	-2.389777466072247195157801646914e-04	-2.300888160036802451702264704636e-04	0.000000000000000000000000000000e+00
-4.870664799950817723583895713091e+03	-2.392779990610191141395257652391e-04	-2.295117032861113733760438648801e-04	0.000000000000000000000000000000e+00
-4.870564799950817359786015003920e+03	-2.395790839078760538216616993168e-04	-2.289326550413459495422058287417e-04	0.000000000000000000000000000000e+00
-4.870464799950816995988134294748e+03	-2.398810025064569315892543110991e-04	-2.283516777988619410929421738032e-04	0.000000000000000000000000000000e+00
-4.870364799950816632190253585577e+03	-2.401837561912404175878954504242e-04	-2.277687781150312484965830828187e-04	0.000000000000000000000000000000e+00
-4.870264799950816268392372876406e+03	-2.404873462724365631645873087052e-04	-2.271839625730116103089623047495e-04	0.000000000000000000000000000000e+00
-4.870164799950815904594492167234e+03	-2.407917740359014741567678097312e-04	-2.265972377826380474308970436326e-04	0.000000000000000000000000000000e+00
-4.870064799950815540796611458063e+03	-2.410970407430523907571506825320e-04	-2.260086103803137381595272925594e-04	0.000000000000000000000000000000e+00
-4.869964799950815176998730748892e+03	-2.414031476307833094796517769964e-04	-2.254180870289004595587861734529e-04	0.000000000000000000000000000000e+00
-4.869864799950814813200850039721e+03	-2.417100959113809845960757494154e-04	-2.248256744176083512035124734041e-04	0.000000000000000000000000000000e+00
-4.869764799950814449402969330549e+03	-2.420178867724415258839976150540e-04	-2.242313792618853265578571232197e-04	0.000000000000000000000000000000e+00
-4.869664799950814085605088621378e+03	-2.423265213767873487403503585114e-04	-2.236352083033058609374404968051e-04	0.000000000000000000000000000000e+00
-4.869564799950813721807207912207e+03	-2.426360008623846935011530989712e-04	-2.230371683094592644754777799321e-04	0.000000000000000000000000000000e+00
-4.869464799950813358009327203035e+03	-2.429463263422615784421082496536e-04	-2.224372660738374671979267205302e-04	0.000000000000000000000000000000e+00
-4.869364799950812994211446493864e+03	-2.432574989044262677752306078816e-04	-2.218355084157223162076577605006e-04	0.000000000000000000000000000000e+00
-4.869264799950812630413565784693e+03	-2.435695196117862275364540636247e-04	-2.212319021800723578725922369159e-04	0.000000000000000000000000000000e+00
-4.869164799950812266615685075521e+03	-2.438823895020675693642159265195e-04	-2.206264542374089965975914040541e-04	0.000000000000000000000000000000e+00
-4.869064799950811902817804366350e+03	-2.441961095877349550639645592298e-04	-2.200191714837023283356937097821e-04	0.000000000000000000000000000000e+00
-4.868964799950811539019923657179e+03	-2.445106808559119348535360050079e-04	-2.194100608402563235780485806359e-04	0.000000000000000000000000000000e+00
-4.868864799950811175222042948008e+03	-2.448261042683020716551056672472e-04	-2.187991292535936308730898369745e-04	0.000000000000000000000000000000e+00
-4.868764799950810811424162238836e+03	-2.451423807611102009124115497229e-04	-2.181863836953397298244056168315e-04	0.000000000000000000000000000000e+00
-4.868664799950810447626281529665e+03	-2.454595112449643951393896124102e-04	-2.175718311621067588279565541143e-04	0.000000000000000000000000000000e+00
-4.868564799950810083828400820494e+03	-2.457774966048383350446238093667e-04	-2.169554786753766651829361533643e-04	0.000000000000000000000000000000e+00
-4.868464799950809720030520111322e+03	-2.460963376999742227568823693673e-04	-2.163373332813840028369251067275e-04	0.000000000000000000000000000000e+00
-4.868364799950809356232639402151e+03	-2.464160353638063997820661921168e-04	-2.157174020509982422400679924479e-04	0.000000000000000000000000000000e+00
-4.868264799950808992434758692980e+03	-2.467365904038850733803744930128e-04	-2.150956920796054296779464820588e-04	0.000000000000000000000000000000e+00
-4.868164799950808628636877983809e+03	-2.470580036018008018849911877624e-04	-2.144722104869895484488551140601e-04	0.000000000000000000000000000000e+00
-4.868064799950808264838997274637e+03	-2.473802757131096305420747683002e-04	-2.138469644172132837298822005678e-04	0.000000000000000000000000000000e+00
-4.867964799950807901041116565466e+03	-2.477034074672583357709654272583e-04	-2.132199610384983266570674276252e-04	0.000000000000000000000000000000e+00
-4.867864799950807537243235856295e+03	-2.480273995675105909962387951140e-04	-2.125912075431052176196361491733e-04	0.000000000000000000000000000000e+00
-4.867764799950807173445355147123e+03	-2.483522526908734035303027987140e-04	-2.119607111472127287683103746829e-04	0.000000000000000000000000000000e+00
-4.867664799950806809647474437952e+03	-2.486779674880242561874066353766e-04	-2.113284790907967044225335140339e-04	0.000000000000000000000000000000e+00
-4.867564799950806445849593728781e+03	-2.490045445832385199481928683696e-04	-2.106945186375084135867175039181e-04	0.000000000000000000000000000000e+00
-4.867464799950806082051713019609e+03	-2.493319845743177339859875107919e-04	-2.100588370745525772058381885898e-04	0.000000000000000000000000000000e+00
-4.867364799950805718253832310438e+03	-2.496602880325181025335246065566e-04	-2.094214417125647991098358335904e-04	0.000000000000000000000000000000e+00
-4.867264799950805354455951601267e+03	-2.499894555024796964810829269510e-04	-2.087823398854885090670380209943e-04	0.000000000000000000000000000000e+00
-4.867164799950804990658070892096e+03	-2.503194875021560344453830371236e-04	-2.081415389504514992617678625919e-04	0.000000000000000000000000000000e+00
-4.867064799950804626860190182924e+03	-2.506503845227444769901137266999e-04	-2.074990462876420813011918431457e-04	0.000000000000000000000000000000e+00
-4.866964799950804263062309473753e+03	-2.509821470286168376868929374979e-04	-2.068548693001845384907555480680e-04	0.000000000000000000000000000000e+00
-4.866864799950803899264428764582e+03	-2.513147754572508073278580553733e-04	-2.062090154140144154792935182741e-04	0.000000000000000000000000000000e+00
-4.866764799950803535466548055410e+03	-2.516482702191616491887993234400e-04	-2.055614920777531031727269894560e-04	0.000000000000000000000000000000e+00
-4.866664799950803171668667346239e+03	-2.519826316978346532338139951435e-04	-2.049123067625820983871098857065e-04	0.000000000000000000000000000000e+00
-4.866564799950802807870786637068e+03	-2.523178602496581324210467300873e-04	-2.042614669621168027157515068026e-04	0.000000000000000000000000000000e+00
-4.866464799950802444072905927896e+03	-2.526539562038567442690817355100e-04	-2.036089801922798606104159091501e-04	0.000000000000000000000000000000e+00
-4.866364799950802080275025218725e+03	-2.529909198624256255749642718911e-04	-2.029548539911740366765979803887e-04	0.000000000000000000000000000000e+00
-4.866264799950801716477144509554e+03	-2.533287515000649066029825284829e-04	-2.022990959189546321828762076578e-04	0.000000000000000000000000000000e+00
-4.866164799950801352679263800383e+03	-2.536674513641148215846443658705e-04	-2.016417135577015220995050759356e-04	0.000000000000000000000000000000e+00
-4.866064799950800988881383091211e+03	-2.540070196744914155298489255586e-04	-2.009827145112907042460298479014e-04	0.000000000000000000000000000000e+00
-4.865964799950800625083502382040e+03	-2.543474566236228473492531065858e-04	-2.003221064052654147580323495959e-04	0.000000000000000000000000000000e+00
-4.865864799950800261285621672869e+03	-2.546887623763860724473984120664e-04	-1.996598968867067827679534497420e-04	0.000000000000000000000000000000e+00
-4.865764799950799897487740963697e+03	-2.550309370700441758371412870332e-04	-1.989960936241041598252637934152e-04	0.000000000000000000000000000000e+00
-4.865664799950799533689860254526e+03	-2.553739808141844099854955718598e-04	-1.983307043072248801104939808226e-04	0.000000000000000000000000000000e+00
-4.865564799950799169891979545355e+03	-2.557178936906566121302353256084e-04	-1.976637366469836682835586882945e-04	0.000000000000000000000000000000e+00
-4.865464799950798806094098836184e+03	-2.560626757535122179076925164054e-04	-1.969951983753116678613204193482e-04	0.000000000000000000000000000000e+00
-4.865364799950798442296218127012e+03	-2.564083270289438712917495788446e-04	-1.963250972450249003890127008631e-04	0.000000000000000000000000000000e+00
-4.865264799950798078498337417841e+03	-2.567548475152257392642440869679e-04	-1.956534410296924806661744700165e-04	0.000000000000000000000000000000e+00
-4.865164799950797714700456708670e+03	-2.571022371826540433258079243473e-04	-1.949802375235042356613895941919e-04	0.000000000000000000000000000000e+00
-4.865064799950797350902575999498e+03	-2.574504959734886752088789396709e-04	-1.943054945411380523764832695122e-04	0.000000000000000000000000000000e+00
-4.864964799950796987104695290327e+03	-2.577996238018947583806039780541e-04	-1.936292199176267920298494251696e-04	0.000000000000000000000000000000e+00
-4.864864799950796623306814581156e+03	-2.581496205538854021681316464054e-04	-1.929514215082246892437461971426e-04	0.000000000000000000000000000000e+00
-4.864764799950796259508933871984e+03	-2.585004860872647269344482001685e-04	-1.922721071882734801810482805351e-04	0.000000000000000000000000000000e+00
-4.864664799950795895711053162813e+03	-2.588522202315713229350824242658e-04	-1.915912848530679885809130391650e-04	0.000000000000000000000000000000e+00
-4.864564799950795531913172453642e+03	-2.592048227880226307466571267213e-04	-1.909089624177214678489578059128e-04	0.000000000000000000000000000000e+00
-4.864464799950795168115291744471e+03	-2.595582935294598095864182507597e-04	-1.902251478170303739412966281819e-04	0.000000000000000000000000000000e+00
-4.864364799950794804317411035299e+03	-2.599126322002928766823071082825e-04	-1.895398490053388400929795798433e-04	0.000000000000000000000000000000e+00
-4.864264799950794440519530326128e+03	-2.602678385164469850553137231230e-04	-1.888530739564027991807260153934e-04	0.000000000000000000000000000000e+00
-4.864164799950794076721649616957e+03	-2.606239121653087555119387985769e-04	-1.881648306632535910896258934955e-04	0.000000000000000000000000000000e+00
-4.864064799950793712923768907785e+03	-2.609808528056735844186109218867e-04	-1.874751271380612719242436670086e-04	0.000000000000000000000000000000e+00
-4.863964799950793349125888198614e+03	-2.613386600676933851569727629283e-04	-1.867839714119974353287445545391e-04	0.000000000000000000000000000000e+00
-4.863864799950792985328007489443e+03	-2.616973335528248174701448913737e-04	-1.860913715350978169665863148907e-04	0.000000000000000000000000000000e+00
-4.863764799950792621530126780272e+03	-2.620568728337784383808362065338e-04	-1.853973355761243840041790909012e-04	0.000000000000000000000000000000e+00
-4.863664799950792257732246071100e+03	-2.624172774544680157397802400254e-04	-1.847018716224270180187305712138e-04	0.000000000000000000000000000000e+00
-4.863564799950791893934365361929e+03	-2.627785469299608717662353196687e-04	-1.840049877798049539606023428107e-04	0.000000000000000000000000000000e+00
-4.863464799950791530136484652758e+03	-2.631406807464284976390278547598e-04	-1.833066921723677854347972493443e-04	0.000000000000000000000000000000e+00
-4.863364799950791166338603943586e+03	-2.635036783610979812392249854724e-04	-1.826069929423959820914691309923e-04	0.000000000000000000000000000000e+00
-4.863264799950790802540723234415e+03	-2.638675392022039227837848507363e-04	-1.819058982502012443861066914863e-04	0.000000000000000000000000000000e+00
-4.863164799950790438742842525244e+03	-2.642322626689410009805103474179e-04	-1.812034162739863433436854345260e-04	0.000000000000000000000000000000e+00
-4.863064799950790074944961816072e+03	-2.645978481314170812840891322537e-04	-1.804995552097046350621678545423e-04	0.000000000000000000000000000000e+00
-4.862964799950789711147081106901e+03	-2.649642949306071373037629879121e-04	-1.797943232709192228502975696713e-04	0.000000000000000000000000000000e+00
-4.862864799950789347349200397730e+03	-2.653316023783074974716489347060e-04	-1.790877286886617941047417090772e-04	0.000000000000000000000000000000e+00
-4.862764799950788983551319688559e+03	-2.656997697570909590727983307090e-04	-1.783797797112909692962556817974e-04	0.000000000000000000000000000000e+00
-4.862664799950788619753438979387e+03	-2.660687963202622817460163417991e-04	-1.776704846043505425356306970386e-04	0.000000000000000000000000000000e+00
-4.862564799950788255955558270216e+03	-2.664386812918145483464194001044e-04	-1.769598516504270445132834810309e-04	0.000000000000000000000000000000e+00
-4.862464799950787892157677561045e+03	-2.668094238663859052787530323769e-04	-1.762478891490072783337916817459e-04	0.000000000000000000000000000000e+00
-4.862364799950787528359796851873e+03	-2.671810232092170617722304282182e-04	-1.755346054163353132493430308614e-04	0.000000000000000000000000000000e+00
-4.862264799950787164561916142702e+03	-2.675534784561094938867831238838e-04	-1.748200087852691802375870722130e-04	0.000000000000000000000000000000e+00
-4.862164799950786800764035433531e+03	-2.679267887133839195698548074631e-04	-1.741041076051372152137808324568e-04	0.000000000000000000000000000000e+00
-4.862064799950786436966154724360e+03	-2.683009530578398579153676095643e-04	-1.733869102415941582974456824928e-04	0.000000000000000000000000000000e+00
-4.861964799950786073168274015188e+03	-2.686759705367155136833401396501e-04	-1.726684250764767922931008925502e-04	0.000000000000000000000000000000e+00
-4.861864799950785709370393306017e+03	-2.690518401676482581307003894011e-04	-1.719486605076593101204540658955e-04	0.000000000000000000000000000000e+00
-4.861764799950785345572512596846e+03	-2.694285609386359772038366244828e-04	-1.712276249489083569839398268897e-04	0.000000000000000000000000000000e+00
-4.861664799950784981774631887674e+03	-2.698061318079989076221258947896e-04	-1.705053268297377743866610755319e-04	0.000000000000000000000000000000e+00
-4.861564799950784617976751178503e+03	-2.701845517043420150625487874407e-04	-1.697817745952629104634612478009e-04	0.000000000000000000000000000000e+00
-4.861464799950784254178870469332e+03	-2.705638195265181854959335439048e-04	-1.690569767060547676836707031711e-04	0.000000000000000000000000000000e+00
-4.861364799950783890380989760160e+03	-2.709439341435919044141777956014e-04	-1.683309416379936626628754936519e-04	0.000000000000000000000000000000e+00
-4.861264799950783526583109050989e+03	-2.713248943948037492090996636307e-04	-1.676036778821227504494145721381e-04	0.000000000000000000000000000000e+00
-4.861164799950783162785228341818e+03	-2.717066990895351526018319798794e-04	-1.668751939445010338148450701468e-04	0.000000000000000000000000000000e+00
-4.861064799950782798987347632647e+03	-2.720893470072743586946062421816e-04	-1.661454983460563183342989512781e-04	0.000000000000000000000000000000e+00
-4.860964799950782435189466923475e+03	-2.724728368975824874427538180299e-04	-1.654145996224375982606991097867e-04	0.000000000000000000000000000000e+00
-4.860864799950782071391586214304e+03	-2.728571674800605749086623852406e-04	-1.646825063238673068737039084652e-04	0.000000000000000000000000000000e+00
-4.860764799950781707593705505133e+03	-2.732423374443171014067099910960e-04	-1.639492270149932144629456587381e-04	0.000000000000000000000000000000e+00
-4.860664799950781343795824795961e+03	-2.736283454499361701695026027892e-04	-1.632147702747400281556716672426e-04	0.000000000000000000000000000000e+00
-4.860564799950780979997944086790e+03	-2.740151901264464991657410219972e-04	-1.624791446961607206938421610332e-04	0.000000000000000000000000000000e+00
-4.860464799950780616200063377619e+03	-2.744028700732907381787395451056e-04	-1.617423588862875339505764671344e-04	0.000000000000000000000000000000e+00
-4.860364799950780252402182668447e+03	-2.747913838597957074567912361118e-04	-1.610044214659826842910017585808e-04	0.000000000000000000000000000000e+00
-4.860264799950779888604301959276e+03	-2.751807300251432326747280665558e-04	-1.602653410697888510926673033552e-04	0.000000000000000000000000000000e+00
-4.860164799950779524806421250105e+03	-2.755709070783416304167845467532e-04	-1.595251263457793129002526555382e-04	0.000000000000000000000000000000e+00
-4.860064799950779161008540540934e+03	-2.759619134981976273403303512310e-04	-1.587837859554078125297327250820e-04	0.000000000000000000000000000000e+00
-4.859964799950778797210659831762e+03	-2.763537477332892551215581811164e-04	-1.580413285733582053321083504827e-04	0.000000000000000000000000000000e+00
-4.859864799950778433412779122591e+03	-2.767464082019392875022578692779e-04	-1.572977628873937279863765015264e-04	0.000000000000000000000000000000e+00
-4.859764799950778069614898413420e+03	-2.771398932921891110174594796689e-04	-1.565530975982060775571202970724e-04	0.000000000000000000000000000000e+00
-4.859664799950777705817017704248e+03	-2.775342013617736799252488921752e-04	-1.558073414192642466066102135969e-04	0.000000000000000000000000000000e+00
-4.859564799950777342019136995077e+03	-2.779293307380967421871265088384e-04	-1.550605030766629788361449238110e-04	0.000000000000000000000000000000e+00
-4.859464799950776978221256285906e+03	-2.783252797182068785999953242083e-04	-1.543125913089710349920119503153e-04	0.000000000000000000000000000000e+00
-4.859364799950776614423375576735e+03	-2.787220465687742466595611112723e-04	-1.535636148670792148259595100157e-04	0.000000000000000000000000000000e+00
-4.859264799950776250625494867563e+03	-2.791196295260678123147102258628e-04	-1.528135825140481080051252371632e-04	0.000000000000000000000000000000e+00
-4.859164799950775886827614158392e+03	-2.795180267959335032937340237424e-04	-1.520625030249555739714217850178e-04	0.000000000000000000000000000000e+00
-4.859064799950775523029733449221e+03	-2.799172365537728503215308961671e-04	-1.513103851867439507503793061360e-04	0.000000000000000000000000000000e+00
-4.858964799950775159231852740049e+03	-2.803172569445222788581117967510e-04	-1.505572377980671011296620598330e-04	0.000000000000000000000000000000e+00
-4.858864799950774795433972030878e+03	-2.807180860826330513584092596346e-04	-1.498030696691370793668246497177e-04	0.000000000000000000000000000000e+00
-4.858764799950774431636091321707e+03	-2.811197220520521311039330303316e-04	-1.490478896215707165819053248157e-04	0.000000000000000000000000000000e+00
-4.858664799950774067838210612535e+03	-2.815221629062033170849688179516e-04	-1.482917064882358266792589107652e-04	0.000000000000000000000000000000e+00
-4.858564799950773704040329903364e+03	-2.819254066679693546647322843768e-04	-1.475345291130972496390638681873e-04	0.000000000000000000000000000000e+00
-4.858464799950773340242449194193e+03	-2.823294513296745883446092761915e-04	-1.467763663510626779683948539557e-04	0.000000000000000000000000000000e+00
-4.858364799950772976444568485022e+03	-2.827342948530682650506995479134e-04	-1.460172270678281849966978489519e-04	0.000000000000000000000000000000e+00
-4.858264799950772612646687775850e+03	-2.831399351693085963618812250786e-04	-1.452571201397235634358851008585e-04	0.000000000000000000000000000000e+00
-4.858164799950772248848807066679e+03	-2.835463701789474712591787586291e-04	-1.444960544535574470999955698503e-04	0.000000000000000000000000000000e+00
-4.858064799950771885050926357508e+03	-2.839535977519156567661084977772e-04	-1.437340389064622157844208771849e-04	0.000000000000000000000000000000e+00
-4.857964799950771521253045648336e+03	-2.843616157275090285810881240991e-04	-1.429710824057386561996424445553e-04	0.000000000000000000000000000000e+00
-4.857864799950771157455164939165e+03	-2.847704219143751811806064555554e-04	-1.422071938687004602746427606164e-04	0.000000000000000000000000000000e+00
-4.857764799950770793657284229994e+03	-2.851800140905007968639139903644e-04	-1.414423822225183981996649018598e-04	0.000000000000000000000000000000e+00
-4.857664799950770429859403520823e+03	-2.855903900031997195291255664529e-04	-1.406766564040644101538091170767e-04	0.000000000000000000000000000000e+00
-4.857564799950770066061522811651e+03	-2.860015473691016789706265122106e-04	-1.399100253597554540871406025815e-04	0.000000000000000000000000000000e+00
-4.857464799950769702263642102480e+03	-2.864134838741417741179995370970e-04	-1.391424980453971095573084681973e-04	0.000000000000000000000000000000e+00
-4.857364799950769338465761393309e+03	-2.868261971735504983760378650004e-04	-1.383740834260270189358388304157e-04	0.000000000000000000000000000000e+00
-4.857264799950768974667880684137e+03	-2.872396848918445239062791074502e-04	-1.376047904757581117739934084554e-04	0.000000000000000000000000000000e+00
-4.857164799950768610869999974966e+03	-2.876539446228181906399512524075e-04	-1.368346281776216936433565596332e-04	0.000000000000000000000000000000e+00
-4.857064799950768247072119265795e+03	-2.880689739295355916021135200822e-04	-1.360636055234102368208248812209e-04	0.000000000000000000000000000000e+00
-4.856964799950767883274238556623e+03	-2.884847703443234713874265828792e-04	-1.352917315135201167634881880275e-04	0.000000000000000000000000000000e+00
-4.856864799950767519476357847452e+03	-2.889013313687646667370090280968e-04	-1.345190151567939962178044321917e-04	0.000000000000000000000000000000e+00
-4.856764799950767155678477138281e+03	-2.893186544736923602669231847528e-04	-1.337454654703632093287746229748e-04	0.000000000000000000000000000000e+00
-4.856664799950766791880596429110e+03	-2.897367370991848762977471931634e-04	-1.329710914794899018036289373157e-04	0.000000000000000000000000000000e+00
-4.856564799950766428082715719938e+03	-2.901555766545612356256678143751e-04	-1.321959022174088729199153968707e-04	0.000000000000000000000000000000e+00
-4.856464799950766064284835010767e+03	-2.905751705183775776553112279998e-04	-1.314199067251694446386428571927e-04	0.000000000000000000000000000000e+00
-4.856364799950765700486954301596e+03	-2.909955160384238535831169514267e-04	-1.306431140514770596668808755325e-04	0.000000000000000000000000000000e+00
-4.856264799950765336689073592424e+03	-2.914166105317216037828842445379e-04	-1.298655332525346897849793936786e-04	0.000000000000000000000000000000e+00
-4.856164799950764972891192883253e+03	-2.918384512845222230822961329011e-04	-1.290871733918841357535711722448e-04	0.000000000000000000000000000000e+00
-4.856064799950764609093312174082e+03	-2.922610355523059849809641708163e-04	-1.283080435402471645902483521340e-04	0.000000000000000000000000000000e+00
-4.855964799950764245295431464911e+03	-2.926843605597817163897766956637e-04	-1.275281527753664571108588310366e-04	0.000000000000000000000000000000e+00
-4.855864799950763881497550755739e+03	-2.931084235008872313117678221062e-04	-1.267475101818464199455310792430e-04	0.000000000000000000000000000000e+00
-4.855764799950763517699670046568e+03	-2.935332215387903608341813033178e-04	-1.259661248509938620294273947664e-04	0.000000000000000000000000000000e+00
-4.855664799950763153901789337397e+03	-2.939587518058906336418378835162e-04	-1.251840058806585355682255977783e-04	0.000000000000000000000000000000e+00
-4.855564799950762790103908628225e+03	-2.943850114038219865225665117237e-04	-1.244011623750734330581119158055e-04	0.000000000000000000000000000000e+00
-4.855464799950762426306027919054e+03	-2.948119974034556375029614283534e-04	-1.236176034446951114108281810644e-04	0.000000000000000000000000000000e+00
-4.855364799950762062508147209883e+03	-2.952397068449041516065289858517e-04	-1.228333382060437450281759064197e-04	0.000000000000000000000000000000e+00
-4.855264799950761698710266500711e+03	-2.956681367375258860825948392659e-04	-1.220483757815430840088302688606e-04	0.000000000000000000000000000000e+00
-4.855164799950761334912385791540e+03	-2.960972840599301945767318766656e-04	-1.212627252993602903824096883589e-04	0.000000000000000000000000000000e+00
-4.855064799950760971114505082369e+03	-2.965271457599834444528175136924e-04	-1.204763958932456930283824703132e-04	0.000000000000000000000000000000e+00
-4.854964799950760607316624373198e+03	-2.969577187548156846363944794120e-04	-1.196893967023722986494846387551e-04	0.000000000000000000000000000000e+00
-4.854864799950760243518743664026e+03	-2.973889999308278013490092206439e-04	-1.189017368711753027451377695556e-04	0.000000000000000000000000000000e+00
-4.854764799950759879720862954855e+03	-2.978209861436997580447227917944e-04	-1.181134255491913972969594825990e-04	0.000000000000000000000000000000e+00
-4.854664799950759515922982245684e+03	-2.982536742183992148173821146173e-04	-1.173244718908980377966924657507e-04	0.000000000000000000000000000000e+00
-4.854564799950759152125101536512e+03	-2.986870609491909067494119778274e-04	-1.165348850555525340912804699300e-04	0.000000000000000000000000000000e+00
-4.854464799950758788327220827341e+03	-2.991211430996468354122364008418e-04	-1.157446742070310870178356799087e-04	0.000000000000000000000000000000e+00
-4.854364799950758424529340118170e+03	-2.995559174026571108880034888244e-04	-1.149538485136676488557530562140e-04	0.000000000000000000000000000000e+00
-4.854264799950758060731459408998e+03	-2.999913805604414443126137790330e-04	-1.141624171480927566737703648947e-04	0.000000000000000000000000000000e+00
-4.854164799950757696933578699827e+03	-3.004275292445613451501607027438e-04	-1.133703892870722572568109587365e-04	0.000000000000000000000000000000e+00
-4.854064799950757333135697990656e+03	-3.008643600959331316190004113054e-04	-1.125777741113458558499735295833e-04	0.000000000000000000000000000000e+00
-4.853964799950756969337817281485e+03	-3.013018697248414290087992206679e-04	-1.117845808054657055601033288639e-04	0.000000000000000000000000000000e+00
-4.853864799950756605539936572313e+03	-3.017400547109536437795362928682e-04	-1.109908185576347799169288910193e-04	0.000000000000000000000000000000e+00
-4.853764799950756241742055863142e+03	-3.021789116033348713413753117152e-04	-1.101964965595452318816716008598e-04	0.000000000000000000000000000000e+00
-4.853664799950755877944175153971e+03	-3.026184369204637254063827711548e-04	-1.094016240062166715404923245103e-04	0.000000000000000000000000000000e+00
-4.853564799950755514146294444799e+03	-3.030586271502486552312238821116e-04	-1.086062100958343353777207918043e-04	0.000000000000000000000000000000e+00
-4.853464799950755150348413735628e+03	-3.034994787500452386418137162849e-04	-1.078102640295871877864491983345e-04	0.000000000000000000000000000000e+00
-4.853364799950754786550533026457e+03	-3.039409881466739087388373441456e-04	-1.070137950115059548164900271594e-04	0.000000000000000000000000000000e+00
-4.853264799950754422752652317286e+03	-3.043831517364385479650079613378e-04	-1.062168122483011037122252462339e-04	0.000000000000000000000000000000e+00
-4.853164799950754058954771608114e+03	-3.048259658851457326936285063823e-04	-1.054193249492007275827654133593e-04	0.000000000000000000000000000000e+00
-4.853064799950753695156890898943e+03	-3.052694269281246283384567696828e-04	-1.046213423257883894145273129261e-04	0.000000000000000000000000000000e+00
-4.852964799950753331359010189772e+03	-3.057135311702478060354171152113e-04	-1.038228735918408847686486562445e-04	0.000000000000000000000000000000e+00
-4.852864799950752967561129480600e+03	-3.061582748859523303748553235692e-04	-1.030239279631659502682941575991e-04	0.000000000000000000000000000000e+00
-4.852764799950752603763248771429e+03	-3.066036543192622023865090419292e-04	-1.022245146574399856384887663729e-04	0.000000000000000000000000000000e+00
-4.852664799950752239965368062258e+03	-3.070496656838108025244782339769e-04	-1.014246428940456131156250263459e-04	0.000000000000000000000000000000e+00
-4.852564799950751876167487353086e+03	-3.074963051628645262745853639075e-04	-1.006243218939092639620247471299e-04	0.000000000000000000000000000000e+00
-4.852464799950751512369606643915e+03	-3.079435689093469618628218231748e-04	-9.982356087933871077039205133019e-05	0.000000000000000000000000000000e+00
-4.852364799950751148571725934744e+03	-3.083914530458637184850978485429e-04	-9.902236907386055911068495349880e-05	0.000000000000000000000000000000e+00
-4.852264799950750784773845225573e+03	-3.088399536647281218987304285406e-04	-9.822075570205768496687831481395e-05	0.000000000000000000000000000000e+00
-4.852164799950750420975964516401e+03	-3.092890668279874521150174526696e-04	-9.741872998940667217372679775877e-05	0.000000000000000000000000000000e+00
-4.852064799950750057178083807230e+03	-3.097387885674499400333326004642e-04	-9.661630116211518209089204045625e-05	0.000000000000000000000000000000e+00
-4.851964799950749693380203098059e+03	-3.101891148847125230167409704052e-04	-9.581347844695929617201551886652e-05	0.000000000000000000000000000000e+00
-4.851864799950749329582322388887e+03	-3.106400417511892509889182001359e-04	-9.501027107112089919137287719053e-05	0.000000000000000000000000000000e+00
-4.851764799950748965784441679716e+03	-3.110915651081403972624817022563e-04	-9.420668826202496760283816579218e-05	0.000000000000000000000000000000e+00
-4.851664799950748601986560970545e+03	-3.115436808667023825189512642453e-04	-9.340273924717687145137523518912e-05	0.000000000000000000000000000000e+00
-4.851564799950748238188680261374e+03	-3.119963849079181866796872668601e-04	-9.259843325399964917947481790605e-05	0.000000000000000000000000000000e+00
-4.851464799950747874390799552202e+03	-3.124496730827686281385668909394e-04	-9.179377950967130953864592246561e-05	0.000000000000000000000000000000e+00
-4.851364799950747510592918843031e+03	-3.129035412122044019361810640589e-04	-9.098878724096207929079860310395e-05	0.000000000000000000000000000000e+00
-4.851264799950747146795038133860e+03	-3.133579850871787142452262742154e-04	-9.018346567407169156720819769291e-05	0.000000000000000000000000000000e+00
-4.851164799950746782997157424688e+03	-3.138130004686805673771998748123e-04	-8.937782403446660646484378531795e-05	0.000000000000000000000000000000e+00
-4.851064799950746419199276715517e+03	-3.142685830877689121508333780497e-04	-8.857187154671731295785958026912e-05	0.000000000000000000000000000000e+00
-4.850964799950746055401396006346e+03	-3.147247286456073965717206153414e-04	-8.776561743433561725655916996303e-05	0.000000000000000000000000000000e+00
-4.850864799950745691603515297174e+03	-3.151814328134999276635752618603e-04	-8.695907091961189050877828465858e-05	0.000000000000000000000000000000e+00
-4.850764799950745327805634588003e+03	-3.156386912329267754005746038359e-04	-8.615224122345237071137619144778e-05	0.000000000000000000000000000000e+00
-4.850664799950744964007753878832e+03	-3.160964995155814897913326699808e-04	-8.534513756521647817425424431548e-05	0.000000000000000000000000000000e+00
-4.850564799950744600209873169661e+03	-3.165548532434085226942854784937e-04	-8.453776916255414453690159026777e-05	0.000000000000000000000000000000e+00
-4.850464799950744236411992460489e+03	-3.170137479686416085745970239174e-04	-8.373014523124320954757665580459e-05	0.000000000000000000000000000000e+00
-4.850364799950743872614111751318e+03	-3.174731792138426873621515067470e-04	-8.292227498502672297479854091051e-05	0.000000000000000000000000000000e+00
-4.850264799950743508816231042147e+03	-3.179331424719416404611749271680e-04	-8.211416763545040914916428587134e-05	0.000000000000000000000000000000e+00
-4.850164799950743145018350332975e+03	-3.183936332062767857013774186470e-04	-8.130583239170007729505751381538e-05	0.000000000000000000000000000000e+00
-4.850064799950742781220469623804e+03	-3.188546468506359686002904485491e-04	-8.049727846043914028257432180524e-05	0.000000000000000000000000000000e+00
-4.849964799950742417422588914633e+03	-3.193161788092983583570161343346e-04	-7.968851504564609272186770372315e-05	0.000000000000000000000000000000e+00
-4.849864799950742053624708205462e+03	-3.197782244570771654178231724330e-04	-7.887955134845208392518206563793e-05	0.000000000000000000000000000000e+00
-4.849764799950741689826827496290e+03	-3.202407791393626843023945127698e-04	-7.807039656697851797394205330960e-05	0.000000000000000000000000000000e+00
-4.849664799950741326028946787119e+03	-3.207038381721664206322475187960e-04	-7.726105989617470799595000396920e-05	0.000000000000000000000000000000e+00
-4.849564799950740962231066077948e+03	-3.211673968421655976299144974462e-04	-7.645155052765561175774633451141e-05	0.000000000000000000000000000000e+00
-4.849464799950740598433185368776e+03	-3.216314504067486926101870903238e-04	-7.564187764953955370444277361841e-05	0.000000000000000000000000000000e+00
-4.849364799950740234635304659605e+03	-3.220959940940614071522296590899e-04	-7.483205044628606897229999850296e-05	0.000000000000000000000000000000e+00
-4.849264799950739870837423950434e+03	-3.225610231030533962132134107037e-04	-7.402207809853377450635958378911e-05	0.000000000000000000000000000000e+00
-4.849164799950739507039543241262e+03	-3.230265326035258646036885110675e-04	-7.321196978293833504576604287450e-05	0.000000000000000000000000000000e+00
-4.849064799950739143241662532091e+03	-3.234925177361796513539338171483e-04	-7.240173467201046976667033749919e-05	0.000000000000000000000000000000e+00
-4.848964799950738779443781822920e+03	-3.239589736126642356521532217783e-04	-7.159138193395406734535063586478e-05	0.000000000000000000000000000000e+00
-4.848864799950738415645901113749e+03	-3.244258953156271222534323683817e-04	-7.078092073250431457386022682243e-05	0.000000000000000000000000000000e+00
-4.848764799950738051848020404577e+03	-3.248932778987643110908678512061e-04	-6.997036022676596050094699474897e-05	0.000000000000000000000000000000e+00
-4.848664799950737688050139695406e+03	-3.253611163868712005675654097558e-04	-6.915970957105167544066298690453e-05	0.000000000000000000000000000000e+00
-4.848564799950737324252258986235e+03	-3.258294057758943582103761116286e-04	-6.834897791472040998097398079025e-05	0.000000000000000000000000000000e+00
-4.848464799950736960454378277063e+03	-3.262981410329837792146101538293e-04	-6.753817440201594372774923646929e-05	0.000000000000000000000000000000e+00
-4.848364799950736596656497567892e+03	-3.267673170965460665605972767622e-04	-6.672730817190544760127840495656e-05	0.000000000000000000000000000000e+00
-4.848264799950736232858616858721e+03	-3.272369288762982074414420452513e-04	-6.591638835791819521058715336537e-05	0.000000000000000000000000000000e+00
-4.848164799950735869060736149549e+03	-3.277069712533220544221912451377e-04	-6.510542408798436909544288253571e-05	0.000000000000000000000000000000e+00
-4.848064799950735505262855440378e+03	-3.281774390801196197506306440062e-04	-6.429442448427392117846906893774e-05	0.000000000000000000000000000000e+00
-4.847964799950735141464974731207e+03	-3.286483271806687491388421218375e-04	-6.348339866303559584758547940098e-05	0.000000000000000000000000000000e+00
-4.847864799950734777667094022036e+03	-3.291196303504798797469332871657e-04	-6.267235573443599369602985404981e-05	0.000000000000000000000000000000e+00
-4.847764799950734413869213312864e+03	-3.295913433566532860577447117123e-04	-6.186130480239885210281408634003e-05	0.000000000000000000000000000000e+00
-4.847664799950734050071332603693e+03	-3.300634609379369762728606563229e-04	-6.105025496444433936570755916406e-05	0.000000000000000000000000000000e+00
-4.847564799950733686273451894522e+03	-3.305359778047855644905750338580e-04	-6.023921531152851824080993181632e-05	0.000000000000000000000000000000e+00
-4.847464799950733322475571185350e+03	-3.310088886394194139344004934600e-04	-5.942819492788293145486833157776e-05	0.000000000000000000000000000000e+00
-4.847364799950732958677690476179e+03	-3.314821880958848643837499903242e-04	-5.861720289085428208528463778215e-05	0.000000000000000000000000000000e+00
-4.847264799950732594879809767008e+03	-3.319558708001149474955959739475e-04	-5.780624827074428334671221674235e-05	0.000000000000000000000000000000e+00
-4.847164799950732231081929057837e+03	-3.324299313499907526474330676791e-04	-5.699534013064962357413348326141e-05	0.000000000000000000000000000000e+00
-4.847064799950731867284048348665e+03	-3.329043643154037685621959852256e-04	-5.618448752630203962615471069419e-05	0.000000000000000000000000000000e+00
-4.846964799950731503486167639494e+03	-3.333791642383185501938291928070e-04	-5.537369950590856647115386990343e-05	0.000000000000000000000000000000e+00
-4.846864799950731139688286930323e+03	-3.338543256328363613948118082675e-04	-5.456298510999191552243645086939e-05	0.000000000000000000000000000000e+00
-4.846764799950730775890406221151e+03	-3.343298429852593054746601186622e-04	-5.375235337123100882745357909087e-05	0.000000000000000000000000000000e+00
-4.846664799950730412092525511980e+03	-3.348057107541553773302767105235e-04	-5.294181331430164200602811463980e-05	0.000000000000000000000000000000e+00
-4.846564799950730048294644802809e+03	-3.352819233704239492571685943290e-04	-5.213137395571729626637946797274e-05	0.000000000000000000000000000000e+00
-4.846464799950729684496764093637e+03	-3.357584752373620699122946930970e-04	-5.132104430367012660400144463679e-05	0.000000000000000000000000000000e+00
-4.846364799950729320698883384466e+03	-3.362353607307315764285426951119e-04	-5.051083335787210585460238476685e-05	0.000000000000000000000000000000e+00
-4.846264799950728956901002675295e+03	-3.367125741988265859999662765745e-04	-4.970075010939633137737117540844e-05	0.000000000000000000000000000000e+00
-4.846164799950728593103121966124e+03	-3.371901099625420174590861854824e-04	-4.889080354051846726351482352868e-05	0.000000000000000000000000000000e+00
-4.846064799950728229305241256952e+03	-3.376679623154425465350603197123e-04	-4.808100262455838305643979202486e-05	0.000000000000000000000000000000e+00
-4.845964799950727865507360547781e+03	-3.381461255238323200533745449547e-04	-4.727135632572196187852278659314e-05	0.000000000000000000000000000000e+00
-4.845864799950727501709479838610e+03	-3.386245938268254832871628767776e-04	-4.646187359894308474073457149167e-05	0.000000000000000000000000000000e+00
-4.845764799950727137911599129438e+03	-3.391033614364171409893966568916e-04	-4.565256338972579781138039223265e-05	0.000000000000000000000000000000e+00
-4.845664799950726774113718420267e+03	-3.395824225375552399969203420937e-04	-4.484343463398662198637553699676e-05	0.000000000000000000000000000000e+00
-4.845564799950726410315837711096e+03	-3.400617712882129397254649116888e-04	-4.403449625789708607621897318296e-05	0.000000000000000000000000000000e+00
-4.845464799950726046517957001925e+03	-3.405414018194618500263992633137e-04	-4.322575717772646328087432499032e-05	0.000000000000000000000000000000e+00
-4.845364799950725682720076292753e+03	-3.410213082355458653546764757891e-04	-4.241722629968464996618598972233e-05	0.000000000000000000000000000000e+00
-4.845264799950725318922195583582e+03	-3.415014846139556494580835632746e-04	-4.160891251976526805699332922650e-05	0.000000000000000000000000000000e+00
-4.845164799950724955124314874411e+03	-3.419819250055036621675774721751e-04	-4.080082472358897071815220236601e-05	0.000000000000000000000000000000e+00
-4.845064799950724591326434165239e+03	-3.424626234344002703897935635524e-04	-3.999297178624691744214594835150e-05	0.000000000000000000000000000000e+00
-4.844964799950724227528553456068e+03	-3.429435738983301301500972169123e-04	-3.918536257214449985844875734564e-05	0.000000000000000000000000000000e+00
-4.844864799950723863730672746897e+03	-3.434247703685294902074820466709e-04	-3.837800593484525050200564799674e-05	0.000000000000000000000000000000e+00
-4.844764799950723499932792037725e+03	-3.439062067898639835604457370977e-04	-3.757091071691493454082905190106e-05	0.000000000000000000000000000000e+00
-4.844664799950723136134911328554e+03	-3.443878770809072863146038656623e-04	-3.676408574976591255413851944134e-05	0.000000000000000000000000000000e+00
-4.844564799950722772337030619383e+03	-3.448697751340202644412813448582e-04	-3.595753985350167271708987648537e-05	0.000000000000000000000000000000e+00
-4.844464799950722408539149910212e+03	-3.453518948154309878978418524298e-04	-3.515128183676162725978392442627e-05	0.000000000000000000000000000000e+00
-4.844364799950722044741269201040e+03	-3.458342299653151784288862558014e-04	-3.434532049656609866165532518600e-05	0.000000000000000000000000000000e+00
-4.844264799950721680943388491869e+03	-3.463167743978775789392976491854e-04	-3.353966461816151591003240528543e-05	0.000000000000000000000000000000e+00
-4.844164799950721317145507782698e+03	-3.467995219014337565481553848912e-04	-3.273432297486590891429439342808e-05	0.000000000000000000000000000000e+00
-4.844064799950720953347627073526e+03	-3.472824662384928272144957173140e-04	-3.192930432791457232661810894392e-05	0.000000000000000000000000000000e+00
-4.843964799950720589549746364355e+03	-3.477656011458405598338328168495e-04	-3.112461742630600041326777160933e-05	0.000000000000000000000000000000e+00
-4.843864799950720225751865655184e+03	-3.482489203346233476964177722124e-04	-3.032027100664804554258288660229e-05	0.000000000000000000000000000000e+00
-4.843764799950719861953984946012e+03	-3.487324174904328846769097083325e-04	-2.951627379300432400658672771332e-05	0.000000000000000000000000000000e+00
-4.843664799950719498156104236841e+03	-3.492160862733911666846986499024e-04	-2.871263449674087934061078586367e-05	0.000000000000000000000000000000e+00
-4.843564799950719134358223527670e+03	-3.496999203182367399467267432556e-04	-2.790936181637308281214444882767e-05	0.000000000000000000000000000000e+00
-4.843464799950718770560342818499e+03	-3.501839132344109492903094782434e-04	-2.710646443741279818396422429672e-05	0.000000000000000000000000000000e+00
-4.843364799950718406762462109327e+03	-3.506680586061452706281293956181e-04	-2.630395103221577348209282709579e-05	0.000000000000000000000000000000e+00
-4.843264799950718042964581400156e+03	-3.511523499925492939645332857168e-04	-2.550183025982933091935569991371e-05	0.000000000000000000000000000000e+00
-4.843164799950717679166700690985e+03	-3.516367809276991400826983813488e-04	-2.470011076584030415255813228903e-05	0.000000000000000000000000000000e+00
-4.843064799950717315368819981813e+03	-3.521213449207267445935365390852e-04	-2.389880118222324659020550097210e-05	0.000000000000000000000000000000e+00
-4.842964799950716951570939272642e+03	-3.526060354559095756654674147512e-04	-2.309791012718887348131695247400e-05	0.000000000000000000000000000000e+00
-4.842864799950716587773058563471e+03	-3.530908459927612733260382515965e-04	-2.229744620503282926489083126675e-05	0.000000000000000000000000000000e+00
-4.842764799950716223975177854300e+03	-3.535757699661227766545212869431e-04	-2.149741800598469547672712820496e-05	0.000000000000000000000000000000e+00
-4.842664799950715860177297145128e+03	-3.540608007862540472857060258605e-04	-2.069783410605730358811094049543e-05	0.000000000000000000000000000000e+00
-4.842564799950715496379416435957e+03	-3.545459318389266602754295032440e-04	-1.989870306689629856624831893974e-05	0.000000000000000000000000000000e+00
-4.842464799950715132581535726786e+03	-3.550311564855168286469755400958e-04	-1.910003343562999720216775967341e-05	0.000000000000000000000000000000e+00
-4.842364799950714768783655017614e+03	-3.555164680630990784587774911074e-04	-1.830183374471955475861449647024e-05	0.000000000000000000000000000000e+00
-4.842264799950714404985774308443e+03	-3.560018598845407912338589806467e-04	-1.750411251180939589222433638849e-05	0.000000000000000000000000000000e+00
-4.842164799950714041187893599272e+03	-3.564873252385972342802522572214e-04	-1.670687823957797083634924106832e-05	0.000000000000000000000000000000e+00
-4.842064799950713677390012890100e+03	-3.569728573900071331125027906950e-04	-1.591013941558877924629424038816e-05	0.000000000000000000000000000000e+00
-4.841964799950713313592132180929e+03	-3.574584495795890570248032336309e-04	-1.511390451214169389421767414339e-05	0.000000000000000000000000000000e+00
-4.841864799950712949794251471758e+03	-3.579440950243384009753222496641e-04	-1.431818198612461301281496839355e-05	0.000000000000000000000000000000e+00
-4.841764799950712585996370762587e+03	-3.584297869175249637817282089003e-04	-1.352298027886541587679752884910e-05	0.000000000000000000000000000000e+00
-4.841664799950712222198490053415e+03	-3.589155184287911768380163746173e-04	-1.272830781598421484590317326324e-05	0.000000000000000000000000000000e+00
-4.841564799950711858400609344244e+03	-3.594012827042510917728568298202e-04	-1.193417300724590725756989184614e-05	0.000000000000000000000000000000e+00
-4.841464799950711494602728635073e+03	-3.598870728665896933685941494474e-04	-1.114058424641308646157924350240e-05	0.000000000000000000000000000000e+00
-4.841364799950711130804847925901e+03	-3.603728820151632424723109338061e-04	-1.034754991109923576370413500491e-05	0.000000000000000000000000000000e+00
-4.841264799950710767006967216730e+03	-3.608587032260998899574344633834e-04	-9.555078362622267958799079923260e-06	0.000000000000000000000000000000e+00
-4.841164799950710403209086507559e+03	-3.613445295524012664672985906122e-04	-8.763177945858379960146836151758e-06	0.000000000000000000000000000000e+00
-4.841064799950710039411205798388e+03	-3.618303540240442347890315044623e-04	-7.971856989096217442863738511516e-06	0.000000000000000000000000000000e+00
-4.840964799950709675613325089216e+03	-3.623161696480838348498332290859e-04	-7.181123803891407946637086973096e-06	0.000000000000000000000000000000e+00
-4.840864799950709311815444380045e+03	-3.628019694087563913435789952899e-04	-6.390986684921417545048386021911e-06	0.000000000000000000000000000000e+00
-4.840764799950708948017563670874e+03	-3.632877462675835429292692246861e-04	-5.601453909840737010713065946454e-06	0.000000000000000000000000000000e+00
-4.840664799950708584219682961702e+03	-3.637734931634766509002398837680e-04	-4.812533739136393241071949777865e-06	0.000000000000000000000000000000e+00
-4.840564799950708220421802252531e+03	-3.642592030128420210050022021164e-04	-4.024234415983846084173720936139e-06	0.000000000000000000000000000000e+00
-4.840464799950707856623921543360e+03	-3.647448687096866673691686333569e-04	-3.236564166103201107746716730373e-06	0.000000000000000000000000000000e+00
-4.840364799950707492826040834188e+03	-3.652304831257246727285736831448e-04	-2.449531197615795909800461005457e-06	0.000000000000000000000000000000e+00
-4.840264799950707129028160125017e+03	-3.657160391104842533938068527277e-04	-1.663143700901119101417230915219e-06	0.000000000000000000000000000000e+00
-4.840164799950706765230279415846e+03	-3.662015294914153121057232009861e-04	-8.774098484540785847552476876821e-07	0.000000000000000000000000000000e+00
-4.840064799950706401432398706675e+03	-3.666869470739976956223660220502e-04	-9.233779474266528955911674178547e-08	0.000000000000000000000000000000e+00
-4.839964799950706037634517997503e+03	-3.671722846418499944069757656706e-04	6.920643239340512651726453237366e-07	0.000000000000000000000000000000e+00
-4.839864799950705673836637288332e+03	-3.676575349568389928373024488906e-04	1.475788389587539997825833305856e-06	0.000000000000000000000000000000e+00
-4.839764799950705310038756579161e+03	-3.681426907591898783564388075717e-04	2.258826302681071442795060488784e-06	0.000000000000000000000000000000e+00
-4.839664799950704946240875869989e+03	-3.686277447675966132539793207457e-04	3.041169982270625281149537336156e-06	0.000000000000000000000000000000e+00
-4.839564799950704582442995160818e+03	-3.691126896793334448594603447447e-04	3.822811366145383883945879643917e-06	0.000000000000000000000000000000e+00
-4.839464799950704218645114451647e+03	-3.695975181703666867863433687091e-04	4.603742410967863007802136632307e-06	0.000000000000000000000000000000e+00
-4.839364799950703854847233742476e+03	-3.700822228954672049074103856725e-04	5.383955092413668631304724671027e-06	0.000000000000000000000000000000e+00
-4.839264799950703491049353033304e+03	-3.705667964883233912211368821232e-04	6.163441405310888508456857587392e-06	0.000000000000000000000000000000e+00
-4.839164799950703127251472324133e+03	-3.710512315616549508696941916952e-04	6.942193363779051735323877281303e-06	0.000000000000000000000000000000e+00
-4.839064799950702763453591614962e+03	-3.715355207073270686277122187846e-04	7.720203001367732139324263906932e-06	0.000000000000000000000000000000e+00
-4.838964799950702399655710905790e+03	-3.720196564964653343325629020200e-04	8.497462371194742551607122227342e-06	0.000000000000000000000000000000e+00
-4.838864799950702035857830196619e+03	-3.725036314795711019955126719339e-04	9.273963546083935209109194719446e-06	0.000000000000000000000000000000e+00
-4.838764799950701672059949487448e+03	-3.729874381866374994341783999374e-04	1.004969861870263539134571356692e-05	0.000000000000000000000000000000e+00
-4.838664799950701308262068778276e+03	-3.734710691272662510566127114231e-04	1.082465970169862358864036611106e-05	0.000000000000000000000000000000e+00
-4.838564799950700944464188069105e+03	-3.739545167907846090656065474178e-04	1.159883892783672972926541783201e-05	0.000000000000000000000000000000e+00
-4.838464799950700580666307359934e+03	-3.744377736463632604449469631902e-04	1.237222845013503099516252031753e-05	0.000000000000000000000000000000e+00
-4.838364799950700216868426650763e+03	-3.749208321431347760467611696100e-04	1.314482044200065322624420421915e-05	0.000000000000000000000000000000e+00
-4.838264799950699853070545941591e+03	-3.754036847103124391496209444341e-04	1.391660709736511323283796037753e-05	0.000000000000000000000000000000e+00
-4.838164799950699489272665232420e+03	-3.758863237573097787480591591702e-04	1.468758063081928671956763454709e-05	0.000000000000000000000000000000e+00
-4.838064799950699125474784523249e+03	-3.763687416738607533633897972436e-04	1.545773327774792728177277734147e-05	0.000000000000000000000000000000e+00
-4.837964799950698761676903814077e+03	-3.768509308301403143252883420899e-04	1.622705729446377543798152309762e-05	0.000000000000000000000000000000e+00
-4.837864799950698397879023104906e+03	-3.773328835768857822050015293769e-04	1.699554495834127294503004823589e-05	0.000000000000000000000000000000e+00
-4.837764799950698034081142395735e+03	-3.778145922455185485092088448766e-04	1.776318856794978752813851663461e-05	0.000000000000000000000000000000e+00
-4.837664799950697670283261686563e+03	-3.782960491482665363154047621919e-04	1.852998044318645814022665507803e-05	0.000000000000000000000000000000e+00
-4.837564799950697306485380977392e+03	-3.787772465782870945881499746832e-04	1.929591292540856927091065531332e-05	0.000000000000000000000000000000e+00
-4.837464799950696942687500268221e+03	-3.792581768097905430166261186997e-04	2.006097837756551529155360502621e-05	0.000000000000000000000000000000e+00
-4.837364799950696578889619559050e+03	-3.797388320981643131633853638363e-04	2.082516918433033789571050264922e-05	0.000000000000000000000000000000e+00
-4.837264799950696215091738849878e+03	-3.802192046800974148737517488428e-04	2.158847775223077226046386467573e-05	0.000000000000000000000000000000e+00
-4.837164799950695851293858140707e+03	-3.806992867737058784671777544872e-04	2.235089650977987985568107287548e-05	0.000000000000000000000000000000e+00
-4.837064799950695487495977431536e+03	-3.811790705786582511387095006938e-04	2.311241790760623063174378222229e-05	0.000000000000000000000000000000e+00
-4.836964799950695123698096722364e+03	-3.816585482763021233525158049105e-04	2.387303441858365491454012363715e-05	0.000000000000000000000000000000e+00
-4.836864799950694759900216013193e+03	-3.821377120297907636556344890266e-04	2.463273853796049385695213218561e-05	0.000000000000000000000000000000e+00
-4.836764799950694396102335304022e+03	-3.826165539842107292736739232453e-04	2.539152278348842637386954812495e-05	0.000000000000000000000000000000e+00
-4.836664799950694032304454594851e+03	-3.830950662667097477570576913308e-04	2.614937969555082512688494456032e-05	0.000000000000000000000000000000e+00
-4.836564799950693668506573885679e+03	-3.835732409866251407283554986094e-04	2.690630183729065511119733777878e-05	0.000000000000000000000000000000e+00
-4.836464799950693304708693176508e+03	-3.840510702356129523610261955469e-04	2.766228179473792839725143632990e-05	0.000000000000000000000000000000e+00
-4.836364799950692940910812467337e+03	-3.845285460877775657491384198039e-04	2.841731217693665065260853752616e-05	0.000000000000000000000000000000e+00
-4.836264799950692577112931758165e+03	-3.850056605998016445377429839425e-04	2.917138561607131365415769563842e-05	0.000000000000000000000000000000e+00
-4.836164799950692213315051048994e+03	-3.854824058110770503352005000863e-04	2.992449476759291346187642768317e-05	0.000000000000000000000000000000e+00
-4.836064799950691849517170339823e+03	-3.859587737438358143356176288563e-04	3.067663231034452813545884697355e-05	0.000000000000000000000000000000e+00
-4.835964799950691485719289630651e+03	-3.864347564032819220929126924347e-04	3.142779094668634996172576490103e-05	0.000000000000000000000000000000e+00
-4.835864799950691121921408921480e+03	-3.869103457777236946060761546562e-04	3.217796340262029416556116556691e-05	0.000000000000000000000000000000e+00
-4.835764799950690758123528212309e+03	-3.873855338387063862448655982007e-04	3.292714242791408584855317176476e-05	0.000000000000000000000000000000e+00
-4.835664799950690394325647503138e+03	-3.878603125411455958271300659135e-04	3.367532079622486920105275953752e-05	0.000000000000000000000000000000e+00
-4.835564799950690030527766793966e+03	-3.883346738234611113770033963277e-04	3.442249130522236609270453344678e-05	0.000000000000000000000000000000e+00
-4.835464799950689666729886084795e+03	-3.888086096077111885639665533887e-04	3.516864677671148578562768105549e-05	0.000000000000000000000000000000e+00
-4.835364799950689302932005375624e+03	-3.892821117997274254531048232053e-04	3.591378005675446030914646500243e-05	0.000000000000000000000000000000e+00
-4.835264799950688939134124666452e+03	-3.897551722892502335665598778291e-04	3.665788401579247839101594053091e-05	0.000000000000000000000000000000e+00
-4.835164799950688575336243957281e+03	-3.902277829500646884157422089601e-04	3.740095154876684505019721060926e-05	0.000000000000000000000000000000e+00
-4.835064799950688211538363248110e+03	-3.906999356401368679245211801287e-04	3.814297557523962619360075043673e-05	0.000000000000000000000000000000e+00
-4.834964799950687847740482538939e+03	-3.911716222017509497939358187324e-04	3.888394903951375788800706723158e-05	0.000000000000000000000000000000e+00
-4.834864799950687483942601829767e+03	-3.916428344616464714972314808961e-04	3.962386491075266774100974154216e-05	0.000000000000000000000000000000e+00
-4.834764799950687120144721120596e+03	-3.921135642311562950063086319119e-04	4.036271618309938806219011597776e-05	0.000000000000000000000000000000e+00
-4.834664799950686756346840411425e+03	-3.925838033063451136192578694306e-04	4.110049587579519468584152153134e-05	0.000000000000000000000000000000e+00
-4.834564799950686392548959702253e+03	-3.930535434681482840485466923042e-04	4.183719703329763592997148080599e-05	0.000000000000000000000000000000e+00
-4.834464799950686028751078993082e+03	-3.935227764825114174507270092818e-04	4.257281272539812787443491703954e-05	0.000000000000000000000000000000e+00
-4.834364799950685664953198283911e+03	-3.939914941005300788763598962561e-04	4.330733604733898043292680823946e-05	0.000000000000000000000000000000e+00
-4.834264799950685301155317574739e+03	-3.944596880585904082917869661884e-04	4.404076011992991520520648873749e-05	0.000000000000000000000000000000e+00
-4.834164799950684937357436865568e+03	-3.949273500785099042312276118594e-04	4.477307808966408188581717619847e-05	0.000000000000000000000000000000e+00
-4.834064799950684573559556156397e+03	-3.953944718676788579701797399224e-04	4.550428312883350546666494373937e-05	0.000000000000000000000000000000e+00
-4.833964799950684209761675447226e+03	-3.958610451192022213796894991589e-04	4.623436843564400489103860536488e-05	0.000000000000000000000000000000e+00
-4.833864799950683845963794738054e+03	-3.963270615120420710918158757607e-04	4.696332723432959671159767078841e-05	0.000000000000000000000000000000e+00
-4.833764799950683482165914028883e+03	-3.967925127111602895055297857141e-04	4.769115277526637019980121356966e-05	0.000000000000000000000000000000e+00
-4.833664799950683118368033319712e+03	-3.972573903676619505240252827605e-04	4.841783833508580680172334043121e-05	0.000000000000000000000000000000e+00
-4.833564799950682754570152610540e+03	-3.977216861189391389728997605602e-04	4.914337721678753716399168371964e-05	0.000000000000000000000000000000e+00
-4.833464799950682390772271901369e+03	-3.981853915888152579093117733322e-04	4.986776274985158993995754128647e-05	0.000000000000000000000000000000e+00
-4.833364799950682026974391192198e+03	-3.986484983876896069816819778708e-04	5.059098829035007138972546147926e-05	0.000000000000000000000000000000e+00
-4.833264799950681663176510483027e+03	-3.991109981126827739410234396900e-04	5.131304722105832998415089751809e-05	0.000000000000000000000000000000e+00
-4.833164799950681299378629773855e+03	-3.995728823477821887825978119935e-04	5.203393295156551792137941681027e-05	0.000000000000000000000000000000e+00
-4.833064799950680935580749064684e+03	-4.000341426639883284088750059482e-04	5.275363891838463087109040161593e-05	0.000000000000000000000000000000e+00
-4.832964799950680571782868355513e+03	-4.004947706194611923430359823328e-04	5.347215858506197851260019482389e-05	0.000000000000000000000000000000e+00
-4.832864799950680207984987646341e+03	-4.009547577596674831738876587650e-04	5.418948544228610619561542494083e-05	0.000000000000000000000000000000e+00
-4.832764799950679844187106937170e+03	-4.014140956175280038412123140290e-04	5.490561300799616094737293225947e-05	0.000000000000000000000000000000e+00
-4.832664799950679480389226227999e+03	-4.018727757135657054424204837062e-04	5.562053482748967472111198406814e-05	0.000000000000000000000000000000e+00
-4.832564799950679116591345518827e+03	-4.023307895560540060897469771817e-04	5.633424447352977166214235693609e-05	0.000000000000000000000000000000e+00
-4.832464799950678752793464809656e+03	-4.027881286411657602887503859534e-04	5.704673554645184682535333231534e-05	0.000000000000000000000000000000e+00
-4.832364799950678388995584100485e+03	-4.032447844531223909471384647674e-04	5.775800167426965535779140314965e-05	0.000000000000000000000000000000e+00
-4.832264799950678025197703391314e+03	-4.037007484643437261150056283299e-04	5.846803651278079859377953542143e-05	0.000000000000000000000000000000e+00
-4.832164799950677661399822682142e+03	-4.041560121355981067756135693969e-04	5.917683374567168837774092104986e-05	0.000000000000000000000000000000e+00
-4.832064799950677297601941972971e+03	-4.046105669161531451574753681655e-04	5.988438708462187441824639555499e-05	0.000000000000000000000000000000e+00
-4.831964799950676933804061263800e+03	-4.050644042439265914666568502156e-04	6.059069026940782954097561296969e-05	0.000000000000000000000000000000e+00
-4.831864799950676570006180554628e+03	-4.055175155456379053504900600302e-04	6.129573706800617251180124389620e-05	0.000000000000000000000000000000e+00
-4.831764799950676206208299845457e+03	-4.059698922369600984118298558911e-04	6.199952127669623356230610422557e-05	0.000000000000000000000000000000e+00
-4.831664799950675842410419136286e+03	-4.064215257226721188243967475273e-04	6.270203672016211847179550931131e-05	0.000000000000000000000000000000e+00
-4.831564799950675478612538427114e+03	-4.068724073968115069986628551391e-04	6.340327725159408147042466863397e-05	0.000000000000000000000000000000e+00
-4.831464799950675114814657717943e+03	-4.073225286428277559791499840003e-04	6.410323675278941702761204002314e-05	0.000000000000000000000000000000e+00
-4.831364799950674751016777008772e+03	-4.077718808337356176316190747855e-04	6.480190913425268079035845847358e-05	0.000000000000000000000000000000e+00
-4.831264799950674387218896299601e+03	-4.082204553322692761919976423002e-04	6.549928833529534131542571007145e-05	0.000000000000000000000000000000e+00
-4.831164799950674023421015590429e+03	-4.086682434910367928658503355877e-04	6.619536832413482193779308282444e-05	0.000000000000000000000000000000e+00
-4.831064799950673659623134881258e+03	-4.091152366526748214783926194116e-04	6.689014309799294632791905046432e-05	0.000000000000000000000000000000e+00
-4.830964799950673295825254172087e+03	-4.095614261500038120154820742158e-04	6.758360668319381484286240135972e-05	0.000000000000000000000000000000e+00
-4.830864799950672932027373462915e+03	-4.100068033061837020555873145611e-04	6.827575313526098969851840791989e-05	0.000000000000000000000000000000e+00
-4.830764799950672568229492753744e+03	-4.104513594348699334624086532131e-04	6.896657653901415159329590931492e-05	0.000000000000000000000000000000e+00
-4.830664799950672204431612044573e+03	-4.108950858403698485482591351570e-04	6.965607100866511936301805896221e-05	0.000000000000000000000000000000e+00
-4.830564799950671840633731335402e+03	-4.113379738177995199183145658139e-04	7.034423068791324621957389284788e-05	0.000000000000000000000000000000e+00
-4.830464799950671476835850626230e+03	-4.117800146532409055755152849088e-04	7.103104975004023323090218688947e-05	0.000000000000000000000000000000e+00
-4.830364799950671113037969917059e+03	-4.122211996238996003366628073650e-04	7.171652239800430583219897906488e-05	0.000000000000000000000000000000e+00
-4.830264799950670749240089207888e+03	-4.126615199982625872485164642001e-04	7.240064286453373981582160023862e-05	0.000000000000000000000000000000e+00
-4.830164799950670385442208498716e+03	-4.131009670362567479454107832737e-04	7.308340541221981811505215009817e-05	0.000000000000000000000000000000e+00
-4.830064799950670021644327789545e+03	-4.135395319894075898473073671369e-04	7.376480433360913706655748178775e-05	0.000000000000000000000000000000e+00
-4.829964799950669657846447080374e+03	-4.139772061009983528286071408075e-04	7.444483395129531636165431951468e-05	0.000000000000000000000000000000e+00
-4.829864799950669294048566371202e+03	-4.144139806062294411476143451978e-04	7.512348861801004492374372878416e-05	0.000000000000000000000000000000e+00
-4.829764799950668930250685662031e+03	-4.148498467323783432669781490176e-04	7.580076271671348981696925140028e-05	0.000000000000000000000000000000e+00
-4.829664799950668566452804952860e+03	-4.152847956989598769347860063306e-04	7.647665066068412239620732950840e-05	0.000000000000000000000000000000e+00
-4.829564799950668202654924243689e+03	-4.157188187178867053162001354849e-04	7.715114689360788038322708226602e-05	0.000000000000000000000000000000e+00
-4.829464799950667838857043534517e+03	-4.161519069936303952261802407975e-04	7.782424588966672007912805941743e-05	0.000000000000000000000000000000e+00
-4.829364799950667475059162825346e+03	-4.165840517233826922026407313382e-04	7.849594215362645029283872322168e-05	0.000000000000000000000000000000e+00
-4.829264799950667111261282116175e+03	-4.170152440972171750503683096412e-04	7.916623022092403772105584369712e-05	0.000000000000000000000000000000e+00
-4.829164799950666747463401407003e+03	-4.174454752982512898556999303423e-04	7.983510465775422114929893435686e-05	0.000000000000000000000000000000e+00
-4.829064799950666383665520697832e+03	-4.178747365028086550517438801933e-04	8.050256006115544802660688450402e-05	0.000000000000000000000000000000e+00
-4.828964799950666019867639988661e+03	-4.183030188805819627947957251024e-04	8.116859105909521472903972449942e-05	0.000000000000000000000000000000e+00
-4.828864799950665656069759279490e+03	-4.187303135947958261306456329010e-04	8.183319231055472919682258758911e-05	0.000000000000000000000000000000e+00
-4.828764799950665292271878570318e+03	-4.191566118023703308922978116868e-04	8.249635850561293660271333649803e-05	0.000000000000000000000000000000e+00
-4.828664799950664928473997861147e+03	-4.195819046540847502280158209942e-04	8.315808436552993515664816692734e-05	0.000000000000000000000000000000e+00
-4.828564799950664564676117151976e+03	-4.200061832947415843900196286143e-04	8.381836464282963296886647119877e-05	0.000000000000000000000000000000e+00
-4.828464799950664200878236442804e+03	-4.204294388633309799939430373428e-04	8.447719412138186281194945914663e-05	0.000000000000000000000000000000e+00
-4.828364799950663837080355733633e+03	-4.208516624931955287490514816540e-04	8.513456761648376504639235129446e-05	0.000000000000000000000000000000e+00
-4.828264799950663473282475024462e+03	-4.212728453121952288187856972002e-04	8.579047997494053357740023679767e-05	0.000000000000000000000000000000e+00
-4.828164799950663109484594315290e+03	-4.216929784428729340722830087884e-04	8.644492607514552484290759615249e-05	0.000000000000000000000000000000e+00
-4.828064799950662745686713606119e+03	-4.221120530026201285965503640085e-04	8.709790082715966207018570832687e-05	0.000000000000000000000000000000e+00
-4.827964799950662381888832896948e+03	-4.225300601038427554187459911361e-04	8.774939917279020256367372265771e-05	0.000000000000000000000000000000e+00
-4.827864799950662018090952187777e+03	-4.229469908541276957497645483386e-04	8.839941608566880026139761517001e-05	0.000000000000000000000000000000e+00
-4.827764799950661654293071478605e+03	-4.233628363564094108581481457065e-04	8.904794657132901263777574607516e-05	0.000000000000000000000000000000e+00
-4.827664799950661290495190769434e+03	-4.237775877091369092046491129366e-04	8.969498566728296734974074100322e-05	0.000000000000000000000000000000e+00
-4.827564799950660926697310060263e+03	-4.241912360064408219970100155649e-04	9.034052844309748678177512948295e-05	0.000000000000000000000000000000e+00
-4.827464799950660562899429351091e+03	-4.246037723383011834761557867779e-04	9.098457000046949430700771177527e-05	0.000000000000000000000000000000e+00
-4.827364799950660199101548641920e+03	-4.250151877907151569922772349486e-04	9.162710547330070226437065405989e-05	0.000000000000000000000000000000e+00
-4.827264799950659835303667932749e+03	-4.254254734458651947617835453741e-04	9.226813002777175783467034086982e-05	0.000000000000000000000000000000e+00
-4.827164799950659471505787223577e+03	-4.258346203822875770950151519401e-04	9.290763886241552155492023912231e-05	0.000000000000000000000000000000e+00
-4.827064799950659107707906514406e+03	-4.262426196750409516239566087847e-04	9.354562720818983083664183153516e-05	0.000000000000000000000000000000e+00
-4.826964799950658743910025805235e+03	-4.266494623958755230512529532660e-04	9.418209032854945033253618591473e-05	0.000000000000000000000000000000e+00
-4.826864799950658380112145096064e+03	-4.270551396134021886891174446532e-04	9.481702351951748020206928169173e-05	0.000000000000000000000000000000e+00
-4.826764799950658016314264386892e+03	-4.274596423932622160993255455708e-04	9.545042210975592412037366019106e-05	0.000000000000000000000000000000e+00
-4.826664799950657652516383677721e+03	-4.278629617982970833635347762680e-04	9.608228146063567452848236394303e-05	0.000000000000000000000000000000e+00
-4.826564799950657288718502968550e+03	-4.282650888887185361940390659896e-04	9.671259696630576604709644827906e-05	0.000000000000000000000000000000e+00
-4.826464799950656924920622259378e+03	-4.286660147222789703051748499973e-04	9.734136405376193771146753341839e-05	0.000000000000000000000000000000e+00
-4.826364799950656561122741550207e+03	-4.290657303544421390453789122432e-04	9.796857818291457179003117738958e-05	0.000000000000000000000000000000e+00
-4.826264799950656197324860841036e+03	-4.294642268385540236595721008683e-04	9.859423484665581945141088482387e-05	0.000000000000000000000000000000e+00
-4.826164799950655833526980131865e+03	-4.298614952260140288121947893529e-04	9.921832957092608946264578051455e-05	0.000000000000000000000000000000e+00
-4.826064799950655469729099422693e+03	-4.302575265664463407405682104923e-04	9.984085791477985926106047953610e-05	0.000000000000000000000000000000e+00
-4.825964799950655105931218713522e+03	-4.306523119078716648790161602989e-04	1.004618154704507677421956857167e-04	0.000000000000000000000000000000e+00
-4.825864799950654742133338004351e+03	-4.310458422968791803234211990059e-04	1.010811978634160304213809866702e-04	0.000000000000000000000000000000e+00
-4.825764799950654378335457295179e+03	-4.314381087787986569261067248959e-04	1.016990007524600685487325968381e-04	0.000000000000000000000000000000e+00
-4.825664799950654014537576586008e+03	-4.318291023978727892311535452308e-04	1.023152198297375554654833895718e-04	0.000000000000000000000000000000e+00
-4.825564799950653650739695876837e+03	-4.322188141974300725108026899335e-04	1.029298508208356362561564090186e-04	0.000000000000000000000000000000e+00
-4.825464799950653286941815167665e+03	-4.326072352200574619614237281695e-04	1.035428894848355781945978271175e-04	0.000000000000000000000000000000e+00
-4.825364799950652923143934458494e+03	-4.329943565077735740005693276800e-04	1.041543316143735673807990682604e-04	0.000000000000000000000000000000e+00
-4.825264799950652559346053749323e+03	-4.333801691022020501943556869406e-04	1.047641730357008955139969108572e-04	0.000000000000000000000000000000e+00
-4.825164799950652195548173040152e+03	-4.337646640447451922353860886972e-04	1.053724096087433877242528490470e-04	0.000000000000000000000000000000e+00
-4.825064799950651831750292330980e+03	-4.341478323767575969206744535001e-04	1.059790372271601256726203388325e-04	0.000000000000000000000000000000e+00
-4.824964799950651467952411621809e+03	-4.345296651397202790205465117168e-04	1.065840518184015065774813968424e-04	0.000000000000000000000000000000e+00
-4.824864799950651104154530912638e+03	-4.349101533754149567778668483697e-04	1.071874493437665161943081471030e-04	0.000000000000000000000000000000e+00
-4.824764799950650740356650203466e+03	-4.352892881260983374072659479737e-04	1.077892257984592835114850961631e-04	0.000000000000000000000000000000e+00
-4.824664799950650376558769494295e+03	-4.356670604346768362752362335755e-04	1.083893772116449849248279169167e-04	0.000000000000000000000000000000e+00
-4.824564799950650012760888785124e+03	-4.360434613448815129206626028946e-04	1.089878996465049894705814925722e-04	0.000000000000000000000000000000e+00
-4.824464799950649648963008075953e+03	-4.364184819014430070753529644634e-04	1.095847892002912586694243768370e-04	0.000000000000000000000000000000e+00
-4.824364799950649285165127366781e+03	-4.367921131502669083654377679693e-04	1.101800420043800551915882945941e-04	0.000000000000000000000000000000e+00
-4.824264799950648921367246657610e+03	-4.371643461386090718026609103219e-04	1.107736542243249061329840587931e-04	0.000000000000000000000000000000e+00
-4.824164799950648557569365948439e+03	-4.375351719152513669565396359218e-04	1.113656220599088886649696839015e-04	0.000000000000000000000000000000e+00
-4.824064799950648193771485239267e+03	-4.379045815306774813366330612041e-04	1.119559417451961160850162912972e-04	0.000000000000000000000000000000e+00
-4.823964799950647829973604530096e+03	-4.382725660372489406152451962839e-04	1.125446095485825733460705233568e-04	0.000000000000000000000000000000e+00
-4.823864799950647466175723820925e+03	-4.386391164893812372703452151512e-04	1.131316217728461529868147494859e-04	0.000000000000000000000000000000e+00
-4.823764799950647102377843111753e+03	-4.390042239437203386992480957929e-04	1.137169747551959863305151565704e-04	0.000000000000000000000000000000e+00
-4.823664799950646738579962402582e+03	-4.393678794593191411221866360393e-04	1.143006648673210699524577238506e-04	0.000000000000000000000000000000e+00
-4.823564799950646374782081693411e+03	-4.397300740978141945364265907870e-04	1.148826885154381332058634579418e-04	0.000000000000000000000000000000e+00
-4.823464799950646010984200984240e+03	-4.400907989236025903007076820472e-04	1.154630421403387739113372001398e-04	0.000000000000000000000000000000e+00
-4.823364799950645647186320275068e+03	-4.404500450040190655601191060953e-04	1.160417222174358351047956938729e-04	0.000000000000000000000000000000e+00
-4.823264799950645283388439565897e+03	-4.408078034095131618810836648947e-04	1.166187252568091041590378487136e-04	0.000000000000000000000000000000e+00
-4.823164799950644919590558856726e+03	-4.411640652138266549368850188984e-04	1.171940478032502394112671084692e-04	0.000000000000000000000000000000e+00
-4.823064799950644555792678147554e+03	-4.415188214941709299830863155734e-04	1.177676864363069378490930794179e-04	0.000000000000000000000000000000e+00
-4.822964799950644191994797438383e+03	-4.418720633314048452239264364039e-04	1.183396377703263845125938868996e-04	0.000000000000000000000000000000e+00
-4.822864799950643828196916729212e+03	-4.422237818102124867584989953428e-04	1.189098984544979700599121041904e-04	0.000000000000000000000000000000e+00
-4.822764799950643464399036020041e+03	-4.425739680192810319471485858145e-04	1.194784651728952358388027854552e-04	0.000000000000000000000000000000e+00
-4.822664799950643100601155310869e+03	-4.429226130514789922486273976432e-04	1.200453346445171277792965391917e-04	0.000000000000000000000000000000e+00
-4.822564799950642736803274601698e+03	-4.432697080040343476370345854320e-04	1.206105036233284371347332375457e-04	0.000000000000000000000000000000e+00
-4.822464799950642373005393892527e+03	-4.436152439787130062794073825927e-04	1.211739688982995500439107661172e-04	0.000000000000000000000000000000e+00
-4.822364799950642009207513183355e+03	-4.439592120819972642133122153751e-04	1.217357272934454245991858778453e-04	0.000000000000000000000000000000e+00
-4.822264799950641645409632474184e+03	-4.443016034252643734446530654481e-04	1.222957756678638360781086191764e-04	0.000000000000000000000000000000e+00
-4.822164799950641281611751765013e+03	-4.446424091249654353061315781304e-04	1.228541109157728632335360163808e-04	0.000000000000000000000000000000e+00
-4.822064799950640917813871055841e+03	-4.449816203028041311853812977972e-04	1.234107299665475885371707098770e-04	0.000000000000000000000000000000e+00
-4.821964799950640554015990346670e+03	-4.453192280859157785137536489373e-04	1.239656297847561072442146290484e-04	0.000000000000000000000000000000e+00
-4.821864799950640190218109637499e+03	-4.456552236070463325449952929347e-04	1.245188073701947910690290832747e-04	0.000000000000000000000000000000e+00
-4.821764799950639826420228928328e+03	-4.459895980047317133945772305026e-04	1.250702597579227658142198009728e-04	0.000000000000000000000000000000e+00
-4.821664799950639462622348219156e+03	-4.463223424234770788689152798412e-04	1.256199840182955487430382923719e-04	0.000000000000000000000000000000e+00
-4.821564799950639098824467509985e+03	-4.466534480139360972945905547959e-04	1.261679772569981709557512816744e-04	0.000000000000000000000000000000e+00
-4.821464799950638735026586800814e+03	-4.469829059330907082385475614927e-04	1.267142366150772426688919658488e-04	0.000000000000000000000000000000e+00
-4.821364799950638371228706091642e+03	-4.473107073444304495474233007712e-04	1.272587592689725034984793428094e-04	0.000000000000000000000000000000e+00
-4.821264799950638007430825382471e+03	-4.476368434181322722778539890953e-04	1.278015424305475053814995511914e-04	0.000000000000000000000000000000e+00
-4.821164799950637643632944673300e+03	-4.479613053312403556267817794634e-04	1.283425833471195907659750945484e-04	0.000000000000000000000000000000e+00
-4.821064799950637279835063964128e+03	-4.482840842678459218617614823188e-04	1.288818793014890034392960771470e-04	0.000000000000000000000000000000e+00
-4.820964799950636916037183254957e+03	-4.486051714192671054613759107355e-04	1.294194276119673759403022605952e-04	0.000000000000000000000000000000e+00
-4.820864799950636552239302545786e+03	-4.489245579842290933061943469795e-04	1.299552256324053496096271320681e-04	0.000000000000000000000000000000e+00
-4.820764799950636188441421836615e+03	-4.492422351690440480292965119702e-04	1.304892707522195441187384812309e-04	0.000000000000000000000000000000e+00
-4.820664799950635824643541127443e+03	-4.495581941877914108375569046672e-04	1.310215603964186054271323644826e-04	0.000000000000000000000000000000e+00
-4.820564799950635460845660418272e+03	-4.498724262624980417026032686323e-04	1.315520920256286845333865143104e-04	0.000000000000000000000000000000e+00
-4.820464799950635097047779709101e+03	-4.501849226233185221821009314169e-04	1.320808631361179404442585116897e-04	0.000000000000000000000000000000e+00
-4.820364799950634733249898999929e+03	-4.504956745087154582410371439494e-04	1.326078712598205010426977157323e-04	0.000000000000000000000000000000e+00
-4.820264799950634369452018290758e+03	-4.508046731656398914932226684726e-04	1.331331139643594481739019563804e-04	0.000000000000000000000000000000e+00
-4.820164799950634005654137581587e+03	-4.511119098497117646529019907575e-04	1.336565888530692335252336722107e-04	0.000000000000000000000000000000e+00
-4.820064799950633641856256872416e+03	-4.514173758254003327762549080404e-04	1.341782935650171187241808112844e-04	0.000000000000000000000000000000e+00
-4.819964799950633278058376163244e+03	-4.517210623662047913433326140620e-04	1.346982257750240462301771771081e-04	0.000000000000000000000000000000e+00
-4.819864799950632914260495454073e+03	-4.520229607548347959197765355555e-04	1.352163831936846157596304740522e-04	0.000000000000000000000000000000e+00
-4.819764799950632550462614744902e+03	-4.523230622833909818185371687349e-04	1.357327635673863288744839250555e-04	0.000000000000000000000000000000e+00
-4.819664799950632186664734035730e+03	-4.526213582535457548121360371596e-04	1.362473646783280746292571494749e-04	0.000000000000000000000000000000e+00
-4.819564799950631822866853326559e+03	-4.529178399767238650044931524974e-04	1.367601843445378291715119889460e-04	0.000000000000000000000000000000e+00
-4.819464799950631459068972617388e+03	-4.532124987742830891229717238389e-04	1.372712204198895964007975933896e-04	0.000000000000000000000000000000e+00
-4.819364799950631095271091908216e+03	-4.535053259776950212306401155615e-04	1.377804707941195896860747671653e-04	0.000000000000000000000000000000e+00
-4.819264799950630731473211199045e+03	-4.537963129287257008082079323685e-04	1.382879333928415733264566389593e-04	0.000000000000000000000000000000e+00
-4.819164799950630367675330489874e+03	-4.540854509796164576763966014283e-04	1.387936061775614992805372160944e-04	0.000000000000000000000000000000e+00
-4.819064799950630003877449780703e+03	-4.543727314932645400778754574134e-04	1.392974871456914391643078232619e-04	0.000000000000000000000000000000e+00
-4.818964799950629640079569071531e+03	-4.546581458434039595996323246396e-04	1.397995743305625133620639921617e-04	0.000000000000000000000000000000e+00
-4.818864799950629276281688362360e+03	-4.549416854147862818852354749311e-04	1.402998658014372780362261083908e-04	0.000000000000000000000000000000e+00
-4.818764799950628912483807653189e+03	-4.552233416033612547167697126582e-04	1.407983596635212447754220699281e-04	0.000000000000000000000000000000e+00
-4.818664799950628548685926944017e+03	-4.555031058164577071473155811532e-04	1.412950540579735870909405814899e-04	0.000000000000000000000000000000e+00
-4.818564799950628184888046234846e+03	-4.557809694729642860031026962986e-04	1.417899471619171963918809575844e-04	0.000000000000000000000000000000e+00
-4.818464799950627821090165525675e+03	-4.560569240035100297553372072912e-04	1.422830371884477892834020007484e-04	0.000000000000000000000000000000e+00
-4.818364799950627457292284816504e+03	-4.563309608506453218627896273318e-04	1.427743223866423914487217006197e-04	0.000000000000000000000000000000e+00
-4.818264799950627093494404107332e+03	-4.566030714690224104335136701138e-04	1.432638010415669541693789446057e-04	0.000000000000000000000000000000e+00
-4.818164799950626729696523398161e+03	-4.568732473255761447269995834120e-04	1.437514714742832119039744886990e-04	0.000000000000000000000000000000e+00
-4.818064799950626365898642688990e+03	-4.571414798997047116563274826717e-04	1.442373320418548080304455005773e-04	0.000000000000000000000000000000e+00
-4.817964799950626002100761979818e+03	-4.574077606834500470296689389471e-04	1.447213811373525803316564264378e-04	0.000000000000000000000000000000e+00
-4.817864799950625638302881270647e+03	-4.576720811816786804726575610403e-04	1.452036171898590875394691179778e-04	0.000000000000000000000000000000e+00
-4.817764799950625274505000561476e+03	-4.579344329122621466698905834392e-04	1.456840386644724040423465316607e-04	0.000000000000000000000000000000e+00
-4.817664799950624910707119852304e+03	-4.581948074062574508165390785308e-04	1.461626440623090743362727517152e-04	0.000000000000000000000000000000e+00
-4.817564799950624546909239143133e+03	-4.584531962080875882800667930894e-04	1.466394319205063356392065854195e-04	0.000000000000000000000000000000e+00
-4.817464799950624183111358433962e+03	-4.587095908757220100518403604895e-04	1.471144008122234460387428578443e-04	0.000000000000000000000000000000e+00
-4.817364799950623819313477724791e+03	-4.589639829808569255684136400930e-04	1.475875493466424434336331517059e-04	0.000000000000000000000000000000e+00
-4.817264799950623455515597015619e+03	-4.592163641090956055328120566372e-04	1.480588761689679015882969981277e-04	0.000000000000000000000000000000e+00
-4.817164799950623091717716306448e+03	-4.594667258601286305257083153464e-04	1.485283799604260898761382003741e-04	0.000000000000000000000000000000e+00
-4.817064799950622727919835597277e+03	-4.597150598479140854064894927689e-04	1.489960594382632656611231691812e-04	0.000000000000000000000000000000e+00
-4.816964799950622364121954888105e+03	-4.599613577008576452941068790636e-04	1.494619133557431264226755818214e-04	0.000000000000000000000000000000e+00
-4.816864799950622000324074178934e+03	-4.602056110619927157580344445620e-04	1.499259405021435571491589255899e-04	0.000000000000000000000000000000e+00
-4.816764799950621636526193469763e+03	-4.604478115891602477485755606779e-04	1.503881397027527001050012378514e-04	0.000000000000000000000000000000e+00
-4.816664799950621272728312760592e+03	-4.606879509551887151574955936439e-04	1.508485098188639675007016727193e-04	0.000000000000000000000000000000e+00
-4.816564799950620908930432051420e+03	-4.609260208480739839584372496972e-04	1.513070497477705662718594492588e-04	0.000000000000000000000000000000e+00
-4.816464799950620545132551342249e+03	-4.611620129711589102967927988885e-04	1.517637584227590470762475627353e-04	0.000000000000000000000000000000e+00
-4.816364799950620181334670633078e+03	-4.613959190433130469997935474424e-04	1.522186348131020943493657560097e-04	0.000000000000000000000000000000e+00
-4.816264799950619817536789923906e+03	-4.616277307991121332461648130163e-04	1.526716779240506929437443117692e-04	0.000000000000000000000000000000e+00
-4.816164799950619453738909214735e+03	-4.618574399890175842357808999594e-04	1.531228867968253189862926078035e-04	0.000000000000000000000000000000e+00
-4.816064799950619089941028505564e+03	-4.620850383795557640188855774710e-04	1.535722605086064260042355567037e-04	0.000000000000000000000000000000e+00
-4.815964799950618726143147796392e+03	-4.623105177534973667455298063089e-04	1.540197981725241721095293057076e-04	0.000000000000000000000000000000e+00
-4.815864799950618362345267087221e+03	-4.625338699100363642341404712965e-04	1.544654989376473340316475724165e-04	0.000000000000000000000000000000e+00
-4.815764799950617998547386378050e+03	-4.627550866649691161704149866551e-04	1.549093619889714351037929285226e-04	0.000000000000000000000000000000e+00
-4.815664799950617634749505668879e+03	-4.629741598508732092556727799604e-04	1.553513865474061414126416558190e-04	0.000000000000000000000000000000e+00
-4.815564799950617270951624959707e+03	-4.631910813172864047754240246491e-04	1.557915718697618447964592380828e-04	0.000000000000000000000000000000e+00
-4.815464799950616907153744250536e+03	-4.634058429308850982769607540490e-04	1.562299172487353784814778645540e-04	0.000000000000000000000000000000e+00
-4.815364799950616543355863541365e+03	-4.636184365756628876671652239594e-04	1.566664220128951093020247542498e-04	0.000000000000000000000000000000e+00
-4.815264799950616179557982832193e+03	-4.638288541531090871002096509557e-04	1.571010855266651896639668040123e-04	0.000000000000000000000000000000e+00
-4.815164799950615815760102123022e+03	-4.640370875823868613944955807682e-04	1.575339071903089421464172481535e-04	0.000000000000000000000000000000e+00
-4.815064799950615451962221413851e+03	-4.642431288005113604495932566607e-04	1.579648864399115664770845146592e-04	0.000000000000000000000000000000e+00
-4.814964799950615088164340704679e+03	-4.644469697625278536631809878088e-04	1.583940227473620333559917172650e-04	0.000000000000000000000000000000e+00
-4.814864799950614724366459995508e+03	-4.646486024416893764570068992015e-04	1.588213156203341922326210955418e-04	0.000000000000000000000000000000e+00
-4.814764799950614360568579286337e+03	-4.648480188296344852230679300931e-04	1.592467646022670930364834029902e-04	0.000000000000000000000000000000e+00
-4.814664799950613996770698577166e+03	-4.650452109365649038495715839048e-04	1.596703692723445489661665552816e-04	0.000000000000000000000000000000e+00
-4.814564799950613632972817867994e+03	-4.652401707914227365660286839244e-04	1.600921292454739132318092265095e-04	0.000000000000000000000000000000e+00
-4.814464799950613269174937158823e+03	-4.654328904420677892085633775565e-04	1.605120441722640155408907691736e-04	0.000000000000000000000000000000e+00
-4.814364799950612905377056449652e+03	-4.656233619554545652245713949213e-04	1.609301137390024480627176428627e-04	0.000000000000000000000000000000e+00
-4.814264799950612541579175740480e+03	-4.658115774178091532571610589031e-04	1.613463376676319298210632302570e-04	0.000000000000000000000000000000e+00
-4.814164799950612177781295031309e+03	-4.659975289348060605194856709232e-04	1.617607157157259934604498496924e-04	0.000000000000000000000000000000e+00
-4.814064799950611813983414322138e+03	-4.661812086317446124882069025119e-04	1.621732476764638317557470914565e-04	0.000000000000000000000000000000e+00
-4.813964799950611450185533612967e+03	-4.663626086537252983868495626041e-04	1.625839333786044122853037263710e-04	0.000000000000000000000000000000e+00
-4.813864799950611086387652903795e+03	-4.665417211658261166691563648357e-04	1.629927726864598060575045623821e-04	0.000000000000000000000000000000e+00
-4.813764799950610722589772194624e+03	-4.667185383532783241912478278124e-04	1.633997654998677029856979370237e-04	0.000000000000000000000000000000e+00
-4.813664799950610358791891485453e+03	-4.668930524216425106444339210299e-04	1.638049117541631142114938457510e-04	0.000000000000000000000000000000e+00
-4.813564799950609994994010776281e+03	-4.670652555969839682566135952158e-04	1.642082114201494510118128911103e-04	0.000000000000000000000000000000e+00
-4.813464799950609631196130067110e+03	-4.672351401260482241240001854976e-04	1.646096645040687092391429313665e-04	0.000000000000000000000000000000e+00
-4.813364799950609267398249357939e+03	-4.674026982764361930720864446442e-04	1.650092710475708135051120528658e-04	0.000000000000000000000000000000e+00
-4.813264799950608903600368648767e+03	-4.675679223367791678862837034814e-04	1.654070311276823921579209875077e-04	0.000000000000000000000000000000e+00
-4.813164799950608539802487939596e+03	-4.677308046169137553324524070320e-04	1.658029448567745493727659811256e-04	0.000000000000000000000000000000e+00
-4.813064799950608176004607230425e+03	-4.678913374480562158662377836293e-04	1.661970123825300138260124827028e-04	0.000000000000000000000000000000e+00
-4.812964799950607812206726521254e+03	-4.680495131829770743929486354062e-04	1.665892338879094742177394694593e-04	0.000000000000000000000000000000e+00
-4.812864799950607448408845812082e+03	-4.682053241961750262960240132060e-04	1.669796095911171016426544078115e-04	0.000000000000000000000000000000e+00
-4.812764799950607084610965102911e+03	-4.683587628840510060958257643193e-04	1.673681397455653401245417866150e-04	0.000000000000000000000000000000e+00
-4.812664799950606720813084393740e+03	-4.685098216650818766376707102950e-04	1.677548246398389382091909105554e-04	0.000000000000000000000000000000e+00
-4.812564799950606357015203684568e+03	-4.686584929799938472293197033736e-04	1.681396645976581131955857051352e-04	0.000000000000000000000000000000e+00
-4.812464799950605993217322975397e+03	-4.688047692919356749380321858212e-04	1.685226599778410919508453424953e-04	0.000000000000000000000000000000e+00
-4.812364799950605629419442266226e+03	-4.689486430866517032572948764368e-04	1.689038111742657572583725666959e-04	0.000000000000000000000000000000e+00
-4.812264799950605265621561557055e+03	-4.690901068726545755128987114091e-04	1.692831186158305623295355912816e-04	0.000000000000000000000000000000e+00
-4.812164799950604901823680847883e+03	-4.692291531813977314285812880712e-04	1.696605827664146863738292569934e-04	0.000000000000000000000000000000e+00
-4.812064799950604538025800138712e+03	-4.693657745674476868512348115559e-04	1.700362041248374041224611374901e-04	0.000000000000000000000000000000e+00
-4.811964799950604174227919429541e+03	-4.694999636086559882154622957984e-04	1.704099832248166964104169052163e-04	0.000000000000000000000000000000e+00
-4.811864799950603810430038720369e+03	-4.696317129063310043778078917143e-04	1.707819206349271018170049574181e-04	0.000000000000000000000000000000e+00
-4.811764799950603446632158011198e+03	-4.697610150854092847701182211750e-04	1.711520169585568093648803023044e-04	0.000000000000000000000000000000e+00
-4.811664799950603082834277302027e+03	-4.698878627946269175529037109840e-04	1.715202728338639109623847689434e-04	0.000000000000000000000000000000e+00
-4.811564799950602719036396592855e+03	-4.700122487066903998777223083749e-04	1.718866889337319491144751015810e-04	0.000000000000000000000000000000e+00
-4.811464799950602355238515883684e+03	-4.701341655184473455192373236855e-04	1.722512659657247599022389383805e-04	0.000000000000000000000000000000e+00
-4.811364799950601991440635174513e+03	-4.702536059510567588264062788284e-04	1.726140046720403943905641774847e-04	0.000000000000000000000000000000e+00
-4.811264799950601627642754465342e+03	-4.703705627501593086736697557626e-04	1.729749058294643624094505396371e-04	0.000000000000000000000000000000e+00
-4.811164799950601263844873756170e+03	-4.704850286860470603110540022129e-04	1.733339702493222258140176395003e-04	0.000000000000000000000000000000e+00
-4.811064799950600900046993046999e+03	-4.705969965538330987940562888383e-04	1.736911987774311617524491957454e-04	0.000000000000000000000000000000e+00
-4.810964799950600536249112337828e+03	-4.707064591736207729427698964741e-04	1.740465922940510651480139348024e-04	0.000000000000000000000000000000e+00
-4.810864799950600172451231628656e+03	-4.708134093906725598302487334479e-04	1.744001517138346211890226333807e-04	0.000000000000000000000000000000e+00
-4.810764799950599808653350919485e+03	-4.709178400755788208506547043442e-04	1.747518779857768357176989182378e-04	0.000000000000000000000000000000e+00
-4.810664799950599444855470210314e+03	-4.710197441244261783166447088433e-04	1.751017720931636169421491411313e-04	0.000000000000000000000000000000e+00
-4.810564799950599081057589501143e+03	-4.711191144589655125859972706337e-04	1.754498350535198150472460110194e-04	0.000000000000000000000000000000e+00
-4.810464799950598717259708791971e+03	-4.712159440267797965579132934977e-04	1.757960679185562589185026771688e-04	0.000000000000000000000000000000e+00
-4.810364799950598353461828082800e+03	-4.713102258014513880682305746461e-04	1.761404717741162236598062573734e-04	0.000000000000000000000000000000e+00
-4.810264799950597989663947373629e+03	-4.714019527827292680745296937772e-04	1.764830477401210849595220020447e-04	0.000000000000000000000000000000e+00
-4.810164799950597625866066664457e+03	-4.714911179966958993704795322088e-04	1.768237969705152145150767184489e-04	0.000000000000000000000000000000e+00
-4.810064799950597262068185955286e+03	-4.715777144959334889889879249836e-04	1.771627206532100623059128308157e-04	0.000000000000000000000000000000e+00
-4.809964799950596898270305246115e+03	-4.716617353596904132356781857993e-04	1.774998200100275883451389491441e-04	0.000000000000000000000000000000e+00
-4.809864799950596534472424536943e+03	-4.717431736940468295707362678115e-04	1.778350962966429083846053860185e-04	0.000000000000000000000000000000e+00
-4.809764799950596170674543827772e+03	-4.718220226320802342806493001603e-04	1.781685508025261806784589335706e-04	0.000000000000000000000000000000e+00
-4.809664799950595806876663118601e+03	-4.718982753340306406791837545711e-04	1.785001848508836795950682763134e-04	0.000000000000000000000000000000e+00
-4.809564799950595443078782409430e+03	-4.719719249874653778376032420283e-04	1.788299997985982458127002248105e-04	0.000000000000000000000000000000e+00
-4.809464799950595079280901700258e+03	-4.720429648074435098441259395230e-04	1.791579970361688691534579609410e-04	0.000000000000000000000000000000e+00
-4.809364799950594715483020991087e+03	-4.721113880366800382229475196993e-04	1.794841779876496751060244161380e-04	0.000000000000000000000000000000e+00
-4.809264799950594351685140281916e+03	-4.721771879457095080420692134737e-04	1.798085441105879626715047248098e-04	0.000000000000000000000000000000e+00
-4.809164799950593987887259572744e+03	-4.722403578330496140211258726538e-04	1.801310968959616730031281228719e-04	0.000000000000000000000000000000e+00
-4.809064799950593624089378863573e+03	-4.723008910253641019078019169797e-04	1.804518378681159906842118578751e-04	0.000000000000000000000000000000e+00
-4.808964799950593260291498154402e+03	-4.723587808776255614340300326148e-04	1.807707685846993215898759199689e-04	0.000000000000000000000000000000e+00
-4.808864799950592896493617445230e+03	-4.724140207732776771711036278845e-04	1.810878906365984575971284087359e-04	0.000000000000000000000000000000e+00
-4.808764799950592532695736736059e+03	-4.724666041243970999140289190876e-04	1.814032056478729552483758480363e-04	0.000000000000000000000000000000e+00
-4.808664799950592168897856026888e+03	-4.725165243718552638557683920340e-04	1.817167152756888909986843216871e-04	0.000000000000000000000000000000e+00
-4.808564799950591805099975317717e+03	-4.725637749854793363997462751769e-04	1.820284212102518033114112450122e-04	0.000000000000000000000000000000e+00
-4.808464799950591441302094608545e+03	-4.726083494642131137622453884717e-04	1.823383251747389300224250208160e-04	0.000000000000000000000000000000e+00
-4.808364799950591077504213899374e+03	-4.726502413362775913141522465821e-04	1.826464289252306596577496433653e-04	0.000000000000000000000000000000e+00
-4.808264799950590713706333190203e+03	-4.726894441593307749811814222340e-04	1.829527342506412780197971867935e-04	0.000000000000000000000000000000e+00
-4.808164799950590349908452481031e+03	-4.727259515206274926440999095689e-04	1.832572429726490913573511143397e-04	0.000000000000000000000000000000e+00
-4.808064799950589986110571771860e+03	-4.727597570371786634378652447452e-04	1.835599569456255737535943506344e-04	0.000000000000000000000000000000e+00
-4.807964799950589622312691062689e+03	-4.727908543559100249496773837876e-04	1.838608780565640266231597355073e-04	0.000000000000000000000000000000e+00
-4.807864799950589258514810353518e+03	-4.728192371538207519968133318855e-04	1.841600082250073708474424893922e-04	0.000000000000000000000000000000e+00
-4.807764799950588894716929644346e+03	-4.728448991381413706730496571140e-04	1.844573494029752883886091874288e-04	0.000000000000000000000000000000e+00
-4.807664799950588530919048935175e+03	-4.728678340464915097647591313290e-04	1.847529035748905507519773694369e-04	0.000000000000000000000000000000e+00
-4.807564799950588167121168226004e+03	-4.728880356470370558558125040349e-04	1.850466727575047240321459707246e-04	0.000000000000000000000000000000e+00
-4.807464799950587803323287516832e+03	-4.729054977386469831718285306010e-04	1.853386589998230608074963887688e-04	0.000000000000000000000000000000e+00
-4.807364799950587439525406807661e+03	-4.729202141510498039536636305513e-04	1.856288643830286873032814343176e-04	0.000000000000000000000000000000e+00
-4.807264799950587075727526098490e+03	-4.729321787449894767298153031021e-04	1.859172910204061942435194154655e-04	0.000000000000000000000000000000e+00
-4.807164799950586711929645389318e+03	-4.729413854123810435382824213235e-04	1.862039410572643061310416090492e-04	0.000000000000000000000000000000e+00
-4.807064799950586348131764680147e+03	-4.729478280764655624170134107231e-04	1.864888166708579813213991771548e-04	0.000000000000000000000000000000e+00
-4.806964799950585984333883970976e+03	-4.729515006919649314741371792792e-04	1.867719200703097531552493437701e-04	0.000000000000000000000000000000e+00
-4.806864799950585620536003261805e+03	-4.729523972452361708571078047214e-04	1.870532534965303121492208315857e-04	0.000000000000000000000000000000e+00
-4.806764799950585256738122552633e+03	-4.729505117544251626207629790599e-04	1.873328192221384647705301196297e-04	0.000000000000000000000000000000e+00
-4.806664799950584892940241843462e+03	-4.729458382696199027044048346369e-04	1.876106195513802790599683367745e-04	0.000000000000000000000000000000e+00
-4.806564799950584529142361134291e+03	-4.729383708730036444886635216278e-04	1.878866568200476610487476003541e-04	0.000000000000000000000000000000e+00
-4.806464799950584165344480425119e+03	-4.729281036790071207805141728642e-04	1.881609333953960367085550542399e-04	0.000000000000000000000000000000e+00
-4.806364799950583801546599715948e+03	-4.729150308344608200084024929311e-04	1.884334516760614646954663520262e-04	0.000000000000000000000000000000e+00
-4.806264799950583437748719006777e+03	-4.728991465187462324253064860358e-04	1.887042140919770172573927125015e-04	0.000000000000000000000000000000e+00
-4.806164799950583073950838297606e+03	-4.728804449439471505219068081516e-04	1.889732231042884564101158595406e-04	0.000000000000000000000000000000e+00
-4.806064799950582710152957588434e+03	-4.728589203550002104982363793084e-04	1.892404812052691511718022221444e-04	0.000000000000000000000000000000e+00
-4.805964799950582346355076879263e+03	-4.728345670298451084746782502322e-04	1.895059909182343442762136431767e-04	0.000000000000000000000000000000e+00
-4.805864799950581982557196170092e+03	-4.728073792795742203917686019565e-04	1.897697547974547954696689089360e-04	0.000000000000000000000000000000e+00
-4.805764799950581618759315460920e+03	-4.727773514485818424392393755085e-04	1.900317754280695032361586660485e-04	0.000000000000000000000000000000e+00
-4.805664799950581254961434751749e+03	-4.727444779147128893839746588412e-04	1.902920554259980470516999684349e-04	0.000000000000000000000000000000e+00
-4.805564799950580891163554042578e+03	-4.727087530894111592170980795657e-04	1.905505974378518996466269630474e-04	0.000000000000000000000000000000e+00
-4.805464799950580527365673333406e+03	-4.726701714178671641201912034802e-04	1.908074041408453326920668935429e-04	0.000000000000000000000000000000e+00
-4.805364799950580163567792624235e+03	-4.726287273791653651203170660722e-04	1.910624782427054551246781155527e-04	0.000000000000000000000000000000e+00
-4.805264799950579799769911915064e+03	-4.725844154864308646439574612685e-04	1.913158224815816280551389327869e-04	0.000000000000000000000000000000e+00
-4.805164799950579435972031205893e+03	-4.725372302869757738102984845341e-04	1.915674396259542020502786296987e-04	0.000000000000000000000000000000e+00
-4.805064799950579072174150496721e+03	-4.724871663624450376234298332179e-04	1.918173324745424954736877642958e-04	0.000000000000000000000000000000e+00
-4.804964799950578708376269787550e+03	-4.724342183289616638533492398722e-04	1.920655038562122307252422181989e-04	0.000000000000000000000000000000e+00
-4.804864799950578344578389078379e+03	-4.723783808372715724462065356448e-04	1.923119566298821302239435704351e-04	0.000000000000000000000000000000e+00
-4.804764799950577980780508369207e+03	-4.723196485728877402031355980938e-04	1.925566936844299431846189163409e-04	0.000000000000000000000000000000e+00
-4.804664799950577616982627660036e+03	-4.722580162562341286186518019008e-04	1.927997179385977405581542587498e-04	0.000000000000000000000000000000e+00
-4.804564799950577253184746950865e+03	-4.721934786427888527775287297317e-04	1.930410323408965865554787200153e-04	0.000000000000000000000000000000e+00
-4.804464799950576889386866241693e+03	-4.721260305232268623606972646201e-04	1.932806398695104241249737020425e-04	0.000000000000000000000000000000e+00
-4.804364799950576525588985532522e+03	-4.720556667235622431803843124243e-04	1.935185435321994454338501157054e-04	0.000000000000000000000000000000e+00
-4.804264799950576161791104823351e+03	-4.719823821052898139838394087064e-04	1.937547463662026763029505582736e-04	0.000000000000000000000000000000e+00
-4.804164799950575797993224114180e+03	-4.719061715655263437863009556850e-04	1.939892514381398830151936873989e-04	0.000000000000000000000000000000e+00
-4.804064799950575434195343405008e+03	-4.718270300371511728927675921597e-04	1.942220618439129641279866644865e-04	0.000000000000000000000000000000e+00
-4.803964799950575070397462695837e+03	-4.717449524889462376085746964094e-04	1.944531807086064478188452975260e-04	0.000000000000000000000000000000e+00
-4.803864799950574706599581986666e+03	-4.716599339257356612691018948880e-04	1.946826111863875555501451897200e-04	0.000000000000000000000000000000e+00
-4.803764799950574342801701277494e+03	-4.715719693885248031683943281678e-04	1.949103564604053983721348997094e-04	0.000000000000000000000000000000e+00
-4.803664799950573979003820568323e+03	-4.714810539546387111765890498560e-04	1.951364197426896853349714833215e-04	0.000000000000000000000000000000e+00
-4.803564799950573615205939859152e+03	-4.713871827378599780461465584835e-04	1.953608042740487000642896076030e-04	0.000000000000000000000000000000e+00
-4.803464799950573251408059149981e+03	-4.712903508885661098271047109165e-04	1.955835133239665726053585492750e-04	0.000000000000000000000000000000e+00
-4.803364799950572887610178440809e+03	-4.711905535938664063913550172913e-04	1.958045501904999820610986382974e-04	0.000000000000000000000000000000e+00
-4.803264799950572523812297731638e+03	-4.710877860777381372255068203714e-04	1.960239182001742358138485222696e-04	0.000000000000000000000000000000e+00
-4.803164799950572160014417022467e+03	-4.709820436011623377529911049777e-04	1.962416207078785355955030667019e-04	0.000000000000000000000000000000e+00
-4.803064799950571796216536313295e+03	-4.708733214622589009247521918411e-04	1.964576610967607827717279489477e-04	0.000000000000000000000000000000e+00
-4.802964799950571432418655604124e+03	-4.707616149964210182886359401522e-04	1.966720427781216246846535122828e-04	0.000000000000000000000000000000e+00
-4.802864799950571068620774894953e+03	-4.706469195764492957981262044598e-04	1.968847691913079317894280650947e-04	0.000000000000000000000000000000e+00
-4.802764799950570704822894185781e+03	-4.705292306126852190997778002668e-04	1.970958438036055429543047523566e-04	0.000000000000000000000000000000e+00
-4.802664799950570341025013476610e+03	-4.704085435531438598791287297729e-04	1.973052701101314686596421843490e-04	0.000000000000000000000000000000e+00
-4.802564799950569977227132767439e+03	-4.702848538836462027358520376907e-04	1.975130516337254165705472619408e-04	0.000000000000000000000000000000e+00
-4.802464799950569613429252058268e+03	-4.701581571279508757477128000346e-04	1.977191919248406394831601984308e-04	0.000000000000000000000000000000e+00
-4.802364799950569249631371349096e+03	-4.700284488478851220930043730561e-04	1.979236945614342682749076107740e-04	0.000000000000000000000000000000e+00
-4.802264799950568885833490639925e+03	-4.698957246434754464123328965286e-04	1.981265631488568588081805588175e-04	0.000000000000000000000000000000e+00
-4.802164799950568522035609930754e+03	-4.697599801530774480187724329028e-04	1.983278013197414780480892781966e-04	0.000000000000000000000000000000e+00
-4.802064799950568158237729221582e+03	-4.696212110535051662170424879861e-04	1.985274127338920312386971733787e-04	0.000000000000000000000000000000e+00
-4.801964799950567794439848512411e+03	-4.694794130601597751013820403188e-04	1.987254010781710198731142558159e-04	0.000000000000000000000000000000e+00
-4.801864799950567430641967803240e+03	-4.693345819271577362523373277980e-04	1.989217700663867033523957150720e-04	0.000000000000000000000000000000e+00
-4.801764799950567066844087094069e+03	-4.691867134474582467021375187244e-04	1.991165234391795830180826865075e-04	0.000000000000000000000000000000e+00
-4.801664799950566703046206384897e+03	-4.690358034529902532192013886458e-04	1.993096649639083440836567762133e-04	0.000000000000000000000000000000e+00
-4.801564799950566339248325675726e+03	-4.688818478147786534410146330742e-04	1.995011984345350928345824703669e-04	0.000000000000000000000000000000e+00
-4.801464799950565975450444966555e+03	-4.687248424430700633261381859995e-04	1.996911276715101059373719261103e-04	0.000000000000000000000000000000e+00
-4.801364799950565611652564257383e+03	-4.685647832874578256646957985510e-04	1.998794565216557937020747104384e-04	0.000000000000000000000000000000e+00
-4.801264799950565247854683548212e+03	-4.684016663370064222776667506309e-04	2.000661888580502567689528570227e-04	0.000000000000000000000000000000e+00
-4.801164799950564884056802839041e+03	-4.682354876203754525353095683471e-04	2.002513285799101109586894953196e-04	0.000000000000000000000000000000e+00
-4.801064799950564520258922129869e+03	-4.680662432059426360936305044902e-04	2.004348796124726887063483005136e-04	0.000000000000000000000000000000e+00
-4.800964799950564156461041420698e+03	-4.678939292019265445803088976362e-04	2.006168459068777797094096371211e-04	0.000000000000000000000000000000e+00
-4.800864799950563792663160711527e+03	-4.677185417565085201289931671198e-04	2.007972314400486397393402748790e-04	0.000000000000000000000000000000e+00
-4.800764799950563428865280002356e+03	-4.675400770579538349720760681549e-04	2.009760402145724573520768618806e-04	0.000000000000000000000000000000e+00
-4.800664799950563065067399293184e+03	-4.673585313347325257728182013039e-04	2.011532762585802242873145306845e-04	0.000000000000000000000000000000e+00
-4.800564799950562701269518584013e+03	-4.671739008556393605957335335432e-04	2.013289436256260366616549495333e-04	0.000000000000000000000000000000e+00
-4.800464799950562337471637874842e+03	-4.669861819299132637758886765766e-04	2.015030463945657456404508822700e-04	0.000000000000000000000000000000e+00
-4.800364799950561973673757165670e+03	-4.667953709073559818466814252957e-04	2.016755886694350931136188176396e-04	0.000000000000000000000000000000e+00
-4.800264799950561609875876456499e+03	-4.666014641784502615766416777632e-04	2.018465745793272510602567315630e-04	0.000000000000000000000000000000e+00
-4.800164799950561246077995747328e+03	-4.664044581744772148546029910676e-04	2.020160082782697103919583581089e-04	0.000000000000000000000000000000e+00
-4.800064799950560882280115038157e+03	-4.662043493676330872636792701513e-04	2.021838939451007361152584662634e-04	0.000000000000000000000000000000e+00
-4.799964799950560518482234328985e+03	-4.660011342711455387642638381607e-04	2.023502357833450635525573968465e-04	0.000000000000000000000000000000e+00
-4.799864799950560154684353619814e+03	-4.657948094393888943849646455675e-04	2.025150380210891879872309173649e-04	0.000000000000000000000000000000e+00
-4.799764799950559790886472910643e+03	-4.655853714679991238629963579143e-04	2.026783049108559495773279612862e-04	0.000000000000000000000000000000e+00
-4.799664799950559427088592201471e+03	-4.653728169939878997127258308808e-04	2.028400407294787116934536852497e-04	0.000000000000000000000000000000e+00
-4.799564799950559063290711492300e+03	-4.651571426958561131931313425980e-04	2.030002497779747803151317864234e-04	0.000000000000000000000000000000e+00
-4.799464799950558699492830783129e+03	-4.649383452937065771236324618343e-04	2.031589363814184168513521377974e-04	0.000000000000000000000000000000e+00
-4.799364799950558335694950073957e+03	-4.647164215493562408089422977042e-04	2.033161048888132275448692443121e-04	0.000000000000000000000000000000e+00
-4.799264799950557971897069364786e+03	-4.644913682664475918122903852492e-04	2.034717596729639565653058319583e-04	0.000000000000000000000000000000e+00
-4.799164799950557608099188655615e+03	-4.642631822905594614174507039905e-04	2.036259051303478183163331305394e-04	0.000000000000000000000000000000e+00
-4.799064799950557244301307946444e+03	-4.640318605093170711492489566297e-04	2.037785456809852334316562894045e-04	0.000000000000000000000000000000e+00
-4.798964799950556880503427237272e+03	-4.637973998525013745626577321701e-04	2.039296857683099684598049261552e-04	0.000000000000000000000000000000e+00
-4.798864799950556516705546528101e+03	-4.635597972921579653510226748381e-04	2.040793298590388147630003690125e-04	0.000000000000000000000000000000e+00
-4.798764799950556152907665818930e+03	-4.633190498427048470420075432230e-04	2.042274824430406439997737200187e-04	0.000000000000000000000000000000e+00
-4.798664799950555789109785109758e+03	-4.630751545610398774328875237671e-04	2.043741480332049757166062997626e-04	0.000000000000000000000000000000e+00
-4.798564799950555425311904400587e+03	-4.628281085466474540843218044017e-04	2.045193311653100299435381614899e-04	0.000000000000000000000000000000e+00
-4.798464799950555061514023691416e+03	-4.625779089417042782422795355046e-04	2.046630363978901021634188017728e-04	0.000000000000000000000000000000e+00
-4.798364799950554697716142982244e+03	-4.623245529311847934993140452065e-04	2.048052683121026401255604376672e-04	0.000000000000000000000000000000e+00
-4.798264799950554333918262273073e+03	-4.620680377429655944637731934677e-04	2.049460315115945617178705440153e-04	0.000000000000000000000000000000e+00
-4.798164799950553970120381563902e+03	-4.618083606479291306975976105775e-04	2.050853306223681391581153965475e-04	0.000000000000000000000000000000e+00
-4.798064799950553606322500854731e+03	-4.615455189600669769732499414516e-04	2.052231702926464495043146207820e-04	0.000000000000000000000000000000e+00
-4.797964799950553242524620145559e+03	-4.612795100365822361689061015255e-04	2.053595551927381204337236253465e-04	0.000000000000000000000000000000e+00
-4.797864799950552878726739436388e+03	-4.610103312779910748019085442451e-04	2.054944900149016965510556653740e-04	0.000000000000000000000000000000e+00
-4.797764799950552514928858727217e+03	-4.607379801282238248813505343549e-04	2.056279794732094364905633510077e-04	0.000000000000000000000000000000e+00
-4.797664799950552151130978018045e+03	-4.604624540747251099787051842327e-04	2.057600283034105950220882252921e-04	0.000000000000000000000000000000e+00
-4.797564799950551787333097308874e+03	-4.601837506485534834074768717471e-04	2.058906412627942172661327235872e-04	0.000000000000000000000000000000e+00
-4.797464799950551423535216599703e+03	-4.599018674244800906208974211609e-04	2.060198231300514179129002023672e-04	0.000000000000000000000000000000e+00
-4.797364799950551059737335890532e+03	-4.596168020210868437186446655573e-04	2.061475787051371183402487252678e-04	0.000000000000000000000000000000e+00
-4.797264799950550695939455181360e+03	-4.593285521008636743817143965884e-04	2.062739128091313229457215427942e-04	0.000000000000000000000000000000e+00
-4.797164799950550332141574472189e+03	-4.590371153703051904960974471948e-04	2.063988302840999075875999535512e-04	0.000000000000000000000000000000e+00
-4.797064799950549968343693763018e+03	-4.587424895800064654147187859223e-04	2.065223359929548659248699227220e-04	0.000000000000000000000000000000e+00
-4.796964799950549604545813053846e+03	-4.584446725247583393283989927625e-04	2.066444348193141220763197063448e-04	0.000000000000000000000000000000e+00
-4.796864799950549240747932344675e+03	-4.581436620436415822245346252117e-04	2.067651316673607469684426085621e-04	0.000000000000000000000000000000e+00
-4.796764799950548876950051635504e+03	-4.578394560201206773750182144056e-04	2.068844314617018223176336810809e-04	0.000000000000000000000000000000e+00
-4.796664799950548513152170926332e+03	-4.575320523821366832523116485731e-04	2.070023391472267354062458677433e-04	0.000000000000000000000000000000e+00
-4.796564799950548149354290217161e+03	-4.572214491021994449242160651892e-04	2.071188596889649859676685306198e-04	0.000000000000000000000000000000e+00
-4.796464799950547785556409507990e+03	-4.569076441974788296666865061724e-04	2.072339980719436136006456061764e-04	0.000000000000000000000000000000e+00
-4.796364799950547421758528798819e+03	-4.565906357298955831058862031568e-04	2.073477593010439475572359580013e-04	0.000000000000000000000000000000e+00
-4.796264799950547057960648089647e+03	-4.562704218062111011580683772593e-04	2.074601484008581667953935445681e-04	0.000000000000000000000000000000e+00
-4.796164799950546694162767380476e+03	-4.559470005781165514481545475434e-04	2.075711704155451010900268471460e-04	0.000000000000000000000000000000e+00
-4.796064799950546330364886671305e+03	-4.556203702423212899969007239065e-04	2.076808304086857610935151763343e-04	0.000000000000000000000000000000e+00
-4.795964799950545966567005962133e+03	-4.552905290406405189665428601131e-04	2.077891334631383805052473601194e-04	0.000000000000000000000000000000e+00
-4.795864799950545602769125252962e+03	-4.549574752600820228345956941496e-04	2.078960846808928619299655649044e-04	0.000000000000000000000000000000e+00
-4.795764799950545238971244543791e+03	-4.546212072329324166766739701018e-04	2.080016891829249787906203073007e-04	0.000000000000000000000000000000e+00
-4.795664799950544875173363834620e+03	-4.542817233368422560370325502532e-04	2.081059521090498996148676624784e-04	0.000000000000000000000000000000e+00
-4.795564799950544511375483125448e+03	-4.539390219949107131182375329814e-04	2.082088786177754683760776632795e-04	0.000000000000000000000000000000e+00
-4.795464799950544147577602416277e+03	-4.535931016757693313989907579753e-04	2.083104738861548343130392080269e-04	0.000000000000000000000000000000e+00
-4.795364799950543783779721707106e+03	-4.532439608936649671003249473245e-04	2.084107431096388106991218469588e-04	0.000000000000000000000000000000e+00
-4.795264799950543419981840997934e+03	-4.528915982085421343406039795809e-04	2.085096915019277457204599501850e-04	0.000000000000000000000000000000e+00
-4.795164799950543056183960288763e+03	-4.525360122261241576681334297660e-04	2.086073242948228241479963207539e-04	0.000000000000000000000000000000e+00
-4.795064799950542692386079579592e+03	-4.521772015979941619634452365517e-04	2.087036467380771250640369984808e-04	0.000000000000000000000000000000e+00
-4.794964799950542328588198870420e+03	-4.518151650216747070888667625610e-04	2.087986640992461645927741331619e-04	0.000000000000000000000000000000e+00
-4.794864799950541964790318161249e+03	-4.514499012407069346471122361919e-04	2.088923816635378965297226150355e-04	0.000000000000000000000000000000e+00
-4.794764799950541600992437452078e+03	-4.510814090447289015882448293127e-04	2.089848047336625503408308324182e-04	0.000000000000000000000000000000e+00
-4.794664799950541237194556742907e+03	-4.507096872695529922447921222783e-04	2.090759386296817644301793137629e-04	0.000000000000000000000000000000e+00
-4.794564799950540873396676033735e+03	-4.503347347972426798455580776448e-04	2.091657886888574754621905604779e-04	0.000000000000000000000000000000e+00
-4.794464799950540509598795324564e+03	-4.499565505561883664575884012038e-04	2.092543602655003468979155734075e-04	0.000000000000000000000000000000e+00
-4.794364799950540145800914615393e+03	-4.495751335211826266169410359907e-04	2.093416587308177367453970729727e-04	0.000000000000000000000000000000e+00
-4.794264799950539782003033906221e+03	-4.491904827134943667572841707880e-04	2.094276894727613129443266615226e-04	0.000000000000000000000000000000e+00
-4.794164799950539418205153197050e+03	-4.488025972009423883272993816007e-04	2.095124578958743163849959278977e-04	0.000000000000000000000000000000e+00
-4.794064799950539054407272487879e+03	-4.484114760979681377564554090043e-04	2.095959694211382005109983728275e-04	0.000000000000000000000000000000e+00
-4.793964799950538690609391778708e+03	-4.480171185657075348489353228132e-04	2.096782294858191353966597736402e-04	0.000000000000000000000000000000e+00
-4.793864799950538326811511069536e+03	-4.476195238120620422360429468966e-04	2.097592435433139426183279940830e-04	0.000000000000000000000000000000e+00
-4.793764799950537963013630360365e+03	-4.472186910917690843073057926915e-04	2.098390170629957319700653606276e-04	0.000000000000000000000000000000e+00
-4.793664799950537599215749651194e+03	-4.468146197064713277292968829357e-04	2.099175555300590231833091081626e-04	0.000000000000000000000000000000e+00
-4.793564799950537235417868942022e+03	-4.464073090047854198633703326493e-04	2.099948644453646508060973285836e-04	0.000000000000000000000000000000e+00
-4.793464799950536871619988232851e+03	-4.459967583823698598216589417120e-04	2.100709493252841269812086766322e-04	0.000000000000000000000000000000e+00
-4.793364799950536507822107523680e+03	-4.455829672819918937411165504869e-04	2.101458157015437331737589543579e-04	0.000000000000000000000000000000e+00
-4.793264799950536144024226814508e+03	-4.451659351935938137463655284165e-04	2.102194691210681511128743892414e-04	0.000000000000000000000000000000e+00
-4.793164799950535780226346105337e+03	-4.447456616543583353406976499400e-04	2.102919151458238226828217909414e-04	0.000000000000000000000000000000e+00
-4.793064799950535416428465396166e+03	-4.443221462487729990151197334569e-04	2.103631593526617948181067774271e-04	0.000000000000000000000000000000e+00
-4.792964799950535052630584686995e+03	-4.438953886086940297563130375380e-04	2.104332073331603475581375040093e-04	0.000000000000000000000000000000e+00
-4.792864799950534688832703977823e+03	-4.434653884134092207726374201826e-04	2.105020646934671342109107738949e-04	0.000000000000000000000000000000e+00
-4.792764799950534325034823268652e+03	-4.430321453897000040685061339474e-04	2.105697370541410775712093395029e-04	0.000000000000000000000000000000e+00
-4.792664799950533961236942559481e+03	-4.425956593119024910266967598460e-04	2.106362300499937511427672731656e-04	0.000000000000000000000000000000e+00
-4.792564799950533597439061850309e+03	-4.421559300019681335199017713222e-04	2.107015493299305977301094650045e-04	0.000000000000000000000000000000e+00
-4.792464799950533233641181141138e+03	-4.417129573295230839796721156176e-04	2.107657005567916330343591901908e-04	0.000000000000000000000000000000e+00
-4.792364799950532869843300431967e+03	-4.412667412119270675743831766624e-04	2.108286894071919053035568669685e-04	0.000000000000000000000000000000e+00
-4.792264799950532506045419722795e+03	-4.408172816143311701850282524617e-04	2.108905215713615484071641326125e-04	0.000000000000000000000000000000e+00
-4.792164799950532142247539013624e+03	-4.403645785497348132293826683537e-04	2.109512027529855367549704858732e-04	0.000000000000000000000000000000e+00
-4.792064799950531778449658304453e+03	-4.399086320790421863850816475150e-04	2.110107386690430607452395594947e-04	0.000000000000000000000000000000e+00
-4.791964799950531414651777595282e+03	-4.394494423111172708498739503113e-04	2.110691350496466311623122713570e-04	0.000000000000000000000000000000e+00
-4.791864799950531050853896886110e+03	-4.389870094028386999715496408214e-04	2.111263976378807769983952935533e-04	0.000000000000000000000000000000e+00
-4.791764799950530687056016176939e+03	-4.385213335591531019948263736552e-04	2.111825321896404993298607122298e-04	0.000000000000000000000000000000e+00
-4.791664799950530323258135467768e+03	-4.380524150331281175475839351208e-04	2.112375444734692915126766932232e-04	0.000000000000000000000000000000e+00
-4.791564799950529959460254758596e+03	-4.375802541260042245047090503363e-04	2.112914402703969967475122748723e-04	0.000000000000000000000000000000e+00
-4.791464799950529595662374049425e+03	-4.371048511872459665407453233144e-04	2.113442253737771506488102302157e-04	0.000000000000000000000000000000e+00
-4.791364799950529231864493340254e+03	-4.366262066145921516904793158176e-04	2.113959055891242424986969927758e-04	0.000000000000000000000000000000e+00
-4.791264799950528868066612631083e+03	-4.361443208541050751275713892596e-04	2.114464867339504072947520274539e-04	0.000000000000000000000000000000e+00
-4.791164799950528504268731921911e+03	-4.356591944002193624724261766801e-04	2.114959746376020364826142650116e-04	0.000000000000000000000000000000e+00
-4.791064799950528140470851212740e+03	-4.351708277957893494271301992882e-04	2.115443751410960092178281666264e-04	0.000000000000000000000000000000e+00
-4.790964799950527776672970503569e+03	-4.346792216321360819396291130801e-04	2.115916940969555441569294185200e-04	0.000000000000000000000000000000e+00
-4.790864799950527412875089794397e+03	-4.341843765490932321657324699515e-04	2.116379373690458615131504416240e-04	0.000000000000000000000000000000e+00
-4.790764799950527049077209085226e+03	-4.336862932350520928592718661321e-04	2.116831108324095469565284677316e-04	0.000000000000000000000000000000e+00
-4.790664799950526685279328376055e+03	-4.331849724270058128207383507657e-04	2.117272203731015360432532457224e-04	0.000000000000000000000000000000e+00
-4.790564799950526321481447666883e+03	-4.326804149105928734043990946390e-04	2.117702718880239089096345628249e-04	0.000000000000000000000000000000e+00
-4.790464799950525957683566957712e+03	-4.321726215201394266131329491287e-04	2.118122712847603597054180202264e-04	0.000000000000000000000000000000e+00
-4.790364799950525593885686248541e+03	-4.316615931387009284618538895728e-04	2.118532244814104220816119994453e-04	0.000000000000000000000000000000e+00
-4.790264799950525230087805539370e+03	-4.311473306981029049791964702365e-04	2.118931374064233694176628830519e-04	0.000000000000000000000000000000e+00
-4.790164799950524866289924830198e+03	-4.306298351789807966373546666006e-04	2.119320159984318982081957782881e-04	0.000000000000000000000000000000e+00
-4.790064799950524502492044121027e+03	-4.301091076108189896302913535209e-04	2.119698662060854861891034950361e-04	0.000000000000000000000000000000e+00
-4.789964799950524138694163411856e+03	-4.295851490719888171598839221588e-04	2.120066939878835336232010266855e-04	0.000000000000000000000000000000e+00
-4.789864799950523774896282702684e+03	-4.290579606897859102007664056089e-04	2.120425053120082606403912217630e-04	0.000000000000000000000000000000e+00
-4.789764799950523411098401993513e+03	-4.285275436404664098528904947472e-04	2.120773061561573064222330220474e-04	0.000000000000000000000000000000e+00
-4.789664799950523047300521284342e+03	-4.279938991492826375930003113268e-04	2.121111025073760573359665793092e-04	0.000000000000000000000000000000e+00
-4.789564799950522683502640575171e+03	-4.274570284905174644835001984688e-04	2.121439003618898124382124992238e-04	0.000000000000000000000000000000e+00
-4.789464799950522319704759865999e+03	-4.269169329875181924903448926756e-04	2.121757057249355695079107153589e-04	0.000000000000000000000000000000e+00
-4.789364799950521955906879156828e+03	-4.263736140127291889684313375142e-04	2.122065246105937568691507388863e-04	0.000000000000000000000000000000e+00
-4.789264799950521592108998447657e+03	-4.258270729877240332560128788231e-04	2.122363630416195586381872262294e-04	0.000000000000000000000000000000e+00
-4.789164799950521228311117738485e+03	-4.252773113832364164366151015884e-04	2.122652270492740502350753617478e-04	0.000000000000000000000000000000e+00
-4.789064799950520864513237029314e+03	-4.247243307191902821594309269670e-04	2.122931226731551983700346797335e-04	0.000000000000000000000000000000e+00
-4.788964799950520500715356320143e+03	-4.241681325647291543080863451820e-04	2.123200559610284815590525164808e-04	0.000000000000000000000000000000e+00
-4.788864799950520136917475610971e+03	-4.236087185382445430975595357381e-04	2.123460329686574022192702138057e-04	0.000000000000000000000000000000e+00
-4.788764799950519773119594901800e+03	-4.230460903074033211790361264093e-04	2.123710597596337819239348254641e-04	0.000000000000000000000000000000e+00
-4.788664799950519409321714192629e+03	-4.224802495891743950133523366475e-04	2.123951424052076771865904536440e-04	0.000000000000000000000000000000e+00
-4.788564799950519045523833483458e+03	-4.219111981498543462523742597625e-04	2.124182869841173494553782097327e-04	0.000000000000000000000000000000e+00
-4.788464799950518681725952774286e+03	-4.213389378050922599687477809738e-04	2.124404995824188285315214930193e-04	0.000000000000000000000000000000e+00
-4.788364799950518317928072065115e+03	-4.207634704199135228935846342324e-04	2.124617862933152862524310844350e-04	0.000000000000000000000000000000e+00
-4.788264799950517954130191355944e+03	-4.201847979087430253429535920162e-04	2.124821532169863288596473038794e-04	0.000000000000000000000000000000e+00
-4.788164799950517590332310646772e+03	-4.196029222354271163118732967945e-04	2.125016064604169641061304218965e-04	0.000000000000000000000000000000e+00
-4.788064799950517226534429937601e+03	-4.190178454132547454166757283645e-04	2.125201521372264599433338227996e-04	0.000000000000000000000000000000e+00
-4.787964799950516862736549228430e+03	-4.184295695049778458958489313346e-04	2.125377963674969321577340464202e-04	0.000000000000000000000000000000e+00
-4.787864799950516498938668519258e+03	-4.178380966228307418289245056542e-04	2.125545452776018777972522055819e-04	0.000000000000000000000000000000e+00
-4.787764799950516135140787810087e+03	-4.172434289285486337835184844636e-04	2.125704050000343562319693457852e-04	0.000000000000000000000000000000e+00
-4.787664799950515771342907100916e+03	-4.166455686333851086804169749911e-04	2.125853816732351431097874927545e-04	0.000000000000000000000000000000e+00
-4.787564799950515407545026391745e+03	-4.160445179981288365070324353212e-04	2.125994814414206132615475786096e-04	0.000000000000000000000000000000e+00
-4.787464799950515043747145682573e+03	-4.154402793331193996691219627593e-04	2.126127104544104880808758073485e-04	0.000000000000000000000000000000e+00
-4.787364799950514679949264973402e+03	-4.148328549982620923504417209671e-04	2.126250748674554473787584596423e-04	0.000000000000000000000000000000e+00
-4.787264799950514316151384264231e+03	-4.142222474030419067207720029700e-04	2.126365808410645243976822005294e-04	0.000000000000000000000000000000e+00
-4.787164799950513952353503555059e+03	-4.136084590065364891518784329350e-04	2.126472345408323653005028264218e-04	0.000000000000000000000000000000e+00
-4.787064799950513588555622845888e+03	-4.129914923174285001222783009212e-04	2.126570421372662989239338271474e-04	0.000000000000000000000000000000e+00
-4.786964799950513224757742136717e+03	-4.123713498940164562389654179242e-04	2.126660098056133794269806358557e-04	0.000000000000000000000000000000e+00
-4.786864799950512860959861427546e+03	-4.117480343442254096288090980948e-04	2.126741437256870765736688211334e-04	0.000000000000000000000000000000e+00
-4.786764799950512497161980718374e+03	-4.111215483256161094469116612515e-04	2.126814500816940202258809033964e-04	0.000000000000000000000000000000e+00
-4.786664799950512133364100009203e+03	-4.104918945453935128636624440901e-04	2.126879350620605008907043620425e-04	0.000000000000000000000000000000e+00
-4.786564799950511769566219300032e+03	-4.098590757604144286900538229901e-04	2.126936048592588076374537697788e-04	0.000000000000000000000000000000e+00
-4.786464799950511405768338590860e+03	-4.092230947771940768008247513166e-04	2.126984656696335389096386148111e-04	0.000000000000000000000000000000e+00
-4.786364799950511041970457881689e+03	-4.085839544519117801958663083184e-04	2.127025236932277236015509380707e-04	0.000000000000000000000000000000e+00
-4.786264799950510678172577172518e+03	-4.079416576904158981201065081734e-04	2.127057851336087252944184733394e-04	0.000000000000000000000000000000e+00
-4.786164799950510314374696463346e+03	-4.072962074482276207711139992540e-04	2.127082561976942549127750359261e-04	0.000000000000000000000000000000e+00
-4.786064799950509950576815754175e+03	-4.066476067305440050651810235394e-04	2.127099430955780581201791656909e-04	0.000000000000000000000000000000e+00
-4.785964799950509586778935045004e+03	-4.059958585922398719911252662484e-04	2.127108520403555756098784579322e-04	0.000000000000000000000000000000e+00
-4.785864799950509222981054335833e+03	-4.053409661378691618630054627204e-04	2.127109892479494407651480214483e-04	0.000000000000000000000000000000e+00
-4.785764799950508859183173626661e+03	-4.046829325216649343201213984145e-04	2.127103609369349773196289365984e-04	0.000000000000000000000000000000e+00
-4.785664799950508495385292917490e+03	-4.040217609475387720158190418829e-04	2.127089733283654801772322162634e-04	0.000000000000000000000000000000e+00
-4.785564799950508131587412208319e+03	-4.033574546690791001041231922386e-04	2.127068326455975233370970789437e-04	0.000000000000000000000000000000e+00
-4.785464799950507767789531499147e+03	-4.026900169895485841545235139449e-04	2.127039451141159967680061004813e-04	0.000000000000000000000000000000e+00
-4.785364799950507403991650789976e+03	-4.020194512618807149151312074764e-04	2.127003169613591974929089900570e-04	0.000000000000000000000000000000e+00
-4.785264799950507040193770080805e+03	-4.013457608886753088736631944755e-04	2.126959544165438393582834297746e-04	0.000000000000000000000000000000e+00
-4.785164799950506676395889371634e+03	-4.006689493221933040870141873313e-04	2.126908637104899001731700414197e-04	0.000000000000000000000000000000e+00
-4.785064799950506312598008662462e+03	-3.999890200643503633884390247033e-04	2.126850510754454146380987289433e-04	0.000000000000000000000000000000e+00
-4.784964799950505948800127953291e+03	-3.993059766667096644431056429170e-04	2.126785227449111859588520845321e-04	0.000000000000000000000000000000e+00
-4.784864799950505585002247244120e+03	-3.986198227304739308621273075062e-04	2.126712849534654974602287946794e-04	0.000000000000000000000000000000e+00
-4.784764799950505221204366534948e+03	-3.979305619064762706942051107006e-04	2.126633439365886886745354855677e-04	0.000000000000000000000000000000e+00
-4.784664799950504857406485825777e+03	-3.972381978951701475555324805100e-04	2.126547059304876501149156320380e-04	0.000000000000000000000000000000e+00
-4.784564799950504493608605116606e+03	-3.965427344466186470282875742299e-04	2.126453771719203451537327786980e-04	0.000000000000000000000000000000e+00
-4.784464799950504129810724407434e+03	-3.958441753604824420165186893428e-04	2.126353638980201963756822003404e-04	0.000000000000000000000000000000e+00
-4.784364799950503766012843698263e+03	-3.951425244860072160009434316663e-04	2.126246723461204719309025623630e-04	0.000000000000000000000000000000e+00
-4.784264799950503402214962989092e+03	-3.944377857220097852511409008969e-04	2.126133087535785634678703326372e-04	0.000000000000000000000000000000e+00
-4.784164799950503038417082279921e+03	-3.937299630168636247265490091252e-04	2.126012793576003182764028176521e-04	0.000000000000000000000000000000e+00
-4.784064799950502674619201570749e+03	-3.930190603684832555651806895725e-04	2.125885903950642359053896379706e-04	0.000000000000000000000000000000e+00
-4.783964799950502310821320861578e+03	-3.923050818243077110004934926479e-04	2.125752481023456918855785158229e-04	0.000000000000000000000000000000e+00
-4.783864799950501947023440152407e+03	-3.915880314812831891266298178778e-04	2.125612587151410801371981262875e-04	0.000000000000000000000000000000e+00
-4.783764799950501583225559443235e+03	-3.908679134858446214614846603297e-04	2.125466284682920366927438848847e-04	0.000000000000000000000000000000e+00
-4.783664799950501219427678734064e+03	-3.901447320338964825682526171846e-04	2.125313635956094194742749259319e-04	0.000000000000000000000000000000e+00
-4.783564799950500855629798024893e+03	-3.894184913707924612646937845284e-04	2.125154703296975862263085144122e-04	0.000000000000000000000000000000e+00
-4.783464799950500491831917315722e+03	-3.886891957913144271009875385658e-04	2.124989549017782929779540879167e-04	0.000000000000000000000000000000e+00
-4.783364799950500128034036606550e+03	-3.879568496396502584253052070551e-04	2.124818235415149448707533563763e-04	0.000000000000000000000000000000e+00
-4.783264799950499764236155897379e+03	-3.872214573093708030876447523383e-04	2.124640824768365488309229682784e-04	0.000000000000000000000000000000e+00
-4.783164799950499400438275188208e+03	-3.864830232434060802021447145194e-04	2.124457379337618017668687375732e-04	0.000000000000000000000000000000e+00
-4.783064799950499036640394479036e+03	-3.857415519340201808667911720363e-04	2.124267961362231787666998705788e-04	0.000000000000000000000000000000e+00
-4.782964799950498672842513769865e+03	-3.849970479227856267820384594813e-04	2.124072633058910212957431928871e-04	0.000000000000000000000000000000e+00
-4.782864799950498309044633060694e+03	-3.842495158005565362470401513661e-04	2.123871456619975440788944398562e-04	0.000000000000000000000000000000e+00
-4.782764799950497945246752351522e+03	-3.834989602074408685840334332084e-04	2.123664494211609775082411077918e-04	0.000000000000000000000000000000e+00
-4.782664799950497581448871642351e+03	-3.827453858327719638313113570405e-04	2.123451807972096558405766808519e-04	0.000000000000000000000000000000e+00
-4.782564799950497217650990933180e+03	-3.819887974150788898138053628628e-04	2.123233460010061867100777943662e-04	0.000000000000000000000000000000e+00
-4.782464799950496853853110224009e+03	-3.812291997420559218519298116945e-04	2.123009512402715122207641496033e-04	0.000000000000000000000000000000e+00
-4.782364799950496490055229514837e+03	-3.804665976505311008985799059445e-04	2.122780027194091868793929256398e-04	0.000000000000000000000000000000e+00
-4.782264799950496126257348805666e+03	-3.797009960264339785245002456548e-04	2.122545066393295200030816305414e-04	0.000000000000000000000000000000e+00
-4.782164799950495762459468096495e+03	-3.789323998047621692812636506886e-04	2.122304691972738807572568253690e-04	0.000000000000000000000000000000e+00
-4.782064799950495398661587387323e+03	-3.781608139695473067530551158910e-04	2.122058965866389218784399117723e-04	0.000000000000000000000000000000e+00
-4.781964799950495034863706678152e+03	-3.773862435538197527759574079198e-04	2.121807949968009660273587924095e-04	0.000000000000000000000000000000e+00
-4.781864799950494671065825968981e+03	-3.766086936395724392954986736726e-04	2.121551706129403650370052192287e-04	0.000000000000000000000000000000e+00
-4.781764799950494307267945259809e+03	-3.758281693577238970725706845855e-04	2.121290296158659404758550781622e-04	0.000000000000000000000000000000e+00
-4.781664799950493943470064550638e+03	-3.750446758880803628175004682532e-04	2.121023781818394513161429859593e-04	0.000000000000000000000000000000e+00
-4.781564799950493579672183841467e+03	-3.742582184592966937017322059944e-04	2.120752224824001971274084477059e-04	0.000000000000000000000000000000e+00
-4.781464799950493215874303132296e+03	-3.734688023488366855583142633890e-04	2.120475686841895670599333900697e-04	0.000000000000000000000000000000e+00
-4.781364799950492852076422423124e+03	-3.726764328829321984599964867613e-04	2.120194229487757514585055673706e-04	0.000000000000000000000000000000e+00
-4.781264799950492488278541713953e+03	-3.718811154365415233558067598096e-04	2.119907914324785076862905919270e-04	0.000000000000000000000000000000e+00
-4.781164799950492124480661004782e+03	-3.710828554333065560852378261814e-04	2.119616802861939530537582765390e-04	0.000000000000000000000000000000e+00
-4.781064799950491760682780295610e+03	-3.702816583455094835014564935705e-04	2.119320956552195474829891619351e-04	0.000000000000000000000000000000e+00
-4.780964799950491396884899586439e+03	-3.694775296940280601316886066598e-04	2.119020436790789948568181078059e-04	0.000000000000000000000000000000e+00
-4.780864799950491033087018877268e+03	-3.686704750482902343163005287607e-04	2.118715304913474154185210052148e-04	0.000000000000000000000000000000e+00
-4.780764799950490669289138168097e+03	-3.678605000262276901457081379476e-04	2.118405622194764097512842404569e-04	0.000000000000000000000000000000e+00
-4.780664799950490305491257458925e+03	-3.670476102942287388759823318907e-04	2.118091449846194751233802167079e-04	0.000000000000000000000000000000e+00
-4.780564799950489941693376749754e+03	-3.662318115670898008816303015323e-04	2.117772849014572592030170028465e-04	0.000000000000000000000000000000e+00
-4.780464799950489577895496040583e+03	-3.654131096079663455072905620113e-04	2.117449880780230848237311036542e-04	0.000000000000000000000000000000e+00
-4.780364799950489214097615331411e+03	-3.645915102283228551374727466339e-04	2.117122606155285289598888542884e-04	0.000000000000000000000000000000e+00
-4.780264799950488850299734622240e+03	-3.637670192878816508540162910634e-04	2.116791086081890830173507511702e-04	0.000000000000000000000000000000e+00
-4.780164799950488486501853913069e+03	-3.629396426945709591520283776589e-04	2.116455381430500299645702799722e-04	0.000000000000000000000000000000e+00
-4.780064799950488122703973203897e+03	-3.621093864044720028738666428580e-04	2.116115552998122943586384314685e-04	0.000000000000000000000000000000e+00
-4.779964799950487758906092494726e+03	-3.612762564217652247813838961576e-04	2.115771661506585905269256508987e-04	0.000000000000000000000000000000e+00
-4.779864799950487395108211785555e+03	-3.604402587986753185057831050386e-04	2.115423767600795436436694751947e-04	0.000000000000000000000000000000e+00
-4.779764799950487031310331076384e+03	-3.596013996354157173963861371391e-04	2.115071931846999734368880430324e-04	0.000000000000000000000000000000e+00
-4.779664799950486667512450367212e+03	-3.587596850801319449571213926475e-04	2.114716214731054760508910383976e-04	0.000000000000000000000000000000e+00
-4.779564799950486303714569658041e+03	-3.579151213288439352909475754672e-04	2.114356676656688703835190734637e-04	0.000000000000000000000000000000e+00
-4.779464799950485939916688948870e+03	-3.570677146253876488128653488019e-04	2.113993377943770238941434413960e-04	0.000000000000000000000000000000e+00
-4.779364799950485576118808239698e+03	-3.562174712613555495506478809631e-04	2.113626378826576513066115570183e-04	0.000000000000000000000000000000e+00
-4.779264799950485212320927530527e+03	-3.553643975760364319242678998734e-04	2.113255739452064927829527674064e-04	0.000000000000000000000000000000e+00
-4.779164799950484848523046821356e+03	-3.545084999563539464827177649653e-04	2.112881519878143836768669139303e-04	0.000000000000000000000000000000e+00
-4.779064799950484484725166112185e+03	-3.536497848368045293296346720524e-04	2.112503780071945953377560156738e-04	0.000000000000000000000000000000e+00
-4.778964799950484120927285403013e+03	-3.527882586993941931366447484208e-04	2.112122579908104740703533863666e-04	0.000000000000000000000000000000e+00
-4.778864799950483757129404693842e+03	-3.519239280735745050050777837924e-04	2.111737979167029716741355027665e-04	0.000000000000000000000000000000e+00
-4.778764799950483393331523984671e+03	-3.510567995361776427558353486091e-04	2.111350037533186367686571793811e-04	0.000000000000000000000000000000e+00
-4.778664799950483029533643275499e+03	-3.501868797113504212271950510882e-04	2.110958814593375519087781189143e-04	0.000000000000000000000000000000e+00
-4.778564799950482665735762566328e+03	-3.493141752704875054209854301490e-04	2.110564369835015959605412083633e-04	0.000000000000000000000000000000e+00
-4.778464799950482301937881857157e+03	-3.484386929321637020769142356613e-04	2.110166762644427877922137515299e-04	0.000000000000000000000000000000e+00
-4.778364799950481938140001147985e+03	-3.475604394620651670447242231887e-04	2.109766052305119552259804471817e-04	0.000000000000000000000000000000e+00
-4.778264799950481574342120438814e+03	-3.466794216729199079249368331546e-04	2.109362297996074039896363672142e-04	0.000000000000000000000000000000e+00
-4.778164799950481210544239729643e+03	-3.457956464244272567175320087784e-04	2.108955558790039932440946168768e-04	0.000000000000000000000000000000e+00
-4.778064799950480846746359020472e+03	-3.449091206231863666886727770589e-04	2.108545893651822111108939949986e-04	0.000000000000000000000000000000e+00
-4.777964799950480482948478311300e+03	-3.440198512226239502959090899026e-04	2.108133361436576025654127120035e-04	0.000000000000000000000000000000e+00
-4.777864799950480119150597602129e+03	-3.431278452229208787011005554746e-04	2.107718020888103328553536686130e-04	0.000000000000000000000000000000e+00
-4.777764799950479755352716892958e+03	-3.422331096709381849721443025203e-04	2.107299930637150219697728559254e-04	0.000000000000000000000000000000e+00
-4.777664799950479391554836183786e+03	-3.413356516601417120319872378076e-04	2.106879149199706875283250040454e-04	0.000000000000000000000000000000e+00
-4.777564799950479027756955474615e+03	-3.404354783305262727166606850915e-04	2.106455734975310129311609763647e-04	0.000000000000000000000000000000e+00
-4.777464799950478663959074765444e+03	-3.395325968685386172109252900242e-04	2.106029746245347781391510366689e-04	0.000000000000000000000000000000e+00
-4.777364799950478300161194056273e+03	-3.386270145069995873322865609367e-04	2.105601241171365615046512376196e-04	0.000000000000000000000000000000e+00
-4.777264799950477936363313347101e+03	-3.377187385250254034532724212170e-04	2.105170277793376584427043063386e-04	0.000000000000000000000000000000e+00
-4.777164799950477572565432637930e+03	-3.368077762479478672215382761834e-04	2.104736914028171898376207149539e-04	0.000000000000000000000000000000e+00
-4.777064799950477208767551928759e+03	-3.358941350472338595485599643808e-04	2.104301207667634815001028725234e-04	0.000000000000000000000000000000e+00
-4.776964799950476844969671219587e+03	-3.349778223404038086062628476469e-04	2.103863216377057688850210626086e-04	0.000000000000000000000000000000e+00
-4.776864799950476481171790510416e+03	-3.340588455909492904619129127752e-04	2.103422997693460102294066293993e-04	0.000000000000000000000000000000e+00
-4.776764799950476117373909801245e+03	-3.331372123082496539310526362243e-04	2.102980609023910249510969094899e-04	0.000000000000000000000000000000e+00
-4.776664799950475753576029092073e+03	-3.322129300474877780686988604231e-04	2.102536107643848488878146607561e-04	0.000000000000000000000000000000e+00
-4.776564799950475389778148382902e+03	-3.312860064095650165089113059480e-04	2.102089550695414419019535490207e-04	0.000000000000000000000000000000e+00
-4.776464799950475025980267673731e+03	-3.303564490410151118122972224711e-04	2.101640995185775310106351954076e-04	0.000000000000000000000000000000e+00
-4.776364799950474662182386964560e+03	-3.294242656339171340315608027538e-04	2.101190497985458329865265936220e-04	0.000000000000000000000000000000e+00
-4.776264799950474298384506255388e+03	-3.284894639258078771759663538887e-04	2.100738115826684395889834000570e-04	0.000000000000000000000000000000e+00
-4.776164799950473934586625546217e+03	-3.275520516995927920028686131104e-04	2.100283905301705822659535938257e-04	0.000000000000000000000000000000e+00
-4.776064799950473570788744837046e+03	-3.266120367834565935485913179548e-04	2.099827922861146136963156338950e-04	0.000000000000000000000000000000e+00
-4.775964799950473206990864127874e+03	-3.256694270507725676166987938132e-04	2.099370224812342603827597375954e-04	0.000000000000000000000000000000e+00
-4.775864799950472843192983418703e+03	-3.247242304200110641146381773581e-04	2.098910867317692547154295290568e-04	0.000000000000000000000000000000e+00
-4.775764799950472479395102709532e+03	-3.237764548546472856589695243912e-04	2.098449906393000754557809361955e-04	0.000000000000000000000000000000e+00
-4.775664799950472115597222000360e+03	-3.228261083630678835582061836362e-04	2.097987397905832032164730183155e-04	0.000000000000000000000000000000e+00
-4.775564799950471751799341291189e+03	-3.218731989984769032743516792294e-04	2.097523397573865385715846665349e-04	0.000000000000000000000000000000e+00
-4.775464799950471388001460582018e+03	-3.209177348588007541024813562558e-04	2.097057960963251454274830498647e-04	0.000000000000000000000000000000e+00
-4.775364799950471024203579872847e+03	-3.199597240865922030683687893315e-04	2.096591143486972654442351826631e-04	0.000000000000000000000000000000e+00
-4.775264799950470660405699163675e+03	-3.189991748689335556744828270581e-04	2.096123000403207390328341741537e-04	0.000000000000000000000000000000e+00
-4.775164799950470296607818454504e+03	-3.180360954373389692842466480727e-04	2.095653586813696702979142871826e-04	0.000000000000000000000000000000e+00
-4.775064799950469932809937745333e+03	-3.170704940676558449344502044198e-04	2.095182957662114172411177426270e-04	0.000000000000000000000000000000e+00
-4.774964799950469569012057036161e+03	-3.161023790799652975758160522446e-04	2.094711167732439343301675815923e-04	0.000000000000000000000000000000e+00
-4.774864799950469205214176326990e+03	-3.151317588384817589518271940818e-04	2.094238271647333590134293368479e-04	0.000000000000000000000000000000e+00
-4.774764799950468841416295617819e+03	-3.141586417514517673259255570173e-04	2.093764323866520048102873863272e-04	0.000000000000000000000000000000e+00
-4.774664799950468477618414908648e+03	-3.131830362710517814267552338947e-04	2.093289378685167338722816765539e-04	0.000000000000000000000000000000e+00
-4.774564799950468113820534199476e+03	-3.122049508932851270316677361194e-04	2.092813490232275192796246310323e-04	0.000000000000000000000000000000e+00
-4.774464799950467750022653490305e+03	-3.112243941578780761884892580582e-04	2.092336712469064410185870528380e-04	0.000000000000000000000000000000e+00
-4.774364799950467386224772781134e+03	-3.102413746481751132856585773112e-04	2.091859099187370343245900849993e-04	0.000000000000000000000000000000e+00
-4.774264799950467022426892071962e+03	-3.092559009910332253404097180294e-04	2.091380704008039361808946043908e-04	0.000000000000000000000000000000e+00
-4.774164799950466658629011362791e+03	-3.082679818567152707151080015535e-04	2.090901580379329926032139219672e-04	0.000000000000000000000000000000e+00
-4.774064799950466294831130653620e+03	-3.072776259587826973122826057505e-04	2.090421781575315285546523558224e-04	0.000000000000000000000000000000e+00
-4.773964799950465931033249944448e+03	-3.062848420539871765674866388451e-04	2.089941360694291870667843591391e-04	0.000000000000000000000000000000e+00
-4.773864799950465567235369235277e+03	-3.052896389421613700804192248484e-04	2.089460370657189580961138331006e-04	0.000000000000000000000000000000e+00
-4.773764799950465203437488526106e+03	-3.042920254661089373045268491325e-04	2.088978864205987223765653704177e-04	0.000000000000000000000000000000e+00
-4.773664799950464839639607816935e+03	-3.032920105114936758748667156027e-04	2.088496893902130934275729323701e-04	0.000000000000000000000000000000e+00
-4.773564799950464475841727107763e+03	-3.022896030067276319439062426397e-04	2.088014512124955577177659593602e-04	0.000000000000000000000000000000e+00
-4.773464799950464112043846398592e+03	-3.012848119228585599960190677393e-04	2.087531771070111840347960363573e-04	0.000000000000000000000000000000e+00
-4.773364799950463748245965689421e+03	-3.002776462734563526699171909229e-04	2.087048722747995225905437433056e-04	0.000000000000000000000000000000e+00
-4.773264799950463384448084980249e+03	-2.992681151144986574294537540197e-04	2.086565418982180191223574361459e-04	0.000000000000000000000000000000e+00
-4.773164799950463020650204271078e+03	-2.982562275442556800827964558209e-04	2.086081911407857813599980856267e-04	0.000000000000000000000000000000e+00
-4.773064799950462656852323561907e+03	-2.972419927031741209398629788296e-04	2.085598251470276978582901739045e-04	0.000000000000000000000000000000e+00
-4.772964799950462293054442852736e+03	-2.962254197737601351878011790575e-04	2.085114490423190176156958974829e-04	0.000000000000000000000000000000e+00
-4.772864799950461929256562143564e+03	-2.952065179804615885350571602430e-04	2.084630679327302549535411158033e-04	0.000000000000000000000000000000e+00
-4.772764799950461565458681434393e+03	-2.941852965895493912835967353914e-04	2.084146869048726364963275425879e-04	0.000000000000000000000000000000e+00
-4.772664799950461201660800725222e+03	-2.931617649089979650393888999105e-04	2.083663110257438192025880585589e-04	0.000000000000000000000000000000e+00
-4.772564799950460837862920016050e+03	-2.921359322883648962712599406188e-04	2.083179453425740420766110183592e-04	0.000000000000000000000000000000e+00
-4.772464799950460474065039306879e+03	-2.911078081186697767181181806251e-04	2.082695948826727386660878638125e-04	0.000000000000000000000000000000e+00
-4.772364799950460110267158597708e+03	-2.900774018322720138041148629782e-04	2.082212646532756103456840435229e-04	0.000000000000000000000000000000e+00
-4.772264799950459746469277888536e+03	-2.890447229027480447426101672903e-04	2.081729596413919977562073659882e-04	0.000000000000000000000000000000e+00
-4.772164799950459382671397179365e+03	-2.880097808447675206480753651306e-04	2.081246848136527672398082833283e-04	0.000000000000000000000000000000e+00
-4.772064799950459018873516470194e+03	-2.869725852139687859165828598407e-04	2.080764451161586309560491692139e-04	0.000000000000000000000000000000e+00
-4.771964799950458655075635761023e+03	-2.859331456068333276142323651214e-04	2.080282454743288464687339667236e-04	0.000000000000000000000000000000e+00
-4.771864799950458291277755051851e+03	-2.848914716605597369745994651424e-04	2.079800907927504584338240789521e-04	0.000000000000000000000000000000e+00
-4.771764799950457927479874342680e+03	-2.838475730529363156434685677709e-04	2.079319859550278384429516931320e-04	0.000000000000000000000000000000e+00
-4.771664799950457563681993633509e+03	-2.828014595022134108730227364248e-04	2.078839358236327669680193475088e-04	0.000000000000000000000000000000e+00
-4.771564799950457199884112924337e+03	-2.817531407669744496734265393201e-04	2.078359452397549760917228045543e-04	0.000000000000000000000000000000e+00
-4.771464799950456836086232215166e+03	-2.807026266460064308633226559664e-04	2.077880190231530717088342941068e-04	0.000000000000000000000000000000e+00
-4.771364799950456472288351505995e+03	-2.796499269781695497585904952587e-04	2.077401619720059707235176871265e-04	0.000000000000000000000000000000e+00
-4.771264799950456108490470796824e+03	-2.785950516422657928690409523398e-04	2.076923788627648532426756000646e-04	0.000000000000000000000000000000e+00
-4.771164799950455744692590087652e+03	-2.775380105569070447041335469862e-04	2.076446744500053587147853084716e-04	0.000000000000000000000000000000e+00
-4.771064799950455380894709378481e+03	-2.764788136803821103765210764891e-04	2.075970534662805139052010883205e-04	0.000000000000000000000000000000e+00
-4.770964799950455017096828669310e+03	-2.754174710105229250539649044072e-04	2.075495206219740132371626151198e-04	0.000000000000000000000000000000e+00
-4.770864799950454653298947960138e+03	-2.743539925845701128899467580169e-04	2.075020806051539599187266693647e-04	0.000000000000000000000000000000e+00
-4.770764799950454289501067250967e+03	-2.732883884790376785925425373591e-04	2.074547380814270678556221483291e-04	0.000000000000000000000000000000e+00
-4.770664799950453925703186541796e+03	-2.722206688095767232113408873317e-04	2.074074976937934869803542570210e-04	0.000000000000000000000000000000e+00
-4.770564799950453561905305832624e+03	-2.711508437308385636131669027549e-04	2.073603640625018454217431962405e-04	0.000000000000000000000000000000e+00
-4.770464799950453198107425123453e+03	-2.700789234363369303859592207573e-04	2.073133417849051590362008390400e-04	0.000000000000000000000000000000e+00
-4.770364799950452834309544414282e+03	-2.690049181583092983809091247593e-04	2.072664354353168493592246557355e-04	0.000000000000000000000000000000e+00
-4.770264799950452470511663705111e+03	-2.679288381675776751535134057036e-04	2.072196495648675204984123787710e-04	0.000000000000000000000000000000e+00
-4.770164799950452106713782995939e+03	-2.668506937734081967822374892307e-04	2.071729887013620612871284132339e-04	0.000000000000000000000000000000e+00
-4.770064799950451742915902286768e+03	-2.657704953233702900063095686534e-04	2.071264573491374521695823629486e-04	0.000000000000000000000000000000e+00
-4.769964799950451379118021577597e+03	-2.646882532031947501613422524258e-04	2.070800599889209244516136143588e-04	0.000000000000000000000000000000e+00
-4.769864799950451015320140868425e+03	-2.636039778366313312239765931366e-04	2.070338010776885803373992267495e-04	0.000000000000000000000000000000e+00
-4.769764799950450651522260159254e+03	-2.625176796853050890240277581711e-04	2.069876850485247448026282501843e-04	0.000000000000000000000000000000e+00
-4.769664799950450287724379450083e+03	-2.614293692485724534060875789976e-04	2.069417163104816156232734769560e-04	0.000000000000000000000000000000e+00
-4.769564799950449923926498740911e+03	-2.603390570633761619788459906744e-04	2.068958992484395910307209964785e-04	0.000000000000000000000000000000e+00
-4.769464799950449560128618031740e+03	-2.592467537040995433431089800536e-04	2.068502382229680310477687443793e-04	0.000000000000000000000000000000e+00
-4.769364799950449196330737322569e+03	-2.581524697824198787479699213065e-04	2.068047375701865067156026700701e-04	0.000000000000000000000000000000e+00
-4.769264799950448832532856613398e+03	-2.570562159471612216458946686970e-04	2.067594016016267811572393320318e-04	0.000000000000000000000000000000e+00
-4.769164799950448468734975904226e+03	-2.559580028841462414658514124000e-04	2.067142346040950887965659266143e-04	0.000000000000000000000000000000e+00
-4.769064799950448104937095195055e+03	-2.548578413160473084449197944679e-04	2.066692408395351193087924324132e-04	0.000000000000000000000000000000e+00
-4.768964799950447741139214485884e+03	-2.537557420022369279385965334939e-04	2.066244245448914081467184367114e-04	0.000000000000000000000000000000e+00
-4.768864799950447377341333776712e+03	-2.526517157386372531592544365964e-04	2.065797899319734317984120774980e-04	0.000000000000000000000000000000e+00
-4.768764799950447013543453067541e+03	-2.515457733575689473932979201010e-04	2.065353411873200554105950432771e-04	0.000000000000000000000000000000e+00
-4.768664799950446649745572358370e+03	-2.504379257275991246464719175435e-04	2.064910824720647935636569370033e-04	0.000000000000000000000000000000e+00
-4.768564799950446285947691649199e+03	-2.493281837533887481880845449211e-04	2.064470179218013692022670735327e-04	0.000000000000000000000000000000e+00
-4.768464799950445922149810940027e+03	-2.482165583755391617334917775395e-04	2.064031516464499230872897683753e-04	0.000000000000000000000000000000e+00
-4.768364799950445558351930230856e+03	-2.471030605704376448446268899062e-04	2.063594877301239008740574298884e-04	0.000000000000000000000000000000e+00
-4.768264799950445194554049521685e+03	-2.459877013501025888597695256976e-04	2.063160302309972654512953971206e-04	0.000000000000000000000000000000e+00
-4.768164799950444830756168812513e+03	-2.448704917620277512514681550471e-04	2.062727831811726037468390781981e-04	0.000000000000000000000000000000e+00
-4.768064799950444466958288103342e+03	-2.437514428890256155176702312914e-04	2.062297505865494503737855858105e-04	0.000000000000000000000000000000e+00
-4.767964799950444103160407394171e+03	-2.426305658490702089717661049662e-04	2.061869364266934515333290489636e-04	0.000000000000000000000000000000e+00
-4.767864799950443739362526684999e+03	-2.415078717951391073810035736713e-04	2.061443446547059897035192310710e-04	0.000000000000000000000000000000e+00
-4.767764799950443375564645975828e+03	-2.403833719150546535583273799475e-04	2.061019791970944317442693272113e-04	0.000000000000000000000000000000e+00
-4.767664799950443011766765266657e+03	-2.392570774313244983278609057109e-04	2.060598439536429462085043162745e-04	0.000000000000000000000000000000e+00
-4.767564799950442647968884557486e+03	-2.381289996009813012337041904232e-04	2.060179427972838627543955558608e-04	0.000000000000000000000000000000e+00
-4.767464799950442284171003848314e+03	-2.369991497154218078324827700953e-04	2.059762795739697633940618048953e-04	0.000000000000000000000000000000e+00
-4.767364799950441920373123139143e+03	-2.358675391002451951494300885770e-04	2.059348581025459803180849283066e-04	0.000000000000000000000000000000e+00
-4.767264799950441556575242429972e+03	-2.347341791150905226676776083039e-04	2.058936821746238797666006536957e-04	0.000000000000000000000000000000e+00
-4.767164799950441192777361720800e+03	-2.335990811534736683215129904312e-04	2.058527555544546337913669464825e-04	0.000000000000000000000000000000e+00
-4.767064799950440828979481011629e+03	-2.324622566426233700228459744253e-04	2.058120819788035883290272520796e-04	0.000000000000000000000000000000e+00
-4.766964799950440465181600302458e+03	-2.313237170433166979815337027659e-04	2.057716651568252817956772293684e-04	0.000000000000000000000000000000e+00
-4.766864799950440101383719593287e+03	-2.301834738497136596639680572451e-04	2.057315087699391142027349754784e-04	0.000000000000000000000000000000e+00
-4.766764799950439737585838884115e+03	-2.290415385891911271253051918251e-04	2.056916164717055854789518054559e-04	0.000000000000000000000000000000e+00
-4.766664799950439373787958174944e+03	-2.278979228221761680305001984692e-04	2.056519918877031029985635868229e-04	0.000000000000000000000000000000e+00
-4.766564799950439009990077465773e+03	-2.267526381419784822085494724320e-04	2.056126386154054667357998775756e-04	0.000000000000000000000000000000e+00
-4.766464799950438646192196756601e+03	-2.256056961746222418955382105210e-04	2.055735602240600320457508676242e-04	0.000000000000000000000000000000e+00
-4.766364799950438282394316047430e+03	-2.244571085786772543513301059193e-04	2.055347602545664145463205629838e-04	0.000000000000000000000000000000e+00
-4.766264799950437918596435338259e+03	-2.233068870450892571145190546034e-04	2.054962422193558184164291491314e-04	0.000000000000000000000000000000e+00
-4.766164799950437554798554629087e+03	-2.221550432970097524714575554228e-04	2.054580096022710694256274699399e-04	0.000000000000000000000000000000e+00
-4.766064799950437191000673919916e+03	-2.210015890896249203534384975001e-04	2.054200658584472713799606857776e-04	0.000000000000000000000000000000e+00
-4.765964799950436827202793210745e+03	-2.198465362099839891327907048790e-04	2.053824144141930046689181743602e-04	0.000000000000000000000000000000e+00
-4.765864799950436463404912501574e+03	-2.186898964768268203723994291821e-04	2.053450586668723108589584835926e-04	0.000000000000000000000000000000e+00
-4.765764799950436099607031792402e+03	-2.175316817404108430539233509649e-04	2.053080019847873007032834635766e-04	0.000000000000000000000000000000e+00
-4.765664799950435735809151083231e+03	-2.163719038823373372847080897685e-04	2.052712477070612500425900170953e-04	0.000000000000000000000000000000e+00
-4.765564799950435372011270374060e+03	-2.152105748153769861682332864561e-04	2.052347991435225359625055263635e-04	0.000000000000000000000000000000e+00
-4.765464799950435008213389664888e+03	-2.140477064832947229431475699712e-04	2.051986595745891963672724589429e-04	0.000000000000000000000000000000e+00
-4.765364799950434644415508955717e+03	-2.128833108606740089161629692072e-04	2.051628322511540858646278406852e-04	0.000000000000000000000000000000e+00
-4.765264799950434280617628246546e+03	-2.117173999527402982433199607470e-04	2.051273203944706550669319078395e-04	0.000000000000000000000000000000e+00
-4.765164799950433916819747537374e+03	-2.105499857951839335051119617148e-04	2.050921271960395430439261232891e-04	0.000000000000000000000000000000e+00
-4.765064799950433553021866828203e+03	-2.093810804539823365501977070480e-04	2.050572558174957660866860598148e-04	0.000000000000000000000000000000e+00
-4.764964799950433189223986119032e+03	-2.082106960252215488178101354677e-04	2.050227093904965027827691503859e-04	0.000000000000000000000000000000e+00
-4.764864799950432825426105409861e+03	-2.070388446349171211388617841465e-04	2.049884910166096651379374904423e-04	0.000000000000000000000000000000e+00
-4.764764799950432461628224700689e+03	-2.058655384388342717005837556599e-04	2.049546037672030660090755072034e-04	0.000000000000000000000000000000e+00
-4.764664799950432097830343991518e+03	-2.046907896223074748050241300490e-04	2.049210506833343454786283688307e-04	0.000000000000000000000000000000e+00
-4.764564799950431734032463282347e+03	-2.035146104000593448961342613046e-04	2.048878347756414935402352606175e-04	0.000000000000000000000000000000e+00
-4.764464799950431370234582573175e+03	-2.023370130160189242756602068241e-04	2.048549590242341317258834010318e-04	0.000000000000000000000000000000e+00
-4.764364799950431006436701864004e+03	-2.011580097431392931926763534278e-04	2.048224263785854181493112369239e-04	0.000000000000000000000000000000e+00
-4.764264799950430642638821154833e+03	-1.999776128832144752017069277983e-04	2.047902397574246843858780664505e-04	0.000000000000000000000000000000e+00
-4.764164799950430278840940445662e+03	-1.987958347666958275248155763038e-04	2.047584020486308041889000897129e-04	0.000000000000000000000000000000e+00
-4.764064799950429915043059736490e+03	-1.976126877525077266822828292447e-04	2.047269161091261856222356385615e-04	0.000000000000000000000000000000e+00
-4.763964799950429551245179027319e+03	-1.964281842278625493918714495223e-04	2.046957847647714679242825219774e-04	0.000000000000000000000000000000e+00
-4.763864799950429187447298318148e+03	-1.952423366080751926821684749669e-04	2.046650108102609773134961113072e-04	0.000000000000000000000000000000e+00
-4.763764799950428823649417608976e+03	-1.940551573363768621694608329520e-04	2.046345970090188604202652289388e-04	0.000000000000000000000000000000e+00
-4.763664799950428459851536899805e+03	-1.928666588837281827082531515671e-04	2.046045460930959224502001525536e-04	0.000000000000000000000000000000e+00
-4.763564799950428096053656190634e+03	-1.916768537486317940457536401766e-04	2.045748607630671429737784228209e-04	0.000000000000000000000000000000e+00
-4.763464799950427732255775481462e+03	-1.904857544569443230601107908129e-04	2.045455436879300319726743273563e-04	0.000000000000000000000000000000e+00
-4.763364799950427368457894772291e+03	-1.892933735616876512672379639923e-04	2.045165975050034737770660031586e-04	0.000000000000000000000000000000e+00
-4.763264799950427004660014063120e+03	-1.880997236428596402265517317787e-04	2.044880248198275738899520881375e-04	0.000000000000000000000000000000e+00
-4.763164799950426640862133353949e+03	-1.869048173072443148456239780941e-04	2.044598282060640208075003032562e-04	0.000000000000000000000000000000e+00
-4.763064799950426277064252644777e+03	-1.857086671882212606382589470400e-04	2.044320102053972338859710866643e-04	0.000000000000000000000000000000e+00
-4.762964799950425913266371935606e+03	-1.845112859455746144067556091528e-04	2.044045733274362430451076555471e-04	0.000000000000000000000000000000e+00
-4.762864799950425549468491226435e+03	-1.833126862653012959826492878079e-04	2.043775200496173003079924956893e-04	0.000000000000000000000000000000e+00
-4.762764799950425185670610517263e+03	-1.821128808594187791815299792830e-04	2.043508528171072502824245908926e-04	0.000000000000000000000000000000e+00
-4.762664799950424821872729808092e+03	-1.809118824657722122365571815195e-04	2.043245740427076053737087679707e-04	0.000000000000000000000000000000e+00
-4.762564799950424458074849098921e+03	-1.797097038478409148157255437184e-04	2.042986861067593528339114694603e-04	0.000000000000000000000000000000e+00
-4.762464799950424094276968389750e+03	-1.785063577945443871481528974599e-04	2.042731913570484936475829540470e-04	0.000000000000000000000000000000e+00
-4.762364799950423730479087680578e+03	-1.773018571200476415240104843818e-04	2.042480921087123674640545489822e-04	0.000000000000000000000000000000e+00
-4.762264799950423366681206971407e+03	-1.760962146635659916933669411065e-04	2.042233906441467635763109544911e-04	0.000000000000000000000000000000e+00
-4.762164799950423002883326262236e+03	-1.748894432891693272690003535530e-04	2.041990892129136282110574152071e-04	0.000000000000000000000000000000e+00
-4.762064799950422639085445553064e+03	-1.736815558855857376079068199459e-04	2.041751900316496933906335042863e-04	0.000000000000000000000000000000e+00
-4.761964799950422275287564843893e+03	-1.724725653660045935917227710732e-04	2.041516952839757021061217745483e-04	0.000000000000000000000000000000e+00
-4.761864799950421911489684134722e+03	-1.712624846678791144111153599283e-04	2.041286071204065821673573344341e-04	0.000000000000000000000000000000e+00
-4.761764799950421547691803425550e+03	-1.700513267527282838288693600504e-04	2.041059276582622163641322909911e-04	0.000000000000000000000000000000e+00
-4.761664799950421183893922716379e+03	-1.688391046059382785519964453869e-04	2.040836589815790257790295569862e-04	0.000000000000000000000000000000e+00
-4.761564799950420820096042007208e+03	-1.676258312365633816078125395421e-04	2.040618031410223120417773978730e-04	0.000000000000000000000000000000e+00
-4.761464799950420456298161298037e+03	-1.664115196771262180936573615853e-04	2.040403621537994127352333428860e-04	0.000000000000000000000000000000e+00
-4.761364799950420092500280588865e+03	-1.651961829834175301406906655188e-04	2.040193380035735886378345238512e-04	0.000000000000000000000000000000e+00
-4.761264799950419728702399879694e+03	-1.639798342342954910917651734081e-04	2.039987326403786699075687538496e-04	0.000000000000000000000000000000e+00
-4.761164799950419364904519170523e+03	-1.627624865314843149478873929326e-04	2.039785479805345425226292821463e-04	0.000000000000000000000000000000e+00
[truncated: 84,862 more rows]
