# Supplementary material for: Light-wave-controlled Haldane model in monolayer hexagonal boron nitride
Source: Nature. 2024 Apr 15;628(8009):752–7. doi: 10.1038/s41586-024-07244-z (PMC11041748; doi:10.1038/s41586-024-07244-z)
Supplement: Supplementary file 1 — This zipped file contains source data files for Supplementary Figs. 1–4 and Extended Data Figs 2–5, 7, 8, 11 and 10. [file 41586_2024_7244_MOESM1_ESM.zip › Data source/Extended data fig 3/vpot_panel_s.csv]

# vector potential of laser 2 x y z direction
-4.960964799951146233070176094770e+03	0.000000000000000000000000000000e+00	0.000000000000000000000000000000e+00	0.000000000000000000000000000000e+00
-4.960864799951145869272295385599e+03	-5.142240226472290715020651229693e-08	-1.750325188550761090076126344842e-07	0.000000000000000000000000000000e+00
-4.960764799951145505474414676428e+03	-1.047969471386964321823424134417e-07	-3.501910015666476966173241598679e-07	0.000000000000000000000000000000e+00
-4.960664799951145141676533967257e+03	-1.601241793786477876340219221943e-07	-5.254781024359935483962046748330e-07	0.000000000000000000000000000000e+00
-4.960564799951144777878653258085e+03	-2.174046176089412441456878710699e-07	-7.008964759348330548325450330138e-07	0.000000000000000000000000000000e+00
-4.960464799951144414080772548914e+03	-2.766387543008019408942357170167e-07	-8.764487766175913062828648630864e-07	0.000000000000000000000000000000e+00
-4.960364799951144050282891839743e+03	-3.378270557519531936886854599916e-07	-1.052137659033581019871412057243e-06	0.000000000000000000000000000000e+00
-4.960264799951143686485011130571e+03	-4.009699620667894918479878026835e-07	-1.227965777639102224784439787442e-06	0.000000000000000000000000000000e+00
-4.960164799951143322687130421400e+03	-4.660678871369645412229849174013e-07	-1.403935786709457032511521278051e-06	0.000000000000000000000000000000e+00
-4.960064799951142958889249712229e+03	-5.331212186224548897484749009068e-07	-1.580050340250886268297480369283e-06	0.000000000000000000000000000000e+00
-4.959964799951142595091369003057e+03	-6.021303179331012266379684512441e-07	-1.756312091912428493200529905360e-06	0.000000000000000000000000000000e+00
-4.959864799951142231293488293886e+03	-6.730955202105652041786329822792e-07	-1.932723694897700252086315472755e-06	0.000000000000000000000000000000e+00
-4.959764799951141867495607584715e+03	-7.460171343108259783323153377377e-07	-2.109287801876605382612626590766e-06	0.000000000000000000000000000000e+00
-4.959664799951141503697726875544e+03	-8.208954427870942836400016719145e-07	-2.286007064896972326413591286576e-06	0.000000000000000000000000000000e+00
-4.959564799951141139899846166372e+03	-8.977307018732117521259356376917e-07	-2.462884135296117960175696359748e-06	0.000000000000000000000000000000e+00
-4.959464799951140776101965457201e+03	-9.765231414674983126308340994348e-07	-2.639921663612348322759237201351e-06	0.000000000000000000000000000000e+00
-4.959364799951140412304084748030e+03	-1.057272965117082928320629831020e-06	-2.817122299496386073969830116104e-06	0.000000000000000000000000000000e+00
-4.959264799951140048506204038858e+03	-1.139980350002712378414820859618e-06	-2.994488691622743319704826742145e-06	0.000000000000000000000000000000e+00
-4.959164799951139684708323329687e+03	-1.224645446924011931992179978701e-06	-3.172023487601022439299211855279e-06	0.000000000000000000000000000000e+00
-4.959064799951139320910442620516e+03	-1.311268380285234653927911585569e-06	-3.349729333887164820345245033750e-06	0.000000000000000000000000000000e+00
-4.958964799951138957112561911345e+03	-1.399849248081431474447357092561e-06	-3.527608875694632254392795606135e-06	0.000000000000000000000000000000e+00
-4.958864799951138593314681202173e+03	-1.490388121885165477348311226236e-06	-3.705664756905542169354052239871e-06	0.000000000000000000000000000000e+00
-4.958764799951138229516800493002e+03	-1.582885046833649069422255035999e-06	-3.883899619981742299052503847312e-06	0.000000000000000000000000000000e+00
-4.958664799951137865718919783831e+03	-1.677340041616370946677338701902e-06	-4.062316105875833260245664352306e-06	0.000000000000000000000000000000e+00
-4.958564799951137501921039074659e+03	-1.773753098463176223188145393117e-06	-4.240916853942143272286277588812e-06	0.000000000000000000000000000000e+00
-4.958464799951137138123158365488e+03	-1.872124183132834450923073603412e-06	-4.419704501847649937224318805740e-06	0.000000000000000000000000000000e+00
-4.958364799951136774325277656317e+03	-1.972453234902089389560470369944e-06	-4.598681685482863903426369728278e-06	0.000000000000000000000000000000e+00
-4.958264799951136410527396947145e+03	-2.074740166555167021129229068532e-06	-4.777851038872659166119316598298e-06	0.000000000000000000000000000000e+00
-4.958164799951136046729516237974e+03	-2.178984864373773996725847448830e-06	-4.957215194087067792550263534146e-06	0.000000000000000000000000000000e+00
-4.958064799951135682931635528803e+03	-2.285187188127523623111612277592e-06	-5.136776781152026366268452395314e-06	0.000000000000000000000000000000e+00
-4.957964799951135319133754819632e+03	-2.393346971064909667868420700687e-06	-5.316538427960094479319923255201e-06	0.000000000000000000000000000000e+00
-4.957864799951134955335874110460e+03	-2.503464019904705586852360077454e-06	-5.496502760181128331695970395954e-06	0.000000000000000000000000000000e+00
-4.957764799951134591537993401289e+03	-2.615538114827854183723748054957e-06	-5.676672401172922990562549894200e-06	0.000000000000000000000000000000e+00
-4.957664799951134227740112692118e+03	-2.729569009469842619355949356330e-06	-5.857049971891827544435375069165e-06	0.000000000000000000000000000000e+00
-4.957564799951133863942231982946e+03	-2.845556430913508984530818635150e-06	-6.037638090803314517575860198573e-06	0.000000000000000000000000000000e+00
-4.957464799951133500144351273775e+03	-2.963500079682396479434543234976e-06	-6.218439373792539967024644437243e-06	0.000000000000000000000000000000e+00
-4.957364799951133136346470564604e+03	-3.083399629734536615341270252011e-06	-6.399456434074864616119542037875e-06	0.000000000000000000000000000000e+00
-4.957264799951132772548589855433e+03	-3.205254728456735977383876279312e-06	-6.580691882106356353288652977218e-06	0.000000000000000000000000000000e+00
-4.957164799951132408750709146261e+03	-3.329064996659291162479574199828e-06	-6.762148325494266472822108698937e-06	0.000000000000000000000000000000e+00
-4.957064799951132044952828437090e+03	-3.454830028571256406253603410406e-06	-6.943828368907488974984872770468e-06	0.000000000000000000000000000000e+00
-4.956964799951131681154947727919e+03	-3.582549391836138961601283467462e-06	-7.125734613987000384371754690971e-06	0.000000000000000000000000000000e+00
-4.956864799951131317357067018747e+03	-3.712222627508090415040685125514e-06	-7.307869659256284321669373121866e-06	0.000000000000000000000000000000e+00
-4.956764799951130953559186309576e+03	-3.843849250048584199977025344097e-06	-7.490236100031741675858015794276e-06	0.000000000000000000000000000000e+00
-4.956664799951130589761305600405e+03	-3.977428747323528908418424632210e-06	-7.672836528333082988721607076155e-06	0.000000000000000000000000000000e+00
-4.956564799951130225963424891233e+03	-4.112960580600931750590906060827e-06	-7.855673532793719992324728285116e-06	0.000000000000000000000000000000e+00
-4.956464799951129862165544182062e+03	-4.250444184548996118938862104342e-06	-8.038749698571146982094270949659e-06	0.000000000000000000000000000000e+00
-4.956364799951129498367663472891e+03	-4.389878967234715089916138874848e-06	-8.222067607257310331439828510192e-06	0.000000000000000000000000000000e+00
-4.956264799951129134569782763720e+03	-4.531264310122931217414583848768e-06	-8.405629836788975465275246257146e-06	0.000000000000000000000000000000e+00
-4.956164799951128770771902054548e+03	-4.674599568075887605302001087670e-06	-8.589438961358098915737854794905e-06	0.000000000000000000000000000000e+00
-4.956064799951128406974021345377e+03	-4.819884069353271953135408461888e-06	-8.773497551322193601644125471317e-06	0.000000000000000000000000000000e+00
-4.955964799951128043176140636206e+03	-4.967117115612726469995284739323e-06	-8.957808173114700884208903841621e-06	0.000000000000000000000000000000e+00
-4.955864799951127679378259927034e+03	-5.116297981910857537758696711450e-06	-9.142373389155360928698748623766e-06	0.000000000000000000000000000000e+00
-4.955764799951127315580379217863e+03	-5.267425916704675667109631503893e-06	-9.327195757760588148282954179535e-06	0.000000000000000000000000000000e+00
-4.955664799951126951782498508692e+03	-5.420500141853594495294516725226e-06	-9.512277833053870364807096116078e-06	0.000000000000000000000000000000e+00
-4.955564799951126587984617799520e+03	-5.575519852621864311779682071846e-06	-9.697622164876159499237104344438e-06	0.000000000000000000000000000000e+00
-4.955464799951126224186737090349e+03	-5.732484217681497710051175681345e-06	-9.883231298696280896828175732693e-06	0.000000000000000000000000000000e+00
-4.955364799951125860388856381178e+03	-5.891392379115689906655776997280e-06	-1.006910777552136636921620987950e-05	0.000000000000000000000000000000e+00
-4.955264799951125496590975672007e+03	-6.052243452422678670341634615815e-06	-1.025525413180728723650924488764e-05	0.000000000000000000000000000000e+00
-4.955164799951125132793094962835e+03	-6.215036526520154822614619427590e-06	-1.044167289936911955663088880097e-05	0.000000000000000000000000000000e+00
-4.955064799951124768995214253664e+03	-6.379770663750110654328408232860e-06	-1.062836660529162121312501260162e-05	0.000000000000000000000000000000e+00
-4.954964799951124405197333544493e+03	-6.546444899884196562042919936841e-06	-1.081533777183973949614654436191e-05	0.000000000000000000000000000000e+00
-4.954864799951124041399452835321e+03	-6.715058244129511365251745946825e-06	-1.100258891636913223597941946519e-05	0.000000000000000000000000000000e+00
-4.954764799951123677601572126150e+03	-6.885609679134949971288873898922e-06	-1.119012255123673128820189354160e-05	0.000000000000000000000000000000e+00
-4.954664799951123313803691416979e+03	-7.058098160997987262203247349479e-06	-1.137794118371131787731311696410e-05	0.000000000000000000000000000000e+00
-4.954564799951122950005810707808e+03	-7.232522619271957495907469232188e-06	-1.156604731588414198607296656807e-05	0.000000000000000000000000000000e+00
-4.954464799951122586207929998636e+03	-7.408881956973830915666543589504e-06	-1.175444344457956884989618950854e-05	0.000000000000000000000000000000e+00
-4.954364799951122222410049289465e+03	-7.587175050592424887488558760129e-06	-1.194313206126575594443264827227e-05	0.000000000000000000000000000000e+00
-4.954264799951121858612168580294e+03	-7.767400750097173232227611150424e-06	-1.213211565196537910105850643916e-05	0.000000000000000000000000000000e+00
-4.954164799951121494814287871122e+03	-7.949557878947330932621617716194e-06	-1.232139669716638572742172658137e-05	0.000000000000000000000000000000e+00
-4.954064799951121131016407161951e+03	-8.133645234101684518999639261772e-06	-1.251097767173279884996440342038e-05	0.000000000000000000000000000000e+00
-4.953964799951120767218526452780e+03	-8.319661586028720699813668315592e-06	-1.270086104481555334369709264752e-05	0.000000000000000000000000000000e+00
-4.953864799951120403420645743608e+03	-8.507605678717304058971716840265e-06	-1.289104927976338976021355303692e-05	0.000000000000000000000000000000e+00
-4.953764799951120039622765034437e+03	-8.697476229687842644148522419645e-06	-1.308154483403378711922106225618e-05	0.000000000000000000000000000000e+00
-4.953664799951119675824884325266e+03	-8.889271930003919423217244311086e-06	-1.327235015910394652204756793523e-05	0.000000000000000000000000000000e+00
-4.953564799951119312027003616095e+03	-9.082991444284433654515406586505e-06	-1.346346770038183066932335751886e-05	0.000000000000000000000000000000e+00
-4.953464799951118948229122906923e+03	-9.278633410716172549848046458010e-06	-1.365489989711724742437598534295e-05	0.000000000000000000000000000000e+00
-4.953364799951118584431242197752e+03	-9.476196441066943673301944950360e-06	-1.384664918231299944519508554608e-05	0.000000000000000000000000000000e+00
-4.953264799951118220633361488581e+03	-9.675679120699139326862957266595e-06	-1.403871798263608802650580925642e-05	0.000000000000000000000000000000e+00
-4.953164799951117856835480779409e+03	-9.877080008583804073604012208065e-06	-1.423110871832897284601678056237e-05	0.000000000000000000000000000000e+00
-4.953064799951117493037600070238e+03	-1.008039763731519523404841359726e-05	-1.442382380312089947330383282731e-05	0.000000000000000000000000000000e+00
-4.952964799951117129239719361067e+03	-1.028563051312577706340213590241e-05	-1.461686564413928447693415829667e-05	0.000000000000000000000000000000e+00
-4.952864799951116765441838651896e+03	-1.049277711590177905272899122613e-05	-1.481023664182116998829213255773e-05	0.000000000000000000000000000000e+00
-4.952764799951116401643957942724e+03	-1.070183589919918113473121246138e-05	-1.500393918982474602804091934338e-05	0.000000000000000000000000000000e+00
-4.952664799951116037846077233553e+03	-1.091280529026021896775965058790e-05	-1.519797567494095075961522273156e-05	0.000000000000000000000000000000e+00
-4.952564799951115674048196524382e+03	-1.112568369003031104223170461021e-05	-1.539234847700511987062498009404e-05	0.000000000000000000000000000000e+00
-4.952464799951115310250315815210e+03	-1.134046947317555838132159540255e-05	-1.558705996880873929227862006996e-05	0.000000000000000000000000000000e+00
-4.952364799951114946452435106039e+03	-1.155716098810066606405837219551e-05	-1.578211251601125043484905030589e-05	0.000000000000000000000000000000e+00
-4.952264799951114582654554396868e+03	-1.177575655696736788599458811699e-05	-1.597750847705195367896152669474e-05	0.000000000000000000000000000000e+00
-4.952164799951114218856673687696e+03	-1.199625447571334738118206675317e-05	-1.617325020306197285325372492437e-05	0.000000000000000000000000000000e+00
-4.952064799951113855058792978525e+03	-1.221865301407159252501666291124e-05	-1.636934003777631288566000999918e-05	0.000000000000000000000000000000e+00
-4.951964799951113491260912269354e+03	-1.244295041559030439663052769461e-05	-1.656578031744600554612222020889e-05	0.000000000000000000000000000000e+00
-4.951864799951113127463031560183e+03	-1.266914489765324460435105130562e-05	-1.676257337075033311633159849308e-05	0.000000000000000000000000000000e+00
-4.951764799951112763665150851011e+03	-1.289723465150058246059868588551e-05	-1.695972151870915031529260530441e-05	0.000000000000000000000000000000e+00
-4.951664799951112399867270141840e+03	-1.312721784225020802490575821952e-05	-1.715722707459527737565430083322e-05	0.000000000000000000000000000000e+00
-4.951564799951112036069389432669e+03	-1.335909260891953812011058444487e-05	-1.735509234384701848091792086848e-05	0.000000000000000000000000000000e+00
-4.951464799951111672271508723497e+03	-1.359285706444782040392457028721e-05	-1.755331962398074457714844398559e-05	0.000000000000000000000000000000e+00
-4.951364799951111308473628014326e+03	-1.382850929571889653235672312803e-05	-1.775191120450358799303519630186e-05	0.000000000000000000000000000000e+00
-4.951264799951110944675747305155e+03	-1.406604736358447523697241116070e-05	-1.795086936682623192764254871356e-05	0.000000000000000000000000000000e+00
-4.951164799951110580877866595984e+03	-1.430546930288782553049396067957e-05	-1.815019638417580158211428464909e-05	0.000000000000000000000000000000e+00
-4.951064799951110217079985886812e+03	-1.454677312248803742447591375031e-05	-1.834989452150886371159521637253e-05	0.000000000000000000000000000000e+00
-4.950964799951109853282105177641e+03	-1.478995680528470616345391303037e-05	-1.854996603542452443297468278605e-05	0.000000000000000000000000000000e+00
-4.950864799951109489484224468470e+03	-1.503501830824312467886193916966e-05	-1.875041317407763545284729578277e-05	0.000000000000000000000000000000e+00
-4.950764799951109125686343759298e+03	-1.528195556241993005260927651623e-05	-1.895123817709211210382272416730e-05	0.000000000000000000000000000000e+00
-4.950664799951108761888463050127e+03	-1.553076647298925311822814787632e-05	-1.915244327547435980105272612661e-05	0.000000000000000000000000000000e+00
-4.950564799951108398090582340956e+03	-1.578144891926934240047181168265e-05	-1.935403069152681569523900828589e-05	0.000000000000000000000000000000e+00
-4.950464799951108034292701631784e+03	-1.603400075474967933402206665683e-05	-1.955600263876161229838548938353e-05	0.000000000000000000000000000000e+00
-4.950364799951107670494820922613e+03	-1.628841980711856273844953535423e-05	-1.975836132181434952976781249667e-05	0.000000000000000000000000000000e+00
-4.950264799951107306696940213442e+03	-1.654470387829113883250420347082e-05	-1.996110893635797857025189483426e-05	0.000000000000000000000000000000e+00
-4.950164799951106942899059504271e+03	-1.680285074443798012575577993655e-05	-2.016424766901683140627940526990e-05	0.000000000000000000000000000000e+00
-4.950064799951106579101178795099e+03	-1.706285815601410476736662924502e-05	-2.036777969728075540593870140782e-05	0.000000000000000000000000000000e+00
-4.949964799951106215303298085928e+03	-1.732472383778846345705158815687e-05	-2.057170718941938342030732733701e-05	0.000000000000000000000000000000e+00
-4.949864799951105851505417376757e+03	-1.758844548887393796393792400057e-05	-2.077603230439651908127533797010e-05	0.000000000000000000000000000000e+00
-4.949764799951105487707536667585e+03	-1.785402078275776316189892012343e-05	-2.098075719178466440090376210481e-05	0.000000000000000000000000000000e+00
-4.949664799951105123909655958414e+03	-1.812144736733249794223728212916e-05	-2.118588399167967950792283715611e-05	0.000000000000000000000000000000e+00
-4.949564799951104760111775249243e+03	-1.839072286492741964284217126568e-05	-2.139141483461556774510643752496e-05	0.000000000000000000000000000000e+00
-4.949464799951104396313894540071e+03	-1.866184487234041992085101235865e-05	-2.159735184147940645631343070665e-05	0.000000000000000000000000000000e+00
-4.949364799951104032516013830900e+03	-1.893481096087036479936639710164e-05	-2.180369712342639635814164900118e-05	0.000000000000000000000000000000e+00
-4.949264799951103668718133121729e+03	-1.920961867634992905262344975448e-05	-2.201045278179508031817131208374e-05	0.000000000000000000000000000000e+00
-4.949164799951103304920252412558e+03	-1.948626553917892525839838935298e-05	-2.221762090802268749408464321160e-05	0.000000000000000000000000000000e+00
-4.949064799951102941122371703386e+03	-1.976474904435808686007682022368e-05	-2.242520358356061977432062415350e-05	0.000000000000000000000000000000e+00
-4.948964799951102577324490994215e+03	-2.004506666152335606035858606155e-05	-2.263320287979009407279204491026e-05	0.000000000000000000000000000000e+00
-4.948864799951102213526610285044e+03	-2.032721583498057490264551705472e-05	-2.284162085793791337261053608909e-05	0.000000000000000000000000000000e+00
-4.948764799951101849728729575872e+03	-2.061119398374074894670152091614e-05	-2.305045956899241395266463017233e-05	0.000000000000000000000000000000e+00
-4.948664799951101485930848866701e+03	-2.089699850155571074386377794507e-05	-2.325972105361955830386475052585e-05	0.000000000000000000000000000000e+00
-4.948564799951101122132968157530e+03	-2.118462675695429153202228866881e-05	-2.346940734207916695879155011273e-05	0.000000000000000000000000000000e+00
-4.948464799951100758335087448359e+03	-2.147407609327894355212736077210e-05	-2.367952045414131295167012303260e-05	0.000000000000000000000000000000e+00
-4.948364799951100394537206739187e+03	-2.176534382872284009127934745198e-05	-2.389006239900289584932903397263e-05	0.000000000000000000000000000000e+00
-4.948264799951100030739326030016e+03	-2.205842725636746680492779326688e-05	-2.410103517520434453116733031219e-05	0.000000000000000000000000000000e+00
-4.948164799951099666941445320845e+03	-2.235332364422066027246673025619e-05	-2.431244077054650292823816115639e-05	0.000000000000000000000000000000e+00
-4.948064799951099303143564611673e+03	-2.265003023525513444380759253693e-05	-2.452428116200768178079005821246e-05	0.000000000000000000000000000000e+00
-4.947964799951098939345683902502e+03	-2.294854424744743737868933608492e-05	-2.473655831566085608547514440581e-05	0.000000000000000000000000000000e+00
-4.947864799951098575547803193331e+03	-2.324886287381743653454764519939e-05	-2.494927418659105227793752745935e-05	0.000000000000000000000000000000e+00
-4.947764799951098211749922484159e+03	-2.355098328246823095898955513494e-05	-2.516243071881290482199114433293e-05	0.000000000000000000000000000000e+00
-4.947664799951097847952041774988e+03	-2.385490261662655137324569321056e-05	-2.537602984518836865285990045393e-05	0.000000000000000000000000000000e+00
-4.947564799951097484154161065817e+03	-2.416061799468362442967761527512e-05	-2.559007348734462813206157194568e-05	0.000000000000000000000000000000e+00
-4.947464799951097120356280356646e+03	-2.446812651023646387389055834038e-05	-2.580456355559216185635400264697e-05	0.000000000000000000000000000000e+00
-4.947364799951096756558399647474e+03	-2.477742523212970041980064694886e-05	-2.601950194884300397832506412943e-05	0.000000000000000000000000000000e+00
-4.947264799951096392760518938303e+03	-2.508851120449783175304393767480e-05	-2.623489055452917154544027755758e-05	0.000000000000000000000000000000e+00
-4.947164799951096028962638229132e+03	-2.540138144680794348470413701602e-05	-2.645073124852129512699777658113e-05	0.000000000000000000000000000000e+00
-4.947064799951095665164757519960e+03	-2.571603295390289427909541464246e-05	-2.666702589504739851888198698404e-05	0.000000000000000000000000000000e+00
-4.946964799951095301366876810789e+03	-2.603246269604496176746852298400e-05	-2.688377634661190545314717048608e-05	0.000000000000000000000000000000e+00
-4.946864799951094937568996101618e+03	-2.635066761895997296456274627818e-05	-2.710098444391481232605863038732e-05	0.000000000000000000000000000000e+00
-4.946764799951094573771115392447e+03	-2.667064464388187175415863283678e-05	-2.731865201577105404964589119299e-05	0.000000000000000000000000000000e+00
-4.946664799951094209973234683275e+03	-2.699239066759777426560834578950e-05	-2.753678087903006980303143025335e-05	0.000000000000000000000000000000e+00
-4.946564799951093846175353974104e+03	-2.731590256249343082618069589174e-05	-2.775537283849554496661243829791e-05	0.000000000000000000000000000000e+00
-4.946464799951093482377473264933e+03	-2.764117717659922323822883905020e-05	-2.797442968684538006107244412224e-05	0.000000000000000000000000000000e+00
-4.946364799951093118579592555761e+03	-2.796821133363657540843623394711e-05	-2.819395320455182909298239013474e-05	0.000000000000000000000000000000e+00
-4.946264799951092754781711846590e+03	-2.829700183306483492738127305532e-05	-2.841394515980186151709978303881e-05	0.000000000000000000000000000000e+00
-4.946164799951092390983831137419e+03	-2.862754545012859849436627490693e-05	-2.863440730841770038152087340944e-05	0.000000000000000000000000000000e+00
-4.946064799951092027185950428247e+03	-2.895983893590551506882872778714e-05	-2.885534139377760103018985549106e-05	0.000000000000000000000000000000e+00
-4.945964799951091663388069719076e+03	-2.929387901735454641954405075044e-05	-2.907674914673680260012930687274e-05	0.000000000000000000000000000000e+00
-4.945864799951091299590189009905e+03	-2.962966239736466135469734883845e-05	-2.929863228554870652350049231583e-05	0.000000000000000000000000000000e+00
-4.945764799951090935792308300734e+03	-2.996718575480402461919636480925e-05	-2.952099251578626170570279763083e-05	0.000000000000000000000000000000e+00
-4.945664799951090571994427591562e+03	-3.030644574456957542714016784480e-05	-2.974383153026355976764408262092e-05	0.000000000000000000000000000000e+00
-4.945564799951090208196546882391e+03	-3.064743899763713115471513992460e-05	-2.996715100895764374031374210894e-05	0.000000000000000000000000000000e+00
-4.945464799951089844398666173220e+03	-3.099016212111191116143280033235e-05	-3.019095261893054037605384209986e-05	0.000000000000000000000000000000e+00
-4.945364799951089480600785464048e+03	-3.133461169827949429223662436428e-05	-3.041523801425150591213296402682e-05	0.000000000000000000000000000000e+00
-4.945264799951089116802904754877e+03	-3.168078428865728798750900363501e-05	-3.064000883591949545101812413250e-05	0.000000000000000000000000000000e+00
-4.945164799951088753005024045706e+03	-3.202867642804635314691605318949e-05	-3.086526671178583901668582289979e-05	0.000000000000000000000000000000e+00
-4.945064799951088389207143336535e+03	-3.237828462858377787060223940152e-05	-3.109101325647717172081727077249e-05	0.000000000000000000000000000000e+00
-4.944964799951088025409262627363e+03	-3.272960537879543744740895583334e-05	-3.131725007131856382876916589098e-05	0.000000000000000000000000000000e+00
-4.944864799951087661611381918192e+03	-3.308263514364923545780713953768e-05	-3.154397874425689138290149204913e-05	0.000000000000000000000000000000e+00
-4.944764799951087297813501209021e+03	-3.343737036460875822890814745847e-05	-3.177120084978441350194444670052e-05	0.000000000000000000000000000000e+00
-4.944664799951086934015620499849e+03	-3.379380745968740362792509523970e-05	-3.199891794886264105969922444395e-05	0.000000000000000000000000000000e+00
-4.944564799951086570217739790678e+03	-3.415194282350296386529392433928e-05	-3.222713158884637477032825136902e-05	0.000000000000000000000000000000e+00
-4.944464799951086206419859081507e+03	-3.451177282733260809734557317263e-05	-3.245584330340800754792496274348e-05	0.000000000000000000000000000000e+00
-4.944364799951085842621978372335e+03	-3.487329381916837324874650083650e-05	-3.268505461246205725904523387015e-05	0.000000000000000000000000000000e+00
-4.944264799951085478824097663164e+03	-3.523650212377302075317242469055e-05	-3.291476702208995019699119821688e-05	0.000000000000000000000000000000e+00
-4.944164799951085115026216953993e+03	-3.560139404273640829001398855347e-05	-3.314498202446504172532029675047e-05	0.000000000000000000000000000000e+00
-4.944064799951084751228336244822e+03	-3.596796585453225454436995689456e-05	-3.337570109777786731431598044040e-05	0.000000000000000000000000000000e+00
-4.943964799951084387430455535650e+03	-3.633621381457537152922729339899e-05	-3.360692570616167140426511217299e-05	0.000000000000000000000000000000e+00
-4.943864799951084023632574826479e+03	-3.670613415527932381224665570052e-05	-3.383865729961812600411555362889e-05	0.000000000000000000000000000000e+00
-4.943764799951083659834694117308e+03	-3.707772308611451464715330628152e-05	-3.407089731394336777452191977744e-05	0.000000000000000000000000000000e+00
-4.943664799951083296036813408136e+03	-3.745097679366673966731490774684e-05	-3.430364717065424517506225243757e-05	0.000000000000000000000000000000e+00
-4.943564799951082932238932698965e+03	-3.782589144169614715513400016178e-05	-3.453690827691480955694350307716e-05	0.000000000000000000000000000000e+00
-4.943464799951082568441051989794e+03	-3.820246317119666587362736276390e-05	-3.477068202546309763504087109176e-05	0.000000000000000000000000000000e+00
-4.943364799951082204643171280622e+03	-3.858068810045581236876574560135e-05	-3.500496979453814435289879525293e-05	0.000000000000000000000000000000e+00
-4.943264799951081840845290571451e+03	-3.896056232511499971531837571703e-05	-3.523977294780726002201148849835e-05	0.000000000000000000000000000000e+00
-4.943164799951081477047409862280e+03	-3.934208191823023250972141129367e-05	-3.547509283429356495911943802923e-05	0.000000000000000000000000000000e+00
-4.943064799951081113249529153109e+03	-3.972524293033325587260612410390e-05	-3.571093078830379517404902678379e-05	0.000000000000000000000000000000e+00
-4.942964799951080749451648443937e+03	-4.011004138949312457966892009331e-05	-3.594728812935637910809527628686e-05	0.000000000000000000000000000000e+00
-4.942864799951080385653767734766e+03	-4.049647330137817876835604202768e-05	-3.618416616210975154162982070360e-05	0.000000000000000000000000000000e+00
-4.942764799951080021855887025595e+03	-4.088453464931850753552589061712e-05	-3.642156617629095210477915833813e-05	0.000000000000000000000000000000e+00
-4.942664799951079658058006316423e+03	-4.127422139436878522960813753251e-05	-3.665948944662451516743675861143e-05	0.000000000000000000000000000000e+00
-4.942564799951079294260125607252e+03	-4.166552947537156175242256672675e-05	-3.689793723276159689850040024339e-05	0.000000000000000000000000000000e+00
-4.942464799951078930462244898081e+03	-4.205845480902097298933975388913e-05	-3.713691077920938692817978687977e-05	0.000000000000000000000000000000e+00
-4.942364799951078566664364188910e+03	-4.245299328992684426272927189494e-05	-3.737641131526080461337444016401e-05	0.000000000000000000000000000000e+00
-4.942264799951078202866483479738e+03	-4.284914079067928845264909276658e-05	-3.761644005492446635359471418525e-05	0.000000000000000000000000000000e+00
-4.942164799951077839068602770567e+03	-4.324689316191364970697746938910e-05	-3.785699819685493073368950933677e-05	0.000000000000000000000000000000e+00
-4.942064799951077475270722061396e+03	-4.364624623237592826625885766845e-05	-3.809808692428323504590784165380e-05	0.000000000000000000000000000000e+00
-4.941964799951077111472841352224e+03	-4.404719580898856443051947451295e-05	-3.833970740494768253371279942421e-05	0.000000000000000000000000000000e+00
-4.941864799951076747674960643053e+03	-4.444973767691669008826974018866e-05	-3.858186079102496167251082348493e-05	0.000000000000000000000000000000e+00
-4.941764799951076383877079933882e+03	-4.485386759963479359758498077326e-05	-3.882454821906151617213337479129e-05	0.000000000000000000000000000000e+00
-4.941664799951076020079199224710e+03	-4.525958131899377769047365660526e-05	-3.906777080990521991117961353446e-05	0.000000000000000000000000000000e+00
-4.941564799951075656281318515539e+03	-4.566687455528845105811458493505e-05	-3.931152966863732292190219963501e-05	0.000000000000000000000000000000e+00
-4.941464799951075292483437806368e+03	-4.607574300732541295938168857127e-05	-3.955582588450471585948126085341e-05	0.000000000000000000000000000000e+00
-4.941364799951074928685557097197e+03	-4.648618235249137828650131676334e-05	-3.980066053085247229810506031100e-05	0.000000000000000000000000000000e+00
-4.941264799951074564887676388025e+03	-4.689818824682190920652424814818e-05	-4.004603466505668240638451949032e-05	0.000000000000000000000000000000e+00
-4.941164799951074201089795678854e+03	-4.731175632507053304982164165793e-05	-4.029194932845759833089233081793e-05	0.000000000000000000000000000000e+00
-4.941064799951073837291914969683e+03	-4.772688220077828710318640359489e-05	-4.053840554629305740650876965780e-05	0.000000000000000000000000000000e+00
-4.940964799951073473494034260511e+03	-4.814356146634367675501281480521e-05	-4.078540432763224417994640802476e-05	0.000000000000000000000000000000e+00
-4.940864799951073109696153551340e+03	-4.856178969309304021629083991662e-05	-4.103294666530969637876363753648e-05	0.000000000000000000000000000000e+00
-4.940764799951072745898272842169e+03	-4.898156243135130626488796257156e-05	-4.128103353585968357487498425762e-05	0.000000000000000000000000000000e+00
-4.940664799951072382100392132998e+03	-4.940287521051316534190928075887e-05	-4.152966589945082301728665474805e-05	0.000000000000000000000000000000e+00
-4.940564799951072018302511423826e+03	-4.982572353911462689508155010643e-05	-4.177884469982106138306529596882e-05	0.000000000000000000000000000000e+00
-4.940464799951071654504630714655e+03	-5.025010290490501717926979940998e-05	-4.202857086421292757884987656425e-05	0.000000000000000000000000000000e+00
-4.940364799951071290706750005484e+03	-5.067600877491934975149073805412e-05	-4.227884530330911757927889182973e-05	0.000000000000000000000000000000e+00
-4.940264799951070926908869296312e+03	-5.110343659555108898921368942858e-05	-4.252966891116839774980573629648e-05	0.000000000000000000000000000000e+00
-4.940164799951070563110988587141e+03	-5.153238179262533373700336247758e-05	-4.278104256516176566753004162358e-05	0.000000000000000000000000000000e+00
-4.940064799951070199313107877970e+03	-5.196283977147238042392299317562e-05	-4.303296712590903107037085262299e-05	0.000000000000000000000000000000e+00
-4.939964799951069835515227168798e+03	-5.239480591700168598048859003313e-05	-4.328544343721562042293787841984e-05	0.000000000000000000000000000000e+00
-4.939864799951069471717346459627e+03	-5.282827559377625088396501773502e-05	-4.353847232600974740063595747053e-05	0.000000000000000000000000000000e+00
-4.939764799951069107919465750456e+03	-5.326324414608735456936813856821e-05	-4.379205460227988830563053412881e-05	0.000000000000000000000000000000e+00
-4.939664799951068744121585041285e+03	-5.369970689802968386375447984449e-05	-4.404619105901259629599203693218e-05	0.000000000000000000000000000000e+00
-4.939564799951068380323704332113e+03	-5.413765915357689510137989552518e-05	-4.430088247213062732296484647065e-05	0.000000000000000000000000000000e+00
-4.939464799951068016525823622942e+03	-5.457709619665753538082786366914e-05	-4.455612960043139810515158694137e-05	0.000000000000000000000000000000e+00
-4.939364799951067652727942913771e+03	-5.501801329123135006916173184166e-05	-4.481193318552576936334916335447e-05	0.000000000000000000000000000000e+00
-4.939264799951067288930062204599e+03	-5.546040568136598332936448851882e-05	-4.506829395177716109230012242470e-05	0.000000000000000000000000000000e+00
-4.939164799951066925132181495428e+03	-5.590426859131405134227532638391e-05	-4.532521260624099986935933714882e-05	0.000000000000000000000000000000e+00
-4.939064799951066561334300786257e+03	-5.634959722559062210434088768807e-05	-4.558268983860451175260317113747e-05	0.000000000000000000000000000000e+00
-4.938964799951066197536420077085e+03	-5.679638676905106791986330150301e-05	-4.584072632112681333453607646078e-05	0.000000000000000000000000000000e+00
-4.938864799951065833738539367914e+03	-5.724463238696930414027216893480e-05	-4.609932270857939581908471748939e-05	0.000000000000000000000000000000e+00
-4.938764799951065469940658658743e+03	-5.769432922511635316404829398884e-05	-4.635847963818688014913521611149e-05	0.000000000000000000000000000000e+00
-4.938664799951065106142777949572e+03	-5.814547240983938955136145487756e-05	-4.661819772956817870988507901409e-05	0.000000000000000000000000000000e+00
-4.938564799951064742344897240400e+03	-5.859805704814107651804203080736e-05	-4.687847758467794841152898044356e-05	0.000000000000000000000000000000e+00
-4.938464799951064378547016531229e+03	-5.905207822775932255789446689853e-05	-4.713931978774842324270491489280e-05	0.000000000000000000000000000000e+00
-4.938364799951064014749135822058e+03	-5.950753101724738365445321885971e-05	-4.740072490523156530832851740520e-05	0.000000000000000000000000000000e+00
-4.938264799951063650951255112886e+03	-5.996441046605434496349906758894e-05	-4.766269348574156145686986363330e-05	0.000000000000000000000000000000e+00
-4.938164799951063287153374403715e+03	-6.042271160460599551886295976999e-05	-4.792522605999770615465421785828e-05	0.000000000000000000000000000000e+00
-4.938064799951062923355493694544e+03	-6.088242944438604852767232822330e-05	-4.818832314076758929202379255763e-05	0.000000000000000000000000000000e+00
-4.937964799951062559557612985373e+03	-6.134355897801773436009420414905e-05	-4.845198522281065668399629986496e-05	0.000000000000000000000000000000e+00
-4.937864799951062195759732276201e+03	-6.180609517934577978610227733114e-05	-4.871621278282211616036598278434e-05	0.000000000000000000000000000000e+00
-4.937764799951061831961851567030e+03	-6.227003300351871247289570199257e-05	-4.898100627937720957403786026241e-05	0.000000000000000000000000000000e+00
-4.937664799951061468163970857859e+03	-6.273536738707155850560542864613e-05	-4.924636615287583717506803004937e-05	0.000000000000000000000000000000e+00
-4.937564799951061104366090148687e+03	-6.320209324800890582623374980287e-05	-4.951229282548752079788287328022e-05	0.000000000000000000000000000000e+00
-4.937464799951060740568209439516e+03	-6.367020548588833359082705953824e-05	-4.977878670109676007178578505119e-05	0.000000000000000000000000000000e+00
-4.937364799951060376770328730345e+03	-6.413969898190413968224604657209e-05	-5.004584816524871389211565064770e-05	0.000000000000000000000000000000e+00
-4.937264799951060012972448021173e+03	-6.461056859897150190380488155029e-05	-5.031347758509528846722000383629e-05	0.000000000000000000000000000000e+00
-4.937164799951059649174567312002e+03	-6.508280918181097798608930604658e-05	-5.058167530934153029728919670482e-05	0.000000000000000000000000000000e+00
-4.937064799951059285376686602831e+03	-6.555641555703331730189931114694e-05	-5.085044166819244605779598566997e-05	0.000000000000000000000000000000e+00
-4.936964799951058921578805893660e+03	-6.603138253322470626206081023568e-05	-5.111977697330013419105970706724e-05	0.000000000000000000000000000000e+00
-4.936864799951058557780925184488e+03	-6.650770490103223055167180888247e-05	-5.138968151771134340241586890841e-05	0.000000000000000000000000000000e+00
-4.936764799951058193983044475317e+03	-6.698537743324986591490766141277e-05	-5.166015557581534286451033222143e-05	0.000000000000000000000000000000e+00
-4.936664799951057830185163766146e+03	-6.746439488490467222773366851030e-05	-5.193119940329221254993533052335e-05	0.000000000000000000000000000000e+00
-4.936564799951057466387283056974e+03	-6.794475199334338059390520081493e-05	-5.220281323706147237704439101336e-05	0.000000000000000000000000000000e+00
-4.936464799951057102589402347803e+03	-6.842644347831935991172819244710e-05	-5.247499729523109760279120372672e-05	0.000000000000000000000000000000e+00
-4.936364799951056738791521638632e+03	-6.890946404207988159641706804592e-05	-5.274775177704692046259243864981e-05	0.000000000000000000000000000000e+00
-4.936264799951056374993640929461e+03	-6.939380836945375022068588366508e-05	-5.302107686284239772842377669271e-05	0.000000000000000000000000000000e+00
-4.936164799951056011195760220289e+03	-6.987947112793925941599121332004e-05	-5.329497271398876451393988862293e-05	0.000000000000000000000000000000e+00
-4.936064799951055647397879511118e+03	-7.036644696779250013948109332418e-05	-5.356943947284557432661836195997e-05	0.000000000000000000000000000000e+00
-4.935964799951055283599998801947e+03	-7.085473052211600775412286834509e-05	-5.384447726271157793308252959008e-05	0.000000000000000000000000000000e+00
-4.935864799951054919802118092775e+03	-7.134431640694770726442847097459e-05	-5.412008618777606301034760472035e-05	0.000000000000000000000000000000e+00
-4.935764799951054556004237383604e+03	-7.183519922135027868052153943168e-05	-5.439626633307050550519140541539e-05	0.000000000000000000000000000000e+00
-4.935664799951054192206356674433e+03	-7.232737354750075277516618843521e-05	-5.467301776442066822692122940452e-05	0.000000000000000000000000000000e+00
-4.935564799951053828408475965261e+03	-7.282083395078051341661046214071e-05	-5.495034052839901114826531847157e-05	0.000000000000000000000000000000e+00
-4.935464799951053464610595256090e+03	-7.331557497986555739944575238454e-05	-5.522823465227759637350551935597e-05	0.000000000000000000000000000000e+00
-4.935364799951053100812714546919e+03	-7.381159116681717440380805506095e-05	-5.550670014398127770968022209885e-05	0.000000000000000000000000000000e+00
-4.935264799951052737014833837748e+03	-7.430887702717288445259519180652e-05	-5.578573699204135102371060472848e-05	0.000000000000000000000000000000e+00
-4.935164799951052373216953128576e+03	-7.480742706003772773439008947349e-05	-5.606534516554958407028724787224e-05	0.000000000000000000000000000000e+00
-4.935064799951052009419072419405e+03	-7.530723574817582547692718097920e-05	-5.634552461411261901425354126083e-05	0.000000000000000000000000000000e+00
-4.934964799951051645621191710234e+03	-7.580829755810233384384633215092e-05	-5.662627526780678830506735033090e-05	0.000000000000000000000000000000e+00
-4.934864799951051281823311001062e+03	-7.631060694017570953957135815315e-05	-5.690759703713334390334094292641e-05	0.000000000000000000000000000000e+00
-4.934764799951050918025430291891e+03	-7.681415832869021935967734915351e-05	-5.718948981297405920187770789198e-05	0.000000000000000000000000000000e+00
-4.934664799951050554227549582720e+03	-7.731894614196885631707267805268e-05	-5.747195346654722396999639966175e-05	0.000000000000000000000000000000e+00
-4.934564799951050190429668873549e+03	-7.782496478245649971366981745291e-05	-5.775498784936409330751511115309e-05	0.000000000000000000000000000000e+00
-4.934464799951049826631788164377e+03	-7.833220863681342757776221441546e-05	-5.803859279318568896444130444934e-05	0.000000000000000000000000000000e+00
-4.934364799951049462833907455206e+03	-7.884067207600914080952575480055e-05	-5.832276810998002078900367961545e-05	0.000000000000000000000000000000e+00
-4.934264799951049099036026746035e+03	-7.935034945541645837706334898343e-05	-5.860751359187972152776230361226e-05	0.000000000000000000000000000000e+00
-4.934164799951048735238146036863e+03	-7.986123511490596487815557535939e-05	-5.889282901114008142526984324050e-05	0.000000000000000000000000000000e+00
-4.934064799951048371440265327692e+03	-8.037332337894071560002728915606e-05	-5.917871412009748939954748014891e-05	0.000000000000000000000000000000e+00
-4.933964799951048007642384618521e+03	-8.088660855667130749734744510349e-05	-5.946516865112829434590266397542e-05	0.000000000000000000000000000000e+00
-4.933864799951047643844503909349e+03	-8.140108494203120766824488541147e-05	-5.975219231660807979282512558683e-05	0.000000000000000000000000000000e+00
-4.933764799951047280046623200178e+03	-8.191674681383236643339440519185e-05	-6.003978480887132480490683827945e-05	0.000000000000000000000000000000e+00
-4.933664799951046916248742491007e+03	-8.243358843586115567575456353211e-05	-6.032794580017151889542170728475e-05	0.000000000000000000000000000000e+00
-4.933564799951046552450861781836e+03	-8.295160405697464599348439628912e-05	-6.061667494264164963340205116715e-05	0.000000000000000000000000000000e+00
-4.933464799951046188652981072664e+03	-8.347078791119706003571315777734e-05	-6.090597186825515781290196759556e-05	0.000000000000000000000000000000e+00
-4.933364799951045824855100363493e+03	-8.399113421781667307170621272761e-05	-6.119583618878726531675749100714e-05	0.000000000000000000000000000000e+00
-4.933264799951045461057219654322e+03	-8.451263718148283553277533286519e-05	-6.148626749577670955616143233513e-05	0.000000000000000000000000000000e+00
-4.933164799951045097259338945150e+03	-8.503529099230344278758514375838e-05	-6.177726536048799290627014935140e-05	0.000000000000000000000000000000e+00
-4.933064799951044733461458235979e+03	-8.555908982594258110031260056161e-05	-6.206882933387393029740775052261e-05	0.000000000000000000000000000000e+00
-4.932964799951044369663577526808e+03	-8.608402784371849884945820940985e-05	-6.236095894653870502603865144664e-05	0.000000000000000000000000000000e+00
-4.932864799951044005865696817636e+03	-8.661009919270190300730899446435e-05	-6.265365370870131758902765728436e-05	0.000000000000000000000000000000e+00
-4.932764799951043642067816108465e+03	-8.713729800581443180225449385290e-05	-6.294691311015946819876903939317e-05	0.000000000000000000000000000000e+00
-4.932664799951043278269935399294e+03	-8.766561840192752040439028160534e-05	-6.324073662025385942665745009350e-05	0.000000000000000000000000000000e+00
-4.932564799951042914472054690123e+03	-8.819505448596146989902883062129e-05	-6.353512368783290542237351949950e-05	0.000000000000000000000000000000e+00
-4.932464799951042550674173980951e+03	-8.872560034898482796833496522027e-05	-6.383007374121794257667422689551e-05	0.000000000000000000000000000000e+00
-4.932364799951042186876293271780e+03	-8.925725006831402707097727899921e-05	-6.412558618816876544483501776384e-05	0.000000000000000000000000000000e+00
-4.932264799951041823078412562609e+03	-8.978999770761329367232267406607e-05	-6.442166041584970477117816356483e-05	0.000000000000000000000000000000e+00
-4.932164799951041459280531853437e+03	-9.032383731699485563022833378710e-05	-6.471829579079604432678002323698e-05	0.000000000000000000000000000000e+00
-4.932064799951041095482651144266e+03	-9.085876293311939352632250477271e-05	-6.501549165888092563815592317411e-05	0.000000000000000000000000000000e+00
-4.931964799951040731684770435095e+03	-9.139476857929674949530124417052e-05	-6.531324734528268639681403140429e-05	0.000000000000000000000000000000e+00
-4.931864799951040367886889725924e+03	-9.193184826558690710476828833464e-05	-6.561156215445260544462391383291e-05	0.000000000000000000000000000000e+00
-4.931764799951040004089009016752e+03	-9.246999598890126939067235500858e-05	-6.591043537008309499258124075638e-05	0.000000000000000000000000000000e+00
-4.931664799951039640291128307581e+03	-9.300920573310415373317894260907e-05	-6.620986625507635362549579971514e-05	0.000000000000000000000000000000e+00
-4.931564799951039276493247598410e+03	-9.354947146911455778308525088605e-05	-6.650985405151343943502134647972e-05	0.000000000000000000000000000000e+00
-4.931464799951038912695366889238e+03	-9.409078715500819643877822295863e-05	-6.681039798062379038608160630730e-05	0.000000000000000000000000000000e+00
-4.931364799951038548897486180067e+03	-9.463314673611976921615424052092e-05	-6.711149724275517836416526940013e-05	0.000000000000000000000000000000e+00
-4.931264799951038185099605470896e+03	-9.517654414514552577413625256142e-05	-6.741315101734411045601713663444e-05	0.000000000000000000000000000000e+00
-4.931164799951037821301724761724e+03	-9.572097330224600762304393297697e-05	-6.771535846288669101625257162880e-05	0.000000000000000000000000000000e+00
-4.931064799951037457503844052553e+03	-9.626642811514911509361558383802e-05	-6.801811871690989030978663487659e-05	0.000000000000000000000000000000e+00
-4.930964799951037093705963343382e+03	-9.681290247925339114646453575475e-05	-6.832143089594328749271368028673e-05	0.000000000000000000000000000000e+00
-4.930864799951036729908082634211e+03	-9.736039027773152202197004534412e-05	-6.862529409549127437911025806372e-05	0.000000000000000000000000000000e+00
-4.930764799951036366110201925039e+03	-9.790888538163414959829278227943e-05	-6.892970739000567933617985572070e-05	0.000000000000000000000000000000e+00
-4.930664799951036002312321215868e+03	-9.845838164999385993224334523433e-05	-6.923466983285882486026663329426e-05	0.000000000000000000000000000000e+00
-4.930564799951035638514440506697e+03	-9.900887292992944285069389920295e-05	-6.954018045631711370142824524265e-05	0.000000000000000000000000000000e+00
-4.930464799951035274716559797525e+03	-9.956035305675035482989715385216e-05	-6.984623827151495380118756406418e-05	0.000000000000000000000000000000e+00
-4.930364799951034910918679088354e+03	-1.001128158540614800304027753874e-04	-7.015284226842925243642495880536e-05	0.000000000000000000000000000000e+00
-4.930264799951034547120798379183e+03	-1.006662551338680810673539833822e-04	-7.045999141585426272897663135808e-05	0.000000000000000000000000000000e+00
-4.930164799951034183322917670012e+03	-1.012206646966809801737458007764e-04	-7.076768466137697225631919550892e-05	0.000000000000000000000000000000e+00
-4.930064799951033819525036960840e+03	-1.017760383316219978616992691833e-04	-7.107592093135283047543315770866e-05	0.000000000000000000000000000000e+00
-4.929964799951033455727156251669e+03	-1.023323698165295677665886930896e-04	-7.138469913088209956291557700681e-05	0.000000000000000000000000000000e+00
-4.929864799951033091929275542498e+03	-1.028896529180646360942391615012e-04	-7.169401814378651696321731456862e-05	0.000000000000000000000000000000e+00
-4.929764799951032728131394833326e+03	-1.034478813918167508035042545522e-04	-7.200387683258645938038505773804e-05	0.000000000000000000000000000000e+00
-4.929664799951032364333514124155e+03	-1.040070489824103811818054032834e-04	-7.231427403847860821330811864627e-05	0.000000000000000000000000000000e+00
-4.929564799951032000535633414984e+03	-1.045671494236114271560514343840e-04	-7.262520858131402156677991488465e-05	0.000000000000000000000000000000e+00
-4.929464799951031636737752705812e+03	-1.051281764384340132066283923784e-04	-7.293667925957669415353706865446e-05	0.000000000000000000000000000000e+00
-4.929364799951031272939871996641e+03	-1.056901237392474449117152346389e-04	-7.324868485036259153474896832492e-05	0.000000000000000000000000000000e+00
-4.929264799951030909141991287470e+03	-1.062529850278833687795068674298e-04	-7.356122410935909093632201205537e-05	0.000000000000000000000000000000e+00
-4.929164799951030545344110578299e+03	-1.068167539957431895784531472593e-04	-7.387429577082497771881725023846e-05	0.000000000000000000000000000000e+00
-4.929064799951030181546229869127e+03	-1.073814243239056638503509111260e-04	-7.418789854757082131812839786988e-05	0.000000000000000000000000000000e+00
-4.928964799951029817748349159956e+03	-1.079469896832347102638705038657e-04	-7.450203113093983907713746539514e-05	0.000000000000000000000000000000e+00
-4.928864799951029453950468450785e+03	-1.085134437344874097034624904623e-04	-7.481669219078927507340232017086e-05	0.000000000000000000000000000000e+00
-4.928764799951029090152587741613e+03	-1.090807801284222493037531775961e-04	-7.513188037547218552265892999031e-05	0.000000000000000000000000000000e+00
-4.928664799951028726354707032442e+03	-1.096489925059075155617388519502e-04	-7.544759431181973917835553722355e-05	0.000000000000000000000000000000e+00
-4.928564799951028362556826323271e+03	-1.102180744980299042894145156168e-04	-7.576383260512392430700151502165e-05	0.000000000000000000000000000000e+00
-4.928464799951027998758945614100e+03	-1.107880197262033745118914307426e-04	-7.608059383912082486965677841084e-05	0.000000000000000000000000000000e+00
-4.928364799951027634961064904928e+03	-1.113588218022780972332047566553e-04	-7.639787657597426262165440924434e-05	0.000000000000000000000000000000e+00
-4.928264799951027271163184195757e+03	-1.119304743286497023577186205046e-04	-7.671567935625999486593667997525e-05	0.000000000000000000000000000000e+00
-4.928164799951026907365303486586e+03	-1.125029708983686340317484364526e-04	-7.703400069895030522967860342476e-05	0.000000000000000000000000000000e+00
-4.928064799951026543567422777414e+03	-1.130763050952497499306720341039e-04	-7.735283910139916364705203744023e-05	0.000000000000000000000000000000e+00
-4.927964799951026179769542068243e+03	-1.136504704939820560713123476226e-04	-7.767219303932777936527731554861e-05	0.000000000000000000000000000000e+00
-4.927864799951025815971661359072e+03	-1.142254606602386855698089140887e-04	-7.799206096681065539417965215563e-05	0.000000000000000000000000000000e+00
-4.927764799951025452173780649900e+03	-1.148012691507870129247609325418e-04	-7.831244131626214439925032229084e-05	0.000000000000000000000000000000e+00
-4.927664799951025088375899940729e+03	-1.153778895135989444832233519200e-04	-7.863333249842342472304967948560e-05	0.000000000000000000000000000000e+00
-4.927564799951024724578019231558e+03	-1.159553152879614392996646121681e-04	-7.895473290235004561275072854087e-05	0.000000000000000000000000000000e+00
-4.927464799951024360780138522387e+03	-1.165335400045871248626144778271e-04	-7.927664089539985191844306822162e-05	0.000000000000000000000000000000e+00
-4.927364799951023996982257813215e+03	-1.171125571857251567668006808631e-04	-7.959905482322143733999592063455e-05	0.000000000000000000000000000000e+00
-4.927264799951023633184377104044e+03	-1.176923603452722274630842802523e-04	-7.992197300974307201237162301410e-05	0.000000000000000000000000000000e+00
-4.927164799951023269386496394873e+03	-1.182729429888837240861937383229e-04	-8.024539375716210442938958191661e-05	0.000000000000000000000000000000e+00
-4.927064799951022905588615685701e+03	-1.188542986140850624653120259921e-04	-8.056931534593486481099500196024e-05	0.000000000000000000000000000000e+00
-4.926964799951022541790734976530e+03	-1.194364207103832108700439129656e-04	-8.089373603476705636150523304195e-05	0.000000000000000000000000000000e+00
-4.926864799951022177992854267359e+03	-1.200193027593783357291276625567e-04	-8.121865406060452599861648748103e-05	0.000000000000000000000000000000e+00
-4.926764799951021814194973558187e+03	-1.206029382348756235319997554001e-04	-8.154406763862468560371404846521e-05	0.000000000000000000000000000000e+00
-4.926664799951021450397092849016e+03	-1.211873206029973060182669541973e-04	-8.186997496222831274294284842341e-05	0.000000000000000000000000000000e+00
-4.926564799951021086599212139845e+03	-1.217724433222947395772869927377e-04	-8.219637420303182572672850980666e-05	0.000000000000000000000000000000e+00
-4.926464799951020722801331430674e+03	-1.223582998438607421457652302266e-04	-8.252326351086011432291178469001e-05	0.000000000000000000000000000000e+00
-4.926364799951020359003450721502e+03	-1.229448836114419843154599298884e-04	-8.285064101373977704569767643861e-05	0.000000000000000000000000000000e+00
-4.926264799951019995205570012331e+03	-1.235321880615516650439578150156e-04	-8.317850481789291409821796019486e-05	0.000000000000000000000000000000e+00
-4.926164799951019631407689303160e+03	-1.241202066235821738129224689473e-04	-8.350685300773136754848985363608e-05	0.000000000000000000000000000000e+00
-4.926064799951019267609808593988e+03	-1.247089327199180238368858564257e-04	-8.383568364585147650140661834683e-05	0.000000000000000000000000000000e+00
-4.925964799951018903811927884817e+03	-1.252983597660488530346756252953e-04	-8.416499477302929305665146753057e-05	0.000000000000000000000000000000e+00
-4.925864799951018540014047175646e+03	-1.258884811706825605261139688906e-04	-8.449478440821627260506193612954e-05	0.000000000000000000000000000000e+00
-4.925764799951018176216166466475e+03	-1.264792903358586870742052976624e-04	-8.482505054853554688366196190330e-05	0.000000000000000000000000000000e+00
-4.925664799951017812418285757303e+03	-1.270707806570617955273239108038e-04	-8.515579116927854939640002429613e-05	0.000000000000000000000000000000e+00
-4.925564799951017448620405048132e+03	-1.276629455233350681018361649777e-04	-8.548700422390226425113646246956e-05	0.000000000000000000000000000000e+00
-4.925464799951017084822524338961e+03	-1.282557783173939849798855794560e-04	-8.581868764402684091486400719262e-05	0.000000000000000000000000000000e+00
-4.925364799951016721024643629789e+03	-1.288492724157402197476124383613e-04	-8.615083933943384593770464796592e-05	0.000000000000000000000000000000e+00
-4.925264799951016357226762920618e+03	-1.294434211887755348333733929067e-04	-8.648345719806488059513971400349e-05	0.000000000000000000000000000000e+00
-4.925164799951015993428882211447e+03	-1.300382180009158666813412486007e-04	-8.681653908602072707879904189809e-05	0.000000000000000000000000000000e+00
-4.925064799951015629631001502275e+03	-1.306336562107056277655392495518e-04	-8.715008284756103678833638603862e-05	0.000000000000000000000000000000e+00
-4.924964799951015265833120793104e+03	-1.312297291709319001836581142229e-04	-8.748408630510445230417382322941e-05	0.000000000000000000000000000000e+00
-4.924864799951014902035240083933e+03	-1.318264302287389816165791289748e-04	-8.781854725922927146133240006165e-05	0.000000000000000000000000000000e+00
-4.924764799951014538237359374762e+03	-1.324237527257428770777886173349e-04	-8.815346348867454510413177448669e-05	0.000000000000000000000000000000e+00
-4.924664799951014174439478665590e+03	-1.330216899981460346082812185031e-04	-8.848883275034174404703041227904e-05	0.000000000000000000000000000000e+00
-4.924564799951013810641597956419e+03	-1.336202353768521080765174779970e-04	-8.882465277929687326886193377007e-05	0.000000000000000000000000000000e+00
-4.924464799951013446843717247248e+03	-1.342193821875808012935443747082e-04	-8.916092128877310110310339119621e-05	0.000000000000000000000000000000e+00
-4.924364799951013083045836538076e+03	-1.348191237509829831786589693365e-04	-8.949763597017387631912116452426e-05	0.000000000000000000000000000000e+00
-4.924264799951012719247955828905e+03	-1.354194533827556673998004921344e-04	-8.983479449307656019944878789119e-05	0.000000000000000000000000000000e+00
-4.924164799951012355450075119734e+03	-1.360203643937572901695398641664e-04	-9.017239450523653295551523845219e-05	0.000000000000000000000000000000e+00
-4.924064799951011991652194410563e+03	-1.366218500901229880410692185677e-04	-9.051043363259180158687799977457e-05	0.000000000000000000000000000000e+00
-4.923964799951011627854313701391e+03	-1.372239037733800654395716067668e-04	-9.084890947926814984154236798375e-05	0.000000000000000000000000000000e+00
-4.923864799951011264056432992220e+03	-1.378265187405633808784277682946e-04	-9.118781962758470830462259604232e-05	0.000000000000000000000000000000e+00
-4.923764799951010900258552283049e+03	-1.384296882843310313310203341075e-04	-9.152716163806009369314359291891e-05	0.000000000000000000000000000000e+00
-4.923664799951010536460671573877e+03	-1.390334056930800094974837177730e-04	-9.186693304941902248929308516523e-05	0.000000000000000000000000000000e+00
-4.923564799951010172662790864706e+03	-1.396376642510619423866169430681e-04	-9.220713137859942601717855303889e-05	0.000000000000000000000000000000e+00
-4.923464799951009808864910155535e+03	-1.402424572384990196331766565407e-04	-9.254775412076003985803462903448e-05	0.000000000000000000000000000000e+00
-4.923364799951009445067029446363e+03	-1.408477779316998133949528915210e-04	-9.288879874928856247157105130441e-05	0.000000000000000000000000000000e+00
-4.923264799951009081269148737192e+03	-1.414536196031754506155508899212e-04	-9.323026271581026105071676735037e-05	0.000000000000000000000000000000e+00
-4.923164799951008717471268028021e+03	-1.420599755217555955517927390730e-04	-9.357214345019705171481450012294e-05	0.000000000000000000000000000000e+00
-4.923064799951008353673387318850e+03	-1.426668389527046762466078178022e-04	-9.391443836057717601401018114871e-05	0.000000000000000000000000000000e+00
-4.922964799951007989875506609678e+03	-1.432742031578381110019232425046e-04	-9.425714483334528400945706572145e-05	0.000000000000000000000000000000e+00
-4.922864799951007626077625900507e+03	-1.438820613956386703768258739089e-04	-9.460026023317308655966040298324e-05	0.000000000000000000000000000000e+00
-4.922764799951007262279745191336e+03	-1.444904069213728391857243238405e-04	-9.494378190302048194527256841369e-05	0.000000000000000000000000000000e+00
-4.922664799951006898481864482164e+03	-1.450992329872072598116738983975e-04	-9.528770716414717038486581479617e-05	0.000000000000000000000000000000e+00
-4.922564799951006534683983772993e+03	-1.457085328423253110449731018150e-04	-9.563203331612482420431842200514e-05	0.000000000000000000000000000000e+00
-4.922464799951006170886103063822e+03	-1.463182997330436869217601403292e-04	-9.597675763684969168706984099515e-05	0.000000000000000000000000000000e+00
-4.922364799951005807088222354650e+03	-1.469285269029289755626094260421e-04	-9.632187738255577013051639267971e-05	0.000000000000000000000000000000e+00
-4.922264799951005443290341645479e+03	-1.475392075929144548515625778862e-04	-9.666738978782842613580311708077e-05	0.000000000000000000000000000000e+00
-4.922164799951005079492460936308e+03	-1.481503350414167796949421740393e-04	-9.701329206561858510375617736798e-05	0.000000000000000000000000000000e+00
-4.922064799951004715694580227137e+03	-1.487619024844528861206000014406e-04	-9.735958140725736796421141416857e-05	0.000000000000000000000000000000e+00
-4.921964799951004351896699517965e+03	-1.493739031557567598518937446173e-04	-9.770625498247125645390198656060e-05	0.000000000000000000000000000000e+00
-4.921864799951003988098818808794e+03	-1.499863302868964217220981716139e-04	-9.805330993939775983785078761201e-05	0.000000000000000000000000000000e+00
-4.921764799951003624300938099623e+03	-1.505991771073908859837620077826e-04	-9.840074340460158307426763446557e-05	0.000000000000000000000000000000e+00
-4.921664799951003260503057390451e+03	-1.512124368448270915130104974367e-04	-9.874855248309133708053270117588e-05	0.000000000000000000000000000000e+00
-4.921564799951002896705176681280e+03	-1.518261027249770769593367747419e-04	-9.909673425833666912752178967949e-05	0.000000000000000000000000000000e+00
-4.921464799951002532907295972109e+03	-1.524401679719149390549587375077e-04	-9.944528579228601665018077992997e-05	0.000000000000000000000000000000e+00
-4.921364799951002169109415262938e+03	-1.530546258081340619747190423539e-04	-9.979420412538476763391476209719e-05	0.000000000000000000000000000000e+00
-4.921264799951001805311534553766e+03	-1.536694694546641840656592270520e-04	-1.001434862765939495495362554500e-04	0.000000000000000000000000000000e+00
-4.921164799951001441513653844595e+03	-1.542846921311886543119740178298e-04	-1.004931292434094739418268260600e-04	0.000000000000000000000000000000e+00
-4.921064799951001077715773135424e+03	-1.549002870561616616949113245383e-04	-1.008431300018818282514948547757e-04	0.000000000000000000000000000000e+00
-4.920964799951000713917892426252e+03	-1.555162474469254374476179236808e-04	-1.011934855066363097382195479490e-04	0.000000000000000000000000000000e+00
-4.920864799951000350120011717081e+03	-1.561325665198275386251480778554e-04	-1.015441926908937337421454105701e-04	0.000000000000000000000000000000e+00
-4.920764799950999986322131007910e+03	-1.567492374903381858845807794722e-04	-1.018952484664917111515172742919e-04	0.000000000000000000000000000000e+00
-4.920664799950999622524250298738e+03	-1.573662535731674928449197459202e-04	-1.022466497239063324461300075185e-04	0.000000000000000000000000000000e+00
-4.920564799950999258726369589567e+03	-1.579836079823829393924822239725e-04	-1.025983933322744751570274046593e-04	0.000000000000000000000000000000e+00
-4.920464799950998894928488880396e+03	-1.586012939315266010407989849540e-04	-1.029504761394165043494886013775e-04	0.000000000000000000000000000000e+00
-4.920364799950998531130608171225e+03	-1.592193046337325680258945048706e-04	-1.033028949718595829697365129363e-04	0.000000000000000000000000000000e+00
-4.920264799950998167332727462053e+03	-1.598376333018442830864042081274e-04	-1.036556466348613887674609546075e-04	0.000000000000000000000000000000e+00
-4.920164799950997803534846752882e+03	-1.604562731485320147689632719334e-04	-1.040087279124344410820637851778e-04	0.000000000000000000000000000000e+00
-4.920064799950997439736966043711e+03	-1.610752173864101409982152457445e-04	-1.043621355673708613097730446562e-04	0.000000000000000000000000000000e+00
-4.919964799950997075939085334539e+03	-1.616944592281545952771465435305e-04	-1.047158663412676348142618665271e-04	0.000000000000000000000000000000e+00
-4.919864799950996712141204625368e+03	-1.623139918866202857823666239057e-04	-1.050699169545524691484622570314e-04	0.000000000000000000000000000000e+00
-4.919764799950996348343323916197e+03	-1.629338085749584602492795459838e-04	-1.054242841065100317471392443736e-04	0.000000000000000000000000000000e+00
-4.919664799950995984545443207026e+03	-1.635539025067340979623098373708e-04	-1.057789644753088110357142070939e-04	0.000000000000000000000000000000e+00
-4.919564799950995620747562497854e+03	-1.641742668960433288501826742944e-04	-1.061339547180283841149028845052e-04	0.000000000000000000000000000000e+00
-4.919464799950995256949681788683e+03	-1.647948949576307441609868131849e-04	-1.064892514706872943090754102258e-04	0.000000000000000000000000000000e+00
-4.919364799950994893151801079512e+03	-1.654157799070068426625090829418e-04	-1.068448513482713352904310277758e-04	0.000000000000000000000000000000e+00
-4.919264799950994529353920370340e+03	-1.660369149605653684223516286522e-04	-1.072007509447624044093133610644e-04	0.000000000000000000000000000000e+00
-4.919164799950994165556039661169e+03	-1.666582933357006214829948431699e-04	-1.075569468331678439155033033536e-04	0.000000000000000000000000000000e+00
-4.919064799950993801758158951998e+03	-1.672799082509247956419146108331e-04	-1.079134355655502971755438368362e-04	0.000000000000000000000000000000e+00
-4.918964799950993437960278242826e+03	-1.679017529259852891266452390440e-04	-1.082702136730580527810424706914e-04	0.000000000000000000000000000000e+00
-4.918864799950993074162397533655e+03	-1.685238205819819881647880777109e-04	-1.086272776659559036530056097547e-04	0.000000000000000000000000000000e+00
-4.918764799950992710364516824484e+03	-1.691461044414845505540201386907e-04	-1.089846240336565075896776977338e-04	0.000000000000000000000000000000e+00
-4.918664799950992346566636115313e+03	-1.697685977286495537068311545426e-04	-1.093422492447523034679937592450e-04	0.000000000000000000000000000000e+00
-4.918564799950991982768755406141e+03	-1.703912936693378324306408222455e-04	-1.097001497470478340208466239147e-04	0.000000000000000000000000000000e+00
-4.918464799950991618970874696970e+03	-1.710141854912314914472643012644e-04	-1.100583219675926378204947053696e-04	0.000000000000000000000000000000e+00
-4.918364799950991255172993987799e+03	-1.716372664239511347528122087169e-04	-1.104167623127146833630560229800e-04	0.000000000000000000000000000000e+00
-4.918264799950990891375113278627e+03	-1.722605296991729865573733659900e-04	-1.107754671680542097288169056668e-04	0.000000000000000000000000000000e+00
-4.918164799950990527577232569456e+03	-1.728839685507458766994259846683e-04	-1.111344328985981500012084066675e-04	0.000000000000000000000000000000e+00
-4.918064799950990163779351860285e+03	-1.735075762148083073754117888754e-04	-1.114936558487150290242331807100e-04	0.000000000000000000000000000000e+00
-4.917964799950989799981471151114e+03	-1.741313459299054114490928890646e-04	-1.118531323421903761559242918011e-04	0.000000000000000000000000000000e+00
-4.917864799950989436183590441942e+03	-1.747552709371059107609086558099e-04	-1.122128586822626394653087955611e-04	0.000000000000000000000000000000e+00
-4.917764799950989072385709732771e+03	-1.753793444801189389120610329087e-04	-1.125728311516595878203489400349e-04	0.000000000000000000000000000000e+00
-4.917664799950988708587829023600e+03	-1.760035598054109453637627868972e-04	-1.129330460126352279719152971182e-04	0.000000000000000000000000000000e+00
-4.917564799950988344789948314428e+03	-1.766279101623224369061598837405e-04	-1.132934995070072501863189806670e-04	0.000000000000000000000000000000e+00
-4.917464799950987980992067605257e+03	-1.772523888031846649171452412475e-04	-1.136541878561949346637671709459e-04	0.000000000000000000000000000000e+00
-4.917364799950987617194186896086e+03	-1.778769889834363126211724814851e-04	-1.140151072612575865053777257607e-04	0.000000000000000000000000000000e+00
-4.917264799950987253396306186914e+03	-1.785017039617401823480696831936e-04	-1.143762539029334721236985661363e-04	0.000000000000000000000000000000e+00
-4.917164799950986889598425477743e+03	-1.791265270000995846362557006870e-04	-1.147376239416792435442046804717e-04	0.000000000000000000000000000000e+00
-4.917064799950986525800544768572e+03	-1.797514513639749441763909798553e-04	-1.150992135177098777028270593092e-04	0.000000000000000000000000000000e+00
-4.916964799950986162002664059401e+03	-1.803764703224001347044852527901e-04	-1.154610187510391171869864046506e-04	0.000000000000000000000000000000e+00
-4.916864799950985798204783350229e+03	-1.810015771480988138950052324105e-04	-1.158230357415203988676044577488e-04	0.000000000000000000000000000000e+00
-4.916764799950985434406902641058e+03	-1.816267651176007853590366192265e-04	-1.161852605688882975271472575152e-04	0.000000000000000000000000000000e+00
-4.916664799950985070609021931887e+03	-1.822520275113580624868486745882e-04	-1.165476892928004573786460174034e-04	0.000000000000000000000000000000e+00
-4.916564799950984706811141222715e+03	-1.828773576138610407106760424867e-04	-1.169103179528800656858042450459e-04	0.000000000000000000000000000000e+00
-4.916464799950984343013260513544e+03	-1.835027487137545613472833228030e-04	-1.172731425687587465114467000227e-04	0.000000000000000000000000000000e+00
-4.916364799950983979215379804373e+03	-1.841281941039538128102037717326e-04	-1.176361591401200372246360625894e-04	0.000000000000000000000000000000e+00
-4.916264799950983615417499095201e+03	-1.847536870817602589270323143467e-04	-1.179993636467432851361314405381e-04	0.000000000000000000000000000000e+00
-4.916164799950983251619618386030e+03	-1.853792209489773504162840600529e-04	-1.183627520485481268925145870163e-04	0.000000000000000000000000000000e+00
-4.916064799950982887821737676859e+03	-1.860047890120262634693071301939e-04	-1.187263202856393879986579564800e-04	0.000000000000000000000000000000e+00
-4.915964799950982524023856967688e+03	-1.866303845820615028069239249575e-04	-1.190900642783525515463333155353e-04	0.000000000000000000000000000000e+00
-4.915864799950982160225976258516e+03	-1.872560009750864234209094538741e-04	-1.194539799272996335186350358448e-04	0.000000000000000000000000000000e+00
-4.915764799950981796428095549345e+03	-1.878816315120685625800894813509e-04	-1.198180631134156679581254101308e-04	0.000000000000000000000000000000e+00
-4.915664799950981432630214840174e+03	-1.885072695190550802566559207563e-04	-1.201823096980055987107946502412e-04	0.000000000000000000000000000000e+00
-4.915564799950981068832334131002e+03	-1.891329083272878471867761707159e-04	-1.205467155227916861660528158318e-04	0.000000000000000000000000000000e+00
-4.915464799950980705034453421831e+03	-1.897585412733186684564740120962e-04	-1.209112764099614560978079857989e-04	0.000000000000000000000000000000e+00
-4.915364799950980341236572712660e+03	-1.903841616991242089319130714742e-04	-1.212759881622160550813591117780e-04	0.000000000000000000000000000000e+00
-4.915264799950979977438692003489e+03	-1.910097629522209186896802846078e-04	-1.216408465628192157740108947372e-04	0.000000000000000000000000000000e+00
-4.915164799950979613640811294317e+03	-1.916353383857798500268521113554e-04	-1.220058473756466016664490314980e-04	0.000000000000000000000000000000e+00
-4.915064799950979249842930585146e+03	-1.922608813587412305255719413566e-04	-1.223709863452357210402560161455e-04	0.000000000000000000000000000000e+00
-4.914964799950978886045049875975e+03	-1.928863852359291445378447482639e-04	-1.227362591968362746062959356408e-04	0.000000000000000000000000000000e+00
-4.914864799950978522247169166803e+03	-1.935118433881659436197886225983e-04	-1.231016616364611130068212885291e-04	0.000000000000000000000000000000e+00
-4.914764799950978158449288457632e+03	-1.941372491923864672305061196411e-04	-1.234671893509375060257043932310e-04	0.000000000000000000000000000000e+00
-4.914664799950977794651407748461e+03	-1.947625960317523989562271680143e-04	-1.238328380079590487674451315669e-04	0.000000000000000000000000000000e+00
-4.914564799950977430853527039289e+03	-1.953878772957662432636916083339e-04	-1.241986032561379744119933743463e-04	0.000000000000000000000000000000e+00
-4.914464799950977067055646330118e+03	-1.960130863803853022535317318642e-04	-1.245644807250580632807662739836e-04	0.000000000000000000000000000000e+00
-4.914364799950976703257765620947e+03	-1.966382166881354626782746342073e-04	-1.249304660253278771633173027666e-04	0.000000000000000000000000000000e+00
-4.914264799950976339459884911776e+03	-1.972632616282249287502359447188e-04	-1.252965547486346170602544702888e-04	0.000000000000000000000000000000e+00
-4.914164799950975975662004202604e+03	-1.978882146166577652140333709596e-04	-1.256627424677984417120818472213e-04	0.000000000000000000000000000000e+00
-4.914064799950975611864123493433e+03	-1.985130690763473319988829945970e-04	-1.260290247368272469139643954250e-04	0.000000000000000000000000000000e+00
-4.913964799950975248066242784262e+03	-1.991378184372294749254067580679e-04	-1.263953970909718785113617922633e-04	0.000000000000000000000000000000e+00
-4.913864799950974884268362075090e+03	-1.997624561363757977276028876545e-04	-1.267618550467819688119114340807e-04	0.000000000000000000000000000000e+00
-4.913764799950974520470481365919e+03	-2.003869756181065546040559466334e-04	-1.271283941021621795731261217455e-04	0.000000000000000000000000000000e+00
-4.913664799950974156672600656748e+03	-2.010113703341035156640925762872e-04	-1.274950097364289057760150525311e-04	0.000000000000000000000000000000e+00
-4.913564799950973792874719947577e+03	-2.016356337435227239537199883657e-04	-1.278616974103674943947367426134e-04	0.000000000000000000000000000000e+00
-4.913464799950973429076839238405e+03	-2.022597593131069814310213361708e-04	-1.282284525662899239521752559057e-04	0.000000000000000000000000000000e+00
-4.913364799950973065278958529234e+03	-2.028837405172983078364967735041e-04	-1.285952706280929990715483635100e-04	0.000000000000000000000000000000e+00
-4.913264799950972701481077820063e+03	-2.035075708383501014078070801006e-04	-1.289621470013170600240476337817e-04	0.000000000000000000000000000000e+00
-4.913164799950972337683197110891e+03	-2.041312437664392995945172870620e-04	-1.293290770732050717472388923213e-04	0.000000000000000000000000000000e+00
-4.913064799950971973885316401720e+03	-2.047547527997782958273514930525e-04	-1.296960562127622007544403004431e-04	0.000000000000000000000000000000e+00
-4.912964799950971610087435692549e+03	-2.053780914447266394470131833927e-04	-1.300630797708160425654039249466e-04	0.000000000000000000000000000000e+00
-4.912864799950971246289554983377e+03	-2.060012532159027356330055491540e-04	-1.304301430800770930824861171260e-04	0.000000000000000000000000000000e+00
-4.912764799950970882491674274206e+03	-2.066242316362951658616914363265e-04	-1.307972414551998433830670709455e-04	0.000000000000000000000000000000e+00
-4.912664799950970518693793565035e+03	-2.072470202373740625744619192616e-04	-1.311643701928443624029479996906e-04	0.000000000000000000000000000000e+00
-4.912564799950970154895912855864e+03	-2.078696125592021314801988163268e-04	-1.315315245717382048804000582720e-04	0.000000000000000000000000000000e+00
-4.912464799950969791098032146692e+03	-2.084920021505455654375199570083e-04	-1.318986998527389969265710689683e-04	0.000000000000000000000000000000e+00
-4.912364799950969427300151437521e+03	-2.091141825689848499168072004650e-04	-1.322658912788973468565439928213e-04	0.000000000000000000000000000000e+00
-4.912264799950969063502270728350e+03	-2.097361473810252432015827084300e-04	-1.326330940755202710164273316451e-04	0.000000000000000000000000000000e+00
-4.912164799950968699704390019178e+03	-2.103578901622072294848309059745e-04	-1.330003034502351346064774606504e-04	0.000000000000000000000000000000e+00
-4.912064799950968335906509310007e+03	-2.109794044972167009147773208966e-04	-1.333675145930539990800356431322e-04	0.000000000000000000000000000000e+00
-4.911964799950967972108628600836e+03	-2.116006839799949499052872381455e-04	-1.337347226764385116435512879107e-04	0.000000000000000000000000000000e+00
-4.911864799950967608310747891665e+03	-2.122217222138485259209927935586e-04	-1.341019228553652284374742009732e-04	0.000000000000000000000000000000e+00
-4.911764799950967244512867182493e+03	-2.128425128115588754219855704974e-04	-1.344691102673913171879072070425e-04	0.000000000000000000000000000000e+00
-4.911664799950966880714986473322e+03	-2.134630493954917378630203872447e-04	-1.348362800327209103795622624489e-04	0.000000000000000000000000000000e+00
-4.911564799950966516917105764151e+03	-2.140833255977064603775561479893e-04	-1.352034272542718107944226257899e-04	0.000000000000000000000000000000e+00
-4.911464799950966153119225054979e+03	-2.147033350600650143061992602966e-04	-1.355705470177426578363283349304e-04	0.000000000000000000000000000000e+00
-4.911364799950965789321344345808e+03	-2.153230714343408761998754918920e-04	-1.359376343916806088515936146166e-04	0.000000000000000000000000000000e+00
-4.911264799950965425523463636637e+03	-2.159425283823276648775130182045e-04	-1.363046844275494541304932782921e-04	0.000000000000000000000000000000e+00
-4.911164799950965061725582927465e+03	-2.165616995759475887483452849480e-04	-1.366716921597981926946724362537e-04	0.000000000000000000000000000000e+00
-4.911064799950964697927702218294e+03	-2.171805786973597033988336857391e-04	-1.370386526059300959755338222834e-04	0.000000000000000000000000000000e+00
-4.910964799950964334129821509123e+03	-2.177991594390679523391557426137e-04	-1.374055607665722322785484266205e-04	0.000000000000000000000000000000e+00
-4.910864799950963970331940799952e+03	-2.184174355040289638042044773059e-04	-1.377724116255453978233808109977e-04	0.000000000000000000000000000000e+00
-4.910764799950963606534060090780e+03	-2.190354006057597120293162218374e-04	-1.381392001499345627800463542911e-04	0.000000000000000000000000000000e+00
-4.910664799950963242736179381609e+03	-2.196530484684448803704009955950e-04	-1.385059212901598051960461166487e-04	0.000000000000000000000000000000e+00
-4.910564799950962878938298672438e+03	-2.202703728270440617937470095811e-04	-1.388725699800476243942620735439e-04	0.000000000000000000000000000000e+00
-4.910464799950962515140417963266e+03	-2.208873674273987154203363614258e-04	-1.392391411369026880517213440314e-04	0.000000000000000000000000000000e+00
-4.910364799950962151342537254095e+03	-2.215040260263388520196176090238e-04	-1.396056296615802297996639103062e-04	0.000000000000000000000000000000e+00
-4.910264799950961787544656544924e+03	-2.221203423917896923982240320328e-04	-1.399720304385586094539362100875e-04	0.000000000000000000000000000000e+00
-4.910164799950961423746775835752e+03	-2.227363103028777836876056506199e-04	-1.403383383360126050818511567186e-04	0.000000000000000000000000000000e+00
-4.910064799950961059948895126581e+03	-2.233519235500371969468241806211e-04	-1.407045482058869761195912806429e-04	0.000000000000000000000000000000e+00
-4.909964799950960696151014417410e+03	-2.239671759351152910844789944989e-04	-1.410706548839705414856438014937e-04	0.000000000000000000000000000000e+00
-4.909864799950960332353133708239e+03	-2.245820612714783141503072094736e-04	-1.414366531899706913751046943872e-04	0.000000000000000000000000000000e+00
-4.909764799950959968555252999067e+03	-2.251965733841167877863492785551e-04	-1.418025379275883869449603746915e-04	0.000000000000000000000000000000e+00
-4.909664799950959604757372289896e+03	-2.258107061097506206275714601972e-04	-1.421683038845935665751840648596e-04	0.000000000000000000000000000000e+00
-4.909564799950959240959491580725e+03	-2.264244532969339777569994787143e-04	-1.425339458329010129157554676027e-04	0.000000000000000000000000000000e+00
-4.909464799950958877161610871553e+03	-2.270378088061599875305263118719e-04	-1.428994585286466536145494332644e-04	0.000000000000000000000000000000e+00
-4.909364799950958513363730162382e+03	-2.276507665099650689309596085508e-04	-1.432648367122643499362022456722e-04	0.000000000000000000000000000000e+00
-4.909264799950958149565849453211e+03	-2.282633202930330962917432335857e-04	-1.436300751085630648517382779161e-04	0.000000000000000000000000000000e+00
-4.909164799950957785767968744040e+03	-2.288754640522993471802443155028e-04	-1.439951684268045190191742666030e-04	0.000000000000000000000000000000e+00
-4.909064799950957421970088034868e+03	-2.294871916970541250203885486059e-04	-1.443601113607812804449925803141e-04	0.000000000000000000000000000000e+00
-4.908964799950957058172207325697e+03	-2.300984971490461648748609979620e-04	-1.447248985888952607214291701254e-04	0.000000000000000000000000000000e+00
-4.908864799950956694374326616526e+03	-2.307093743425857410717094708730e-04	-1.450895247742367262597934507440e-04	0.000000000000000000000000000000e+00
-4.908764799950956330576445907354e+03	-2.313198172246476393056763276590e-04	-1.454539845646636618894942394320e-04	0.000000000000000000000000000000e+00
-4.908664799950955966778565198183e+03	-2.319298197549737492687699225158e-04	-1.458182725928816223480433134085e-04	0.000000000000000000000000000000e+00
-4.908564799950955602980684489012e+03	-2.325393759061753591252386108579e-04	-1.461823834765240174519279614529e-04	0.000000000000000000000000000000e+00
-4.908464799950955239182803779840e+03	-2.331484796638353957764361323868e-04	-1.465463118182327767382439054344e-04	0.000000000000000000000000000000e+00
-4.908364799950954875384923070669e+03	-2.337571250266101501296550635445e-04	-1.469100522057395019973058403195e-04	0.000000000000000000000000000000e+00
-4.908264799950954511587042361498e+03	-2.343653060063308668416887092789e-04	-1.472735992119470805911812805178e-04	0.000000000000000000000000000000e+00
-4.908164799950954147789161652327e+03	-2.349730166281051172219584977086e-04	-1.476369473950116240328761518796e-04	0.000000000000000000000000000000e+00
-4.908064799950953783991280943155e+03	-2.355802509304177384547723805852e-04	-1.480000912984249215615523143086e-04	0.000000000000000000000000000000e+00
-4.907964799950953420193400233984e+03	-2.361870029652316101912573609312e-04	-1.483630254510973273986140785752e-04	0.000000000000000000000000000000e+00
-4.907864799950953056395519524813e+03	-2.367932667980881600907488993002e-04	-1.487257443674410274745550930575e-04	0.000000000000000000000000000000e+00
-4.907764799950952692597638815641e+03	-2.373990365082075169964742622497e-04	-1.490882425474536856265656004084e-04	0.000000000000000000000000000000e+00
-4.907664799950952328799758106470e+03	-2.380043061885884472708013737119e-04	-1.494505144768026318972259369744e-04	0.000000000000000000000000000000e+00
-4.907564799950951965001877397299e+03	-2.386090699461079658698359207136e-04	-1.498125546269094303039604021421e-04	0.000000000000000000000000000000e+00
-4.907464799950951601203996688128e+03	-2.392133219016207305775839619955e-04	-1.501743574550348260792514976103e-04	0.000000000000000000000000000000e+00
-4.907364799950951237406115978956e+03	-2.398170561900580838744084788416e-04	-1.505359174043641536967774730016e-04	0.000000000000000000000000000000e+00
-4.907264799950950873608235269785e+03	-2.404202669605267695448341802589e-04	-1.508972289040930972632559292634e-04	0.000000000000000000000000000000e+00
-4.907164799950950509810354560614e+03	-2.410229483764074324449178110541e-04	-1.512582863695140201164279769586e-04	0.000000000000000000000000000000e+00
-4.907064799950950146012473851442e+03	-2.416250946154528743241296506739e-04	-1.516190842021024841584225795188e-04	0.000000000000000000000000000000e+00
-4.906964799950949782214593142271e+03	-2.422266998698858217562573935666e-04	-1.519796167896044197104243878016e-04	0.000000000000000000000000000000e+00
-4.906864799950949418416712433100e+03	-2.428277583464966398602014052699e-04	-1.523398785061235393128303838850e-04	0.000000000000000000000000000000e+00
-4.906764799950949054618831723928e+03	-2.434282642667405039196837357451e-04	-1.526998637122092394163841433397e-04	0.000000000000000000000000000000e+00
-4.906664799950948690820951014757e+03	-2.440282118668344625827398841622e-04	-1.530595667549448544390161552897e-04	0.000000000000000000000000000000e+00
-4.906564799950948327023070305586e+03	-2.446275953978540944853958816196e-04	-1.534189819680364258187160730884e-04	0.000000000000000000000000000000e+00
-4.906464799950947963225189596415e+03	-2.452264091258298667197479403512e-04	-1.537781036719017421169480863696e-04	0.000000000000000000000000000000e+00
-4.906364799950947599427308887243e+03	-2.458246473318431951464446694189e-04	-1.541369261737598941180982237142e-04	0.000000000000000000000000000000e+00
-4.906264799950947235629428178072e+03	-2.464223043121223149717891054422e-04	-1.544954437677211822946277131052e-04	0.000000000000000000000000000000e+00
-4.906164799950946871831547468901e+03	-2.470193743781376092237545005759e-04	-1.548536507348774037429867123095e-04	0.000000000000000000000000000000e+00
-4.906064799950946508033666759729e+03	-2.476158518566966932825113012484e-04	-1.552115413433926270105056577364e-04	0.000000000000000000000000000000e+00
-4.905964799950946144235786050558e+03	-2.482117310900393909907368783507e-04	-1.555691098485943192879926710859e-04	0.000000000000000000000000000000e+00
-4.905864799950945780437905341387e+03	-2.488070064359320060325131418466e-04	-1.559263504930647717579283995093e-04	0.000000000000000000000000000000e+00
-4.905764799950945416640024632215e+03	-2.494016722677617559425500282089e-04	-1.562832575067331212538557227987e-04	0.000000000000000000000000000000e+00
-4.905664799950945052842143923044e+03	-2.499957229746304471738882480025e-04	-1.566398251069676158652582698139e-04	0.000000000000000000000000000000e+00
-4.905564799950944689044263213873e+03	-2.505891529614480417453847849174e-04	-1.569960474986682871182536169741e-04	0.000000000000000000000000000000e+00
-4.905464799950944325246382504702e+03	-2.511819566490258444184380248743e-04	-1.573519188743601100472641052264e-04	0.000000000000000000000000000000e+00
-4.905364799950943961448501795530e+03	-2.517741284741693646130611394796e-04	-1.577074334142864343172307783902e-04	0.000000000000000000000000000000e+00
-4.905264799950943597650621086359e+03	-2.523656628897708530633037238289e-04	-1.580625852865029303418592521169e-04	0.000000000000000000000000000000e+00
-4.905164799950943233852740377188e+03	-2.529565543649016216322389372095e-04	-1.584173686469717522423000799492e-04	0.000000000000000000000000000000e+00
-4.905064799950942870054859668016e+03	-2.535467973849037126056471525004e-04	-1.587717776396562700119696742718e-04	0.000000000000000000000000000000e+00
-4.904964799950942506256978958845e+03	-2.541363864514815679856996055719e-04	-1.591258063966160727319143486369e-04	0.000000000000000000000000000000e+00
-4.904864799950942142459098249674e+03	-2.547253160827932108936644262087e-04	-1.594794490381024054670433542924e-04	0.000000000000000000000000000000e+00
-4.904764799950941778661217540503e+03	-2.553135808135411017119609233816e-04	-1.598326996726539043179593502231e-04	0.000000000000000000000000000000e+00
-4.904664799950941414863336831331e+03	-2.559011751950625605453448763171e-04	-1.601855523971928464688208038069e-04	0.000000000000000000000000000000e+00
-4.904564799950941051065456122160e+03	-2.564880937954200270517679527416e-04	-1.605380012971216441806932007097e-04	0.000000000000000000000000000000e+00
-4.904464799950940687267575412989e+03	-2.570743311994908323822595086483e-04	-1.608900404464198537809321853942e-04	0.000000000000000000000000000000e+00
-4.904364799950940323469694703817e+03	-2.576598820090567000702652666888e-04	-1.612416639077413743879468865927e-04	0.000000000000000000000000000000e+00
-4.904264799950939959671813994646e+03	-2.582447408428928674502256246370e-04	-1.615928657325122158421037976694e-04	0.000000000000000000000000000000e+00
-4.904164799950939595873933285475e+03	-2.588289023368567733952849696522e-04	-1.619436399610285376871737783588e-04	0.000000000000000000000000000000e+00
-4.904064799950939232076052576303e+03	-2.594123611439765834246751197156e-04	-1.622939806225549863073764900179e-04	0.000000000000000000000000000000e+00
-4.903964799950938868278171867132e+03	-2.599951119345391184999038980408e-04	-1.626438817354236012705653857680e-04	0.000000000000000000000000000000e+00
-4.903864799950938504480291157961e+03	-2.605771493961777296108350832071e-04	-1.629933373071328571966842613250e-04	0.000000000000000000000000000000e+00
-4.903764799950938140682410448790e+03	-2.611584682339594134202476194417e-04	-1.633423413344472748323643607193e-04	0.000000000000000000000000000000e+00
-4.903664799950937776884529739618e+03	-2.617390631704720363286120754509e-04	-1.636908878034972489659559791164e-04	0.000000000000000000000000000000e+00
-4.903564799950937413086649030447e+03	-2.623189289459106369670204905731e-04	-1.640389706898792829183747477018e-04	0.000000000000000000000000000000e+00
-4.903464799950937049288768321276e+03	-2.628980603181639455305507180327e-04	-1.643865839587566296097626006301e-04	0.000000000000000000000000000000e+00
-4.903364799950936685490887612104e+03	-2.634764520629001441701100283410e-04	-1.647337215649602036766918633504e-04	0.000000000000000000000000000000e+00
-4.903264799950936321693006902933e+03	-2.640540989736523563337355913205e-04	-1.650803774530899272702383351330e-04	0.000000000000000000000000000000e+00
-4.903164799950935957895126193762e+03	-2.646309958619038650573518367537e-04	-1.654265455576164011147061172480e-04	0.000000000000000000000000000000e+00
-4.903064799950935594097245484591e+03	-2.652071375571726807342243237287e-04	-1.657722198029829279320584989321e-04	0.000000000000000000000000000000e+00
-4.902964799950935230299364775419e+03	-2.657825189070961630945222342604e-04	-1.661173941037078611270005890077e-04	0.000000000000000000000000000000e+00
-4.902864799950934866501484066248e+03	-2.663571347775149384534687513337e-04	-1.664620623644873600478766295652e-04	0.000000000000000000000000000000e+00
-4.902764799950934502703603357077e+03	-2.669309800525563832786224427451e-04	-1.668062184802983891930561188843e-04	0.000000000000000000000000000000e+00
-4.902664799950934138905722647905e+03	-2.675040496347181619672672692190e-04	-1.671498563365022324133518649703e-04	0.000000000000000000000000000000e+00
-4.902564799950933775107841938734e+03	-2.680763384449507888418473555703e-04	-1.674929698089481697447639119147e-04	0.000000000000000000000000000000e+00
-4.902464799950933411309961229563e+03	-2.686478414227402985656190104180e-04	-1.678355527640775879220924604596e-04	0.000000000000000000000000000000e+00
-4.902364799950933047512080520391e+03	-2.692185535261903202471078788705e-04	-1.681775990590284703633111584864e-04	0.000000000000000000000000000000e+00
-4.902264799950932683714199811220e+03	-2.697884697321036636535884767341e-04	-1.685191025417401310994292007450e-04	0.000000000000000000000000000000e+00
-4.902164799950932319916319102049e+03	-2.703575850360638512144551004468e-04	-1.688600570510583552801681106459e-04	0.000000000000000000000000000000e+00
-4.902064799950931956118438392878e+03	-2.709258944525157826628547486081e-04	-1.692004564168407836251273312911e-04	0.000000000000000000000000000000e+00
-4.901964799950931592320557683706e+03	-2.714933930148463996773200435086e-04	-1.695402944600627576608731228447e-04	0.000000000000000000000000000000e+00
-4.901864799950931228522676974535e+03	-2.720600757754648626324245341834e-04	-1.698795649929234089035162691417e-04	0.000000000000000000000000000000e+00
-4.901764799950930864724796265364e+03	-2.726259378058822394584603809875e-04	-1.702182618189521275120501542233e-04	0.000000000000000000000000000000e+00
-4.901664799950930500926915556192e+03	-2.731909741967907608202470459702e-04	-1.705563787331152477821233359734e-04	0.000000000000000000000000000000e+00
-4.901564799950930137129034847021e+03	-2.737551800581428584555054861482e-04	-1.708939095219232486358440503693e-04	0.000000000000000000000000000000e+00
-4.901464799950929773331154137850e+03	-2.743185505192297156222547283022e-04	-1.712308479635380896368562764209e-04	0.000000000000000000000000000000e+00
-4.901364799950929409533273428679e+03	-2.748810807287592754451222010204e-04	-1.715671878278809806862847953113e-04	0.000000000000000000000000000000e+00
-4.901264799950929045735392719507e+03	-2.754427658549340866313281939171e-04	-1.719029228767404227692233709135e-04	0.000000000000000000000000000000e+00
-4.901164799950928681937512010336e+03	-2.760036010855286070855840740990e-04	-1.722380468638805739618746759589e-04	0.000000000000000000000000000000e+00
-4.901064799950928318139631301165e+03	-2.765635816279659654239042598789e-04	-1.725725535351499949094505881320e-04	0.000000000000000000000000000000e+00
-4.900964799950927954341750591993e+03	-2.771227027093946682773095702146e-04	-1.729064366285905840394526711279e-04	0.000000000000000000000000000000e+00
-4.900864799950927590543869882822e+03	-2.776809595767645486540098342942e-04	-1.732396898745469193507673377752e-04	0.000000000000000000000000000000e+00
-4.900764799950927226745989173651e+03	-2.782383474969023890409347554709e-04	-1.735723069957758712533041345338e-04	0.000000000000000000000000000000e+00
-4.900664799950926862948108464479e+03	-2.787948617565873818749389023708e-04	-1.739042817075565677733400837823e-04	0.000000000000000000000000000000e+00
-4.900564799950926499150227755308e+03	-2.793504976626257226522687115988e-04	-1.742356077178006037043528353436e-04	0.000000000000000000000000000000e+00
-4.900464799950926135352347046137e+03	-2.799052505419251488279208661680e-04	-1.745662787271625750185055636621e-04	0.000000000000000000000000000000e+00
-4.900364799950925771554466336966e+03	-2.804591157415689366139144311774e-04	-1.748962884291509385387836106318e-04	0.000000000000000000000000000000e+00
-4.900264799950925407756585627794e+03	-2.810120886288894098865853710123e-04	-1.752256305102391426616742498013e-04	0.000000000000000000000000000000e+00
-4.900164799950925043958704918623e+03	-2.815641645915411238332293208941e-04	-1.755542986499771104455525083665e-04	0.000000000000000000000000000000e+00
-4.900064799950924680160824209452e+03	-2.821153390375736149178753642275e-04	-1.758822865211029124344471741281e-04	0.000000000000000000000000000000e+00
-4.899964799950924316362943500280e+03	-2.826656073955036629560821914708e-04	-1.762095877896548460576214845119e-04	0.000000000000000000000000000000e+00
-4.899864799950923952565062791109e+03	-2.832149651143870652987566405301e-04	-1.765361961150837047645340005531e-04	0.000000000000000000000000000000e+00
-4.899764799950923588767182081938e+03	-2.837634076638902483856463643264e-04	-1.768621051503654808406684750821e-04	0.000000000000000000000000000000e+00
-4.899664799950923224969301372766e+03	-2.843109305343610661472031342356e-04	-1.771873085421141766435809694613e-04	0.000000000000000000000000000000e+00
-4.899564799950922861171420663595e+03	-2.848575292368995441963375192529e-04	-1.775117999306950495198159645227e-04	0.000000000000000000000000000000e+00
-4.899464799950922497373539954424e+03	-2.854031993034278650786528253036e-04	-1.778355729503380464572026564696e-04	0.000000000000000000000000000000e+00
-4.899364799950922133575659245253e+03	-2.859479362867601366822445374538e-04	-1.781586212292515639978029984292e-04	0.000000000000000000000000000000e+00
-4.899264799950921769777778536081e+03	-2.864917357606716185464135193683e-04	-1.784809383897364520963485512439e-04	0.000000000000000000000000000000e+00
-4.899164799950921405979897826910e+03	-2.870345933199675144895102185671e-04	-1.788025180483003974494377041893e-04	0.000000000000000000000000000000e+00
-4.899064799950921042182017117739e+03	-2.875765045805513857660185017551e-04	-1.791233538157724694550587685171e-04	0.000000000000000000000000000000e+00
-4.898964799950920678384136408567e+03	-2.881174651794930221225532473994e-04	-1.794434392974179372226561923753e-04	0.000000000000000000000000000000e+00
-4.898864799950920314586255699396e+03	-2.886574707750959333830975683810e-04	-1.797627680930534118438485213787e-04	0.000000000000000000000000000000e+00
-4.898764799950919950788374990225e+03	-2.891965170469645157735882889938e-04	-1.800813337971623139237981048311e-04	0.000000000000000000000000000000e+00
-4.898664799950919586990494281054e+03	-2.897345996960703508847634335410e-04	-1.803991299990104766378523626358e-04	0.000000000000000000000000000000e+00
-4.898564799950919223192613571882e+03	-2.902717144448186130552269634819e-04	-1.807161502827620469437824857195e-04	0.000000000000000000000000000000e+00
-4.898464799950918859394732862711e+03	-2.908078570371135551826669018993e-04	-1.810323882275957662647825063829e-04	0.000000000000000000000000000000e+00
-4.898364799950918495596852153540e+03	-2.913430232384238861148562094172e-04	-1.813478374078213324876313050638e-04	0.000000000000000000000000000000e+00
-4.898264799950918131798971444368e+03	-2.918772088358474975193501688153e-04	-1.816624913929961685366692991650e-04	0.000000000000000000000000000000e+00
-4.898164799950917768001090735197e+03	-2.924104096381757570723147754421e-04	-1.819763437480423806831553168450e-04	0.000000000000000000000000000000e+00
-4.898064799950917404203210026026e+03	-2.929426214759573137563775091508e-04	-1.822893880333639336950579679097e-04	0.000000000000000000000000000000e+00
-4.897964799950917040405329316854e+03	-2.934738402015616863180436091341e-04	-1.826016178049642054576073846306e-04	0.000000000000000000000000000000e+00
-4.897864799950916676607448607683e+03	-2.940040616892419843633743603561e-04	-1.829130266145636500140642111134e-04	0.000000000000000000000000000000e+00
-4.897764799950916312809567898512e+03	-2.945332818351975752435567557086e-04	-1.832236080097177858671403383184e-04	0.000000000000000000000000000000e+00
-4.897664799950915949011687189341e+03	-2.950614965576359377888437940385e-04	-1.835333555339354282259084483186e-04	0.000000000000000000000000000000e+00
-4.897564799950915585213806480169e+03	-2.955887017968344076222775296259e-04	-1.838422627267971109880917435220e-04	0.000000000000000000000000000000e+00
-4.897464799950915221415925770998e+03	-2.961148935152011093217827575330e-04	-1.841503231240738068779511094064e-04	0.000000000000000000000000000000e+00
-4.897364799950914857618045061827e+03	-2.966400676973356175317175775774e-04	-1.844575302578458915296610864942e-04	0.000000000000000000000000000000e+00
-4.897264799950914493820164352655e+03	-2.971642203500891301834463398279e-04	-1.847638776566222973060660272893e-04	0.000000000000000000000000000000e+00
-4.897164799950914130022283643484e+03	-2.976873475026241538249349716239e-04	-1.850693588454599110629250624527e-04	0.000000000000000000000000000000e+00
-4.897064799950913766224402934313e+03	-2.982094452064736468492600618418e-04	-1.853739673460832429637001883549e-04	0.000000000000000000000000000000e+00
-4.896964799950913402426522225142e+03	-2.987305095355998916725748237866e-04	-1.856776966770042579246702274531e-04	0.000000000000000000000000000000e+00
-4.896864799950913038628641515970e+03	-2.992505365864526621806629425038e-04	-1.859805403536425594257508464580e-04	0.000000000000000000000000000000e+00
-4.896764799950912674830760806799e+03	-2.997695224780269574946234278912e-04	-1.862824918884456546364775109126e-04	0.000000000000000000000000000000e+00
-4.896664799950912311032880097628e+03	-3.002874633519204646860123464336e-04	-1.865835447910094634874772490107e-04	0.000000000000000000000000000000e+00
-4.896564799950911947234999388456e+03	-3.008043553723902625504638130849e-04	-1.868836925681992072127007853410e-04	0.000000000000000000000000000000e+00
-4.896464799950911583437118679285e+03	-3.013201947264092543307678617737e-04	-1.871829287242702697866003624938e-04	0.000000000000000000000000000000e+00
-4.896364799950911219639237970114e+03	-3.018349776237220041287534488816e-04	-1.874812467609895201472308690072e-04	0.000000000000000000000000000000e+00
-4.896264799950910855841357260942e+03	-3.023487002969001396363024625202e-04	-1.877786401777566344193509673133e-04	0.000000000000000000000000000000e+00
-4.896164799950910492043476551771e+03	-3.028613590013972127652774890549e-04	-1.880751024717257976082845916110e-04	0.000000000000000000000000000000e+00
-4.896064799950910128245595842600e+03	-3.033729500156031808066892097031e-04	-1.883706271379275137139996942892e-04	0.000000000000000000000000000000e+00
-4.895964799950909764447715133429e+03	-3.038834696408983454887775543796e-04	-1.886652076693906597906758015881e-04	0.000000000000000000000000000000e+00
-4.895864799950909400649834424257e+03	-3.043929142017067499340066127900e-04	-1.889588375572647297416517542246e-04	0.000000000000000000000000000000e+00
-4.895764799950909036851953715086e+03	-3.049012800455491961452991755976e-04	-1.892515102909422949548079451176e-04	0.000000000000000000000000000000e+00
-4.895664799950908673054073005915e+03	-3.054085635430957203911850328382e-04	-1.895432193581817088834373663531e-04	0.000000000000000000000000000000e+00
-4.895564799950908309256192296743e+03	-3.059147610882174722797544053066e-04	-1.898339582452298658372252804227e-04	0.000000000000000000000000000000e+00
-4.895464799950907945458311587572e+03	-3.064198690980383227820682545683e-04	-1.901237204369453663490435735284e-04	0.000000000000000000000000000000e+00
-4.895364799950907581660430878401e+03	-3.069238840129858217342651016679e-04	-1.904124994169216825417451088853e-04	0.000000000000000000000000000000e+00
-4.895264799950907217862550169230e+03	-3.074268022968416674486902273600e-04	-1.907002886676106216505555135399e-04	0.000000000000000000000000000000e+00
-4.895164799950906854064669460058e+03	-3.079286204367917426441558781391e-04	-1.909870816704458979656822137372e-04	0.000000000000000000000000000000e+00
-4.895064799950906490266788750887e+03	-3.084293349434755540650066052422e-04	-1.912728719059670842456838402157e-04	0.000000000000000000000000000000e+00
-4.894964799950906126468908041716e+03	-3.089289423510353468395328579987e-04	-1.915576528539434276055680728135e-04	0.000000000000000000000000000000e+00
-4.894864799950905762671027332544e+03	-3.094274392171645683170810858797e-04	-1.918414179934981532958671035516e-04	0.000000000000000000000000000000e+00
-4.894764799950905398873146623373e+03	-3.099248221231558440141862220685e-04	-1.921241608032327955867674118551e-04	0.000000000000000000000000000000e+00
-4.894664799950905035075265914202e+03	-3.104210876739485740899437971052e-04	-1.924058747613516641775111004620e-04	0.000000000000000000000000000000e+00
-4.894564799950904671277385205030e+03	-3.109162324981758250899699369540e-04	-1.926865533457866358664489769836e-04	0.000000000000000000000000000000e+00
-4.894464799950904307479504495859e+03	-3.114102532482108964297096154183e-04	-1.929661900343220275362565718780e-04	0.000000000000000000000000000000e+00
-4.894364799950903943681623786688e+03	-3.119031466002132905665500395287e-04	-1.932447783047195775593674049730e-04	0.000000000000000000000000000000e+00
-4.894264799950903579883743077517e+03	-3.123949092541742494910650407292e-04	-1.935223116348437253590036855044e-04	0.000000000000000000000000000000e+00
-4.894164799950903216085862368345e+03	-3.128855379339616406969559747608e-04	-1.937987835027869993904242607030e-04	0.000000000000000000000000000000e+00
-4.894064799950902852287981659174e+03	-3.133750293873646263105581244446e-04	-1.940741873869954864373355007956e-04	0.000000000000000000000000000000e+00
-4.893964799950902488490100950003e+03	-3.138633803861373564383918655096e-04	-1.943485167663946261689539296569e-04	0.000000000000000000000000000000e+00
-4.893864799950902124692220240831e+03	-3.143505877260426083046052081471e-04	-1.946217651205150328021231675990e-04	0.000000000000000000000000000000e+00
-4.893764799950901760894339531660e+03	-3.148366482268947206570042229856e-04	-1.948939259296185064988110591244e-04	0.000000000000000000000000000000e+00
-4.893664799950901397096458822489e+03	-3.153215587326019860719972243146e-04	-1.951649926748242073939326735044e-04	0.000000000000000000000000000000e+00
-4.893564799950901033298578113317e+03	-3.158053161112085553685613348307e-04	-1.954349588382349922534991781831e-04	0.000000000000000000000000000000e+00
-4.893464799950900669500697404146e+03	-3.162879172549358541312314319072e-04	-1.957038179030638866580382728699e-04	0.000000000000000000000000000000e+00
-4.893364799950900305702816694975e+03	-3.167693590802235113421114753862e-04	-1.959715633537606656062318721823e-04	0.000000000000000000000000000000e+00
-4.893264799950899941904935985804e+03	-3.172496385277695832814737197936e-04	-1.962381886761386780640425975264e-04	0.000000000000000000000000000000e+00
-4.893164799950899578107055276632e+03	-3.177287525625706690081406780024e-04	-1.965036873575016986188945811165e-04	0.000000000000000000000000000000e+00
-4.893064799950899214309174567461e+03	-3.182066981739609416376945993932e-04	-1.967680528867709146591258306813e-04	0.000000000000000000000000000000e+00
-4.892964799950898850511293858290e+03	-3.186834723756512338307955722883e-04	-1.970312787546122388140923398225e-04	0.000000000000000000000000000000e+00
-4.892864799950898486713413149118e+03	-3.191590722057671474995443894329e-04	-1.972933584535634587639463255471e-04	0.000000000000000000000000000000e+00
-4.892764799950898122915532439947e+03	-3.196334947268868924633022921000e-04	-1.975542854781618207302834600014e-04	0.000000000000000000000000000000e+00
-4.892664799950897759117651730776e+03	-3.201067370260785287933158471674e-04	-1.978140533250714774415185415180e-04	0.000000000000000000000000000000e+00
-4.892564799950897395319771021605e+03	-3.205787962149367754764728299932e-04	-1.980726554932112613589129113123e-04	0.000000000000000000000000000000e+00
-4.892464799950897031521890312433e+03	-3.210496694296190059274287431634e-04	-1.983300854838824307975475580434e-04	0.000000000000000000000000000000e+00
-4.892364799950896667724009603262e+03	-3.215193538308811892906247109636e-04	-1.985863368008966870978393437497e-04	0.000000000000000000000000000000e+00
-4.892264799950896303926128894091e+03	-3.219878466041128559603501368969e-04	-1.988414029507041375869486055095e-04	0.000000000000000000000000000000e+00
-4.892164799950895940128248184919e+03	-3.224551449593717378401536155508e-04	-1.990952774425215566957841906159e-04	0.000000000000000000000000000000e+00
-4.892064799950895576330367475748e+03	-3.229212461314179749213848502620e-04	-1.993479537884606199709541796139e-04	0.000000000000000000000000000000e+00
-4.891964799950895212532486766577e+03	-3.233861473797476171303244552035e-04	-1.995994255036563007170424821624e-04	0.000000000000000000000000000000e+00
-4.891864799950894848734606057405e+03	-3.238498459886255840742275147193e-04	-1.998496861063954021641569935852e-04	0.000000000000000000000000000000e+00
-4.891764799950894484936725348234e+03	-3.243123392671183537368240212828e-04	-2.000987291182451167405320635595e-04	0.000000000000000000000000000000e+00
-4.891664799950894121138844639063e+03	-3.247736245491257838120813250526e-04	-2.003465480641818021855654619046e-04	0.000000000000000000000000000000e+00
-4.891564799950893757340963929892e+03	-3.252336991934126619874234620511e-04	-2.005931364727197305578010322336e-04	0.000000000000000000000000000000e+00
-4.891464799950893393543083220720e+03	-3.256925605836394972854297424902e-04	-2.008384878760400269782915305683e-04	0.000000000000000000000000000000e+00
-4.891364799950893029745202511549e+03	-3.261502061283930403549902177218e-04	-2.010825958101197438992330246421e-04	0.000000000000000000000000000000e+00
-4.891264799950892665947321802378e+03	-3.266066332612159906108317830586e-04	-2.013254538148608540574363567899e-04	0.000000000000000000000000000000e+00
-4.891164799950892302149441093206e+03	-3.270618394406364865326097834952e-04	-2.015670554342195144783417282142e-04	0.000000000000000000000000000000e+00
-4.891064799950891938351560384035e+03	-3.275158221501966743921530067496e-04	-2.018073942163353033749789711138e-04	0.000000000000000000000000000000e+00
-4.890964799950891574553679674864e+03	-3.279685788984811143503828034795e-04	-2.020464637136606196772536936379e-04	0.000000000000000000000000000000e+00
-4.890864799950891210755798965693e+03	-3.284201072191444276127114676456e-04	-2.022842574830901367713420491157e-04	0.000000000000000000000000000000e+00
-4.890764799950890846957918256521e+03	-3.288704046709383472732457498466e-04	-2.025207690860902833441398174230e-04	0.000000000000000000000000000000e+00
-4.890664799950890483160037547350e+03	-3.293194688377384981084472492796e-04	-2.027559920888289139630916713131e-04	0.000000000000000000000000000000e+00
-4.890564799950890119362156838179e+03	-3.297672973285704174292720658457e-04	-2.029899200623049525509661306089e-04	0.000000000000000000000000000000e+00
-4.890464799950889755564276129007e+03	-3.302138877776351422524414580550e-04	-2.032225465824781442808477649464e-04	0.000000000000000000000000000000e+00
-4.890364799950889391766395419836e+03	-3.306592378443341459504090096289e-04	-2.034538652303989429964009572060e-04	0.000000000000000000000000000000e+00
-4.890264799950889027968514710665e+03	-3.311033452132937870103501776242e-04	-2.036838695923383173169707305306e-04	0.000000000000000000000000000000e+00
-4.890164799950888664170634001493e+03	-3.315462075943893241122828463574e-04	-2.039125532599177464780637603070e-04	0.000000000000000000000000000000e+00
-4.890064799950888300372753292322e+03	-3.319878227227681722656671414740e-04	-2.041399098302392703819380104235e-04	0.000000000000000000000000000000e+00
-4.889964799950887936574872583151e+03	-3.324281883588728878954621226427e-04	-2.043659329060155667532466816638e-04	0.000000000000000000000000000000e+00
-4.889864799950887572776991873980e+03	-3.328673022884633407765531121214e-04	-2.045906160957000282946821601016e-04	0.000000000000000000000000000000e+00
-4.889764799950887208979111164808e+03	-3.333051623226384522873100291207e-04	-2.048139530136170295780001504582e-04	0.000000000000000000000000000000e+00
-4.889664799950886845181230455637e+03	-3.337417662978574457721681056910e-04	-2.050359372800921126198808730479e-04	0.000000000000000000000000000000e+00
-4.889564799950886481383349746466e+03	-3.341771120759605005930137355818e-04	-2.052565625215823621931704456856e-04	0.000000000000000000000000000000e+00
-4.889464799950886117585469037294e+03	-3.346111975441888098693754560742e-04	-2.054758223708066727179050170449e-04	0.000000000000000000000000000000e+00
-4.889364799950885753787588328123e+03	-3.350440206152042045377459356104e-04	-2.056937104668761777826607728414e-04	0.000000000000000000000000000000e+00
-4.889264799950885389989707618952e+03	-3.354755792271080726794918458467e-04	-2.059102204554246525608496298787e-04	0.000000000000000000000000000000e+00
-4.889164799950885026191826909781e+03	-3.359058713434600077982206123295e-04	-2.061253459887389704371235543690e-04	0.000000000000000000000000000000e+00
-4.889064799950884662393946200609e+03	-3.363348949532954813151919282177e-04	-2.063390807258896951590504409424e-04	0.000000000000000000000000000000e+00
-4.888964799950884298596065491438e+03	-3.367626480711432982242947709040e-04	-2.065514183328615103584641188306e-04	0.000000000000000000000000000000e+00
-4.888864799950883934798184782267e+03	-3.371891287370425648560468001591e-04	-2.067623524826838659132488551506e-04	0.000000000000000000000000000000e+00
-4.888764799950883571000304073095e+03	-3.376143350165586808596385193226e-04	-2.069718768555614887838522975017e-04	0.000000000000000000000000000000e+00
-4.888664799950883207202423363924e+03	-3.380382650007993311849774364930e-04	-2.071799851390051377952872257993e-04	0.000000000000000000000000000000e+00
-4.888564799950882843404542654753e+03	-3.384609168064293938625597402137e-04	-2.073866710279621686837531191472e-04	0.000000000000000000000000000000e+00
-4.888464799950882479606661945581e+03	-3.388822885756857393631247266086e-04	-2.075919282249471533533663469839e-04	0.000000000000000000000000000000e+00
-4.888364799950882115808781236410e+03	-3.393023784763912168056798623894e-04	-2.077957504401726888682705451927e-04	0.000000000000000000000000000000e+00
-4.888264799950881752010900527239e+03	-3.397211847019681522745482293857e-04	-2.079981313916800167093668072482e-04	0.000000000000000000000000000000e+00
-4.888164799950881388213019818068e+03	-3.401387054714513050353297263229e-04	-2.081990648054697775563154360512e-04	0.000000000000000000000000000000e+00
-4.888064799950881024415139108896e+03	-3.405549390295002816497760278480e-04	-2.083985444156326847543747593505e-04	0.000000000000000000000000000000e+00
-4.887964799950880660617258399725e+03	-3.409698836464114079895793008035e-04	-2.085965639644803604115658179907e-04	0.000000000000000000000000000000e+00
-4.887864799950880296819377690554e+03	-3.413835376181288965187488049224e-04	-2.087931172026759275503482449210e-04	0.000000000000000000000000000000e+00
-4.887764799950879933021496981382e+03	-3.417958992662557425254443721485e-04	-2.089881978893649004148935777181e-04	0.000000000000000000000000000000e+00
-4.887664799950879569223616272211e+03	-3.422069669380638614122891461022e-04	-2.091817997923058037278154497329e-04	0.000000000000000000000000000000e+00
-4.887564799950879205425735563040e+03	-3.426167390065035754653788302448e-04	-2.093739166880010087873342783382e-04	0.000000000000000000000000000000e+00
-4.887464799950878841627854853868e+03	-3.430252138702129379929650632164e-04	-2.095645423618274069341160803503e-04	0.000000000000000000000000000000e+00
-4.887364799950878477829974144697e+03	-3.434323899535259732619663086695e-04	-2.097536706081671101231655995889e-04	0.000000000000000000000000000000e+00
-4.887264799950878114032093435526e+03	-3.438382657064808622243701208276e-04	-2.099412952305382599159366829866e-04	0.000000000000000000000000000000e+00
-4.887164799950877750234212726355e+03	-3.442428396048272066717887973653e-04	-2.101274100417256467370624717361e-04	0.000000000000000000000000000000e+00
-4.887064799950877386436332017183e+03	-3.446461101500329139192546623605e-04	-2.103120088639114104462485288494e-04	0.000000000000000000000000000000e+00
-4.886964799950877022638451308012e+03	-3.450480758692904309677118579458e-04	-2.104950855288056867000573424420e-04	0.000000000000000000000000000000e+00
-4.886864799950876658840570598841e+03	-3.454487353155225991957477660321e-04	-2.106766338777773075238014532928e-04	0.000000000000000000000000000000e+00
-4.886764799950876295042689889669e+03	-3.458480870673876958996950659042e-04	-2.108566477619843663581650217154e-04	0.000000000000000000000000000000e+00
-4.886664799950875931244809180498e+03	-3.462461297292841505730820461650e-04	-2.110351210425048373159340187044e-04	0.000000000000000000000000000000e+00
-4.886564799950875567446928471327e+03	-3.466428619313544480344535525518e-04	-2.112120475904671402286177928076e-04	0.000000000000000000000000000000e+00
-4.886464799950875203649047762156e+03	-3.470382823294887605046488143756e-04	-2.113874212871806243779077005840e-04	0.000000000000000000000000000000e+00
-4.886364799950874839851167052984e+03	-3.474323896053278749526671553838e-04	-2.115612360242661335422986734756e-04	0.000000000000000000000000000000e+00
-4.886264799950874476053286343813e+03	-3.478251824662655241303388375940e-04	-2.117334857037864084133849118530e-04	0.000000000000000000000000000000e+00
-4.886164799950874112255405634642e+03	-3.482166596454501755059096623768e-04	-2.119041642383765161172098911990e-04	0.000000000000000000000000000000e+00
-4.886064799950873748457524925470e+03	-3.486068199017863323066479530610e-04	-2.120732655513742526305620561544e-04	0.000000000000000000000000000000e+00
-4.885964799950873384659644216299e+03	-3.489956620199352382502566705114e-04	-2.122407835769504096719989538755e-04	0.000000000000000000000000000000e+00
-4.885864799950873020861763507128e+03	-3.493831848103150401751992859545e-04	-2.124067122602391500130886159425e-04	0.000000000000000000000000000000e+00
-4.885764799950872657063882797956e+03	-3.497693871091002459396135382264e-04	-2.125710455574681659492164431668e-04	0.000000000000000000000000000000e+00
-4.885664799950872293266002088785e+03	-3.501542677782208570595734453690e-04	-2.127337774360888377703920903983e-04	0.000000000000000000000000000000e+00
-4.885564799950871929468121379614e+03	-3.505378257053607966159392006489e-04	-2.128949018749064464421649756076e-04	0.000000000000000000000000000000e+00
-4.885464799950871565670240670443e+03	-3.509200598039558492702294500987e-04	-2.130544128642101152359966675931e-04	0.000000000000000000000000000000e+00
-4.885364799950871201872359961271e+03	-3.513009690131908423389728302055e-04	-2.132123044059029139899591465124e-04	0.000000000000000000000000000000e+00
-4.885264799950870838074479252100e+03	-3.516805522979966100276250084988e-04	-2.133685705136317194239442551762e-04	0.000000000000000000000000000000e+00
-4.885164799950870474276598542929e+03	-3.520588086490460360926391114589e-04	-2.135232052129171296649817746172e-04	0.000000000000000000000000000000e+00
-4.885064799950870110478717833757e+03	-3.524357370827498796631016553249e-04	-2.136762025412832161422316268329e-04	0.000000000000000000000000000000e+00
-4.884964799950869746680837124586e+03	-3.528113366412517879107391127746e-04	-2.138275565483873296920847018043e-04	0.000000000000000000000000000000e+00
-4.884864799950869382882956415415e+03	-3.531856063924227666188382368517e-04	-2.139772612961496356127205631381e-04	0.000000000000000000000000000000e+00
-4.884764799950869019085075706244e+03	-3.535585454298552170702973906913e-04	-2.141253108588827842439367143967e-04	0.000000000000000000000000000000e+00
-4.884664799950868655287194997072e+03	-3.539301528728563766244830102181e-04	-2.142716993234213647065433683281e-04	0.000000000000000000000000000000e+00
-4.884564799950868291489314287901e+03	-3.543004278664411087727825755422e-04	-2.144164207892512773265952796820e-04	0.000000000000000000000000000000e+00
-4.884464799950867927691433578730e+03	-3.546693695813242053031799638774e-04	-2.145594693686391331646778901643e-04	0.000000000000000000000000000000e+00
-4.884364799950867563893552869558e+03	-3.550369772139120921536359354320e-04	-2.147008391867614367047589762905e-04	0.000000000000000000000000000000e+00
-4.884264799950867200095672160387e+03	-3.554032499862940473744910008236e-04	-2.148405243818337685430402972386e-04	0.000000000000000000000000000000e+00
-4.884164799950866836297791451216e+03	-3.557681871462327685695647971897e-04	-2.149785191052397241313204334645e-04	0.000000000000000000000000000000e+00
-4.884064799950866472499910742044e+03	-3.561317879671544524462778458229e-04	-2.151148175216600422557378102795e-04	0.000000000000000000000000000000e+00
-4.883964799950866108702030032873e+03	-3.564940517481382238444698185020e-04	-2.152494138092013269396990393645e-04	0.000000000000000000000000000000e+00
-4.883864799950865744904149323702e+03	-3.568549778139051310843488096225e-04	-2.153823021595248235569158845593e-04	0.000000000000000000000000000000e+00
-4.883764799950865381106268614531e+03	-3.572145655148064365830284927483e-04	-2.155134767779750594191706669633e-04	0.000000000000000000000000000000e+00
-4.883664799950865017308387905359e+03	-3.575728142268114195800876586873e-04	-2.156429318837084572590273578996e-04	0.000000000000000000000000000000e+00
-4.883564799950864653510507196188e+03	-3.579297233514946909721521350889e-04	-2.157706617098216505569452383639e-04	0.000000000000000000000000000000e+00
-4.883464799950864289712626487017e+03	-3.582852923160228034160645904649e-04	-2.158966605034798801835554948880e-04	0.000000000000000000000000000000e+00
-4.883364799950863925914745777845e+03	-3.586395205731404277511853440075e-04	-2.160209225260452013065576304385e-04	0.000000000000000000000000000000e+00
-4.883264799950863562116865068674e+03	-3.589924076011558246902810598300e-04	-2.161434420532044463521270660777e-04	0.000000000000000000000000000000e+00
-4.883164799950863198318984359503e+03	-3.593439529039259370396530712810e-04	-2.162642133750973777017029275882e-04	0.000000000000000000000000000000e+00
-4.883064799950862834521103650331e+03	-3.596941560108408313979622139556e-04	-2.163832307964443524977982136193e-04	0.000000000000000000000000000000e+00
-4.882964799950862470723222941160e+03	-3.600430164768074893337501674040e-04	-2.165004886366741229750815245225e-04	0.000000000000000000000000000000e+00
-4.882864799950862106925342231989e+03	-3.603905338822332190922004269140e-04	-2.166159812300514199510242940860e-04	0.000000000000000000000000000000e+00
-4.882764799950861743127461522818e+03	-3.607367078330083625704871597151e-04	-2.167297029258043465811678363053e-04	0.000000000000000000000000000000e+00
-4.882664799950861379329580813646e+03	-3.610815379604885144021464427055e-04	-2.168416480882517450093360800167e-04	0.000000000000000000000000000000e+00
-4.882564799950861015531700104475e+03	-3.614250239214762531504698817031e-04	-2.169518110969303732824681185676e-04	0.000000000000000000000000000000e+00
-4.882464799950860651733819395304e+03	-3.617671653982020051401602422914e-04	-2.170601863467219196351248866605e-04	0.000000000000000000000000000000e+00
-4.882364799950860287935938686132e+03	-3.621079620983048540788784563915e-04	-2.171667682479799354588329007854e-04	0.000000000000000000000000000000e+00
-4.882264799950859924138057976961e+03	-3.624474137548123206867267676046e-04	-2.172715512266565514309935025494e-04	0.000000000000000000000000000000e+00
-4.882164799950859560340177267790e+03	-3.627855201261197628549715066271e-04	-2.173745297244291394336834777334e-04	0.000000000000000000000000000000e+00
-4.882064799950859196542296558619e+03	-3.631222809959694505441141210156e-04	-2.174756981988266492118039296955e-04	0.000000000000000000000000000000e+00
-4.881964799950858832744415849447e+03	-3.634576961734285564797897194467e-04	-2.175750511233560534514464013256e-04	0.000000000000000000000000000000e+00
-4.881864799950858468946535140276e+03	-3.637917654928671468486656159769e-04	-2.176725829876283862824443149364e-04	0.000000000000000000000000000000e+00
-4.881764799950858105148654431105e+03	-3.641244888139353046326018858991e-04	-2.177682882974847817809244121534e-04	0.000000000000000000000000000000e+00
-4.881664799950857741350773721933e+03	-3.644558660215396024215084302966e-04	-2.178621615751223227364780088422e-04	0.000000000000000000000000000000e+00
-4.881564799950857377552893012762e+03	-3.647858970258194125958761677708e-04	-2.179541973592196183687891286596e-04	0.000000000000000000000000000000e+00
-4.881464799950857013755012303591e+03	-3.651145817621222959374616134909e-04	-2.180443902050623549392083244669e-04	0.000000000000000000000000000000e+00
-4.881364799950856649957131594419e+03	-3.654419201909789565591024640412e-04	-2.181327346846686295218920026429e-04	0.000000000000000000000000000000e+00
-4.881264799950856286159250885248e+03	-3.657679122980776547334469395167e-04	-2.182192253869141211446158745701e-04	0.000000000000000000000000000000e+00
-4.881164799950855922361370176077e+03	-3.660925580942381860408141314167e-04	-2.183038569176569908790452867464e-04	0.000000000000000000000000000000e+00
-4.881064799950855558563489466906e+03	-3.664158576153849931553163621345e-04	-2.183866238998627548259512387574e-04	0.000000000000000000000000000000e+00
-4.880964799950855194765608757734e+03	-3.667378109225200065804384230717e-04	-2.184675209737289131549375920116e-04	0.000000000000000000000000000000e+00
-4.880864799950854830967728048563e+03	-3.670584181016948890734219457244e-04	-2.185465427968093080936251570989e-04	0.000000000000000000000000000000e+00
-4.880764799950854467169847339392e+03	-3.673776792639826295483462814673e-04	-2.186236840441384819168357811492e-04	0.000000000000000000000000000000e+00
-4.880664799950854103371966630220e+03	-3.676955945454485406680145143099e-04	-2.186989394083556825700703774018e-04	0.000000000000000000000000000000e+00
-4.880564799950853739574085921049e+03	-3.680121641071209853852963522769e-04	-2.187723035998287608727697062250e-04	0.000000000000000000000000000000e+00
-4.880464799950853375776205211878e+03	-3.683273881349611819126244061096e-04	-2.188437713467777966710320347588e-04	0.000000000000000000000000000000e+00
-4.880364799950853011978324502707e+03	-3.686412668398327376409473465912e-04	-2.189133373953987249903307965582e-04	0.000000000000000000000000000000e+00
-4.880264799950852648180443793535e+03	-3.689538004574705867474881948453e-04	-2.189809965099864742972546327593e-04	0.000000000000000000000000000000e+00
-4.880164799950852284382563084364e+03	-3.692649892484492230720904970553e-04	-2.190467434730581318663017453829e-04	0.000000000000000000000000000000e+00
-4.880064799950851920584682375193e+03	-3.695748334981504993126955049831e-04	-2.191105730854758109910768171247e-04	0.000000000000000000000000000000e+00
-4.879964799950851556786801666021e+03	-3.698833335167308841197331137352e-04	-2.191724801665693284601077461815e-04	0.000000000000000000000000000000e+00
-4.879864799950851192988920956850e+03	-3.701904896390882312995351810514e-04	-2.192324595542586922972821961153e-04	0.000000000000000000000000000000e+00
-4.879764799950850829191040247679e+03	-3.704963022248278442863367310167e-04	-2.192905061051763184517410243402e-04	0.000000000000000000000000000000e+00
-4.879664799950850465393159538507e+03	-3.708007716582280527232995392950e-04	-2.193466146947891390675544620592e-04	0.000000000000000000000000000000e+00
-4.879564799950850101595278829336e+03	-3.711038983482053011525580998864e-04	-2.194007802175203041775836121374e-04	0.000000000000000000000000000000e+00
-4.879464799950849737797398120165e+03	-3.714056827282786413940707248571e-04	-2.194529975868709376074505712495e-04	0.000000000000000000000000000000e+00
-4.879364799950849373999517410994e+03	-3.717061252565337370334930255922e-04	-2.195032617355414049885309335508e-04	0.000000000000000000000000000000e+00
-4.879264799950849010201636701822e+03	-3.720052264155862715988565270209e-04	-2.195515676155525546658919822107e-04	0.000000000000000000000000000000e+00
-4.879164799950848646403755992651e+03	-3.723029867125447604260524148145e-04	-2.195979101983665791354705110194e-04	0.000000000000000000000000000000e+00
-4.879064799950848282605875283480e+03	-3.725994066789728746333376641076e-04	-2.196422844750077409559790853066e-04	0.000000000000000000000000000000e+00
-4.878964799950847918807994574308e+03	-3.728944868708513856250807982917e-04	-2.196846854561828547153234936218e-04	0.000000000000000000000000000000e+00
-4.878864799950847555010113865137e+03	-3.731882278685391880236610351318e-04	-2.197251081724014979464770780382e-04	0.000000000000000000000000000000e+00
-4.878764799950847191212233155966e+03	-3.734806302767341599710415600555e-04	-2.197635476740960323079748794939e-04	0.000000000000000000000000000000e+00
-4.878664799950846827414352446795e+03	-3.737716947244333186989306838655e-04	-2.197999990317413266088103496188e-04	0.000000000000000000000000000000e+00
-4.878564799950846463616471737623e+03	-3.740614218648923255776395091488e-04	-2.198344573359742900979518775983e-04	0.000000000000000000000000000000e+00
-4.878464799950846099818591028452e+03	-3.743498123755847201143964753101e-04	-2.198669176977130804932075713864e-04	0.000000000000000000000000000000e+00
-4.878364799950845736020710319281e+03	-3.746368669581603950101411637519e-04	-2.198973752482762035898727903671e-04	0.000000000000000000000000000000e+00
-4.878264799950845372222829610109e+03	-3.749225863384036375354491088530e-04	-2.199258251395012333986173080902e-04	0.000000000000000000000000000000e+00
-4.878164799950845008424948900938e+03	-3.752069712661905203851531176440e-04	-2.199522625438632883378836657684e-04	0.000000000000000000000000000000e+00
-4.878064799950844644627068191767e+03	-3.754900225154459130622042195569e-04	-2.199766826545933447959596529486e-04	0.000000000000000000000000000000e+00
-4.877964799950844280829187482595e+03	-3.757717408840999511604463734216e-04	-2.199990806857962254323990425320e-04	0.000000000000000000000000000000e+00
-4.877864799950843917031306773424e+03	-3.760521271940436924957618103349e-04	-2.200194518725682622187905801425e-04	0.000000000000000000000000000000e+00
-4.877764799950843553233426064253e+03	-3.763311822910847190271077522539e-04	-2.200377914711148510593097249455e-04	0.000000000000000000000000000000e+00
-4.877664799950843189435545355082e+03	-3.766089070449017087854892693599e-04	-2.200540947588675727304013962637e-04	0.000000000000000000000000000000e+00
-4.877564799950842825637664645910e+03	-3.768853023489988993827148888727e-04	-2.200683570346012325052997837815e-04	0.000000000000000000000000000000e+00
-4.877464799950842461839783936739e+03	-3.771603691206596841584142154602e-04	-2.200805736185504118875705392711e-04	0.000000000000000000000000000000e+00
-4.877364799950842098041903227568e+03	-3.774341083008998288562951817227e-04	-2.200907398525259390294900319063e-04	0.000000000000000000000000000000e+00
-4.877264799950841734244022518396e+03	-3.777065208544202004094236801990e-04	-2.200988511000308712594469850998e-04	0.000000000000000000000000000000e+00
-4.877164799950841370446141809225e+03	-3.779776077695590078345255768966e-04	-2.201049027463765318194527376150e-04	0.000000000000000000000000000000e+00
-4.877064799950841006648261100054e+03	-3.782473700582432841847679849678e-04	-2.201088901987978418712393890999e-04	0.000000000000000000000000000000e+00
-4.876964799950840642850380390882e+03	-3.785158087559399348216715441851e-04	-2.201108088865687067124665698969e-04	0.000000000000000000000000000000e+00
-4.876864799950840279052499681711e+03	-3.787829249216065688465882033142e-04	-2.201106542611169412070049045127e-04	0.000000000000000000000000000000e+00
-4.876764799950839915254618972540e+03	-3.790487196376412463300065169847e-04	-2.201084217961390054798392901247e-04	0.000000000000000000000000000000e+00
-4.876664799950839551456738263369e+03	-3.793131940098322255408569425583e-04	-2.201041069877143611412118051618e-04	0.000000000000000000000000000000e+00
-4.876564799950839187658857554197e+03	-3.795763491673068428140791485959e-04	-2.200977053544195564602214965078e-04	0.000000000000000000000000000000e+00
-4.876464799950838823860976845026e+03	-3.798381862624800129474289533960e-04	-2.200892124374420133828267331921e-04	0.000000000000000000000000000000e+00
-4.876364799950838460063096135855e+03	-3.800987064710022417073076450578e-04	-2.200786238006935706043587508418e-04	0.000000000000000000000000000000e+00
-4.876264799950838096265215426683e+03	-3.803579109917069878132878102406e-04	-2.200659350309237013813834504816e-04	0.000000000000000000000000000000e+00
-4.876164799950837732467334717512e+03	-3.806158010465576454518787929970e-04	-2.200511417378323247677485152707e-04	0.000000000000000000000000000000e+00
-4.876064799950837368669454008341e+03	-3.808723778805938762689886623036e-04	-2.200342395541824271152503422755e-04	0.000000000000000000000000000000e+00
-4.875964799950837004871573299170e+03	-3.811276427618775618916258096647e-04	-2.200152241359123854187035407293e-04	0.000000000000000000000000000000e+00
-4.875864799950836641073692589998e+03	-3.813815969814381601384056796888e-04	-2.199940911622478027700328118144e-04	0.000000000000000000000000000000e+00
-4.875764799950836277275811880827e+03	-3.816342418532174649188626336382e-04	-2.199708363358133167073105163070e-04	0.000000000000000000000000000000e+00
-4.875664799950835913477931171656e+03	-3.818855787140140950822186916014e-04	-2.199454553827437841475450630568e-04	0.000000000000000000000000000000e+00
-4.875564799950835549680050462484e+03	-3.821356089234272243246315348131e-04	-2.199179440527953850043063610542e-04	0.000000000000000000000000000000e+00
-4.875464799950835185882169753313e+03	-3.823843338637999316256821380478e-04	-2.198882981194562108093193408820e-04	0.000000000000000000000000000000e+00
-4.875364799950834822084289044142e+03	-3.826317549401619553736675349853e-04	-2.198565133800567449138402276176e-04	0.000000000000000000000000000000e+00
-4.875264799950834458286408334970e+03	-3.828778735801720138100245893753e-04	-2.198225856558798276940008831204e-04	0.000000000000000000000000000000e+00
-4.875164799950834094488527625799e+03	-3.831226912340596917928847719992e-04	-2.197865107922703236005557148047e-04	0.000000000000000000000000000000e+00
-4.875064799950833730690646916628e+03	-3.833662093745665686191081977796e-04	-2.197482846587445171580854630378e-04	0.000000000000000000000000000000e+00
-4.874964799950833366892766207457e+03	-3.836084294968870205856659172383e-04	-2.197079031490992108086035550230e-04	0.000000000000000000000000000000e+00
-4.874864799950833003094885498285e+03	-3.838493531186085898701532137522e-04	-2.196653621815203077591305280691e-04	0.000000000000000000000000000000e+00
-4.874764799950832639297004789114e+03	-3.840889817796516486798907852318e-04	-2.196206576986912864090512043092e-04	0.000000000000000000000000000000e+00
-4.874664799950832275499124079943e+03	-3.843273170422086839302655558726e-04	-2.195737856679011055713313105286e-04	0.000000000000000000000000000000e+00
-4.874564799950831911701243370771e+03	-3.845643604906830940320938694299e-04	-2.195247420811518928532996008940e-04	0.000000000000000000000000000000e+00
-4.874464799950831547903362661600e+03	-3.848001137316273893677898154664e-04	-2.194735229552663619868868583040e-04	0.000000000000000000000000000000e+00
-4.874364799950831184105481952429e+03	-3.850345783936809590866645613971e-04	-2.194201243319946609527243408522e-04	0.000000000000000000000000000000e+00
-4.874264799950830820307601243258e+03	-3.852677561275074584294653146088e-04	-2.193645422781210303688620433249e-04	0.000000000000000000000000000000e+00
-4.874164799950830456509720534086e+03	-3.854996486057313829012849204503e-04	-2.193067728855701095137809009117e-04	0.000000000000000000000000000000e+00
-4.874064799950830092711839824915e+03	-3.857302575228744256040369631222e-04	-2.192468122715127815634816865753e-04	0.000000000000000000000000000000e+00
-4.873964799950829728913959115744e+03	-3.859595845952913466779532480899e-04	-2.191846565784717748830850991837e-04	0.000000000000000000000000000000e+00
-4.873864799950829365116078406572e+03	-3.861876315611050838015605446429e-04	-2.191203019744267764274542331648e-04	0.000000000000000000000000000000e+00
-4.873764799950829001318197697401e+03	-3.864144001801416458512228313538e-04	-2.190537446529193011963282389232e-04	0.000000000000000000000000000000e+00
-4.873664799950828637520316988230e+03	-3.866398922338644102494886745092e-04	-2.189849808331571551136413011918e-04	0.000000000000000000000000000000e+00
-4.873564799950828273722436279058e+03	-3.868641095253079324224609880645e-04	-2.189140067601184371209183110452e-04	0.000000000000000000000000000000e+00
-4.873464799950827909924555569887e+03	-3.870870538790112131560805508457e-04	-2.188408187046553786403446650866e-04	0.000000000000000000000000000000e+00
-4.873364799950827546126674860716e+03	-3.873087271409506406917577781002e-04	-2.187654129635975867266411976075e-04	0.000000000000000000000000000000e+00
-4.873264799950827182328794151545e+03	-3.875291311784722823007010017449e-04	-2.186877858598550161683959913717e-04	0.000000000000000000000000000000e+00
-4.873164799950826818530913442373e+03	-3.877482678802236879672671321373e-04	-2.186079337425205621186358184715e-04	0.000000000000000000000000000000e+00
-4.873064799950826454733032733202e+03	-3.879661391560854772318778227458e-04	-2.185258529869722461495828991218e-04	0.000000000000000000000000000000e+00
-4.872964799950826090935152024031e+03	-3.881827469371019502519803978657e-04	-2.184415399949750770467599148006e-04	0.000000000000000000000000000000e+00
-4.872864799950825727137271314859e+03	-3.883980931754118614933346531615e-04	-2.183549911947824508171717150518e-04	0.000000000000000000000000000000e+00
-4.872764799950825363339390605688e+03	-3.886121798441780007989099221533e-04	-2.182662030412371441216723422230e-04	0.000000000000000000000000000000e+00
-4.872664799950824999541509896517e+03	-3.888250089375169912982166398052e-04	-2.181751720158720366567889348275e-04	0.000000000000000000000000000000e+00
-4.872564799950824635743629187346e+03	-3.890365824704280573245740448840e-04	-2.180818946270103727506223245669e-04	0.000000000000000000000000000000e+00
-4.872464799950824271945748478174e+03	-3.892469024787216839121606337670e-04	-2.179863674098655892778786391517e-04	0.000000000000000000000000000000e+00
-4.872364799950823908147867769003e+03	-3.894559710189475715616524986729e-04	-2.178885869266407369990862230580e-04	0.000000000000000000000000000000e+00
-4.872264799950823544349987059832e+03	-3.896637901683222657452099202402e-04	-2.177885497666276579543237490455e-04	0.000000000000000000000000000000e+00
-4.872164799950823180552106350660e+03	-3.898703620246562443103777173548e-04	-2.176862525463055394406991505107e-04	0.000000000000000000000000000000e+00
-4.872064799950822816754225641489e+03	-3.900756887062805712031166027742e-04	-2.175816919094392240443397446015e-04	0.000000000000000000000000000000e+00
-4.871964799950822452956344932318e+03	-3.902797723519731165099655445516e-04	-2.174748645271770588864590489919e-04	0.000000000000000000000000000000e+00
-4.871864799950822089158464223146e+03	-3.904826151208840717687920118806e-04	-2.173657670981483653986632287314e-04	0.000000000000000000000000000000e+00
-4.871764799950821725360583513975e+03	-3.906842191924614652795422209408e-04	-2.172543963485603398921169882030e-04	0.000000000000000000000000000000e+00
-4.871664799950821361562702804804e+03	-3.908845867663757016330361437895e-04	-2.171407490322948728115465266697e-04	0.000000000000000000000000000000e+00
-4.871564799950820997764822095633e+03	-3.910837200624441012397625172525e-04	-2.170248219310045819426674418295e-04	0.000000000000000000000000000000e+00
-4.871464799950820633966941386461e+03	-3.912816213205545182868272391374e-04	-2.169066118542086287791781362699e-04	0.000000000000000000000000000000e+00
-4.871364799950820270169060677290e+03	-3.914782928005889586949017644457e-04	-2.167861156393881554189928539955e-04	0.000000000000000000000000000000e+00
-4.871264799950819906371179968119e+03	-3.916737367823463849235421374573e-04	-2.166633301520810980442255377909e-04	0.000000000000000000000000000000e+00
-4.871164799950819542573299258947e+03	-3.918679555654652497259649024386e-04	-2.165382522859768377708478137578e-04	0.000000000000000000000000000000e+00
-4.871064799950819178775418549776e+03	-3.920609514693455962229540201491e-04	-2.164108789630101738719891724116e-04	0.000000000000000000000000000000e+00
-4.870964799950818814977537840605e+03	-3.922527268330705616655729173203e-04	-2.162812071334550259506940284027e-04	0.000000000000000000000000000000e+00
-4.870864799950818451179657131433e+03	-3.924432840153275559372247904832e-04	-2.161492337760176482217011617593e-04	0.000000000000000000000000000000e+00
-4.870764799950818087381776422262e+03	-3.926326253943289521647352913192e-04	-2.160149558979294101123541649301e-04	0.000000000000000000000000000000e+00
-4.870664799950817723583895713091e+03	-3.928207533677322352283489692581e-04	-2.158783705350391702876972077618e-04	0.000000000000000000000000000000e+00
-4.870564799950817359786015003920e+03	-3.930076703525599334312912169764e-04	-2.157394747519051898896474961376e-04	0.000000000000000000000000000000e+00
-4.870464799950816995988134294748e+03	-3.931933787851189538581353488667e-04	-2.155982656418865578851901121382e-04	0.000000000000000000000000000000e+00
-4.870364799950816632190253585577e+03	-3.933778811209193756320834367557e-04	-2.154547403272342640488667964149e-04	0.000000000000000000000000000000e+00
-4.870264799950816268392372876406e+03	-3.935611798345929721217040242465e-04	-2.153088959591818111593414242222e-04	0.000000000000000000000000000000e+00
-4.870164799950815904594492167234e+03	-3.937432774198113536769094711332e-04	-2.151607297180352850948792386987e-04	0.000000000000000000000000000000e+00
-4.870064799950815540796611458063e+03	-3.939241763892034598436298065138e-04	-2.150102388132630725631200263592e-04	0.000000000000000000000000000000e+00
-4.869964799950815176998730748892e+03	-3.941038792742726721077262119763e-04	-2.148574204835850909398736741096e-04	0.000000000000000000000000000000e+00
-4.869864799950814813200850039721e+03	-3.942823886253136013782527591331e-04	-2.147022719970615844270467320598e-04	0.000000000000000000000000000000e+00
-4.869764799950814449402969330549e+03	-3.944597070113284959999577772294e-04	-2.145447906511814594246456699977e-04	0.000000000000000000000000000000e+00
-4.869664799950814085605088621378e+03	-3.946358370199428366141558566227e-04	-2.143849737729501320118025153860e-04	0.000000000000000000000000000000e+00
-4.869564799950813721807207912207e+03	-3.948107812573210394398171008135e-04	-2.142228187189769417469314971569e-04	0.000000000000000000000000000000e+00
-4.869464799950813358009327203035e+03	-3.949845423480812379828097657963e-04	-2.140583228755620504718537588928e-04	0.000000000000000000000000000000e+00
-4.869364799950812994211446493864e+03	-3.951571229352101189552515236869e-04	-2.138914836587830158552703263553e-04	0.000000000000000000000000000000e+00
-4.869264799950812630413565784693e+03	-3.953285256799768366230141136697e-04	-2.137222985145807144149315837112e-04	0.000000000000000000000000000000e+00
-4.869164799950812266615685075521e+03	-3.954987532618468729431193686708e-04	-2.135507649188449663842093162458e-04	0.000000000000000000000000000000e+00
-4.869064799950811902817804366350e+03	-3.956678083783954098101576235536e-04	-2.133768803774995642674738860478e-04	0.000000000000000000000000000000e+00
-4.868964799950811539019923657179e+03	-3.958356937452200507814026320119e-04	-2.132006424265868406095481013551e-04	0.000000000000000000000000000000e+00
-4.868864799950811175222042948008e+03	-3.960024120958534885918178591879e-04	-2.130220486323518833994550281119e-04	0.000000000000000000000000000000e+00
-4.868764799950810811424162238836e+03	-3.961679661816754679376506587118e-04	-2.128410965913261280579166223603e-04	0.000000000000000000000000000000e+00
-4.868664799950810447626281529665e+03	-3.963323587718245314195919526412e-04	-2.126577839304105157439833684307e-04	0.000000000000000000000000000000e+00
-4.868564799950810083828400820494e+03	-3.964955926531091691747410443725e-04	-2.124721083069581908757406107924e-04	0.000000000000000000000000000000e+00
-4.868464799950809720030520111322e+03	-3.966576706299186974580273101765e-04	-2.122840674088567378650915795646e-04	0.000000000000000000000000000000e+00
-4.868364799950809356232639402151e+03	-3.968185955241337035427628965323e-04	-2.120936589546098757514541732760e-04	0.000000000000000000000000000000e+00
-4.868264799950808992434758692980e+03	-3.969783701750360569403264232591e-04	-2.119008806934186920495344352844e-04	0.000000000000000000000000000000e+00
-4.868164799950808628636877983809e+03	-3.971369974392185953591949409969e-04	-2.117057304052623887061224117190e-04	0.000000000000000000000000000000e+00
-4.868064799950808264838997274637e+03	-3.972944801904942143527810216597e-04	-2.115082059009785130608560788090e-04	0.000000000000000000000000000000e+00
-4.867964799950807901041116565466e+03	-3.974508213198047943369439760630e-04	-2.113083050223427822311705881475e-04	0.000000000000000000000000000000e+00
-4.867864799950807537243235856295e+03	-3.976060237351295855064148287994e-04	-2.111060256421482840809983327901e-04	0.000000000000000000000000000000e+00
-4.867764799950807173445355147123e+03	-3.977600903613932674905695474621e-04	-2.109013656642842174035457070147e-04	0.000000000000000000000000000000e+00
-4.867664799950806809647474437952e+03	-3.979130241403735753283332776675e-04	-2.106943230238142526333094961544e-04	0.000000000000000000000000000000e+00
-4.867564799950806445849593728781e+03	-3.980648280306084917622155838757e-04	-2.104848956870542149317354629900e-04	0.000000000000000000000000000000e+00
-4.867464799950806082051713019609e+03	-3.982155050073031684818025688344e-04	-2.102730816516493878021165642167e-04	0.000000000000000000000000000000e+00
-4.867364799950805718253832310438e+03	-3.983650580622363052661627502715e-04	-2.100588789466512746034049241572e-04	0.000000000000000000000000000000e+00
-4.867264799950805354455951601267e+03	-3.985134902036663664959270647614e-04	-2.098422856325937908578832535866e-04	0.000000000000000000000000000000e+00
-4.867164799950804990658070892096e+03	-3.986608044562371471440653802887e-04	-2.096232998015690228779672743542e-04	0.000000000000000000000000000000e+00
-4.867064799950804626860190182924e+03	-3.988070038608831219262285117111e-04	-2.094019195773025527121391498042e-04	0.000000000000000000000000000000e+00
-4.866964799950804263062309473753e+03	-3.989520914747344149803298662960e-04	-2.091781431152280241493601753433e-04	0.000000000000000000000000000000e+00
-4.866864799950803899264428764582e+03	-3.990960703710212816551494707795e-04	-2.089519686025614647779946597694e-04	0.000000000000000000000000000000e+00
-4.866764799950803535466548055410e+03	-3.992389436389784276686121256006e-04	-2.087233942583749033133216910230e-04	0.000000000000000000000000000000e+00
-4.866664799950803171668667346239e+03	-3.993807143837485693245448192812e-04	-2.084924183336695261391235955983e-04	0.000000000000000000000000000000e+00
-4.866564799950802807870786637068e+03	-3.995213857262861021496513913576e-04	-2.082590391114484001684054037540e-04	0.000000000000000000000000000000e+00
-4.866464799950802444072905927896e+03	-3.996609608032600647990750797334e-04	-2.080232549067885451828108234196e-04	0.000000000000000000000000000000e+00
-4.866364799950802080275025218725e+03	-3.997994427669567777013093223815e-04	-2.077850640669124911760062834887e-04	0.000000000000000000000000000000e+00
-4.866264799950801716477144509554e+03	-3.999368347851822648626740619449e-04	-2.075444649712593749111416707720e-04	0.000000000000000000000000000000e+00
-4.866164799950801352679263800383e+03	-4.000731400411642419909230561359e-04	-2.073014560315555485873334484737e-04	0.000000000000000000000000000000e+00
-4.866064799950800988881383091211e+03	-4.002083617334535083076563211080e-04	-2.070560356918845379848442833648e-04	0.000000000000000000000000000000e+00
-4.865964799950800625083502382040e+03	-4.003425030758254467809498233777e-04	-2.068082024287565127192850544802e-04	0.000000000000000000000000000000e+00
-4.865864799950800261285621672869e+03	-4.004755672971807112063558076187e-04	-2.065579547511772686048392433378e-04	0.000000000000000000000000000000e+00
-4.865764799950799897487740963697e+03	-4.006075576414459132879031244556e-04	-2.063052912007165866012381449934e-04	0.000000000000000000000000000000e+00
-4.865664799950799533689860254526e+03	-4.007384773674736049876854426799e-04	-2.060502103515762122899757091687e-04	0.000000000000000000000000000000e+00
-4.865564799950799169891979545355e+03	-4.008683297489423150855580857410e-04	-2.057927108106570764090026415261e-04	0.000000000000000000000000000000e+00
-4.865464799950798806094098836184e+03	-4.009971180742558267973141283846e-04	-2.055327912176261630217144471544e-04	0.000000000000000000000000000000e+00
-4.865364799950798442296218127012e+03	-4.011248456464424553928604932906e-04	-2.052704502449827542696902948904e-04	0.000000000000000000000000000000e+00
-4.865264799950798078498337417841e+03	-4.012515157830537295031991806837e-04	-2.050056865981241059192913267495e-04	0.000000000000000000000000000000e+00
-4.865164799950797714700456708670e+03	-4.013771318160628013768653765680e-04	-2.047384990154106621223356610173e-04	0.000000000000000000000000000000e+00
-4.865064799950797350902575999498e+03	-4.015016970917626945060396881360e-04	-2.044688862682306196554699040391e-04	0.000000000000000000000000000000e+00
-4.864964799950796987104695290327e+03	-4.016252149706639007313568878743e-04	-2.041968471610640584786716678067e-04	0.000000000000000000000000000000e+00
-4.864864799950796623306814581156e+03	-4.017476888273918147163887848450e-04	-2.039223805315463675623399719683e-04	0.000000000000000000000000000000e+00
-4.864764799950796259508933871984e+03	-4.018691220505839515816925988645e-04	-2.036454852505313183486795880484e-04	0.000000000000000000000000000000e+00
-4.864664799950795895711053162813e+03	-4.019895180427865682276644676563e-04	-2.033661602221533792715646438154e-04	0.000000000000000000000000000000e+00
-4.864564799950795531913172453642e+03	-4.021088802203511220270670811772e-04	-2.030844043838895965955332334474e-04	0.000000000000000000000000000000e+00
-4.864464799950795168115291744471e+03	-4.022272120133303500467969460175e-04	-2.028002167066209331536957849451e-04	0.000000000000000000000000000000e+00
-4.864364799950794804317411035299e+03	-4.023445168653740772191085284248e-04	-2.025135961946929023542313119677e-04	0.000000000000000000000000000000e+00
-4.864264799950794440519530326128e+03	-4.024607982336245908319694031263e-04	-2.022245418859758769262319200166e-04	0.000000000000000000000000000000e+00
-4.864164799950794076721649616957e+03	-4.025760595886119065991981536001e-04	-2.019330528519246116189722606293e-04	0.000000000000000000000000000000e+00
-4.864064799950793712923768907785e+03	-4.026903044141484384194074053198e-04	-2.016391281976372509051470549579e-04	0.000000000000000000000000000000e+00
-4.863964799950793349125888198614e+03	-4.028035362072234512945123618977e-04	-2.013427670619139030032396231462e-04	0.000000000000000000000000000000e+00
-4.863864799950792985328007489443e+03	-4.029157584778974058280220926775e-04	-2.010439686173145091684782981289e-04	0.000000000000000000000000000000e+00
-4.863764799950792621530126780272e+03	-4.030269747491956522020273290252e-04	-2.007427320702161708827065966787e-04	0.000000000000000000000000000000e+00
-4.863664799950792257732246071100e+03	-4.031371885570020699440796363433e-04	-2.004390566608699349431671477006e-04	0.000000000000000000000000000000e+00
-4.863564799950791893934365361929e+03	-4.032464034499522740132015918846e-04	-2.001329416634570093451450656374e-04	0.000000000000000000000000000000e+00
-4.863464799950791530136484652758e+03	-4.033546229893265498353538411891e-04	-1.998243863861443557483621447091e-04	0.000000000000000000000000000000e+00
-4.863364799950791166338603943586e+03	-4.034618507489425714984676574204e-04	-1.995133901711397669473391225381e-04	0.000000000000000000000000000000e+00
-4.863264799950790802540723234415e+03	-4.035680903150475778463912579497e-04	-1.991999523947463209255087646099e-04	0.000000000000000000000000000000e+00
-4.863164799950790438742842525244e+03	-4.036733452862104943627274966644e-04	-1.988840724674162657031883938430e-04	0.000000000000000000000000000000e+00
-4.863064799950790074944961816072e+03	-4.037776192732137297940198106261e-04	-1.985657498338043349794118652696e-04	0.000000000000000000000000000000e+00
-4.862964799950789711147081106901e+03	-4.038809158989445390920691725256e-04	-1.982449839728204945676209858263e-04	0.000000000000000000000000000000e+00
-4.862864799950789347349200397730e+03	-4.039832387982861153057079217632e-04	-1.979217743976821196252163792551e-04	0.000000000000000000000000000000e+00
-4.862764799950788983551319688559e+03	-4.040845916180085730523563469774e-04	-1.975961206559654400466419232885e-04	0.000000000000000000000000000000e+00
-4.862664799950788619753438979387e+03	-4.041849780166595525188188986476e-04	-1.972680223296566605958174411839e-04	0.000000000000000000000000000000e+00
-4.862564799950788255955558270216e+03	-4.042844016644542813609941589448e-04	-1.969374790352022136768334048540e-04	0.000000000000000000000000000000e+00
-4.862464799950787892157677561045e+03	-4.043828662431657992339106844071e-04	-1.966044904235586868439938923458e-04	0.000000000000000000000000000000e+00
-4.862364799950787528359796851873e+03	-4.044803754460146944307852301392e-04	-1.962690561802419100551758690543e-04	0.000000000000000000000000000000e+00
-4.862264799950787164561916142702e+03	-4.045769329775583526311033555345e-04	-1.959311760253756634544280990085e-04	0.000000000000000000000000000000e+00
-4.862164799950786800764035433531e+03	-4.046725425535803140689172785471e-04	-1.955908497137396262130493163056e-04	0.000000000000000000000000000000e+00
-4.862064799950786436966154724360e+03	-4.047672079009791428101661114880e-04	-1.952480770348168645847430902052e-04	0.000000000000000000000000000000e+00
-4.861964799950786073168274015188e+03	-4.048609327576569707693443511687e-04	-1.949028578128405881243062625074e-04	0.000000000000000000000000000000e+00
-4.861864799950785709370393306017e+03	-4.049537208724079333059531204952e-04	-1.945551919068404722254483907307e-04	0.000000000000000000000000000000e+00
-4.861764799950785345572512596846e+03	-4.050455760048062795602996644106e-04	-1.942050792106882217170904514347e-04	0.000000000000000000000000000000e+00
-4.861664799950784981774631887674e+03	-4.051365019250942117387537244610e-04	-1.938525196531425923585773007929e-04	0.000000000000000000000000000000e+00
-4.861564799950784617976751178503e+03	-4.052265024140692907181349191603e-04	-1.934975131978938702338038924111e-04	0.000000000000000000000000000000e+00
-4.861464799950784254178870469332e+03	-4.053155812629720584905346214555e-04	-1.931400598436076735189836917073e-04	0.000000000000000000000000000000e+00
-4.861364799950783890380989760160e+03	-4.054037422733727932463998477886e-04	-1.927801596239681579392222232627e-04	0.000000000000000000000000000000e+00
-4.861264799950783526583109050989e+03	-4.054909892570584812980516442593e-04	-1.924178126077206530189500632844e-04	0.000000000000000000000000000000e+00
-4.861164799950783162785228341818e+03	-4.055773260359193011122258543111e-04	-1.920530188987136478110523407636e-04	0.000000000000000000000000000000e+00
-4.861064799950782798987347632647e+03	-4.056627564418349989223966378660e-04	-1.916857786359402074198576837460e-04	0.000000000000000000000000000000e+00
-4.860964799950782435189466923475e+03	-4.057472843165609390804482448090e-04	-1.913160919935787661078779864354e-04	0.000000000000000000000000000000e+00
-4.860864799950782071391586214304e+03	-4.058309135116137749375864185453e-04	-1.909439591810332698812446849956e-04	0.000000000000000000000000000000e+00
-4.860764799950781707593705505133e+03	-4.059136478881572281454670481082e-04	-1.905693804429727498690044784624e-04	0.000000000000000000000000000000e+00
-4.860664799950781343795824795961e+03	-4.059954913168872716461299532398e-04	-1.901923560593702722861658704900e-04	0.000000000000000000000000000000e+00
-4.860564799950780979997944086790e+03	-4.060764476779173126619326694708e-04	-1.898128863455413191906051562086e-04	0.000000000000000000000000000000e+00
-4.860464799950780616200063377619e+03	-4.061565208606629962147238632753e-04	-1.894309716521814102984516692274e-04	0.000000000000000000000000000000e+00
-4.860364799950780252402182668447e+03	-4.062357147637269002247994986732e-04	-1.890466123654032911186040344376e-04	0.000000000000000000000000000000e+00
-4.860264799950779888604301959276e+03	-4.063140332947828511390986339080e-04	-1.886598089067733350406713688230e-04	0.000000000000000000000000000000e+00
-4.860164799950779524806421250105e+03	-4.063914803704601853492905938481e-04	-1.882705617333474846369911759325e-04	0.000000000000000000000000000000e+00
-4.860064799950779161008540540934e+03	-4.064680599162276853492103967369e-04	-1.878788713377064611281808126364e-04	0.000000000000000000000000000000e+00
-4.859964799950778797210659831762e+03	-4.065437758662772448417510595675e-04	-1.874847382479903233273854645802e-04	0.000000000000000000000000000000e+00
-4.859864799950778433412779122591e+03	-4.066186321634074796356472791814e-04	-1.870881630279325115884941910238e-04	0.000000000000000000000000000000e+00
-4.859764799950778069614898413420e+03	-4.066926327589069590714987434410e-04	-1.866891462768932141279981662407e-04	0.000000000000000000000000000000e+00
-4.859664799950777705817017704248e+03	-4.067657816124373290275761938517e-04	-1.862876886298921370356540538893e-04	0.000000000000000000000000000000e+00
-4.859564799950777342019136995077e+03	-4.068380826919161638750843668078e-04	-1.858837907576405153436266415312e-04	0.000000000000000000000000000000e+00
-4.859464799950776978221256285906e+03	-4.069095399733996015929904377373e-04	-1.854774533665727175198167930859e-04	0.000000000000000000000000000000e+00
-4.859364799950776614423375576735e+03	-4.069801574409648162525265924216e-04	-1.850686771988770097045057250185e-04	0.000000000000000000000000000000e+00
-4.859264799950776250625494867563e+03	-4.070499390865922736612581012139e-04	-1.846574630325258320560216640516e-04	0.000000000000000000000000000000e+00
-4.859164799950775886827614158392e+03	-4.071188889100478785869341447068e-04	-1.842438116813053974700487014360e-04	0.000000000000000000000000000000e+00
-4.859064799950775523029733449221e+03	-4.071870109187646883004696451991e-04	-1.838277239948446126725778437816e-04	0.000000000000000000000000000000e+00
-4.858964799950775159231852740049e+03	-4.072543091277245719088184738865e-04	-1.834092008586434030016631968607e-04	0.000000000000000000000000000000e+00
-4.858864799950774795433972030878e+03	-4.073207875593398154777380337777e-04	-1.829882431941004408779832823839e-04	0.000000000000000000000000000000e+00
-4.858764799950774431636091321707e+03	-4.073864502433342392635762241326e-04	-1.825648519585402237540988634734e-04	0.000000000000000000000000000000e+00
-4.858664799950774067838210612535e+03	-4.074513012166244233652756534525e-04	-1.821390281452393931221900302830e-04	0.000000000000000000000000000000e+00
-4.858564799950773704040329903364e+03	-4.075153445232004996955088582666e-04	-1.817107727834525927358699792791e-04	0.000000000000000000000000000000e+00
-4.858464799950773340242449194193e+03	-4.075785842140068897417048976450e-04	-1.812800869384375949955323648055e-04	0.000000000000000000000000000000e+00
-4.858364799950772976444568485022e+03	-4.076410243468229339068586991601e-04	-1.808469717114798039174494714842e-04	0.000000000000000000000000000000e+00
-4.858264799950772612646687775850e+03	-4.077026689861430871694714106468e-04	-1.804114282399161075815668953126e-04	0.000000000000000000000000000000e+00
-4.858164799950772248848807066679e+03	-4.077635222030572773738166247881e-04	-1.799734576971581071630490455959e-04	0.000000000000000000000000000000e+00
-4.858064799950771885050926357508e+03	-4.078235880751307756292289852240e-04	-1.795330612927146683374668434396e-04	0.000000000000000000000000000000e+00
-4.857964799950771521253045648336e+03	-4.078828706862841751296100412105e-04	-1.790902402722138492697362410766e-04	0.000000000000000000000000000000e+00
-4.857864799950771157455164939165e+03	-4.079413741266729905021737323523e-04	-1.786449959174242322918618741667e-04	0.000000000000000000000000000000e+00
-4.857764799950770793657284229994e+03	-4.079991024925670945258660005095e-04	-1.781973295462755237442142863813e-04	0.000000000000000000000000000000e+00
-4.857664799950770429859403520823e+03	-4.080560598862302090598930259802e-04	-1.777472425128785846106665990973e-04	0.000000000000000000000000000000e+00
-4.857564799950770066061522811651e+03	-4.081122504157990165014890937556e-04	-1.772947362075447293172647533765e-04	0.000000000000000000000000000000e+00
-4.857464799950769702263642102480e+03	-4.081676781951622712436844597761e-04	-1.768398120568044282197028849168e-04	0.000000000000000000000000000000e+00
-4.857364799950769338465761393309e+03	-4.082223473438395858724214715352e-04	-1.763824715234253866745495198387e-04	0.000000000000000000000000000000e+00
-4.857264799950768974667880684137e+03	-4.082762619868601631535620644087e-04	-1.759227161064299735891702791690e-04	0.000000000000000000000000000000e+00
-4.857164799950768610869999974966e+03	-4.083294262546414738097866337085e-04	-1.754605473411118368200212191965e-04	0.000000000000000000000000000000e+00
-4.857064799950768247072119265795e+03	-4.083818442828676090368411610854e-04	-1.749959667990521391001818019006e-04	0.000000000000000000000000000000e+00
-4.856964799950767883274238556623e+03	-4.084335202123675788096757166556e-04	-1.745289760881349537102041891146e-04	0.000000000000000000000000000000e+00
-4.856864799950767519476357847452e+03	-4.084844581889935017683657125787e-04	-1.740595768525620367327133575230e-04	0.000000000000000000000000000000e+00
-4.856764799950767155678477138281e+03	-4.085346623634986324737072838076e-04	-1.735877707728669487857037223577e-04	0.000000000000000000000000000000e+00
-4.856664799950766791880596429110e+03	-4.085841368914151718223781717398e-04	-1.731135595659285533395865819273e-04	0.000000000000000000000000000000e+00
-4.856564799950766428082715719938e+03	-4.086328859329320774620986078673e-04	-1.726369449849838374078797587075e-04	0.000000000000000000000000000000e+00
-4.856464799950766064284835010767e+03	-4.086809136527726573663577003259e-04	-1.721579288196401088216480612658e-04	0.000000000000000000000000000000e+00
-4.856364799950765700486954301596e+03	-4.087282242200720549889225718942e-04	-1.716765128958864616674773184712e-04	0.000000000000000000000000000000e+00
-4.856264799950765336689073592424e+03	-4.087748218082545717880216251672e-04	-1.711926990761046183091992345382e-04	0.000000000000000000000000000000e+00
-4.856164799950764972891192883253e+03	-4.088207105949110981707450562794e-04	-1.707064892590791479933670649061e-04	0.000000000000000000000000000000e+00
-4.856064799950764609093312174082e+03	-4.088658947616759481262505016019e-04	-1.702178853800070349334278008158e-04	0.000000000000000000000000000000e+00
-4.855964799950764245295431464911e+03	-4.089103784941041817499463029151e-04	-1.697268894105064603473193018957e-04	0.000000000000000000000000000000e+00
-4.855864799950763881497550755739e+03	-4.089541659815482230362626570042e-04	-1.692335033586250966040898102705e-04	0.000000000000000000000000000000e+00
-4.855764799950763517699670046568e+03	-4.089972614170348571421831351813e-04	-1.687377292688475611138337884043e-04	0.000000000000000000000000000000e+00
-4.855664799950763153901789337397e+03	-4.090396689971418481800158328809e-04	-1.682395692221024365367587627418e-04	0.000000000000000000000000000000e+00
-4.855564799950762790103908628225e+03	-4.090813929218743943798386464294e-04	-1.677390253357683694204055546706e-04	0.000000000000000000000000000000e+00
-4.855464799950762426306027919054e+03	-4.091224373945418000923790469159e-04	-1.672360997636796809458908930068e-04	0.000000000000000000000000000000e+00
-4.855364799950762062508147209883e+03	-4.091628066216337141110248598608e-04	-1.667307946961313000477922230402e-04	0.000000000000000000000000000000e+00
-4.855264799950761698710266500711e+03	-4.092025048126964764140522934355e-04	-1.662231123598828833824031514510e-04	0.000000000000000000000000000000e+00
-4.855164799950761334912385791540e+03	-4.092415361802091938563108453053e-04	-1.657130550181625287201742091625e-04	0.000000000000000000000000000000e+00
-4.855064799950760971114505082369e+03	-4.092799049394599784912340822984e-04	-1.652006249706695396612526893776e-04	0.000000000000000000000000000000e+00
-4.854964799950760607316624373198e+03	-4.093176153084218064220900501482e-04	-1.646858245535767295650991792755e-04	0.000000000000000000000000000000e+00
-4.854864799950760243518743664026e+03	-4.093546715076285934936661803363e-04	-1.641686561395319936436376639932e-04	0.000000000000000000000000000000e+00
-4.854764799950759879720862954855e+03	-4.093910777600508915131938270093e-04	-1.636491221376591492179392028916e-04	0.000000000000000000000000000000e+00
-4.854664799950759515922982245684e+03	-4.094268382909716928914900524461e-04	-1.631272249935582338738193630689e-04	0.000000000000000000000000000000e+00
-4.854564799950759152125101536512e+03	-4.094619573278621268638821639740e-04	-1.626029671893049904658062887464e-04	0.000000000000000000000000000000e+00
-4.854464799950758788327220827341e+03	-4.094964391002570472909150023355e-04	-1.620763512434498371250768400387e-04	0.000000000000000000000000000000e+00
-4.854364799950758424529340118170e+03	-4.095302878396305662489496057788e-04	-1.615473797110160512208176797344e-04	0.000000000000000000000000000000e+00
-4.854264799950758060731459408998e+03	-4.095635077792714792005446255985e-04	-1.610160551834972756952285566356e-04	0.000000000000000000000000000000e+00
-4.854164799950757696933578699827e+03	-4.095961031541586901648377416763e-04	-1.604823802888544832974393461456e-04	0.000000000000000000000000000000e+00
-4.854064799950757333135697990656e+03	-4.096280782008365284677098294708e-04	-1.599463576915121276657977267277e-04	0.000000000000000000000000000000e+00
-4.853964799950756969337817281485e+03	-4.096594371572901197020577512831e-04	-1.594079900923536980989619893379e-04	0.000000000000000000000000000000e+00
-4.853864799950756605539936572313e+03	-4.096901842628204856375240261457e-04	-1.588672802287165695955817312779e-04	0.000000000000000000000000000000e+00
-4.853764799950756241742055863142e+03	-4.097203237579196983403351239872e-04	-1.583242308743862565827836830223e-04	0.000000000000000000000000000000e+00
-4.853664799950755877944175153971e+03	-4.097498598841460342931397597965e-04	-1.577788448395898534930281709165e-04	0.000000000000000000000000000000e+00
-4.853564799950755514146294444799e+03	-4.097787968839990200946299392371e-04	-1.572311249709889332398793371226e-04	0.000000000000000000000000000000e+00
-4.853464799950755150348413735628e+03	-4.098071390007944781591620042605e-04	-1.566810741516716867522546197122e-04	0.000000000000000000000000000000e+00
-4.853364799950754786550533026457e+03	-4.098348904785394097860518058951e-04	-1.561286953011444390924250535946e-04	0.000000000000000000000000000000e+00
-4.853264799950754422752652317286e+03	-4.098620555618070408591957498601e-04	-1.555739913753224879476577680038e-04	0.000000000000000000000000000000e+00
-4.853164799950754058954771608114e+03	-4.098886384956115964961487208029e-04	-1.550169653665202102853920562708e-04	0.000000000000000000000000000000e+00
-4.853064799950753695156890898943e+03	-4.099146435252831841174192550881e-04	-1.544576203034405998022748907061e-04	0.000000000000000000000000000000e+00
-4.852964799950753331359010189772e+03	-4.099400748963426765157647135851e-04	-1.538959592511640183266213854907e-04	0.000000000000000000000000000000e+00
-4.852864799950752967561129480600e+03	-4.099649368543764322951605816314e-04	-1.533319853111363509096803925402e-04	0.000000000000000000000000000000e+00
-4.852764799950752603763248771429e+03	-4.099892336449111247299870175453e-04	-1.527657016211564019753793575163e-04	0.000000000000000000000000000000e+00
-4.852664799950752239965368062258e+03	-4.100129695132883537837809040383e-04	-1.521971113553627493689829330847e-04	0.000000000000000000000000000000e+00
-4.852564799950751876167487353086e+03	-4.100361487045394749684223967279e-04	-1.516262177242197852541222280465e-04	0.000000000000000000000000000000e+00
-4.852464799950751512369606643915e+03	-4.100587754632603739932128483758e-04	-1.510530239745031064885205651649e-04	0.000000000000000000000000000000e+00
-4.852364799950751148571725934744e+03	-4.100808540334859703634096117497e-04	-1.504775333892843628986329962416e-04	0.000000000000000000000000000000e+00
-4.852264799950750784773845225573e+03	-4.101023886585649920293039638608e-04	-1.498997492879152110874935166507e-04	0.000000000000000000000000000000e+00
-4.852164799950750420975964516401e+03	-4.101233835810346416150817816515e-04	-1.493196750260107532465303492586e-04	0.000000000000000000000000000000e+00
-4.852064799950750057178083807230e+03	-4.101438430424952084375755934076e-04	-1.487373139954322712359691127659e-04	0.000000000000000000000000000000e+00
-4.851964799950749693380203098059e+03	-4.101637712834847889452338787208e-04	-1.481526696242691746186609380587e-04	0.000000000000000000000000000000e+00
-4.851864799950749329582322388887e+03	-4.101831725433538987368731199012e-04	-1.475657453768204879079872782199e-04	0.000000000000000000000000000000e+00
-4.851764799950748965784441679716e+03	-4.102020510601400845804298533892e-04	-1.469765447535754433489724180006e-04	0.000000000000000000000000000000e+00
-4.851664799950748601986560970545e+03	-4.102204110704426448519299697182e-04	-1.463850712911934502831468041251e-04	0.000000000000000000000000000000e+00
-4.851564799950748238188680261374e+03	-4.102382568092972957643493892022e-04	-1.457913285624834682022155085690e-04	0.000000000000000000000000000000e+00
-4.851464799950747874390799552202e+03	-4.102555925100507833863661133478e-04	-1.451953201763826479652602641224e-04	0.000000000000000000000000000000e+00
-4.851364799950747510592918843031e+03	-4.102724224042356040813295248171e-04	-1.445970497779343224946380086493e-04	0.000000000000000000000000000000e+00
-4.851264799950747146795038133860e+03	-4.102887507214447791563383116653e-04	-1.439965210482652114253043773573e-04	0.000000000000000000000000000000e+00
-4.851164799950746782997157424688e+03	-4.103045816892064668809925187531e-04	-1.433937377045621107581052644520e-04	0.000000000000000000000000000000e+00
-4.851064799950746419199276715517e+03	-4.103199195328587913465800962598e-04	-1.427887035000477693614390206633e-04	0.000000000000000000000000000000e+00
-4.850964799950746055401396006346e+03	-4.103347684754245086949375753704e-04	-1.421814222239561691617237837448e-04	0.000000000000000000000000000000e+00
-4.850864799950745691603515297174e+03	-4.103491327374859443978538653397e-04	-1.415718977015071006024526933942e-04	0.000000000000000000000000000000e+00
-4.850764799950745327805634588003e+03	-4.103630165370597136960395534544e-04	-1.409601337938800333718369905966e-04	0.000000000000000000000000000000e+00
-4.850664799950744964007753878832e+03	-4.103764240894716588785307020970e-04	-1.403461343981873095040913135279e-04	0.000000000000000000000000000000e+00
-4.850564799950744600209873169661e+03	-4.103893596072316239317667729836e-04	-1.397299034474467943796327507044e-04	0.000000000000000000000000000000e+00
-4.850464799950744236411992460489e+03	-4.104018272999085002392116727776e-04	-1.391114449105535790483789693184e-04	0.000000000000000000000000000000e+00
-4.850364799950743872614111751318e+03	-4.104138313740052180708661744291e-04	-1.384907627922512759772316615070e-04	0.000000000000000000000000000000e+00
-4.850264799950743508816231042147e+03	-4.104253760328336838626717142375e-04	-1.378678611331024474358220022197e-04	0.000000000000000000000000000000e+00
-4.850164799950743145018350332975e+03	-4.104364654763898801262400617418e-04	-1.372427440094584917811698643320e-04	0.000000000000000000000000000000e+00
-4.850064799950742781220469623804e+03	-4.104471039012290195686916138840e-04	-1.366154155334287436957679817695e-04	0.000000000000000000000000000000e+00
-4.849964799950742417422588914633e+03	-4.104572955003405907922764406237e-04	-1.359858798528489510094169334664e-04	0.000000000000000000000000000000e+00
-4.849864799950742053624708205462e+03	-4.104670444630238376748643247538e-04	-1.353541411512490738947023238836e-04	0.000000000000000000000000000000e+00
-4.849764799950741689826827496290e+03	-4.104763549747627508594571832390e-04	-1.347202036478203793310598479493e-04	0.000000000000000000000000000000e+00
-4.849664799950741326028946787119e+03	-4.104852312171016555548963555822e-04	-1.340840715973818579424825525592e-04	0.000000000000000000000000000000e+00
-4.849564799950740962231066077948e+03	-4.104936773675205282860267708145e-04	-1.334457492903460445240332310490e-04	0.000000000000000000000000000000e+00
-4.849464799950740598433185368776e+03	-4.105016975993104220640783630358e-04	-1.328052410526840525217817656767e-04	0.000000000000000000000000000000e+00
-4.849364799950740234635304659605e+03	-4.105092960814490541873733597811e-04	-1.321625512458899579914389788016e-04	0.000000000000000000000000000000e+00
-4.849264799950739870837423950434e+03	-4.105164769784765566723594432119e-04	-1.315176842669445330356869927613e-04	0.000000000000000000000000000000e+00
-4.849164799950739507039543241262e+03	-4.105232444503710098442084142079e-04	-1.308706445482783287202060984455e-04	0.000000000000000000000000000000e+00
-4.849064799950739143241662532091e+03	-4.105296026524242469779579778333e-04	-1.302214365577339990481808840173e-04	0.000000000000000000000000000000e+00
-4.848964799950738779443781822920e+03	-4.105355557351178215699794016302e-04	-1.295700647985280015185571844682e-04	0.000000000000000000000000000000e+00
-4.848864799950738415645901113749e+03	-4.105411078439989203993365496359e-04	-1.289165338092116200579412277349e-04	0.000000000000000000000000000000e+00
-4.848764799950738051848020404577e+03	-4.105462631195562765891449164002e-04	-1.282608481636313374311952895113e-04	0.000000000000000000000000000000e+00
-4.848664799950737688050139695406e+03	-4.105510256970964079285824066545e-04	-1.276030124708884487105126082085e-04	0.000000000000000000000000000000e+00
-4.848564799950737324252258986235e+03	-4.105553997066198551949001149808e-04	-1.269430313752981055383517450252e-04	0.000000000000000000000000000000e+00
-4.848464799950736960454378277063e+03	-4.105593892726974204754331054801e-04	-1.262809095563476014488502041644e-04	0.000000000000000000000000000000e+00
-4.848364799950736596656497567892e+03	-4.105629985143466765401543128178e-04	-1.256166517286539795628802496097e-04	0.000000000000000000000000000000e+00
-4.848264799950736232858616858721e+03	-4.105662315449083135839025704428e-04	-1.249502626419210710769641670126e-04	0.000000000000000000000000000000e+00
-4.848164799950735869060736149549e+03	-4.105690924719229738595882572838e-04	-1.242817470808957206005601614507e-04	0.000000000000000000000000000000e+00
-4.848064799950735505262855440378e+03	-4.105715853970078152608558230696e-04	-1.236111098653234693922620124340e-04	0.000000000000000000000000000000e+00
-4.847964799950735141464974731207e+03	-4.105737144157334543755066835757e-04	-1.229383558499034525494236769205e-04	0.000000000000000000000000000000e+00
-4.847864799950734777667094022036e+03	-4.105754836175008553288134915960e-04	-1.222634899242426456764804010291e-04	0.000000000000000000000000000000e+00
-4.847764799950734413869213312864e+03	-4.105768970854184354672689050147e-04	-1.215865170128095830047107450689e-04	0.000000000000000000000000000000e+00
-4.847664799950734050071332603693e+03	-4.105779588961792252524429791549e-04	-1.209074420748871539401519958901e-04	0.000000000000000000000000000000e+00
-4.847564799950733686273451894522e+03	-4.105786731199381907851664319509e-04	-1.202262701045249388255922728952e-04	0.000000000000000000000000000000e+00
-4.847464799950733322475571185350e+03	-4.105790438201897189600397819476e-04	-1.195430061304907586559875820598e-04	0.000000000000000000000000000000e+00
-4.847364799950732958677690476179e+03	-4.105790750536450484098338620242e-04	-1.188576552162216013776296907878e-04	0.000000000000000000000000000000e+00
-4.847264799950732594879809767008e+03	-4.105787708701101883408679515952e-04	-1.181702224597738705609561993271e-04	0.000000000000000000000000000000e+00
-4.847164799950732231081929057837e+03	-4.105781353123635121077361631592e-04	-1.174807129937729699995299648130e-04	0.000000000000000000000000000000e+00
-4.847064799950731867284048348665e+03	-4.105771724160338386790114473257e-04	-1.167891319853621700250792536657e-04	0.000000000000000000000000000000e+00
-4.846964799950731503486167639494e+03	-4.105758862094785141029495978415e-04	-1.160954846361508775113430269599e-04	0.000000000000000000000000000000e+00
-4.846864799950731139688286930323e+03	-4.105742807136616556035191294427e-04	-1.153997761821622011465041102163e-04	0.000000000000000000000000000000e+00
-4.846764799950730775890406221151e+03	-4.105723599420326125168656528075e-04	-1.147020118937798661843188718912e-04	0.000000000000000000000000000000e+00
-4.846664799950730412092525511980e+03	-4.105701279004044272277762495094e-04	-1.140021970756943973587804741499e-04	0.000000000000000000000000000000e+00
-4.846564799950730048294644802809e+03	-4.105675885868324587364697197955e-04	-1.133003370668487461451687248193e-04	0.000000000000000000000000000000e+00
-4.846464799950729684496764093637e+03	-4.105647459914933856961472002922e-04	-1.125964372403831455270520334189e-04	0.000000000000000000000000000000e+00
-4.846364799950729320698883384466e+03	-4.105616040965641010303255331593e-04	-1.118905030035793955571488123013e-04	0.000000000000000000000000000000e+00
-4.846264799950728956901002675295e+03	-4.105581668761009318108223808963e-04	-1.111825397978043764241409818716e-04	0.000000000000000000000000000000e+00
-4.846164799950728593103121966124e+03	-4.105544382959189133458499654239e-04	-1.104725530984530058658740769850e-04	0.000000000000000000000000000000e+00
-4.846064799950728229305241256952e+03	-4.105504223134712258984346799906e-04	-1.097605484148904511935637695608e-04	0.000000000000000000000000000000e+00
-4.845964799950727865507360547781e+03	-4.105461228777290108755970710064e-04	-1.090465312903937178997532120306e-04	0.000000000000000000000000000000e+00
-4.845864799950727501709479838610e+03	-4.105415439290610243872059470505e-04	-1.083305073020926012974940455535e-04	0.000000000000000000000000000000e+00
-4.845764799950727137911599129438e+03	-4.105366893991137244857014820809e-04	-1.076124820609098792180066683777e-04	0.000000000000000000000000000000e+00
-4.845664799950726774113718420267e+03	-4.105315632106914668260355671947e-04	-1.068924612115009626072542614494e-04	0.000000000000000000000000000000e+00
-4.845564799950726410315837711096e+03	-4.105261692776368087458294109382e-04	-1.061704504321928007335232302388e-04	0.000000000000000000000000000000e+00
-4.845464799950726046517957001925e+03	-4.105205115047110301859656367185e-04	-1.054464554349222036363359356059e-04	0.000000000000000000000000000000e+00
-4.845364799950725682720076292753e+03	-4.105145937874748714516148773157e-04	-1.047204819651733920813155287455e-04	0.000000000000000000000000000000e+00
-4.845264799950725318922195583582e+03	-4.105084200121694878136968664961e-04	-1.039925358019150325190188555169e-04	0.000000000000000000000000000000e+00
-4.845164799950724955124314874411e+03	-4.105019940555975125305587791757e-04	-1.032626227575364724446671527147e-04	0.000000000000000000000000000000e+00
-4.845064799950724591326434165239e+03	-4.104953197850043367100880686849e-04	-1.025307486777834065517361894493e-04	0.000000000000000000000000000000e+00
-4.844964799950724227528553456068e+03	-4.104884010579596060122598011333e-04	-1.017969194416929330218243854311e-04	0.000000000000000000000000000000e+00
-4.844864799950723863730672746897e+03	-4.104812417222388799820098626014e-04	-1.010611409615277966628915651270e-04	0.000000000000000000000000000000e+00
-4.844764799950723499932792037725e+03	-4.104738456157056166427599119828e-04	-1.003234191827101441565200934392e-04	0.000000000000000000000000000000e+00
-4.844664799950723136134911328554e+03	-4.104662165661932113000509581013e-04	-9.958376008375449325860095939333e-05	0.000000000000000000000000000000e+00
-4.844564799950722772337030619383e+03	-4.104583583913871979755028096548e-04	-9.884216967620014634640646100650e-05	0.000000000000000000000000000000e+00
-4.844464799950722408539149910212e+03	-4.104502748987079387317511436351e-04	-9.809865400454293989183224278250e-05	0.000000000000000000000000000000e+00
-4.844364799950722044741269201040e+03	-4.104419698851932045771673251977e-04	-9.735321914616627565070006156134e-05	0.000000000000000000000000000000e+00
-4.844264799950721680943388491869e+03	-4.104334471373812442615558460091e-04	-9.660587121127155554086568534089e-05	0.000000000000000000000000000000e+00
-4.844164799950721317145507782698e+03	-4.104247104311937446516345140424e-04	-9.585661634280797955155045686482e-05	0.000000000000000000000000000000e+00
-4.844064799950720953347627073526e+03	-4.104157635318194958379267589521e-04	-9.510546071640166602631505377019e-05	0.000000000000000000000000000000e+00
-4.843964799950720589549746364355e+03	-4.104066101935976767708935675216e-04	-9.435241054028412142472975743246e-05	0.000000000000000000000000000000e+00
-4.843864799950720225751865655184e+03	-4.103972541599019540486947832392e-04	-9.359747205522010022032269871417e-05	0.000000000000000000000000000000e+00
-4.843764799950719861953984946012e+03	-4.103876991630244180746245330482e-04	-9.284065153443477361964314420462e-05	0.000000000000000000000000000000e+00
-4.843664799950719498156104236841e+03	-4.103779489240598986853070240244e-04	-9.208195528354028841760275936323e-05	0.000000000000000000000000000000e+00
-4.843564799950719134358223527670e+03	-4.103680071527904434092182128779e-04	-9.132138964046170243656769249796e-05	0.000000000000000000000000000000e+00
-4.843464799950718770560342818499e+03	-4.103578775475701751959678453829e-04	-9.055896097536218812898423102808e-05	0.000000000000000000000000000000e+00
-4.843364799950718406762462109327e+03	-4.103475637952102043556901200816e-04	-8.979467569056769407891821499490e-05	0.000000000000000000000000000000e+00
-4.843264799950718042964581400156e+03	-4.103370695708640283894119704655e-04	-8.902854022049090177218233499445e-05	0.000000000000000000000000000000e+00
-4.843164799950717679166700690985e+03	-4.103263985379128233992040986067e-04	-8.826056103155459960779571915168e-05	0.000000000000000000000000000000e+00
-4.843064799950717315368819981813e+03	-4.103155543478513860196355000909e-04	-8.749074462211439283561287272306e-05	0.000000000000000000000000000000e+00
-4.842964799950716951570939272642e+03	-4.103045406401740211391193646762e-04	-8.671909752238070876254050212140e-05	0.000000000000000000000000000000e+00
-4.842864799950716587773058563471e+03	-4.102933610422608633021279711528e-04	-8.594562629434030051524956439479e-05	0.000000000000000000000000000000e+00
-4.842764799950716223975177854300e+03	-4.102820191692643065316248307539e-04	-8.517033753167700541389373292134e-05	0.000000000000000000000000000000e+00
-4.842664799950715860177297145128e+03	-4.102705186239957594121485762173e-04	-8.439323785969192058716015214515e-05	0.000000000000000000000000000000e+00
-4.842564799950715496379416435957e+03	-4.102588629968128880638744693243e-04	-8.361433393522294161854385707855e-05	0.000000000000000000000000000000e+00
-4.842464799950715132581535726786e+03	-4.102470558655066422762414113379e-04	-8.283363244656363711879154543283e-05	0.000000000000000000000000000000e+00
-4.842364799950714768783655017614e+03	-4.102351007951890405830996932934e-04	-8.205114011338154053967763879029e-05	0.000000000000000000000000000000e+00
-4.842264799950714404985774308443e+03	-4.102230013381809011277501220150e-04	-8.126686368663580501900400854254e-05	0.000000000000000000000000000000e+00
-4.842164799950714041187893599272e+03	-4.102107610338998977886348917821e-04	-8.048080994849418059924189838839e-05	0.000000000000000000000000000000e+00
-4.842064799950713677390012890100e+03	-4.101983834087491041960060744742e-04	-7.969298571224942224003329194204e-05	0.000000000000000000000000000000e+00
-4.841964799950713313592132180929e+03	-4.101858719760056461688113582653e-04	-7.890339782223506086191594510737e-05	0.000000000000000000000000000000e+00
-4.841864799950712949794251471758e+03	-4.101732302357094625717970348688e-04	-7.811205315374048321116345894310e-05	0.000000000000000000000000000000e+00
-4.841764799950712585996370762587e+03	-4.101604616745527709040231023607e-04	-7.731895861292553738617489011986e-05	0.000000000000000000000000000000e+00
-4.841664799950712222198490053415e+03	-4.101475697657694244671611194519e-04	-7.652412113673433876476215331763e-05	0.000000000000000000000000000000e+00
-4.841564799950711858400609344244e+03	-4.101345579690249200550955510636e-04	-7.572754769280861514551411728391e-05	0.000000000000000000000000000000e+00
-4.841464799950711494602728635073e+03	-4.101214297303062430131992410764e-04	-7.492924527940026584258564890106e-05	0.000000000000000000000000000000e+00
-4.841364799950711130804847925901e+03	-4.101081884818125254492382492089e-04	-7.412922092528350065214481912079e-05	0.000000000000000000000000000000e+00
-4.841264799950710767006967216730e+03	-4.100948376418455960240594393440e-04	-7.332748168966619277224505690782e-05	0.000000000000000000000000000000e+00
-4.841164799950710403209086507559e+03	-4.100813806147010176332556863343e-04	-7.252403466210067606908390436260e-05	0.000000000000000000000000000000e+00
-4.841064799950710039411205798388e+03	-4.100678207905593961393742041821e-04	-7.171888696239397313712121695417e-05	0.000000000000000000000000000000e+00
-4.840964799950709675613325089216e+03	-4.100541615453779601546679955959e-04	-7.091204574051731862778524817514e-05	0.000000000000000000000000000000e+00
-4.840864799950709311815444380045e+03	-4.100404062407825745047162957491e-04	-7.010351817651518113467395965088e-05	0.000000000000000000000000000000e+00
-4.840764799950708948017563670874e+03	-4.100265582239599163223708888637e-04	-6.929331148041356679481705960200e-05	0.000000000000000000000000000000e+00
-4.840664799950708584219682961702e+03	-4.100126208275499764023541704461e-04	-6.848143289212779434137895462342e-05	0.000000000000000000000000000000e+00
-4.840564799950708220421802252531e+03	-4.099985973695389942367262037237e-04	-6.766788968136960608253105409204e-05	0.000000000000000000000000000000e+00
-4.840464799950707856623921543360e+03	-4.099844911531526098907862731835e-04	-6.685268914755372322671067575328e-05	0.000000000000000000000000000000e+00
-4.840364799950707492826040834188e+03	-4.099703054667493411396261837609e-04	-6.603583861970376423910361607383e-05	0.000000000000000000000000000000e+00
-4.840264799950707129028160125017e+03	-4.099560435837144400754439299561e-04	-6.521734545635755333440469749817e-05	0.000000000000000000000000000000e+00
-4.840164799950706765230279415846e+03	-4.099417087623541291856177348762e-04	-6.439721704547185976343776081521e-05	0.000000000000000000000000000000e+00
-4.840064799950706401432398706675e+03	-4.099273042457900000611059621036e-04	-6.357546080432651368352647835991e-05	0.000000000000000000000000000000e+00
-4.839964799950706037634517997503e+03	-4.099128332618537915756073974904e-04	-6.275208417942793927019745625628e-05	0.000000000000000000000000000000e+00
-4.839864799950705673836637288332e+03	-4.098982990229826559556991494304e-04	-6.192709464641206441263415749532e-05	0.000000000000000000000000000000e+00
-4.839764799950705310038756579161e+03	-4.098837047261145874813004219561e-04	-6.110049970994664765046311405428e-05	0.000000000000000000000000000000e+00
-4.839664799950704946240875869989e+03	-4.098690535525842306568966577629e-04	-6.027230690363302235187242805736e-05	0.000000000000000000000000000000e+00
-4.839564799950704582442995160818e+03	-4.098543486680191762737412997097e-04	-5.944252378990722425174467180575e-05	0.000000000000000000000000000000e+00
-4.839464799950704218645114451647e+03	-4.098395932222363658922748008706e-04	-5.861115795994058366496712308980e-05	0.000000000000000000000000000000e+00
-4.839364799950703854847233742476e+03	-4.098247903491389842155212530628e-04	-5.777821703353964684964777509535e-05	0.000000000000000000000000000000e+00
-4.839264799950703491049353033304e+03	-4.098099431666137309332453853017e-04	-5.694370865904555526924510355791e-05	0.000000000000000000000000000000e+00
-4.839164799950703127251472324133e+03	-4.097950547764283636166526836320e-04	-5.610764051323282854350296688928e-05	0.000000000000000000000000000000e+00
-4.839064799950702763453591614962e+03	-4.097801282641296200838498808849e-04	-5.527002030120759174577210748325e-05	0.000000000000000000000000000000e+00
-4.838964799950702399655710905790e+03	-4.097651666989415202360658163627e-04	-5.443085575630516573155531778738e-05	0.000000000000000000000000000000e+00
-4.838864799950702035857830196619e+03	-4.097501731336641015747412897241e-04	-5.359015463998711536596636362262e-05	0.000000000000000000000000000000e+00
-4.838764799950701672059949487448e+03	-4.097351506045722089287275391456e-04	-5.274792474173770143999404047541e-05	0.000000000000000000000000000000e+00
-4.838664799950701308262068778276e+03	-4.097201021313150973331140836109e-04	-5.190417387895974982809851883125e-05	0.000000000000000000000000000000e+00
-4.838564799950700944464188069105e+03	-4.097050307168161433282738137507e-04	-5.105890989686997176845786872157e-05	0.000000000000000000000000000000e+00
-4.838464799950700580666307359934e+03	-4.096899393471728273094512040586e-04	-5.021214066839367427949256117437e-05	0.000000000000000000000000000000e+00
-4.838364799950700216868426650763e+03	-4.096748309915574206077626406852e-04	-4.936387409405890814651299280946e-05	0.000000000000000000000000000000e+00
-4.838264799950699853070545941591e+03	-4.096597086021177267813053735068e-04	-4.851411810189006025475361161270e-05	0.000000000000000000000000000000e+00
-4.838164799950699489272665232420e+03	-4.096445751138783650073527109470e-04	-4.766288064730084283494859764829e-05	0.000000000000000000000000000000e+00
-4.838064799950699125474784523249e+03	-4.096294334446423787352009604490e-04	-4.681016971298675416034845708779e-05	0.000000000000000000000000000000e+00
-4.837964799950698761676903814077e+03	-4.096142864948933864401026117008e-04	-4.595599330881693615627817117719e-05	0.000000000000000000000000000000e+00
-4.837864799950698397879023104906e+03	-4.095991371476977865873081441350e-04	-4.510035947172548990860910245182e-05	0.000000000000000000000000000000e+00
-4.837764799950698034081142395735e+03	-4.095839882686076673275199500068e-04	-4.424327626560222196609034606141e-05	0.000000000000000000000000000000e+00
-4.837664799950697670283261686563e+03	-4.095688427055639330327807545729e-04	-4.338475178118281466027594817092e-05	0.000000000000000000000000000000e+00
-4.837564799950697306485380977392e+03	-4.095537032887999187233396547470e-04	-4.252479413593846787689303767799e-05	0.000000000000000000000000000000e+00
-4.837464799950696942687500268221e+03	-4.095385728307453839652785276826e-04	-4.166341147396494451601509090288e-05	0.000000000000000000000000000000e+00
-4.837364799950696578889619559050e+03	-4.095234541259308320287901850065e-04	-4.080061196587109417993968762950e-05	0.000000000000000000000000000000e+00
-4.837264799950696215091738849878e+03	-4.095083499508923169374341455296e-04	-3.993640380866679410239855618769e-05	0.000000000000000000000000000000e+00
-4.837164799950695851293858140707e+03	-4.094932630640765757780441536084e-04	-3.907079522565036830547210988662e-05	0.000000000000000000000000000000e+00
-4.837064799950695487495977431536e+03	-4.094781962057465946915046917098e-04	-3.820379446629541722157269445503e-05	0.000000000000000000000000000000e+00
-4.836964799950695123698096722364e+03	-4.094631520978877169646137357262e-04	-3.733540980613713231939590486697e-05	0.000000000000000000000000000000e+00
-4.836864799950694759900216013193e+03	-4.094481334441139137522713831174e-04	-3.646564954665804152373134727760e-05	0.000000000000000000000000000000e+00
-4.836764799950694396102335304022e+03	-4.094331429295747053209719723554e-04	-3.559452201517322608671431427574e-05	0.000000000000000000000000000000e+00
-4.836664799950694032304454594851e+03	-4.094181832208622449226220751939e-04	-3.472203556471497502920048328079e-05	0.000000000000000000000000000000e+00
-4.836564799950693668506573885679e+03	-4.094032569659191616098792287914e-04	-3.384819857391693136237226235963e-05	0.000000000000000000000000000000e+00
-4.836464799950693304708693176508e+03	-4.093883667939464572615992921101e-04	-3.297301944689764199815026901597e-05	0.000000000000000000000000000000e+00
-4.836364799950692940910812467337e+03	-4.093735153153120541295872936161e-04	-3.209650661314361299236361246834e-05	0.000000000000000000000000000000e+00
-4.836264799950692577112931758165e+03	-4.093587051214597218561086489075e-04	-3.121866852739185656815182334789e-05	0.000000000000000000000000000000e+00
-4.836164799950692213315051048994e+03	-4.093439387848184923823779968188e-04	-3.033951366951182827564476029991e-05	0.000000000000000000000000000000e+00
-4.836064799950691849517170339823e+03	-4.093292188587122374873739083512e-04	-2.945905054438687287253310909119e-05	0.000000000000000000000000000000e+00
-4.835964799950691485719289630651e+03	-4.093145478772700594782829597307e-04	-2.857728768179515520860695110272e-05	0.000000000000000000000000000000e+00
-4.835864799950691121921408921480e+03	-4.092999283553368987213783025680e-04	-2.769423363629002529228556594987e-05	0.000000000000000000000000000000e+00
-4.835764799950690758123528212309e+03	-4.092853627883845206436586039445e-04	-2.680989698707991240682856071142e-05	0.000000000000000000000000000000e+00
-4.835664799950690394325647503138e+03	-4.092708536524230990456818535250e-04	-2.592428633790762969161571016574e-05	0.000000000000000000000000000000e+00
-4.835564799950690030527766793966e+03	-4.092564034039131246750509163235e-04	-2.503741031692919760871275658420e-05	0.000000000000000000000000000000e+00
-4.835464799950689666729886084795e+03	-4.092420144796779101110939524943e-04	-2.414927757659213547274633382411e-05	0.000000000000000000000000000000e+00
-4.835364799950689302932005375624e+03	-4.092276892968163657000879585013e-04	-2.325989679351324814914232785856e-05	0.000000000000000000000000000000e+00
-4.835264799950688939134124666452e+03	-4.092134302526162633814599267623e-04	-2.236927666835588081567336160571e-05	0.000000000000000000000000000000e+00
-4.835164799950688575336243957281e+03	-4.091992397244680426150742480473e-04	-2.147742592570665872797434914343e-05	0.000000000000000000000000000000e+00
-4.835064799950688211538363248110e+03	-4.091851200697789957792804838022e-04	-2.058435331395172215342148636097e-05	0.000000000000000000000000000000e+00
-4.834964799950687847740482538939e+03	-4.091710736258878872498301326743e-04	-1.969006760515244969711110001320e-05	0.000000000000000000000000000000e+00
-4.834864799950687483942601829767e+03	-4.091571027099801145798796397912e-04	-1.879457759492069712499266731509e-05	0.000000000000000000000000000000e+00
-4.834764799950687120144721120596e+03	-4.091432096190032491507537759645e-04	-1.789789210229347714525664769791e-05	0.000000000000000000000000000000e+00
-4.834664799950686756346840411425e+03	-4.091293966295830647136866353719e-04	-1.700001996960718179193079724332e-05	0.000000000000000000000000000000e+00
-4.834564799950686392548959702253e+03	-4.091156659979401080326488759908e-04	-1.610097006237128303618097446837e-05	0.000000000000000000000000000000e+00
-4.834464799950686028751078993082e+03	-4.091020199598065405777180814084e-04	-1.520075126914155228289790566798e-05	0.000000000000000000000000000000e+00
-4.834364799950685664953198283911e+03	-4.090884607303436849498612382092e-04	-1.429937250139276148312023062559e-05	0.000000000000000000000000000000e+00
-4.834264799950685301155317574739e+03	-4.090749905040598965663689590144e-04	-1.339684269339089127328224632096e-05	0.000000000000000000000000000000e+00
-4.834164799950684937357436865568e+03	-4.090616114547288690271586997227e-04	-1.249317080206486647007708273849e-05	0.000000000000000000000000000000e+00
-4.834064799950684573559556156397e+03	-4.090483257353085357922728437785e-04	-1.158836580687777148709026453499e-05	0.000000000000000000000000000000e+00
-4.833964799950684209761675447226e+03	-4.090351354778605139604630291927e-04	-1.068243670969761682397122792842e-05	0.000000000000000000000000000000e+00
-4.833864799950683845963794738054e+03	-4.090220427934697106781003483889e-04	-9.775392534667577007045750903114e-06	0.000000000000000000000000000000e+00
-4.833764799950683482165914028883e+03	-4.090090497721647969098235364527e-04	-8.867242328075767744005077075631e-06	0.000000000000000000000000000000e+00
-4.833664799950683118368033319712e+03	-4.089961584828387896294044079326e-04	-7.957995158224538575749210100874e-06	0.000000000000000000000000000000e+00
-4.833564799950682754570152610540e+03	-4.089833709731705555824599063186e-04	-7.047660115299277637252589601147e-06	0.000000000000000000000000000000e+00
-4.833464799950682390772271901369e+03	-4.089706892695463150491641535211e-04	-6.136246311236767490967722316064e-06	0.000000000000000000000000000000e+00
-4.833364799950682026974391192198e+03	-4.089581153769821213889157363042e-04	-5.223762879593022576065093620645e-06	0.000000000000000000000000000000e+00
-4.833264799950681663176510483027e+03	-4.089456512790463405850049927182e-04	-4.310218975410684506474612298632e-06	0.000000000000000000000000000000e+00
-4.833164799950681299378629773855e+03	-4.089332989377831065712365354869e-04	-3.395623775085927783883542330212e-06	0.000000000000000000000000000000e+00
-4.833064799950680935580749064684e+03	-4.089210602936358849787690239452e-04	-2.479986476234933100414861359417e-06	0.000000000000000000000000000000e+00
-4.832964799950680571782868355513e+03	-4.089089372653717416143670515538e-04	-1.563316297559843315933083597591e-06	0.000000000000000000000000000000e+00
-4.832864799950680207984987646341e+03	-4.088969317500061530397392761671e-04	-6.456224787142945424479162884468e-07	0.000000000000000000000000000000e+00
-4.832764799950679844187106937170e+03	-4.088850456227281424115282959519e-04	2.730857198315308157016904726244e-07	0.000000000000000000000000000000e+00
-4.832664799950679480389226227999e+03	-4.088732807368260116324953923339e-04	1.192799016926310854674734597547e-06	0.000000000000000000000000000000e+00
-4.832564799950679116591345518827e+03	-4.088616389236136156037915156958e-04	2.113508110873422421362860523786e-06	0.000000000000000000000000000000e+00
-4.832464799950678752793464809656e+03	-4.088501219923571243682058895530e-04	3.035203679567273713228899023608e-06	0.000000000000000000000000000000e+00
-4.832364799950678388995584100485e+03	-4.088387317302021647241749846557e-04	3.957876380630063041596994333204e-06	0.000000000000000000000000000000e+00
-4.832264799950678025197703391314e+03	-4.088274699021017207813122329441e-04	4.881516851548995945646314265076e-06	0.000000000000000000000000000000e+00
-4.832164799950677661399822682142e+03	-4.088163382507443597765894871543e-04	5.806115709813937151944056996866e-06	0.000000000000000000000000000000e+00
-4.832064799950677297601941972971e+03	-4.088053384964831084118219717283e-04	6.731663553055519296495264741642e-06	0.000000000000000000000000000000e+00
-4.831964799950676933804061263800e+03	-4.087944723372647086619136036489e-04	7.658150959183696339089945925860e-06	0.000000000000000000000000000000e+00
-4.831864799950676570006180554628e+03	-4.087837414485594156841885560283e-04	8.585568486526729811486244314800e-06	0.000000000000000000000000000000e+00
-4.831764799950676206208299845457e+03	-4.087731474832915004591349372731e-04	9.513906673970614675693233119880e-06	0.000000000000000000000000000000e+00
-4.831664799950675842410419136286e+03	-4.087626920717700234816915916269e-04	1.044315604109893293389207252764e-05	0.000000000000000000000000000000e+00
-4.831564799950675478612538427114e+03	-4.087523768216202589738383910145e-04	1.137330708833315193065447573639e-05	0.000000000000000000000000000000e+00
-4.831464799950675114814657717943e+03	-4.087422033177157696184900181890e-04	1.230435029707335210086543292318e-05	0.000000000000000000000000000000e+00
-4.831364799950674751016777008772e+03	-4.087321731221107523439328712556e-04	1.323627612983936806972419530926e-05	0.000000000000000000000000000000e+00
-4.831264799950674387218896299601e+03	-4.087222877739730346295654594968e-04	1.416907503041238206833909302196e-05	0.000000000000000000000000000000e+00
-4.831164799950674023421015590429e+03	-4.087125487895177755430509147772e-04	1.510273742397689343195093386596e-05	0.000000000000000000000000000000e+00
-4.831064799950673659623134881258e+03	-4.087029576619414378280126243226e-04	1.603725371726316413067275901128e-05	0.000000000000000000000000000000e+00
-4.830964799950673295825254172087e+03	-4.086935158613563563029247305280e-04	1.697261429869004715912175762504e-05	0.000000000000000000000000000000e+00
-4.830864799950672932027373462915e+03	-4.086842248347260109914147463428e-04	1.790880953850824183065659767067e-05	0.000000000000000000000000000000e+00
-4.830764799950672568229492753744e+03	-4.086750860058006797233265405822e-04	1.884582978894394040083638819372e-05	0.000000000000000000000000000000e+00
-4.830664799950672204431612044573e+03	-4.086661007750536870469781902671e-04	1.978366538434292700647347540421e-05	0.000000000000000000000000000000e+00
-4.830564799950671840633731335402e+03	-4.086572705196182494526146999902e-04	2.072230664131504760511713614246e-05	0.000000000000000000000000000000e+00
-4.830464799950671476835850626230e+03	-4.086485965932247000666210912101e-04	2.166174385887909665474732046064e-05	0.000000000000000000000000000000e+00
-4.830364799950671113037969917059e+03	-4.086400803261385264973648556719e-04	2.260196731860811714554665430299e-05	0.000000000000000000000000000000e+00
-4.830264799950670749240089207888e+03	-4.086317230250986797315815302056e-04	2.354296728477506993803744506089e-05	0.000000000000000000000000000000e+00
-4.830164799950670385442208498716e+03	-4.086235259732565877621723871016e-04	2.448473400449894355835125936416e-05	0.000000000000000000000000000000e+00
-4.830064799950670021644327789545e+03	-4.086154904301158739474142400638e-04	2.542725770789121974733634767851e-05	0.000000000000000000000000000000e+00
-4.829964799950669657846447080374e+03	-4.086076176314722380004951229893e-04	2.637052860820276252613869605312e-05	0.000000000000000000000000000000e+00
-4.829864799950669294048566371202e+03	-4.085999087893542043407879571504e-04	2.731453690197105962748913565719e-05	0.000000000000000000000000000000e+00
-4.829764799950668930250685662031e+03	-4.085923650919644125462104611302e-04	2.825927276916789083159586848382e-05	0.000000000000000000000000000000e+00
-4.829664799950668566452804952860e+03	-4.085849877036213414864540549587e-04	2.920472637334735544400662887732e-05	0.000000000000000000000000000000e+00
-4.829564799950668202654924243689e+03	-4.085777777647016839775162555526e-04	3.015088786179429279675837105579e-05	0.000000000000000000000000000000e+00
-4.829464799950667838857043534517e+03	-4.085707363915832635373193149064e-04	3.109774736567307544402374852588e-05	0.000000000000000000000000000000e+00
-4.829364799950667475059162825346e+03	-4.085638646765884390323064767614e-04	3.204529500017676827599080735531e-05	0.000000000000000000000000000000e+00
-4.829264799950667111261282116175e+03	-4.085571636879283224756675974021e-04	3.299352086467668743229378347515e-05	0.000000000000000000000000000000e+00
-4.829164799950666747463401407003e+03	-4.085506344696472678761078878296e-04	3.394241504287231835741353580538e-05	0.000000000000000000000000000000e+00
-4.829064799950666383665520697832e+03	-4.085442780415680648180287715121e-04	3.489196760294158622178403716951e-05	0.000000000000000000000000000000e+00
-4.828964799950666019867639988661e+03	-4.085380953992378367731208577140e-04	3.584216859769151936618639120447e-05	0.000000000000000000000000000000e+00
-4.828864799950665656069759279490e+03	-4.085320875138742646726086604758e-04	3.679300806470925155932175099061e-05	0.000000000000000000000000000000e+00
-4.828764799950665292271878570318e+03	-4.085262553323125152109074331719e-04	3.774447602651339694988102957396e-05	0.000000000000000000000000000000e+00
-4.828664799950664928473997861147e+03	-4.085205997769527654604748700962e-04	3.869656249070578416058424631174e-05	0.000000000000000000000000000000e+00
-4.828564799950664564676117151976e+03	-4.085151217457083780079662993501e-04	3.964925745012354274792593100685e-05	0.000000000000000000000000000000e+00
-4.828464799950664200878236442804e+03	-4.085098221119544013510416213819e-04	4.060255088299152847509942976245e-05	0.000000000000000000000000000000e+00
-4.828364799950663837080355733633e+03	-4.085047017244769376569102359298e-04	4.155643275307511450315442469439e-05	0.000000000000000000000000000000e+00
-4.828264799950663473282475024462e+03	-4.084997614074228899916363388911e-04	4.251089300983332139533335536363e-05	0.000000000000000000000000000000e+00
-4.828164799950663109484594315290e+03	-4.084950019602504684909649590452e-04	4.346592158857231303964105406656e-05	0.000000000000000000000000000000e+00
-4.828064799950662745686713606119e+03	-4.084904241576801302120169889776e-04	4.442150841059918395074823660451e-05	0.000000000000000000000000000000e+00
-4.827964799950662381888832896948e+03	-4.084860287496462779265049558575e-04	4.537764338337612604265536297987e-05	0.000000000000000000000000000000e+00
-4.827864799950662018090952187777e+03	-4.084818164612492299644919135915e-04	4.633431640067492743827182177796e-05	0.000000000000000000000000000000e+00
-4.827764799950661654293071478605e+03	-4.084777879927082742603228204814e-04	4.729151734273177621085612609697e-05	0.000000000000000000000000000000e+00
-4.827664799950661290495190769434e+03	-4.084739440193149392389904139833e-04	4.824923607640243681995290137010e-05	0.000000000000000000000000000000e+00
-4.827564799950660926697310060263e+03	-4.084702851913868068035873282184e-04	4.920746245531771792666372866698e-05	0.000000000000000000000000000000e+00
-4.827464799950660562899429351091e+03	-4.084668121342223553148220727138e-04	5.016618632003926546956973364644e-05	0.000000000000000000000000000000e+00
-4.827364799950660199101548641920e+03	-4.084635254480559652008608839679e-04	5.112539749821570133009665526380e-05	0.000000000000000000000000000000e+00
-4.827264799950659835303667932749e+03	-4.084604257080137377187989411453e-04	5.208508580473906015347734799192e-05	0.000000000000000000000000000000e+00
-4.827164799950659471505787223577e+03	-4.084575134640698016071092002477e-04	5.304524104190155143036602969353e-05	0.000000000000000000000000000000e+00
-4.827064799950659107707906514406e+03	-4.084547892410034328897205924136e-04	5.400585299955263328657711907610e-05	0.000000000000000000000000000000e+00
-4.826964799950658743910025805235e+03	-4.084522535383564457306393435942e-04	5.496691145525638442842150666046e-05	0.000000000000000000000000000000e+00
-4.826864799950658380112145096064e+03	-4.084499068303915590705255311832e-04	5.592840617444920134869457140070e-05	0.000000000000000000000000000000e+00
-4.826764799950658016314264386892e+03	-4.084477495660510885239213862974e-04	5.689032691059778691199805278345e-05	0.000000000000000000000000000000e+00
-4.826664799950657652516383677721e+03	-4.084457821689163430078917116361e-04	5.785266340535743709565935644079e-05	0.000000000000000000000000000000e+00
-4.826564799950657288718502968550e+03	-4.084440050371676718919677906428e-04	5.881540538873064621503902738020e-05	0.000000000000000000000000000000e+00
-4.826464799950656924920622259378e+03	-4.084424185435451626693947879687e-04	5.977854257922598997564492262491e-05	0.000000000000000000000000000000e+00
-4.826364799950656561122741550207e+03	-4.084410230353097180991395198646e-04	6.074206468401729312831666129924e-05	0.000000000000000000000000000000e+00
-4.826264799950656197324860841036e+03	-4.084398188342051091298534615248e-04	6.170596139910311560879824233083e-05	0.000000000000000000000000000000e+00
-4.826164799950655833526980131865e+03	-4.084388062364202446642702515334e-04	6.267022240946650295159020549463e-05	0.000000000000000000000000000000e+00
-4.826064799950655469729099422693e+03	-4.084379855125523628954498089882e-04	6.363483738923501453060849186727e-05	0.000000000000000000000000000000e+00
-4.825964799950655105931218713522e+03	-4.084373569075707105340000691029e-04	6.459979600184105673170431582975e-05	0.000000000000000000000000000000e+00
-4.825864799950654742133338004351e+03	-4.084369206407809267667108343858e-04	6.556508790018248039946358041163e-05	0.000000000000000000000000000000e+00
-4.825764799950654378335457295179e+03	-4.084366769057899693162738685714e-04	6.653070272678346288707657008032e-05	0.000000000000000000000000000000e+00
-4.825664799950654014537576586008e+03	-4.084366258704715826020892333048e-04	6.749663011395560694664214063110e-05	0.000000000000000000000000000000e+00
-4.825564799950653650739695876837e+03	-4.084367676769325790527009889530e-04	6.846285968395941909023227900377e-05	0.000000000000000000000000000000e+00
-4.825464799950653286941815167665e+03	-4.084371024414796625193191381697e-04	6.942938104916593702875537985619e-05	0.000000000000000000000000000000e+00
-4.825364799950652923143934458494e+03	-4.084376302545869022106450607623e-04	7.039618381221870947652557992669e-05	0.000000000000000000000000000000e+00
-4.825264799950652559346053749323e+03	-4.084383511808636945186745670355e-04	7.136325756619597924373943342857e-05	0.000000000000000000000000000000e+00
-4.825164799950652195548173040152e+03	-4.084392652590234837860216909888e-04	7.233059189477313737949570882080e-05	0.000000000000000000000000000000e+00
-4.825064799950651831750292330980e+03	-4.084403725018532420147632233665e-04	7.329817637238546191788546302348e-05	0.000000000000000000000000000000e+00
-4.824964799950651467952411621809e+03	-4.084416728961832196258263660837e-04	7.426600056439105991198945666554e-05	0.000000000000000000000000000000e+00
-4.824864799950651104154530912638e+03	-4.084431664028576720003316236074e-04	7.523405402723408051841869070842e-05	0.000000000000000000000000000000e+00
-4.824764799950650740356650203466e+03	-4.084448529567060739119133128128e-04	7.620232630860818557987090837713e-05	0.000000000000000000000000000000e+00
-4.824664799950650376558769494295e+03	-4.084467324665148760601263155934e-04	7.717080694762025060064875026100e-05	0.000000000000000000000000000000e+00
-4.824564799950650012760888785124e+03	-4.084488048150001289655908198739e-04	7.813948547495426901008525044645e-05	0.000000000000000000000000000000e+00
-4.824464799950649648963008075953e+03	-4.084510698587805947561146791003e-04	7.910835141303556813409392223235e-05	0.000000000000000000000000000000e+00
-4.824364799950649285165127366781e+03	-4.084535274283514010539020144819e-04	8.007739427619520134957187273983e-05	0.000000000000000000000000000000e+00
-4.824264799950648921367246657610e+03	-4.084561773280585622244998056374e-04	8.104660357083457063176457069176e-05	0.000000000000000000000000000000e+00
-4.824164799950648557569365948439e+03	-4.084590193360740427268307239927e-04	8.201596879559032015217373556837e-05	0.000000000000000000000000000000e+00
-4.824064799950648193771485239267e+03	-4.084620532043713083542035846563e-04	8.298547944149937895426394351972e-05	0.000000000000000000000000000000e+00
-4.823964799950647829973604530096e+03	-4.084652786587018532572790352475e-04	8.395512499216431533729382286069e-05	0.000000000000000000000000000000e+00
-4.823864799950647466175723820925e+03	-4.084686953985719980175783661025e-04	8.492489492391881321289165418520e-05	0.000000000000000000000000000000e+00
-4.823764799950647102377843111753e+03	-4.084723030972205550827303088823e-04	8.589477870599346016975556006301e-05	0.000000000000000000000000000000e+00
-4.823664799950646738579962402582e+03	-4.084761014015971989331299507597e-04	8.686476580068165751109809935571e-05	0.000000000000000000000000000000e+00
-4.823564799950646374782081693411e+03	-4.084800899323412157193580185321e-04	8.783484566350580134263398290884e-05	0.000000000000000000000000000000e+00
-4.823464799950646010984200984240e+03	-4.084842682837612286815553996888e-04	8.880500774338362629089366206969e-05	0.000000000000000000000000000000e+00
-4.823364799950645647186320275068e+03	-4.084886360238151946193407848540e-04	8.977524148279479316702572644360e-05	0.000000000000000000000000000000e+00
-4.823264799950645283388439565897e+03	-4.084931926940914303537921714593e-04	9.074553631794765281345233054466e-05	0.000000000000000000000000000000e+00
-4.823164799950644919590558856726e+03	-4.084979378097900186601887373428e-04	9.171588167894615902832333720340e-05	0.000000000000000000000000000000e+00
-4.823064799950644555792678147554e+03	-4.085028708597050815624907027512e-04	9.268626698995709319809505055687e-05	0.000000000000000000000000000000e+00
-4.822964799950644191994797438383e+03	-4.085079913062074330985795622695e-04	9.365668166937734314021757331403e-05	0.000000000000000000000000000000e+00
-4.822864799950643828196916729212e+03	-4.085132985852280994472363051528e-04	9.462711513000145299636528539722e-05	0.000000000000000000000000000000e+00
-4.822764799950643464399036020041e+03	-4.085187921062424353663145026871e-04	9.559755677918934930852035147808e-05	0.000000000000000000000000000000e+00
-4.822664799950643100601155310869e+03	-4.085244712522549995724341354020e-04	9.656799601903420262032778920158e-05	0.000000000000000000000000000000e+00
-4.822564799950642736803274601698e+03	-4.085303353797847553813271659351e-04	9.753842224653051947141219057968e-05	0.000000000000000000000000000000e+00
-4.822464799950642373005393892527e+03	-4.085363838188513013402469731261e-04	9.850882485374236991696600407309e-05	0.000000000000000000000000000000e+00
-4.822364799950642009207513183355e+03	-4.085426158729615355412467803120e-04	9.947919322797179123019084556745e-05	0.000000000000000000000000000000e+00
-4.822264799950641645409632474184e+03	-4.085490308190971872961960720261e-04	1.004495167519273948926461503817e-04	0.000000000000000000000000000000e+00
-4.822164799950641281611751765013e+03	-4.085556279077026198623401320731e-04	1.014197848038930684522879177578e-04	0.000000000000000000000000000000e+00
-4.822064799950640917813871055841e+03	-4.085624063626737715801406913840e-04	1.023899867578969213269962645896e-04	0.000000000000000000000000000000e+00
-4.821964799950640554015990346670e+03	-4.085693653813474222717683215222e-04	1.033601119838802983707387594947e-04	0.000000000000000000000000000000e+00
-4.821864799950640190218109637499e+03	-4.085765041344912185811155680426e-04	1.043301498478670509377497221948e-04	0.000000000000000000000000000000e+00
-4.821764799950639826420228928328e+03	-4.085838217662944582553308237038e-04	1.053000897121328621568181471702e-04	0.000000000000000000000000000000e+00
-4.821664799950639462622348219156e+03	-4.085913173943592538971125716074e-04	1.062699209353747619409558122783e-04	0.000000000000000000000000000000e+00
-4.821564799950639098824467509985e+03	-4.085989901096927809191761138408e-04	1.072396328728808181799184162664e-04	0.000000000000000000000000000000e+00
-4.821464799950638735026586800814e+03	-4.086068389766997423391547972216e-04	1.082092148766999092478896526970e-04	0.000000000000000000000000000000e+00
-4.821364799950638371228706091642e+03	-4.086148630331759719867823488215e-04	1.091786562958116726940183127681e-04	0.000000000000000000000000000000e+00
-4.821264799950638007430825382471e+03	-4.086230612903021461312924600406e-04	1.101479464762965894582269488211e-04	0.000000000000000000000000000000e+00
-4.821164799950637643632944673300e+03	-4.086314327326387419413167290116e-04	1.111170747615061765072377863994e-04	0.000000000000000000000000000000e+00
-4.821064799950637279835063964128e+03	-4.086399763181211585751084758300e-04	1.120860304922333285483973530638e-04	0.000000000000000000000000000000e+00
-4.820964799950636916037183254957e+03	-4.086486909780559224729390432884e-04	1.130548030068827681637183557584e-04	0.000000000000000000000000000000e+00
-4.820864799950636552239302545786e+03	-4.086575756171171637000372189874e-04	1.140233816416416721267745870705e-04	0.000000000000000000000000000000e+00
-4.820764799950636188441421836615e+03	-4.086666291133441764917011429503e-04	1.149917557306503248246501436292e-04	0.000000000000000000000000000000e+00
-4.820664799950635824643541127443e+03	-4.086758503181392508489533366145e-04	1.159599146061729478627416733971e-04	0.000000000000000000000000000000e+00
-4.820564799950635460845660418272e+03	-4.086852380562664257060423445012e-04	1.169278475987686651948321836514e-04	0.000000000000000000000000000000e+00
-4.820464799950635097047779709101e+03	-4.086947911258510010394651157384e-04	1.178955440374624818056920050324e-04	0.000000000000000000000000000000e+00
-4.820364799950634733249898999929e+03	-4.087045082983792668174238826850e-04	1.188629932499164927866414087632e-04	0.000000000000000000000000000000e+00
-4.820264799950634369452018290758e+03	-4.087143883186994245716727736095e-04	1.198301845626011059636403799367e-04	0.000000000000000000000000000000e+00
-4.820164799950634005654137581587e+03	-4.087244299050228884401247952951e-04	1.207971073009663729455956393544e-04	0.000000000000000000000000000000e+00
-4.820064799950633641856256872416e+03	-4.087346317489262909408709312231e-04	1.217637507896134692504663821211e-04	0.000000000000000000000000000000e+00
-4.819964799950633278058376163244e+03	-4.087449925153543018978286038845e-04	1.227301043524661879838971723089e-04	0.000000000000000000000000000000e+00
-4.819864799950632914260495454073e+03	-4.087555108426229894674763798434e-04	1.236961573129426368057581786530e-04	0.000000000000000000000000000000e+00
-4.819764799950632550462614744902e+03	-4.087661853424237232666749175536e-04	1.246618989941268671340496299038e-04	0.000000000000000000000000000000e+00
-4.819664799950632186664734035730e+03	-4.087770145998281074925517764029e-04	1.256273187189407337417679233482e-04	0.000000000000000000000000000000e+00
-4.819564799950631822866853326559e+03	-4.087879971732933477232552199609e-04	1.265924058103157679062988894003e-04	0.000000000000000000000000000000e+00
-4.819464799950631459068972617388e+03	-4.087991315946682682400115105281e-04	1.275571495913650776638653683293e-04	0.000000000000000000000000000000e+00
-4.819364799950631095271091908216e+03	-4.088104163692001425008115678139e-04	1.285215393855554106943006598129e-04	0.000000000000000000000000000000e+00
-4.819264799950630731473211199045e+03	-4.088218499755421199252924946421e-04	1.294855645168792985209849089046e-04	0.000000000000000000000000000000e+00
-4.819164799950630367675330489874e+03	-4.088334308657612489908139696837e-04	1.304492143100271193956185555862e-04	0.000000000000000000000000000000e+00
-4.819064799950630003877449780703e+03	-4.088451574653474761104898771436e-04	1.314124780905594051284845935612e-04	0.000000000000000000000000000000e+00
-4.818964799950629640079569071531e+03	-4.088570281732228613516544335482e-04	1.323753451850790937086022047708e-04	0.000000000000000000000000000000e+00
-4.818864799950629276281688362360e+03	-4.088690413617518783565008000380e-04	1.333378049214038903440976424619e-04	0.000000000000000000000000000000e+00
-4.818764799950628912483807653189e+03	-4.088811953767522563638059374114e-04	1.342998466287386285025751142541e-04	0.000000000000000000000000000000e+00
-4.818664799950628548685926944017e+03	-4.088934885375064185418503281966e-04	1.352614596378477393717049137578e-04	0.000000000000000000000000000000e+00
-4.818564799950628184888046234846e+03	-4.089059191367736250527498143015e-04	1.362226332812277755299201764672e-04	0.000000000000000000000000000000e+00
-4.818464799950627821090165525675e+03	-4.089184854408029292684167987915e-04	1.371833568932798804070050113779e-04	0.000000000000000000000000000000e+00
-4.818364799950627457292284816504e+03	-4.089311856893465676673904418692e-04	1.381436198104824203750085054310e-04	0.000000000000000000000000000000e+00
-4.818264799950627093494404107332e+03	-4.089440180956743797237307180836e-04	1.391034113715635897341044158182e-04	0.000000000000000000000000000000e+00
-4.818164799950626729696523398161e+03	-4.089569808465885530565642191902e-04	1.400627209176740156984508622884e-04	0.000000000000000000000000000000e+00
-4.818064799950626365898642688990e+03	-4.089700721024392901514765696902e-04	1.410215377925594718022672680036e-04	0.000000000000000000000000000000e+00
-4.817964799950626002100761979818e+03	-4.089832899971409087627738365711e-04	1.419798513427336184109656125329e-04	0.000000000000000000000000000000e+00
-4.817864799950625638302881270647e+03	-4.089966326381889180976991760019e-04	1.429376509176506348120644362965e-04	0.000000000000000000000000000000e+00
-4.817764799950625274505000561476e+03	-4.090100981066776371017357227799e-04	1.438949258698780410414830299715e-04	0.000000000000000000000000000000e+00
-4.817664799950624910707119852304e+03	-4.090236844573183548449957225301e-04	1.448516655552694383946726874868e-04	0.000000000000000000000000000000e+00
-4.817564799950624546909239143133e+03	-4.090373897184585209006735251336e-04	1.458078593331373041478565832918e-04	0.000000000000000000000000000000e+00
-4.817464799950624183111358433962e+03	-4.090512118921011525639330752568e-04	1.467634965664257049641067132129e-04	0.000000000000000000000000000000e+00
-4.817364799950623819313477724791e+03	-4.090651489539253804830765126610e-04	1.477185666218832000348010202728e-04	0.000000000000000000000000000000e+00
-4.817264799950623455515597015619e+03	-4.090791988533073195513645181620e-04	1.486730588702355544857003355474e-04	0.000000000000000000000000000000e+00
-4.817164799950623091717716306448e+03	-4.090933595133418613706832722698e-04	1.496269626863585883082968797098e-04	0.000000000000000000000000000000e+00
-4.817064799950622727919835597277e+03	-4.091076288308649546061890323045e-04	1.505802674494509439759998281616e-04	0.000000000000000000000000000000e+00
-4.816964799950622364121954888105e+03	-4.091220046764768069127993221912e-04	1.515329625432068540603208761652e-04	0.000000000000000000000000000000e+00
-4.816864799950622000324074178934e+03	-4.091364848945654663324444921813e-04	1.524850373559889359521141161125e-04	0.000000000000000000000000000000e+00
-4.816764799950621636526193469763e+03	-4.091510673033313784732745155281e-04	1.534364812810009865828159147938e-04	0.000000000000000000000000000000e+00
-4.816664799950621272728312760592e+03	-4.091657496948124315798434036395e-04	1.543872837164606958305218542549e-04	0.000000000000000000000000000000e+00
-4.816564799950620908930432051420e+03	-4.091805298349097063347057368077e-04	1.553374340657723599260636726527e-04	0.000000000000000000000000000000e+00
-4.816464799950620545132551342249e+03	-4.091954054634139303914253105177e-04	1.562869217376995948590862051120e-04	0.000000000000000000000000000000e+00
-4.816364799950620181334670633078e+03	-4.092103742940328002693217701591e-04	1.572357361465380497841243245816e-04	0.000000000000000000000000000000e+00
-4.816264799950619817536789923906e+03	-4.092254340144185200886517428387e-04	1.581838667122879849014083220027e-04	0.000000000000000000000000000000e+00
-4.816164799950619453738909214735e+03	-4.092405822861965871382883275231e-04	1.591313028608269035477779107524e-04	0.000000000000000000000000000000e+00
-4.816064799950619089941028505564e+03	-4.092558167449947942838350822825e-04	1.600780340240821842875962310870e-04	0.000000000000000000000000000000e+00
-4.815964799950618726143147796392e+03	-4.092711350004731539475866242128e-04	1.610240496402035503733379817604e-04	0.000000000000000000000000000000e+00
-4.815864799950618362345267087221e+03	-4.092865346363544726097927206609e-04	1.619693391537355934162861759162e-04	0.000000000000000000000000000000e+00
-4.815764799950617998547386378050e+03	-4.093020132104555758312258717524e-04	1.629138920157901615319573362939e-04	0.000000000000000000000000000000e+00
-4.815664799950617634749505668879e+03	-4.093175682547191837970523842216e-04	1.638576976842188016956353147080e-04	0.000000000000000000000000000000e+00
-4.815564799950617270951624959707e+03	-4.093331972752465458022241850955e-04	1.648007456237850936776878629786e-04	0.000000000000000000000000000000e+00
-4.815464799950616907153744250536e+03	-4.093488977523307252581741266795e-04	1.657430253063369568738288917231e-04	0.000000000000000000000000000000e+00
-4.815364799950616543355863541365e+03	-4.093646671404904268005975342959e-04	1.666845262109787674000005441854e-04	0.000000000000000000000000000000e+00
-4.815264799950616179557982832193e+03	-4.093805028685047991791889909763e-04	1.676252378242436378175811428903e-04	0.000000000000000000000000000000e+00
-4.815164799950615815760102123022e+03	-4.093964023394486176181394920803e-04	1.685651496402654258080500149219e-04	0.000000000000000000000000000000e+00
-4.815064799950615451962221413851e+03	-4.094123629307283335383715883182e-04	1.695042511609507970577609414775e-04	0.000000000000000000000000000000e+00
-4.814964799950615088164340704679e+03	-4.094283819941187205909693958006e-04	1.704425318961511255123897345953e-04	0.000000000000000000000000000000e+00
-4.814864799950614724366459995508e+03	-4.094444568558002796321293459414e-04	1.713799813638343665263275017452e-04	0.000000000000000000000000000000e+00
-4.814764799950614360568579286337e+03	-4.094605848163971315890885538380e-04	1.723165890902569029070195982811e-04	0.000000000000000000000000000000e+00
-4.814664799950613996770698577166e+03	-4.094767631510158861080084236050e-04	1.732523446101351741188700827934e-04	0.000000000000000000000000000000e+00
-4.814564799950613632972817867994e+03	-4.094929891092849438827272479102e-04	1.741872374668173054871461724602e-04	0.000000000000000000000000000000e+00
-4.814464799950613269174937158823e+03	-4.095092599153945037149249230879e-04	1.751212572124546560867197619871e-04	0.000000000000000000000000000000e+00
-4.814364799950612905377056449652e+03	-4.095255727681373827259170283810e-04	1.760543934081732311055373818576e-04	0.000000000000000000000000000000e+00
-4.814264799950612541579175740480e+03	-4.095419248409503786695351479352e-04	1.769866356242449586828185958964e-04	0.000000000000000000000000000000e+00
-4.814164799950612177781295031309e+03	-4.095583132819564453966365569215e-04	1.779179734402590209573630231077e-04	0.000000000000000000000000000000e+00
-4.814064799950611813983414322138e+03	-4.095747352140073562105915261355e-04	1.788483964452929140653142381368e-04	0.000000000000000000000000000000e+00
-4.813964799950611450185533612967e+03	-4.095911877347271803743999907255e-04	1.797778942380834268227607353197e-04	0.000000000000000000000000000000e+00
-4.813864799950611086387652903795e+03	-4.096076679165564101391117102224e-04	1.807064564271976465133912048699e-04	0.000000000000000000000000000000e+00
-4.813764799950610722589772194624e+03	-4.096241728067967925036585441489e-04	1.816340726312036394154980634141e-04	0.000000000000000000000000000000e+00
-4.813664799950610358791891485453e+03	-4.096406994276567030757729703794e-04	1.825607324788412126441439209401e-04	0.000000000000000000000000000000e+00
-4.813564799950609994994010776281e+03	-4.096572447762974415047532161793e-04	1.834864256091924049427849263694e-04	0.000000000000000000000000000000e+00
-4.813464799950609631196130067110e+03	-4.096738058248798521748801348963e-04	1.844111416718519232647854888540e-04	0.000000000000000000000000000000e+00
-4.813364799950609267398249357939e+03	-4.096903795206119206807893196043e-04	1.853348703270974438296614383859e-04	0.000000000000000000000000000000e+00
-4.813264799950608903600368648767e+03	-4.097069627857970208241467080512e-04	1.862576012460597776540516257171e-04	0.000000000000000000000000000000e+00
-4.813164799950608539802487939596e+03	-4.097235525178825952911931818079e-04	1.871793241108929005574179615934e-04	0.000000000000000000000000000000e+00
-4.813064799950608176004607230425e+03	-4.097401455895097036920271538207e-04	1.881000286149438476424738952986e-04	0.000000000000000000000000000000e+00
-4.812964799950607812206726521254e+03	-4.097567388485632753312992715422e-04	1.890197044629224451452870203738e-04	0.000000000000000000000000000000e+00
-4.812864799950607448408845812082e+03	-4.097733291182228498698847385384e-04	1.899383413710709338651644317864e-04	0.000000000000000000000000000000e+00
-4.812764799950607084610965102911e+03	-4.097899131970141311381850002249e-04	1.908559290673334028591578981349e-04	0.000000000000000000000000000000e+00
-4.812664799950606720813084393740e+03	-4.098064878588612998909501694556e-04	1.917724572915251418214060974421e-04	0.000000000000000000000000000000e+00
-4.812564799950606357015203684568e+03	-4.098230498531395976126445734877e-04	1.926879157955016953068794194337e-04	0.000000000000000000000000000000e+00
-4.812464799950605993217322975397e+03	-4.098395959047291571553106592773e-04	1.936022943433279440601790799548e-04	0.000000000000000000000000000000e+00
-4.812364799950605629419442266226e+03	-4.098561227140689960067587715997e-04	1.945155827114469152937931140102e-04	0.000000000000000000000000000000e+00
-4.812264799950605265621561557055e+03	-4.098726269572119311306035438491e-04	1.954277706888483761259178717040e-04	0.000000000000000000000000000000e+00
-4.812164799950604901823680847883e+03	-4.098891052858801443276037801411e-04	1.963388480772374270182795141793e-04	0.000000000000000000000000000000e+00
-4.812064799950604538025800138712e+03	-4.099055543275212354879799558915e-04	1.972488046912027428482494517681e-04	0.000000000000000000000000000000e+00
-4.811964799950604174227919429541e+03	-4.099219706853653058357955796254e-04	1.981576303583847597708511578674e-04	0.000000000000000000000000000000e+00
-4.811864799950603810430038720369e+03	-4.099383509384822580137730518857e-04	1.990653149196436452403324857130e-04	0.000000000000000000000000000000e+00
-4.811764799950603446632158011198e+03	-4.099546916418400719500647610971e-04	1.999718482292270511913034880536e-04	0.000000000000000000000000000000e+00
-4.811664799950603082834277302027e+03	-4.099709893263636770362190464567e-04	2.008772201549377587996569882733e-04	0.000000000000000000000000000000e+00
-4.811564799950602719036396592855e+03	-4.099872404989944748264496521273e-04	2.017814205783009979828374058641e-04	0.000000000000000000000000000000e+00
-4.811464799950602355238515883684e+03	-4.100034416427504038379914241830e-04	2.026844393947317940051638940346e-04	0.000000000000000000000000000000e+00
-4.811364799950601991440635174513e+03	-4.100195892167868717131939959586e-04	2.035862665137019075073387952557e-04	0.000000000000000000000000000000e+00
-4.811264799950601627642754465342e+03	-4.100356796564582294827017161509e-04	2.044868918589066932207931603926e-04	0.000000000000000000000000000000e+00
-4.811164799950601263844873756170e+03	-4.100517093733798421398284439476e-04	2.053863053684316605264348343240e-04	0.000000000000000000000000000000e+00
-4.811064799950600900046993046999e+03	-4.100676747554910265766703325596e-04	2.062844969949189526982336051475e-04	0.000000000000000000000000000000e+00
-4.810964799950600536249112337828e+03	-4.100835721671183689909789826800e-04	2.071814567057335279912089198717e-04	0.000000000000000000000000000000e+00
-4.810864799950600172451231628656e+03	-4.100993979490400180749898328969e-04	2.080771744831291780990917272831e-04	0.000000000000000000000000000000e+00
-4.810764799950599808653350919485e+03	-4.101151484185503034649022957581e-04	2.089716403244142755614431994360e-04	0.000000000000000000000000000000e+00
-4.810664799950599444855470210314e+03	-4.101308198695252215520978822383e-04	2.098648442421173585404475803173e-04	0.000000000000000000000000000000e+00
-4.810564799950599081057589501143e+03	-4.101464085724885718156618175101e-04	2.107567762641524445471619131354e-04	0.000000000000000000000000000000e+00
-4.810464799950598717259708791971e+03	-4.101619107746786352559908994664e-04	2.116474264339841544323855826448e-04	0.000000000000000000000000000000e+00
-4.810364799950598353461828082800e+03	-4.101773227001156117699220970962e-04	2.125367848107926195370953603714e-04	0.000000000000000000000000000000e+00
-4.810264799950597989663947373629e+03	-4.101926405496695996269473916129e-04	2.134248414696380906872830163223e-04	0.000000000000000000000000000000e+00
-4.810164799950597625866066664457e+03	-4.102078605011293338869493574350e-04	2.143115865016253574534127457341e-04	0.000000000000000000000000000000e+00
-4.810064799950597262068185955286e+03	-4.102229787092715211291316101949e-04	2.151970100140679776744984108561e-04	0.000000000000000000000000000000e+00
-4.809964799950596898270305246115e+03	-4.102379913059308247022527460501e-04	2.160811021306521546164747249463e-04	0.000000000000000000000000000000e+00
-4.809864799950596534472424536943e+03	-4.102528944000704462860551480219e-04	2.169638529916004515002425634407e-04	0.000000000000000000000000000000e+00
-4.809764799950596170674543827772e+03	-4.102676840778535206043231564621e-04	2.178452527538352349791711537463e-04	0.000000000000000000000000000000e+00
-4.809664799950595806876663118601e+03	-4.102823564027149438188102337222e-04	2.187252915911418204610028315216e-04	0.000000000000000000000000000000e+00
-4.809564799950595443078782409430e+03	-4.102969074154340150747954929500e-04	2.196039596943314819044862362674e-04	0.000000000000000000000000000000e+00
-4.809464799950595079280901700258e+03	-4.103113331342075659376178453641e-04	2.204812472714040550401948248549e-04	0.000000000000000000000000000000e+00
-4.809364799950594715483020991087e+03	-4.103256295547239029808395116561e-04	2.213571445477104050660738243650e-04	0.000000000000000000000000000000e+00
-4.809264799950594351685140281916e+03	-4.103397926502372382653871518698e-04	2.222316417661145148722268150010e-04	0.000000000000000000000000000000e+00
-4.809164799950593987887259572744e+03	-4.103538183716429329703223594095e-04	2.231047291871554106353764401760e-04	0.000000000000000000000000000000e+00
-4.809064799950593624089378863573e+03	-4.103677026475530662842639006982e-04	2.239763970892087621526733709487e-04	0.000000000000000000000000000000e+00
-4.808964799950593260291498154402e+03	-4.103814413843730884989824403419e-04	2.248466357686482121249621490833e-04	0.000000000000000000000000000000e+00
-4.808864799950592896493617445230e+03	-4.103950304663786909434297633936e-04	2.257154355400063801793952844577e-04	0.000000000000000000000000000000e+00
-4.808764799950592532695736736059e+03	-4.104084657557935432795059860211e-04	2.265827867361357313667757917841e-04	0.000000000000000000000000000000e+00
-4.808664799950592168897856026888e+03	-4.104217430928676813191302574779e-04	2.274486797083689838729764209901e-04	0.000000000000000000000000000000e+00
-4.808564799950591805099975317717e+03	-4.104348582959563827322890805505e-04	2.283131048266793269949787026363e-04	0.000000000000000000000000000000e+00
-4.808464799950591441302094608545e+03	-4.104478071615997474864967475838e-04	2.291760524798403409613145598200e-04	0.000000000000000000000000000000e+00
-4.808364799950591077504213899374e+03	-4.104605854646029288075592678098e-04	2.300375130755855914918561744287e-04	0.000000000000000000000000000000e+00
-4.808264799950590713706333190203e+03	-4.104731889581169604515331617023e-04	2.308974770407680075171713562909e-04	0.000000000000000000000000000000e+00
-4.808164799950590349908452481031e+03	-4.104856133737202344979877466358e-04	2.317559348215187710069012938519e-04	0.000000000000000000000000000000e+00
-4.808064799950589986110571771860e+03	-4.104978544215006838746795381212e-04	2.326128768834061525880296805724e-04	0.000000000000000000000000000000e+00
-4.807964799950589622312691062689e+03	-4.105099077901382901428783966935e-04	2.334682937115938321671199107143e-04	0.000000000000000000000000000000e+00
-4.807864799950589258514810353518e+03	-4.105217691469886754848661603035e-04	2.343221758109990298171720901621e-04	0.000000000000000000000000000000e+00
-4.807764799950588894716929644346e+03	-4.105334341381668573217611495352e-04	2.351745137064502571937196773177e-04	0.000000000000000000000000000000e+00
-4.807664799950588530919048935175e+03	-4.105448983886319787132979097777e-04	2.360252979428448250054373147577e-04	0.000000000000000000000000000000e+00
-4.807564799950588167121168226004e+03	-4.105561575022725266485845718734e-04	2.368745190853058896988253545501e-04	0.000000000000000000000000000000e+00
-4.807464799950587803323287516832e+03	-4.105672070619920382278378312435e-04	2.377221677193393917226771350215e-04	0.000000000000000000000000000000e+00
-4.807364799950587439525406807661e+03	-4.105780426297956199957472911422e-04	2.385682344509903974813513904962e-04	0.000000000000000000000000000000e+00
-4.807264799950587075727526098490e+03	-4.105886597468770093759260486621e-04	2.394127099069994141829903488983e-04	0.000000000000000000000000000000e+00
-4.807164799950586711929645389318e+03	-4.105990539337062866266647720437e-04	2.402555847349581354815972744632e-04	0.000000000000000000000000000000e+00
-4.807064799950586348131764680147e+03	-4.106092206901180204775547721852e-04	2.410968496034648889635165769363e-04	0.000000000000000000000000000000e+00
-4.806964799950585984333883970976e+03	-4.106191554954003895480663111073e-04	2.419364952022798396884251115324e-04	0.000000000000000000000000000000e+00
-4.806864799950585620536003261805e+03	-4.106288538083845206065614075186e-04	2.427745122424798142595631089691e-04	0.000000000000000000000000000000e+00
-4.806764799950585256738122552633e+03	-4.106383110675346399809360065092e-04	2.436108914566127183181504234355e-04	0.000000000000000000000000000000e+00
-4.806664799950584892940241843462e+03	-4.106475226910388212804570162717e-04	2.444456235988516287771510349103e-04	0.000000000000000000000000000000e+00
-4.806564799950584529142361134291e+03	-4.106564840769003836389028361253e-04	2.452786994451486963196573665158e-04	0.000000000000000000000000000000e+00
-4.806464799950584165344480425119e+03	-4.106651906030297236385728787411e-04	2.461101097933883160608081741572e-04	0.000000000000000000000000000000e+00
-4.806364799950583801546599715948e+03	-4.106736376273368519657092079456e-04	2.469398454635403253147607482987e-04	0.000000000000000000000000000000e+00
-4.806264799950583437748719006777e+03	-4.106818204878246890074389163772e-04	2.477678972978127405757398094011e-04	0.000000000000000000000000000000e+00
-4.806164799950583073950838297606e+03	-4.106897345026825772891510002438e-04	2.485942561608038710828372241934e-04	0.000000000000000000000000000000e+00
-4.806064799950582710152957588434e+03	-4.106973749703808239039370953094e-04	2.494189129396544865949203462208e-04	0.000000000000000000000000000000e+00
-4.805964799950582346355076879263e+03	-4.107047371697655139925753342567e-04	2.502418585441992262240196165379e-04	0.000000000000000000000000000000e+00
-4.805864799950581982557196170092e+03	-4.107118163601540831650349439030e-04	2.510630839071178988484989158536e-04	0.000000000000000000000000000000e+00
-4.805764799950581618759315460920e+03	-4.107186077814314862331757094438e-04	2.518825799840862956352482981970e-04	0.000000000000000000000000000000e+00
-4.805664799950581254961434751749e+03	-4.107251066541467996243164328973e-04	2.527003377539266230911163546580e-04	0.000000000000000000000000000000e+00
-4.805564799950580891163554042578e+03	-4.107313081796106369464327556784e-04	2.535163482187575566435822072009e-04	0.000000000000000000000000000000e+00
-4.805464799950580527365673333406e+03	-4.107372075399930524443325996486e-04	2.543306024041439689607757568268e-04	0.000000000000000000000000000000e+00
-4.805364799950580163567792624235e+03	-4.107427998984218781367006023686e-04	2.551430913592461161704116889837e-04	0.000000000000000000000000000000e+00
-4.805264799950579799769911915064e+03	-4.107480803990819825249891650287e-04	2.559538061569686072382889818755e-04	0.000000000000000000000000000000e+00
-4.805164799950579435972031205893e+03	-4.107530441673148003528526217565e-04	2.567627378941089396659214205698e-04	0.000000000000000000000000000000e+00
-4.805064799950579072174150496721e+03	-4.107576863097185670969935245012e-04	2.575698776915054388769732440778e-04	0.000000000000000000000000000000e+00
-4.804964799950578708376269787550e+03	-4.107620019142492039793124192215e-04	2.583752166941851433935861681590e-04	0.000000000000000000000000000000e+00
-4.804864799950578344578389078379e+03	-4.107659860503216366599266162751e-04	2.591787460715109852812942925482e-04	0.000000000000000000000000000000e+00
-4.804764799950577980780508369207e+03	-4.107696337689118186616010763856e-04	2.599804570173286995433958868063e-04	0.000000000000000000000000000000e+00
-4.804664799950577616982627660036e+03	-4.107729401026592968952655393622e-04	2.607803407501132456243475576940e-04	0.000000000000000000000000000000e+00
-4.804564799950577253184746950865e+03	-4.107759000659702650765092712959e-04	2.615783885131150120727239194451e-04	0.000000000000000000000000000000e+00
-4.804464799950576889386866241693e+03	-4.107785086551212134532706787837e-04	2.623745915745052622626565241859e-04	0.000000000000000000000000000000e+00
-4.804364799950576525588985532522e+03	-4.107807608483633374750476630055e-04	2.631689412275214716950555438046e-04	0.000000000000000000000000000000e+00
-4.804264799950576161791104823351e+03	-4.107826516060272175126510951770e-04	2.639614287906120689876365847937e-04	0.000000000000000000000000000000e+00
-4.804164799950575797993224114180e+03	-4.107841758706283117295876561315e-04	2.647520456075809058144043817151e-04	0.000000000000000000000000000000e+00
-4.804064799950575434195343405008e+03	-4.107853285669728284242030458273e-04	2.655407830477310763238329993641e-04	0.000000000000000000000000000000e+00
-4.803964799950575070397462695837e+03	-4.107861046022643573133459327096e-04	2.663276325060085197166115378309e-04	0.000000000000000000000000000000e+00
-4.803864799950574706599581986666e+03	-4.107864988662108260766836487221e-04	2.671125854031449723020863462608e-04	0.000000000000000000000000000000e+00
-4.803764799950574342801701277494e+03	-4.107865062311322700526472484484e-04	2.678956331858007027142687395127e-04	0.000000000000000000000000000000e+00
-4.803664799950573979003820568323e+03	-4.107861215520688729849196896282e-04	2.686767673267067050267564720656e-04	0.000000000000000000000000000000e+00
-4.803564799950573615205939859152e+03	-4.107853396668898751306620020785e-04	2.694559793248064039766775934481e-04	0.000000000000000000000000000000e+00
-4.803464799950573251408059149981e+03	-4.107841553964028066293912022644e-04	2.702332607053969265077653094664e-04	0.000000000000000000000000000000e+00
-4.803364799950572887610178440809e+03	-4.107825635444632629729444506239e-04	2.710086030202701022628897220557e-04	0.000000000000000000000000000000e+00
-4.803264799950572523812297731638e+03	-4.107805588980853852068553244692e-04	2.717819978478526509249602050033e-04	0.000000000000000000000000000000e+00
-4.803164799950572160014417022467e+03	-4.107781362275529364429249579160e-04	2.725534367933462069275019068471e-04	0.000000000000000000000000000000e+00
-4.803064799950571796216536313295e+03	-4.107752902865305410021190546388e-04	2.733229114888669646944718838455e-04	0.000000000000000000000000000000e+00
-4.802964799950571432418655604124e+03	-4.107720158121759535495287618545e-04	2.740904135935844023082286202708e-04	0.000000000000000000000000000000e+00
-4.802864799950571068620774894953e+03	-4.107683075252524366495487928574e-04	2.748559347938600593876101729762e-04	0.000000000000000000000000000000e+00
-4.802764799950570704822894185781e+03	-4.107641601302421141030107865078e-04	2.756194668033855560244915761103e-04	0.000000000000000000000000000000e+00
-4.802664799950570341025013476610e+03	-4.107595683154594327045339152704e-04	2.763810013633201780394732516299e-04	0.000000000000000000000000000000e+00
-4.802564799950569977227132767439e+03	-4.107545267531653829413962331074e-04	2.771405302424280827668090498861e-04	0.000000000000000000000000000000e+00
-4.802464799950569613429252058268e+03	-4.107490300996823702137095146725e-04	2.778980452372149085281394231828e-04	0.000000000000000000000000000000e+00
-4.802364799950569249631371349096e+03	-4.107430729955093028950285916068e-04	2.786535381720640046354642294091e-04	0.000000000000000000000000000000e+00
-4.802264799950568885833490639925e+03	-4.107366500654374935445900529629e-04	2.794070008993721192930292929191e-04	0.000000000000000000000000000000e+00
-4.802164799950568522035609930754e+03	-4.107297559186668853802026912803e-04	2.801584252996845996082353469347e-04	0.000000000000000000000000000000e+00
-4.802064799950568158237729221582e+03	-4.107223851489229292724414399629e-04	2.809078032818301579216779817472e-04	0.000000000000000000000000000000e+00
-4.801964799950567794439848512411e+03	-4.107145323345738944197103048594e-04	2.816551267830550960361013501654e-04	0.000000000000000000000000000000e+00
-4.801864799950567430641967803240e+03	-4.107061920387489379648260356959e-04	2.824003877691570415543742544884e-04	0.000000000000000000000000000000e+00
-4.801764799950567066844087094069e+03	-4.106973588094562288217104217836e-04	2.831435782346181963264886150000e-04	0.000000000000000000000000000000e+00
-4.801664799950566703046206384897e+03	-4.106880271797020472840378246815e-04	2.838846902027381512156889442622e-04	0.000000000000000000000000000000e+00
-4.801564799950566339248325675726e+03	-4.106781916676101556844258322343e-04	2.846237157257661045534069543805e-04	0.000000000000000000000000000000e+00
-4.801464799950565975450444966555e+03	-4.106678467765418195749294039132e-04	2.853606468850325384931099215180e-04	0.000000000000000000000000000000e+00
-4.801364799950565611652564257383e+03	-4.106569869952160999580781375329e-04	2.860954757910805701034973047570e-04	0.000000000000000000000000000000e+00
-4.801264799950565247854683548212e+03	-4.106456067978310128796515243721e-04	2.868281945837965977302852493835e-04	0.000000000000000000000000000000e+00
-4.801164799950564884056802839041e+03	-4.106337006441847974416714528445e-04	2.875587954325405136771220959702e-04	0.000000000000000000000000000000e+00
-4.801064799950564520258922129869e+03	-4.106212629797979427569154520228e-04	2.882872705362754832056348952563e-04	0.000000000000000000000000000000e+00
-4.800964799950564156461041420698e+03	-4.106082882360358112146248021901e-04	2.890136121236969645939551831759e-04	0.000000000000000000000000000000e+00
-4.800864799950563792663160711527e+03	-4.105947708302314243765385182172e-04	2.897378124533616207750275073352e-04	0.000000000000000000000000000000e+00
-4.800764799950563428865280002356e+03	-4.105807051658089536043394485176e-04	2.904598638138152009828540922598e-04	0.000000000000000000000000000000e+00
-4.800664799950563065067399293184e+03	-4.105660856324077527881866167547e-04	2.911797585237203139785222560931e-04	0.000000000000000000000000000000e+00
-4.800564799950562701269518584013e+03	-4.105509066060067705460079334756e-04	2.918974889319834423347110874403e-04	0.000000000000000000000000000000e+00
-4.800464799950562337471637874842e+03	-4.105351624490494503137705262219e-04	2.926130474178814688292205037357e-04	0.000000000000000000000000000000e+00
-4.800364799950561973673757165670e+03	-4.105188475105692267469459366680e-04	2.933264263911877149475226911335e-04	0.000000000000000000000000000000e+00
-4.800264799950561609875876456499e+03	-4.105019561263154015927356876858e-04	2.940376182922973830741186773707e-04	0.000000000000000000000000000000e+00
-4.800164799950561246077995747328e+03	-4.104844826188795616633830931619e-04	2.947466155923526192131345347036e-04	0.000000000000000000000000000000e+00
-4.800064799950560882280115038157e+03	-4.104664212978223762802454377407e-04	2.954534107933667083471795944405e-04	0.000000000000000000000000000000e+00
-4.799964799950560518482234328985e+03	-4.104477664598010452391696478713e-04	2.961579964283480529557701643739e-04	0.000000000000000000000000000000e+00
-4.799864799950560154684353619814e+03	-4.104285123886970720365197085044e-04	2.968603650614234468023411306348e-04	0.000000000000000000000000000000e+00
-4.799764799950559790886472910643e+03	-4.104086533557446334063989468177e-04	2.975605092879607524100626925190e-04	0.000000000000000000000000000000e+00
-4.799664799950559427088592201471e+03	-4.103881836196592199084154373168e-04	2.982584217346911448567881031124e-04	0.000000000000000000000000000000e+00
-4.799564799950559063290711492300e+03	-4.103670974267670354569681467893e-04	2.989540950598308134689151671637e-04	0.000000000000000000000000000000e+00
-4.799464799950558699492830783129e+03	-4.103453890111345594808589520852e-04	2.996475219532019587838356233789e-04	0.000000000000000000000000000000e+00
-4.799364799950558335694950073957e+03	-4.103230525946988138143167734739e-04	3.003386951363532474112982839642e-04	0.000000000000000000000000000000e+00
-4.799264799950557971897069364786e+03	-4.103000823873979548486734536539e-04	3.010276073626799416341204285175e-04	0.000000000000000000000000000000e+00
-4.799164799950557608099188655615e+03	-4.102764725873024077851258795135e-04	3.017142514175431074370525852402e-04	0.000000000000000000000000000000e+00
-4.799064799950557244301307946444e+03	-4.102522173807462719380412252690e-04	3.023986201183885514851001907743e-04	0.000000000000000000000000000000e+00
-4.798964799950556880503427237272e+03	-4.102273109424595391898915597295e-04	3.030807063148650533704331344609e-04	0.000000000000000000000000000000e+00
-4.798864799950556516705546528101e+03	-4.102017474357003666562970778386e-04	3.037605028889418931278831870202e-04	0.000000000000000000000000000000e+00
-4.798764799950556152907665818930e+03	-4.101755210123879998723728235177e-04	3.044380027550261619100069321320e-04	0.000000000000000000000000000000e+00
-4.798664799950555789109785109758e+03	-4.101486258132362380801616552617e-04	3.051131988600790968801934610610e-04	0.000000000000000000000000000000e+00
-4.798564799950555425311904400587e+03	-4.101210559678870621463930845607e-04	3.057860841837320908451203216316e-04	0.000000000000000000000000000000e+00
-4.798464799950555061514023691416e+03	-4.100928055950449672116542298994e-04	3.064566517384021597861232244497e-04	0.000000000000000000000000000000e+00
-4.798364799950554697716142982244e+03	-4.100638688026115663901038921324e-04	3.071248945694064346086105121714e-04	0.000000000000000000000000000000e+00
-4.798264799950554333918262273073e+03	-4.100342396878207907803814968872e-04	3.077908057550765444712603802202e-04	0.000000000000000000000000000000e+00
-4.798164799950553970120381563902e+03	-4.100039123373743063169505340682e-04	3.084543784068721869635887333772e-04	0.000000000000000000000000000000e+00
-4.798064799950553606322500854731e+03	-4.099728808275775811427454886626e-04	3.091156056694939935521049267919e-04	0.000000000000000000000000000000e+00
-4.797964799950553242524620145559e+03	-4.099411392244761698222532686486e-04	3.097744807209960155557071370680e-04	0.000000000000000000000000000000e+00
-4.797864799950552878726739436388e+03	-4.099086815839927022860067484800e-04	3.104309967728975053896656177699e-04	0.000000000000000000000000000000e+00
-4.797764799950552514928858727217e+03	-4.098755019520639269851869368466e-04	3.110851470702941014984110879027e-04	0.000000000000000000000000000000e+00
-4.797664799950552151130978018045e+03	-4.098415943647785129877458842884e-04	3.117369248919683627670196290893e-04	0.000000000000000000000000000000e+00
-4.797564799950551787333097308874e+03	-4.098069528485151773351813364599e-04	3.123863235504998692518285885455e-04	0.000000000000000000000000000000e+00
-4.797464799950551423535216599703e+03	-4.097715714200809750296372602207e-04	3.130333363923744555493144936520e-04	0.000000000000000000000000000000e+00
-4.797364799950551059737335890532e+03	-4.097354440868503479625251095797e-04	3.136779567980930646942105965991e-04	0.000000000000000000000000000000e+00
-4.797264799950550695939455181360e+03	-4.096985648469044991037968372893e-04	3.143201781822798431161036791792e-04	0.000000000000000000000000000000e+00
-4.797164799950550332141574472189e+03	-4.096609276891710377417610278172e-04	3.149599939937897477050532391019e-04	0.000000000000000000000000000000e+00
-4.797064799950549968343693763018e+03	-4.096225265935640584037680245189e-04	3.155973977158153397255813121802e-04	0.000000000000000000000000000000e+00
-4.796964799950549604545813053846e+03	-4.095833555311248160880899238379e-04	3.162323828659931992599019245915e-04	0.000000000000000000000000000000e+00
-4.796864799950549240747932344675e+03	-4.095434084641624557059091937816e-04	3.168649429965094722894125567336e-04	0.000000000000000000000000000000e+00
-4.796764799950548876950051635504e+03	-4.095026793463955546749366565251e-04	3.174950716942050925155338614303e-04	0.000000000000000000000000000000e+00
-4.796664799950548513152170926332e+03	-4.094611621230937739332467195652e-04	3.181227625806799731884855209074e-04	0.000000000000000000000000000000e+00
-4.796564799950548149354290217161e+03	-4.094188507312198342137643525263e-04	3.187480093123969820956276066681e-04	0.000000000000000000000000000000e+00
-4.796464799950547785556409507990e+03	-4.093757390995721428400555552685e-04	3.193708055807850491880639509645e-04	0.000000000000000000000000000000e+00
-4.796364799950547421758528798819e+03	-4.093318211489276915726609473722e-04	3.199911451123415694758334026915e-04	0.000000000000000000000000000000e+00
-4.796264799950547057960648089647e+03	-4.092870907921852797160811032740e-04	3.206090216687345348725579619042e-04	0.000000000000000000000000000000e+00
-4.796164799950546694162767380476e+03	-4.092415419345091709066308816034e-04	3.212244290469035276278098045566e-04	0.000000000000000000000000000000e+00
-4.796064799950546330364886671305e+03	-4.091951684734730751609455001727e-04	3.218373610791604427089351858626e-04	0.000000000000000000000000000000e+00
-4.795964799950545966567005962133e+03	-4.091479642992045646053556051669e-04	3.224478116332894512413576038057e-04	0.000000000000000000000000000000e+00
-4.795864799950545602769125252962e+03	-4.090999232945298686760227102610e-04	3.230557746126463676376860956196e-04	0.000000000000000000000000000000e+00
-4.795764799950545238971244543791e+03	-4.090510393351190487898350056639e-04	3.236612439562571493650855458668e-04	0.000000000000000000000000000000e+00
-4.795664799950544875173363834620e+03	-4.090013062896313898557376642628e-04	3.242642136389161256621038731396e-04	0.000000000000000000000000000000e+00
-4.795564799950544511375483125448e+03	-4.089507180198613338871493905202e-04	3.248646776712832504735439798083e-04	0.000000000000000000000000000000e+00
-4.795464799950544147577602416277e+03	-4.088992683808846304548134664714e-04	3.254626300999808132842494590165e-04	0.000000000000000000000000000000e+00
-4.795364799950543783779721707106e+03	-4.088469512212050292407350404744e-04	3.260580650076894994315868103740e-04	0.000000000000000000000000000000e+00
-4.795264799950543419981840997934e+03	-4.087937603829011352224442887859e-04	3.266509765132439083168414128977e-04	0.000000000000000000000000000000e+00
-4.795164799950543056183960288763e+03	-4.087396897017736975381285713382e-04	3.272413587717270416245496367225e-04	0.000000000000000000000000000000e+00
-4.795064799950542692386079579592e+03	-4.086847330074932778225249574433e-04	3.278292059745646831216137062626e-04	0.000000000000000000000000000000e+00
-4.794964799950542328588198870420e+03	-4.086288841237481895933558728728e-04	3.284145123496185858340268293176e-04	0.000000000000000000000000000000e+00
-4.794864799950541964790318161249e+03	-4.085721368683928713186337411400e-04	3.289972721612793339629465805274e-04	0.000000000000000000000000000000e+00
-4.794764799950541600992437452078e+03	-4.085144850535964763244001218823e-04	3.295774797105583374390302964230e-04	0.000000000000000000000000000000e+00
-4.794664799950541237194556742907e+03	-4.084559224859918963833338434455e-04	3.301551293351793385857928520011e-04	0.000000000000000000000000000000e+00
-4.794564799950540873396676033735e+03	-4.083964429668250563539022568449e-04	3.307302154096689972111178246195e-04	0.000000000000000000000000000000e+00
-4.794464799950540509598795324564e+03	-4.083360402921046967104901082024e-04	3.313027323454471504381169122411e-04	0.000000000000000000000000000000e+00
-4.794364799950540145800914615393e+03	-4.082747082527522102836370354595e-04	3.318726745909159883338168661737e-04	0.000000000000000000000000000000e+00
-4.794264799950539782003033906221e+03	-4.082124406347520753114699321173e-04	3.324400366315489584873033024337e-04	0.000000000000000000000000000000e+00
-4.794164799950539418205153197050e+03	-4.081492312193023427012439352524e-04	3.330048129899785863856920276049e-04	0.000000000000000000000000000000e+00
-4.794064799950539054407272487879e+03	-4.080850737829657196020782805590e-04	3.335669982260839705294486190468e-04	0.000000000000000000000000000000e+00
-4.793964799950538690609391778708e+03	-4.080199620978208698181266544935e-04	3.341265869370773559758613924231e-04	0.000000000000000000000000000000e+00
-4.793864799950538326811511069536e+03	-4.079538899316137684318561706931e-04	3.346835737575901657814281264791e-04	0.000000000000000000000000000000e+00
-4.793764799950537963013630360365e+03	-4.078868510479098695789557105229e-04	3.352379533597581650825047994147e-04	0.000000000000000000000000000000e+00
-4.793664799950537599215749651194e+03	-4.078188392062460573828097665228e-04	3.357897204533061372849767067805e-04	0.000000000000000000000000000000e+00
-4.793564799950537235417868942022e+03	-4.077498481622833558304930257066e-04	3.363388697856317471023002152464e-04	0.000000000000000000000000000000e+00
-4.793464799950536871619988232851e+03	-4.076798716679595844386563285866e-04	3.368853961418888614924582736165e-04	0.000000000000000000000000000000e+00
-4.793364799950536507822107523680e+03	-4.076089034716424476002816223996e-04	3.374292943450698406028520626165e-04	0.000000000000000000000000000000e+00
-4.793264799950536144024226814508e+03	-4.075369373182830576123059085347e-04	3.379705592560875034545408990283e-04	0.000000000000000000000000000000e+00
-4.793164799950535780226346105337e+03	-4.074639669495695119133538142364e-04	3.385091857738561178445269028714e-04	0.000000000000000000000000000000e+00
-4.793064799950535416428465396166e+03	-4.073899861040808497922305342342e-04	3.390451688353719565671706703824e-04	0.000000000000000000000000000000e+00
-4.792964799950535052630584686995e+03	-4.073149885174413885671751422990e-04	3.395785034157928778536517100406e-04	0.000000000000000000000000000000e+00
-4.792864799950534688832703977823e+03	-4.072389679224752223954397756245e-04	3.401091845285173637103426358408e-04	0.000000000000000000000000000000e+00
-4.792764799950534325034823268652e+03	-4.071619180493609379233033163104e-04	3.406372072252627993156626207139e-04	0.000000000000000000000000000000e+00
-4.792664799950533961236942559481e+03	-4.070838326257868720371713155970e-04	3.411625665961429934754101100935e-04	0.000000000000000000000000000000e+00
-4.792564799950533597439061850309e+03	-4.070047053771064238247845423757e-04	3.416852577697451569770092927314e-04	0.000000000000000000000000000000e+00
-4.792464799950533233641181141138e+03	-4.069245300264935833768620287998e-04	3.422052759132059593719099588327e-04	0.000000000000000000000000000000e+00
-4.792364799950532869843300431967e+03	-4.068433002950989484797217343726e-04	3.427226162322870436569011154404e-04	0.000000000000000000000000000000e+00
-4.792264799950532506045419722795e+03	-4.067610099022058497281184585859e-04	3.432372739714497278037952376906e-04	0.000000000000000000000000000000e+00
-4.792164799950532142247539013624e+03	-4.066776525653867466886248749347e-04	3.437492444139290015577004044900e-04	0.000000000000000000000000000000e+00
-4.792064799950531778449658304453e+03	-4.065932220006598951135556863079e-04	3.442585228818067642937716943408e-04	0.000000000000000000000000000000e+00
-4.791964799950531414651777595282e+03	-4.065077119226463936256521503054e-04	3.447651047360845207728763384125e-04	0.000000000000000000000000000000e+00
-4.791864799950531050853896886110e+03	-4.064211160447272304027666045556e-04	3.452689853767550469051950123855e-04	0.000000000000000000000000000000e+00
-4.791764799950530687056016176939e+03	-4.063334280792008177535246105094e-04	3.457701602428736218329541340921e-04	0.000000000000000000000000000000e+00
-4.791664799950530323258135467768e+03	-4.062446417374404724828784729596e-04	3.462686248126283926514201727542e-04	0.000000000000000000000000000000e+00
-4.791564799950529959460254758596e+03	-4.061547507300526009890728751373e-04	3.467643746034100886085904669187e-04	0.000000000000000000000000000000e+00
-4.791464799950529595662374049425e+03	-4.060637487670347217302846409837e-04	3.472574051718808679431460539888e-04	0.000000000000000000000000000000e+00
-4.791364799950529231864493340254e+03	-4.059716295579337045316969945219e-04	3.477477121140425684112096327283e-04	0.000000000000000000000000000000e+00
-4.791264799950528868066612631083e+03	-4.058783868120046604138773105319e-04	3.482352910653041446614741616372e-04	0.000000000000000000000000000000e+00
-4.791164799950528504268731921911e+03	-4.057840142383696145807203681244e-04	3.487201377005484008789193417499e-04	0.000000000000000000000000000000e+00
-4.791064799950528140470851212740e+03	-4.056885055461765588781519742412e-04	3.492022477341980729072246081302e-04	0.000000000000000000000000000000e+00
-4.790964799950527776672970503569e+03	-4.055918544447588295134843328071e-04	3.496816169202809887993355086877e-04	0.000000000000000000000000000000e+00
-4.790864799950527412875089794397e+03	-4.054940546437945931949886624324e-04	3.501582410524946330568352159673e-04	0.000000000000000000000000000000e+00
-4.790764799950527049077209085226e+03	-4.053950998534665501119023112153e-04	3.506321159642698977176866748096e-04	0.000000000000000000000000000000e+00
-4.790664799950526685279328376055e+03	-4.052949837846218537548703686468e-04	3.511032375288342371327798829839e-04	0.000000000000000000000000000000e+00
-4.790564799950526321481447666883e+03	-4.051937001489322475768217746150e-04	3.515716016592737927504153105929e-04	0.000000000000000000000000000000e+00
-4.790464799950525957683566957712e+03	-4.050912426590544727043885497864e-04	3.520372043085950300098097009993e-04	0.000000000000000000000000000000e+00
-4.790364799950525593885686248541e+03	-4.049876050287907840695422745370e-04	3.525000414697855620829725076248e-04	0.000000000000000000000000000000e+00
-4.790264799950525230087805539370e+03	-4.048827809732496291715564407099e-04	3.529601091758741604649529666204e-04	0.000000000000000000000000000000e+00
-4.790164799950524866289924830198e+03	-4.047767642090067063097291732987e-04	3.534174034999900608326750539590e-04	0.000000000000000000000000000000e+00
-4.790064799950524502492044121027e+03	-4.046695484542660228161059521312e-04	3.538719205554216183824689512250e-04	0.000000000000000000000000000000e+00
-4.789964799950524138694163411856e+03	-4.045611274290211701286368306540e-04	3.543236564956739331755386501754e-04	0.000000000000000000000000000000e+00
-4.789864799950523774896282702684e+03	-4.044514948552169783350940246436e-04	3.547726075145260960126691873739e-04	0.000000000000000000000000000000e+00
-4.789764799950523411098401993513e+03	-4.043406444569111165068808766421e-04	3.552187698460872958966527690450e-04	0.000000000000000000000000000000e+00
-4.789664799950523047300521284342e+03	-4.042285699604358556631666932191e-04	3.556621397648524938138459017267e-04	0.000000000000000000000000000000e+00
-4.789564799950522683502640575171e+03	-4.041152650945602654158905764348e-04	3.561027135857571749438799102450e-04	0.000000000000000000000000000000e+00
-4.789464799950522319704759865999e+03	-4.040007235906524106147652553034e-04	3.565404876642312877177420915586e-04	0.000000000000000000000000000000e+00
-4.789364799950521955906879156828e+03	-4.038849391828416564124981658068e-04	3.569754583962526407747706258533e-04	0.000000000000000000000000000000e+00
-4.789264799950521592108998447657e+03	-4.037679056081811901704470280094e-04	3.574076222183992699275856264052e-04	0.000000000000000000000000000000e+00
-4.789164799950521228311117738485e+03	-4.036496166068108686249271688240e-04	3.578369756079013172360425709684e-04	0.000000000000000000000000000000e+00
-4.789064799950520864513237029314e+03	-4.035300659221200108434102205024e-04	3.582635150826918258790132476577e-04	0.000000000000000000000000000000e+00
-4.788964799950520500715356320143e+03	-4.034092473009102996009400676769e-04	3.586872372014570471351890823541e-04	0.000000000000000000000000000000e+00
-4.788864799950520136917475610971e+03	-4.032871544935591164374177886032e-04	3.591081385636859884223637262579e-04	0.000000000000000000000000000000e+00
-4.788764799950519773119594901800e+03	-4.031637812541827682946693478527e-04	3.595262158097188229244345336610e-04	0.000000000000000000000000000000e+00
-4.788664799950519409321714192629e+03	-4.030391213408000394141650346569e-04	3.599414656207950281678609183444e-04	0.000000000000000000000000000000e+00
-4.788564799950519045523833483458e+03	-4.029131685154956348145216527001e-04	3.603538847191003861858416001951e-04	0.000000000000000000000000000000e+00
-4.788464799950518681725952774286e+03	-4.027859165445841116599823283906e-04	3.607634698678133873712969847958e-04	0.000000000000000000000000000000e+00
-4.788364799950518317928072065115e+03	-4.026573591987735937884618220295e-04	3.611702178711508753883308031618e-04	0.000000000000000000000000000000e+00
-4.788264799950517954130191355944e+03	-4.025274902533298115002435846321e-04	3.615741255744127163017365145237e-04	0.000000000000000000000000000000e+00
-4.788164799950517590332310646772e+03	-4.023963034882403581871113118495e-04	3.619751898640260340256347149079e-04	0.000000000000000000000000000000e+00
-4.788064799950517226534429937601e+03	-4.022637926883787843311546250646e-04	3.623734076675881989396121873881e-04	0.000000000000000000000000000000e+00
-4.787964799950516862736549228430e+03	-4.021299516436690709743351224148e-04	3.627687759539095996644264552344e-04	0.000000000000000000000000000000e+00
-4.787864799950516498938668519258e+03	-4.019947741492500489779438055393e-04	3.631612917330552222153206010091e-04	0.000000000000000000000000000000e+00
-4.787764799950516135140787810087e+03	-4.018582540056400893326016277030e-04	3.635509520563855244239259700834e-04	0.000000000000000000000000000000e+00
-4.787664799950515771342907100916e+03	-4.017203850189017392581514176442e-04	3.639377540165966598388613828519e-04	0.000000000000000000000000000000e+00
-4.787564799950515407545026391745e+03	-4.015811610008066293540929247996e-04	3.643216947477598342645943585438e-04	0.000000000000000000000000000000e+00
-4.787464799950515043747145682573e+03	-4.014405757690002723298006159780e-04	3.647027714253599033587815991808e-04	0.000000000000000000000000000000e+00
-4.787364799950514679949264973402e+03	-4.012986231471672412055018419608e-04	3.650809812663330486577628608558e-04	0.000000000000000000000000000000e+00
-4.787264799950514316151384264231e+03	-4.011552969651961848829291312768e-04	3.654563215291039657110772065352e-04	0.000000000000000000000000000000e+00
-4.787164799950513952353503555059e+03	-4.010105910593450605564069810782e-04	3.658287895136219680138067733566e-04	0.000000000000000000000000000000e+00
-4.787064799950513588555622845888e+03	-4.008644992724064745441558965666e-04	3.661983825613965488378342971743e-04	0.000000000000000000000000000000e+00
-4.786964799950513224757742136717e+03	-4.007170154538730231195964304192e-04	3.665650980555318588609281516000e-04	0.000000000000000000000000000000e+00
-4.786864799950512860959861427546e+03	-4.005681334601027959729790950405e-04	3.669289334207607501149583928424e-04	0.000000000000000000000000000000e+00
-4.786764799950512497161980718374e+03	-4.004178471544849338831228990898e-04	3.672898861234777357319403190417e-04	0.000000000000000000000000000000e+00
-4.786664799950512133364100009203e+03	-4.002661504076051321790452597327e-04	3.676479536717712991687745383018e-04	0.000000000000000000000000000000e+00
-4.786564799950511769566219300032e+03	-4.001130370974115236723522848195e-04	3.680031336154554987005749211448e-04	0.000000000000000000000000000000e+00
-4.786464799950511405768338590860e+03	-3.999585011093803447491945579628e-04	3.683554235461005419219326917357e-04	0.000000000000000000000000000000e+00
-4.786364799950511041970457881689e+03	-3.998025363366817098824401721657e-04	3.687048210970627097268770278049e-04	0.000000000000000000000000000000e+00
-4.786264799950510678172577172518e+03	-3.996451366803456029842822605502e-04	3.690513239435134671372062964423e-04	0.000000000000000000000000000000e+00
-4.786164799950510314374696463346e+03	-3.994862960494278145487379028111e-04	3.693949298024679236095157985886e-04	0.000000000000000000000000000000e+00
-4.786064799950509950576815754175e+03	-3.993260083611757703739297831191e-04	3.697356364328121549299444037473e-04	0.000000000000000000000000000000e+00
-4.785964799950509586778935045004e+03	-3.991642675411948481753454665011e-04	3.700734416353300914280521904942e-04	0.000000000000000000000000000000e+00
-4.785864799950509222981054335833e+03	-3.990010675236142605182276810183e-04	3.704083432527293761986342257586e-04	0.000000000000000000000000000000e+00
-4.785764799950508859183173626661e+03	-3.988364022512533172207249698715e-04	3.707403391696664643820136042507e-04	0.000000000000000000000000000000e+00
-4.785664799950508495385292917490e+03	-3.986702656757874709166078464051e-04	3.710694273127711261331396208618e-04	0.000000000000000000000000000000e+00
-4.785564799950508131587412208319e+03	-3.985026517579146878786366947622e-04	3.713956056506698111784048332851e-04	0.000000000000000000000000000000e+00
-4.785464799950507767789531499147e+03	-3.983335544675216562116037977148e-04	3.717188721940084170612672576084e-04	0.000000000000000000000000000000e+00
-4.785364799950507403991650789976e+03	-3.981629677838499398352667402179e-04	3.720392249954743526564604483298e-04	0.000000000000000000000000000000e+00
-4.785264799950507040193770080805e+03	-3.979908856956624035178249343403e-04	3.723566621498174632719224685928e-04	0.000000000000000000000000000000e+00
-4.785164799950506676395889371634e+03	-3.978173022014095294891788956448e-04	3.726711817938706304900731147711e-04	0.000000000000000000000000000000e+00
-4.785064799950506312598008662462e+03	-3.976422113093956798440808952932e-04	3.729827821065690709664841584470e-04	0.000000000000000000000000000000e+00
-4.784964799950505948800127953291e+03	-3.974656070379455215756114849768e-04	3.732914613089692015476805941887e-04	0.000000000000000000000000000000e+00
-4.784864799950505585002247244120e+03	-3.972874834155703973985473975716e-04	3.735972176642664743968780260985e-04	0.000000000000000000000000000000e+00
-4.784764799950505221204366534948e+03	-3.971078344811345881525121992439e-04	3.739000494778126158085251873331e-04	0.000000000000000000000000000000e+00
-4.784664799950504857406485825777e+03	-3.969266542840219004657786872059e-04	3.741999550971317808206739741195e-04	0.000000000000000000000000000000e+00
-4.784564799950504493608605116606e+03	-3.967439368843018207382022932705e-04	3.744969329119362199363718612943e-04	0.000000000000000000000000000000e+00
-4.784464799950504129810724407434e+03	-3.965596763528959943848062330574e-04	3.747909813541408616428818323385e-04	0.000000000000000000000000000000e+00
-4.784364799950503766012843698263e+03	-3.963738667717446508692580309230e-04	3.750820988978773528298160666594e-04	0.000000000000000000000000000000e+00
-4.784264799950503402214962989092e+03	-3.961865022339728118969115477910e-04	3.753702840595070692152057656443e-04	0.000000000000000000000000000000e+00
-4.784164799950503038417082279921e+03	-3.959975768440567706583921303576e-04	3.756555353976333126199416145852e-04	0.000000000000000000000000000000e+00
-4.784064799950502674619201570749e+03	-3.958070847179903542327472631968e-04	3.759378515131129119310193775760e-04	0.000000000000000000000000000000e+00
-4.783964799950502310821320861578e+03	-3.956150199834511859905972208651e-04	3.762172310490667940727216311814e-04	0.000000000000000000000000000000e+00
-4.783864799950501947023440152407e+03	-3.954213767799670564175029685572e-04	3.764936726908900128767132553520e-04	0.000000000000000000000000000000e+00
-4.783764799950501583225559443235e+03	-3.952261492590820770968995656602e-04	3.767671751662606395398558145615e-04	0.000000000000000000000000000000e+00
-4.783664799950501219427678734064e+03	-3.950293315845230515334640664094e-04	3.770377372451480025607184476399e-04	0.000000000000000000000000000000e+00
-4.783564799950500855629798024893e+03	-3.948309179323654122956144263412e-04	3.773053577398201687345680177543e-04	0.000000000000000000000000000000e+00
-4.783464799950500491831917315722e+03	-3.946309024911995918388774029495e-04	3.775700355048506109967298982610e-04	0.000000000000000000000000000000e+00
-4.783364799950500128034036606550e+03	-3.944292794622970138584960864137e-04	3.778317694371238462738848973288e-04	0.000000000000000000000000000000e+00
-4.783264799950499764236155897379e+03	-3.942260430597761388521460546031e-04	3.780905584758406396544971883600e-04	0.000000000000000000000000000000e+00
-4.783164799950499400438275188208e+03	-3.940211875107684554725429038058e-04	3.783464016025220701469611306322e-04	0.000000000000000000000000000000e+00
-4.783064799950499036640394479036e+03	-3.938147070555845260901584037327e-04	3.785992978410128374962273500870e-04	0.000000000000000000000000000000e+00
-4.782964799950498672842513769865e+03	-3.936065959478797613053935311456e-04	3.788492462574840268993425773658e-04	0.000000000000000000000000000000e+00
-4.782864799950498309044633060694e+03	-3.933968484548202486708601277599e-04	3.790962459604346810985997517918e-04	0.000000000000000000000000000000e+00
-4.782764799950497945246752351522e+03	-3.931854588572486898338798066987e-04	3.793402961006927761634932583235e-04	0.000000000000000000000000000000e+00
-4.782664799950497581448871642351e+03	-3.929724214498497955778966161944e-04	3.795813958714153299109361761055e-04	0.000000000000000000000000000000e+00
-4.782564799950497217650990933180e+03	-3.927577305413162229649759460415e-04	3.798195445080877513839567871656e-04	0.000000000000000000000000000000e+00
-4.782464799950496853853110224009e+03	-3.925413804545138619569999427483e-04	3.800547412885223771787657209842e-04	0.000000000000000000000000000000e+00
-4.782364799950496490055229514837e+03	-3.923233655266475015076232946143e-04	3.802869855328560319898678621087e-04	0.000000000000000000000000000000e+00
-4.782264799950496126257348805666e+03	-3.921036801094260077632513983303e-04	3.805162766035469928439793907415e-04	0.000000000000000000000000000000e+00
-4.782164799950495762459468096495e+03	-3.918823185692278817347788955061e-04	3.807426139053709233418809620986e-04	0.000000000000000000000000000000e+00
-4.782064799950495398661587387323e+03	-3.916592752872661664480247178943e-04	3.809659968854162657991846430150e-04	0.000000000000000000000000000000e+00
-4.781964799950495034863706678152e+03	-3.914345446597537877750361268170e-04	3.811864250330786033950369873224e-04	0.000000000000000000000000000000e+00
-4.781864799950494671065825968981e+03	-3.912081210980685157946323826650e-04	3.814038978800542091691927470976e-04	0.000000000000000000000000000000e+00
-4.781764799950494307267945259809e+03	-3.909799990289177635226225415721e-04	3.816184150003328902876764683327e-04	0.000000000000000000000000000000e+00
-4.781664799950493943470064550638e+03	-3.907501728945035482723491249146e-04	3.818299760101899649467060982033e-04	0.000000000000000000000000000000e+00
-4.781564799950493579672183841467e+03	-3.905186371526871277545800431596e-04	3.820385805681774803350958524817e-04	0.000000000000000000000000000000e+00
-4.781464799950493215874303132296e+03	-3.902853862771535277571832711629e-04	3.822442283751145090248124702725e-04	0.000000000000000000000000000000e+00
-4.781364799950492852076422423124e+03	-3.900504147575761240349101477420e-04	3.824469191740765779997934803447e-04	0.000000000000000000000000000000e+00
-4.781264799950492488278541713953e+03	-3.898137170997808447284183053227e-04	3.826466527503846097937878489859e-04	0.000000000000000000000000000000e+00
-4.781164799950492124480661004782e+03	-3.895752878259105896237290966866e-04	3.828434289315926710058068938025e-04	0.000000000000000000000000000000e+00
-4.781064799950491760682780295610e+03	-3.893351214745891073105987789660e-04	3.830372475874751245043803304924e-04	0.000000000000000000000000000000e+00
-4.780964799950491396884899586439e+03	-3.890932126010851976015414432908e-04	3.832281086300128600599657069381e-04	0.000000000000000000000000000000e+00
-4.780864799950491033087018877268e+03	-3.888495557774764260598743259578e-04	3.834160120133787660358370974478e-04	0.000000000000000000000000000000e+00
-4.780764799950490669289138168097e+03	-3.886041455928126758974372467748e-04	3.836009577339224963475616814179e-04	0.000000000000000000000000000000e+00
-4.780664799950490305491257458925e+03	-3.883569766532800251329637930553e-04	3.837829458301540990101952122160e-04	0.000000000000000000000000000000e+00
-4.780564799950489941693376749754e+03	-3.881080435823639190190403880365e-04	3.839619763827271567944998675870e-04	0.000000000000000000000000000000e+00
-4.780464799950489577895496040583e+03	-3.878573410210124508892826078466e-04	3.841380495144209521012068631052e-04	0.000000000000000000000000000000e+00
-4.780364799950489214097615331411e+03	-3.876048636277995887954028741973e-04	3.843111653901219271038669500484e-04	0.000000000000000000000000000000e+00
-4.780264799950488850299734622240e+03	-3.873506060790879684634091528750e-04	3.844813242168041681097456763183e-04	0.000000000000000000000000000000e+00
-4.780164799950488486501853913069e+03	-3.870945630691918488801295250568e-04	3.846485262435091851893065317824e-04	0.000000000000000000000000000000e+00
-4.780064799950488122703973203897e+03	-3.868367293105395799887591401500e-04	3.848127717613249328641733537637e-04	0.000000000000000000000000000000e+00
-4.779964799950487758906092494726e+03	-3.865770995338362330147330414576e-04	3.849740611033638008030288713002e-04	0.000000000000000000000000000000e+00
-4.779864799950487395108211785555e+03	-3.863156684882257971107299976410e-04	3.851323946447400624164270066530e-04	0.000000000000000000000000000000e+00
-4.779764799950487031310331076384e+03	-3.860524309414532133713504613581e-04	3.852877728025462934595413155847e-04	0.000000000000000000000000000000e+00
-4.779664799950486667512450367212e+03	-3.857873816800264630579031521762e-04	3.854401960358291943237185606108e-04	0.000000000000000000000000000000e+00
-4.779564799950486303714569658041e+03	-3.855205155093782221423226452828e-04	3.855896648455643281258597987460e-04	0.000000000000000000000000000000e+00
-4.779464799950485939916688948870e+03	-3.852518272540275158510869601969e-04	3.857361797746302624866066022236e-04	0.000000000000000000000000000000e+00
-4.779364799950485576118808239698e+03	-3.849813117577409937383747795536e-04	3.858797414077817897366806665360e-04	0.000000000000000000000000000000e+00
-4.779264799950485212320927530527e+03	-3.847089638836942589693312921639e-04	3.860203503716223881817026786223e-04	0.000000000000000000000000000000e+00
-4.779164799950484848523046821356e+03	-3.844347785146327097123564175973e-04	3.861580073345759244254904452021e-04	0.000000000000000000000000000000e+00
-4.779064799950484484725166112185e+03	-3.841587505530324347415016550400e-04	3.862927130068573799114017841561e-04	0.000000000000000000000000000000e+00
-4.778964799950484120927285403013e+03	-3.838808749212607837782151865014e-04	3.864244681404428185221566760532e-04	0.000000000000000000000000000000e+00
-4.778864799950483757129404693842e+03	-3.836011465617366125724352343696e-04	3.865532735290388120785731729256e-04	0.000000000000000000000000000000e+00
-4.778764799950483393331523984671e+03	-3.833195604370907448241179160675e-04	3.866791300080506190058049487135e-04	0.000000000000000000000000000000e+00
-4.778664799950483029533643275499e+03	-3.830361115303255667430271103058e-04	3.868020384545498208984926069576e-04	0.000000000000000000000000000000e+00
-4.778564799950482665735762566328e+03	-3.827507948449751094995019418121e-04	3.869219997872411459342856243637e-04	0.000000000000000000000000000000e+00
-4.778464799950482301937881857157e+03	-3.824636054052643185235949019329e-04	3.870390149664283707155176816883e-04	0.000000000000000000000000000000e+00
-4.778364799950481938140001147985e+03	-3.821745382562684312244272177850e-04	3.871530849939795173794698790459e-04	0.000000000000000000000000000000e+00
-4.778264799950481574342120438814e+03	-3.818835884640720836590011000311e-04	3.872642109132912375570045870887e-04	0.000000000000000000000000000000e+00
-4.778164799950481210544239729643e+03	-3.815907511159280377302516207294e-04	3.873723938092522205492440612318e-04	0.000000000000000000000000000000e+00
-4.778064799950480846746359020472e+03	-3.812960213204158541749899669071e-04	3.874776348082061678233800616766e-04	0.000000000000000000000000000000e+00
-4.777964799950480482948478311300e+03	-3.809993942076001318709776999327e-04	3.875799350779134122557678665544e-04	0.000000000000000000000000000000e+00
-4.777864799950480119150597602129e+03	-3.807008649291888013541096391634e-04	3.876792958275123205345857879678e-04	0.000000000000000000000000000000e+00
-4.777764799950479755352716892958e+03	-3.804004286586908220244018785650e-04	3.877757183074795029401049539786e-04	0.000000000000000000000000000000e+00
-4.777664799950479391554836183786e+03	-3.800980805915738251418711790564e-04	3.878692038095892641834383507415e-04	0.000000000000000000000000000000e+00
-4.777564799950479027756955474615e+03	-3.797938159454215399819798637537e-04	3.879597536668724579340949976114e-04	0.000000000000000000000000000000e+00
-4.777464799950478663959074765444e+03	-3.794876299600907863102117190124e-04	3.880473692535742571453616367450e-04	0.000000000000000000000000000000e+00
-4.777364799950478300161194056273e+03	-3.791795178978683584364306469183e-04	3.881320519851113822785981799512e-04	0.000000000000000000000000000000e+00
-4.777264799950477936363313347101e+03	-3.788694750436276382186961964038e-04	3.882138033180282995354692943124e-04	0.000000000000000000000000000000e+00
-4.777164799950477572565432637930e+03	-3.785574967049847743862101001611e-04	3.882926247499527685688724965019e-04	0.000000000000000000000000000000e+00
-4.777064799950477208767551928759e+03	-3.782435782124548618622628115560e-04	3.883685178195505770422368829742e-04	0.000000000000000000000000000000e+00
-4.776964799950476844969671219587e+03	-3.779277149196075789860937987896e-04	3.884414841064794620371924960267e-04	0.000000000000000000000000000000e+00
-4.776864799950476481171790510416e+03	-3.776099022032227163145345905093e-04	3.885115252313421098893930771823e-04	0.000000000000000000000000000000e+00
-4.776764799950476117373909801245e+03	-3.772901354634453259528914514931e-04	3.885786428556385597131439535445e-04	0.000000000000000000000000000000e+00
-4.776664799950475753576029092073e+03	-3.769684101239405998352849369581e-04	3.886428386817176853541833114747e-04	0.000000000000000000000000000000e+00
-4.776564799950475389778148382902e+03	-3.766447216320485853746635740436e-04	3.887041144527279184009427304147e-04	0.000000000000000000000000000000e+00
-4.776464799950475025980267673731e+03	-3.763190654589383590117313005408e-04	3.887624719525671038340697283076e-04	0.000000000000000000000000000000e+00
-4.776364799950474662182386964560e+03	-3.759914370997621455537662793489e-04	3.888179130058317593647554399894e-04	0.000000000000000000000000000000e+00
-4.776264799950474298384506255388e+03	-3.756618320738090038325707187283e-04	3.888704394777652505708898100778e-04	0.000000000000000000000000000000e+00
-4.776164799950473934586625546217e+03	-3.753302459246582413118775711780e-04	3.889200532742053697220219188324e-04	0.000000000000000000000000000000e+00
-4.776064799950473570788744837046e+03	-3.749966742203325034341054866616e-04	3.889667563415312098729081924375e-04	0.000000000000000000000000000000e+00
-4.775964799950473206990864127874e+03	-3.746611125534505919165706444574e-04	3.890105506666089547548881277805e-04	0.000000000000000000000000000000e+00
-4.775864799950472843192983418703e+03	-3.743235565413799035769382150818e-04	3.890514382767370723560651502027e-04	0.000000000000000000000000000000e+00
-4.775764799950472479395102709532e+03	-3.739840018263886523182393251119e-04	3.890894212395906953498581071216e-04	0.000000000000000000000000000000e+00
-4.775664799950472115597222000360e+03	-3.736424440757974948026931549805e-04	3.891245016631652425820320218008e-04	0.000000000000000000000000000000e+00
-4.775564799950471751799341291189e+03	-3.732988789821313729659635338720e-04	3.891566816957192274060994829910e-04	0.000000000000000000000000000000e+00
-4.775464799950471388001460582018e+03	-3.729533022632704349595689219399e-04	3.891859635257161986569840461669e-04	0.000000000000000000000000000000e+00
-4.775364799950471024203579872847e+03	-3.726057096626009560932923925236e-04	3.892123493817659768932715191880e-04	0.000000000000000000000000000000e+00
-4.775264799950470660405699163675e+03	-3.722560969491658260967226201643e-04	3.892358415325650774878318838290e-04	0.000000000000000000000000000000e+00
-4.775164799950470296607818454504e+03	-3.719044599178147111201431229688e-04	3.892564422868364289870291017337e-04	0.000000000000000000000000000000e+00
-4.775064799950469932809937745333e+03	-3.715507943893539446848783835975e-04	3.892741539932681698980843076896e-04	0.000000000000000000000000000000e+00
-4.774964799950469569012057036161e+03	-3.711950962106959307426623517756e-04	3.892889790404517949551355116000e-04	0.000000000000000000000000000000e+00
-4.774864799950469205214176326990e+03	-3.708373612550082756844638254279e-04	3.893009198568194340235593120525e-04	0.000000000000000000000000000000e+00
-4.774764799950468841416295617819e+03	-3.704775854218625408785514618870e-04	3.893099789105803720627718700342e-04	0.000000000000000000000000000000e+00
-4.774664799950468477618414908648e+03	-3.701157646373826699479070434506e-04	3.893161587096567559374005185191e-04	0.000000000000000000000000000000e+00
-4.774564799950468113820534199476e+03	-3.697518948543930907869869972870e-04	3.893194618016187591273691293026e-04	0.000000000000000000000000000000e+00
-4.774464799950467750022653490305e+03	-3.693859720525663296875062968638e-04	3.893198907736184453953764972312e-04	0.000000000000000000000000000000e+00
-4.774364799950467386224772781134e+03	-3.690179922385703002035706177253e-04	3.893174482523235240341574758816e-04	0.000000000000000000000000000000e+00
-4.774264799950467022426892071962e+03	-3.686479514462153209662653718937e-04	3.893121369038498040711371306344e-04	0.000000000000000000000000000000e+00
-4.774164799950466658629011362791e+03	-3.682758457366006456072671237933e-04	3.893039594336930521618900247205e-04	0.000000000000000000000000000000e+00
-4.774064799950466294831130653620e+03	-3.679016711982606674218032605239e-04	3.892929185866602541724046382399e-04	0.000000000000000000000000000000e+00
-4.773964799950465931033249944448e+03	-3.675254239473106361406340436560e-04	3.892790171467997383490666774009e-04	0.000000000000000000000000000000e+00
-4.773864799950465567235369235277e+03	-3.671471001275921578616001639261e-04	3.892622579373308648077733895576e-04	0.000000000000000000000000000000e+00
-4.773764799950465203437488526106e+03	-3.667666959108182613003013017305e-04	3.892426438205728476613098898440e-04	0.000000000000000000000000000000e+00
-4.773664799950464839639607816935e+03	-3.663842074967179761497970691408e-04	3.892201776978727097849874994040e-04	0.000000000000000000000000000000e+00
-4.773564799950464475841727107763e+03	-3.659996311131804777594389577189e-04	3.891948625095325328508699680441e-04	0.000000000000000000000000000000e+00
-4.773464799950464112043846398592e+03	-3.656129630163991233934850377807e-04	3.891667012347360026305875813080e-04	0.000000000000000000000000000000e+00
-4.773364799950463748245965689421e+03	-3.652241994910147295481939178075e-04	3.891356968914740869364132791475e-04	0.000000000000000000000000000000e+00
-4.773264799950463384448084980249e+03	-3.648333368502586324284842067556e-04	3.891018525364701172511439075663e-04	0.000000000000000000000000000000e+00
-4.773164799950463020650204271078e+03	-3.644403714360953689538336064402e-04	3.890651712651038945760262333096e-04	0.000000000000000000000000000000e+00
-4.773064799950462656852323561907e+03	-3.640452996193648156630917611665e-04	3.890256562113351447573794672508e-04	0.000000000000000000000000000000e+00
-4.772964799950462293054442852736e+03	-3.636481177999240023586413617096e-04	3.889833105476262690818056722009e-04	0.000000000000000000000000000000e+00
-4.772864799950461929256562143564e+03	-3.632488224067884378595816308177e-04	3.889381374848642275096621823138e-04	0.000000000000000000000000000000e+00
-4.772764799950461565458681434393e+03	-3.628474098982731104942600630636e-04	3.888901402722818255973391554647e-04	0.000000000000000000000000000000e+00
-4.772664799950461201660800725222e+03	-3.624438767621329464917179219441e-04	3.888393221973780798476905129490e-04	0.000000000000000000000000000000e+00
-4.772564799950460837862920016050e+03	-3.620382195157029431124839913281e-04	3.887856865858378241189441393288e-04	0.000000000000000000000000000000e+00
-4.772464799950460474065039306879e+03	-3.616304347060377596782820841526e-04	3.887292368014507197224172152517e-04	0.000000000000000000000000000000e+00
-4.772364799950460110267158597708e+03	-3.612205189100509833410868054671e-04	3.886699762460295065787108104161e-04	0.000000000000000000000000000000e+00
-4.772264799950459746469277888536e+03	-3.608084687346539069612016970012e-04	3.886079083593272785919492395834e-04	0.000000000000000000000000000000e+00
-4.772164799950459382671397179365e+03	-3.603942808168937106741425147050e-04	3.885430366189542711330418001126e-04	0.000000000000000000000000000000e+00
-4.772064799950459018873516470194e+03	-3.599779518240915350373032577380e-04	3.884753645402938353713151453661e-04	0.000000000000000000000000000000e+00
-4.771964799950458655075635761023e+03	-3.595594784539797410249928333315e-04	3.884048956764175452444076697134e-04	0.000000000000000000000000000000e+00
-4.771864799950458291277755051851e+03	-3.591388574348390616032544730984e-04	3.883316336179996539068604022304e-04	0.000000000000000000000000000000e+00
-4.771764799950457927479874342680e+03	-3.587160855256349943631644094921e-04	3.882555819932309538675130333729e-04	0.000000000000000000000000000000e+00
-4.771664799950457563681993633509e+03	-3.582911595161537604732615580616e-04	3.881767444677316613449447046946e-04	0.000000000000000000000000000000e+00
-4.771564799950457199884112924337e+03	-3.578640762271381010016513268823e-04	3.880951247444635958915026829885e-04	0.000000000000000000000000000000e+00
-4.771464799950456836086232215166e+03	-3.574348325104223142965886861333e-04	3.880107265636417637061361674000e-04	0.000000000000000000000000000000e+00
-4.771364799950456472288351505995e+03	-3.570034252490668054760836191974e-04	3.879235537026452362158179809626e-04	0.000000000000000000000000000000e+00
-4.771264799950456108490470796824e+03	-3.565698513574923648669634523856e-04	3.878336099759269986649024009040e-04	0.000000000000000000000000000000e+00
-4.771164799950455744692590087652e+03	-3.561341077816138501327403176333e-04	3.877408992349233650236139947509e-04	0.000000000000000000000000000000e+00
-4.771064799950455380894709378481e+03	-3.556961914989733805105009967207e-04	3.876454253679626339550157165803e-04	0.000000000000000000000000000000e+00
-4.770964799950455017096828669310e+03	-3.552560995188730973669277712901e-04	3.875471923001728232101303905921e-04	0.000000000000000000000000000000e+00
-4.770864799950454653298947960138e+03	-3.548138288825073826532330301120e-04	3.874462039933888077118673276544e-04	0.000000000000000000000000000000e+00
-4.770764799950454289501067250967e+03	-3.543693766630945894691162578738e-04	3.873424644460589155378626990966e-04	0.000000000000000000000000000000e+00
-4.770664799950453925703186541796e+03	-3.539227399660082847357434054913e-04	3.872359776931503854910388007227e-04	0.000000000000000000000000000000e+00
-4.770564799950453561905305832624e+03	-3.534739159289080581878572662191e-04	3.871267478060544994095115711730e-04	0.000000000000000000000000000000e+00
-4.770464799950453198107425123453e+03	-3.530229017218697892648016090078e-04	3.870147788924907929046514976079e-04	0.000000000000000000000000000000e+00
-4.770364799950452834309544414282e+03	-3.525696945475153719004590691100e-04	3.869000750964105613677324058131e-04	0.000000000000000000000000000000e+00
-4.770264799950452470511663705111e+03	-3.521142916411419514222114202084e-04	3.867826405978997154552767590019e-04	0.000000000000000000000000000000e+00
-4.770164799950452106713782995939e+03	-3.516566902708506193488136037928e-04	3.866624796130808234227715924902e-04	0.000000000000000000000000000000e+00
-4.770064799950451742915902286768e+03	-3.511968877376747829276160128842e-04	3.865395963940147197775154541688e-04	0.000000000000000000000000000000e+00
-4.769964799950451379118021577597e+03	-3.507348813757076673100487873569e-04	3.864139952286009213090756109210e-04	0.000000000000000000000000000000e+00
-4.769864799950451015320140868425e+03	-3.502706685522297093068888607093e-04	3.862856804404778804894193822150e-04	0.000000000000000000000000000000e+00
-4.769764799950450651522260159254e+03	-3.498042466678350295716803941559e-04	3.861546563889219920405471153657e-04	0.000000000000000000000000000000e+00
-4.769664799950450287724379450083e+03	-3.493356131565576879437207136192e-04	3.860209274687464368717992879709e-04	0.000000000000000000000000000000e+00
-4.769564799950449923926498740911e+03	-3.488647654859972340596341311425e-04	3.858844981101988876048825005682e-04	0.000000000000000000000000000000e+00
-4.769464799950449560128618031740e+03	-3.483917011574438242840767721020e-04	3.857453727788587804180264750897e-04	0.000000000000000000000000000000e+00
-4.769364799950449196330737322569e+03	-3.479164177060026881191379111158e-04	3.856035559755337195284030649134e-04	0.000000000000000000000000000000e+00
-4.769264799950448832532856613398e+03	-3.474389127007181609328723137509e-04	3.854590522361552853633503978870e-04	0.000000000000000000000000000000e+00
-4.769164799950448468734975904226e+03	-3.469591837446972287968549597537e-04	3.853118661316741922102935280492e-04	0.000000000000000000000000000000e+00
-4.769064799950448104937095195055e+03	-3.464772284752322059619977778766e-04	3.851620022679546327150357232227e-04	0.000000000000000000000000000000e+00
-4.768964799950447741139214485884e+03	-3.459930445639233039141491321544e-04	3.850094652856679718587462613044e-04	0.000000000000000000000000000000e+00
-4.768864799950447377341333776712e+03	-3.455066297168003872780639440521e-04	3.848542598601858988338619838032e-04	0.000000000000000000000000000000e+00
-4.768764799950447013543453067541e+03	-3.450179816744441334101789475852e-04	3.846963907014725489279249881491e-04	0.000000000000000000000000000000e+00
-4.768664799950446649745572358370e+03	-3.445270982121068667307361987895e-04	3.845358625539763543568771986259e-04	0.000000000000000000000000000000e+00
-4.768564799950446285947691649199e+03	-3.440339771398325799042772210612e-04	3.843726801965209735265083246247e-04	0.000000000000000000000000000000e+00
-4.768464799950445922149810940027e+03	-3.435386163025765755493767805717e-04	3.842068484421955155624917033208e-04	0.000000000000000000000000000000e+00
-4.768364799950445558351930230856e+03	-3.430410135803243490068559218287e-04	3.840383721382442227393338995967e-04	0.000000000000000000000000000000e+00
-4.768264799950445194554049521685e+03	-3.425411668882102542675605061362e-04	3.838672561659554481779121903884e-04	0.000000000000000000000000000000e+00
-4.768164799950444830756168812513e+03	-3.420390741766350856979672645508e-04	3.836935054405499288115999334536e-04	0.000000000000000000000000000000e+00
-4.768064799950444466958288103342e+03	-3.415347334313834971354639780117e-04	3.835171249110682452007625720114e-04	0.000000000000000000000000000000e+00
-4.767964799950444103160407394171e+03	-3.410281426737407162522175418928e-04	3.833381195602579560866018937304e-04	0.000000000000000000000000000000e+00
-4.767864799950443739362526684999e+03	-3.405192999606086626078471635282e-04	3.831564944044597029529364284883e-04	0.000000000000000000000000000000e+00
-4.767764799950443375564645975828e+03	-3.400082033846213609706854441583e-04	3.829722544934929351172214762045e-04	0.000000000000000000000000000000e+00
-4.767664799950443011766765266657e+03	-3.394948510742600293783877152265e-04	3.827854049105408216699397705440e-04	0.000000000000000000000000000000e+00
-4.767564799950442647968884557486e+03	-3.389792411939673540469120105456e-04	3.825959507720345128926886513199e-04	0.000000000000000000000000000000e+00
-4.767464799950442284171003848314e+03	-3.384613719442612763885214199888e-04	3.824038972275368053650723698667e-04	0.000000000000000000000000000000e+00
-4.767364799950441920373123139143e+03	-3.379412415618481295084829518771e-04	3.822092494596249939199650302868e-04	0.000000000000000000000000000000e+00
-4.767264799950441556575242429972e+03	-3.374188483197352326006801526148e-04	3.820120126837733983381217850450e-04	0.000000000000000000000000000000e+00
-4.767164799950441192777361720800e+03	-3.368941905273427806118136107472e-04	3.818121921482349142608347936090e-04	0.000000000000000000000000000000e+00
-4.767064799950440828979481011629e+03	-3.363672665306153002247324668161e-04	3.816097931339219677913943140624e-04	0.000000000000000000000000000000e+00
-4.766964799950440465181600302458e+03	-3.358380747121322384800279348127e-04	3.814048209542869822055721762410e-04	0.000000000000000000000000000000e+00
-4.766864799950440101383719593287e+03	-3.353066134912181719268664537026e-04	3.811972809552021941408017635666e-04	0.000000000000000000000000000000e+00
-4.766764799950439737585838884115e+03	-3.347728813240524194626279719245e-04	3.809871785148385482135113822011e-04	0.000000000000000000000000000000e+00
-4.766664799950439373787958174944e+03	-3.342368767037777336006976192095e-04	3.807745190435442663758058845502e-04	0.000000000000000000000000000000e+00
-4.766564799950439009990077465773e+03	-3.336985981606087206877142570249e-04	3.805593079837226583306275529139e-04	0.000000000000000000000000000000e+00
-4.766464799950438646192196756601e+03	-3.331580442619393937590810406135e-04	3.803415508097092814256134918338e-04	0.000000000000000000000000000000e+00
-4.766364799950438282394316047430e+03	-3.326152136124502917136069868320e-04	3.801212530276485584458667776886e-04	0.000000000000000000000000000000e+00
-4.766264799950437918596435338259e+03	-3.320701048542147311264105535855e-04	3.798984201753695280449896198860e-04	0.000000000000000000000000000000e+00
-4.766164799950437554798554629087e+03	-3.315227166668047870112800978859e-04	3.796730578222613783356820249537e-04	0.000000000000000000000000000000e+00
-4.766064799950437191000673919916e+03	-3.309730477673961351707532241306e-04	3.794451715691479504882765994012e-04	0.000000000000000000000000000000e+00
-4.765964799950436827202793210745e+03	-3.304210969108727319158702595558e-04	3.792147670481618086484043583795e-04	0.000000000000000000000000000000e+00
-4.765864799950436463404912501574e+03	-3.298668628899306264241897412859e-04	3.789818499226177135434656673141e-04	0.000000000000000000000000000000e+00
-4.765764799950436099607031792402e+03	-3.293103445351811225765004120802e-04	3.787464258868853913576890679593e-04	0.000000000000000000000000000000e+00
-4.765664799950435735809151083231e+03	-3.287515407152533444823383490530e-04	3.785085006662618147162124859761e-04	0.000000000000000000000000000000e+00
-4.765564799950435372011270374060e+03	-3.281904503368961514842006010895e-04	3.782680800168426705175350743815e-04	0.000000000000000000000000000000e+00
-4.765464799950435008213389664888e+03	-3.276270723450793484303467106855e-04	3.780251697253934482952086870711e-04	0.000000000000000000000000000000e+00
-4.765364799950434644415508955717e+03	-3.270614057230943538465139930338e-04	3.777797756092197154278999882138e-04	0.000000000000000000000000000000e+00
-4.765264799950434280617628246546e+03	-3.264934494926540007458948267072e-04	3.775319035160369586685835674444e-04	0.000000000000000000000000000000e+00
-4.765164799950433916819747537374e+03	-3.259232027139920121784621986905e-04	3.772815593238397209423229394787e-04	0.000000000000000000000000000000e+00
-4.765064799950433553021866828203e+03	-3.253506644859614467882313881830e-04	3.770287489407700876227480524250e-04	0.000000000000000000000000000000e+00
-4.764964799950433189223986119032e+03	-3.247758339461327106896526561997e-04	3.767734783049858475478810504455e-04	0.000000000000000000000000000000e+00
-4.764864799950432825426105409861e+03	-3.241987102708908646125918195935e-04	3.765157533845276240438981751879e-04	0.000000000000000000000000000000e+00
-4.764764799950432461628224700689e+03	-3.236192926755321721057900852259e-04	3.762555801771858975286744186661e-04	0.000000000000000000000000000000e+00
-4.764664799950432097830343991518e+03	-3.230375804143599972190203928335e-04	3.759929647103670523333729391879e-04	0.000000000000000000000000000000e+00
-4.764564799950431734032463282347e+03	-3.224535727807802685043747636939e-04	3.757279130409589898431654830802e-04	0.000000000000000000000000000000e+00
-4.764464799950431370234582573175e+03	-3.218672691073957503951619152360e-04	3.754604312551961995368665636619e-04	0.000000000000000000000000000000e+00
-4.764364799950431006436701864004e+03	-3.212786687661002061645876271001e-04	3.751905254685241795052641489150e-04	0.000000000000000000000000000000e+00
-4.764264799950430642638821154833e+03	-3.206877711681714766822626216936e-04	3.749182018254633690784727306777e-04	0.000000000000000000000000000000e+00
-4.764164799950430278840940445662e+03	-3.200945757643639628595155777191e-04	3.746434664994723225117656539851e-04	0.000000000000000000000000000000e+00
-4.764064799950429915043059736490e+03	-3.194990820450005659936199009508e-04	3.743663256928105574107557007579e-04	0.000000000000000000000000000000e+00
-4.763964799950429551245179027319e+03	-3.189012895400637607502825066064e-04	3.740867856364005357948376850885e-04	0.000000000000000000000000000000e+00
-4.763864799950429187447298318148e+03	-3.183011978192860176248291104173e-04	3.738048525896894283201965514252e-04	0.000000000000000000000000000000e+00
-4.763764799950428823649417608976e+03	-3.176988064922396833023032769461e-04	3.735205328405100111410774843534e-04	0.000000000000000000000000000000e+00
-4.763664799950428459851536899805e+03	-3.170941152084258310255016066748e-04	3.732338327049411833002956484506e-04	0.000000000000000000000000000000e+00
-4.763564799950428096053656190634e+03	-3.164871236573627857023571774420e-04	3.729447585271678878085510611129e-04	0.000000000000000000000000000000e+00
-4.763464799950427732255775481462e+03	-3.158778315686736190212591246507e-04	3.726533166793402737822227255293e-04	0.000000000000000000000000000000e+00
-4.763364799950427368457894772291e+03	-3.152662387121731566753946029991e-04	3.723595135614327501609455151055e-04	0.000000000000000000000000000000e+00
-4.763264799950427004660014063120e+03	-3.146523448979541724354613840831e-04	3.720633556011020094331231966578e-04	0.000000000000000000000000000000e+00
-4.763164799950426640862133353949e+03	-3.140361499764728774909683384209e-04	3.717648492535448345210069565070e-04	0.000000000000000000000000000000e+00
-4.763064799950426277064252644777e+03	-3.134176538386337592702324261751e-04	3.714640010013552551444704352690e-04	0.000000000000000000000000000000e+00
-4.762964799950425913266371935606e+03	-3.127968564158736613188549480213e-04	3.711608173543809994533726470678e-04	0.000000000000000000000000000000e+00
-4.762864799950425549468491226435e+03	-3.121737576802449958164598076138e-04	3.708553048495797288194864016475e-04	0.000000000000000000000000000000e+00
-4.762764799950425185670610517263e+03	-3.115483576444985766226714041238e-04	3.705474700508745136869059866314e-04	0.000000000000000000000000000000e+00
-4.762664799950424821872729808092e+03	-3.109206563621654223310286635495e-04	3.702373195490087673213686070284e-04	0.000000000000000000000000000000e+00
-4.762564799950424458074849098921e+03	-3.102906539276378545914869544475e-04	3.699248599614008000888154548136e-04	0.000000000000000000000000000000e+00
-4.762464799950424094276968389750e+03	-3.096583504762500543318337609122e-04	3.696100979319977232126492872055e-04	0.000000000000000000000000000000e+00
-4.762364799950423730479087680578e+03	-3.090237461843578048274749914270e-04	3.692930401311288104299057621915e-04	0.000000000000000000000000000000e+00
-4.762264799950423366681206971407e+03	-3.083868412694173131993746750368e-04	3.689736932553584801766644041265e-04	0.000000000000000000000000000000e+00
-4.762164799950423002883326262236e+03	-3.077476359900635440210170390429e-04	3.686520640273386272521560780291e-04	0.000000000000000000000000000000e+00
-4.762064799950422639085445553064e+03	-3.071061306461878481939564711212e-04	3.683281591956604123817842211253e-04	0.000000000000000000000000000000e+00
-4.761964799950422275287564843893e+03	-3.064623255790144534110863716592e-04	3.680019855347057807296029530164e-04	0.000000000000000000000000000000e+00
-4.761864799950421911489684134722e+03	-3.058162211711766293592562604431e-04	3.676735498444981130490571974434e-04	0.000000000000000000000000000000e+00
-4.761764799950421547691803425550e+03	-3.051678178467920397702595192158e-04	3.673428589505526057831796826747e-04	0.000000000000000000000000000000e+00
-4.761664799950421183893922716379e+03	-3.045171160715371186898658972808e-04	3.670099197037262174839189476927e-04	0.000000000000000000000000000000e+00
-4.761564799950420820096042007208e+03	-3.038641163527208504356591500795e-04	3.666747389800668020798379842518e-04	0.000000000000000000000000000000e+00
-4.761464799950420456298161298037e+03	-3.032088192393578448234625621893e-04	3.663373236806620795134870061105e-04	0.000000000000000000000000000000e+00
-4.761364799950420092500280588865e+03	-3.025512253222405992421351061950e-04	3.659976807314879016473641026863e-04	0.000000000000000000000000000000e+00
-4.761264799950419728702399879694e+03	-3.018913352340109475767382374300e-04	3.656558170832560844890068985080e-04	0.000000000000000000000000000000e+00
-4.761164799950419364904519170523e+03	-3.012291496492307501901819488666e-04	3.653117397112618609453238427420e-04	0.000000000000000000000000000000e+00
[truncated: 84,862 more rows]
