# Supplementary material for: Light-wave-controlled Haldane model in monolayer hexagonal boron nitride
Source: Nature. 2024 Apr 15;628(8009):752–7. doi: 10.1038/s41586-024-07244-z (PMC11041748; doi:10.1038/s41586-024-07244-z)
Supplement: Supplementary file 1 — This zipped file contains source data files for Supplementary Figs. 1–4 and Extended Data Figs 2–5, 7, 8, 11 and 10. [file 41586_2024_7244_MOESM1_ESM.zip › Data source/Extended data fig 3/vpot_panel_t.csv]

# vector potential of laser 2 x y z direction
-4.960964799951146233070176094770e+03	0.000000000000000000000000000000e+00	0.000000000000000000000000000000e+00	0.000000000000000000000000000000e+00
-4.960864799951145869272295385599e+03	1.765572210771061155746251836174e-07	-3.754349941032160248854129911550e-07	0.000000000000000000000000000000e+00
-4.960764799951145505474414676428e+03	3.521484996449907554577434497245e-07	-7.500200810253126445853108505979e-07	0.000000000000000000000000000000e+00
-4.960664799951145141676533967257e+03	5.267691529957278795065294361988e-07	-1.123753106979748271290362945929e-06	0.000000000000000000000000000000e+00
-4.960564799951144777878653258085e+03	7.004145013030068514997073317319e-07	-1.496631935703946325030367150988e-06	0.000000000000000000000000000000e+00
-4.960464799951144414080772548914e+03	8.730798677147388688982187522625e-07	-1.868654448483178227594591301608e-06	0.000000000000000000000000000000e+00
-4.960364799951144050282891839743e+03	1.044760578445756248592733370084e-06	-2.239818544174093289592228014917e-06	0.000000000000000000000000000000e+00
-4.960264799951143686485011130571e+03	1.215451962870546017485523342117e-06	-2.610122139227834239582964545590e-06	0.000000000000000000000000000000e+00
-4.960164799951143322687130421400e+03	1.385149353616072547410917846500e-06	-2.979563167712797422886179463108e-06	0.000000000000000000000000000000e+00
-4.960064799951142958889249712229e+03	1.553848086654660329395012674514e-06	-3.348139581337005694575007300196e-06	0.000000000000000000000000000000e+00
-4.959964799951142595091369003057e+03	1.721543501396932863848135419893e-06	-3.715849349470097606545297003189e-06	0.000000000000000000000000000000e+00
-4.959864799951142231293488293886e+03	1.888230940784836148172917691390e-06	-4.082690459164954699757855982600e-06	0.000000000000000000000000000000e+00
-4.959764799951141867495607584715e+03	2.053905751384688634151969022223e-06	-4.448660915178916291435381319408e-06	0.000000000000000000000000000000e+00
-4.959664799951141503697726875544e+03	2.218563283480308053575514107281e-06	-4.813758739994633426223860639404e-06	0.000000000000000000000000000000e+00
-4.959564799951141139899846166372e+03	2.382198891166191395186470247669e-06	-5.177981973840527686484078856433e-06	0.000000000000000000000000000000e+00
-4.959464799951140776101965457201e+03	2.544807932440742315470571036085e-06	-5.541328674710894672261751736642e-06	0.000000000000000000000000000000e+00
-4.959364799951140412304084748030e+03	2.706385769299573088345848420611e-06	-5.903796918385581423685190549655e-06	0.000000000000000000000000000000e+00
-4.959264799951140048506204038858e+03	2.866927767828821801445165345923e-06	-6.265384798449308936558067167910e-06	0.000000000000000000000000000000e+00
-4.959164799951139684708323329687e+03	3.026429298298542397232212264324e-06	-6.626090426310602501697600424935e-06	0.000000000000000000000000000000e+00
-4.959064799951139320910442620516e+03	3.184885735256126901369499310190e-06	-6.985911931220329020985216478268e-06	0.000000000000000000000000000000e+00
-4.958964799951138957112561911345e+03	3.342292457619800495919812344248e-06	-7.344847460289874334414626094736e-06	0.000000000000000000000000000000e+00
-4.958864799951138593314681202173e+03	3.498644848772119133646510760749e-06	-7.702895178508900418798063802761e-06	0.000000000000000000000000000000e+00
-4.958764799951138229516800493002e+03	3.653938296653534067916658384378e-06	-8.060053268762733280107524169722e-06	0.000000000000000000000000000000e+00
-4.958664799951137865718919783831e+03	3.808168193855988993372623657718e-06	-8.416319931849359516594366592557e-06	0.000000000000000000000000000000e+00
-4.958564799951137501921039074659e+03	3.961329937716551067921570000729e-06	-8.771693386496053575543917213420e-06	0.000000000000000000000000000000e+00
-4.958464799951137138123158365488e+03	4.113418930411096568350044072604e-06	-9.126171869375587422787074465269e-06	0.000000000000000000000000000000e+00
-4.958364799951136774325277656317e+03	4.264430579047997392971511287918e-06	-9.479753635122064976616280962407e-06	0.000000000000000000000000000000e+00
-4.958264799951136410527396947145e+03	4.414360295761861350866041980856e-06	-9.832436956346375376875230955864e-06	0.000000000000000000000000000000e+00
-4.958164799951136046729516237974e+03	4.563203497807291932877784418343e-06	-1.018422012365123967823389572462e-05	0.000000000000000000000000000000e+00
-4.958064799951135682931635528803e+03	4.710955607652702292721062088399e-06	-1.053510144564589840149391314350e-05	0.000000000000000000000000000000e+00
-4.957964799951135319133754819632e+03	4.857612053074111440394578648183e-06	-1.088507924896036709809087755785e-05	0.000000000000000000000000000000e+00
-4.957864799951134955335874110460e+03	5.003168267248996339770141655867e-06	-1.123415187825933277262699383492e-05	0.000000000000000000000000000000e+00
-4.957764799951134591537993401289e+03	5.147619688850156711675595117006e-06	-1.158231769625564711772083836827e-05	0.000000000000000000000000000000e+00
-4.957664799951134227740112692118e+03	5.290961762139595930603749862620e-06	-1.192957508372343011370138310401e-05	0.000000000000000000000000000000e+00
-4.957564799951133863942231982946e+03	5.433189937062443426035729387991e-06	-1.227592243951079585160754414908e-05	0.000000000000000000000000000000e+00
-4.957464799951133500144351273775e+03	5.574299669340858449039476096853e-06	-1.262135818055215483971410322939e-05	0.000000000000000000000000000000e+00
-4.957364799951133136346470564604e+03	5.714286420567970261284989480499e-06	-1.296588074188015377995620430740e-05	0.000000000000000000000000000000e+00
-4.957264799951132772548589855433e+03	5.853145658301823406257247822682e-06	-1.330948857663720199227559010113e-05	0.000000000000000000000000000000e+00
-4.957164799951132408750709146261e+03	5.990872856159355167721125567937e-06	-1.365218015608663361479951925403e-05	0.000000000000000000000000000000e+00
-4.957064799951132044952828437090e+03	6.127463493910347617197893060892e-06	-1.399395396962343781721658381167e-05	0.000000000000000000000000000000e+00
-4.956964799951131681154947727919e+03	6.262913057571407613528975677486e-06	-1.433480852478462140185341833210e-05	0.000000000000000000000000000000e+00
-4.956864799951131317357067018747e+03	6.397217039499951037604449227691e-06	-1.467474234725917160520030496640e-05	0.000000000000000000000000000000e+00
-4.956764799951130953559186309576e+03	6.530370938488181097860904578134e-06	-1.501375398089761909988567450958e-05	0.000000000000000000000000000000e+00
-4.956664799951130589761305600405e+03	6.662370259857095434899518920924e-06	-1.535184198772122660808792105058e-05	0.000000000000000000000000000000e+00
-4.956564799951130225963424891233e+03	6.793210515550452568522658836070e-06	-1.568900494793074552814411692925e-05	0.000000000000000000000000000000e+00
-4.956464799951129862165544182062e+03	6.922887224228762908725953728606e-06	-1.602524145991481341918909186983e-05	0.000000000000000000000000000000e+00
-4.956364799951129498367663472891e+03	7.051395911363267061196160451209e-06	-1.636055014025793305151856849022e-05	0.000000000000000000000000000000e+00
-4.956264799951129134569782763720e+03	7.178732109329910744677238909617e-06	-1.669492962374807368025782239318e-05	0.000000000000000000000000000000e+00
-4.956164799951128770771902054548e+03	7.304891357503321402402322176650e-06	-1.702837856338386743728155470201e-05	0.000000000000000000000000000000e+00
-4.956064799951128406974021345377e+03	7.429869202350751779240743688515e-06	-1.736089563038139237105550449769e-05	0.000000000000000000000000000000e+00
-4.955964799951128043176140636206e+03	7.553661197526028581042747966912e-06	-1.769247951418059634450842543263e-05	0.000000000000000000000000000000e+00
-4.955864799951127679378259927034e+03	7.676262903963477417061678220733e-06	-1.802312892245128386390327912547e-05	0.000000000000000000000000000000e+00
-4.955764799951127315580379217863e+03	7.797669889971859600837425507969e-06	-1.835284258109875393013415978416e-05	0.000000000000000000000000000000e+00
-4.955664799951126951782498508692e+03	7.917877731328251352839464605182e-06	-1.868161923426898388036349052399e-05	0.000000000000000000000000000000e+00
-4.955564799951126587984617799520e+03	8.036882011371927238274626148495e-06	-1.900945764435346086395316189677e-05	0.000000000000000000000000000000e+00
-4.955464799951126224186737090349e+03	8.154678321098216499840556636958e-06	-1.933635659199359657818562130416e-05	0.000000000000000000000000000000e+00
-4.955364799951125860388856381178e+03	8.271262259252333979490760806907e-06	-1.966231487608474220443385838131e-05	0.000000000000000000000000000000e+00
-4.955264799951125496590975672007e+03	8.386629432423211040199644006332e-06	-1.998733131377982387357102045389e-05	0.000000000000000000000000000000e+00
-4.955164799951125132793094962835e+03	8.500775455137253642894090699400e-06	-2.031140474049255800303818986219e-05	0.000000000000000000000000000000e+00
-4.955064799951124768995214253664e+03	8.613695949952105505582726496794e-06	-2.063453400990027361062463528985e-05	0.000000000000000000000000000000e+00
-4.954964799951124405197333544493e+03	8.725386547550362134574239436624e-06	-2.095671799394634499309232611441e-05	0.000000000000000000000000000000e+00
-4.954864799951124041399452835321e+03	8.835842886833283161629806756743e-06	-2.127795558284223138151292076259e-05	0.000000000000000000000000000000e+00
-4.954764799951123677601572126150e+03	8.945060615014425060018479762824e-06	-2.159824568506909308013112791524e-05	0.000000000000000000000000000000e+00
-4.954664799951123313803691416979e+03	9.053035387713268778374885170646e-06	-2.191758722737902813446769778594e-05	0.000000000000000000000000000000e+00
-4.954564799951122950005810707808e+03	9.159762869048799940711880207544e-06	-2.223597915479590581173952035243e-05	0.000000000000000000000000000000e+00
-4.954464799951122586207929998636e+03	9.265238731733036530390477947261e-06	-2.255342043061580028172861955849e-05	0.000000000000000000000000000000e+00
-4.954364799951122222410049289465e+03	9.369458657164556574089772644776e-06	-2.286991003640703127436362152025e-05	0.000000000000000000000000000000e+00
-4.954264799951121858612168580294e+03	9.472418335521922487757300046507e-06	-2.318544697200979138522296263414e-05	0.000000000000000000000000000000e+00
-4.954164799951121494814287871122e+03	9.574113465857098646295819666108e-06	-2.350003025553539391027772775811e-05	0.000000000000000000000000000000e+00
-4.954064799951121131016407161951e+03	9.674539756188806272812000242034e-06	-2.381365892336509038789728320840e-05	0.000000000000000000000000000000e+00
-4.953964799951120767218526452780e+03	9.773692923595834282151847971498e-06	-2.412633203014853577514885196731e-05	0.000000000000000000000000000000e+00
-4.953864799951120403420645743608e+03	9.871568694310304384656983012203e-06	-2.443804864880180977883272763762e-05	0.000000000000000000000000000000e+00
-4.953764799951120039622765034437e+03	9.968162803810863345087452114246e-06	-2.474880787050505532762532945323e-05	0.000000000000000000000000000000e+00
-4.953664799951119675824884325266e+03	1.006347099691583288989717853701e-05	-2.505860880469972402093473129447e-05	0.000000000000000000000000000000e+00
-4.953564799951119312027003616095e+03	1.015748902787629015780773711342e-05	-2.536745057908540483754614158762e-05	0.000000000000000000000000000000e+00
-4.953464799951118948229122906923e+03	1.025021266046912273939371168519e-05	-2.567533233961629031416595836390e-05	0.000000000000000000000000000000e+00
-4.953364799951118584431242197752e+03	1.034163766808997360238490947904e-05	-2.598225325049718871430609601347e-05	0.000000000000000000000000000000e+00
-4.953264799951118220633361488581e+03	1.043175983384615213565068531087e-05	-2.628821249417918044333046523331e-05	0.000000000000000000000000000000e+00
-4.953164799951117856835480779409e+03	1.052057495064947234835080192017e-05	-2.659320927135485433515961484208e-05	0.000000000000000000000000000000e+00
-4.953064799951117493037600070238e+03	1.060807882130901991831872094307e-05	-2.689724280095314075129248054807e-05	0.000000000000000000000000000000e+00
-4.952964799951117129239719361067e+03	1.069426725862387350066574215335e-05	-2.720031232013378214972670887661e-05	0.000000000000000000000000000000e+00
-4.952864799951116765441838651896e+03	1.077913608547571761616789415283e-05	-2.750241708428134286795567475803e-05	0.000000000000000000000000000000e+00
-4.952764799951116401643957942724e+03	1.086268113492140641174188431251e-05	-2.780355636699886654025944132673e-05	0.000000000000000000000000000000e+00
-4.952664799951116037846077233553e+03	1.094489825028543424729685074048e-05	-2.810372946010111677478567060451e-05	0.000000000000000000000000000000e+00
-4.952564799951115674048196524382e+03	1.102578328525237070720232956944e-05	-2.840293567360743158360658622286e-05	0.000000000000000000000000000000e+00
-4.952464799951115310250315815210e+03	1.110533210395916178055055606455e-05	-2.870117433573415090817051997796e-05	0.000000000000000000000000000000e+00
-4.952364799951114946452435106039e+03	1.118354058108738360757371949061e-05	-2.899844479288667145025666649349e-05	0.000000000000000000000000000000e+00
-4.952264799951114582654554396868e+03	1.126040460195540474650291451475e-05	-2.929474640965109153898336680211e-05	0.000000000000000000000000000000e+00
-4.952164799951114218856673687696e+03	1.133592006261045865493468365326e-05	-2.959007856878544603386992084548e-05	0.000000000000000000000000000000e+00
-4.952064799951113855058792978525e+03	1.141008286992065687889125191745e-05	-2.988444067121057869779697513390e-05	0.000000000000000000000000000000e+00
-4.951964799951113491260912269354e+03	1.148288894166686841067509528003e-05	-3.017783213600057072470254915242e-05	0.000000000000000000000000000000e+00
-4.951864799951113127463031560183e+03	1.155433420663454483661488486623e-05	-3.047025240037279657278126987485e-05	0.000000000000000000000000000000e+00
-4.951764799951112763665150851011e+03	1.162441460470543028833060456018e-05	-3.076170091967756305747355716207e-05	0.000000000000000000000000000000e+00
-4.951664799951112399867270141840e+03	1.169312608694919346696752121550e-05	-3.105217716738738930248517333688e-05	0.000000000000000000000000000000e+00
-4.951564799951112036069389432669e+03	1.176046461571496649380595689305e-05	-3.134168063508583945741062248835e-05	0.000000000000000000000000000000e+00
-4.951464799951111672271508723497e+03	1.182642616472276178812665647921e-05	-3.163021083245597933272796886683e-05	0.000000000000000000000000000000e+00
-4.951364799951111308473628014326e+03	1.189100671915480593584732438295e-05	-3.191776728726843662337434026632e-05	0.000000000000000000000000000000e+00
-4.951264799951110944675747305155e+03	1.195420227574676005574422915645e-05	-3.220434954536904778024317130836e-05	0.000000000000000000000000000000e+00
-4.951164799951110580877866595984e+03	1.201600884287887579116981678906e-05	-3.248995717066615251597538893691e-05	0.000000000000000000000000000000e+00
-4.951064799951110217079985886812e+03	1.207642244066698020111497863249e-05	-3.277458974511742752482729157393e-05	0.000000000000000000000000000000e+00
-4.950964799951109853282105177641e+03	1.213543910105340305303090603362e-05	-3.305824686871636106056879245152e-05	0.000000000000000000000000000000e+00
-4.950864799951109489484224468470e+03	1.219305486789777028444527878781e-05	-3.334092815947831416230340284557e-05	0.000000000000000000000000000000e+00
-4.950764799951109125686343759298e+03	1.224926579706769243249299405907e-05	-3.362263325342620918579142341720e-05	0.000000000000000000000000000000e+00
-4.950664799951108761888463050127e+03	1.230406795652936158388859183566e-05	-3.390336180457579143016771938690e-05	0.000000000000000000000000000000e+00
-4.950564799951108398090582340956e+03	1.235745742643798569457280756012e-05	-3.418311348492051807016270381645e-05	0.000000000000000000000000000000e+00
-4.950464799951108034292701631784e+03	1.240943029922814159419618834646e-05	-3.446188798441602695998148275791e-05	0.000000000000000000000000000000e+00
-4.950364799951107670494820922613e+03	1.245998267970398907719935949201e-05	-3.473968501096422596642263047606e-05	0.000000000000000000000000000000e+00
-4.950264799951107306696940213442e+03	1.250911068512939859653267105077e-05	-3.501650429039698927870943867546e-05	0.000000000000000000000000000000e+00
-4.950164799951106942899059504271e+03	1.255681044531790446858871002078e-05	-3.529234556645944714250648366338e-05	0.000000000000000000000000000000e+00
-4.950064799951106579101178795099e+03	1.260307810272256490451061455849e-05	-3.556720860079288257064866751733e-05	0.000000000000000000000000000000e+00
-4.949964799951106215303298085928e+03	1.264790981252569159842651103087e-05	-3.584109317291723503058273325728e-05	0.000000000000000000000000000000e+00
-4.949864799951105851505417376757e+03	1.269130174272843701414881234513e-05	-3.611399908021320433225767598806e-05	0.000000000000000000000000000000e+00
-4.949764799951105487707536667585e+03	1.273325007424028680418342379665e-05	-3.638592613790398182151836214970e-05	0.000000000000000000000000000000e+00
-4.949664799951105123909655958414e+03	1.277375100096836757555644747963e-05	-3.665687417903656144515731063471e-05	0.000000000000000000000000000000e+00
-4.949564799951104760111775249243e+03	1.281280072990665470575311069013e-05	-3.692684305446265101641536987565e-05	0.000000000000000000000000000000e+00
-4.949464799951104396313894540071e+03	1.285039548122503108085797757232e-05	-3.719583263281921078598560304052e-05	0.000000000000000000000000000000e+00
-4.949364799951104032516013830900e+03	1.288653148835821369655538909393e-05	-3.746384280050861931852038133606e-05	0.000000000000000000000000000000e+00
-4.949264799951103668718133121729e+03	1.292120499809454642792423684217e-05	-3.773087346167837858321517097160e-05	0.000000000000000000000000000000e+00
-4.949164799951103304920252412558e+03	1.295441227066462678077507497676e-05	-3.799692453820049378374057447161e-05	0.000000000000000000000000000000e+00
-4.949064799951102941122371703386e+03	1.298614957982980558804514403803e-05	-3.826199596965042628356895582087e-05	0.000000000000000000000000000000e+00
-4.948964799951102577324490994215e+03	1.301641321297053254619699447225e-05	-3.852608771328566028427711764870e-05	0.000000000000000000000000000000e+00
-4.948864799951102213526610285044e+03	1.304519947117458147293860004634e-05	-3.878919974402388325682503045222e-05	0.000000000000000000000000000000e+00
-4.948764799951101849728729575872e+03	1.307250466932507566516791924771e-05	-3.905133205442077334954703582426e-05	0.000000000000000000000000000000e+00
-4.948664799951101485930848866701e+03	1.309832513618840314263431362507e-05	-3.931248465464740054911910172031e-05	0.000000000000000000000000000000e+00
-4.948564799951101122132968157530e+03	1.312265721450195232061514821753e-05	-3.957265757246720093692066155810e-05	0.000000000000000000000000000000e+00
-4.948464799951100758335087448359e+03	1.314549726106171046325493678708e-05	-3.983185085321264601353544176909e-05	0.000000000000000000000000000000e+00
-4.948364799951100394537206739187e+03	1.316684164680970628284219225979e-05	-4.009006455976141735601109283849e-05	0.000000000000000000000000000000e+00
-4.948264799951100030739326030016e+03	1.318668675692126449777198671232e-05	-4.034729877251226956699423076280e-05	0.000000000000000000000000000000e+00
-4.948164799951099666941445320845e+03	1.320502899089212994743463419622e-05	-4.060355358936047309552364037444e-05	0.000000000000000000000000000000e+00
-4.948064799951099303143564611673e+03	1.322186476262540366579008310755e-05	-4.085882912567286403453595267088e-05	0.000000000000000000000000000000e+00
-4.947964799951098939345683902502e+03	1.323719050051835528813200942855e-05	-4.111312551426254155266526435497e-05	0.000000000000000000000000000000e+00
-4.947864799951098575547803193331e+03	1.325100264754901353521972934280e-05	-4.136644290536312486891018513901e-05	0.000000000000000000000000000000e+00
-4.947764799951098211749922484159e+03	1.326329766136262117213855116216e-05	-4.161878146660265108533124922552e-05	0.000000000000000000000000000000e+00
-4.947664799951097847952041774988e+03	1.327407201435791378430709835934e-05	-4.187014138297711387777869096460e-05	0.000000000000000000000000000000e+00
-4.947564799951097484154161065817e+03	1.328332219377321559436802567156e-05	-4.212052285682354817696049220643e-05	0.000000000000000000000000000000e+00
-4.947464799951097120356280356646e+03	1.329104470177239467160949099034e-05	-4.236992610779280991764941810551e-05	0.000000000000000000000000000000e+00
-4.947364799951096756558399647474e+03	1.329723605553059113655676309884e-05	-4.261835137282190855449390265441e-05	0.000000000000000000000000000000e+00
-4.947264799951096392760518938303e+03	1.330189278731980306402869068672e-05	-4.286579890610597365959572035976e-05	0.000000000000000000000000000000e+00
-4.947164799951096028962638229132e+03	1.330501144459427079235272484148e-05	-4.311226897906985560185444406045e-05	0.000000000000000000000000000000e+00
-4.947064799951095665164757519960e+03	1.330658859007570368445175224004e-05	-4.335776188033930609797006461292e-05	0.000000000000000000000000000000e+00
-4.946964799951095301366876810789e+03	1.330662080183830868322127083392e-05	-4.360227791571183350279386492510e-05	0.000000000000000000000000000000e+00
-4.946864799951094937568996101618e+03	1.330510467339362404932869704544e-05	-4.384581740812710409001956568531e-05	0.000000000000000000000000000000e+00
-4.946764799951094573771115392447e+03	1.330203681377517691615964406937e-05	-4.408838069763701807222272543996e-05	0.000000000000000000000000000000e+00
-4.946664799951094209973234683275e+03	1.329741384762294263905454266839e-05	-4.432996814137536549255830253813e-05	0.000000000000000000000000000000e+00
-4.946564799951093846175353974104e+03	1.329123241526764829048296717717e-05	-4.457058011352715007954289339054e-05	0.000000000000000000000000000000e+00
-4.946464799951093482377473264933e+03	1.328348917281482204533378521649e-05	-4.481021700529747942096797652667e-05	0.000000000000000000000000000000e+00
-4.946364799951093118579592555761e+03	1.327418079222869010027480163316e-05	-4.504887922488010954837067689738e-05	0.000000000000000000000000000000e+00
-4.946264799951092754781711846590e+03	1.326330396141586522300737788216e-05	-4.528656719742557616942627007894e-05	0.000000000000000000000000000000e+00
-4.946164799951092390983831137419e+03	1.325085538430883878987728841103e-05	-4.552328136500900741595251886018e-05	0.000000000000000000000000000000e+00
-4.946064799951092027185950428247e+03	1.323683178094927800590770855527e-05	-4.575902218659750968730859366218e-05	0.000000000000000000000000000000e+00
-4.945964799951091663388069719076e+03	1.322122988757109950813412729831e-05	-4.599379013801717402303362303151e-05	0.000000000000000000000000000000e+00
-4.945864799951091299590189009905e+03	1.320404645668335831575675859417e-05	-4.622758571191973688604276437886e-05	0.000000000000000000000000000000e+00
-4.945764799951090935792308300734e+03	1.318527825715291485766077206332e-05	-4.646040941774884114627217068794e-05	0.000000000000000000000000000000e+00
-4.945664799951090571994427591562e+03	1.316492207428693089928117831988e-05	-4.669226178170595147488147746984e-05	0.000000000000000000000000000000e+00
-4.945564799951090208196546882391e+03	1.314297470991510288925406546579e-05	-4.692314334671584283385087355001e-05	0.000000000000000000000000000000e+00
-4.945464799951089844398666173220e+03	1.311943298247171404101712316459e-05	-4.715305467239177725745358227272e-05	0.000000000000000000000000000000e+00
-4.945364799951089480600785464048e+03	1.309429372707747465617335314025e-05	-4.738199633500024017659577046935e-05	0.000000000000000000000000000000e+00
-4.945264799951089116802904754877e+03	1.306755379562112189049775945460e-05	-4.760996892742537181129544587854e-05	0.000000000000000000000000000000e+00
-4.945164799951088753005024045706e+03	1.303921005684085858368406046770e-05	-4.783697305913299876361025053662e-05	0.000000000000000000000000000000e+00
-4.945064799951088389207143336535e+03	1.300925939640550240382343982759e-05	-4.806300935613425903475057210379e-05	0.000000000000000000000000000000e+00
-4.944964799951088025409262627363e+03	1.297769871699545372683258503965e-05	-4.828807846094890855780448757351e-05	0.000000000000000000000000000000e+00
-4.944864799951087661611381918192e+03	1.294452493838343651105186188355e-05	-4.851218103256824825970233705519e-05	0.000000000000000000000000000000e+00
-4.944764799951087297813501209021e+03	1.290973499751501724921130820345e-05	-4.873531774641765132363019352724e-05	0.000000000000000000000000000000e+00
-4.944664799951086934015620499849e+03	1.287332584858889352743497452858e-05	-4.895748929431875163826443086990e-05	0.000000000000000000000000000000e+00
-4.944564799951086570217739790678e+03	1.283529446313694541502003348965e-05	-4.917869638445126632877307804037e-05	0.000000000000000000000000000000e+00
-4.944464799951086206419859081507e+03	1.279563783010407170784728664303e-05	-4.939893974131441848826606921818e-05	0.000000000000000000000000000000e+00
-4.944364799951085842621978372335e+03	1.275435295592777714410517853061e-05	-4.961822010568802787233017026480e-05	0.000000000000000000000000000000e+00
-4.944264799951085478824097663164e+03	1.271143686461756649650183675915e-05	-4.983653823459324245159426935992e-05	0.000000000000000000000000000000e+00
-4.944164799951085115026216953993e+03	1.266688659783404728514325660038e-05	-5.005389490125284983595282950475e-05	0.000000000000000000000000000000e+00
-4.944064799951084751228336244822e+03	1.262069921496782920250414455898e-05	-5.027029089505129054319190751166e-05	0.000000000000000000000000000000e+00
-4.943964799951084387430455535650e+03	1.257287179321817451071226917625e-05	-5.048572702149427146806406896395e-05	0.000000000000000000000000000000e+00
-4.943864799951084023632574826479e+03	1.252340142767142312806884218990e-05	-5.070020410216802698565724538682e-05	0.000000000000000000000000000000e+00
-4.943764799951083659834694117308e+03	1.247228523137916529975061791236e-05	-5.091372297469822091279395559482e-05	0.000000000000000000000000000000e+00
-4.943664799951083296036813408136e+03	1.241952033543615338236423828455e-05	-5.112628449270847577493373514734e-05	0.000000000000000000000000000000e+00
-4.943564799951082932238932698965e+03	1.236510388905799001180250279441e-05	-5.133788952577856325989666408383e-05	0.000000000000000000000000000000e+00
-4.943464799951082568441051989794e+03	1.230903305965855538495288407086e-05	-5.154853895940220164829936866369e-05	0.000000000000000000000000000000e+00
-4.943364799951082204643171280622e+03	1.225130503292721770097154637691e-05	-5.175823369494455508839358959250e-05	0.000000000000000000000000000000e+00
-4.943264799951081840845290571451e+03	1.219191701290573358849866902887e-05	-5.196697464959929919003575604641e-05	0.000000000000000000000000000000e+00
-4.943164799951081477047409862280e+03	1.213086622206494693903232329202e-05	-5.217476275634538846305912618284e-05	0.000000000000000000000000000000e+00
-4.943064799951081113249529153109e+03	1.206814990138120313723207183143e-05	-5.238159896390344428488555772461e-05	0.000000000000000000000000000000e+00
-4.942964799951080749451648443937e+03	1.200376531041251595760196990703e-05	-5.258748423669177694990406468634e-05	0.000000000000000000000000000000e+00
-4.942864799951080385653767734766e+03	1.193770972737450406821191339901e-05	-5.279241955478210956325194058714e-05	0.000000000000000000000000000000e+00
-4.942764799951080021855887025595e+03	1.186998044921601582629439725070e-05	-5.299640591385486825372688746150e-05	0.000000000000000000000000000000e+00
-4.942664799951079658058006316423e+03	1.180057479169452198681372623312e-05	-5.319944432515417423110171135647e-05	0.000000000000000000000000000000e+00
-4.942564799951079294260125607252e+03	1.172949008945124244268978785932e-05	-5.340153581544246992520580397112e-05	0.000000000000000000000000000000e+00
-4.942464799951078930462244898081e+03	1.165672369608601038480817646548e-05	-5.360268142695479953556414454141e-05	0.000000000000000000000000000000e+00
-4.942364799951078566664364188910e+03	1.158227298423187557588256296759e-05	-5.380288221735273721533024393615e-05	0.000000000000000000000000000000e+00
-4.942264799951078202866483479738e+03	1.150613534562940946871963110443e-05	-5.400213925967795611324945292964e-05	0.000000000000000000000000000000e+00
-4.942164799951077839068602770567e+03	1.142830819120076976712699345917e-05	-5.420045364230547215497052482291e-05	0.000000000000000000000000000000e+00
-4.942064799951077475270722061396e+03	1.134878895112347021935546298455e-05	-5.439782646889651512986038617292e-05	0.000000000000000000000000000000e+00
-4.941964799951077111472841352224e+03	1.126757507490392510077735488405e-05	-5.459425885835109484595789597350e-05	0.000000000000000000000000000000e+00
-4.941864799951076747674960643053e+03	1.118466403145064810712230873868e-05	-5.478975194476016070911292277223e-05	0.000000000000000000000000000000e+00
-4.941764799951076383877079933882e+03	1.110005330914722085475145746392e-05	-5.498430687735747669905514434241e-05	0.000000000000000000000000000000e+00
-4.941664799951076020079199224710e+03	1.101374041592496491940005726162e-05	-5.517792482047111009843889939397e-05	0.000000000000000000000000000000e+00
-4.941564799951075656281318515539e+03	1.092572287933534621250878521304e-05	-5.537060695347462884255418380519e-05	0.000000000000000000000000000000e+00
-4.941464799951075292483437806368e+03	1.083599824662209475448475942683e-05	-5.556235447073790584575012085899e-05	0.000000000000000000000000000000e+00
-4.941364799951074928685557097197e+03	1.074456408479302290423333665625e-05	-5.575316858157759806720668582791e-05	0.000000000000000000000000000000e+00
-4.941264799951074564887676388025e+03	1.065141798069157762034447206601e-05	-5.594305051020731386858184097655e-05	0.000000000000000000000000000000e+00
-4.941164799951074201089795678854e+03	1.055655754106808609635217294231e-05	-5.613200149568739412463472260306e-05	0.000000000000000000000000000000e+00
-4.941064799951073837291914969683e+03	1.045998039265075745050514316459e-05	-5.632002279187442228330570670458e-05	0.000000000000000000000000000000e+00
-4.940964799951073473494034260511e+03	1.036168418221633035576547537948e-05	-5.650711566737034140250894864721e-05	0.000000000000000000000000000000e+00
-4.940864799951073109696153551340e+03	1.026166657666047164212085041068e-05	-5.669328140547125270253675521914e-05	0.000000000000000000000000000000e+00
-4.940764799951072745898272842169e+03	1.015992526306786319077214708617e-05	-5.687852130411588208154863299804e-05	0.000000000000000000000000000000e+00
-4.940664799951072382100392132998e+03	1.005645794878199575492130207754e-05	-5.706283667583372137040859106705e-05	0.000000000000000000000000000000e+00
-4.940564799951072018302511423826e+03	9.951262361474695118147837380462e-06	-5.724622884769285110313427611395e-05	0.000000000000000000000000000000e+00
-4.940464799951071654504630714655e+03	9.844336249215295887079330006131e-06	-5.742869916124738381658573760369e-05	0.000000000000000000000000000000e+00
-4.940364799951071290706750005484e+03	9.735677380539547621650549313888e-06	-5.761024897248462952334749354044e-05	0.000000000000000000000000000000e+00
-4.940264799951070926908869296312e+03	9.625283544518214339435688287061e-06	-5.779087965177189526637738237191e-05	0.000000000000000000000000000000e+00
-4.940164799951070563110988587141e+03	9.513152550825372476251372277911e-06	-5.797059258380299329432155941433e-05	0.000000000000000000000000000000e+00
-4.940064799951070199313107877970e+03	9.399282229806407303030445221648e-06	-5.814938916754439009485985745407e-05	0.000000000000000000000000000000e+00
-4.939964799951069835515227168798e+03	9.283670432545680693912221181918e-06	-5.832727081618104371992655776680e-05	0.000000000000000000000000000000e+00
-4.939864799951069471717346459627e+03	9.166315030933910903130669434180e-06	-5.850423895706193617907014958845e-05	0.000000000000000000000000000000e+00
-4.939764799951069107919465750456e+03	9.047213917735227081250853897743e-06	-5.868029503164522636205271965970e-05	0.000000000000000000000000000000e+00
-4.939664799951068744121585041285e+03	8.926365006653952740862251191700e-06	-5.885544049544317256848768860067e-05	0.000000000000000000000000000000e+00
-4.939564799951068380323704332113e+03	8.803766232401009751511698764315e-06	-5.902967681796663490913570915275e-05	0.000000000000000000000000000000e+00
-4.939464799951068016525823622942e+03	8.679415550760056366290905172090e-06	-5.920300548266932020918459911307e-05	0.000000000000000000000000000000e+00
-4.939364799951067652727942913771e+03	8.553310938653286435245058638710e-06	-5.937542798689170842714110665206e-05	0.000000000000000000000000000000e+00
-4.939264799951067288930062204599e+03	8.425450394206928769118107591662e-06	-5.954694584180461993175303980763e-05	0.000000000000000000000000000000e+00
-4.939164799951066925132181495428e+03	8.295831936816417854314506530322e-06	-5.971756057235251172838827460332e-05	0.000000000000000000000000000000e+00
-4.939064799951066561334300786257e+03	8.164453607211229142813849191107e-06	-5.988727371719643487223486144622e-05	0.000000000000000000000000000000e+00
-4.938964799951066197536420077085e+03	8.031313467519412798356279181711e-06	-6.005608682865668694964011997683e-05	0.000000000000000000000000000000e+00
-4.938864799951065833738539367914e+03	7.896409601331778465053631843595e-06	-6.022400147265514607506156630201e-05	0.000000000000000000000000000000e+00
-4.938764799951065469940658658743e+03	7.759740113765803903259771212575e-06	-6.039101922865729317989325064531e-05	0.000000000000000000000000000000e+00
-4.938664799951065106142777949572e+03	7.621303131529152296219295492641e-06	-6.055714168961394292195823951808e-05	0.000000000000000000000000000000e+00
-4.938564799951064742344897240400e+03	7.481096802982897330349439796171e-06	-6.072237046190262900555861813601e-05	0.000000000000000000000000000000e+00
-4.938464799951064378547016531229e+03	7.339119298204412003441918926905e-06	-6.088670716526872522724594949395e-05	0.000000000000000000000000000000e+00
-4.938364799951064014749135822058e+03	7.195368809049914384521132171280e-06	-6.105015343276621415588567565180e-05	0.000000000000000000000000000000e+00
-4.938264799951063650951255112886e+03	7.049843549216716912170829084650e-06	-6.121271091069819831470555371311e-05	0.000000000000000000000000000000e+00
-4.938164799951063287153374403715e+03	6.902541754305086057705038299348e-06	-6.137438125855707255016519008350e-05	0.000000000000000000000000000000e+00
-4.938064799951062923355493694544e+03	6.753461681879798750543879293229e-06	-6.153516614896440502149171924984e-05	0.000000000000000000000000000000e+00
-4.937964799951062559557612985373e+03	6.602601611531348131949210877867e-06	-6.169506726761053358714520511441e-05	0.000000000000000000000000000000e+00
-4.937864799951062195759732276201e+03	6.449959844936826589207375798329e-06	-6.185408631319380982557798454025e-05	0.000000000000000000000000000000e+00
-4.937764799951061831961851567030e+03	6.295534705920458118171782052608e-06	-6.201222499735961266303235772668e-05	0.000000000000000000000000000000e+00
-4.937664799951061468163970857859e+03	6.139324540513770696802901133404e-06	-6.216948504463902318815937686480e-05	0.000000000000000000000000000000e+00
-4.937564799951061104366090148687e+03	5.981327717015449327287151398691e-06	-6.232586819238718775851304521041e-05	0.000000000000000000000000000000e+00
-4.937464799951060740568209439516e+03	5.821542626050818924757831313022e-06	-6.248137619072145071408286298720e-05	0.000000000000000000000000000000e+00
-4.937364799951060376770328730345e+03	5.659967680631030744484513683723e-06	-6.263601080245912117259315943230e-05	0.000000000000000000000000000000e+00
-4.937264799951060012972448021173e+03	5.496601316211828680720601764120e-06	-6.278977380305499587931361560322e-05	0.000000000000000000000000000000e+00
-4.937164799951059649174567312002e+03	5.331441990752012327755768317239e-06	-6.294266698053857034874519760237e-05	0.000000000000000000000000000000e+00
-4.937064799951059285376686602831e+03	5.164488184771531581636339058861e-06	-6.309469213545093829818150021893e-05	0.000000000000000000000000000000e+00
-4.936964799951058921578805893660e+03	4.995738401409244969805616143343e-06	-6.324585108078144713578128133236e-05	0.000000000000000000000000000000e+00
-4.936864799951058557780925184488e+03	4.825191166480312909543935045997e-06	-6.339614564190406884557071887087e-05	0.000000000000000000000000000000e+00
-4.936764799951058193983044475317e+03	4.652845028533220813010771316209e-06	-6.354557765651341850673960998108e-05	0.000000000000000000000000000000e+00
-4.936664799951057830185163766146e+03	4.478698558906465920206787373337e-06	-6.369414897456056952503022916545e-05	0.000000000000000000000000000000e+00
-4.936564799951057466387283056974e+03	4.302750351784864661175509376045e-06	-6.384186145818853005094728469970e-05	0.000000000000000000000000000000e+00
-4.936464799951057102589402347803e+03	4.124999024255546616014520000526e-06	-6.398871698166744834742475367406e-05	0.000000000000000000000000000000e+00
-4.936364799951056738791521638632e+03	3.945443216363519876215340542736e-06	-6.413471743132956065947675172723e-05	0.000000000000000000000000000000e+00
-4.936264799951056374993640929461e+03	3.764081591166918768648092658013e-06	-6.427986470550385448077812533541e-05	0.000000000000000000000000000000e+00
-4.936164799951056011195760220289e+03	3.580912834791872108785790174146e-06	-6.442416071445040655959329845004e-05	0.000000000000000000000000000000e+00
-4.936064799951055647397879511118e+03	3.395935656486998335915365385129e-06	-6.456760738029451761679777810343e-05	0.000000000000000000000000000000e+00
-4.935964799951055283599998801947e+03	3.209148788677578352312265083657e-06	-6.471020663696052180324791436306e-05	0.000000000000000000000000000000e+00
-4.935864799951054919802118092775e+03	3.020550987019288752315421611727e-06	-6.485196043010533865913469497855e-05	0.000000000000000000000000000000e+00
-4.935764799951054556004237383604e+03	2.830141030451613178882267277126e-06	-6.499287071705175402279441865261e-05	0.000000000000000000000000000000e+00
-4.935664799951054192206356674433e+03	2.637917721250864468504485418898e-06	-6.513293946672141633644909086698e-05	0.000000000000000000000000000000e+00
-4.935564799951053828408475965261e+03	2.443879885082851042285914666685e-06	-6.527216865956761611151232260752e-05	0.000000000000000000000000000000e+00
-4.935464799951053464610595256090e+03	2.248026371055157473512978866248e-06	-6.541056028750768592313485916279e-05	0.000000000000000000000000000000e+00
-4.935364799951053100812714546919e+03	2.050356051769038384684695416893e-06	-6.554811635385527843200570430326e-05	0.000000000000000000000000000000e+00
-4.935264799951052737014833837748e+03	1.850867823370953202573047785551e-06	-6.568483887325225138286571846535e-05	0.000000000000000000000000000000e+00
-4.935164799951052373216953128576e+03	1.649560605603705348896990262597e-06	-6.582072987160036286764103197200e-05	0.000000000000000000000000000000e+00
-4.935064799951052009419072419405e+03	1.446433341857246852982287269040e-06	-6.595579138599270909056049294605e-05	0.000000000000000000000000000000e+00
-4.934964799951051645621191710234e+03	1.241484999219033825201071070954e-06	-6.609002546464482332009421350349e-05	0.000000000000000000000000000000e+00
-4.934864799951051281823311001062e+03	1.034714568524047564155470858849e-06	-6.622343416682561221056624312098e-05	0.000000000000000000000000000000e+00
-4.934764799951050918025430291891e+03	8.261210644044109938706910850614e-07	-6.635601956278798041564265242087e-05	0.000000000000000000000000000000e+00
-4.934664799951050554227549582720e+03	6.157035253386423591284281470193e-07	-6.648778373369919770380365164897e-05	0.000000000000000000000000000000e+00
-4.934564799951050190429668873549e+03	4.034610137005066330899004812399e-07	-6.661872877157103568085405598254e-05	0.000000000000000000000000000000e+00
-4.934464799951049826631788164377e+03	1.893926158074717575792049245251e-07	-6.674885677918964701441778553104e-05	0.000000000000000000000000000000e+00
-4.934364799951049462833907455206e+03	-2.650255803120847287460885941673e-08	-6.687816987004517360788924396076e-05	0.000000000000000000000000000000e+00
-4.934264799951049099036026746035e+03	-2.442253734668175998843335852695e-07	-6.700667016826109727636873181211e-05	0.000000000000000000000000000000e+00
-4.934164799951048735238146036863e+03	-4.637766720638461529966061619445e-07	-6.713435980852340068721767485371e-05	0.000000000000000000000000000000e+00
-4.934064799951048371440265327692e+03	-6.851572712531217433000810257404e-07	-6.726124093600940303996210678505e-05	0.000000000000000000000000000000e+00
-4.933964799951048007642384618521e+03	-9.083679642852867317095533553073e-07	-6.738731570631640601081596697597e-05	0.000000000000000000000000000000e+00
-4.933864799951047643844503909349e+03	-1.133409520184684140660879257678e-06	-6.751258628539008219918843289875e-05	0.000000000000000000000000000000e+00
-4.933764799951047280046623200178e+03	-1.360282683703648368145344704772e-06	-6.763705484945259252364813118419e-05	0.000000000000000000000000000000e+00
-4.933664799951046916248742491007e+03	-1.588988175277149749757749953860e-06	-6.776072358493050032998000764550e-05	0.000000000000000000000000000000e+00
-4.933564799951046552450861781836e+03	-1.819526690977906471173141528253e-06	-6.788359468838244155375338806380e-05	0.000000000000000000000000000000e+00
-4.933464799951046188652981072664e+03	-2.051898902471849269846075614065e-06	-6.800567036642651027981976152859e-05	0.000000000000000000000000000000e+00
-4.933364799951045824855100363493e+03	-2.286105456974005629777009149239e-06	-6.812695283566748167148469095267e-05	0.000000000000000000000000000000e+00
-4.933264799951045461057219654322e+03	-2.522146977204768105720270737757e-06	-6.824744432262373674408229007327e-05	0.000000000000000000000000000000e+00
-4.933164799951045097259338945150e+03	-2.760024061346578964085607052481e-06	-6.836714706365399740316951548991e-05	0.000000000000000000000000000000e+00
-4.933064799951044733461458235979e+03	-2.999737283001030081742120658728e-06	-6.848606330488379043217733732618e-05	0.000000000000000000000000000000e+00
-4.932964799951044369663577526808e+03	-3.241287191146351632944997561703e-06	-6.860419530213172174468172492823e-05	0.000000000000000000000000000000e+00
-4.932864799951044005865696817636e+03	-3.484674310095325139768809158403e-06	-6.872154532083546603360435511831e-05	0.000000000000000000000000000000e+00
-4.932764799951043642067816108465e+03	-3.729899139453559899675186284362e-06	-6.883811563597760734261460369154e-05	0.000000000000000000000000000000e+00
-4.932664799951043278269935399294e+03	-3.976962154078245445596850177195e-06	-6.895390853201120858698841553647e-05	0.000000000000000000000000000000e+00
-4.932564799951042914472054690123e+03	-4.225863804037272041837225433625e-06	-6.906892630278511002392405337957e-05	0.000000000000000000000000000000e+00
-4.932464799951042550674173980951e+03	-4.476604514568775543476627370998e-06	-6.918317125146910575011344191054e-05	0.000000000000000000000000000000e+00
-4.932364799951042186876293271780e+03	-4.729184686041082902362500672844e-06	-6.929664569047884914877039053138e-05	0.000000000000000000000000000000e+00
-4.932264799951041823078412562609e+03	-4.983604693913079495507390676012e-06	-6.940935194140050083864285079827e-05	0.000000000000000000000000000000e+00
-4.932164799951041459280531853437e+03	-5.239864888695006746224119842381e-06	-6.952129233491524109775361317531e-05	0.000000000000000000000000000000e+00
-4.932064799951041095482651144266e+03	-5.497965595909654462614384734520e-06	-6.963246921072349768407072634346e-05	0.000000000000000000000000000000e+00
-4.931964799951040731684770435095e+03	-5.757907116053990245058136210332e-06	-6.974288491746898392079773154606e-05	0.000000000000000000000000000000e+00
-4.931864799951040367886889725924e+03	-6.019689724561161588199751509842e-06	-6.985254181266253349375655590237e-05	0.000000000000000000000000000000e+00
-4.931764799951040004089009016752e+03	-6.283313671762985873911824818983e-06	-6.996144226260571840833590862019e-05	0.000000000000000000000000000000e+00
-4.931664799951039640291128307581e+03	-6.548779182852815599854591488427e-06	-7.006958864231425010600518010762e-05	0.000000000000000000000000000000e+00
-4.931564799951039276493247598410e+03	-6.816086457848836441871399199899e-06	-7.017698333544117729292100005267e-05	0.000000000000000000000000000000e+00
-4.931464799951038912695366889238e+03	-7.085235671557800691319067842855e-06	-7.028362873419988048062645447089e-05	0.000000000000000000000000000000e+00
-4.931364799951038548897486180067e+03	-7.356226973539135927993883046216e-06	-7.038952723928687679137011778963e-05	0.000000000000000000000000000000e+00
-4.931264799951038185099605470896e+03	-7.629060488069550054364680730101e-06	-7.049468125980436726540911962502e-05	0.000000000000000000000000000000e+00
-4.931164799951037821301724761724e+03	-7.903736314108018341665143347008e-06	-7.059909321318266219556780693978e-05	0.000000000000000000000000000000e+00
-4.931064799951037457503844052553e+03	-8.180254525261215168283404630678e-06	-7.070276552510234896378044089360e-05	0.000000000000000000000000000000e+00
-4.930964799951037093705963343382e+03	-8.458615169749332852208549560213e-06	-7.080570062941628369478086479916e-05	0.000000000000000000000000000000e+00
-4.930864799951036729908082634211e+03	-8.738818270372394303685363581291e-06	-7.090790096807136606935767497717e-05	0.000000000000000000000000000000e+00
-4.930764799951036366110201925039e+03	-9.020863824476953618958924296933e-06	-7.100936899103017861233783092345e-05	0.000000000000000000000000000000e+00
-4.930664799951036002312321215868e+03	-9.304751803923239672250607157356e-06	-7.111010715619235493002714409982e-05	0.000000000000000000000000000000e+00
-4.930564799951035638514440506697e+03	-9.590482155052736776734874368788e-06	-7.121011792931579886985204996819e-05	0.000000000000000000000000000000e+00
-4.930464799951035274716559797525e+03	-9.878054798656161756935378814859e-06	-7.130940378393772749714835113011e-05	0.000000000000000000000000000000e+00
-4.930364799951034910918679088354e+03	-1.016746962994193907649405350657e-05	-7.140796720129552433656977550314e-05	0.000000000000000000000000000000e+00
-4.930264799951034547120798379183e+03	-1.045872651850506390703004350184e-05	-7.150581067024733511548056918983e-05	0.000000000000000000000000000000e+00
-4.930164799951034183322917670012e+03	-1.075182530829642259479015514723e-05	-7.160293668719260929723946507153e-05	0.000000000000000000000000000000e+00
-4.930064799951033819525036960840e+03	-1.104676581759252986750935443538e-05	-7.169934775599232990635906181964e-05	0.000000000000000000000000000000e+00
-4.929964799951033455727156251669e+03	-1.134354783896571835686509915897e-05	-7.179504638788914848597511042527e-05	0.000000000000000000000000000000e+00
-4.929864799951033091929275542498e+03	-1.164217113925477366026192682646e-05	-7.189003510142730321488130362795e-05	0.000000000000000000000000000000e+00
-4.929764799951032728131394833326e+03	-1.194263545953599969535324776260e-05	-7.198431642237240149929250465632e-05	0.000000000000000000000000000000e+00
-4.929664799951032364333514124155e+03	-1.224494051509473298202518298794e-05	-7.207789288363094506659201066157e-05	0.000000000000000000000000000000e+00
-4.929564799951032000535633414984e+03	-1.254908599539726519426097867127e-05	-7.217076702516977374391587973790e-05	0.000000000000000000000000000000e+00
-4.929464799951031636737752705812e+03	-1.285507156406326037924661709333e-05	-7.226294139393526529124844870466e-05	0.000000000000000000000000000000e+00
-4.929364799951031272939871996641e+03	-1.316289685883858552855468770915e-05	-7.235441854377244036682775840674e-05	0.000000000000000000000000000000e+00
-4.929264799951030909141991287470e+03	-1.347256149156859177085619749814e-05	-7.244520103534382354706216977647e-05	0.000000000000000000000000000000e+00
-4.929164799951030545344110578299e+03	-1.378406504817184618616032060201e-05	-7.253529143604818237370257527630e-05	0.000000000000000000000000000000e+00
-4.929064799951030181546229869127e+03	-1.409740708861427527806651355258e-05	-7.262469231993907666563442537822e-05	0.000000000000000000000000000000e+00
-4.928964799951029817748349159956e+03	-1.441258714688381497171908857124e-05	-7.271340626764328585792535042387e-05	0.000000000000000000000000000000e+00
-4.928864799951029453950468450785e+03	-1.472960473096546888164236344121e-05	-7.280143586627901950043828538384e-05	0.000000000000000000000000000000e+00
-4.928764799951029090152587741613e+03	-1.504845932281683752989448477067e-05	-7.288878370937401933622734606644e-05	0.000000000000000000000000000000e+00
-4.928664799951028726354707032442e+03	-1.536915037834404228157467175997e-05	-7.297545239678348519708067643208e-05	0.000000000000000000000000000000e+00
-4.928564799951028362556826323271e+03	-1.569167732737818799328491370382e-05	-7.306144453460781116368311094433e-05	0.000000000000000000000000000000e+00
-4.928464799951027998758945614100e+03	-1.601603957365220682641793192857e-05	-7.314676273511024041061590050816e-05	0.000000000000000000000000000000e+00
-4.928364799951027634961064904928e+03	-1.634223649477819503362044373240e-05	-7.323140961663431676344909737608e-05	0.000000000000000000000000000000e+00
-4.928264799951027271163184195757e+03	-1.667026744222517664986184249276e-05	-7.331538780352116007298091115985e-05	0.000000000000000000000000000000e+00
-4.928164799951026907365303486586e+03	-1.700013174129731780503081706168e-05	-7.339869992602668737936844056691e-05	0.000000000000000000000000000000e+00
-4.928064799951026543567422777414e+03	-1.733182869111263231564137865526e-05	-7.348134862023859013076959589839e-05	0.000000000000000000000000000000e+00
-4.927964799951026179769542068243e+03	-1.766535756458210401674893685886e-05	-7.356333652799321653429492906540e-05	0.000000000000000000000000000000e+00
-4.927864799951025815971661359072e+03	-1.800071760838929359671220509220e-05	-7.364466629679233193421505898613e-05	0.000000000000000000000000000000e+00
-4.927764799951025452173780649900e+03	-1.833790804297037572469231125893e-05	-7.372534057971964879720644381322e-05	0.000000000000000000000000000000e+00
-4.927664799951025088375899940729e+03	-1.867692806249465051660237080444e-05	-7.380536203535734314506999709238e-05	0.000000000000000000000000000000e+00
-4.927564799951024724578019231558e+03	-1.901777683484551578698036611303e-05	-7.388473332770232704196089468240e-05	0.000000000000000000000000000000e+00
-4.927464799951024360780138522387e+03	-1.936045350160189669865354322731e-05	-7.396345712608242621392828919369e-05	0.000000000000000000000000000000e+00
-4.927364799951023996982257813215e+03	-1.970495717802012942206253687250e-05	-7.404153610507243569571061980739e-05	0.000000000000000000000000000000e+00
-4.927264799951023633184377104044e+03	-2.005128695301629202798164575139e-05	-7.411897294441005350478651747537e-05	0.000000000000000000000000000000e+00
-4.927164799951023269386496394873e+03	-2.039944188914903343561209336787e-05	-7.419577032891161102751836908809e-05	0.000000000000000000000000000000e+00
-4.927064799951022905588615685701e+03	-2.074942102260283942967607206942e-05	-7.427193094838778985276872557364e-05	0.000000000000000000000000000000e+00
-4.926964799951022541790734976530e+03	-2.110122336317176623969767146338e-05	-7.434745749755910821255505682714e-05	0.000000000000000000000000000000e+00
-4.926864799951022177992854267359e+03	-2.145484789424365184586605825867e-05	-7.442235267597133966006872629606e-05	0.000000000000000000000000000000e+00
-4.926764799951021814194973558187e+03	-2.181029357278473386071333817160e-05	-7.449661918791079622242240487751e-05	0.000000000000000000000000000000e+00
-4.926664799951021450397092849016e+03	-2.216755932932482306440581665274e-05	-7.457025974231950313318023626508e-05	0.000000000000000000000000000000e+00
-4.926564799951021086599212139845e+03	-2.252664406794287673958636364357e-05	-7.464327705271022448708928553884e-05	0.000000000000000000000000000000e+00
-4.926464799951020722801331430674e+03	-2.288754666625307006158976386168e-05	-7.471567383708138047459373920489e-05	0.000000000000000000000000000000e+00
-4.926364799951020359003450721502e+03	-2.325026597539129100513169423614e-05	-7.478745281783189685371332489083e-05	0.000000000000000000000000000000e+00
-4.926264799951019995205570012331e+03	-2.361480082000216041142499900918e-05	-7.485861672167589179159585821566e-05	0.000000000000000000000000000000e+00
-4.926164799951019631407689303160e+03	-2.398114999822649251242853707389e-05	-7.492916827955724073332538504033e-05	0.000000000000000000000000000000e+00
-4.926064799951019267609808593988e+03	-2.434931228168921285288754663423e-05	-7.499911022656408706062169944317e-05	0.000000000000000000000000000000e+00
-4.925964799951018903811927884817e+03	-2.471928641548778443214236244518e-05	-7.506844530184319012021398886958e-05	0.000000000000000000000000000000e+00
-4.925864799951018540014047175646e+03	-2.509107111818103025735644806549e-05	-7.513717624851423259463301107530e-05	0.000000000000000000000000000000e+00
-4.925764799951018176216166466475e+03	-2.546466508177851493848961594857e-05	-7.520530581358392458509593003768e-05	0.000000000000000000000000000000e+00
-4.925664799951017812418285757303e+03	-2.584006697173034302348129664928e-05	-7.527283674786013479944546400446e-05	0.000000000000000000000000000000e+00
-4.925564799951017448620405048132e+03	-2.621727542691744861254321552479e-05	-7.533977180586580489965453644174e-05	0.000000000000000000000000000000e+00
-4.925464799951017084822524338961e+03	-2.659628905964233898211179774052e-05	-7.540611374575283674427661484430e-05	0.000000000000000000000000000000e+00
-4.925364799951016721024643629789e+03	-2.697710645562032948790998077016e-05	-7.547186532921585765815164492665e-05	0.000000000000000000000000000000e+00
-4.925264799951016357226762920618e+03	-2.735972617397124603019591126962e-05	-7.553702932140589083442189233253e-05	0.000000000000000000000000000000e+00
-4.925164799951015993428882211447e+03	-2.774414674721161202185747141069e-05	-7.560160849084395797391200400028e-05	0.000000000000000000000000000000e+00
-4.925064799951015629631001502275e+03	-2.813036668124729614243011155406e-05	-7.566560560933457350429182097784e-05	0.000000000000000000000000000000e+00
-4.924964799951015265833120793104e+03	-2.851838445536661071364262221017e-05	-7.572902345187913037902194268725e-05	0.000000000000000000000000000000e+00
-4.924864799951014902035240083933e+03	-2.890819852223394878791735973511e-05	-7.579186479658925877124497905157e-05	0.000000000000000000000000000000e+00
-4.924764799951014538237359374762e+03	-2.929980730788385152960767721098e-05	-7.585413242460002213735092979618e-05	0.000000000000000000000000000000e+00
-4.924664799951014174439478665590e+03	-2.969320921171556687534476282053e-05	-7.591582911998309972801540768117e-05	0.000000000000000000000000000000e+00
-4.924564799951013810641597956419e+03	-3.008840260648806559217599554401e-05	-7.597695766965986067902061318335e-05	0.000000000000000000000000000000e+00
-4.924464799951013446843717247248e+03	-3.048538583831555877920807540171e-05	-7.603752086331435678691337276547e-05	0.000000000000000000000000000000e+00
-4.924364799951013083045836538076e+03	-3.088415722666349648396419413920e-05	-7.609752149330624752202739680129e-05	0.000000000000000000000000000000e+00
-4.924264799951012719247955828905e+03	-3.128471506434502371653272323471e-05	-7.615696235458364372634260108796e-05	0.000000000000000000000000000000e+00
-4.924164799951012355450075119734e+03	-3.168705761751793113095709841787e-05	-7.621584624459588354870864801427e-05	0.000000000000000000000000000000e+00
-4.924064799951011991652194410563e+03	-3.209118312568206649254901052792e-05	-7.627417596320626772248701952250e-05	0.000000000000000000000000000000e+00
-4.923964799951011627854313701391e+03	-3.249708980167724758870637091768e-05	-7.633195431260463221286721724468e-05	0.000000000000000000000000000000e+00
-4.923864799951011264056432992220e+03	-3.290477583168164947818173926564e-05	-7.638918409721998862681874298275e-05	0.000000000000000000000000000000e+00
-4.923764799951010900258552283049e+03	-3.331423937521067963132836986517e-05	-7.644586812363297488766289422557e-05	0.000000000000000000000000000000e+00
-4.923664799951010536460671573877e+03	-3.372547856511631385626956425305e-05	-7.650200920048833301469887180346e-05	0.000000000000000000000000000000e+00
-4.923564799951010172662790864706e+03	-3.413849150758689978725490821176e-05	-7.655761013840727848261263899232e-05	0.000000000000000000000000000000e+00
-4.923464799951009808864910155535e+03	-3.455327628214750247410275152404e-05	-7.661267374989984247583146848015e-05	0.000000000000000000000000000000e+00
-4.923364799951009445067029446363e+03	-3.496983094166069720503883799800e-05	-7.666720284927713282771555292072e-05	0.000000000000000000000000000000e+00
-4.923264799951009081269148737192e+03	-3.538815351232782311545824183163e-05	-7.672120025256352719711383514323e-05	0.000000000000000000000000000000e+00
-4.923164799951008717471268028021e+03	-3.580824199369074501645565655750e-05	-7.677466877740885269239268229313e-05	0.000000000000000000000000000000e+00
-4.923064799951008353673387318850e+03	-3.623009435863410311433330246444e-05	-7.682761124300052483788309176660e-05	0.000000000000000000000000000000e+00
-4.922964799951007989875506609678e+03	-3.665370855338803029229571839309e-05	-7.688003046997555101505633645687e-05	0.000000000000000000000000000000e+00
-4.922864799951007626077625900507e+03	-3.707908249753137083564932807711e-05	-7.693192928033261521886254641345e-05	0.000000000000000000000000000000e+00
-4.922764799951007262279745191336e+03	-3.750621408399537349545246889271e-05	-7.698331049734400018374341767569e-05	0.000000000000000000000000000000e+00
-4.922664799951006898481864482164e+03	-3.793510117906783856182514891309e-05	-7.703417694546752306217207717509e-05	0.000000000000000000000000000000e+00
-4.922564799951006534683983772993e+03	-3.836574162239782736713578081833e-05	-7.708453145025845755066579156889e-05	0.000000000000000000000000000000e+00
-4.922464799951006170886103063822e+03	-3.879813322700077836500259786945e-05	-7.713437683828136114810858359192e-05	0.000000000000000000000000000000e+00
-4.922364799951005807088222354650e+03	-3.923227377926416531038131263465e-05	-7.718371593702188886154669233974e-05	0.000000000000000000000000000000e+00
-4.922264799951005443290341645479e+03	-3.966816103895358234425819188296e-05	-7.723255157479856625440256534532e-05	0.000000000000000000000000000000e+00
-4.922164799951005079492460936308e+03	-4.010579273921937117942937423010e-05	-7.728088658067456249468885065568e-05	0.000000000000000000000000000000e+00
-4.922064799951004715694580227137e+03	-4.054516658660370907220349412370e-05	-7.732872378436939564058660856460e-05	0.000000000000000000000000000000e+00
-4.921964799951004351896699517965e+03	-4.098628026104819823760908037436e-05	-7.737606601617062437349636727646e-05	0.000000000000000000000000000000e+00
-4.921864799951003988098818808794e+03	-4.142913141590191605052526102604e-05	-7.742291610684549907350771036363e-05	0.000000000000000000000000000000e+00
-4.921764799951003624300938099623e+03	-4.187371767792995991405366473792e-05	-7.746927688755261289486886422395e-05	0.000000000000000000000000000000e+00
-4.921664799951003260503057390451e+03	-4.232003664732250712392225278080e-05	-7.751515118975351218387481733174e-05	0.000000000000000000000000000000e+00
-4.921564799951002896705176681280e+03	-4.276808589770432874254887933851e-05	-7.756054184512429334422828341999e-05	0.000000000000000000000000000000e+00
-4.921464799951002532907295972109e+03	-4.321786297614481169287320438954e-05	-7.760545168546718614987350859380e-05	0.000000000000000000000000000000e+00
-4.921364799951002169109415262938e+03	-4.366936540316845519063906899682e-05	-7.764988354262210995277576630613e-05	0.000000000000000000000000000000e+00
-4.921264799951001805311534553766e+03	-4.412259067276584151512733300571e-05	-7.769384024837822989070085233365e-05	0.000000000000000000000000000000e+00
-4.921164799951001441513653844595e+03	-4.457753625240514888097495549424e-05	-7.773732463438547243741311154608e-05	0.000000000000000000000000000000e+00
-4.921064799951001077715773135424e+03	-4.503419958304409799086306942506e-05	-7.778033953206606805792777681319e-05	0.000000000000000000000000000000e+00
-4.920964799951000713917892426252e+03	-4.549257807914242036050056494645e-05	-7.782288777252606675870899577419e-05	0.000000000000000000000000000000e+00
-4.920864799951000350120011717081e+03	-4.595266912867478065326740099827e-05	-7.786497218646682653281354546948e-05	0.000000000000000000000000000000e+00
-4.920764799950999986322131007910e+03	-4.641447009314421401088984753258e-05	-7.790659560409654246261601517887e-05	0.000000000000000000000000000000e+00
-4.920664799950999622524250298738e+03	-4.687797830759606482762050227997e-05	-7.794776085504176227000683319091e-05	0.000000000000000000000000000000e+00
-4.920564799950999258726369589567e+03	-4.734319108063237275781445778655e-05	-7.798847076825887476153598143469e-05	0.000000000000000000000000000000e+00
-4.920464799950998894928488880396e+03	-4.781010569442680082459171120313e-05	-7.802872817194558472102955404281e-05	0.000000000000000000000000000000e+00
-4.920364799950998531130608171225e+03	-4.827871940473998365684141220733e-05	-7.806853589345248266989640839597e-05	0.000000000000000000000000000000e+00
-4.920264799950998167332727462053e+03	-4.874902944093543815610308778119e-05	-7.810789675919451975974472368591e-05	0.000000000000000000000000000000e+00
-4.920164799950997803534846752882e+03	-4.922103300599590784431686119049e-05	-7.814681359456256398016149589125e-05	0.000000000000000000000000000000e+00
-4.920064799950997439736966043711e+03	-4.969472727654024253639633568191e-05	-7.818528922383490215638340847804e-05	0.000000000000000000000000000000e+00
-4.919964799950997075939085334539e+03	-5.017010940284071846993405041637e-05	-7.822332647008879615707632737553e-05	0.000000000000000000000000000000e+00
-4.919864799950996712141204625368e+03	-5.064717650884088698346602308575e-05	-7.826092815511206620716910808966e-05	0.000000000000000000000000000000e+00
-4.919764799950996348343323916197e+03	-5.112592569217388398065959886907e-05	-7.829809709931464709563309067875e-05	0.000000000000000000000000000000e+00
-4.919664799950995984545443207026e+03	-5.160635402418126794306038607196e-05	-7.833483612164018504084306293578e-05	0.000000000000000000000000000000e+00
-4.919564799950995620747562497854e+03	-5.208845854993231195249892007126e-05	-7.837114803947767521351969177701e-05	0.000000000000000000000000000000e+00
-4.919464799950995256949681788683e+03	-5.257223628824377005194778966768e-05	-7.840703566857307215461764249298e-05	0.000000000000000000000000000000e+00
-4.919364799950994893151801079512e+03	-5.305768423170019925999216225954e-05	-7.844250182294095440332232227476e-05	0.000000000000000000000000000000e+00
-4.919264799950994529353920370340e+03	-5.354479934667470848990572518389e-05	-7.847754931477625688768240408422e-05	0.000000000000000000000000000000e+00
-4.919164799950994165556039661169e+03	-5.403357857335021568849497963782e-05	-7.851218095436593555260657018025e-05	0.000000000000000000000000000000e+00
-4.919064799950993801758158951998e+03	-5.452401882574123352350262128319e-05	-7.854639955000074040807750419546e-05	0.000000000000000000000000000000e+00
-4.918964799950993437960278242826e+03	-5.501611699171604131803486881225e-05	-7.858020790788700212989303928168e-05	0.000000000000000000000000000000e+00
-4.918864799950993074162397533655e+03	-5.550986993301947362497439364404e-05	-7.861360883205844576546161839303e-05	0.000000000000000000000000000000e+00
-4.918764799950992710364516824484e+03	-5.600527448529610860094435365042e-05	-7.864660512428803154465206670665e-05	0.000000000000000000000000000000e+00
-4.918664799950992346566636115313e+03	-5.650232745811400525762224766879e-05	-7.867919958399986345327914438741e-05	0.000000000000000000000000000000e+00
-4.918564799950991982768755406141e+03	-5.700102563498885406513203011336e-05	-7.871139500818111135911625542150e-05	0.000000000000000000000000000000e+00
-4.918464799950991618970874696970e+03	-5.750136577340868998531320244183e-05	-7.874319419129400090054393679395e-05	0.000000000000000000000000000000e+00
-4.918364799950991255172993987799e+03	-5.800334460485905951464963292707e-05	-7.877459992518783048025265980385e-05	0.000000000000000000000000000000e+00
-4.918264799950990891375113278627e+03	-5.850695883484869594696672900902e-05	-7.880561499901100181147278744831e-05	0.000000000000000000000000000000e+00
-4.918164799950990527577232569456e+03	-5.901220514293565542205191598590e-05	-7.883624219912319954200324856330e-05	0.000000000000000000000000000000e+00
-4.918064799950990163779351860285e+03	-5.951908018275394764151631221694e-05	-7.886648430900751666813158768932e-05	0.000000000000000000000000000000e+00
-4.917964799950989799981471151114e+03	-6.002758058204068835695191297397e-05	-7.889634410918270192129841955619e-05	0.000000000000000000000000000000e+00
-4.917864799950989436183590441942e+03	-6.053770294266369909148492456374e-05	-7.892582437711540715476188356803e-05	0.000000000000000000000000000000e+00
-4.917764799950989072385709732771e+03	-6.104944384064962185736102906475e-05	-7.895492788713254315047934683847e-05	0.000000000000000000000000000000e+00
-4.917664799950988708587829023600e+03	-6.156279982621249465945395540345e-05	-7.898365741033364897851626329484e-05	0.000000000000000000000000000000e+00
-4.917564799950988344789948314428e+03	-6.207776742378284199480598104515e-05	-7.901201571450339688172659347032e-05	0.000000000000000000000000000000e+00
-4.917464799950987980992067605257e+03	-6.259434313203723291435531805860e-05	-7.904000556402407005537891215852e-05	0.000000000000000000000000000000e+00
-4.917364799950987617194186896086e+03	-6.311252342392834730443185176085e-05	-7.906762971978814884699976461846e-05	0.000000000000000000000000000000e+00
-4.917264799950987253396306186914e+03	-6.363230474671552328296691980469e-05	-7.909489093911095116632564705483e-05	0.000000000000000000000000000000e+00
-4.917164799950986889598425477743e+03	-6.415368352199575182909924153662e-05	-7.912179197564339486799939171746e-05	0.000000000000000000000000000000e+00
-4.917064799950986525800544768572e+03	-6.467665614573521351386709010711e-05	-7.914833557928476013426655200078e-05	0.000000000000000000000000000000e+00
-4.916964799950986162002664059401e+03	-6.520121898830128956935092698899e-05	-7.917452449609556027788903609377e-05	0.000000000000000000000000000000e+00
-4.916864799950985798204783350229e+03	-6.572736839449503374373934283526e-05	-7.920036146821049386022167704269e-05	0.000000000000000000000000000000e+00
-4.916764799950985434406902641058e+03	-6.625510068358413204737261681387e-05	-7.922584923375142391434311495146e-05	0.000000000000000000000000000000e+00
-4.916664799950985070609021931887e+03	-6.678441214933639104734536262598e-05	-7.925099052674054690356686414532e-05	0.000000000000000000000000000000e+00
-4.916564799950984706811141222715e+03	-6.731529906005364629045101265703e-05	-7.927578807701350746984375605919e-05	0.000000000000000000000000000000e+00
-4.916464799950984343013260513544e+03	-6.784775765860622637973970094905e-05	-7.930024461013271647007172315824e-05	0.000000000000000000000000000000e+00
-4.916364799950983979215379804373e+03	-6.838178416246783717941798430573e-05	-7.932436284730066901240558285835e-05	0.000000000000000000000000000000e+00
-4.916264799950983615417499095201e+03	-6.891737476375097456830765008107e-05	-7.934814550527339801783838213467e-05	0.000000000000000000000000000000e+00
-4.916164799950983251619618386030e+03	-6.945452562924278442670067423848e-05	-7.937159529627399554441852247422e-05	0.000000000000000000000000000000e+00
-4.916064799950982887821737676859e+03	-6.999323290044145117177326609337e-05	-7.939471492790622897915697731008e-05	0.000000000000000000000000000000e+00
-4.915964799950982524023856967688e+03	-7.053349269359304707892321939511e-05	-7.941750710306829275520607014371e-05	0.000000000000000000000000000000e+00
-4.915864799950982160225976258516e+03	-7.107530109972884238903056974834e-05	-7.943997451986658717409256480479e-05	0.000000000000000000000000000000e+00
-4.915764799950981796428095549345e+03	-7.161865418470311685922302658014e-05	-7.946211987152963275322231639919e-05	0.000000000000000000000000000000e+00
-4.915664799950981432630214840174e+03	-7.216354798923147275714617965292e-05	-7.948394584632207944107501473852e-05	0.000000000000000000000000000000e+00
-4.915564799950981068832334131002e+03	-7.270997852892960864115701191679e-05	-7.950545512745883780514333238898e-05	0.000000000000000000000000000000e+00
-4.915464799950980705034453421831e+03	-7.325794179435258103149503083884e-05	-7.952665039301929153503500913303e-05	0.000000000000000000000000000000e+00
-4.915364799950980341236572712660e+03	-7.380743375103452686737670607187e-05	-7.954753431586159126073787284383e-05	0.000000000000000000000000000000e+00
-4.915264799950979977438692003489e+03	-7.435845033952888740759468166885e-05	-7.956810956353713810626504532308e-05	0.000000000000000000000000000000e+00
-4.915164799950979613640811294317e+03	-7.491098747544912002209460677449e-05	-7.958837879820509434835446027634e-05	0.000000000000000000000000000000e+00
-4.915064799950979249842930585146e+03	-7.546504104950987076947527265602e-05	-7.960834467654704315296709804528e-05	0.000000000000000000000000000000e+00
-4.914964799950978886045049875975e+03	-7.602060692756863486546636821117e-05	-7.962800984968174317947531282158e-05	0.000000000000000000000000000000e+00
-4.914864799950978522247169166803e+03	-7.657768095066790504238385395297e-05	-7.964737696308005936770418875525e-05	0.000000000000000000000000000000e+00
-4.914764799950978158449288457632e+03	-7.713625893507776714198148626522e-05	-7.966644865647993438255436426942e-05	0.000000000000000000000000000000e+00
-4.914664799950977794651407748461e+03	-7.769633667233899715180711620377e-05	-7.968522756380152268895072920074e-05	0.000000000000000000000000000000e+00
-4.914564799950977430853527039289e+03	-7.825790992930665968506376284353e-05	-7.970371631306243304700837049026e-05	0.000000000000000000000000000000e+00
-4.914464799950977067055646330118e+03	-7.882097444819412658881252475851e-05	-7.972191752629310653247007856237e-05	0.000000000000000000000000000000e+00
-4.914364799950976703257765620947e+03	-7.938552594661761054820742211646e-05	-7.973983381945234363494257046057e-05	0.000000000000000000000000000000e+00
-4.914264799950976339459884911776e+03	-7.995156011764118658170785725048e-05	-7.975746780234289911876849332728e-05	0.000000000000000000000000000000e+00
-4.914164799950975975662004202604e+03	-8.051907262982222011210575729478e-05	-7.977482207852723951422430070934e-05	0.000000000000000000000000000000e+00
-4.914064799950975611864123493433e+03	-8.108805912725736424369327171036e-05	-7.979189924524346323904400168914e-05	0.000000000000000000000000000000e+00
-4.913964799950975248066242784262e+03	-8.165851522962897716777230794349e-05	-7.980870189332131558763300249737e-05	0.000000000000000000000000000000e+00
-4.913864799950974884268362075090e+03	-8.223043653225200035408737342379e-05	-7.982523260709835279808066488272e-05	0.000000000000000000000000000000e+00
-4.913764799950974520470481365919e+03	-8.280381860612133818576319210791e-05	-7.984149396433622809191726910072e-05	0.000000000000000000000000000000e+00
-4.913664799950974156672600656748e+03	-8.337865699795972548521993950033e-05	-7.985748853613718100177831793474e-05	0.000000000000000000000000000000e+00
-4.913564799950973792874719947577e+03	-8.395494723026602872095747187586e-05	-7.987321888686059446170462106096e-05	0.000000000000000000000000000000e+00
-4.913464799950973429076839238405e+03	-8.453268480136400800026286184163e-05	-7.988868757403971452776825223907e-05	0.000000000000000000000000000000e+00
-4.913364799950973065278958529234e+03	-8.511186518545160761047702058235e-05	-7.990389714829855983407869146617e-05	0.000000000000000000000000000000e+00
-4.913264799950972701481077820063e+03	-8.569248383265069379365747037625e-05	-7.991885015326892591647905961239e-05	0.000000000000000000000000000000e+00
-4.913164799950972337683197110891e+03	-8.627453616905722620211011131275e-05	-7.993354912550759282414969408848e-05	0.000000000000000000000000000000e+00
-4.913064799950971973885316401720e+03	-8.685801759679194434995291862478e-05	-7.994799659441361404637466092638e-05	0.000000000000000000000000000000e+00
-4.912964799950971610087435692549e+03	-8.744292349405150129807579029162e-05	-7.996219508214586293732423216696e-05	0.000000000000000000000000000000e+00
-4.912864799950971246289554983377e+03	-8.802924921516004457249654491235e-05	-7.997614710354061979841883145426e-05	0.000000000000000000000000000000e+00
-4.912764799950970882491674274206e+03	-8.861699009062132563127600626274e-05	-7.998985516602941645870894493697e-05	0.000000000000000000000000000000e+00
-4.912664799950970518693793565035e+03	-8.920614142717121590724776991621e-05	-8.000332176955696217041796858283e-05	0.000000000000000000000000000000e+00
-4.912564799950970154895912855864e+03	-8.979669850783069718919843227312e-05	-8.001654940649931344997386473139e-05	0.000000000000000000000000000000e+00
-4.912464799950969791098032146692e+03	-9.038865659195936699907975020452e-05	-8.002954056158213878673091112859e-05	0.000000000000000000000000000000e+00
-4.912364799950969427300151437521e+03	-9.098201091530932343998117062256e-05	-8.004229771179918663959879099323e-05	0.000000000000000000000000000000e+00
-4.912264799950969063502270728350e+03	-9.157675669007960569771575887188e-05	-8.005482332633090251147039984048e-05	0.000000000000000000000000000000e+00
-4.912164799950968699704390019178e+03	-9.217288910497102756569365311634e-05	-8.006711986646323575902983726849e-05	0.000000000000000000000000000000e+00
-4.912064799950968335906509310007e+03	-9.277040332524148530824598113398e-05	-8.007918978550662258541342763962e-05	0.000000000000000000000000000000e+00
-4.911964799950967972108628600836e+03	-9.336929449276176696745355165774e-05	-8.009103552871511811066945751847e-05	0.000000000000000000000000000000e+00
-4.911864799950967608310747891665e+03	-9.396955772607179535084453991800e-05	-8.010265953320571817759809807313e-05	0.000000000000000000000000000000e+00
-4.911764799950967244512867182493e+03	-9.457118812043731825248832345565e-05	-8.011406422787788444549866850863e-05	0.000000000000000000000000000000e+00
-4.911664799950966880714986473322e+03	-9.517418074790705946001262427458e-05	-8.012525203333317790413414805073e-05	0.000000000000000000000000000000e+00
-4.911564799950966516917105764151e+03	-9.577853065737035765259826947116e-05	-8.013622536179520409582027751227e-05	0.000000000000000000000000000000e+00
-4.911464799950966153119225054979e+03	-9.638423287461522542731578999664e-05	-8.014698661702957189004181692837e-05	0.000000000000000000000000000000e+00
-4.911364799950965789321344345808e+03	-9.699128240238692332149395003427e-05	-8.015753819426420462377486098049e-05	0.000000000000000000000000000000e+00
-4.911264799950965425523463636637e+03	-9.759967422044691330584864630282e-05	-8.016788248010973255697209083337e-05	0.000000000000000000000000000000e+00
-4.911164799950965061725582927465e+03	-9.820940328563228661606226976843e-05	-8.017802185248010216848252307287e-05	0.000000000000000000000000000000e+00
-4.911064799950964697927702218294e+03	-9.882046453191570658039499797098e-05	-8.018795868051340229240575574465e-05	0.000000000000000000000000000000e+00
-4.910964799950964334129821509123e+03	-9.943285287046575802311076941464e-05	-8.019769532449287998982639935619e-05	0.000000000000000000000000000000e+00
-4.910864799950963970331940799952e+03	-1.000465631897077167962450960914e-04	-8.020723413576809194582006856677e-05	0.000000000000000000000000000000e+00
-4.910764799950963606534060090780e+03	-1.006615903553848478599319626881e-04	-8.021657745667635402205680739129e-05	0.000000000000000000000000000000e+00
-4.910664799950963242736179381609e+03	-1.012779292106200692809639396508e-04	-8.022572762046432633467607509203e-05	0.000000000000000000000000000000e+00
-4.910564799950962878938298672438e+03	-1.018955745759781583324385390021e-04	-8.023468695120978806754191703376e-05	0.000000000000000000000000000000e+00
-4.910464799950962515140417963266e+03	-1.025145212495283235116377840157e-04	-8.024345776374368333604125691494e-05	0.000000000000000000000000000000e+00
-4.910364799950962151342537254095e+03	-1.031347640069072780014125534365e-04	-8.025204236357228902362659361813e-05	0.000000000000000000000000000000e+00
-4.910264799950961787544656544924e+03	-1.037562976013827332599087638343e-04	-8.026044304679966722142897550540e-05	0.000000000000000000000000000000e+00
-4.910164799950961423746775835752e+03	-1.043791167639173533962168582967e-04	-8.026866210005028029819684753932e-05	0.000000000000000000000000000000e+00
-4.910064799950961059948895126581e+03	-1.050032162032331432268902893234e-04	-8.027670180039184991572370764246e-05	0.000000000000000000000000000000e+00
-4.909964799950960696151014417410e+03	-1.056285906058762971183873080605e-04	-8.028456441525837867460163588262e-05	0.000000000000000000000000000000e+00
-4.909864799950960332353133708239e+03	-1.062552346362824815103817477357e-04	-8.029225220237345636304510110293e-05	0.000000000000000000000000000000e+00
-4.909764799950959968555252999067e+03	-1.068831429368425511199428012965e-04	-8.029976740967371528351348430874e-05	0.000000000000000000000000000000e+00
-4.909664799950959604757372289896e+03	-1.075123101279687123791109493176e-04	-8.030711227523255662987672343078e-05	0.000000000000000000000000000000e+00
-4.909564799950959240959491580725e+03	-1.081427308081611476583971942489e-04	-8.031428902718409370501545518906e-05	0.000000000000000000000000000000e+00
-4.909464799950958877161610871553e+03	-1.087743995540750596186241327956e-04	-8.032129988364727132127418585128e-05	0.000000000000000000000000000000e+00
-4.909364799950958513363730162382e+03	-1.094073109205881356911088664319e-04	-8.032814705265026980398473943623e-05	0.000000000000000000000000000000e+00
-4.909264799950958149565849453211e+03	-1.100414594408685140013506864598e-04	-8.033483273205509873036989088035e-05	0.000000000000000000000000000000e+00
-4.909164799950957785767968744040e+03	-1.106768396264431016584248168577e-04	-8.034135910948243461393580844287e-05	0.000000000000000000000000000000e+00
-4.909064799950957421970088034868e+03	-1.113134459672663809353537756053e-04	-8.034772836223668898182614928061e-05	0.000000000000000000000000000000e+00
-4.908964799950957058172207325697e+03	-1.119512729317896897879291984168e-04	-8.035394265723129329261065212364e-05	0.000000000000000000000000000000e+00
-4.908864799950956694374326616526e+03	-1.125903149670308005291310959883e-04	-8.036000415091425490461685132715e-05	0.000000000000000000000000000000e+00
-4.908764799950956330576445907354e+03	-1.132305664986440812622148222033e-04	-8.036591498919390277964197588645e-05	0.000000000000000000000000000000e+00
-4.908664799950955966778565198183e+03	-1.138720219309910096795041001272e-04	-8.037167730736490423720796982821e-05	0.000000000000000000000000000000e+00
-4.908564799950955602980684489012e+03	-1.145146756472111340945801982727e-04	-8.037729323003451210177816577129e-05	0.000000000000000000000000000000e+00
-4.908464799950955239182803779840e+03	-1.151585220092934410502857889291e-04	-8.038276487104905579546276772618e-05	0.000000000000000000000000000000e+00
-4.908364799950954875384923070669e+03	-1.158035553581482108177064249688e-04	-8.038809433342067637621314313279e-05	0.000000000000000000000000000000e+00
-4.908264799950954511587042361498e+03	-1.164497700136792388133852305110e-04	-8.039328370925430552150492413688e-05	0.000000000000000000000000000000e+00
-4.908164799950954147789161652327e+03	-1.170971602748564906974065857881e-04	-8.039833507967490201003707417371e-05	0.000000000000000000000000000000e+00
-4.908064799950953783991280943155e+03	-1.177457204197892453624574304882e-04	-8.040325051475490504386545165261e-05	0.000000000000000000000000000000e+00
-4.907964799950953420193400233984e+03	-1.183954447057995631835403127496e-04	-8.040803207344197217360665108643e-05	0.000000000000000000000000000000e+00
-4.907864799950953056395519524813e+03	-1.190463273694962692637183687694e-04	-8.041268180348698827418496559716e-05	0.000000000000000000000000000000e+00
-4.907764799950952692597638815641e+03	-1.196983626268493025980935162700e-04	-8.041720174137225070343237831594e-05	0.000000000000000000000000000000e+00
-4.907664799950952328799758106470e+03	-1.203515446732644853661264860989e-04	-8.042159391224002037892176764089e-05	0.000000000000000000000000000000e+00
-4.907564799950951965001877397299e+03	-1.210058676836587530098801601675e-04	-8.042586032982122193259882925176e-05	0.000000000000000000000000000000e+00
-4.907464799950951601203996688128e+03	-1.216613258125357637830232793164e-04	-8.043000299636449623112005591352e-05	0.000000000000000000000000000000e+00
-4.907364799950951237406115978956e+03	-1.223179131940619419807031453828e-04	-8.043402390256544263157090224325e-05	0.000000000000000000000000000000e+00
-4.907264799950950873608235269785e+03	-1.229756239421429277452330053322e-04	-8.043792502749618649783569512834e-05	0.000000000000000000000000000000e+00
-4.907164799950950509810354560614e+03	-1.236344521505004605526484295908e-04	-8.044170833853519066245635338319e-05	0.000000000000000000000000000000e+00
-4.907064799950950146012473851442e+03	-1.242943918927496421700240603059e-04	-8.044537579129727017639844843799e-05	0.000000000000000000000000000000e+00
-4.906964799950949782214593142271e+03	-1.249554372224766468461865098760e-04	-8.044892932956401363463194709169e-05	0.000000000000000000000000000000e+00
-4.906864799950949418416712433100e+03	-1.256175821733168380782419415453e-04	-8.045237088521432647445635888417e-05	0.000000000000000000000000000000e+00
-4.906764799950949054618831723928e+03	-1.262808207590332377438097077871e-04	-8.045570237815538084964056553261e-05	0.000000000000000000000000000000e+00
-4.906664799950948690820951014757e+03	-1.269451469735955373343422314392e-04	-8.045892571625372813488852319352e-05	0.000000000000000000000000000000e+00
-4.906564799950948327023070305586e+03	-1.276105547912593531339336960784e-04	-8.046204279526676379601102251371e-05	0.000000000000000000000000000000e+00
-4.906464799950947963225189596415e+03	-1.282770381666459692891063548714e-04	-8.046505549877443620558625791972e-05	0.000000000000000000000000000000e+00
-4.906364799950947599427308887243e+03	-1.289445910348225416645201457655e-04	-8.046796569811124006169067435223e-05	0.000000000000000000000000000000e+00
-4.906264799950947235629428178072e+03	-1.296132073113825998542797401925e-04	-8.047077525229850796222724751416e-05	0.000000000000000000000000000000e+00
-4.906164799950946871831547468901e+03	-1.302828808925269828741105859748e-04	-8.047348600797695947726972942604e-05	0.000000000000000000000000000000e+00
-4.906064799950946508033666759729e+03	-1.309536056551452085344039444337e-04	-8.047609979933954837700432749514e-05	0.000000000000000000000000000000e+00
-4.905964799950946144235786050558e+03	-1.316253754568972493890766095603e-04	-8.047861844806463512032312923594e-05	0.000000000000000000000000000000e+00
-4.905864799950945780437905341387e+03	-1.322981841362956068400280607023e-04	-8.048104376324934907879771195383e-05	0.000000000000000000000000000000e+00
-4.905764799950945416640024632215e+03	-1.329720255127879815527924822760e-04	-8.048337754134335733646743449299e-05	0.000000000000000000000000000000e+00
-4.905664799950945052842143923044e+03	-1.336468933868400522924080320308e-04	-8.048562156608283677753507001640e-05	0.000000000000000000000000000000e+00
-4.905564799950944689044263213873e+03	-1.343227815400189594906982248901e-04	-8.048777760842481209229565264351e-05	0.000000000000000000000000000000e+00
-4.905464799950944325246382504702e+03	-1.349996837350769243388248774806e-04	-8.048984742648171062349982118889e-05	0.000000000000000000000000000000e+00
-4.905364799950943961448501795530e+03	-1.356775937160354641910359196899e-04	-8.049183276545629668347753282731e-05	0.000000000000000000000000000000e+00
-4.905264799950943597650621086359e+03	-1.363565052082698248088477033235e-04	-8.049373535757683626422342992868e-05	0.000000000000000000000000000000e+00
-4.905164799950943233852740377188e+03	-1.370364119185938733911506171026e-04	-8.049555692203261411318826468175e-05	0.000000000000000000000000000000e+00
-4.905064799950942870054859668016e+03	-1.377173075353454794952923201379e-04	-8.049729916490972185961344509408e-05	0.000000000000000000000000000000e+00
-4.904964799950942506256978958845e+03	-1.383991857284720856935411603672e-04	-8.049896377912717140151732664322e-05	0.000000000000000000000000000000e+00
-4.904864799950942142459098249674e+03	-1.390820401496168474356901478828e-04	-8.050055244437327934322462530403e-05	0.000000000000000000000000000000e+00
-4.904764799950941778661217540503e+03	-1.397658644322049897520954253594e-04	-8.050206682704241735112904443383e-05	0.000000000000000000000000000000e+00
-4.904664799950941414863336831331e+03	-1.404506521915307060578009812346e-04	-8.050350858017200645494471089592e-05	0.000000000000000000000000000000e+00
-4.904564799950941051065456122160e+03	-1.411363970248443009021521721280e-04	-8.050487934337986371466366897209e-05	0.000000000000000000000000000000e+00
-4.904464799950940687267575412989e+03	-1.418230925114398206093868637367e-04	-8.050618074280187414816511992655e-05	0.000000000000000000000000000000e+00
-4.904364799950940323469694703817e+03	-1.425107322127429820748240052453e-04	-8.050741439102993370936778294578e-05	0.000000000000000000000000000000e+00
-4.904264799950939959671813994646e+03	-1.431993096723995352419211979367e-04	-8.050858188705021752703400172990e-05	0.000000000000000000000000000000e+00
-4.904164799950939595873933285475e+03	-1.438888184163639508399840094555e-04	-8.050968481618181406180706494169e-05	0.000000000000000000000000000000e+00
-4.904064799950939232076052576303e+03	-1.445792519529885418027442822719e-04	-8.051072475001561676126449196289e-05	0.000000000000000000000000000000e+00
-4.903964799950938868278171867132e+03	-1.452706037731128286324272513852e-04	-8.051170324635356808067737643952e-05	0.000000000000000000000000000000e+00
-4.903864799950938504480291157961e+03	-1.459628673501535010750135290536e-04	-8.051262184914820165936716334087e-05	0.000000000000000000000000000000e+00
-4.903764799950938140682410448790e+03	-1.466560361401944882157183380755e-04	-8.051348208844257752034995201385e-05	0.000000000000000000000000000000e+00
-4.903664799950937776884529739618e+03	-1.473501035820776248856656120978e-04	-8.051428548031044766294245240701e-05	0.000000000000000000000000000000e+00
-4.903564799950937413086649030447e+03	-1.480450630974934806988879687495e-04	-8.051503352679681467865546729001e-05	0.000000000000000000000000000000e+00
-4.903464799950937049288768321276e+03	-1.487409080910727311904129255282e-04	-8.051572771585880207521196405551e-05	0.000000000000000000000000000000e+00
-4.903364799950936685490887612104e+03	-1.494376319504777728998379249248e-04	-8.051636952130682275616258003481e-05	0.000000000000000000000000000000e+00
-4.903264799950936321693006902933e+03	-1.501352280464947450307200416120e-04	-8.051696040274615407631580987768e-05	0.000000000000000000000000000000e+00
-4.903164799950935957895126193762e+03	-1.508336897331259576857803716976e-04	-8.051750180551877039518415823949e-05	0.000000000000000000000000000000e+00
-4.903064799950935594097245484591e+03	-1.515330103476825369425429190784e-04	-8.051799516064556865371781846363e-05	0.000000000000000000000000000000e+00
-4.902964799950935230299364775419e+03	-1.522331832108776120300597245460e-04	-8.051844188476887855410862870897e-05	0.000000000000000000000000000000e+00
-4.902864799950934866501484066248e+03	-1.529342016269196651359618677191e-04	-8.051884338009535221035439800374e-05	0.000000000000000000000000000000e+00
-4.902764799950934502703603357077e+03	-1.536360588836063962095423995891e-04	-8.051920103433917905947497795083e-05	0.000000000000000000000000000000e+00
-4.902664799950934138905722647905e+03	-1.543387482524188859204367085809e-04	-8.051951622066565313843439222197e-05	0.000000000000000000000000000000e+00
-4.902564799950933775107841938734e+03	-1.550422629886160567729003201265e-04	-8.051979029763505206918755563450e-05	0.000000000000000000000000000000e+00
-4.902464799950933411309961229563e+03	-1.557465963313295136908470661652e-04	-8.052002460914688196196020708584e-05	0.000000000000000000000000000000e+00
-4.902364799950933047512080520391e+03	-1.564517415036588182837562488459e-04	-8.052022048438451534181636848331e-05	0.000000000000000000000000000000e+00
-4.902264799950932683714199811220e+03	-1.571576917127669528479599891924e-04	-8.052037923776007302071461291249e-05	0.000000000000000000000000000000e+00
-4.902164799950932319916319102049e+03	-1.578644401499762451538538821083e-04	-8.052050216885975320296048307611e-05	0.000000000000000000000000000000e+00
-4.902064799950931956118438392878e+03	-1.585719799908645913887050848956e-04	-8.052059056238944519372918717792e-05	0.000000000000000000000000000000e+00
-4.901964799950931592320557683706e+03	-1.592803043953620314651664635619e-04	-8.052064568812072257834866473303e-05	0.000000000000000000000000000000e+00
-4.901864799950931228522676974535e+03	-1.599894065078476766954967969170e-04	-8.052066880083722942487017837365e-05	0.000000000000000000000000000000e+00
-4.901764799950930864724796265364e+03	-1.606992794572469085163241020453e-04	-8.052066114028132398465487096217e-05	0.000000000000000000000000000000e+00
-4.901664799950930500926915556192e+03	-1.614099163571290108942779539802e-04	-8.052062393110118317888362904355e-05	0.000000000000000000000000000000e+00
-4.901564799950930137129034847021e+03	-1.621213103058050737821649267545e-04	-8.052055838279817813561006767387e-05	0.000000000000000000000000000000e+00
-4.901464799950929773331154137850e+03	-1.628334543864262218357957801018e-04	-8.052046568967471051273682158822e-05	0.000000000000000000000000000000e+00
-4.901364799950929409533273428679e+03	-1.635463416670821954965187039477e-04	-8.052034703078227921395348953837e-05	0.000000000000000000000000000000e+00
-4.901264799950929045735392719507e+03	-1.642599652009003115445129328265e-04	-8.052020356987004854817935317612e-05	0.000000000000000000000000000000e+00
-4.901164799950928681937512010336e+03	-1.649743180261446404925168573996e-04	-8.052003645533366033449490517526e-05	0.000000000000000000000000000000e+00
-4.901064799950928318139631301165e+03	-1.656893931663156176604251301754e-04	-8.051984682016449324046952762401e-05	0.000000000000000000000000000000e+00
-4.900964799950927954341750591993e+03	-1.664051836302498710903202683298e-04	-8.051963578189924738114091606889e-05	0.000000000000000000000000000000e+00
-4.900864799950927590543869882822e+03	-1.671216824122204560373189385913e-04	-8.051940444256992194128202955383e-05	0.000000000000000000000000000000e+00
-4.900764799950927226745989173651e+03	-1.678388824920374418261242999151e-04	-8.051915388865415871590125451718e-05	0.000000000000000000000000000000e+00
-4.900664799950926862948108464479e+03	-1.685567768351486613379042189820e-04	-8.051888519102591091139431433987e-05	0.000000000000000000000000000000e+00
-4.900564799950926499150227755308e+03	-1.692753583927409483881471041755e-04	-8.051859940490655918009232916432e-05	0.000000000000000000000000000000e+00
-4.900464799950926135352347046137e+03	-1.699946201018415919449522366591e-04	-8.051829756981638002051593350217e-05	0.000000000000000000000000000000e+00
-4.900364799950925771554466336966e+03	-1.707145548854200885029175349672e-04	-8.051798070952632588575398342456e-05	0.000000000000000000000000000000e+00
-4.900264799950925407756585627794e+03	-1.714351556524903552429506259358e-04	-8.051764983201026607776557009188e-05	0.000000000000000000000000000000e+00
-4.900164799950925043958704918623e+03	-1.721564152982130245072428520459e-04	-8.051730592939756645486093500352e-05	0.000000000000000000000000000000e+00
-4.900064799950924680160824209452e+03	-1.728783267039982261652208972436e-04	-8.051694997792606216246991124308e-05	0.000000000000000000000000000000e+00
-4.899964799950924316362943500280e+03	-1.736008827376086410300415341368e-04	-8.051658293789539628214357858127e-05	0.000000000000000000000000000000e+00
-4.899864799950923952565062791109e+03	-1.743240762532627711155208682925e-04	-8.051620575362073795131628850541e-05	0.000000000000000000000000000000e+00
-4.899764799950923588767182081938e+03	-1.750479000917386435739325767358e-04	-8.051581935338690705888237131305e-05	0.000000000000000000000000000000e+00
-4.899664799950923224969301372766e+03	-1.757723470804777043691863314123e-04	-8.051542464940287841153321313215e-05	0.000000000000000000000000000000e+00
-4.899564799950922861171420663595e+03	-1.764974100336890372106579683020e-04	-8.051502253775666537085470286783e-05	0.000000000000000000000000000000e+00
-4.899464799950922497373539954424e+03	-1.772230817524539619577800264594e-04	-8.051461389837056940865789300688e-05	0.000000000000000000000000000000e+00
-4.899364799950922133575659245253e+03	-1.779493550248308227600124720169e-04	-8.051419959495687689570581069276e-05	0.000000000000000000000000000000e+00
-4.899264799950921769777778536081e+03	-1.786762226259601285625194799778e-04	-8.051378047497385404603770231446e-05	0.000000000000000000000000000000e+00
-4.899164799950921405979897826910e+03	-1.794036773181699375573350252466e-04	-8.051335736958227040985236477866e-05	0.000000000000000000000000000000e+00
-4.899064799950921042182017117739e+03	-1.801317118510815940002345314497e-04	-8.051293109360217986440744208920e-05	0.000000000000000000000000000000e+00
-4.898964799950920678384136408567e+03	-1.808603189617157089730953289930e-04	-8.051250244547016239084202826604e-05	0.000000000000000000000000000000e+00
-4.898864799950920314586255699396e+03	-1.815894913745984393018545466347e-04	-8.051207220719694532175964019061e-05	0.000000000000000000000000000000e+00
-4.898764799950919950788374990225e+03	-1.823192218018680646300644365709e-04	-8.051164114432544471715302858428e-05	0.000000000000000000000000000000e+00
-4.898664799950919586990494281054e+03	-1.830495029433818355429908208976e-04	-8.051121000588917265856220284448e-05	0.000000000000000000000000000000e+00
-4.898564799950919223192613571882e+03	-1.837803274868230927422546594485e-04	-8.051077952437106467157429401382e-05	0.000000000000000000000000000000e+00
-4.898464799950918859394732862711e+03	-1.845116881078086572710167390099e-04	-8.051035041566271372413809981339e-05	0.000000000000000000000000000000e+00
-4.898364799950918495596852153540e+03	-1.852435774699965188947597960478e-04	-8.050992337902395659058468746494e-05	0.000000000000000000000000000000e+00
-4.898264799950918131798971444368e+03	-1.859759882251937955326137608125e-04	-8.050949909704293455409845892135e-05	0.000000000000000000000000000000e+00
-4.898164799950917768001090735197e+03	-1.867089130134650179493327470936e-04	-8.050907823559652002742142995473e-05	0.000000000000000000000000000000e+00
-4.898064799950917404203210026026e+03	-1.874423444632405770775979148013e-04	-8.050866144381114974937219130879e-05	0.000000000000000000000000000000e+00
-4.897964799950917040405329316854e+03	-1.881762751914254694959177660607e-04	-8.050824935402406455717955191531e-05	0.000000000000000000000000000000e+00
-4.897864799950916676607448607683e+03	-1.889106978035083952722344990960e-04	-8.050784258174495573463086417476e-05	0.000000000000000000000000000000e+00
-4.897764799950916312809567898512e+03	-1.896456048936710455429105470770e-04	-8.050744172561804504108934343876e-05	0.000000000000000000000000000000e+00
-4.897664799950915949011687189341e+03	-1.903809890448976340372039262050e-04	-8.050704736738454421127175741901e-05	0.000000000000000000000000000000e+00
-4.897564799950915585213806480169e+03	-1.911168428290847809674496415866e-04	-8.050666007184553458336795372929e-05	0.000000000000000000000000000000e+00
-4.897464799950915221415925770998e+03	-1.918531588071515866546212780719e-04	-8.050628038682526685550222556031e-05	0.000000000000000000000000000000e+00
-4.897364799950914857618045061827e+03	-1.925899295291499219943270881927e-04	-8.050590884313489452306367155643e-05	0.000000000000000000000000000000e+00
-4.897264799950914493820164352655e+03	-1.933271475343751254986207621656e-04	-8.050554595453654612921545741244e-05	0.000000000000000000000000000000e+00
-4.897164799950914130022283643484e+03	-1.940648053514767816529751343069e-04	-8.050519221770791251143600808504e-05	0.000000000000000000000000000000e+00
-4.897064799950913766224402934313e+03	-1.948028954985698516389619472378e-04	-8.050484811220719996629341386196e-05	0.000000000000000000000000000000e+00
-4.896964799950913402426522225142e+03	-1.955414104833460480024204253269e-04	-8.050451410043847643750736242652e-05	0.000000000000000000000000000000e+00
-4.896864799950913038628641515970e+03	-1.962803428031854261620603452343e-04	-8.050419062761750559498868939912e-05	0.000000000000000000000000000000e+00
-4.896764799950912674830760806799e+03	-1.970196849452681927584996035563e-04	-8.050387812173794683211214273655e-05	0.000000000000000000000000000000e+00
-4.896664799950912311032880097628e+03	-1.977594293866868663690078422590e-04	-8.050357699353797539133098526420e-05	0.000000000000000000000000000000e+00
-4.896564799950911947234999388456e+03	-1.984995685945585737475216348003e-04	-8.050328763646740393329637175412e-05	0.000000000000000000000000000000e+00
-4.896464799950911583437118679285e+03	-1.992400950261376713253114179025e-04	-8.050301042665508870904700344795e-05	0.000000000000000000000000000000e+00
-4.896364799950911219639237970114e+03	-1.999810011289284480268113597390e-04	-8.050274572287691849086649353850e-05	0.000000000000000000000000000000e+00
-4.896264799950910855841357260942e+03	-2.007222793407983159764268465963e-04	-8.050249386652408810621101009630e-05	0.000000000000000000000000000000e+00
-4.896164799950910492043476551771e+03	-2.014639220900909741002876574001e-04	-8.050225518157191407272316174826e-05	0.000000000000000000000000000000e+00
-4.896064799950910128245595842600e+03	-2.022059217957399783038158203041e-04	-8.050202997454897549389762900773e-05	0.000000000000000000000000000000e+00
-4.895964799950909764447715133429e+03	-2.029482708673824742796193421057e-04	-8.050181853450678350330588228800e-05	0.000000000000000000000000000000e+00
-4.895864799950909400649834424257e+03	-2.036909617054731742608747468992e-04	-8.050162113298983017958126984226e-05	0.000000000000000000000000000000e+00
-4.895764799950909036851953715086e+03	-2.044339867013985506151441118305e-04	-8.050143802400603048469163169898e-05	0.000000000000000000000000000000e+00
-4.895664799950908673054073005915e+03	-2.051773382375912191735722878150e-04	-8.050126944399769275077100028071e-05	0.000000000000000000000000000000e+00
-4.895564799950908309256192296743e+03	-2.059210086876446207156815537687e-04	-8.050111561181284153265735881178e-05	0.000000000000000000000000000000e+00
-4.895464799950907945458311587572e+03	-2.066649904164278650844921436658e-04	-8.050097672867698769382654999660e-05	0.000000000000000000000000000000e+00
-4.895364799950907581660430878401e+03	-2.074092757802007921420772706966e-04	-8.050085297816537283077664710618e-05	0.000000000000000000000000000000e+00
-4.895264799950907217862550169230e+03	-2.081538571267292766706069606641e-04	-8.050074452617562027322700712872e-05	0.000000000000000000000000000000e+00
-4.895164799950906854064669460058e+03	-2.088987267954007501138263824814e-04	-8.050065152090081976518631812212e-05	0.000000000000000000000000000000e+00
-4.895064799950906490266788750887e+03	-2.096438771173399120539143636321e-04	-8.050057409280307293194395290570e-05	0.000000000000000000000000000000e+00
-4.894964799950906126468908041716e+03	-2.103893004155245772136134663199e-04	-8.050051235458744532287600481624e-05	0.000000000000000000000000000000e+00
-4.894864799950905762671027332544e+03	-2.111349890049019019291204335431e-04	-8.050046640117641989775609800972e-05	0.000000000000000000000000000000e+00
-4.894764799950905398873146623373e+03	-2.118809351925046648330852594455e-04	-8.050043630968468932624509948326e-05	0.000000000000000000000000000000e+00
-4.894664799950905035075265914202e+03	-2.126271312775678185881533810431e-04	-8.050042213939449038846707384920e-05	0.000000000000000000000000000000e+00
-4.894564799950904671277385205030e+03	-2.133735695516452313558880549138e-04	-8.050042393173133139887276410462e-05	0.000000000000000000000000000000e+00
-4.894464799950904307479504495859e+03	-2.141202422987266180010729188510e-04	-8.050044171024019396855353480902e-05	0.000000000000000000000000000000e+00
-4.894364799950903943681623786688e+03	-2.148671417953546339263404263420e-04	-8.050047548056211423831568518850e-05	0.000000000000000000000000000000e+00
-4.894264799950903579883743077517e+03	-2.156142603107422941674520266986e-04	-8.050052523041130621284100499224e-05	0.000000000000000000000000000000e+00
-4.894164799950903216085862368345e+03	-2.163615901068903382784697209118e-04	-8.050059092955265101308054420670e-05	0.000000000000000000000000000000e+00
-4.894064799950902852287981659174e+03	-2.171091234387050831079052359840e-04	-8.050067252977966046709884517796e-05	0.000000000000000000000000000000e+00
-4.893964799950902488490100950003e+03	-2.178568525541162484698148871232e-04	-8.050076996489290148684148107350e-05	0.000000000000000000000000000000e+00
-4.893864799950902124692220240831e+03	-2.186047696941949996553289370382e-04	-8.050088315067888123082590068336e-05	0.000000000000000000000000000000e+00
-4.893764799950901760894339531660e+03	-2.193528670932722880997783887480e-04	-8.050101198488931173759264314782e-05	0.000000000000000000000000000000e+00
-4.893664799950901397096458822489e+03	-2.201011369790572462599304026654e-04	-8.050115634722093021276995150615e-05	0.000000000000000000000000000000e+00
-4.893564799950901033298578113317e+03	-2.208495715727557993316582107823e-04	-8.050131609929567168184444403423e-05	0.000000000000000000000000000000e+00
-4.893464799950900669500697404146e+03	-2.215981630891894938080455279561e-04	-8.050149108464137019149087226566e-05	0.000000000000000000000000000000e+00
-4.893364799950900305702816694975e+03	-2.223469037369144344577082117453e-04	-8.050168112867285303418940500819e-05	0.000000000000000000000000000000e+00
-4.893264799950899941904935985804e+03	-2.230957857183404381435504193476e-04	-8.050188603867354996887484297474e-05	0.000000000000000000000000000000e+00
-4.893164799950899578107055276632e+03	-2.238448012298503502718466373622e-04	-8.050210560377748191234620334100e-05	0.000000000000000000000000000000e+00
-4.893064799950899214309174567461e+03	-2.245939424619195509767038965165e-04	-8.050233959495179173176254705524e-05	0.000000000000000000000000000000e+00
-4.892964799950898850511293858290e+03	-2.253432015992355426196869228050e-04	-8.050258776497968161295348821227e-05	0.000000000000000000000000000000e+00
-4.892864799950898486713413149118e+03	-2.260925708208178083399864100045e-04	-8.050284984844378410959869762920e-05	0.000000000000000000000000000000e+00
-4.892764799950898122915532439947e+03	-2.268420423001377519197502286019e-04	-8.050312556171004818843933703576e-05	0.000000000000000000000000000000e+00
-4.892664799950897759117651730776e+03	-2.275916082052388815949034439612e-04	-8.050341460291204540283133139766e-05	0.000000000000000000000000000000e+00
-4.892564799950897395319771021605e+03	-2.283412606988569938659683344895e-04	-8.050371665193576395727625971688e-05	0.000000000000000000000000000000e+00
-4.892464799950897031521890312433e+03	-2.290909919385407096745904675927e-04	-8.050403137040482290029408396492e-05	0.000000000000000000000000000000e+00
-4.892364799950896667724009603262e+03	-2.298407940767720105800647756311e-04	-8.050435840166618776080065256195e-05	0.000000000000000000000000000000e+00
-4.892264799950896303926128894091e+03	-2.305906592610870459864047532506e-04	-8.050469737077633341788135412642e-05	0.000000000000000000000000000000e+00
-4.892164799950895940128248184919e+03	-2.313405796341969132643573425767e-04	-8.050504788448786775648807756411e-05	0.000000000000000000000000000000e+00
-4.892064799950895576330367475748e+03	-2.320905473341087902391238761979e-04	-8.050540953123658900400516635898e-05	0.000000000000000000000000000000e+00
-4.891964799950895212532486766577e+03	-2.328405544942470947831353322854e-04	-8.050578188112905806284730347855e-05	0.000000000000000000000000000000e+00
-4.891864799950894848734606057405e+03	-2.335905932435747799340991504025e-04	-8.050616448593063162898070261875e-05	0.000000000000000000000000000000e+00
-4.891764799950894484936725348234e+03	-2.343406557067147916433719201379e-04	-8.050655687905390188625898151287e-05	0.000000000000000000000000000000e+00
-4.891664799950894121138844639063e+03	-2.350907340040716891546579425665e-04	-8.050695857554767830184527799275e-05	0.000000000000000000000000000000e+00
-4.891564799950893757340963929892e+03	-2.358408202519533738029250402590e-04	-8.050736907208636244492189204536e-05	0.000000000000000000000000000000e+00
-4.891464799950893393543083220720e+03	-2.365909065626928991284833037057e-04	-8.050778784695983780143185848388e-05	0.000000000000000000000000000000e+00
-4.891364799950893029745202511549e+03	-2.373409850447704978314983348398e-04	-8.050821436006384747979813809593e-05	0.000000000000000000000000000000e+00
-4.891264799950892665947321802378e+03	-2.380910478029357442517760512501e-04	-8.050864805289076493993033478702e-05	0.000000000000000000000000000000e+00
-4.891164799950892302149441093206e+03	-2.388410869383296897434931782556e-04	-8.050908834852089327079049940750e-05	0.000000000000000000000000000000e+00
-4.891064799950891938351560384035e+03	-2.395910945486073504156337987681e-04	-8.050953465161422525388223991882e-05	0.000000000000000000000000000000e+00
-4.890964799950891574553679674864e+03	-2.403410627280601135572629667436e-04	-8.050998634840263710760882576167e-05	0.000000000000000000000000000000e+00
-4.890864799950891210755798965693e+03	-2.410909835677383609032348177337e-04	-8.051044280668262433271753497621e-05	0.000000000000000000000000000000e+00
-4.890764799950890846957918256521e+03	-2.418408491555742003201179279870e-04	-8.051090337580844413355868338655e-05	0.000000000000000000000000000000e+00
-4.890664799950890483160037547350e+03	-2.425906515765042517022292978268e-04	-8.051136738668571862526796012460e-05	0.000000000000000000000000000000e+00
-4.890564799950890119362156838179e+03	-2.433403829125926768131571442666e-04	-8.051183415176558014203500590611e-05	0.000000000000000000000000000000e+00
-4.890464799950889755564276129007e+03	-2.440900352431541820222293814879e-04	-8.051230296503926377876814157730e-05	0.000000000000000000000000000000e+00
-4.890364799950889391766395419836e+03	-2.448396006448771565662536620067e-04	-8.051277310203310650857377872569e-05	0.000000000000000000000000000000e+00
-4.890264799950889027968514710665e+03	-2.455890711919469734415832906649e-04	-8.051324381980412905890354124949e-05	0.000000000000000000000000000000e+00
-4.890164799950888664170634001493e+03	-2.463384389561693987164003871726e-04	-8.051371435693599725846175685362e-05	0.000000000000000000000000000000e+00
-4.890064799950888300372753292322e+03	-2.470876960070939737379447365129e-04	-8.051418393353552548519919129788e-05	0.000000000000000000000000000000e+00
-4.889964799950887936574872583151e+03	-2.478368344121376141801771364470e-04	-8.051465175122960024264862077814e-05	0.000000000000000000000000000000e+00
-4.889864799950887572776991873980e+03	-2.485858462367082633015513692953e-04	-8.051511699316263228481949099091e-05	0.000000000000000000000000000000e+00
-4.889764799950887208979111164808e+03	-2.493347235443286536230034222683e-04	-8.051557882399444242196157039970e-05	0.000000000000000000000000000000e+00
-4.889664799950886845181230455637e+03	-2.500834583967601770261579563481e-04	-8.051603638989866232236053411597e-05	0.000000000000000000000000000000e+00
-4.889564799950886481383349746466e+03	-2.508320428541267548515347751703e-04	-8.051648881856155544247538591307e-05	0.000000000000000000000000000000e+00
-4.889464799950886117585469037294e+03	-2.515804689750389790472984152814e-04	-8.051693521918136650563496692357e-05	0.000000000000000000000000000000e+00
-4.889364799950885753787588328123e+03	-2.523287288167179822674646150205e-04	-8.051737468246815887171208281359e-05	0.000000000000000000000000000000e+00
-4.889264799950885389989707618952e+03	-2.530768144351199042813016504283e-04	-8.051780628064405848261231302132e-05	0.000000000000000000000000000000e+00
-4.889164799950885026191826909781e+03	-2.538247178850598704917540526793e-04	-8.051822906744405346137621881653e-05	0.000000000000000000000000000000e+00
-4.889064799950884662393946200609e+03	-2.545724312203366209751698168162e-04	-8.051864207811722739215054556183e-05	0.000000000000000000000000000000e+00
-4.888964799950884298596065491438e+03	-2.553199464938566516300499920078e-04	-8.051904432942849404366419951984e-05	0.000000000000000000000000000000e+00
-4.888864799950883934798184782267e+03	-2.560672557577588432167758902835e-04	-8.051943481966080643115468706839e-05	0.000000000000000000000000000000e+00
-4.888764799950883571000304073095e+03	-2.568143510635389819771190467179e-04	-8.051981252861782666421786025523e-05	0.000000000000000000000000000000e+00
-4.888664799950883207202423363924e+03	-2.575612244621743886739684281650e-04	-8.052017641762711079068959296734e-05	0.000000000000000000000000000000e+00
-4.888564799950882843404542654753e+03	-2.583078680042486018411662662686e-04	-8.052052542954374087392360737070e-05	0.000000000000000000000000000000e+00
-4.888464799950882479606661945581e+03	-2.590542737400761152434525147470e-04	-8.052085848875447206610123096482e-05	0.000000000000000000000000000000e+00
-4.888364799950882115808781236410e+03	-2.598004337198271153364093066784e-04	-8.052117450118234046746445997655e-05	0.000000000000000000000000000000e+00
-4.888264799950881752010900527239e+03	-2.605463399936525439870571574374e-04	-8.052147235429171821894517302454e-05	0.000000000000000000000000000000e+00
-4.888164799950881388213019818068e+03	-2.612919846118087817236907977048e-04	-8.052175091709393780093489967342e-05	0.000000000000000000000000000000e+00
-4.888064799950881024415139108896e+03	-2.620373596247828188766926249542e-04	-8.052200904015333646039642712111e-05	0.000000000000000000000000000000e+00
-4.887964799950880660617258399725e+03	-2.627824570834170472485857850131e-04	-8.052224555559377497642586929416e-05	0.000000000000000000000000000000e+00
-4.887864799950880296819377690554e+03	-2.635272690390345396750648720996e-04	-8.052245927710567142184666655780e-05	0.000000000000000000000000000000e+00
-4.887764799950879933021496981382e+03	-2.642717875435641127455921317591e-04	-8.052264899995350926325404783412e-05	0.000000000000000000000000000000e+00
-4.887664799950879569223616272211e+03	-2.650160046496654437341022880759e-04	-8.052281350098381979950995512851e-05	0.000000000000000000000000000000e+00
-4.887564799950879205425735563040e+03	-2.657599124108542959499246194355e-04	-8.052295153863366604374274260181e-05	0.000000000000000000000000000000e+00
-4.887464799950878841627854853868e+03	-2.665035028816276898785964100114e-04	-8.052306185293957383874302591309e-05	0.000000000000000000000000000000e+00
-4.887364799950878477829974144697e+03	-2.672467681175892911631108983528e-04	-8.052314316554701862597293038348e-05	0.000000000000000000000000000000e+00
-4.887264799950878114032093435526e+03	-2.679897001755746901649479774221e-04	-8.052319417972030523786286515531e-05	0.000000000000000000000000000000e+00
-4.887164799950877750234212726355e+03	-2.687322911137766273149962703570e-04	-8.052321358035297623866738403464e-05	0.000000000000000000000000000000e+00
-4.887064799950877386436332017183e+03	-2.694745329918704895150183276087e-04	-8.052320003397873526135297694850e-05	0.000000000000000000000000000000e+00
-4.886964799950877022638451308012e+03	-2.702164178711396981188985755296e-04	-8.052315218878283113040916774139e-05	0.000000000000000000000000000000e+00
-4.886864799950876658840570598841e+03	-2.709579378146010427037826406860e-04	-8.052306867461384856047429403603e-05	0.000000000000000000000000000000e+00
-4.886764799950876295042689889669e+03	-2.716990848871301774715425469964e-04	-8.052294810299614937626477839672e-05	0.000000000000000000000000000000e+00
-4.886664799950875931244809180498e+03	-2.724398511555870634401332885943e-04	-8.052278906714265254568330121288e-05	0.000000000000000000000000000000e+00
-4.886564799950875567446928471327e+03	-2.731802286889414648450580269667e-04	-8.052259014196816986654037240356e-05	0.000000000000000000000000000000e+00
-4.886464799950875203649047762156e+03	-2.739202095583984455408332880921e-04	-8.052234988410320243919920946141e-05	0.000000000000000000000000000000e+00
-4.886364799950874839851167052984e+03	-2.746597858375238111923455353036e-04	-8.052206683190822503019823397352e-05	0.000000000000000000000000000000e+00
-4.886264799950874476053286343813e+03	-2.753989496023697140965336149776e-04	-8.052173950548848543190549875703e-05	0.000000000000000000000000000000e+00
-4.886164799950874112255405634642e+03	-2.761376929316000953737453293968e-04	-8.052136640670923750304210919637e-05	0.000000000000000000000000000000e+00
-4.886064799950873748457524925470e+03	-2.768760079066161813692026338884e-04	-8.052094601921151631029188733280e-05	0.000000000000000000000000000000e+00
-4.885964799950873384659644216299e+03	-2.776138866116821426847927067882e-04	-8.052047680842834695078003015567e-05	0.000000000000000000000000000000e+00
-4.885864799950873020861763507128e+03	-2.783513211340505363704245223033e-04	-8.051995722160148192311085457717e-05	0.000000000000000000000000000000e+00
-4.885764799950872657063882797956e+03	-2.790883035640877481153854233753e-04	-8.051938568779858573180169267758e-05	0.000000000000000000000000000000e+00
-4.885664799950872293266002088785e+03	-2.798248259953997054902408159194e-04	-8.051876061793094804027587363393e-05	0.000000000000000000000000000000e+00
-4.885564799950871929468121379614e+03	-2.805608805249572117179734931369e-04	-8.051808040477165760977901198814e-05	0.000000000000000000000000000000e+00
-4.885464799950871565670240670443e+03	-2.812964592532215504956660812041e-04	-8.051734342297423702421860225442e-05	0.000000000000000000000000000000e+00
-4.885364799950871201872359961271e+03	-2.820315542842699823959662364103e-04	-8.051654802909183306861701234780e-05	0.000000000000000000000000000000e+00
-4.885264799950870838074479252100e+03	-2.827661577259210786382259694705e-04	-8.051569256159682723590631514554e-05	0.000000000000000000000000000000e+00
-4.885164799950870474276598542929e+03	-2.835002616898603801202927154890e-04	-8.051477534090097478228220673202e-05	0.000000000000000000000000000000e+00
-4.885064799950870110478717833757e+03	-2.842338582917656769795400339973e-04	-8.051379466937597746342691884536e-05	0.000000000000000000000000000000e+00
-4.884964799950869746680837124586e+03	-2.849669396514325049943328060920e-04	-8.051274883137462547687268621388e-05	0.000000000000000000000000000000e+00
-4.884864799950869382882956415415e+03	-2.856994978928995335652751830224e-04	-8.051163609325234598017989595675e-05	0.000000000000000000000000000000e+00
-4.884764799950869019085075706244e+03	-2.864315251445738994863499105037e-04	-8.051045470338926660514716759920e-05	0.000000000000000000000000000000e+00
-4.884664799950868655287194997072e+03	-2.871630135393565407160576530288e-04	-8.050920289221278041552620763355e-05	0.000000000000000000000000000000e+00
-4.884564799950868291489314287901e+03	-2.878939552147675843586649424566e-04	-8.050787887222057165065997041964e-05	0.000000000000000000000000000000e+00
-4.884464799950867927691433578730e+03	-2.886243423130715720151262537740e-04	-8.050648083800415646515274969985e-05	0.000000000000000000000000000000e+00
-4.884364799950867563893552869558e+03	-2.893541669814026309238974565829e-04	-8.050500696627288445446357645352e-05	0.000000000000000000000000000000e+00
-4.884264799950867200095672160387e+03	-2.900834213718896993118578908621e-04	-8.050345541587840096642292309070e-05	0.000000000000000000000000000000e+00
-4.884164799950866836297791451216e+03	-2.908120976417816975351238184544e-04	-8.050182432783966506636280646703e-05	0.000000000000000000000000000000e+00
-4.884064799950866472499910742044e+03	-2.915401879535727534299704988285e-04	-8.050011182536840118311588510025e-05	0.000000000000000000000000000000e+00
-4.883964799950866108702030032873e+03	-2.922676844751270481929938949150e-04	-8.049831601389505219851933093267e-05	0.000000000000000000000000000000e+00
-4.883864799950865744904149323702e+03	-2.929945793798039875219241245929e-04	-8.049643498109519332284200743288e-05	0.000000000000000000000000000000e+00
-4.883764799950865381106268614531e+03	-2.937208648465831017058957908006e-04	-8.049446679691647451877073438098e-05	0.000000000000000000000000000000e+00
-4.883664799950865017308387905359e+03	-2.944465330601889999258269359217e-04	-8.049240951360601015879270292430e-05	0.000000000000000000000000000000e+00
-4.883564799950864653510507196188e+03	-2.951715762112162161345807476209e-04	-8.049026116573825657355550911021e-05	0.000000000000000000000000000000e+00
-4.883464799950864289712626487017e+03	-2.958959864962538923068013918538e-04	-8.048801977024343170131343017104e-05	0.000000000000000000000000000000e+00
-4.883364799950863925914745777845e+03	-2.966197561180107869494015915279e-04	-8.048568332643628710307975859806e-05	0.000000000000000000000000000000e+00
-4.883264799950863562116865068674e+03	-2.973428772854396330907467138616e-04	-8.048324981604553049908262751799e-05	0.000000000000000000000000000000e+00
-4.883164799950863198318984359503e+03	-2.980653422138619299507078519440e-04	-8.048071720324358711839973778979e-05	0.000000000000000000000000000000e+00
-4.883064799950862834521103650331e+03	-2.987871431250924635601717849198e-04	-8.047808343467695735978795212873e-05	0.000000000000000000000000000000e+00
-4.882964799950862470723222941160e+03	-2.995082722475637731704423138979e-04	-8.047534643949694037074610308835e-05	0.000000000000000000000000000000e+00
-4.882864799950862106925342231989e+03	-3.002287218164505092424243493099e-04	-8.047250412939096749029982413859e-05	0.000000000000000000000000000000e+00
-4.882764799950861743127461522818e+03	-3.009484840737937914358079982691e-04	-8.046955439861431516254675067046e-05	0.000000000000000000000000000000e+00
-4.882664799950861379329580813646e+03	-3.016675512686254581780354033782e-04	-8.046649512402235995128796375297e-05	0.000000000000000000000000000000e+00
-4.882564799950861015531700104475e+03	-3.023859156570920993928330844369e-04	-8.046332416510329434058274022945e-05	0.000000000000000000000000000000e+00
-4.882464799950860651733819395304e+03	-3.031035695025793602792874015250e-04	-8.046003936401131687375376522198e-05	0.000000000000000000000000000000e+00
-4.882364799950860287935938686132e+03	-3.038205050758358114100510238842e-04	-8.045663854560031018336996311291e-05	0.000000000000000000000000000000e+00
-4.882264799950859924138057976961e+03	-3.045367146550968188295493987994e-04	-8.045311951745800691220694700334e-05	0.000000000000000000000000000000e+00
-4.882164799950859560340177267790e+03	-3.052521905262084683622958447557e-04	-8.044948006994064352518508664858e-05	0.000000000000000000000000000000e+00
-4.882064799950859196542296558619e+03	-3.059669249827511646605548989442e-04	-8.044571797620804780217657059538e-05	0.000000000000000000000000000000e+00
-4.881964799950858832744415849447e+03	-3.066809103261633928823315375922e-04	-8.044183099225928198442586714023e-05	0.000000000000000000000000000000e+00
-4.881864799950858468946535140276e+03	-3.073941388658651008986000263690e-04	-8.043781685696867894425771128297e-05	0.000000000000000000000000000000e+00
-4.881764799950858105148654431105e+03	-3.081066029193813525510758921655e-04	-8.043367329212243400839849050143e-05	0.000000000000000000000000000000e+00
-4.881664799950857741350773721933e+03	-3.088182948124653845987930278483e-04	-8.042939800245564401469378079668e-05	0.000000000000000000000000000000e+00
-4.881564799950857377552893012762e+03	-3.095292068792220973455497912141e-04	-8.042498867568980715474918907759e-05	0.000000000000000000000000000000e+00
-4.881464799950857013755012303591e+03	-3.102393314622309489561602369179e-04	-8.042044298257079715502165795371e-05	0.000000000000000000000000000000e+00
-4.881364799950856649957131594419e+03	-3.109486609126691208232484697760e-04	-8.041575857690739311152416934902e-05	0.000000000000000000000000000000e+00
-4.881264799950856286159250885248e+03	-3.116571875904344118834998766943e-04	-8.041093309561017524276366197356e-05	0.000000000000000000000000000000e+00
-4.881164799950855922361370176077e+03	-3.123649038642678618833692372192e-04	-8.040596415873097629629234761595e-05	0.000000000000000000000000000000e+00
-4.881064799950855558563489466906e+03	-3.130718021118765914852233311905e-04	-8.040084936950276663612802163783e-05	0.000000000000000000000000000000e+00
-4.880964799950855194765608757734e+03	-3.137778747200563171128318007419e-04	-8.039558631438002722115199194519e-05	0.000000000000000000000000000000e+00
-4.880864799950854830967728048563e+03	-3.144831140848137031665321394769e-04	-8.039017256307963757953893857433e-05	0.000000000000000000000000000000e+00
-4.880764799950854467169847339392e+03	-3.151875126114887142383946816437e-04	-8.038460566862215680647429927319e-05	0.000000000000000000000000000000e+00
-4.880664799950854103371966630220e+03	-3.158910627148768046970617184854e-04	-8.037888316737364666295789783490e-05	0.000000000000000000000000000000e+00
-4.880564799950853739574085921049e+03	-3.165937568193509456422607417636e-04	-8.037300257908794190800372270189e-05	0.000000000000000000000000000000e+00
-4.880464799950853375776205211878e+03	-3.172955873589835434391004387322e-04	-8.036696140694938141676301190941e-05	0.000000000000000000000000000000e+00
-4.880364799950853011978324502707e+03	-3.179965467776682498321494385607e-04	-8.036075713761605429467926864362e-05	0.000000000000000000000000000000e+00
-4.880264799950852648180443793535e+03	-3.186966275292415010089719373809e-04	-8.035438724126346611998511493269e-05	0.000000000000000000000000000000e+00
-4.880164799950852284382563084364e+03	-3.193958220776041650838805718848e-04	-8.034784917162873373475823202128e-05	0.000000000000000000000000000000e+00
-4.880064799950851920584682375193e+03	-3.200941228968428643210375472705e-04	-8.034114036605517305926482674039e-05	0.000000000000000000000000000000e+00
-4.879964799950851556786801666021e+03	-3.207915224713511347272298923627e-04	-8.033425824553742900738934062943e-05	0.000000000000000000000000000000e+00
-4.879864799950851192988920956850e+03	-3.214880132959505856446447147334e-04	-8.032720021476705263546030932886e-05	0.000000000000000000000000000000e+00
-4.879764799950850829191040247679e+03	-3.221835878760117882931013344461e-04	-8.031996366217852552447237224342e-05	0.000000000000000000000000000000e+00
-4.879664799950850465393159538507e+03	-3.228782387275750558920661692497e-04	-8.031254595999579915834021281995e-05	0.000000000000000000000000000000e+00
-4.879564799950850101595278829336e+03	-3.235719583774711153624503712223e-04	-8.030494446427924087796718088939e-05	0.000000000000000000000000000000e+00
-4.879464799950849737797398120165e+03	-3.242647393634415079778643420383e-04	-8.029715651497308127881868955456e-05	0.000000000000000000000000000000e+00
-4.879364799950849373999517410994e+03	-3.249565742342588815956549996855e-04	-8.028917943595336305200038662377e-05	0.000000000000000000000000000000e+00
-4.879264799950849010201636701822e+03	-3.256474555498473370980516694573e-04	-8.028101053507626929609669597099e-05	0.000000000000000000000000000000e+00
-4.879164799950848646403755992651e+03	-3.263373758814021243120084836420e-04	-8.027264710422700748262275771694e-05	0.000000000000000000000000000000e+00
-4.879064799950848282605875283480e+03	-3.270263278115097173998071511392e-04	-8.026408641936908644476389440570e-05	0.000000000000000000000000000000e+00
-4.878964799950847918807994574308e+03	-3.277143039342673481485734843233e-04	-8.025532574059412191467416386459e-05	0.000000000000000000000000000000e+00
-4.878864799950847555010113865137e+03	-3.284012968554025392597939259076e-04	-8.024636231217203508406243805950e-05	0.000000000000000000000000000000e+00
-4.878764799950847191212233155966e+03	-3.290872991923924207983975787073e-04	-8.023719336260175260828325649598e-05	0.000000000000000000000000000000e+00
-4.878664799950846827414352446795e+03	-3.297723035745827755912951140260e-04	-8.022781610466240805393245416610e-05	0.000000000000000000000000000000e+00
-4.878564799950846463616471737623e+03	-3.304563026433071930461349285935e-04	-8.021822773546492281720315942195e-05	0.000000000000000000000000000000e+00
-4.878464799950846099818591028452e+03	-3.311392890520056808689730587503e-04	-8.020842543650408848574656639485e-05	0.000000000000000000000000000000e+00
-4.878364799950845736020710319281e+03	-3.318212554663433309920517189084e-04	-8.019840637371110998645601375401e-05	0.000000000000000000000000000000e+00
-4.878264799950845372222829610109e+03	-3.325021945643287686611433429107e-04	-8.018816769750662307170152587332e-05	0.000000000000000000000000000000e+00
-4.878164799950845008424948900938e+03	-3.331820990364323846824601282890e-04	-8.017770654285411838137903606238e-05	0.000000000000000000000000000000e+00
-4.878064799950844644627068191767e+03	-3.338609615857042966190204591470e-04	-8.016702002931388050099154041206e-05	0.000000000000000000000000000000e+00
-4.877964799950844280829187482595e+03	-3.345387749278923099870153290425e-04	-8.015610526109736070059924584186e-05	0.000000000000000000000000000000e+00
-4.877864799950843917031306773424e+03	-3.352155317915595541915230182184e-04	-8.014495932712198335463871234907e-05	0.000000000000000000000000000000e+00
-4.877764799950843553233426064253e+03	-3.358912249182019016217892737330e-04	-8.013357930106642670019245766611e-05	0.000000000000000000000000000000e+00
-4.877664799950843189435545355082e+03	-3.365658470623652241161816167647e-04	-8.012196224142637793370902432599e-05	0.000000000000000000000000000000e+00
-4.877564799950842825637664645910e+03	-3.372393909917625410069264013657e-04	-8.011010519157069488353772879208e-05	0.000000000000000000000000000000e+00
-4.877464799950842461839783936739e+03	-3.379118494873907876940855032899e-04	-8.009800517979808267849534120231e-05	0.000000000000000000000000000000e+00
-4.877364799950842098041903227568e+03	-3.385832153436475842195330088202e-04	-8.008565921939413633466597897126e-05	0.000000000000000000000000000000e+00
-4.877264799950841734244022518396e+03	-3.392534813684476243701715336698e-04	-8.007306430868893899581439921320e-05	0.000000000000000000000000000000e+00
-4.877164799950841370446141809225e+03	-3.399226403833388479407140447819e-04	-8.006021743111499898697819288529e-05	0.000000000000000000000000000000e+00
-4.877064799950841006648261100054e+03	-3.405906852236185587863570578548e-04	-8.004711555526572896914622168296e-05	0.000000000000000000000000000000e+00
-4.876964799950840642850380390882e+03	-3.412576087384492176148020892157e-04	-8.003375563495430456469742486192e-05	0.000000000000000000000000000000e+00
-4.876864799950840279052499681711e+03	-3.419234037909740721479512348679e-04	-8.002013460927305153139871274348e-05	0.000000000000000000000000000000e+00
-4.876764799950839915254618972540e+03	-3.425880632584324078128423796130e-04	-8.000624940265314464452744980250e-05	0.000000000000000000000000000000e+00
-4.876664799950839551456738263369e+03	-3.432515800322749068528016547219e-04	-7.999209692492492999524311692028e-05	0.000000000000000000000000000000e+00
-4.876564799950839187658857554197e+03	-3.439139470182783569172924043045e-04	-7.997767407137851833950209501367e-05	0.000000000000000000000000000000e+00
-4.876464799950838823860976845026e+03	-3.445751571366605222820900245040e-04	-7.996297772282493410058584748512e-05	0.000000000000000000000000000000e+00
-4.876364799950838460063096135855e+03	-3.452352033221945813885878084903e-04	-7.994800474565767094744378473692e-05	0.000000000000000000000000000000e+00
-4.876264799950838096265215426683e+03	-3.458940785243232933325596700769e-04	-7.993275199191470815895943502483e-05	0.000000000000000000000000000000e+00
-4.876164799950837732467334717512e+03	-3.465517757072731101428142430620e-04	-7.991721629934089290644982916945e-05	0.000000000000000000000000000000e+00
-4.876064799950837368669454008341e+03	-3.472082878501679095890886106446e-04	-7.990139449145086463725112801981e-05	0.000000000000000000000000000000e+00
-4.875964799950837004871573299170e+03	-3.478636079471425111495075377377e-04	-7.988528337759237248159177591234e-05	0.000000000000000000000000000000e+00
-4.875864799950836641073692589998e+03	-3.485177290074560835578254547329e-04	-7.986887975301001278780749226271e-05	0.000000000000000000000000000000e+00
-4.875764799950836277275811880827e+03	-3.491706440556050102495821985116e-04	-7.985218039890941389095241342844e-05	0.000000000000000000000000000000e+00
-4.875664799950835913477931171656e+03	-3.498223461314358632284760020070e-04	-7.983518208252188166733354091065e-05	0.000000000000000000000000000000e+00
-4.875564799950835549680050462484e+03	-3.504728282902578890417588652895e-04	-7.981788155716943811233271555139e-05	0.000000000000000000000000000000e+00
-4.875464799950835185882169753313e+03	-3.511220836029553863354146781006e-04	-7.980027556233033425667905413903e-05	0.000000000000000000000000000000e+00
-4.875364799950834822084289044142e+03	-3.517701051560997039385769724618e-04	-7.978236082370494255348175594023e-05	0.000000000000000000000000000000e+00
-4.875264799950834458286408334970e+03	-3.524168860520611305277294267313e-04	-7.976413405328217781382199591533e-05	0.000000000000000000000000000000e+00
-4.875164799950834094488527625799e+03	-3.530624194091202963999287511854e-04	-7.974559194940620274541509537869e-05	0.000000000000000000000000000000e+00
-4.875064799950833730690646916628e+03	-3.537066983615796836662448221489e-04	-7.972673119684370269741324754875e-05	0.000000000000000000000000000000e+00
-4.874964799950833366892766207457e+03	-3.543497160598744859238973248239e-04	-7.970754846685149921838714481837e-05	0.000000000000000000000000000000e+00
-4.874864799950833003094885498285e+03	-3.549914656706834137182837718427e-04	-7.968804041724463795275806843321e-05	0.000000000000000000000000000000e+00
-4.874764799950832639297004789114e+03	-3.556319403770392831645730247203e-04	-7.966820369246486956051750416563e-05	0.000000000000000000000000000000e+00
-4.874664799950832275499124079943e+03	-3.562711333784391708884298211046e-04	-7.964803492364956431781575219020e-05	0.000000000000000000000000000000e+00
-4.874564799950831911701243370771e+03	-3.569090378909544063364134292016e-04	-7.962753072870108750347384329871e-05	0.000000000000000000000000000000e+00
-4.874464799950831547903362661600e+03	-3.575456471473402930358331808236e-04	-7.960668771235651359867435683526e-05	0.000000000000000000000000000000e+00
-4.874364799950831184105481952429e+03	-3.581809543971454503838436345120e-04	-7.958550246625786903521132531480e-05	0.000000000000000000000000000000e+00
-4.874264799950830820307601243258e+03	-3.588149529068211554365397386590e-04	-7.956397156902268665186472862416e-05	0.000000000000000000000000000000e+00
-4.874164799950830456509720534086e+03	-3.594476359598299257565312547769e-04	-7.954209158631507514680691883768e-05	0.000000000000000000000000000000e+00
-4.874064799950830092711839824915e+03	-3.600789968567543191009516778678e-04	-7.951985907091711379066079068423e-05	0.000000000000000000000000000000e+00
-4.873964799950829728913959115744e+03	-3.607090289154051910083809140417e-04	-7.949727056280076213558988262875e-05	0.000000000000000000000000000000e+00
-4.873864799950829365116078406572e+03	-3.613377254709296813352248367579e-04	-7.947432258920009498504022360521e-05	0.000000000000000000000000000000e+00
-4.873764799950829001318197697401e+03	-3.619650798759189839516603459657e-04	-7.945101166468399814940548608888e-05	0.000000000000000000000000000000e+00
-4.873664799950828637520316988230e+03	-3.625910855005157369668200573187e-04	-7.942733429122927077750682123281e-05	0.000000000000000000000000000000e+00
-4.873564799950828273722436279058e+03	-3.632157357325211961135424942881e-04	-7.940328695829414781641453213723e-05	0.000000000000000000000000000000e+00
-4.873464799950827909924555569887e+03	-3.638390239775020828724705346247e-04	-7.937886614289221549455727311440e-05	0.000000000000000000000000000000e+00
-4.873364799950827546126674860716e+03	-3.644609436588971615456067354444e-04	-7.935406830966670627559161887987e-05	0.000000000000000000000000000000e+00
-4.873264799950827182328794151545e+03	-3.650814882181234910692169126634e-04	-7.932888991096530880830356435851e-05	0.000000000000000000000000000000e+00
-4.873164799950826818530913442373e+03	-3.657006511146824057761905990560e-04	-7.930332738691523537452598979769e-05	0.000000000000000000000000000000e+00
-4.873064799950826454733032733202e+03	-3.663184258262651166876411323869e-04	-7.927737716549879078056090042637e-05	0.000000000000000000000000000000e+00
-4.872964799950826090935152024031e+03	-3.669348058488581501741798707172e-04	-7.925103566262937492947066031590e-05	0.000000000000000000000000000000e+00
-4.872864799950825727137271314859e+03	-3.675497846968482445161041649584e-04	-7.922429928222778354896665975460e-05	0.000000000000000000000000000000e+00
-4.872764799950825363339390605688e+03	-3.681633559031272464635853314263e-04	-7.919716441629896970522128896164e-05	0.000000000000000000000000000000e+00
-4.872664799950824999541509896517e+03	-3.687755130191964114856617573679e-04	-7.916962744500921189249459386517e-05	0.000000000000000000000000000000e+00
-4.872564799950824635743629187346e+03	-3.693862496152705955990147579371e-04	-7.914168473676366159352130180693e-05	0.000000000000000000000000000000e+00
-4.872464799950824271945748478174e+03	-3.699955592803819593057668146940e-04	-7.911333264828429741571252931109e-05	0.000000000000000000000000000000e+00
-4.872364799950823908147867769003e+03	-3.706034356224836173211711898290e-04	-7.908456752468827225064501584839e-05	0.000000000000000000000000000000e+00
-4.872264799950823544349987059832e+03	-3.712098722685525835698894248083e-04	-7.905538569956665345683788359565e-05	0.000000000000000000000000000000e+00
-4.872164799950823180552106350660e+03	-3.718148628646927161822688390203e-04	-7.902578349506352896076261105307e-05	0.000000000000000000000000000000e+00
-4.872064799950822816754225641489e+03	-3.724184010762371745996424099445e-04	-7.899575722195557414377631300084e-05	0.000000000000000000000000000000e+00
-4.871964799950822452956344932318e+03	-3.730204805878506598391941562198e-04	-7.896530317973193043717961003836e-05	0.000000000000000000000000000000e+00
-4.871864799950822089158464223146e+03	-3.736210951036312752880641507858e-04	-7.893441765667454470319780446275e-05	0.000000000000000000000000000000e+00
-4.871764799950821725360583513975e+03	-3.742202383472118996064759155473e-04	-7.890309692993880677155948966117e-05	0.000000000000000000000000000000e+00
-4.871664799950821361562702804804e+03	-3.748179040618616138409724403147e-04	-7.887133726563470197210709011770e-05	0.000000000000000000000000000000e+00
-4.871564799950820997764822095633e+03	-3.754140860105863153860228376146e-04	-7.883913491890818050784189852109e-05	0.000000000000000000000000000000e+00
-4.871464799950820633966941386461e+03	-3.760087779762294403658462460527e-04	-7.880648613402308248158251169357e-05	0.000000000000000000000000000000e+00
-4.871364799950820270169060677290e+03	-3.766019737615720354949322423721e-04	-7.877338714444330686811207575815e-05	0.000000000000000000000000000000e+00
-4.871264799950819906371179968119e+03	-3.771936671894325046779095078620e-04	-7.873983417291544127224883764526e-05	0.000000000000000000000000000000e+00
-4.871164799950819542573299258947e+03	-3.777838521027663013993058704898e-04	-7.870582343155173050009559831963e-05	0.000000000000000000000000000000e+00
-4.871064799950819178775418549776e+03	-3.783725223647649705920048557317e-04	-7.867135112191346525863100414000e-05	0.000000000000000000000000000000e+00
-4.870964799950818814977537840605e+03	-3.789596718589549194551591160263e-04	-7.863641343509468256342542780146e-05	0.000000000000000000000000000000e+00
-4.870864799950818451179657131433e+03	-3.795452944892959172215607388523e-04	-7.860100655180629982722584347954e-05	0.000000000000000000000000000000e+00
-4.870764799950818087381776422262e+03	-3.801293841802791612441425606050e-04	-7.856512664246058776171960369439e-05	0.000000000000000000000000000000e+00
-4.870664799950817723583895713091e+03	-3.807119348770250720319363590960e-04	-7.852876986725600919753143003277e-05	0.000000000000000000000000000000e+00
-4.870564799950817359786015003920e+03	-3.812929405453806546051620518512e-04	-7.849193237626247803256224200297e-05	0.000000000000000000000000000000e+00
-4.870464799950816995988134294748e+03	-3.818723951720165345896651487578e-04	-7.845461030950690278339826333465e-05	0.000000000000000000000000000000e+00
-4.870364799950816632190253585577e+03	-3.824502927645235606304852105097e-04	-7.841679979705919092264343461807e-05	0.000000000000000000000000000000e+00
-4.870264799950816268392372876406e+03	-3.830266273515092441750984342264e-04	-7.837849695911853781932210338823e-05	0.000000000000000000000000000000e+00
-4.870164799950815904594492167234e+03	-3.836013929826936029454653720450e-04	-7.833969790610012225509639627319e-05	0.000000000000000000000000000000e+00
-4.870064799950815540796611458063e+03	-3.841745837290047875696441526117e-04	-7.830039873872215430618964893128e-05	0.000000000000000000000000000000e+00
-4.869964799950815176998730748892e+03	-3.847461936826742745325347083707e-04	-7.826059554809327559101589377732e-05	0.000000000000000000000000000000e+00
-4.869864799950814813200850039721e+03	-3.853162169573317338659712572024e-04	-7.822028441580032543604256156655e-05	0.000000000000000000000000000000e+00
-4.869764799950814449402969330549e+03	-3.858846476880995173680544141348e-04	-7.817946141399645940735924076748e-05	0.000000000000000000000000000000e+00
-4.869664799950814085605088621378e+03	-3.864514800316866047213970603025e-04	-7.813812260548963376047965079252e-05	0.000000000000000000000000000000e+00
-4.869564799950813721807207912207e+03	-3.870167081664825496113702119061e-04	-7.809626404383145580837682908637e-05	0.000000000000000000000000000000e+00
-4.869464799950813358009327203035e+03	-3.875803262926506669028281493183e-04	-7.805388177340629178753428352167e-05	0.000000000000000000000000000000e+00
-4.869364799950812994211446493864e+03	-3.881423286322211113966162976396e-04	-7.801097182952090327255623147806e-05	0.000000000000000000000000000000e+00
-4.869264799950812630413565784693e+03	-3.887027094291833060647756159511e-04	-7.796753023849424622110371174699e-05	0.000000000000000000000000000000e+00
-4.869164799950812266615685075521e+03	-3.892614629495783160756383622925e-04	-7.792355301774774435728115884459e-05	0.000000000000000000000000000000e+00
-4.869064799950811902817804366350e+03	-3.898185834815904638774031187864e-04	-7.787903617589583360556609870073e-05	0.000000000000000000000000000000e+00
-4.868964799950811539019923657179e+03	-3.903740653356389984918184410390e-04	-7.783397571283688599549921427467e-05	0.000000000000000000000000000000e+00
-4.868864799950811175222042948008e+03	-3.909279028444688974461285191353e-04	-7.778836761984449948460762502833e-05	0.000000000000000000000000000000e+00
-4.868764799950810811424162238836e+03	-3.914800903632416687050188386365e-04	-7.774220787965905883187128777578e-05	0.000000000000000000000000000000e+00
-4.868664799950810447626281529665e+03	-3.920306222696255562913669745484e-04	-7.769549246657967594194976745925e-05	0.000000000000000000000000000000e+00
-4.868564799950810083828400820494e+03	-3.925794929638853664362330153637e-04	-7.764821734655650968016937785166e-05	0.000000000000000000000000000000e+00
-4.868464799950809720030520111322e+03	-3.931266968689719684681982414531e-04	-7.760037847728330252794481936007e-05	0.000000000000000000000000000000e+00
-4.868364799950809356232639402151e+03	-3.936722284306113078117261849798e-04	-7.755197180829039157665127923735e-05	0.000000000000000000000000000000e+00
-4.868264799950808992434758692980e+03	-3.942160821173930937248719441612e-04	-7.750299328103794991445818496345e-05	0.000000000000000000000000000000e+00
-4.868164799950808628636877983809e+03	-3.947582524208591075662311276062e-04	-7.745343882900959393139617148449e-05	0.000000000000000000000000000000e+00
-4.868064799950808264838997274637e+03	-3.952987338555910231709111801734e-04	-7.740330437780631588507579410319e-05	0.000000000000000000000000000000e+00
-4.867964799950807901041116565466e+03	-3.958375209592977393355250903539e-04	-7.735258584524075527958514308935e-05	0.000000000000000000000000000000e+00
-4.867864799950807537243235856295e+03	-3.963746082929026038829678491027e-04	-7.730127914143176839998489180417e-05	0.000000000000000000000000000000e+00
-4.867764799950807173445355147123e+03	-3.969099904406299329957807930924e-04	-7.724938016889933665998224654459e-05	0.000000000000000000000000000000e+00
-4.867664799950806809647474437952e+03	-3.974436620100912052888642023163e-04	-7.719688482265980021025664203904e-05	0.000000000000000000000000000000e+00
-4.867564799950806445849593728781e+03	-3.979756176323709306215381520389e-04	-7.714378899032140325491002652569e-05	0.000000000000000000000000000000e+00
-4.867464799950806082051713019609e+03	-3.985058519621120852287343705456e-04	-7.709008855218016462856889248201e-05	0.000000000000000000000000000000e+00
-4.867364799950805718253832310438e+03	-3.990343596776008963308846055895e-04	-7.703577938131604652908374086806e-05	0.000000000000000000000000000000e+00
-4.867264799950805354455951601267e+03	-3.995611354808515725337003665629e-04	-7.698085734368944851088029102115e-05	0.000000000000000000000000000000e+00
-4.867164799950804990658070892096e+03	-4.000861740976903294965405510908e-04	-7.692531829823802673896243620177e-05	0.000000000000000000000000000000e+00
-4.867064799950804626860190182924e+03	-4.006094702778391445502359502484e-04	-7.686915809697378429345832051567e-05	0.000000000000000000000000000000e+00
-4.866964799950804263062309473753e+03	-4.011310187949990776340447595771e-04	-7.681237258508052739239962969364e-05	0.000000000000000000000000000000e+00
-4.866864799950803899264428764582e+03	-4.016508144469329417113045987975e-04	-7.675495760101156555998969110988e-05	0.000000000000000000000000000000e+00
-4.866764799950803535466548055410e+03	-4.021688520555479731850845315222e-04	-7.669690897658777771310478765798e-05	0.000000000000000000000000000000e+00
-4.866664799950803171668667346239e+03	-4.026851264669776349520990965658e-04	-7.663822253709590864075712479675e-05	0.000000000000000000000000000000e+00
-4.866564799950802807870786637068e+03	-4.031996325516633652465137149790e-04	-7.657889410138725850684532359125e-05	0.000000000000000000000000000000e+00
-4.866464799950802444072905927896e+03	-4.037123652044355133321207329544e-04	-7.651891948197657564081225478603e-05	0.000000000000000000000000000000e+00
-4.866364799950802080275025218725e+03	-4.042233193445941125641895919074e-04	-7.645829448514130169400893066722e-05	0.000000000000000000000000000000e+00
-4.866264799950801716477144509554e+03	-4.047324899159892197704480043541e-04	-7.639701491102112850418298650723e-05	0.000000000000000000000000000000e+00
-4.866164799950801352679263800383e+03	-4.052398718871006583208682627628e-04	-7.633507655371777180040165911024e-05	0.000000000000000000000000000000e+00
-4.866064799950800988881383091211e+03	-4.057454602511173275165845542034e-04	-7.627247520139512437873513528430e-05	0.000000000000000000000000000000e+00
-4.865964799950800625083502382040e+03	-4.062492500260163493484844021708e-04	-7.620920663637965322342870955197e-05	0.000000000000000000000000000000e+00
-4.865864799950800261285621672869e+03	-4.067512362546413478940621200053e-04	-7.614526663526106767861806323694e-05	0.000000000000000000000000000000e+00
-4.865764799950799897487740963697e+03	-4.072514140047805660839463914868e-04	-7.608065096899332643322344527093e-05	0.000000000000000000000000000000e+00
-4.865664799950799533689860254526e+03	-4.077497783692446029976674815032e-04	-7.601535540299587489880550617016e-05	0.000000000000000000000000000000e+00
-4.865564799950799169891979545355e+03	-4.082463244659432837976864583140e-04	-7.594937569725518074301856552566e-05	0.000000000000000000000000000000e+00
-4.865464799950798806094098836184e+03	-4.087410474379626922937502886413e-04	-7.588270760642658113118846907597e-05	0.000000000000000000000000000000e+00
-4.865364799950798442296218127012e+03	-4.092339424536411193050744472544e-04	-7.581534687993636036085209894964e-05	0.000000000000000000000000000000e+00
-4.865264799950798078498337417841e+03	-4.097250047066450652326341508314e-04	-7.574728926208411209936716135260e-05	0.000000000000000000000000000000e+00
-4.865164799950797714700456708670e+03	-4.102142294160444836899348519665e-04	-7.567853049214541332964656383808e-05	0.000000000000000000000000000000e+00
-4.865064799950797350902575999498e+03	-4.107016118263877540832396118020e-04	-7.560906630447472868885444574616e-05	0.000000000000000000000000000000e+00
-4.864964799950796987104695290327e+03	-4.111871472077758952502757328062e-04	-7.553889242860861296269964215711e-05	0.000000000000000000000000000000e+00
-4.864864799950796623306814581156e+03	-4.116708308559368333090500158278e-04	-7.546800458936913042016364494557e-05	0.000000000000000000000000000000e+00
-4.864764799950796259508933871984e+03	-4.121526580922986395146001559198e-04	-7.539639850696762651393462162375e-05	0.000000000000000000000000000000e+00
-4.864664799950795895711053162813e+03	-4.126326242640627681157461381645e-04	-7.532406989710866221116730701013e-05	0.000000000000000000000000000000e+00
-4.864564799950795531913172453642e+03	-4.131107247442764268501036450942e-04	-7.525101447109430068994895268730e-05	0.000000000000000000000000000000e+00
-4.864464799950795168115291744471e+03	-4.135869549319048932289888398373e-04	-7.517722793592858377114546142295e-05	0.000000000000000000000000000000e+00
-4.864364799950794804317411035299e+03	-4.140613102519030176706937851350e-04	-7.510270599442232005837211117338e-05	0.000000000000000000000000000000e+00
-4.864264799950794440519530326128e+03	-4.145337861552864013731101167082e-04	-7.502744434529807636587162011921e-05	0.000000000000000000000000000000e+00
-4.864164799950794076721649616957e+03	-4.150043781192021405054837224213e-04	-7.495143868329548085451680128344e-05	0.000000000000000000000000000000e+00
-4.864064799950793712923768907785e+03	-4.154730816469990825091918029699e-04	-7.487468469927671590319340211295e-05	0.000000000000000000000000000000e+00
-4.863964799950793349125888198614e+03	-4.159398922682974318772164412650e-04	-7.479717808033230913578037757361e-05	0.000000000000000000000000000000e+00
-4.863864799950792985328007489443e+03	-4.164048055390581390931836747171e-04	-7.471891450988712773603750427753e-05	0.000000000000000000000000000000e+00
-4.863764799950792621530126780272e+03	-4.168678170416516932592077004927e-04	-7.463988966780668447061758419281e-05	0.000000000000000000000000000000e+00
-4.863664799950792257732246071100e+03	-4.173289223849264268327574622930e-04	-7.456009923050361989493167724774e-05	0.000000000000000000000000000000e+00
-4.863564799950791893934365361929e+03	-4.177881172042763324725456186570e-04	-7.447953887104442850450314317357e-05	0.000000000000000000000000000000e+00
-4.863464799950791530136484652758e+03	-4.182453971617083919934398927865e-04	-7.439820425925646948939196079209e-05	0.000000000000000000000000000000e+00
-4.863364799950791166338603943586e+03	-4.187007579459095258506140524446e-04	-7.431609106183520788158070047302e-05	0.000000000000000000000000000000e+00
-4.863264799950790802540723234415e+03	-4.191541952723129463125040228277e-04	-7.423319494245161833268636941696e-05	0.000000000000000000000000000000e+00
-4.863164799950790438742842525244e+03	-4.196057048831639685326777566843e-04	-7.414951156185994125737831472733e-05	0.000000000000000000000000000000e+00
-4.863064799950790074944961816072e+03	-4.200552825475855505711619830578e-04	-7.406503657800553384448621896397e-05	0.000000000000000000000000000000e+00
-4.862964799950789711147081106901e+03	-4.205029240616431286843568404521e-04	-7.397976564613304632875984134799e-05	0.000000000000000000000000000000e+00
-4.862864799950789347349200397730e+03	-4.209486252484091815644073886205e-04	-7.389369441889481510306325606763e-05	0.000000000000000000000000000000e+00
-4.862764799950788983551319688559e+03	-4.213923819580269272168371319509e-04	-7.380681854645943201342211947846e-05	0.000000000000000000000000000000e+00
-4.862664799950788619753438979387e+03	-4.218341900677739656280729185767e-04	-7.371913367662058470461405867979e-05	0.000000000000000000000000000000e+00
-4.862564799950788255955558270216e+03	-4.222740454821252167015577239084e-04	-7.363063545490604604355777684788e-05	0.000000000000000000000000000000e+00
-4.862464799950787892157677561045e+03	-4.227119441328152618826685671394e-04	-7.354131952468698880335390422047e-05	0.000000000000000000000000000000e+00
-4.862364799950787528359796851873e+03	-4.231478819789003605229826820988e-04	-7.345118152728742232007025370066e-05	0.000000000000000000000000000000e+00
-4.862264799950787164561916142702e+03	-4.235818550068199783535660696288e-04	-7.336021710209387309501588569915e-05	0.000000000000000000000000000000e+00
-4.862164799950786800764035433531e+03	-4.240138592304576654369585586579e-04	-7.326842188666528223744967007747e-05	0.000000000000000000000000000000e+00
-4.862064799950786436966154724360e+03	-4.244438906912013920180726245235e-04	-7.317579151684310619519618912321e-05	0.000000000000000000000000000000e+00
-4.861964799950786073168274015188e+03	-4.248719454580037759548749587424e-04	-7.308232162686162077316898155743e-05	0.000000000000000000000000000000e+00
-4.861864799950785709370393306017e+03	-4.252980196274413343671128018286e-04	-7.298800784945844199232828364288e-05	0.000000000000000000000000000000e+00
-4.861764799950785345572512596846e+03	-4.257221093237734100243885304593e-04	-7.289284581598522313149179918668e-05	0.000000000000000000000000000000e+00
-4.861664799950784981774631887674e+03	-4.261442106990007182634738747140e-04	-7.279683115651856860957996664396e-05	0.000000000000000000000000000000e+00
-4.861564799950784617976751178503e+03	-4.265643199329231891742120197364e-04	-7.269995949997113760324141118474e-05	0.000000000000000000000000000000e+00
-4.861464799950784254178870469332e+03	-4.269824332331974303146593374692e-04	-7.260222647420297805744004993045e-05	0.000000000000000000000000000000e+00
-4.861364799950783890380989760160e+03	-4.273985468353935389049236270864e-04	-7.250362770613298266878660180978e-05	0.000000000000000000000000000000e+00
-4.861264799950783526583109050989e+03	-4.278126570030515345502419854995e-04	-7.240415882185058881435890665301e-05	0.000000000000000000000000000000e+00
-4.861164799950783162785228341818e+03	-4.282247600277373582831896836609e-04	-7.230381544672766821590242924955e-05	0.000000000000000000000000000000e+00
-4.861064799950782798987347632647e+03	-4.286348522290980042441510544649e-04	-7.220259320553056568182948016243e-05	0.000000000000000000000000000000e+00
-4.860964799950782435189466923475e+03	-4.290429299549165971516817563725e-04	-7.210048772253235468965293364363e-05	0.000000000000000000000000000000e+00
-4.860864799950782071391586214304e+03	-4.294489895811665482010244243583e-04	-7.199749462162525559874581837505e-05	0.000000000000000000000000000000e+00
-4.860764799950781707593705505133e+03	-4.298530275120653857019725752053e-04	-7.189360952643324359848109317284e-05	0.000000000000000000000000000000e+00
-4.860664799950781343795824795961e+03	-4.302550401801281520358655185987e-04	-7.178882806042481928669729551729e-05	0.000000000000000000000000000000e+00
-4.860564799950780979997944086790e+03	-4.306550240462200416710625283656e-04	-7.168314584702599608859868718369e-05	0.000000000000000000000000000000e+00
-4.860464799950780616200063377619e+03	-4.310529755996087681278738923396e-04	-7.157655850973338254334549235480e-05	0.000000000000000000000000000000e+00
-4.860364799950780252402182668447e+03	-4.314488913580161177918625980965e-04	-7.146906167222752208866010104060e-05	0.000000000000000000000000000000e+00
-4.860264799950779888604301959276e+03	-4.318427678676692868867115215892e-04	-7.136065095848631416059620891090e-05	0.000000000000000000000000000000e+00
-4.860164799950779524806421250105e+03	-4.322346017033514595055698759296e-04	-7.125132199289867923879676636645e-05	0.000000000000000000000000000000e+00
-4.860064799950779161008540540934e+03	-4.326243894684521145918565387944e-04	-7.114107040037833231196917616046e-05	0.000000000000000000000000000000e+00
-4.859964799950778797210659831762e+03	-4.330121277950164113482167671521e-04	-7.102989180647774607874067598345e-05	0.000000000000000000000000000000e+00
-4.859864799950778433412779122591e+03	-4.333978133437944120151530391638e-04	-7.091778183750226322631243780492e-05	0.000000000000000000000000000000e+00
-4.859764799950778069614898413420e+03	-4.337814428042895999182437805075e-04	-7.080473612062433068185807183426e-05	0.000000000000000000000000000000e+00
-4.859664799950777705817017704248e+03	-4.341630128948069096243844722238e-04	-7.069075028399796425688378365138e-05	0.000000000000000000000000000000e+00
-4.859564799950777342019136995077e+03	-4.345425203625002692070511400857e-04	-7.057581995687332171180577988778e-05	0.000000000000000000000000000000e+00
-4.859464799950776978221256285906e+03	-4.349199619834193835700431041147e-04	-7.045994076971135713569061032047e-05	0.000000000000000000000000000000e+00
-4.859364799950776614423375576735e+03	-4.352953345625563551408998552716e-04	-7.034310835429877348159294347951e-05	0.000000000000000000000000000000e+00
-4.859264799950776250625494867563e+03	-4.356686349338914372025799437438e-04	-7.022531834386297510189334225572e-05	0.000000000000000000000000000000e+00
-4.859164799950775886827614158392e+03	-4.360398599604384619644881215805e-04	-7.010656637318723712407053660911e-05	0.000000000000000000000000000000e+00
-4.859064799950775523029733449221e+03	-4.364090065342895639020903697514e-04	-6.998684807872601035174525696547e-05	0.000000000000000000000000000000e+00
-4.858964799950775159231852740049e+03	-4.367760715766595778358771795524e-04	-6.986615909872032103341416009457e-05	0.000000000000000000000000000000e+00
-4.858864799950774795433972030878e+03	-4.371410520379295696485888456095e-04	-6.974449507331334681403678388278e-05	0.000000000000000000000000000000e+00
-4.858764799950774431636091321707e+03	-4.375039448976902585822235103308e-04	-6.962185164466612821189406279387e-05	0.000000000000000000000000000000e+00
-4.858664799950774067838210612535e+03	-4.378647471647844095429813471299e-04	-6.949822445707337496313693581129e-05	0.000000000000000000000000000000e+00
-4.858564799950773704040329903364e+03	-4.382234558773492254062087436495e-04	-6.937360915707940789160651506862e-05	0.000000000000000000000000000000e+00
-4.858464799950773340242449194193e+03	-4.385800681028576009090613752051e-04	-6.924800139359426340898012730563e-05	0.000000000000000000000000000000e+00
-4.858364799950772976444568485022e+03	-4.389345809381593765431672782285e-04	-6.912139681800986577755313566840e-05	0.000000000000000000000000000000e+00
-4.858264799950772612646687775850e+03	-4.392869915095216166653346867577e-04	-6.899379108431636200334663433509e-05	0.000000000000000000000000000000e+00
-4.858164799950772248848807066679e+03	-4.396372969726687249779339961009e-04	-6.886517984921857870195954776094e-05	0.000000000000000000000000000000e+00
-4.858064799950771885050926357508e+03	-4.399854945128216384374331138218e-04	-6.873555877225250606947504206090e-05	0.000000000000000000000000000000e+00
-4.857964799950771521253045648336e+03	-4.403315813447366959022810650737e-04	-6.860492351590203935138290169959e-05	0.000000000000000000000000000000e+00
-4.857864799950771157455164939165e+03	-4.406755547127440188898139794560e-04	-6.847326974571570675897475011240e-05	0.000000000000000000000000000000e+00
-4.857764799950770793657284229994e+03	-4.410174118907850249714230894682e-04	-6.834059313042358712111945528989e-05	0.000000000000000000000000000000e+00
-4.857664799950770429859403520823e+03	-4.413571501824497785373968561373e-04	-6.820688934205425464109284749981e-05	0.000000000000000000000000000000e+00
-4.857564799950770066061522811651e+03	-4.416947669210135284101337305174e-04	-6.807215405605188628373330983479e-05	0.000000000000000000000000000000e+00
-4.857464799950769702263642102480e+03	-4.420302594694727575663772967118e-04	-6.793638295139347758281461731045e-05	0.000000000000000000000000000000e+00
-4.857364799950769338465761393309e+03	-4.423636252205807449684737964191e-04	-6.779957171070612621105455630754e-05	0.000000000000000000000000000000e+00
-4.857264799950768974667880684137e+03	-4.426948615968824226642175378998e-04	-6.766171602038438331275932435815e-05	0.000000000000000000000000000000e+00
-4.857164799950768610869999974966e+03	-4.430239660507488534159359350184e-04	-6.752281157070776746679380275751e-05	0.000000000000000000000000000000e+00
-4.857064799950768247072119265795e+03	-4.433509360644110578082710549808e-04	-6.738285405595830575460614131345e-05	0.000000000000000000000000000000e+00
-4.856964799950767883274238556623e+03	-4.436757691499932450447662990456e-04	-6.724183917453823745857821592153e-05	0.000000000000000000000000000000e+00
-4.856864799950767519476357847452e+03	-4.439984628495456100635840890334e-04	-6.709976262908770420784893007138e-05	0.000000000000000000000000000000e+00
-4.856764799950767155678477138281e+03	-4.443190147350763717117028139825e-04	-6.695662012660258920193623310979e-05	0.000000000000000000000000000000e+00
-4.856664799950766791880596429110e+03	-4.446374224085834856584620311537e-04	-6.681240737855246485457638705441e-05	0.000000000000000000000000000000e+00
-4.856564799950766428082715719938e+03	-4.449536835020855983675869271821e-04	-6.666712010099851333250892126969e-05	0.000000000000000000000000000000e+00
-4.856464799950766064284835010767e+03	-4.452677956776526215984524093017e-04	-6.652075401471165038216892817502e-05	0.000000000000000000000000000000e+00
-4.856364799950765700486954301596e+03	-4.455797566274356021759350809930e-04	-6.637330484529062205132504681515e-05	0.000000000000000000000000000000e+00
-4.856264799950765336689073592424e+03	-4.458895640736960496591789748777e-04	-6.622476832328019627840753891235e-05	0.000000000000000000000000000000e+00
-4.856164799950764972891192883253e+03	-4.461972157688347219092750428615e-04	-6.607514018428949000710792560653e-05	0.000000000000000000000000000000e+00
-4.856064799950764609093312174082e+03	-4.465027094954198143457457792493e-04	-6.592441616911026919592431205785e-05	0.000000000000000000000000000000e+00
-4.855964799950764245295431464911e+03	-4.468060430662147697322694739341e-04	-6.577259202383534369539680453087e-05	0.000000000000000000000000000000e+00
-4.855864799950763881497550755739e+03	-4.471072143242051121804492286316e-04	-6.561966349997705699303301996039e-05	0.000000000000000000000000000000e+00
-4.855764799950763517699670046568e+03	-4.474062211426252269434733488396e-04	-6.546562635458580306328790765491e-05	0.000000000000000000000000000000e+00
-4.855664799950763153901789337397e+03	-4.477030614249841644278204988439e-04	-6.531047635036857032259788313766e-05	0.000000000000000000000000000000e+00
-4.855564799950762790103908628225e+03	-4.479977331050910105240958625217e-04	-6.515420925580762110968652267573e-05	0.000000000000000000000000000000e+00
-4.855464799950762426306027919054e+03	-4.482902341470798232569983099438e-04	-6.499682084527914406081594567155e-05	0.000000000000000000000000000000e+00
-4.855364799950762062508147209883e+03	-4.485805625454337562836581998482e-04	-6.483830689917197424767397739842e-05	0.000000000000000000000000000000e+00
-4.855264799950761698710266500711e+03	-4.488687163250088029212148121871e-04	-6.467866320400639463042424814887e-05	0.000000000000000000000000000000e+00
-4.855164799950761334912385791540e+03	-4.491546935410568354429816650963e-04	-6.451788555255292395822913631420e-05	0.000000000000000000000000000000e+00
-4.855064799950760971114505082369e+03	-4.494384922792482106937428376625e-04	-6.435596974395121308998996001449e-05	0.000000000000000000000000000000e+00
-4.854964799950760607316624373198e+03	-4.497201106556937793938544256633e-04	-6.419291158382890065750570052217e-05	0.000000000000000000000000000000e+00
-4.854864799950760243518743664026e+03	-4.499995468169660280816080089039e-04	-6.402870688442055004379466209841e-05	0.000000000000000000000000000000e+00
-4.854764799950759879720862954855e+03	-4.502767989401202210555941185532e-04	-6.386335146468664057152475610479e-05	0.000000000000000000000000000000e+00
-4.854664799950759515922982245684e+03	-4.505518652327143496946759704258e-04	-6.369684115043254513891662904612e-05	0.000000000000000000000000000000e+00
-4.854564799950759152125101536512e+03	-4.508247439328290275678545739879e-04	-6.352917177442753496070110275085e-05	0.000000000000000000000000000000e+00
-4.854464799950758788327220827341e+03	-4.510954333090864097621786044101e-04	-6.336033917652385207171239489554e-05	0.000000000000000000000000000000e+00
-4.854364799950758424529340118170e+03	-4.513639316606687869500025289682e-04	-6.319033920377578183048133952937e-05	0.000000000000000000000000000000e+00
-4.854264799950758060731459408998e+03	-4.516302373173364747248326178664e-04	-6.301916771055869831777429546094e-05	0.000000000000000000000000000000e+00
-4.854164799950757696933578699827e+03	-4.518943486394453234664125851339e-04	-6.284682055868823170787645926438e-05	0.000000000000000000000000000000e+00
-4.854064799950757333135697990656e+03	-4.521562640179632524238539925676e-04	-6.267329361753935432471224187267e-05	0.000000000000000000000000000000e+00
-4.853964799950756969337817281485e+03	-4.524159818744866211684407808491e-04	-6.249858276416552090807426944608e-05	0.000000000000000000000000000000e+00
-4.853864799950756605539936572313e+03	-4.526735006612558421049130608083e-04	-6.232268388341779532732522817184e-05	0.000000000000000000000000000000e+00
-4.853764799950756241742055863142e+03	-4.529288188611704508816646619351e-04	-6.214559286806404505773548940795e-05	0.000000000000000000000000000000e+00
-4.853664799950755877944175153971e+03	-4.531819349878034720695285653136e-04	-6.196730561890805434165779841393e-05	0.000000000000000000000000000000e+00
-4.853564799950755514146294444799e+03	-4.534328475854153511596933423533e-04	-6.178781804490870511233774342585e-05	0.000000000000000000000000000000e+00
-4.853464799950755150348413735628e+03	-4.536815552289673444605333507695e-04	-6.160712606329911726014275652474e-05	0.000000000000000000000000000000e+00
-4.853364799950754786550533026457e+03	-4.539280565241341500529181907098e-04	-6.142522559970581600384542664273e-05	0.000000000000000000000000000000e+00
-4.853264799950754422752652317286e+03	-4.541723501073161050646531666786e-04	-6.124211258826788570937965650032e-05	0.000000000000000000000000000000e+00
-4.853164799950754058954771608114e+03	-4.544144346456507324236162581599e-04	-6.105778297175608305101535133730e-05	0.000000000000000000000000000000e+00
-4.853064799950753695156890898943e+03	-4.546543088370237455098088474870e-04	-6.087223270169199760637815388442e-05	0.000000000000000000000000000000e+00
-4.852964799950753331359010189772e+03	-4.548919714100794564962115806850e-04	-6.068545773846713791256982095668e-05	0.000000000000000000000000000000e+00
-4.852864799950752967561129480600e+03	-4.551274211242304799582281127357e-04	-6.049745405146204462734291218418e-05	0.000000000000000000000000000000e+00
-4.852764799950752603763248771429e+03	-4.553606567696671654325857314660e-04	-6.030821761916537658522116660542e-05	0.000000000000000000000000000000e+00
-4.852664799950752239965368062258e+03	-4.555916771673661084043893687578e-04	-6.011774442929295619603841105416e-05	0.000000000000000000000000000000e+00
-4.852564799950751876167487353086e+03	-4.558204811690982818234152418313e-04	-5.992603047890682161974104658064e-05	0.000000000000000000000000000000e+00
-4.852464799950751512369606643915e+03	-4.560470676574364628889923789501e-04	-5.973307177453419762602759846004e-05	0.000000000000000000000000000000e+00
-4.852364799950751148571725934744e+03	-4.562714355457622261540151509251e-04	-5.953886433228652744036046851051e-05	0.000000000000000000000000000000e+00
-4.852264799950750784773845225573e+03	-4.564935837782722318975436870403e-04	-5.934340417797838261723328279196e-05	0.000000000000000000000000000000e+00
-4.852164799950750420975964516401e+03	-4.567135113299839181862094239506e-04	-5.914668734724638646596539537370e-05	0.000000000000000000000000000000e+00
-4.852064799950750057178083807230e+03	-4.569312172067406508345344118283e-04	-5.894870988566809004265134586120e-05	0.000000000000000000000000000000e+00
-4.851964799950749693380203098059e+03	-4.571467004452162770540557534815e-04	-5.874946784888080070826527068206e-05	0.000000000000000000000000000000e+00
-4.851864799950749329582322388887e+03	-4.573599601129192454215810492713e-04	-5.854895730270039713423815830318e-05	0.000000000000000000000000000000e+00
-4.851764799950748965784441679716e+03	-4.575709953081958584857058536244e-04	-5.834717432324005621660859000066e-05	0.000000000000000000000000000000e+00
-4.851664799950748601986560970545e+03	-4.577798051602330374823535130702e-04	-5.814411499702896643764632456097e-05	0.000000000000000000000000000000e+00
-4.851564799950748238188680261374e+03	-4.579863888290606533694460100747e-04	-5.793977542113096668857652460360e-05	0.000000000000000000000000000000e+00
-4.851464799950747874390799552202e+03	-4.581907455055531531301626912978e-04	-5.773415170326316476351324880056e-05	0.000000000000000000000000000000e+00
-4.851364799950747510592918843031e+03	-4.583928744114305897650041288216e-04	-5.752723996191447453823000768303e-05	0.000000000000000000000000000000e+00
-4.851264799950747146795038133860e+03	-4.585927747992590017625524900780e-04	-5.731903632646409216255811713836e-05	0.000000000000000000000000000000e+00
-4.851164799950746782997157424688e+03	-4.587904459524504130994715378478e-04	-5.710953693729991804267642763193e-05	0.000000000000000000000000000000e+00
-4.851064799950746419199276715517e+03	-4.589858871852620200888772661330e-04	-5.689873794593693816581958522249e-05	0.000000000000000000000000000000e+00
-4.850964799950746055401396006346e+03	-4.591790978427949445478395418263e-04	-5.668663551513551055729620009593e-05	0.000000000000000000000000000000e+00
-4.850864799950745691603515297174e+03	-4.593700773009923906536888793539e-04	-5.647322581901959752739839082381e-05	0.000000000000000000000000000000e+00
-4.850764799950745327805634588003e+03	-4.595588249666370970689110997398e-04	-5.625850504319490305062123614022e-05	0.000000000000000000000000000000e+00
-4.850664799950744964007753878832e+03	-4.597453402773482469649557469182e-04	-5.604246938486696948730075851230e-05	0.000000000000000000000000000000e+00
-4.850564799950744600209873169661e+03	-4.599296227015778901550668855691e-04	-5.582511505295919299008897129788e-05	0.000000000000000000000000000000e+00
-4.850464799950744236411992460489e+03	-4.601116717386067147058104076507e-04	-5.560643826823073726647525538702e-05	0.000000000000000000000000000000e+00
-4.850364799950743872614111751318e+03	-4.602914869185391680272978476296e-04	-5.538643526339439313119911156846e-05	0.000000000000000000000000000000e+00
-4.850264799950743508816231042147e+03	-4.604690678022980900724325792339e-04	-5.516510228323432286218208631112e-05	0.000000000000000000000000000000e+00
-4.850164799950743145018350332975e+03	-4.606444139816186418047438966283e-04	-5.494243558472373679382391720161e-05	0.000000000000000000000000000000e+00
-4.850064799950742781220469623804e+03	-4.608175250790417457752434771123e-04	-5.471843143714250214766289803769e-05	0.000000000000000000000000000000e+00
-4.849964799950742417422588914633e+03	-4.609884007479070388083042253413e-04	-5.449308612219462311402826126816e-05	0.000000000000000000000000000000e+00
-4.849864799950742053624708205462e+03	-4.611570406723449573258011291443e-04	-5.426639593412561928973888991656e-05	0.000000000000000000000000000000e+00
-4.849764799950741689826827496290e+03	-4.613234445672683347802744968646e-04	-5.403835717983986345822056129862e-05	0.000000000000000000000000000000e+00
-4.849664799950741326028946787119e+03	-4.614876121783636738274414490490e-04	-5.380896617901774318677016184509e-05	0.000000000000000000000000000000e+00
-4.849564799950740962231066077948e+03	-4.616495432820814427167521731832e-04	-5.357821926423280209502916782149e-05	0.000000000000000000000000000000e+00
-4.849464799950740598433185368776e+03	-4.618092376856260464212944327755e-04	-5.334611278106869816434051911891e-05	0.000000000000000000000000000000e+00
-4.849364799950740234635304659605e+03	-4.619666952269450930362859608636e-04	-5.311264308823611461326044680398e-05	0.000000000000000000000000000000e+00
-4.849264799950739870837423950434e+03	-4.621219157747181180764806107675e-04	-5.287780655768952169527158391205e-05	0.000000000000000000000000000000e+00
-4.849164799950739507039543241262e+03	-4.622748992283446582522710155416e-04	-5.264159957474383007627882768986e-05	0.000000000000000000000000000000e+00
-4.849064799950739143241662532091e+03	-4.624256455179318373548136289486e-04	-5.240401853819096289694226542544e-05	0.000000000000000000000000000000e+00
-4.848964799950738779443781822920e+03	-4.625741546042813558299588994061e-04	-5.216505986041626520468422745225e-05	0.000000000000000000000000000000e+00
-4.848864799950738415645901113749e+03	-4.627204264788757214106607040804e-04	-5.192471996751481174174266963739e-05	0.000000000000000000000000000000e+00
-4.848764799950738051848020404577e+03	-4.628644611638641544887340373293e-04	-5.168299529940757920795299518169e-05	0.000000000000000000000000000000e+00
-4.848664799950737688050139695406e+03	-4.630062587120476803349833350154e-04	-5.143988230995755076089409607576e-05	0.000000000000000000000000000000e+00
-4.848564799950737324252258986235e+03	-4.631458192068638418485704288940e-04	-5.119537746708558334680916335202e-05	0.000000000000000000000000000000e+00
-4.848464799950736960454378277063e+03	-4.632831427623705991547531368724e-04	-5.094947725288624115020860716463e-05	0.000000000000000000000000000000e+00
-4.848364799950736596656497567892e+03	-4.634182295232297413116462347915e-04	-5.070217816374343930809279190619e-05	0.000000000000000000000000000000e+00
-4.848264799950736232858616858721e+03	-4.635510796646898643361134340068e-04	-5.045347671044598598022110080841e-05	0.000000000000000000000000000000e+00
-4.848164799950735869060736149549e+03	-4.636816933925685360780299948402e-04	-5.020336941830296178905512771706e-05	0.000000000000000000000000000000e+00
-4.848064799950735505262855440378e+03	-4.638100709432339189934590972797e-04	-4.995185282725895695816673014455e-05	0.000000000000000000000000000000e+00
-4.847964799950735141464974731207e+03	-4.639362125835860134470678417529e-04	-4.969892349200917970163809966877e-05	0.000000000000000000000000000000e+00
-4.847864799950734777667094022036e+03	-4.640601186110369252325880129462e-04	-4.944457798211438843060880343749e-05	0.000000000000000000000000000000e+00
-4.847764799950734413869213312864e+03	-4.641817893534909704629509707985e-04	-4.918881288211573586839631122558e-05	0.000000000000000000000000000000e+00
-4.847664799950734050071332603693e+03	-4.643012251693240215189018016417e-04	-4.893162479164937599639129128803e-05	0.000000000000000000000000000000e+00
-4.847564799950733686273451894522e+03	-4.644184264473620398459841052130e-04	-4.867301032556097613226281373144e-05	0.000000000000000000000000000000e+00
-4.847464799950733322475571185350e+03	-4.645333936068593919110902845659e-04	-4.841296611402004604904694695655e-05	0.000000000000000000000000000000e+00
-4.847364799950732958677690476179e+03	-4.646461270974764062174910961289e-04	-4.815148880263412479270021537836e-05	0.000000000000000000000000000000e+00
-4.847264799950732594879809767008e+03	-4.647566273992563882187789570111e-04	-4.788857505256279809306360628618e-05	0.000000000000000000000000000000e+00
-4.847164799950732231081929057837e+03	-4.648648950226019847115077610056e-04	-4.762422154063151926318281370598e-05	0.000000000000000000000000000000e+00
-4.847064799950731867284048348665e+03	-4.649709305082510061267464518409e-04	-4.735842495944532167841123371232e-05	0.000000000000000000000000000000e+00
-4.846964799950731503486167639494e+03	-4.650747344272517067205463536794e-04	-4.709118201750229408628772853618e-05	0.000000000000000000000000000000e+00
-4.846864799950731139688286930323e+03	-4.651763073809374142431050103141e-04	-4.682248943930693394366998605349e-05	0.000000000000000000000000000000e+00
-4.846764799950730775890406221151e+03	-4.652756500009006175068437816122e-04	-4.655234396548331779475127234491e-05	0.000000000000000000000000000000e+00
-4.846664799950730412092525511980e+03	-4.653727629489664576432905729320e-04	-4.628074235288805480864268715457e-05	0.000000000000000000000000000000e+00
-4.846564799950730048294644802809e+03	-4.654676469171656230487676975116e-04	-4.600768137472309801542028062649e-05	0.000000000000000000000000000000e+00
-4.846464799950729684496764093637e+03	-4.655603026277067564391021203818e-04	-4.573315782064835225426482900879e-05	0.000000000000000000000000000000e+00
-4.846364799950729320698883384466e+03	-4.656507308329482113830322109749e-04	-4.545716849689411949127573753238e-05	0.000000000000000000000000000000e+00
-4.846264799950728956901002675295e+03	-4.657389323153691041042023801566e-04	-4.517971022637332052058686815421e-05	0.000000000000000000000000000000e+00
-4.846164799950728593103121966124e+03	-4.658249078875399858123973473312e-04	-4.490077984879354725889291644059e-05	0.000000000000000000000000000000e+00
-4.846064799950728229305241256952e+03	-4.659086583920929187235815405188e-04	-4.462037422076890497580486938389e-05	0.000000000000000000000000000000e+00
-4.845964799950727865507360547781e+03	-4.659901847016907931384177565803e-04	-4.433849021593169189387959039372e-05	0.000000000000000000000000000000e+00
-4.845864799950727501709479838610e+03	-4.660694877189963192601340757903e-04	-4.405512472504384161942417308389e-05	0.000000000000000000000000000000e+00
-4.845764799950727137911599129438e+03	-4.661465683766402600708700365573e-04	-4.377027465610816906165653206173e-05	0.000000000000000000000000000000e+00
-4.845664799950726774113718420267e+03	-4.662214276371890136867193188408e-04	-4.348393693447943339274938678862e-05	0.000000000000000000000000000000e+00
-4.845564799950726410315837711096e+03	-4.662940664931119246622293061932e-04	-4.319610850297515706238543620188e-05	0.000000000000000000000000000000e+00
-4.845464799950726046517957001925e+03	-4.663644859667477821432712836724e-04	-4.290678632198630251077739461429e-05	0.000000000000000000000000000000e+00
-4.845364799950725682720076292753e+03	-4.664326871102707759188243930026e-04	-4.261596736958764394982701606551e-05	0.000000000000000000000000000000e+00
-4.845264799950725318922195583582e+03	-4.664986710056559103716733449829e-04	-4.232364864164800361901255798536e-05	0.000000000000000000000000000000e+00
-4.845164799950724955124314874411e+03	-4.665624387646437679078026405932e-04	-4.202982715194021699073312348105e-05	0.000000000000000000000000000000e+00
-4.845064799950724591326434165239e+03	-4.666239915287048929150304221736e-04	-4.173449993225090146400924062675e-05	0.000000000000000000000000000000e+00
-4.844964799950724227528553456068e+03	-4.666833304690033625700129604752e-04	-4.143766403249002177027610072102e-05	0.000000000000000000000000000000e+00
-4.844864799950723863730672746897e+03	-4.667404567863599781744887717849e-04	-4.113931652080018432863367516816e-05	0.000000000000000000000000000000e+00
-4.844764799950723499932792037725e+03	-4.667953717112147517601106194718e-04	-4.083945448366574186571664739631e-05	0.000000000000000000000000000000e+00
-4.844664799950723136134911328554e+03	-4.668480765035888505921912727814e-04	-4.053807502602163376128480143379e-05	0.000000000000000000000000000000e+00
-4.844564799950722772337030619383e+03	-4.668985724530461079925802714286e-04	-4.023517527136203665843322552220e-05	0.000000000000000000000000000000e+00
-4.844464799950722408539149910212e+03	-4.669468608786537752210199503367e-04	-3.993075236184874402325939435343e-05	0.000000000000000000000000000000e+00
-4.844364799950722044741269201040e+03	-4.669929431289426770453065973498e-04	-3.962480345841932208783217617132e-05	0.000000000000000000000000000000e+00
-4.844264799950721680943388491869e+03	-4.670368205818670962609084895689e-04	-3.931732574089500151888129653166e-05	0.000000000000000000000000000000e+00
-4.844164799950721317145507782698e+03	-4.670784946447637908488459412837e-04	-3.900831640808836579857946103012e-05	0.000000000000000000000000000000e+00
-4.844064799950720953347627073526e+03	-4.671179667543105232425937334284e-04	-3.869777267791078210730851272281e-05	0.000000000000000000000000000000e+00
-4.843964799950720589549746364355e+03	-4.671552383764841017040059245602e-04	-3.838569178747956115588246817083e-05	0.000000000000000000000000000000e+00
-4.843864799950720225751865655184e+03	-4.671903110065177711779371705347e-04	-3.807207099322486629601816621182e-05	0.000000000000000000000000000000e+00
-4.843764799950719861953984946012e+03	-4.672231861688580620457778014298e-04	-3.775690757099640579037141963070e-05	0.000000000000000000000000000000e+00
-4.843664799950719498156104236841e+03	-4.672538654171211509880112799920e-04	-3.744019881616984047950288938544e-05	0.000000000000000000000000000000e+00
-4.843564799950719134358223527670e+03	-4.672823503340485171153595445048e-04	-3.712194204375293395082799352558e-05	0.000000000000000000000000000000e+00
-4.843464799950718770560342818499e+03	-4.673086425314621102089507331812e-04	-3.680213458849145198581442883778e-05	0.000000000000000000000000000000e+00
-4.843364799950718406762462109327e+03	-4.673327436502190310695092900772e-04	-3.648077380497477740410941504656e-05	0.000000000000000000000000000000e+00
-4.843264799950718042964581400156e+03	-4.673546553601654529250253311545e-04	-3.615785706774128096217812977642e-05	0.000000000000000000000000000000e+00
-4.843164799950717679166700690985e+03	-4.673743793600901633676636404147e-04	-3.583338177138343475392617820674e-05	0.000000000000000000000000000000e+00
-4.843064799950717315368819981813e+03	-4.673919173776775641895864232822e-04	-3.550734533065260712693389510974e-05	0.000000000000000000000000000000e+00
-4.842964799950716951570939272642e+03	-4.674072711694599122772553201344e-04	-3.517974518056362720572899371874e-05	0.000000000000000000000000000000e+00
-4.842864799950716587773058563471e+03	-4.674204425207692352450816741793e-04	-3.485057877649905803572535911705e-05	0.000000000000000000000000000000e+00
-4.842764799950716223975177854300e+03	-4.674314332456884339174474352063e-04	-3.451984359431317834782798614768e-05	0.000000000000000000000000000000e+00
-4.842664799950715860177297145128e+03	-4.674402451870021137601829419594e-04	-3.418753713043571360128553004998e-05	0.000000000000000000000000000000e+00
-4.842564799950715496379416435957e+03	-4.674468802161467115806325889338e-04	-3.385365690197525531841826751389e-05	0.000000000000000000000000000000e+00
-4.842464799950715132581535726786e+03	-4.674513402331600259165256261440e-04	-3.351820044682240936880293635802e-05	0.000000000000000000000000000000e+00
-4.842364799950714768783655017614e+03	-4.674536271666302053237607161407e-04	-3.318116532375262576906940759081e-05	0.000000000000000000000000000000e+00
-4.842264799950714404985774308443e+03	-4.674537429736443571934301211002e-04	-3.284254911252879808973570430197e-05	0.000000000000000000000000000000e+00
-4.842164799950714041187893599272e+03	-4.674516896397363976273231500613e-04	-3.250234941400351727260054079949e-05	0.000000000000000000000000000000e+00
-4.842064799950713677390012890100e+03	-4.674474691788344134224519876852e-04	-3.216056385022104084506558430157e-05	0.000000000000000000000000000000e+00
-4.841964799950713313592132180929e+03	-4.674410836332075361645999045379e-04	-3.181719006451895720259670508057e-05	0.000000000000000000000000000000e+00
-4.841864799950712949794251471758e+03	-4.674325350734121658005659760704e-04	-3.147222572162956528811494916198e-05	0.000000000000000000000000000000e+00
-4.841764799950712585996370762587e+03	-4.674218255982377063194321831219e-04	-3.112566850778096966831723357849e-05	0.000000000000000000000000000000e+00
-4.841664799950712222198490053415e+03	-4.674089573346518677529615182209e-04	-3.077751613079780969176382776631e-05	0.000000000000000000000000000000e+00
-4.841564799950711858400609344244e+03	-4.673939324377451008142581034832e-04	-3.042776632020171759642271358537e-05	0.000000000000000000000000000000e+00
-4.841464799950711494602728635073e+03	-4.673767530906748146959928114086e-04	-3.007641682731146829722114477423e-05	0.000000000000000000000000000000e+00
-4.841364799950711130804847925901e+03	-4.673574215046089443473253943750e-04	-2.972346542534281407734082780525e-05	0.000000000000000000000000000000e+00
-4.841264799950710767006967216730e+03	-4.673359399186689214396317471056e-04	-2.936890990950799401886135708839e-05	0.000000000000000000000000000000e+00
-4.841164799950710403209086507559e+03	-4.673123105998721032311449263830e-04	-2.901274809711492156088369354094e-05	0.000000000000000000000000000000e+00
-4.841064799950710039411205798388e+03	-4.672865358430737135406185522868e-04	-2.865497782766606712579263160912e-05	0.000000000000000000000000000000e+00
-4.840964799950709675613325089216e+03	-4.672586179709082958300125909545e-04	-2.829559696295699176794499751786e-05	0.000000000000000000000000000000e+00
-4.840864799950709311815444380045e+03	-4.672285593337305157658756460393e-04	-2.793460338717460638368293712741e-05	0.000000000000000000000000000000e+00
-4.840764799950708948017563670874e+03	-4.671963623095553674695323831401e-04	-2.757199500699503789805967779447e-05	0.000000000000000000000000000000e+00
-4.840664799950708584219682961702e+03	-4.671620293039981629268364571317e-04	-2.720776975168120746036322377126e-05	0.000000000000000000000000000000e+00
-4.840564799950708220421802252531e+03	-4.671255627502135456159682025401e-04	-2.684192557318005288580220479844e-05	0.000000000000000000000000000000e+00
-4.840464799950707856623921543360e+03	-4.670869651088343415049064510924e-04	-2.647446044621943600093534609830e-05	0.000000000000000000000000000000e+00
-4.840364799950707492826040834188e+03	-4.670462388679097053174882336890e-04	-2.610537236840471117592203664781e-05	0.000000000000000000000000000000e+00
-4.840264799950707129028160125017e+03	-4.670033865428427246983822396231e-04	-2.573465936031492793853968359397e-05	0.000000000000000000000000000000e+00
-4.840164799950706765230279415846e+03	-4.669584106763275364870846573240e-04	-2.536231946559871510381289905212e-05	0.000000000000000000000000000000e+00
-4.840064799950706401432398706675e+03	-4.669113138382858466807201480719e-04	-2.498835075106980237354126206384e-05	0.000000000000000000000000000000e+00
-4.839964799950706037634517997503e+03	-4.668620986258031251361910740627e-04	-2.461275130680223022770249097224e-05	0.000000000000000000000000000000e+00
-4.839864799950705673836637288332e+03	-4.668107676630640955409146108934e-04	-2.423551924622516001630451176752e-05	0.000000000000000000000000000000e+00
-4.839764799950705310038756579161e+03	-4.667573236012875748622563687462e-04	-2.385665270621737234311293684996e-05	0.000000000000000000000000000000e+00
-4.839664799950704946240875869989e+03	-4.667017691186611501666381407460e-04	-2.347614984720137920235459583207e-05	0.000000000000000000000000000000e+00
-4.839564799950704582442995160818e+03	-4.666441069202749880769076629150e-04	-2.309400885323719391411037560324e-05	0.000000000000000000000000000000e+00
-4.839464799950704218645114451647e+03	-4.665843397380553189690566284753e-04	-2.271022793211577918718810376042e-05	0.000000000000000000000000000000e+00
-4.839364799950703854847233742476e+03	-4.665224703306974332779610836752e-04	-2.232480531545205472486285980249e-05	0.000000000000000000000000000000e+00
-4.839264799950703491049353033304e+03	-4.664585014835978646514924594868e-04	-2.193773925877760328688806379382e-05	0.000000000000000000000000000000e+00
-4.839164799950703127251472324133e+03	-4.663924360087864104743027304778e-04	-2.154902804163297695195546099800e-05	0.000000000000000000000000000000e+00
-4.839064799950702763453591614962e+03	-4.663242767448575018703060823810e-04	-2.115866996765967134323978282584e-05	0.000000000000000000000000000000e+00
-4.838964799950702399655710905790e+03	-4.662540265569009773939657126363e-04	-2.076666336469169327812872571926e-05	0.000000000000000000000000000000e+00
-4.838864799950702035857830196619e+03	-4.661816883364323688306030124551e-04	-2.037300658484675911158792716016e-05	0.000000000000000000000000000000e+00
-4.838764799950701672059949487448e+03	-4.661072650013227533158377546840e-04	-1.997769800461714071381988389042e-05	0.000000000000000000000000000000e+00
-4.838664799950701308262068778276e+03	-4.660307594957281175640506631908e-04	-1.958073602496010148397639905049e-05	0.000000000000000000000000000000e+00
-4.838564799950700944464188069105e+03	-4.659521747900181257856511152227e-04	-1.918211907138799693882391661504e-05	0.000000000000000000000000000000e+00
-4.838464799950700580666307359934e+03	-4.658715138807042370830413524629e-04	-1.878184559405794162053986162686e-05	0.000000000000000000000000000000e+00
-4.838364799950700216868426650763e+03	-4.657887797903677144263634435362e-04	-1.837991406786112702693471165905e-05	0.000000000000000000000000000000e+00
-4.838264799950699853070545941591e+03	-4.657039755675867662675082581103e-04	-1.797632299251172957772759719575e-05	0.000000000000000000000000000000e+00
-4.838164799950699489272665232420e+03	-4.656171042868632544732554467970e-04	-1.757107089263543911006153208643e-05	0.000000000000000000000000000000e+00
-4.838064799950699125474784523249e+03	-4.655281690485490769977616754005e-04	-1.716415631785762484391721915955e-05	0.000000000000000000000000000000e+00
-4.837964799950698761676903814077e+03	-4.654371729787717916135281193135e-04	-1.675557784289104733786712753130e-05	0.000000000000000000000000000000e+00
-4.837864799950698397879023104906e+03	-4.653441192293600770120420850873e-04	-1.634533406762321469099172310813e-05	0.000000000000000000000000000000e+00
-4.837764799950698034081142395735e+03	-4.652490109777682181224633950478e-04	-1.593342361720332878084922800799e-05	0.000000000000000000000000000000e+00
-4.837664799950697670283261686563e+03	-4.651518514270005914303107719121e-04	-1.551984514212885203068501005497e-05	0.000000000000000000000000000000e+00
-4.837564799950697306485380977392e+03	-4.650526438055353371445188592759e-04	-1.510459731833163371950840003777e-05	0.000000000000000000000000000000e+00
-4.837464799950696942687500268221e+03	-4.649513913672475434735176236245e-04	-1.468767884726365512734324453303e-05	0.000000000000000000000000000000e+00
-4.837364799950696578889619559050e+03	-4.648480973913321598507686349677e-04	-1.426908845598235963433430412151e-05	0.000000000000000000000000000000e+00
-4.837264799950696215091738849878e+03	-4.647427651822262596389978561717e-04	-1.384882489723557116184128601422e-05	0.000000000000000000000000000000e+00
-4.837164799950695851293858140707e+03	-4.646353980695307065232335652638e-04	-1.342688694954603314277250675213e-05	0.000000000000000000000000000000e+00
-4.837064799950695487495977431536e+03	-4.645259994079316040634097806361e-04	-1.300327341729547484753398700619e-05	0.000000000000000000000000000000e+00
-4.836964799950695123698096722364e+03	-4.644145725771210405155575706715e-04	-1.257798313080830162734996546803e-05	0.000000000000000000000000000000e+00
-4.836864799950694759900216013193e+03	-4.643011209817174541822359934429e-04	-1.215101494643485147671441853889e-05	0.000000000000000000000000000000e+00
-4.836764799950694396102335304022e+03	-4.641856480511854024517681693851e-04	-1.172236774663425349035737049741e-05	0.000000000000000000000000000000e+00
-4.836664799950694032304454594851e+03	-4.640681572397550055768256083155e-04	-1.129204044005683569868326437957e-05	0.000000000000000000000000000000e+00
-4.836564799950693668506573885679e+03	-4.639486520263408483519262937023e-04	-1.086003196162611446893338923436e-05	0.000000000000000000000000000000e+00
-4.836464799950693304708693176508e+03	-4.638271359144602854797378999052e-04	-1.042634127262036547207236375501e-05	0.000000000000000000000000000000e+00
-4.836364799950692940910812467337e+03	-4.637036124321513674666206394903e-04	-9.990967360753750804410258656851e-06	0.000000000000000000000000000000e+00
-4.836264799950692577112931758165e+03	-4.635780851318904412575183648926e-04	-9.553909240257054780003087568474e-06	0.000000000000000000000000000000e+00
-4.836164799950692213315051048994e+03	-4.634505575905089919293289302260e-04	-9.115165951957925055812101411412e-06	0.000000000000000000000000000000e+00
-4.836064799950691849517170339823e+03	-4.633210334091101049135141831670e-04	-8.674736563360715651377873258721e-06	0.000000000000000000000000000000e+00
-4.835964799950691485719289630651e+03	-4.631895162129846571681668354614e-04	-8.232620168725889511361810957357e-06	0.000000000000000000000000000000e+00
-4.835864799950691121921408921480e+03	-4.630560096515267494085565935791e-04	-7.788815889148961976230257919784e-06	0.000000000000000000000000000000e+00
-4.835764799950690758123528212309e+03	-4.629205173981488130770245437162e-04	-7.343322872639051229651067920212e-06	0.000000000000000000000000000000e+00
-4.835664799950690394325647503138e+03	-4.627830431501962836320085425967e-04	-6.896140294196914596891196530537e-06	0.000000000000000000000000000000e+00
-4.835564799950690030527766793966e+03	-4.626435906288616775258737412457e-04	-6.447267355892585890696135780820e-06	0.000000000000000000000000000000e+00
-4.835464799950689666729886084795e+03	-4.625021635790984523423086116622e-04	-5.996703286942543500916569937376e-06	0.000000000000000000000000000000e+00
-4.835364799950689302932005375624e+03	-4.623587657695339995719829850884e-04	-5.544447343786455814694351384997e-06	0.000000000000000000000000000000e+00
-4.835264799950688939134124666452e+03	-4.622134009923826373882060902787e-04	-5.090498810163440439736752540778e-06	0.000000000000000000000000000000e+00
-4.835164799950688575336243957281e+03	-4.620660730633577902709552276406e-04	-4.634856997187879582326356514566e-06	0.000000000000000000000000000000e+00
-4.835064799950688211538363248110e+03	-4.619167858215839517904699462747e-04	-4.177521243424787344901850244527e-06	0.000000000000000000000000000000e+00
-4.834964799950687847740482538939e+03	-4.617655431295080510796513539873e-04	-3.718490914964697179474198071580e-06	0.000000000000000000000000000000e+00
-4.834864799950687483942601829767e+03	-4.616123488728103314154838088257e-04	-3.257765405498138530063396978154e-06	0.000000000000000000000000000000e+00
-4.834764799950687120144721120596e+03	-4.614572069603150119600221135130e-04	-2.795344136389581114927882499188e-06	0.000000000000000000000000000000e+00
-4.834664799950686756346840411425e+03	-4.613001213239001905598579700296e-04	-2.331226556750959927485043754469e-06	0.000000000000000000000000000000e+00
-4.834564799950686392548959702253e+03	-4.611410959184075297051519370939e-04	-1.865412143514714463836488139714e-06	0.000000000000000000000000000000e+00
-4.834464799950686028751078993082e+03	-4.609801347215514545976877691658e-04	-1.397900401506383257995997509981e-06	0.000000000000000000000000000000e+00
-4.834364799950685664953198283911e+03	-4.608172417338277006976232641478e-04	-9.286908635166997264697883937568e-07	0.000000000000000000000000000000e+00
-4.834264799950685301155317574739e+03	-4.606524209784218070601324868107e-04	-4.577830903732185977653157144679e-07	0.000000000000000000000000000000e+00
-4.834164799950684937357436865568e+03	-4.604856765011167965204186280914e-04	1.482332898851854990234823417072e-08	0.000000000000000000000000000000e+00
-4.834064799950684573559556156397e+03	-4.603170123702005848281837430136e-04	4.891287774543156474584427312324e-07	0.000000000000000000000000000000e+00
-4.833964799950684209761675447226e+03	-4.601464326763730645214467429582e-04	9.651336096610879629272049598510e-07	0.000000000000000000000000000000e+00
-4.833864799950683845963794738054e+03	-4.599739415326525382790578966308e-04	1.442838151927174530339331379181e-06	0.000000000000000000000000000000e+00
-4.833764799950683482165914028883e+03	-4.597995430742817185923443368267e-04	1.922242702183089235826998417145e-06	0.000000000000000000000000000000e+00
-4.833664799950683118368033319712e+03	-4.596232414586335648064296943716e-04	2.403347529902766729778757284763e-06	0.000000000000000000000000000000e+00
-4.833564799950682754570152610540e+03	-4.594450408651163612200329922075e-04	2.886152876035309994257440149856e-06	0.000000000000000000000000000000e+00
-4.833464799950682390772271901369e+03	-4.592649454950786867650502909299e-04	3.370658952937180061616533055524e-06	0.000000000000000000000000000000e+00
-4.833364799950682026974391192198e+03	-4.590829595717136799547242187458e-04	3.856865944304942445521131727526e-06	0.000000000000000000000000000000e+00
-4.833264799950681663176510483027e+03	-4.588990873399629785711617557808e-04	4.344774005108463346463889415139e-06	0.000000000000000000000000000000e+00
-4.833164799950681299378629773855e+03	-4.587133330664202256719830241849e-04	4.834383261524620853312895346621e-06	0.000000000000000000000000000000e+00
-4.833064799950680935580749064684e+03	-4.585257010392343587565355811364e-04	5.325693810871470578035755116808e-06	0.000000000000000000000000000000e+00
-4.832964799950680571782868355513e+03	-4.583361955680121942006965962690e-04	5.818705721542975837883016065888e-06	0.000000000000000000000000000000e+00
-4.832864799950680207984987646341e+03	-4.581448209837206322209146591717e-04	6.313419032944191000198373708852e-06	0.000000000000000000000000000000e+00
-4.832764799950679844187106937170e+03	-4.579515816385885907877084655127e-04	6.809833755426959823260808779555e-06	0.000000000000000000000000000000e+00
-4.832664799950679480389226227999e+03	-4.577564819060085600684051332365e-04	7.307949870226133028323391160885e-06	0.000000000000000000000000000000e+00
-4.832564799950679116591345518827e+03	-4.575595261804374521384664031842e-04	7.807767329396239034278864865612e-06	0.000000000000000000000000000000e+00
-4.832464799950678752793464809656e+03	-4.573607188772973964827062154370e-04	8.309286055748735756927049467269e-06	0.000000000000000000000000000000e+00
-4.832364799950678388995584100485e+03	-4.571600644328758849752047943582e-04	8.812505942789724888231442379016e-06	0.000000000000000000000000000000e+00
-4.832264799950678025197703391314e+03	-4.569575673042257000187882365339e-04	9.317426854658199806332591341729e-06	0.000000000000000000000000000000e+00
-4.832164799950677661399822682142e+03	-4.567532319690641379530959831357e-04	9.824048626064769518077823828861e-06	0.000000000000000000000000000000e+00
-4.832064799950677297601941972971e+03	-4.565470629256722866727569165590e-04	1.033237106223094503142795330675e-05	0.000000000000000000000000000000e+00
-4.831964799950676933804061263800e+03	-4.563390646927934358838274686576e-04	1.084239393882891870103928749769e-05	0.000000000000000000000000000000e+00
-4.831864799950676570006180554628e+03	-4.561292418095314331501211047026e-04	1.135411700192186365207525078347e-05	0.000000000000000000000000000000e+00
-4.831764799950676206208299845457e+03	-4.559175988352485520485601888652e-04	1.186753996790476514070888230945e-05	0.000000000000000000000000000000e+00
-4.831664799950675842410419136286e+03	-4.557041403494627640133329826710e-04	1.238266252344573641747116354850e-05	0.000000000000000000000000000000e+00
-4.831564799950675478612538427114e+03	-4.554888709517449559699420191805e-04	1.289948432542791226706937329771e-05	0.000000000000000000000000000000e+00
-4.831464799950675114814657717943e+03	-4.552717952616156058681662344156e-04	1.341800500089183721544663918657e-05	0.000000000000000000000000000000e+00
-4.831364799950674751016777008772e+03	-4.550529179184409161139368560356e-04	1.393822414697838059133468135986e-05	0.000000000000000000000000000000e+00
-4.831264799950674387218896299601e+03	-4.548322435813288385809960434614e-04	1.446014133087220554735406047309e-05	0.000000000000000000000000000000e+00
-4.831164799950674023421015590429e+03	-4.546097769290245575214692852484e-04	1.498375608974570903143309907879e-05	0.000000000000000000000000000000e+00
-4.831064799950673659623134881258e+03	-4.543855226598056472157860508077e-04	1.550906793070357331601472061777e-05	0.000000000000000000000000000000e+00
-4.830964799950673295825254172087e+03	-4.541594854913767959417314479253e-04	1.603607633072780372417501237869e-05	0.000000000000000000000000000000e+00
-4.830864799950672932027373462915e+03	-4.539316701607642046828461346308e-04	1.656478073662331692715750375289e-05	0.000000000000000000000000000000e+00
-4.830764799950672568229492753744e+03	-4.537020814242096605761744854135e-04	1.709518056496404423793937510379e-05	0.000000000000000000000000000000e+00
-4.830664799950672204431612044573e+03	-4.534707240570641224690351389626e-04	1.762727520203960919313590505197e-05	0.000000000000000000000000000000e+00
-4.830564799950671840633731335402e+03	-4.532376028536809270050311759803e-04	1.816106400380253368346400444366e-05	0.000000000000000000000000000000e+00
-4.830464799950671476835850626230e+03	-4.530027226273088320797344241697e-04	1.869654629581596924463304798536e-05	0.000000000000000000000000000000e+00
-4.830364799950671113037969917059e+03	-4.527660882099844639851748961945e-04	1.923372137320201449503520585438e-05	0.000000000000000000000000000000e+00
-4.830264799950670749240089207888e+03	-4.525277044524246019240043548137e-04	1.977258850059050013562265968314e-05	0.000000000000000000000000000000e+00
-4.830164799950670385442208498716e+03	-4.522875762239178662124650109888e-04	2.031314691206842108295652082894e-05	0.000000000000000000000000000000e+00
-4.830064799950670021644327789545e+03	-4.520457084122162980631409734400e-04	2.085539581112984971696978908628e-05	0.000000000000000000000000000000e+00
-4.829964799950669657846447080374e+03	-4.518021059234263972666234554509e-04	2.139933437062643188739802235787e-05	0.000000000000000000000000000000e+00
-4.829864799950669294048566371202e+03	-4.515567736818999430327414845721e-04	2.194496173271839452811014792299e-05	0.000000000000000000000000000000e+00
-4.829764799950668930250685662031e+03	-4.513097166301243269408149938471e-04	2.249227700882616652329308581937e-05	0.000000000000000000000000000000e+00
-4.829664799950668566452804952860e+03	-4.510609397286126690494734159387e-04	2.304127927958251118153651382237e-05	0.000000000000000000000000000000e+00
-4.829564799950668202654924243689e+03	-4.508104479557934461154966587770e-04	2.359196759478523130418997633129e-05	0.000000000000000000000000000000e+00
-4.829464799950667838857043534517e+03	-4.505582463078999571823302083828e-04	2.414434097335044684799233716266e-05	0.000000000000000000000000000000e+00
-4.829364799950667475059162825346e+03	-4.503043397988593012776226132132e-04	2.469839840326638080746958492373e-05	0.000000000000000000000000000000e+00
-4.829264799950667111261282116175e+03	-4.500487334601810840602198471316e-04	2.525413884154778206610897361983e-05	0.000000000000000000000000000000e+00
-4.829164799950666747463401407003e+03	-4.497914323408456907862906781759e-04	2.581156121419085307916972682474e-05	0.000000000000000000000000000000e+00
-4.829064799950666383665520697832e+03	-4.495324415071923966451261645005e-04	2.637066441612877386768860887845e-05	0.000000000000000000000000000000e+00
-4.828964799950666019867639988661e+03	-4.492717660428069349938529075672e-04	2.693144731118778505423068392322e-05	0.000000000000000000000000000000e+00
-4.828864799950665656069759279490e+03	-4.490094110484089571719290567842e-04	2.749390873204380622346273965739e-05	0.000000000000000000000000000000e+00
-4.828764799950665292271878570318e+03	-4.487453816417390044246626956692e-04	2.805804748017968786337125730590e-05	0.000000000000000000000000000000e+00
-4.828664799950664928473997861147e+03	-4.484796829574451545660784823610e-04	2.862386232584298507877589023973e-05	0.000000000000000000000000000000e+00
-4.828564799950664564676117151976e+03	-4.482123201469695060114584173050e-04	2.919135200800433439230138765730e-05	0.000000000000000000000000000000e+00
-4.828464799950664200878236442804e+03	-4.479432983784340654986877439114e-04	2.976051523431634554138144888036e-05	0.000000000000000000000000000000e+00
-4.828364799950663837080355733633e+03	-4.476726228365266358096008492140e-04	3.033135068107316073722501403864e-05	0.000000000000000000000000000000e+00
-4.828264799950663473282475024462e+03	-4.474002987223861613902409217758e-04	3.090385699317051197915554028306e-05	0.000000000000000000000000000000e+00
-4.828164799950663109484594315290e+03	-4.471263312534878029205764882192e-04	3.147803278406639500893587912955e-05	0.000000000000000000000000000000e+00
-4.828064799950662745686713606119e+03	-4.468507256635276866235662041049e-04	3.205387663574232941189265377879e-05	0.000000000000000000000000000000e+00
-4.827964799950662381888832896948e+03	-4.465734872023074909438977719844e-04	3.263138709866514049033614508488e-05	0.000000000000000000000000000000e+00
-4.827864799950662018090952187777e+03	-4.462946211356185995458578652517e-04	3.321056269174941876333798096432e-05	0.000000000000000000000000000000e+00
-4.827764799950661654293071478605e+03	-4.460141327451258748404416820676e-04	3.379140190232047413375002231639e-05	0.000000000000000000000000000000e+00
-4.827664799950661290495190769434e+03	-4.457320273282513230922452507343e-04	3.437390318607794057652674024617e-05	0.000000000000000000000000000000e+00
-4.827564799950660926697310060263e+03	-4.454483101980572174252714923171e-04	3.495806496705991615187025800537e-05	0.000000000000000000000000000000e+00
-4.827464799950660562899429351091e+03	-4.451629866831292208287362832664e-04	3.554388563760772643462457209829e-05	0.000000000000000000000000000000e+00
-4.827364799950660199101548641920e+03	-4.448760621274590212718968995631e-04	3.613136355833125714981032827744e-05	0.000000000000000000000000000000e+00
-4.827264799950659835303667932749e+03	-4.445875418903265873481200909367e-04	3.672049705807490344814519867001e-05	0.000000000000000000000000000000e+00
-4.827164799950659471505787223577e+03	-4.442974313461823697088415308087e-04	3.731128443388408838770481379399e-05	0.000000000000000000000000000000e+00
-4.827064799950659107707906514406e+03	-4.440057358845290688166562720340e-04	3.790372395097234384546067142985e-05	0.000000000000000000000000000000e+00
-4.826964799950658743910025805235e+03	-4.437124609098031316478660812663e-04	3.849781384268906227891227089799e-05	0.000000000000000000000000000000e+00
-4.826864799950658380112145096064e+03	-4.434176118412560315545922762226e-04	3.909355231048779058880549008848e-05	0.000000000000000000000000000000e+00
-4.826764799950658016314264386892e+03	-4.431211941128351144460195687458e-04	3.969093752389514739810014165577e-05	0.000000000000000000000000000000e+00
-4.826664799950657652516383677721e+03	-4.428232131730643907595312835923e-04	4.028996762048028243202377196575e-05	0.000000000000000000000000000000e+00
-4.826564799950657288718502968550e+03	-4.425236744849248395408669587425e-04	4.089064070582501352448326348288e-05	0.000000000000000000000000000000e+00
-4.826464799950656924920622259378e+03	-4.422225835257346041040626971608e-04	4.149295485349452605435341401297e-05	0.000000000000000000000000000000e+00
-4.826364799950656561122741550207e+03	-4.419199457870287540105225243536e-04	4.209690810500866191669680493881e-05	0.000000000000000000000000000000e+00
-4.826264799950656197324860841036e+03	-4.416157667744389386278724973778e-04	4.270249846981385223902358272419e-05	0.000000000000000000000000000000e+00
-4.826164799950655833526980131865e+03	-4.413100520075726612180544439212e-04	4.330972392525559219863748317003e-05	0.000000000000000000000000000000e+00
-4.826064799950655469729099422693e+03	-4.410028070198923903950938285590e-04	4.391858241655157991381250304208e-05	0.000000000000000000000000000000e+00
-4.825964799950655105931218713522e+03	-4.406940373585941836918900005315e-04	4.452907185676543809363728265716e-05	0.000000000000000000000000000000e+00
-4.825864799950654742133338004351e+03	-4.403837485844865279674409386246e-04	4.514119012678105232784508960009e-05	0.000000000000000000000000000000e+00
-4.825764799950654378335457295179e+03	-4.400719462718682582422213833695e-04	4.575493507527750568783866946809e-05	0.000000000000000000000000000000e+00
-4.825664799950654014537576586008e+03	-4.397586360084069102144299634460e-04	4.637030451870460963890996364256e-05	0.000000000000000000000000000000e+00
-4.825564799950653650739695876837e+03	-4.394438233950162596246069579564e-04	4.698729624125909225002689639794e-05	0.000000000000000000000000000000e+00
-4.825464799950653286941815167665e+03	-4.391275140457339158303606829747e-04	4.760590799486137593855145100363e-05	0.000000000000000000000000000000e+00
-4.825364799950652923143934458494e+03	-4.388097135875986985406593809955e-04	4.822613749913295152615261285334e-05	0.000000000000000000000000000000e+00
-4.825264799950652559346053749323e+03	-4.384904276605275266591454919052e-04	4.884798244137436893470491372504e-05	0.000000000000000000000000000000e+00
-4.825164799950652195548173040152e+03	-4.381696619171923071274499239536e-04	4.947144047654388517975404537808e-05	0.000000000000000000000000000000e+00
-4.825064799950651831750292330980e+03	-4.378474220228964985078545790742e-04	5.009650922723668834638660607439e-05	0.000000000000000000000000000000e+00
-4.824964799950651467952411621809e+03	-4.375237136554513493053031325530e-04	5.072318628366473820508544823049e-05	0.000000000000000000000000000000e+00
-4.824864799950651104154530912638e+03	-4.371985425050520820793031884222e-04	5.135146920363726412515209540643e-05	0.000000000000000000000000000000e+00
-4.824764799950650740356650203466e+03	-4.368719142741536980850680649269e-04	5.198135551254181864174255811584e-05	0.000000000000000000000000000000e+00
-4.824664799950650376558769494295e+03	-4.365438346773466734944413314423e-04	5.261284270332603575431526521378e-05	0.000000000000000000000000000000e+00
-4.824564799950650012760888785124e+03	-4.362143094412322761460609754636e-04	5.324592823647993810242881607131e-05	0.000000000000000000000000000000e+00
-4.824464799950649648963008075953e+03	-4.358833443042978280854149453205e-04	5.388060954001890821537038012146e-05	0.000000000000000000000000000000e+00
-4.824364799950649285165127366781e+03	-4.355509450167915886341363229661e-04	5.451688400946725607297896343262e-05	0.000000000000000000000000000000e+00
-4.824264799950648921367246657610e+03	-4.352171173405976374592984967649e-04	5.515474900784243718777216658467e-05	0.000000000000000000000000000000e+00
-4.824164799950648557569365948439e+03	-4.348818670491102155416240915287e-04	5.579420186563988055079496564126e-05	0.000000000000000000000000000000e+00
-4.824064799950648193771485239267e+03	-4.345451999271082829841283956540e-04	5.643523988081846709877198442484e-05	0.000000000000000000000000000000e+00
-4.823964799950647829973604530096e+03	-4.342071217706293720893506726810e-04	5.707786031878660449245463381907e-05	0.000000000000000000000000000000e+00
-4.823864799950647466175723820925e+03	-4.338676383868437656972372185038e-04	5.772206041238891853495385220185e-05	0.000000000000000000000000000000e+00
-4.823764799950647102377843111753e+03	-4.335267555939279707916123030031e-04	5.836783736189364254522138342196e-05	0.000000000000000000000000000000e+00
-4.823664799950646738579962402582e+03	-4.331844792209383005268663602294e-04	5.901518833498058271393518769976e-05	0.000000000000000000000000000000e+00
-4.823564799950646374782081693411e+03	-4.328408151076842394142096814846e-04	5.966411046672970687563403169307e-05	0.000000000000000000000000000000e+00
-4.823464799950646010984200984240e+03	-4.324957691046014290371657384782e-04	6.031460085961041090720988200324e-05	0.000000000000000000000000000000e+00
-4.823364799950645647186320275068e+03	-4.321493470726247079771731307574e-04	6.096665658347137466133158767434e-05	0.000000000000000000000000000000e+00
-4.823264799950645283388439565897e+03	-4.318015548830607180583185389366e-04	6.162027467553108197369921006370e-05	0.000000000000000000000000000000e+00
-4.823164799950644919590558856726e+03	-4.314523984174604563819610536513e-04	6.227545214036895053402037580881e-05	0.000000000000000000000000000000e+00
-4.823064799950644555792678147554e+03	-4.311018835674917731512478802358e-04	6.293218594991713938334443323441e-05	0.000000000000000000000000000000e+00
-4.822964799950644191994797438383e+03	-4.307500162348113273945438006507e-04	6.359047304345292561753716364947e-05	0.000000000000000000000000000000e+00
-4.822864799950643828196916729212e+03	-4.303968023309366511090778839588e-04	6.425031032759179259843118625639e-05	0.000000000000000000000000000000e+00
-4.822764799950643464399036020041e+03	-4.300422477771180507742643239766e-04	6.491169467628110092364407401888e-05	0.000000000000000000000000000000e+00
-4.822664799950643100601155310869e+03	-4.296863585042100751841542827236e-04	6.557462293079442347022711690130e-05	0.000000000000000000000000000000e+00
-4.822564799950642736803274601698e+03	-4.293291404525430374899963581470e-04	6.623909189972653095961757641064e-05	0.000000000000000000000000000000e+00
-4.822464799950642373005393892527e+03	-4.289705995717944288225798032954e-04	6.690509835898897383378580716595e-05	0.000000000000000000000000000000e+00
-4.822364799950642009207513183355e+03	-4.286107418208598982337087512917e-04	6.757263905180634175774018190808e-05	0.000000000000000000000000000000e+00
-4.822264799950641645409632474184e+03	-4.282495731677242326376764403051e-04	6.824171068871318719586266388077e-05	0.000000000000000000000000000000e+00
-4.822164799950641281611751765013e+03	-4.278870995893322283325221899730e-04	6.891230994755154529943924623936e-05	0.000000000000000000000000000000e+00
-4.822064799950640917813871055841e+03	-4.275233270714592372606366321719e-04	6.958443347346907721043957062435e-05	0.000000000000000000000000000000e+00
-4.821964799950640554015990346670e+03	-4.271582616085817132693669417876e-04	7.025807787891794520176297345060e-05	0.000000000000000000000000000000e+00
-4.821864799950640190218109637499e+03	-4.267919092037475957412961946602e-04	7.093323974365427057615224315512e-05	0.000000000000000000000000000000e+00
-4.821764799950639826420228928328e+03	-4.264242758684463137537623556028e-04	7.160991561473822853388371267869e-05	0.000000000000000000000000000000e+00
-4.821664799950639462622348219156e+03	-4.260553676224790612889203877955e-04	7.228810200653482066681515538775e-05	0.000000000000000000000000000000e+00
-4.821564799950639098824467509985e+03	-4.256851904938284761326094951528e-04	7.296779540071528442121001623022e-05	0.000000000000000000000000000000e+00
-4.821464799950638735026586800814e+03	-4.253137505185285356136548617911e-04	7.364899224625915308186513419386e-05	0.000000000000000000000000000000e+00
-4.821364799950638371228706091642e+03	-4.249410537405341270825176458459e-04	7.433168895945692561996048786099e-05	0.000000000000000000000000000000e+00
-4.821264799950638007430825382471e+03	-4.245671062115904557596191004620e-04	7.501588192391348192990252474743e-05	0.000000000000000000000000000000e+00
-4.821164799950637643632944673300e+03	-4.241919139911024525836646947852e-04	7.570156749055202661472657732489e-05	0.000000000000000000000000000000e+00
-4.821064799950637279835063964128e+03	-4.238154831460039652195337378515e-04	7.638874197761875105543855069001e-05	0.000000000000000000000000000000e+00
-4.820964799950636916037183254957e+03	-4.234378197506268406459517539275e-04	7.707740167068813244913294546734e-05	0.000000000000000000000000000000e+00
-4.820864799950636552239302545786e+03	-4.230589298865698451128369850238e-04	7.776754282266892402599584022127e-05	0.000000000000000000000000000000e+00
-4.820764799950636188441421836615e+03	-4.226788196425675840986468934091e-04	7.845916165381071447244842875790e-05	0.000000000000000000000000000000e+00
-4.820664799950635824643541127443e+03	-4.222974951143591512171815427479e-04	7.915225435171117853317551693593e-05	0.000000000000000000000000000000e+00
-4.820564799950635460845660418272e+03	-4.219149624045567229142783549634e-04	7.984681707132401879203897898662e-05	0.000000000000000000000000000000e+00
-4.820464799950635097047779709101e+03	-4.215312276225140447442896185493e-04	8.054284593496750376418608086126e-05	0.000000000000000000000000000000e+00
-4.820364799950634733249898999929e+03	-4.211462968841948092263427483317e-04	8.124033703233369716704276308761e-05	0.000000000000000000000000000000e+00
-4.820264799950634369452018290758e+03	-4.207601763120409252803832966805e-04	8.193928642049831060755610279145e-05	0.000000000000000000000000000000e+00
-4.820164799950634005654137581587e+03	-4.203728720348406792430007161698e-04	8.263969012393122034326742308963e-05	0.000000000000000000000000000000e+00
-4.820064799950633641856256872416e+03	-4.199843901875967874630368736888e-04	8.334154413450766166974320592331e-05	0.000000000000000000000000000000e+00
-4.819964799950633278058376163244e+03	-4.195947369113943404769773160012e-04	8.404484441152004672425518405632e-05	0.000000000000000000000000000000e+00
-4.819864799950632914260495454073e+03	-4.192039183532686387641252867553e-04	8.474958688169048702087254865134e-05	0.000000000000000000000000000000e+00
-4.819764799950632550462614744902e+03	-4.188119406660729742916671192177e-04	8.545576743918388519169471173598e-05	0.000000000000000000000000000000e+00
-4.819664799950632186664734035730e+03	-4.184188100083463036395203804574e-04	8.616338194562175856455049638427e-05	0.000000000000000000000000000000e+00
-4.819564799950631822866853326559e+03	-4.180245325441808127049647669793e-04	8.687242623009671326200081820090e-05	0.000000000000000000000000000000e+00
-4.819464799950631459068972617388e+03	-4.176291144430894271971643760821e-04	8.758289608918754171659054597043e-05	0.000000000000000000000000000000e+00
-4.819364799950631095271091908216e+03	-4.172325618798732689215813529415e-04	8.829478728697499781245816574682e-05	0.000000000000000000000000000000e+00
-4.819264799950630731473211199045e+03	-4.168348810344888952239550405920e-04	8.900809555505822254824893624559e-05	0.000000000000000000000000000000e+00
-4.819164799950630367675330489874e+03	-4.164360780919155926443897541844e-04	8.972281659257183377385869160747e-05	0.000000000000000000000000000000e+00
-4.819064799950630003877449780703e+03	-4.160361592420225621512253066925e-04	9.043894606620369355353544760234e-05	0.000000000000000000000000000000e+00
-4.818964799950629640079569071531e+03	-4.156351306794359959546902860694e-04	9.115647961021328539270303092934e-05	0.000000000000000000000000000000e+00
-4.818864799950629276281688362360e+03	-4.152329986034062085306639566795e-04	9.187541282645080974872398016373e-05	0.000000000000000000000000000000e+00
-4.818764799950628912483807653189e+03	-4.148297692176745508040036636288e-04	9.259574128437687585285731373119e-05	0.000000000000000000000000000000e+00
-4.818664799950628548685926944017e+03	-4.144254487303402159116549885454e-04	9.331746052108288471110125739116e-05	0.000000000000000000000000000000e+00
-4.818564799950628184888046234846e+03	-4.140200433537272618061964024605e-04	9.404056604131213038897524336690e-05	0.000000000000000000000000000000e+00
-4.818464799950627821090165525675e+03	-4.136135593042512543886235487633e-04	9.476505331748144339738815222773e-05	0.000000000000000000000000000000e+00
-4.818364799950627457292284816504e+03	-4.132060028022861274815680232564e-04	9.549091778970357946750013855564e-05	0.000000000000000000000000000000e+00
-4.818264799950627093494404107332e+03	-4.127973800720307717519730328348e-04	9.621815486581024529436079184563e-05	0.000000000000000000000000000000e+00
-4.818164799950626729696523398161e+03	-4.123876973413757320539863027165e-04	9.694675992137577480185078870889e-05	0.000000000000000000000000000000e+00
-4.818064799950626365898642688990e+03	-4.119769608417697421415271108458e-04	9.767672829974149658650850458486e-05	0.000000000000000000000000000000e+00
-4.817964799950626002100761979818e+03	-4.115651768080863135909619465735e-04	9.840805531204073833013296068728e-05	0.000000000000000000000000000000e+00
-4.817864799950625638302881270647e+03	-4.111523514784902163035629207855e-04	9.914073623722448173369026225288e-05	0.000000000000000000000000000000e+00
-4.817764799950625274505000561476e+03	-4.107384910943039590079661760313e-04	9.987476632208770863010499629908e-05	0.000000000000000000000000000000e+00
-4.817664799950624910707119852304e+03	-4.103236018998742155525216723788e-04	1.006101407812963840658279646156e-04	0.000000000000000000000000000000e+00
-4.817564799950624546909239143133e+03	-4.099076901424381969875343489917e-04	1.013468547974151305612888762653e-04	0.000000000000000000000000000000e+00
-4.817464799950624183111358433962e+03	-4.094907620719900778576139099840e-04	1.020849035209355122350710631807e-04	0.000000000000000000000000000000e+00
-4.817364799950623819313477724791e+03	-4.090728239411472598636987374476e-04	1.028242820703050372120254674080e-04	0.000000000000000000000000000000e+00
-4.817264799950623455515597015619e+03	-4.086538820050168523655143015816e-04	1.035649855319568241052152757220e-04	0.000000000000000000000000000000e+00
-4.817164799950623091717716306448e+03	-4.082339425210617192031625766191e-04	1.043070089603398377040011091310e-04	0.000000000000000000000000000000e+00
-4.817064799950622727919835597277e+03	-4.078130117489670676197976995070e-04	1.050503473779499242612284204412e-04	0.000000000000000000000000000000e+00
-4.816964799950622364121954888105e+03	-4.073910959505064408731067615577e-04	1.057949957753613888815011345734e-04	0.000000000000000000000000000000e+00
-4.816864799950622000324074178934e+03	-4.069682013894081445276595943028e-04	1.065409491112593182984488726639e-04	0.000000000000000000000000000000e+00
-4.816764799950621636526193469763e+03	-4.065443343312214559068240582462e-04	1.072882023124724999631890431928e-04	0.000000000000000000000000000000e+00
-4.816664799950621272728312760592e+03	-4.061195010431828335446813316167e-04	1.080367502740070729692553608281e-04	0.000000000000000000000000000000e+00
-4.816564799950620908930432051420e+03	-4.056937077940822350581584476714e-04	1.087865878590808023937755444344e-04	0.000000000000000000000000000000e+00
-4.816464799950620545132551342249e+03	-4.052669608541292181787263348980e-04	1.095377098991579635023710381780e-04	0.000000000000000000000000000000e+00
-4.816364799950620181334670633078e+03	-4.048392664948193128346409785934e-04	1.102901111939849984481046285545e-04	0.000000000000000000000000000000e+00
-4.816264799950619817536789923906e+03	-4.044106309888002306028587096165e-04	1.110437865116267557290957723737e-04	0.000000000000000000000000000000e+00
-4.816164799950619453738909214735e+03	-4.039810606097381825811687416916e-04	1.117987305885034479300751963926e-04	0.000000000000000000000000000000e+00
-4.816064799950619089941028505564e+03	-4.035505616321839262097825873354e-04	1.125549381294281786700800518375e-04	0.000000000000000000000000000000e+00
-4.815964799950618726143147796392e+03	-4.031191403314392999839010922614e-04	1.133124038076452284916698087791e-04	0.000000000000000000000000000000e+00
-4.815864799950618362345267087221e+03	-4.026868029834234329056297241323e-04	1.140711222648689777189184857420e-04	0.000000000000000000000000000000e+00
-4.815764799950617998547386378050e+03	-4.022535558645390623561111098638e-04	1.148310881113234391791289024098e-04	0.000000000000000000000000000000e+00
-4.815664799950617634749505668879e+03	-4.018194052515388519676575729278e-04	1.155922959257825363135405161152e-04	0.000000000000000000000000000000e+00
-4.815564799950617270951624959707e+03	-4.013843574213917637059922949305e-04	1.163547402556109369416506571504e-04	0.000000000000000000000000000000e+00
-4.815464799950616907153744250536e+03	-4.009484186511494841625991014666e-04	1.171184156168056595195836599999e-04	0.000000000000000000000000000000e+00
-4.815364799950616543355863541365e+03	-4.005115952178129050571808722481e-04	1.178833164940382892621820176693e-04	0.000000000000000000000000000000e+00
-4.815264799950616179557982832193e+03	-4.000738933981984411097920784073e-04	1.186494373406978312338738712484e-04	0.000000000000000000000000000000e+00
-4.815164799950615815760102123022e+03	-3.996353194688046731736230654519e-04	1.194167725789342410658983029137e-04	0.000000000000000000000000000000e+00
-4.815064799950615451962221413851e+03	-3.991958797056788287374584633938e-04	1.201853165997026468524155884410e-04	0.000000000000000000000000000000e+00
-4.814964799950615088164340704679e+03	-3.987555803842833166382442211528e-04	1.209550637628082080153937849509e-04	0.000000000000000000000000000000e+00
-4.814864799950614724366459995508e+03	-3.983144277793625328241977623378e-04	1.217260083969515975857444978203e-04	0.000000000000000000000000000000e+00
-4.814764799950614360568579286337e+03	-3.978724281648092866471577710996e-04	1.224981447997752163209250753084e-04	0.000000000000000000000000000000e+00
-4.814664799950613996770698577166e+03	-3.974295878135317692560202207375e-04	1.232714672379100302387899823486e-04	0.000000000000000000000000000000e+00
-4.814564799950613632972817867994e+03	-3.969859129973202509396312809287e-04	1.240459699470230180151641974362e-04	0.000000000000000000000000000000e+00
-4.814464799950613269174937158823e+03	-3.965414099867138868898974735089e-04	1.248216471318653773229373493692e-04	0.000000000000000000000000000000e+00
-4.814364799950612905377056449652e+03	-3.960960850508676313851130768029e-04	1.255984929663213139298255649479e-04	0.000000000000000000000000000000e+00
-4.814264799950612541579175740480e+03	-3.956499444574192603935047785058e-04	1.263765015934575084224911201147e-04	0.000000000000000000000000000000e+00
-4.814164799950612177781295031309e+03	-3.952029944723564483868849528392e-04	1.271556671255732605570198945344e-04	0.000000000000000000000000000000e+00
-4.814064799950611813983414322138e+03	-3.947552413598837367340876891575e-04	1.279359836442512299205936932012e-04	0.000000000000000000000000000000e+00
-4.813964799950611450185533612967e+03	-3.943066913822898273550565662049e-04	1.287174452004089626397376200373e-04	0.000000000000000000000000000000e+00
-4.813864799950611086387652903795e+03	-3.938573507998147679547151778223e-04	1.295000458143509059795450699681e-04	0.000000000000000000000000000000e+00
-4.813764799950610722589772194624e+03	-3.934072258705172998871635314799e-04	1.302837794758211818844234608505e-04	0.000000000000000000000000000000e+00
-4.813664799950610358791891485453e+03	-3.929563228501423686502003196352e-04	1.310686401440570110401434567038e-04	0.000000000000000000000000000000e+00
-4.813564799950609994994010776281e+03	-3.925046479919884717495193182657e-04	1.318546217478428145622459943809e-04	0.000000000000000000000000000000e+00
-4.813464799950609631196130067110e+03	-3.920522075467753318235575310524e-04	1.326417181855648577855355529920e-04	0.000000000000000000000000000000e+00
-4.813364799950609267398249357939e+03	-3.915990077625115697683433335641e-04	1.334299233252666801001484753186e-04	0.000000000000000000000000000000e+00
-4.813264799950608903600368648767e+03	-3.911450548843624320724532417159e-04	1.342192310047050939937618441178e-04	0.000000000000000000000000000000e+00
-4.813164799950608539802487939596e+03	-3.906903551545176807822945530546e-04	1.350096350314068888252144740036e-04	0.000000000000000000000000000000e+00
-4.813064799950608176004607230425e+03	-3.902349148120595918876052365931e-04	1.358011291827261580143770824947e-04	0.000000000000000000000000000000e+00
-4.812964799950607812206726521254e+03	-3.897787400928309537069538226461e-04	1.365937072059022496482716402255e-04	0.000000000000000000000000000000e+00
-4.812864799950607448408845812082e+03	-3.893218372293031736934565412156e-04	1.373873628181184760287114610122e-04	0.000000000000000000000000000000e+00
-4.812764799950607084610965102911e+03	-3.888642124504448189213634545780e-04	1.381820897065613382159732225318e-04	0.000000000000000000000000000000e+00
-4.812664799950606720813084393740e+03	-3.884058719815896686816669713949e-04	1.389778815284805366190440389929e-04	0.000000000000000000000000000000e+00
-4.812564799950606357015203684568e+03	-3.879468220443054175990138521257e-04	1.397747319112494423717918401451e-04	0.000000000000000000000000000000e+00
-4.812464799950605993217322975397e+03	-3.874870688562622703283999658908e-04	1.405726344524265173860366751057e-04	0.000000000000000000000000000000e+00
-4.812364799950605629419442266226e+03	-3.870266186311015904619736716086e-04	1.413715827198170054551651375618e-04	0.000000000000000000000000000000e+00
-4.812264799950605265621561557055e+03	-3.865654775783048746964909447854e-04	1.421715702515356262447543400640e-04	0.000000000000000000000000000000e+00
-4.812164799950604901823680847883e+03	-3.861036519030626185805532557538e-04	1.429725905560697029640648825222e-04	0.000000000000000000000000000000e+00
-4.812064799950604538025800138712e+03	-3.856411478061434533123885692874e-04	1.437746371123429676638916241416e-04	0.000000000000000000000000000000e+00
-4.811964799950604174227919429541e+03	-3.851779714837634451679582170414e-04	1.445777033697800712658265709365e-04	0.000000000000000000000000000000e+00
-4.811864799950603810430038720369e+03	-3.847141291274553949290637699931e-04	1.453817827483717170077709424092e-04	0.000000000000000000000000000000e+00
-4.811764799950603446632158011198e+03	-3.842496269239384083619970322587e-04	1.461868686387404173056964173938e-04	0.000000000000000000000000000000e+00
-4.811664799950603082834277302027e+03	-3.837844710549874666961900349094e-04	1.469929544022069282417641833405e-04	0.000000000000000000000000000000e+00
-4.811564799950602719036396592855e+03	-3.833186676973032681534081511643e-04	1.478000333708572803636388526272e-04	0.000000000000000000000000000000e+00
-4.811464799950602355238515883684e+03	-3.828522230223820694769432115834e-04	1.486080988476104600051058701737e-04	0.000000000000000000000000000000e+00
-4.811364799950601991440635174513e+03	-3.823851431963860153517842377369e-04	1.494171441062868495482096609095e-04	0.000000000000000000000000000000e+00
-4.811264799950601627642754465342e+03	-3.819174343800130341439191816733e-04	1.502271623916771013662607714423e-04	0.000000000000000000000000000000e+00
-4.811164799950601263844873756170e+03	-3.814491027283674925811574052403e-04	1.510381469196118249184723758560e-04	0.000000000000000000000000000000e+00
-4.811064799950600900046993046999e+03	-3.809801543908305251733004137549e-04	1.518500908770318430507373363980e-04	0.000000000000000000000000000000e+00
-4.810964799950600536249112337828e+03	-3.805105955109309599435074566998e-04	1.526629874220590988177087554689e-04	0.000000000000000000000000000000e+00
-4.810864799950600172451231628656e+03	-3.800404322262159731091180070450e-04	1.534768296840682128261840189154e-04	0.000000000000000000000000000000e+00
-4.810764799950599808653350919485e+03	-3.795696706681221774433432347706e-04	1.542916107637586368896837063502e-04	0.000000000000000000000000000000e+00
-4.810664799950599444855470210314e+03	-3.790983169618469816875006017654e-04	1.551073237332275124144426170503e-04	0.000000000000000000000000000000e+00
-4.810564799950599081057589501143e+03	-3.786263772262196247025967110744e-04	1.559239616360430437814327264689e-04	0.000000000000000000000000000000e+00
-4.810464799950598717259708791971e+03	-3.781538575735730769826481445506e-04	1.567415174873186848800155068773e-04	0.000000000000000000000000000000e+00
-4.810364799950598353461828082800e+03	-3.776807641096155084871333063035e-04	1.575599842737878135325718664816e-04	0.000000000000000000000000000000e+00
-4.810264799950597989663947373629e+03	-3.772071029333022443644218846259e-04	1.583793549538791106505442041197e-04	0.000000000000000000000000000000e+00
-4.810164799950597625866066664457e+03	-3.767328801367078833055301867461e-04	1.591996224577925357016733309834e-04	0.000000000000000000000000000000e+00
-4.810064799950597262068185955286e+03	-3.762581018048985243180937221297e-04	1.600207796875759526985388836451e-04	0.000000000000000000000000000000e+00
-4.809964799950596898270305246115e+03	-3.757827740158042645508829071588e-04	1.608428195172023796033489162483e-04	0.000000000000000000000000000000e+00
-4.809864799950596534472424536943e+03	-3.753069028400917513284273940855e-04	1.616657347926478882540329840012e-04	0.000000000000000000000000000000e+00
-4.809764799950596170674543827772e+03	-3.748304943410370594462921456369e-04	1.624895183319700734964757815604e-04	0.000000000000000000000000000000e+00
-4.809664799950595806876663118601e+03	-3.743535545743987853067880067215e-04	1.633141629253872270481628969918e-04	0.000000000000000000000000000000e+00
-4.809564799950595443078782409430e+03	-3.738760895882911952647909004099e-04	1.641396613353581076730214327597e-04	0.000000000000000000000000000000e+00
-4.809464799950595079280901700258e+03	-3.733981054230576450241041452927e-04	1.649660062966623076674554937426e-04	0.000000000000000000000000000000e+00
-4.809364799950594715483020991087e+03	-3.729196081111442700843638942132e-04	1.657931905164812969727394786901e-04	0.000000000000000000000000000000e+00
-4.809264799950594351685140281916e+03	-3.724406036769737846081618215521e-04	1.666212066744800635986062387062e-04	0.000000000000000000000000000000e+00
-4.809164799950593987887259572744e+03	-3.719610981368196597589281804375e-04	1.674500474228893232529757906235e-04	0.000000000000000000000000000000e+00
-4.809064799950593624089378863573e+03	-3.714810974986801936185976114047e-04	1.682797053865884608081504580923e-04	0.000000000000000000000000000000e+00
-4.808964799950593260291498154402e+03	-3.710006077621531232063611938088e-04	1.691101731631890138680962554218e-04	0.000000000000000000000000000000e+00
-4.808864799950592896493617445230e+03	-3.705196349183102907075271215120e-04	1.699414433231188068570277627245e-04	0.000000000000000000000000000000e+00
-4.808764799950592532695736736059e+03	-3.700381849495725807529244999472e-04	1.707735084097066814191878680873e-04	0.000000000000000000000000000000e+00
-4.808664799950592168897856026888e+03	-3.695562638295850745387416402821e-04	1.716063609392678773399310010461e-04	0.000000000000000000000000000000e+00
-4.808564799950591805099975317717e+03	-3.690738775230923665766902264096e-04	1.724399934011900097780012330873e-04	0.000000000000000000000000000000e+00
-4.808464799950591441302094608545e+03	-3.685910319858143151250384761397e-04	1.732743982580196157039509330389e-04	0.000000000000000000000000000000e+00
-4.808364799950591077504213899374e+03	-3.681077331643216841994270538407e-04	1.741095679455494321750258501780e-04	0.000000000000000000000000000000e+00
-4.808264799950590713706333190203e+03	-3.676239869959123818948798501083e-04	1.749454948729061353959735036767e-04	0.000000000000000000000000000000e+00
-4.808164799950590349908452481031e+03	-3.671397994084876987078147614341e-04	1.757821714226388387213723119018e-04	0.000000000000000000000000000000e+00
-4.808064799950589986110571771860e+03	-3.666551763204288711187062155261e-04	1.766195899508081056539926523286e-04	0.000000000000000000000000000000e+00
-4.807964799950589622312691062689e+03	-3.661701236404738620151821937299e-04	1.774577427870756404695157248952e-04	0.000000000000000000000000000000e+00
-4.807864799950589258514810353518e+03	-3.656846472675944121656643748253e-04	1.782966222347944667322300338341e-04	0.000000000000000000000000000000e+00
-4.807764799950588894716929644346e+03	-3.651987530908734169536600244754e-04	1.791362205710998376471942972188e-04	0.000000000000000000000000000000e+00
-4.807664799950588530919048935175e+03	-3.647124469893824115322711332254e-04	1.799765300470007427235952235378e-04	0.000000000000000000000000000000e+00
-4.807564799950588167121168226004e+03	-3.642257348320593270292466758775e-04	1.808175428874719565391915310215e-04	0.000000000000000000000000000000e+00
-4.807464799950587803323287516832e+03	-3.637386224775865720126866165174e-04	1.816592512915466838159528339958e-04	0.000000000000000000000000000000e+00
-4.807364799950587439525406807661e+03	-3.632511157742694392173976591920e-04	1.825016474324098821220563326762e-04	0.000000000000000000000000000000e+00
-4.807264799950587075727526098490e+03	-3.627632205599145664813576228624e-04	1.833447234574921266749697457143e-04	0.000000000000000000000000000000e+00
-4.807164799950586711929645389318e+03	-3.622749426617089397832660591092e-04	1.841884714885641256658377340472e-04	0.000000000000000000000000000000e+00
-4.807064799950586348131764680147e+03	-3.617862878960988420699862455621e-04	1.850328836218317234748459432225e-04	0.000000000000000000000000000000e+00
-4.806964799950585984333883970976e+03	-3.612972620686693983951820463574e-04	1.858779519280316899331600977163e-04	0.000000000000000000000000000000e+00
-4.806864799950585620536003261805e+03	-3.608078709740240668478461483204e-04	1.867236684525278619505711530380e-04	0.000000000000000000000000000000e+00
-4.806764799950585256738122552633e+03	-3.603181203956647800021317884500e-04	1.875700252154081253998241241021e-04	0.000000000000000000000000000000e+00
-4.806664799950584892940241843462e+03	-3.598280161058720863671844814036e-04	1.884170142115818035767615956644e-04	0.000000000000000000000000000000e+00
-4.806564799950584529142361134291e+03	-3.593375638655855628875168683578e-04	1.892646274108777232868250361975e-04	0.000000000000000000000000000000e+00
-4.806464799950584165344480425119e+03	-3.588467694242847153343611843468e-04	1.901128567581428772427509787946e-04	0.000000000000000000000000000000e+00
-4.806364799950583801546599715948e+03	-3.583556385198700413273475984255e-04	1.909616941733416014582991326876e-04	0.000000000000000000000000000000e+00
-4.806264799950583437748719006777e+03	-3.578641768785444186168342994847e-04	1.918111315516554573733926103429e-04	0.000000000000000000000000000000e+00
-4.806164799950583073950838297606e+03	-3.573723902146946559965634548917e-04	1.926611607635835476601271487596e-04	0.000000000000000000000000000000e+00
-4.806064799950582710152957588434e+03	-3.568802842307736405275120361580e-04	1.935117736550436180753553827572e-04	0.000000000000000000000000000000e+00
-4.805964799950582346355076879263e+03	-3.563878646171823763415253960574e-04	1.943629620474735116789771760537e-04	0.000000000000000000000000000000e+00
-4.805864799950581982557196170092e+03	-3.558951370521527823864715855962e-04	1.952147177379333548886963800584e-04	0.000000000000000000000000000000e+00
-4.805764799950581618759315460920e+03	-3.554021072016302733309611738832e-04	1.960670324992083398459724596918e-04	0.000000000000000000000000000000e+00
-4.805664799950581254961434751749e+03	-3.549087807191572620409136806785e-04	1.969198980799119404628411134084e-04	0.000000000000000000000000000000e+00
-4.805564799950580891163554042578e+03	-3.544151632457563367954722632902e-04	1.977733062045898603052013209336e-04	0.000000000000000000000000000000e+00
-4.805464799950580527365673333406e+03	-3.539212604098141974444391433252e-04	1.986272485738244954721343216164e-04	0.000000000000000000000000000000e+00
-4.805364799950580163567792624235e+03	-3.534270778269658084061455305402e-04	1.994817168643399395763088355338e-04	0.000000000000000000000000000000e+00
-4.805264799950579799769911915064e+03	-3.529326210999787142956474195188e-04	2.003367027291075579305268394847e-04	0.000000000000000000000000000000e+00
-4.805164799950579435972031205893e+03	-3.524378958186377892337903805497e-04	2.011921977974522393606271464250e-04	0.000000000000000000000000000000e+00
-4.805064799950579072174150496721e+03	-3.519429075596304740472519689831e-04	2.020481936751591088043122912410e-04	0.000000000000000000000000000000e+00
-4.804964799950578708376269787550e+03	-3.514476618864319050483668860352e-04	2.029046819445807820110616592757e-04	0.000000000000000000000000000000e+00
-4.804864799950578344578389078379e+03	-3.509521643491908559665815037221e-04	2.037616541647453520785110425706e-04	0.000000000000000000000000000000e+00
-4.804764799950577980780508369207e+03	-3.504564204846156798799083897933e-04	2.046191018714647554595925660337e-04	0.000000000000000000000000000000e+00
-4.804664799950577616982627660036e+03	-3.499604358158606848272498268670e-04	2.054770165774437884909781049103e-04	0.000000000000000000000000000000e+00
-4.804564799950577253184746950865e+03	-3.494642158524129431015903257673e-04	2.063353897723896931276632571439e-04	0.000000000000000000000000000000e+00
-4.804464799950576889386866241693e+03	-3.489677660899792631735150116867e-04	2.071942129231222576735832463513e-04	0.000000000000000000000000000000e+00
-4.804364799950576525588985532522e+03	-3.484710920103736495057056288260e-04	2.080534774736845138234236918251e-04	0.000000000000000000000000000000e+00
-4.804264799950576161791104823351e+03	-3.479741990814049792078710421350e-04	2.089131748454539758055176212892e-04	0.000000000000000000000000000000e+00
-4.804164799950575797993224114180e+03	-3.474770927567651123725467332548e-04	2.097732964372544487308830385430e-04	0.000000000000000000000000000000e+00
-4.804064799950575434195343405008e+03	-3.469797784759174360917632906620e-04	2.106338336254683519382924217211e-04	0.000000000000000000000000000000e+00
-4.803964799950575070397462695837e+03	-3.464822616639854626838235240882e-04	2.114947777641496115454827764424e-04	0.000000000000000000000000000000e+00
-4.803864799950574706599581986666e+03	-3.459845477316421868616003187924e-04	2.123561201851371493115605559865e-04	0.000000000000000000000000000000e+00
-4.803764799950574342801701277494e+03	-3.454866420749993886907258655583e-04	2.132178521981688051802755756725e-04	0.000000000000000000000000000000e+00
-4.803664799950573979003820568323e+03	-3.449885500754975870690843819943e-04	2.140799650909959374496527306775e-04	0.000000000000000000000000000000e+00
-4.803564799950573615205939859152e+03	-3.444902770997963184669565794849e-04	2.149424501294985108326013323321e-04	0.000000000000000000000000000000e+00
-4.803464799950573251408059149981e+03	-3.439918284996645782974900029672e-04	2.158052985578006453034477507558e-04	0.000000000000000000000000000000e+00
-4.803364799950572887610178440809e+03	-3.434932096118719670185814862862e-04	2.166685015983868696758801730695e-04	0.000000000000000000000000000000e+00
-4.803264799950572523812297731638e+03	-3.429944257580797820246509832742e-04	2.175320504522187817567080436731e-04	0.000000000000000000000000000000e+00
-4.803164799950572160014417022467e+03	-3.424954822447329226900447629589e-04	2.183959362988523048108163715497e-04	0.000000000000000000000000000000e+00
-4.803064799950571796216536313295e+03	-3.419963843629518496225472290462e-04	2.192601502965554319170976560471e-04	0.000000000000000000000000000000e+00
-4.802964799950571432418655604124e+03	-3.414971373884249775977617336054e-04	2.201246835824266208456873039623e-04	0.000000000000000000000000000000e+00
-4.802864799950571068620774894953e+03	-3.409977465813016105945776335062e-04	2.209895272725135141958507922766e-04	0.000000000000000000000000000000e+00
-4.802764799950570704822894185781e+03	-3.404982171860851478811804682323e-04	2.218546724619323913703372586070e-04	0.000000000000000000000000000000e+00
-4.802664799950570341025013476610e+03	-3.399985544315265611516052590702e-04	2.227201102249880813356563979966e-04	0.000000000000000000000000000000e+00
-4.802564799950569977227132767439e+03	-3.394987635305184679734846753263e-04	2.235858316152943090632243539062e-04	0.000000000000000000000000000000e+00
-4.802464799950569613429252058268e+03	-3.389988496799894762863403219200e-04	2.244518276658946924918131005100e-04	0.000000000000000000000000000000e+00
-4.802364799950569249631371349096e+03	-3.384988180607989625807430211779e-04	2.253180893893842273809774434667e-04	0.000000000000000000000000000000e+00
-4.802264799950568885833490639925e+03	-3.379986738376321211280162160051e-04	2.261846077780312329504053270313e-04	0.000000000000000000000000000000e+00
-4.802164799950568522035609930754e+03	-3.374984221588956095211342400830e-04	2.270513738038998667254086960554e-04	0.000000000000000000000000000000e+00
-4.802064799950568158237729221582e+03	-3.369980681566135194762723337192e-04	2.279183784189732085885549128790e-04	0.000000000000000000000000000000e+00
-4.801964799950567794439848512411e+03	-3.364976169463236186848997810728e-04	2.287856125552767243020585441471e-04	0.000000000000000000000000000000e+00
-4.801864799950567430641967803240e+03	-3.359970736269741889770679144078e-04	2.296530671250023253413680146551e-04	0.000000000000000000000000000000e+00
-4.801764799950567066844087094069e+03	-3.354964432808211897453498639976e-04	2.305207330206329708298385039456e-04	0.000000000000000000000000000000e+00
-4.801664799950566703046206384897e+03	-3.349957309733258008395406779556e-04	2.313886011150677031542738371073e-04	0.000000000000000000000000000000e+00
-4.801564799950566339248325675726e+03	-3.344949417530523449321178119931e-04	2.322566622617472256815546183262e-04	0.000000000000000000000000000000e+00
-4.801464799950565975450444966555e+03	-3.339940806515668061948964862040e-04	2.331249072947799683662439829135e-04	0.000000000000000000000000000000e+00
-4.801364799950565611652564257383e+03	-3.334931526833354573959022904006e-04	2.339933270290687225643339042236e-04	0.000000000000000000000000000000e+00
-4.801264799950565247854683548212e+03	-3.329921628456243001478731535769e-04	2.348619122604376553177518704985e-04	0.000000000000000000000000000000e+00
-4.801164799950564884056802839041e+03	-3.324911161183985593668699376479e-04	2.357306537657599199500624287396e-04	0.000000000000000000000000000000e+00
-4.801064799950564520258922129869e+03	-3.319900174642228282521905224911e-04	2.365995423030857545531463470567e-04	0.000000000000000000000000000000e+00
-4.800964799950564156461041420698e+03	-3.314888718281614843168270123641e-04	2.374685686117709599446401469436e-04	0.000000000000000000000000000000e+00
-4.800864799950563792663160711527e+03	-3.309876841376797559392264336253e-04	2.383377234126060823567877511309e-04	0.000000000000000000000000000000e+00
-4.800764799950563428865280002356e+03	-3.304864593025448973352686810045e-04	2.392069974079458942808895649534e-04	0.000000000000000000000000000000e+00
-4.800664799950563065067399293184e+03	-3.299852022147281224717652037270e-04	2.400763812818394174128378004696e-04	0.000000000000000000000000000000e+00
-4.800564799950562701269518584013e+03	-3.294839177483067558203921887383e-04	2.409458657001604876997380433323e-04	0.000000000000000000000000000000e+00
-4.800464799950562337471637874842e+03	-3.289826107593668710026013624059e-04	2.418154413107387540673998138629e-04	0.000000000000000000000000000000e+00
-4.800364799950561973673757165670e+03	-3.284812860859065257457256592488e-04	2.426850987434911108286961223257e-04	0.000000000000000000000000000000e+00
-4.800264799950561609875876456499e+03	-3.279799485477390510491935149417e-04	2.435548286105537806132265155057e-04	0.000000000000000000000000000000e+00
-4.800164799950561246077995747328e+03	-3.274786029463972619225897719986e-04	2.444246215064146683475232446625e-04	0.000000000000000000000000000000e+00
-4.800064799950560882280115038157e+03	-3.269772540650378307540424582811e-04	2.452944680080462302312893640988e-04	0.000000000000000000000000000000e+00
-4.799964799950560518482234328985e+03	-3.264759066683460943594785597099e-04	2.461643586750390474450489453062e-04	0.000000000000000000000000000000e+00
-4.799864799950560154684353619814e+03	-3.259745655024414573430746600025e-04	2.470342840497354811729602275250e-04	0.000000000000000000000000000000e+00
-4.799764799950559790886472910643e+03	-3.254732352947831749284679503376e-04	2.479042346573641407772581324309e-04	0.000000000000000000000000000000e+00
-4.799664799950559427088592201471e+03	-3.249719207540764610506189846717e-04	2.487742010061746501282942123368e-04	0.000000000000000000000000000000e+00
-4.799564799950559063290711492300e+03	-3.244706265701793553891951749080e-04	2.496441735875728476154455925951e-04	0.000000000000000000000000000000e+00
-4.799464799950558699492830783129e+03	-3.239693574140098072423887831661e-04	2.505141428762565824692187810285e-04	0.000000000000000000000000000000e+00
-4.799364799950558335694950073957e+03	-3.234681179374533015018211568048e-04	2.513840993303518905541138472870e-04	0.000000000000000000000000000000e+00
-4.799264799950557971897069364786e+03	-3.229669127732709183083159576455e-04	2.522540333915494954221403478556e-04	0.000000000000000000000000000000e+00
-4.799164799950557608099188655615e+03	-3.224657465350078805986500096736e-04	2.531239354852421767280712394665e-04	0.000000000000000000000000000000e+00
-4.799064799950557244301307946444e+03	-3.219646238169025895432817652164e-04	2.539937960206619760143709196853e-04	0.000000000000000000000000000000e+00
-4.798964799950556880503427237272e+03	-3.214635491937960936649487653227e-04	2.548636053910184866982957530013e-04	0.000000000000000000000000000000e+00
-4.798864799950556516705546528101e+03	-3.209625272210421000583513428950e-04	2.557333539736370898488859726427e-04	0.000000000000000000000000000000e+00
-4.798764799950556152907665818930e+03	-3.204615624344173650805966957478e-04	2.566030321300979489054783222457e-04	0.000000000000000000000000000000e+00
-4.798664799950555789109785109758e+03	-3.199606593500325729326205781433e-04	2.574726302063753296568704431735e-04	0.000000000000000000000000000000e+00
-4.798564799950555425311904400587e+03	-3.194598224642437563416952350792e-04	2.583421385329773539013542560383e-04	0.000000000000000000000000000000e+00
-4.798464799950555061514023691416e+03	-3.189590562535642593450235793284e-04	2.592115474250861867876183364245e-04	0.000000000000000000000000000000e+00
-4.798364799950554697716142982244e+03	-3.184583651745769711238764898553e-04	2.600808471826987662567365333643e-04	0.000000000000000000000000000000e+00
-4.798264799950554333918262273073e+03	-3.179577536638472103590336015344e-04	2.609500280907676951144824606388e-04	0.000000000000000000000000000000e+00
-4.798164799950553970120381563902e+03	-3.174572261378360432670930890708e-04	2.618190804193430004653819764826e-04	0.000000000000000000000000000000e+00
-4.798064799950553606322500854731e+03	-3.169567869928141979479763179484e-04	2.626879944237138931467656632890e-04	0.000000000000000000000000000000e+00
-4.797964799950553242524620145559e+03	-3.164564406047761955728669924781e-04	2.635567603445512318942334228922e-04	0.000000000000000000000000000000e+00
-4.797864799950552878726739436388e+03	-3.159561913293553489338882922510e-04	2.644253684080502043475535689510e-04	0.000000000000000000000000000000e+00
-4.797764799950552514928858727217e+03	-3.154560435017389236241058814159e-04	2.652938088260736585778654106349e-04	0.000000000000000000000000000000e+00
-4.797664799950552151130978018045e+03	-3.149560014365841123691602820855e-04	2.661620717962957056654249576866e-04	0.000000000000000000000000000000e+00
-4.797564799950551787333097308874e+03	-3.144560694279340635690078720188e-04	2.670301475023456475380023711352e-04	0.000000000000000000000000000000e+00
-4.797464799950551423535216599703e+03	-3.139562517491349940418343678061e-04	2.678980261139526095406915295882e-04	0.000000000000000000000000000000e+00
-4.797364799950551059737335890532e+03	-3.134565526527532475578596837806e-04	2.687656977870903356360454683482e-04	0.000000000000000000000000000000e+00
-4.797264799950550695939455181360e+03	-3.129569763704932749449894036076e-04	2.696331526641225257052980612826e-04	0.000000000000000000000000000000e+00
-4.797164799950550332141574472189e+03	-3.124575271131158852450093732500e-04	2.705003808739483354799115755185e-04	0.000000000000000000000000000000e+00
-4.797064799950549968343693763018e+03	-3.119582090703570931809751609620e-04	2.713673725321487438348622145412e-04	0.000000000000000000000000000000e+00
-4.796964799950549604545813053846e+03	-3.114590264108475087256877600339e-04	2.722341177411328658718170370179e-04	0.000000000000000000000000000000e+00
-4.796864799950549240747932344675e+03	-3.109599832820321603510382857394e-04	2.731006065902848623135057426481e-04	0.000000000000000000000000000000e+00
-4.796764799950548876950051635504e+03	-3.104610838100908603784389150348e-04	2.739668291561113367890700764917e-04	0.000000000000000000000000000000e+00
-4.796664799950548513152170926332e+03	-3.099623320998590582202314447358e-04	2.748327755023889499598477303977e-04	0.000000000000000000000000000000e+00
-4.796564799950548149354290217161e+03	-3.094637322347494525626165895460e-04	2.756984356803124673260252386342e-04	0.000000000000000000000000000000e+00
-4.796464799950547785556409507990e+03	-3.089652882766737119688005286378e-04	2.765637997286432949242684919966e-04	0.000000000000000000000000000000e+00
-4.796364799950547421758528798819e+03	-3.084670042659650628438794406350e-04	2.774288576738582318657877490153e-04	0.000000000000000000000000000000e+00
-4.796264799950547057960648089647e+03	-3.079688842213012026603757842480e-04	2.782935995302989276058147627424e-04	0.000000000000000000000000000000e+00
-4.796164799950546694162767380476e+03	-3.074709321396279179151866944864e-04	2.791580153003211765827540347118e-04	0.000000000000000000000000000000e+00
-4.796064799950546330364886671305e+03	-3.069731519960830815572927487977e-04	2.800220949744452428493979301294e-04	0.000000000000000000000000000000e+00
-4.795964799950545966567005962133e+03	-3.064755477439211925165529759596e-04	2.808858285315060220738159202369e-04	0.000000000000000000000000000000e+00
-4.795864799950545602769125252962e+03	-3.059781233144385115436947319978e-04	2.817492059388037998514386917037e-04	0.000000000000000000000000000000e+00
-4.795764799950545238971244543791e+03	-3.054808826168988475716070674082e-04	2.826122171522555521182284987702e-04	0.000000000000000000000000000000e+00
-4.795664799950544875173363834620e+03	-3.049838295384595067069599672038e-04	2.834748521165462455638495153920e-04	0.000000000000000000000000000000e+00
-4.795564799950544511375483125448e+03	-3.044869679440982170037788279160e-04	2.843371007652807343560330544108e-04	0.000000000000000000000000000000e+00
-4.795464799950544147577602416277e+03	-3.039903016765402700774534316963e-04	2.851989530211360363357031566522e-04	0.000000000000000000000000000000e+00
-4.795364799950543783779721707106e+03	-3.034938345561864758703762845471e-04	2.860603987960138260525366771247e-04	0.000000000000000000000000000000e+00
-4.795264799950543419981840997934e+03	-3.029975703810413342580154516526e-04	2.869214279911934699016096139701e-04	0.000000000000000000000000000000e+00
-4.795164799950543056183960288763e+03	-3.025015129266420740167253811137e-04	2.877820304974852238903693102401e-04	0.000000000000000000000000000000e+00
-4.795064799950542692386079579592e+03	-3.020056659459881254724267218847e-04	2.886421961953839735066928984253e-04	0.000000000000000000000000000000e+00
-4.794964799950542328588198870420e+03	-3.015100331694709726200465116364e-04	2.895019149552230820071629935342e-04	0.000000000000000000000000000000e+00
-4.794864799950541964790318161249e+03	-3.010146183048048726046963530223e-04	2.903611766373288892266468774750e-04	0.000000000000000000000000000000e+00
-4.794764799950541600992437452078e+03	-3.005194250369578462533937113221e-04	2.912199710921752645979843077129e-04	0.000000000000000000000000000000e+00
-4.794664799950541237194556742907e+03	-3.000244570280834275483039519372e-04	2.920782881605387564828701929542e-04	0.000000000000000000000000000000e+00
-4.794564799950540873396676033735e+03	-2.995297179174527925707427478130e-04	2.929361176736538499229545173819e-04	0.000000000000000000000000000000e+00
-4.794464799950540509598795324564e+03	-2.990352113213876473866992267148e-04	2.937934494533686580718112590915e-04	0.000000000000000000000000000000e+00
-4.794364799950540145800914615393e+03	-2.985409408331934954031194884294e-04	2.946502733123011557279935512810e-04	0.000000000000000000000000000000e+00
-4.794264799950539782003033906221e+03	-2.980469100230935552454936132705e-04	2.955065790539952502377629706132e-04	0.000000000000000000000000000000e+00
-4.794164799950539418205153197050e+03	-2.975531224381632207365289133350e-04	2.963623564730776655494481897080e-04	0.000000000000000000000000000000e+00
-4.794064799950539054407272487879e+03	-2.970595816022651171860180507878e-04	2.972175953554149346880208781840e-04	0.000000000000000000000000000000e+00
-4.793964799950538690609391778708e+03	-2.965662910159846997817933988983e-04	2.980722854782707174903233493524e-04	0.000000000000000000000000000000e+00
-4.793864799950538326811511069536e+03	-2.960732541565663940817676458295e-04	2.989264166104633893908393282857e-04	0.000000000000000000000000000000e+00
-4.793764799950537963013630360365e+03	-2.955804744778503870272778897288e-04	2.997799785125241723085509626401e-04	0.000000000000000000000000000000e+00
-4.793664799950537599215749651194e+03	-2.950879554102098516372987280221e-04	3.006329609368553197439044577521e-04	0.000000000000000000000000000000e+00
-4.793564799950537235417868942022e+03	-2.945957003604889848542847108348e-04	3.014853536278886813465360816622e-04	0.000000000000000000000000000000e+00
-4.793464799950536871619988232851e+03	-2.941037127119413164405559157899e-04	3.023371463222446469537585400644e-04	0.000000000000000000000000000000e+00
-4.793364799950536507822107523680e+03	-2.936119958241687768162042626585e-04	3.031883287488915243099163454588e-04	0.000000000000000000000000000000e+00
-4.793264799950536144024226814508e+03	-2.931205530330614154183033193135e-04	3.040388906293047541554153134769e-04	0.000000000000000000000000000000e+00
-4.793164799950535780226346105337e+03	-2.926293876507375527409871018847e-04	3.048888216776269384673814233366e-04	0.000000000000000000000000000000e+00
-4.793064799950535416428465396166e+03	-2.921385029654844744766151176663e-04	3.057381116008278687003196782968e-04	0.000000000000000000000000000000e+00
-4.792964799950535052630584686995e+03	-2.916479022416998845984581478774e-04	3.065867500988650419177505845880e-04	0.000000000000000000000000000000e+00
-4.792864799950534688832703977823e+03	-2.911575887198337921242530246246e-04	3.074347268648441769238466303449e-04	0.000000000000000000000000000000e+00
-4.792764799950534325034823268652e+03	-2.906675656163311568212781477172e-04	3.082820315851803809163722558395e-04	0.000000000000000000000000000000e+00
-4.792664799950533961236942559481e+03	-2.901778361235749685922979956842e-04	3.091286539397592619295151994407e-04	0.000000000000000000000000000000e+00
-4.792564799950533597439061850309e+03	-2.896884034098298689625938795444e-04	3.099745836020986375879127106003e-04	0.000000000000000000000000000000e+00
-4.792464799950533233641181141138e+03	-2.891992706191865315085154364283e-04	3.108198102395101896505691385642e-04	0.000000000000000000000000000000e+00
-4.792364799950532869843300431967e+03	-2.887104408715065843871183659530e-04	3.116643235132618232861856366611e-04	0.000000000000000000000000000000e+00
-4.792264799950532506045419722795e+03	-2.882219172623680749668884093495e-04	3.125081130787397552979467452161e-04	0.000000000000000000000000000000e+00
-4.792164799950532142247539013624e+03	-2.877337028630114765595515713414e-04	3.133511685856113612898277143159e-04	0.000000000000000000000000000000e+00
-4.792064799950531778449658304453e+03	-2.872458007202865625136223304281e-04	3.141934796779880770430104508506e-04	0.000000000000000000000000000000e+00
-4.791964799950531414651777595282e+03	-2.867582138565994971483863462680e-04	3.150350359945885167327339626553e-04	0.000000000000000000000000000000e+00
-4.791864799950531050853896886110e+03	-2.862709452698608482597297797412e-04	3.158758271689019706159051725791e-04	0.000000000000000000000000000000e+00
-4.791764799950530687056016176939e+03	-2.857839979334339790967289829382e-04	3.167158428293521195591442296546e-04	0.000000000000000000000000000000e+00
-4.791664799950530323258135467768e+03	-2.852973747960841450696523047270e-04	3.175550725994610206173729416435e-04	0.000000000000000000000000000000e+00
-4.791564799950529959460254758596e+03	-2.848110787819282951893740118976e-04	3.183935060980131468225118318571e-04	0.000000000000000000000000000000e+00
-4.791464799950529595662374049425e+03	-2.843251127903852529775485802332e-04	3.192311329392201317035893115559e-04	0.000000000000000000000000000000e+00
-4.791364799950529231864493340254e+03	-2.838394796961266021081971011597e-04	3.200679427328852969664163552466e-04	0.000000000000000000000000000000e+00
-4.791264799950528868066612631083e+03	-2.833541823490282767807058039722e-04	3.209039250845686138541301701821e-04	0.000000000000000000000000000000e+00
-4.791164799950528504268731921911e+03	-2.828692235741226941939108208146e-04	3.217390695957519897683896115126e-04	0.000000000000000000000000000000e+00
-4.791064799950528140470851212740e+03	-2.823846061715513207010519458606e-04	3.225733658640046091006792217115e-04	0.000000000000000000000000000000e+00
-4.790964799950527776672970503569e+03	-2.819003329165182679567902557238e-04	3.234068034831486535343736399284e-04	0.000000000000000000000000000000e+00
-4.790864799950527412875089794397e+03	-2.814164065592440516945516026937e-04	3.242393720434252391872365084424e-04	0.000000000000000000000000000000e+00
-4.790764799950527049077209085226e+03	-2.809328298249202178656080963748e-04	3.250710611316604621741366276666e-04	0.000000000000000000000000000000e+00
-4.790664799950526685279328376055e+03	-2.804496054136645108792458280789e-04	3.259018603314318236405244810783e-04	0.000000000000000000000000000000e+00
-4.790564799950526321481447666883e+03	-2.799667360004767465743447107940e-04	3.267317592232347632161260087003e-04	0.000000000000000000000000000000e+00
-4.790464799950525957683566957712e+03	-2.794842242351951730819359376312e-04	3.275607473846494635191795019580e-04	0.000000000000000000000000000000e+00
-4.790364799950525593885686248541e+03	-2.790020727424535364191715558491e-04	3.283888143905079257112156199128e-04	0.000000000000000000000000000000e+00
-4.790264799950525230087805539370e+03	-2.785202841216386881843802836300e-04	3.292159498130612076821632783208e-04	0.000000000000000000000000000000e+00
-4.790164799950524866289924830198e+03	-2.780388609468488979835354424353e-04	3.300421432221467164455641629672e-04	0.000000000000000000000000000000e+00
-4.790064799950524502492044121027e+03	-2.775578057668528705881350049367e-04	3.308673841853559884247648614775e-04	0.000000000000000000000000000000e+00
-4.789964799950524138694163411856e+03	-2.770771211050491425638420128763e-04	3.316916622682024697391089951282e-04	0.000000000000000000000000000000e+00
-4.789864799950523774896282702684e+03	-2.765968094594261836305371105027e-04	3.325149670342896759608897205851e-04	0.000000000000000000000000000000e+00
-4.789764799950523411098401993513e+03	-2.761168733025233653841090664116e-04	3.333372880454793518723022316408e-04	0.000000000000000000000000000000e+00
-4.789664799950523047300521284342e+03	-2.756373150813923094890056653128e-04	3.341586148620599022729393823283e-04	0.000000000000000000000000000000e+00
-4.789564799950522683502640575171e+03	-2.751581372175587779718708425492e-04	3.349789370429151480479390556866e-04	0.000000000000000000000000000000e+00
-4.789464799950522319704759865999e+03	-2.746793421069855935072456798451e-04	3.357982441456929738159142839748e-04	0.000000000000000000000000000000e+00
-4.789364799950521955906879156828e+03	-2.742009321200357223335952738807e-04	3.366165257269745176779696116398e-04	0.000000000000000000000000000000e+00
-4.789264799950521592108998447657e+03	-2.737229096014363329512908418195e-04	3.374337713424431983363915854568e-04	0.000000000000000000000000000000e+00
-4.789164799950521228311117738485e+03	-2.732452768702433427115694453136e-04	3.382499705470542843144254874233e-04	0.000000000000000000000000000000e+00
-4.789064799950520864513237029314e+03	-2.727680362198066149267972058112e-04	3.390651128952043547558348191018e-04	0.000000000000000000000000000000e+00
-4.788964799950520500715356320143e+03	-2.722911899177356980818187626170e-04	3.398791879409008686446780345136e-04	0.000000000000000000000000000000e+00
-4.788864799950520136917475610971e+03	-2.718147402058664866171533436301e-04	3.406921852379323303362801400596e-04	0.000000000000000000000000000000e+00
-4.788764799950519773119594901800e+03	-2.713386893002281527627339574593e-04	3.415040943400381840376611730647e-04	0.000000000000000000000000000000e+00
-4.788664799950519409321714192629e+03	-2.708630393910109999434931982165e-04	3.423149048010790877587250502501e-04	0.000000000000000000000000000000e+00
-4.788564799950519045523833483458e+03	-2.703877926425348582860352930624e-04	3.431246061752072414735570404787e-04	0.000000000000000000000000000000e+00
-4.788464799950518681725952774286e+03	-2.699129511932180222263943925043e-04	3.439331880170370405423729831540e-04	0.000000000000000000000000000000e+00
-4.788364799950518317928072065115e+03	-2.694385171555470554795308490981e-04	3.447406398818156749233598823423e-04	0.000000000000000000000000000000e+00
-4.788264799950517954130191355944e+03	-2.689644926160469754795878660758e-04	3.455469513255939994350596222716e-04	0.000000000000000000000000000000e+00
-4.788164799950517590332310646772e+03	-2.684908796352522509717775101024e-04	3.463521119053976208591871799314e-04	0.000000000000000000000000000000e+00
-4.788064799950517226534429937601e+03	-2.680176802476784501255702153344e-04	3.471561111793978224131229648464e-04	0.000000000000000000000000000000e+00
-4.787964799950516862736549228430e+03	-2.675448964617944307489705302316e-04	3.479589387070830845336000258783e-04	0.000000000000000000000000000000e+00
-4.787864799950516498938668519258e+03	-2.670725302599952352342049799461e-04	3.487605840494303346098481366511e-04	0.000000000000000000000000000000e+00
-4.787764799950516135140787810087e+03	-2.666005835985756902348220442889e-04	3.495610367690766303976068751780e-04	0.000000000000000000000000000000e+00
-4.787664799950515771342907100916e+03	-2.661290584077044942337697541745e-04	3.503602864304907892230300792136e-04	0.000000000000000000000000000000e+00
-4.787564799950515407545026391745e+03	-2.656579565913991182631026521932e-04	3.511583226001451256068075501560e-04	0.000000000000000000000000000000e+00
-4.787464799950515043747145682573e+03	-2.651872800275013029348836202104e-04	3.519551348466875141489385026006e-04	0.000000000000000000000000000000e+00
-4.787364799950514679949264973402e+03	-2.647170305676532059933891982695e-04	3.527507127411134524135050138938e-04	0.000000000000000000000000000000e+00
-4.787264799950514316151384264231e+03	-2.642472100372740377582925219713e-04	3.535450458569380696033368494113e-04	0.000000000000000000000000000000e+00
-4.787164799950513952353503555059e+03	-2.637778202355377265599101210825e-04	3.543381237703686231256539063139e-04	0.000000000000000000000000000000e+00
-4.787064799950513588555622845888e+03	-2.633088629353508010148832152453e-04	3.551299360604768325273827844768e-04	0.000000000000000000000000000000e+00
-4.786964799950513224757742136717e+03	-2.628403398833312480838142466411e-04	3.559204723093713760607992302454e-04	0.000000000000000000000000000000e+00
-4.786864799950512860959861427546e+03	-2.623722527997879674400982796811e-04	3.567097221023704956693878287410e-04	0.000000000000000000000000000000e+00
-4.786764799950512497161980718374e+03	-2.619046033787007137297320191749e-04	3.574976750281748730242448175431e-04	0.000000000000000000000000000000e+00
-4.786664799950512133364100009203e+03	-2.614373932877007435625349440755e-04	3.582843206790402345099377789950e-04	0.000000000000000000000000000000e+00
-4.786564799950511769566219300032e+03	-2.609706241680524382853256781800e-04	3.590696486509504983114515752618e-04	0.000000000000000000000000000000e+00
-4.786464799950511405768338590860e+03	-2.605042976346350351753156093793e-04	3.598536485437905420303739134624e-04	0.000000000000000000000000000000e+00
-4.786364799950511041970457881689e+03	-2.600384152759254970457836186881e-04	3.606363099615195124021671535530e-04	0.000000000000000000000000000000e+00
-4.786264799950510678172577172518e+03	-2.595729786539818155326198034771e-04	3.614176225123439181730056191100e-04	0.000000000000000000000000000000e+00
-4.786164799950510314374696463346e+03	-2.591079893044269649021726920068e-04	3.621975758088909940271560294889e-04	0.000000000000000000000000000000e+00
-4.786064799950509950576815754175e+03	-2.586434487364335605905085735401e-04	3.629761594683819018840320591579e-04	0.000000000000000000000000000000e+00
-4.785964799950509586778935045004e+03	-2.581793584327092766841915683074e-04	3.637533631128053116660092669576e-04	0.000000000000000000000000000000e+00
-4.785864799950509222981054335833e+03	-2.577157198494826428718240673987e-04	3.645291763690907652258055282601e-04	0.000000000000000000000000000000e+00
-4.785764799950508859183173626661e+03	-2.572525344164898713876510338849e-04	3.653035888692824197446218370544e-04	0.000000000000000000000000000000e+00
-4.785664799950508495385292917490e+03	-2.567898035369621176360332981403e-04	3.660765902507125200797399866559e-04	0.000000000000000000000000000000e+00
-4.785564799950508131587412208319e+03	-2.563275285876133371271157201932e-04	3.668481701561751963727719960673e-04	0.000000000000000000000000000000e+00
-4.785464799950507767789531499147e+03	-2.558657109186290097742333404796e-04	3.676183182341002074478009120639e-04	0.000000000000000000000000000000e+00
-4.785364799950507403991650789976e+03	-2.554043518536554062924037733495e-04	3.683870241387266842095216112796e-04	0.000000000000000000000000000000e+00
-4.785264799950507040193770080805e+03	-2.549434526897896135383403404262e-04	3.691542775302771440919247236678e-04	0.000000000000000000000000000000e+00
-4.785164799950506676395889371634e+03	-2.544830146975700477414428224421e-04	3.699200680751313428766546831383e-04	0.000000000000000000000000000000e+00
-4.785064799950506312598008662462e+03	-2.540230391209678350965261994787e-04	3.706843854460002349315850267431e-04	0.000000000000000000000000000000e+00
-4.784964799950505948800127953291e+03	-2.535635271773787344576356339587e-04	3.714472193220999334493936938628e-04	0.000000000000000000000000000000e+00
-4.784864799950505585002247244120e+03	-2.531044800576157105531649449404e-04	3.722085593893258333164641982194e-04	0.000000000000000000000000000000e+00
-4.784764799950505221204366534948e+03	-2.526458989259023203526044465406e-04	3.729683953404266797716781756122e-04	0.000000000000000000000000000000e+00
-4.784664799950504857406485825777e+03	-2.521877849198665331141577805596e-04	3.737267168751787454854251802061e-04	0.000000000000000000000000000000e+00
-4.784564799950504493608605116606e+03	-2.517301391505355804244226103350e-04	3.744835137005598450082866079924e-04	0.000000000000000000000000000000e+00
-4.784464799950504129810724407434e+03	-2.512729627023309688683971874212e-04	3.752387755309236744803713659024e-04	0.000000000000000000000000000000e+00
-4.784364799950503766012843698263e+03	-2.508162566330646853218766523241e-04	3.759924920881738802901084195440e-04	0.000000000000000000000000000000e+00
-4.784264799950503402214962989092e+03	-2.503600219739356190842838323363e-04	3.767446531019383445734738380395e-04	0.000000000000000000000000000000e+00
-4.784164799950503038417082279921e+03	-2.499042597295270682136725248768e-04	3.774952483097434165031092145881e-04	0.000000000000000000000000000000e+00
-4.784064799950502674619201570749e+03	-2.494489708778045711223825264824e-04	3.782442674571881435774400870287e-04	0.000000000000000000000000000000e+00
-4.783964799950502310821320861578e+03	-2.489941563701145513243240259271e-04	3.789917002981185029097943584020e-04	0.000000000000000000000000000000e+00
-4.783864799950501947023440152407e+03	-2.485398171311836669136741129194e-04	3.797375365948017951478465903392e-04	0.000000000000000000000000000000e+00
-4.783764799950501583225559443235e+03	-2.480859540591188105648767781020e-04	3.804817661181008215526277993490e-04	0.000000000000000000000000000000e+00
-4.783664799950501219427678734064e+03	-2.476325680254077058438377800798e-04	3.812243786476480610775352531050e-04	0.000000000000000000000000000000e+00
-4.783564799950500855629798024893e+03	-2.471796598749202624606402523000e-04	3.819653639720201727079940123843e-04	0.000000000000000000000000000000e+00
-4.783464799950500491831917315722e+03	-2.467272304259105820435638012356e-04	3.827047118889119557000322302542e-04	0.000000000000000000000000000000e+00
-4.783364799950500128034036606550e+03	-2.462752804700196144344070958709e-04	3.834424122053109061300513182857e-04	0.000000000000000000000000000000e+00
-4.783264799950499764236155897379e+03	-2.458238107722785187152225727658e-04	3.841784547376712313435098700154e-04	0.000000000000000000000000000000e+00
-4.783164799950499400438275188208e+03	-2.453728220711126205462460081463e-04	3.849128293120881896642593300584e-04	0.000000000000000000000000000000e+00
-4.783064799950499036640394479036e+03	-2.449223150783461284453468298494e-04	3.856455257644721590533365418452e-04	0.000000000000000000000000000000e+00
-4.782964799950498672842513769865e+03	-2.444722904792075005887819205697e-04	3.863765339407229226081907924595e-04	0.000000000000000000000000000000e+00
-4.782864799950498309044633060694e+03	-2.440227489323354350281986002713e-04	3.871058436969038456416936089255e-04	0.000000000000000000000000000000e+00
-4.782764799950497945246752351522e+03	-2.435736910697856459542126605911e-04	3.878334448994158359207140573943e-04	0.000000000000000000000000000000e+00
-4.782664799950497581448871642351e+03	-2.431251174970382091661269541305e-04	3.885593274251715749552371637066e-04	0.000000000000000000000000000000e+00
-4.782564799950497217650990933180e+03	-2.426770287930055851680077871890e-04	3.892834811617694782369392125787e-04	0.000000000000000000000000000000e+00
-4.782464799950496853853110224009e+03	-2.422294255100413469961734280744e-04	3.900058960076677096878716710648e-04	0.000000000000000000000000000000e+00
-4.782364799950496490055229514837e+03	-2.417823081739496127780947309915e-04	3.907265618723581961091451120183e-04	0.000000000000000000000000000000e+00
-4.782264799950496126257348805666e+03	-2.413356772839951017075449390958e-04	3.914454686765404789992872647275e-04	0.000000000000000000000000000000e+00
-4.782164799950495762459468096495e+03	-2.408895333129138947511616031250e-04	3.921626063522956205827096898275e-04	0.000000000000000000000000000000e+00
-4.782064799950495398661587387323e+03	-2.404438767069247916662033670576e-04	3.928779648432598929977399571101e-04	0.000000000000000000000000000000e+00
-4.781964799950495034863706678152e+03	-2.399987078857414811699361179009e-04	3.935915341047986843250883204348e-04	0.000000000000000000000000000000e+00
-4.781864799950494671065825968981e+03	-2.395540272425852803151596903675e-04	3.943033041041801335657712712646e-04	0.000000000000000000000000000000e+00
-4.781764799950494307267945259809e+03	-2.391098351441985785971466871302e-04	3.950132648207487114089264679251e-04	0.000000000000000000000000000000e+00
-4.781664799950493943470064550638e+03	-2.386661319308589325818847903804e-04	3.957214062460987467895190405898e-04	0.000000000000000000000000000000e+00
-4.781564799950493579672183841467e+03	-2.382229179163939194758398132379e-04	3.964277183842480618662651448147e-04	0.000000000000000000000000000000e+00
-4.781464799950493215874303132296e+03	-2.377801933881965056917506817769e-04	3.971321912518112275287951451475e-04	0.000000000000000000000000000000e+00
-4.781364799950492852076422423124e+03	-2.373379586072412827761624054546e-04	3.978348148781729815351426715608e-04	0.000000000000000000000000000000e+00
-4.781264799950492488278541713953e+03	-2.368962138081011912279366660172e-04	3.985355793056614298087991787867e-04	0.000000000000000000000000000000e+00
-4.781164799950492124480661004782e+03	-2.364549591989651116785003948095e-04	3.992344745897211393155512570985e-04	0.000000000000000000000000000000e+00
-4.781064799950491760682780295610e+03	-2.360141949616559168580176564234e-04	3.999314907990864477807524401953e-04	0.000000000000000000000000000000e+00
-4.780964799950491396884899586439e+03	-2.355739212516493909232995207503e-04	4.006266180159542313055087703333e-04	0.000000000000000000000000000000e+00
-4.780864799950491033087018877268e+03	-2.351341381980936908868001777861e-04	4.013198463361568888232988605580e-04	0.000000000000000000000000000000e+00
-4.780764799950490669289138168097e+03	-2.346948459038295669871337922885e-04	4.020111658693350555060508355609e-04	0.000000000000000000000000000000e+00
-4.780664799950490305491257458925e+03	-2.342560444454111251606776011869e-04	4.027005667391103703803278968110e-04	0.000000000000000000000000000000e+00
-4.780564799950489941693376749754e+03	-2.338177338731275110850216236713e-04	4.033880390832580271030793905851e-04	0.000000000000000000000000000000e+00
-4.780464799950489577895496040583e+03	-2.333799142110249465881244290699e-04	4.040735730538792163171746274486e-04	0.000000000000000000000000000000e+00
-4.780364799950489214097615331411e+03	-2.329425854569297418394241416806e-04	4.047571588175736222170453260105e-04	0.000000000000000000000000000000e+00
-4.780264799950488850299734622240e+03	-2.325057475824717683268727519419e-04	4.054387865556114854334590624774e-04	0.000000000000000000000000000000e+00
-4.780164799950488486501853913069e+03	-2.320694005331086636704368553197e-04	4.061184464641058285486185930324e-04	0.000000000000000000000000000000e+00
-4.780064799950488122703973203897e+03	-2.316335442281507953771191310466e-04	4.067961287541845189809353033894e-04	0.000000000000000000000000000000e+00
-4.779964799950487758906092494726e+03	-2.311981785607867666970660636139e-04	4.074718236521619523990422884197e-04	0.000000000000000000000000000000e+00
-4.779864799950487395108211785555e+03	-2.307633033981096814211964041164e-04	4.081455213997110613964591774305e-04	0.000000000000000000000000000000e+00
-4.779764799950487031310331076384e+03	-2.303289185811440320950788107623e-04	4.088172122540346736449534681412e-04	0.000000000000000000000000000000e+00
-4.779664799950486667512450367212e+03	-2.298950239248733200692759170991e-04	4.094868864880372495186622305852e-04	0.000000000000000000000000000000e+00
-4.779564799950486303714569658041e+03	-2.294616192182682176507746429905e-04	4.101545343904959691969103197096e-04	0.000000000000000000000000000000e+00
-4.779464799950485939916688948870e+03	-2.290287042243155976161544939984e-04	4.108201462662321992377889579018e-04	0.000000000000000000000000000000e+00
-4.779364799950485576118808239698e+03	-2.285962786800480777207877913781e-04	4.114837124362822544203222019377e-04	0.000000000000000000000000000000e+00
-4.779264799950485212320927530527e+03	-2.281643422965742428343977055150e-04	4.121452232380685390573937798564e-04	0.000000000000000000000000000000e+00
-4.779164799950484848523046821356e+03	-2.277328947591095989130827170754e-04	4.128046690255702004176963093585e-04	0.000000000000000000000000000000e+00
-4.779064799950484484725166112185e+03	-2.273019357270082317027531937370e-04	4.134620401694937821476805162035e-04	0.000000000000000000000000000000e+00
-4.778964799950484120927285403013e+03	-2.268714648337950075436542096696e-04	4.141173270574434982227440826819e-04	0.000000000000000000000000000000e+00
-4.778864799950483757129404693842e+03	-2.264414816871985060113547927330e-04	4.147705200940917237388549931865e-04	0.000000000000000000000000000000e+00
-4.778764799950483393331523984671e+03	-2.260119858691847114992579115267e-04	4.154216097013489436030886370332e-04	0.000000000000000000000000000000e+00
-4.778664799950483029533643275499e+03	-2.255829769359911655870337687801e-04	4.160705863185337554342735355561e-04	0.000000000000000000000000000000e+00
-4.778564799950482665735762566328e+03	-2.251544544181619867707910831456e-04	4.167174404025426014130939478264e-04	0.000000000000000000000000000000e+00
-4.778464799950482301937881857157e+03	-2.247264178205834593993889258812e-04	4.173621624280193375018666035459e-04	0.000000000000000000000000000000e+00
-4.778364799950481938140001147985e+03	-2.242988666225203002371063609743e-04	4.180047428875247484542088116655e-04	0.000000000000000000000000000000e+00
-4.778264799950481574342120438814e+03	-2.238718002776526026526698887054e-04	4.186451722917056291438375748015e-04	0.000000000000000000000000000000e+00
-4.778164799950481210544239729643e+03	-2.234452182141134584346386926512e-04	4.192834411694638658933687036523e-04	0.000000000000000000000000000000e+00
-4.778064799950480846746359020472e+03	-2.230191198345271759179847537169e-04	4.199195400681253551727900585888e-04	0.000000000000000000000000000000e+00
-4.777964799950480482948478311300e+03	-2.225935045160482299471393918822e-04	4.205534595536084886170657970439e-04	0.000000000000000000000000000000e+00
-4.777864799950480119150597602129e+03	-2.221683716104009165704519235263e-04	4.211851902105928006740664937269e-04	0.000000000000000000000000000000e+00
-4.777764799950479755352716892958e+03	-2.217437204439195227306802493672e-04	4.218147226426870741514130180860e-04	0.000000000000000000000000000000e+00
-4.777664799950479391554836183786e+03	-2.213195503175893091071108065293e-04	4.224420474725974999734290360465e-04	0.000000000000000000000000000000e+00
-4.777564799950479027756955474615e+03	-2.208958605070880892688733876383e-04	4.230671553422954032572245175459e-04	0.000000000000000000000000000000e+00
-4.777464799950478663959074765444e+03	-2.204726502628284322445051390815e-04	4.236900369131849151786706197953e-04	0.000000000000000000000000000000e+00
-4.777364799950478300161194056273e+03	-2.200499188100006240330352991208e-04	4.243106828662705364181573219895e-04	0.000000000000000000000000000000e+00
-4.777264799950477936363313347101e+03	-2.196276653486161441111018666206e-04	4.249290839023240500850475687145e-04	0.000000000000000000000000000000e+00
-4.777164799950477572565432637930e+03	-2.192058890535520364068605703167e-04	4.255452307420517599027831590064e-04	0.000000000000000000000000000000e+00
-4.777064799950477208767551928759e+03	-2.187845890745956326395998958745e-04	4.261591141262610778726871441080e-04	0.000000000000000000000000000000e+00
-4.776964799950476844969671219587e+03	-2.183637645364901701261484134875e-04	4.267707248160271661478748495000e-04	0.000000000000000000000000000000e+00
-4.776864799950476481171790510416e+03	-2.179434145389810058984769725043e-04	4.273800535928591994364045270061e-04	0.000000000000000000000000000000e+00
-4.776764799950476117373909801245e+03	-2.175235381568624542375500752200e-04	4.279870912588663563538848855217e-04	0.000000000000000000000000000000e+00
-4.776664799950475753576029092073e+03	-2.171041344400253018335350541079e-04	4.285918286369237565659739974677e-04	0.000000000000000000000000000000e+00
-4.776564799950475389778148382902e+03	-2.166852024135048921521518039413e-04	4.291942565708379642500092110424e-04	0.000000000000000000000000000000e+00
-4.776464799950475025980267673731e+03	-2.162667410775301042678148144560e-04	4.297943659255123289263111896474e-04	0.000000000000000000000000000000e+00
-4.776364799950474662182386964560e+03	-2.158487494075726569574269486651e-04	4.303921475871121636591620784884e-04	0.000000000000000000000000000000e+00
-4.776264799950474298384506255388e+03	-2.154312263543973614710741459888e-04	4.309875924632294895769146769737e-04	0.000000000000000000000000000000e+00
-4.776164799950473934586625546217e+03	-2.150141708441128350886434317246e-04	4.315806914830476177617757382876e-04	0.000000000000000000000000000000e+00
-4.776064799950473570788744837046e+03	-2.145975817782229465129073542329e-04	4.321714355975056227193720204127e-04	0.000000000000000000000000000000e+00
-4.775964799950473206990864127874e+03	-2.141814580336788846788576012869e-04	4.327598157794622195371214701254e-04	0.000000000000000000000000000000e+00
-4.775864799950472843192983418703e+03	-2.137657984629318780843421077265e-04	4.333458230238596410426044069908e-04	0.000000000000000000000000000000e+00
-4.775764799950472479395102709532e+03	-2.133506018939866188521142786882e-04	4.339294483478872981215002102573e-04	0.000000000000000000000000000000e+00
-4.775664799950472115597222000360e+03	-2.129358671304552559980227677272e-04	4.345106827911447895142205144481e-04	0.000000000000000000000000000000e+00
-4.775564799950471751799341291189e+03	-2.125215929516120121154504341021e-04	4.350895174158051284529769020537e-04	0.000000000000000000000000000000e+00
-4.775464799950471388001460582018e+03	-2.121077781124486132113826641898e-04	4.356659433067773729876537291972e-04	0.000000000000000000000000000000e+00
-4.775364799950471024203579872847e+03	-2.116944213437301251182903749637e-04	4.362399515718690394712464541982e-04	0.000000000000000000000000000000e+00
-4.775264799950470660405699163675e+03	-2.112815213520516843728053180129e-04	4.368115333419482449947568447612e-04	0.000000000000000000000000000000e+00
-4.775164799950470296607818454504e+03	-2.108690768198956356702100656264e-04	4.373806797711055787715450637876e-04	0.000000000000000000000000000000e+00
-4.775064799950469932809937745333e+03	-2.104570864056894824705573610046e-04	4.379473820368157024711386338112e-04	0.000000000000000000000000000000e+00
-4.774964799950469569012057036161e+03	-2.100455487438643797058757112239e-04	4.385116313400985710822810315079e-04	0.000000000000000000000000000000e+00
-4.774864799950469205214176326990e+03	-2.096344624449143854288957200538e-04	4.390734189056804911456544093795e-04	0.000000000000000000000000000000e+00
-4.774764799950468841416295617819e+03	-2.092238260954561732476997271135e-04	4.396327359821546910956246989599e-04	0.000000000000000000000000000000e+00
-4.774664799950468477618414908648e+03	-2.088136382582895037018921868821e-04	4.401895738421417831817694654717e-04	0.000000000000000000000000000000e+00
-4.774564799950468113820534199476e+03	-2.084038974724583732651278511483e-04	4.407439237824498459196453925557e-04	0.000000000000000000000000000000e+00
-4.774464799950467750022653490305e+03	-2.079946022533126241335632578000e-04	4.412957771242340186505781485238e-04	0.000000000000000000000000000000e+00
-4.774364799950467386224772781134e+03	-2.075857510925704484811005201550e-04	4.418451252131560961014522526114e-04	0.000000000000000000000000000000e+00
-4.774264799950467022426892071962e+03	-2.071773424583812179752828619428e-04	4.423919594195436892636319470284e-04	0.000000000000000000000000000000e+00
-4.774164799950466658629011362791e+03	-2.067693747953892077599824528278e-04	4.429362711385488441707958262583e-04	0.000000000000000000000000000000e+00
-4.774064799950466294831130653620e+03	-2.063618465247978083290658624094e-04	4.434780517903067148868800906314e-04	0.000000000000000000000000000000e+00
-4.773964799950465931033249944448e+03	-2.059547560444344421314716297999e-04	4.440172928200935317626096843213e-04	0.000000000000000000000000000000e+00
-4.773864799950465567235369235277e+03	-2.055481017288160493824283880926e-04	4.445539856984845696920294333410e-04	0.000000000000000000000000000000e+00
-4.773764799950465203437488526106e+03	-2.051418819292152243959764801318e-04	4.450881219215116284780575650615e-04	0.000000000000000000000000000000e+00
-4.773664799950464839639607816935e+03	-2.047360949737269753337387534486e-04	4.456196930108201337272788578048e-04	0.000000000000000000000000000000e+00
-4.773564799950464475841727107763e+03	-2.043307391673361886851034707746e-04	4.461486905138258582739774205095e-04	0.000000000000000000000000000000e+00
-4.773464799950464112043846398592e+03	-2.039258127919855545333305268940e-04	4.466751060038715893940608481216e-04	0.000000000000000000000000000000e+00
-4.773364799950463748245965689421e+03	-2.035213141066442507631784053501e-04	4.471989310803831454976808856827e-04	0.000000000000000000000000000000e+00
-4.773264799950463384448084980249e+03	-2.031172413473772235797260021783e-04	4.477201573690250675612023467664e-04	0.000000000000000000000000000000e+00
-4.773164799950463020650204271078e+03	-2.027135927274150101282806923919e-04	4.482387765218562563490634076402e-04	0.000000000000000000000000000000e+00
-4.773064799950462656852323561907e+03	-2.023103664372243200558071363204e-04	4.487547802174847964840065372982e-04	0.000000000000000000000000000000e+00
-4.772964799950462293054442852736e+03	-2.019075606445791049633337044256e-04	4.492681601612227805173094274949e-04	0.000000000000000000000000000000e+00
-4.772864799950461929256562143564e+03	-2.015051734946323054847167055570e-04	4.497789080852406993181469285759e-04	0.000000000000000000000000000000e+00
-4.772764799950461565458681434393e+03	-2.011032031099881946765994822357e-04	4.502870157487212903618667425576e-04	0.000000000000000000000000000000e+00
-4.772664799950461201660800725222e+03	-2.007016475907753990347293093777e-04	4.507924749380132233879392433806e-04	0.000000000000000000000000000000e+00
-4.772564799950460837862920016050e+03	-2.003005050147204074012519114945e-04	4.512952774667842981669296786862e-04	0.000000000000000000000000000000e+00
-4.772464799950460474065039306879e+03	-1.998997734372218117084724076093e-04	4.517954151761743712169272502166e-04	0.000000000000000000000000000000e+00
-4.772364799950460110267158597708e+03	-1.994994508914251169287568110633e-04	4.522928799349477404188879514635e-04	0.000000000000000000000000000000e+00
-4.772264799950459746469277888536e+03	-1.990995353882980931255197720731e-04	4.527876636396453127915429082151e-04	0.000000000000000000000000000000e+00
-4.772164799950459382671397179365e+03	-1.987000249167068593406787480049e-04	4.532797582147362301652204763514e-04	0.000000000000000000000000000000e+00
-4.772064799950459018873516470194e+03	-1.983009174434924824781401042628e-04	4.537691556127693322253424668133e-04	0.000000000000000000000000000000e+00
-4.771964799950458655075635761023e+03	-1.979022109135481996035343943419e-04	4.542558478145239690346168792701e-04	0.000000000000000000000000000000e+00
-4.771864799950458291277755051851e+03	-1.975039032498972907652551311841e-04	4.547398268291605967147961386843e-04	0.000000000000000000000000000000e+00
-4.771764799950457927479874342680e+03	-1.971059923537714668115294891493e-04	4.552210846943709394475663376767e-04	0.000000000000000000000000000000e+00
-4.771664799950457563681993633509e+03	-1.967084761046899077287924972879e-04	4.556996134765276093743502361377e-04	0.000000000000000000000000000000e+00
-4.771564799950457199884112924337e+03	-1.963113523605389243963104117796e-04	4.561754052708335096556757637387e-04	0.000000000000000000000000000000e+00
-4.771464799950456836086232215166e+03	-1.959146189576522166519989553990e-04	4.566484522014709122698927767914e-04	0.000000000000000000000000000000e+00
-4.771364799950456472288351505995e+03	-1.955182737108915921441648633206e-04	4.571187464217497226602604509793e-04	0.000000000000000000000000000000e+00
-4.771264799950456108490470796824e+03	-1.951223144137285254399311051898e-04	4.575862801142557443820346740893e-04	0.000000000000000000000000000000e+00
-4.771164799950455744692590087652e+03	-1.947267388383260966044224771210e-04	4.580510454909984016484691959903e-04	0.000000000000000000000000000000e+00
-4.771064799950455380894709378481e+03	-1.943315447356215803012546849970e-04	4.585130347935577571454046630350e-04	0.000000000000000000000000000000e+00
-4.770964799950455017096828669310e+03	-1.939367298354096854143269190729e-04	4.589722402932317466862921495618e-04	0.000000000000000000000000000000e+00
-4.770864799950454653298947960138e+03	-1.935422918464263096656463591927e-04	4.594286542911822212448269553420e-04	0.000000000000000000000000000000e+00
-4.770764799950454289501067250967e+03	-1.931482284564329718595104834478e-04	4.598822691185812058280169001279e-04	0.000000000000000000000000000000e+00
-4.770664799950453925703186541796e+03	-1.927545373323016778075583710361e-04	4.603330771367563451976212540728e-04	0.000000000000000000000000000000e+00
-4.770564799950453561905305832624e+03	-1.923612161201004909852341206999e-04	4.607810707373360243309379224996e-04	0.000000000000000000000000000000e+00
-4.770464799950453198107425123453e+03	-1.919682624451796994994451361904e-04	4.612262423423941094108302607424e-04	0.000000000000000000000000000000e+00
-4.770364799950452834309544414282e+03	-1.915756739122584709471980302098e-04	4.616685844045941467146676462363e-04	0.000000000000000000000000000000e+00
-4.770264799950452470511663705111e+03	-1.911834481055121306904837075180e-04	4.621080894073331820325056806809e-04	0.000000000000000000000000000000e+00
-4.770164799950452106713782995939e+03	-1.907915825886600364423573150674e-04	4.625447498648850921942887737259e-04	0.000000000000000000000000000000e+00
-4.770064799950451742915902286768e+03	-1.904000749050539949541044348891e-04	4.629785583225435371262923567315e-04	0.000000000000000000000000000000e+00
-4.769964799950451379118021577597e+03	-1.900089225777672750136021440071e-04	4.634095073567643698064788537749e-04	0.000000000000000000000000000000e+00
-4.769864799950451015320140868425e+03	-1.896181231096841896498206292421e-04	4.638375895753076667490932827320e-04	0.000000000000000000000000000000e+00
-4.769764799950450651522260159254e+03	-1.892276739835902475434653569053e-04	4.642627976173791621780639893302e-04	0.000000000000000000000000000000e+00
-4.769664799950450287724379450083e+03	-1.888375726622627923285968609690e-04	4.646851241537715195700775083765e-04	0.000000000000000000000000000000e+00
-4.769564799950449923926498740911e+03	-1.884478165885624008357712710904e-04	4.651045618870047358359154365814e-04	0.000000000000000000000000000000e+00
-4.769464799950449560128618031740e+03	-1.880584031855246337008868984242e-04	4.655211035514663828714654325580e-04	0.000000000000000000000000000000e+00
-4.769364799950449196330737322569e+03	-1.876693298564524907054429370135e-04	4.659347419135512527975373497924e-04	0.000000000000000000000000000000e+00
-4.769264799950448832532856613398e+03	-1.872805939850093811128300957947e-04	4.663454697718005695188103754134e-04	0.000000000000000000000000000000e+00
-4.769164799950448468734975904226e+03	-1.868921929353126090006531612175e-04	4.667532799570406581816939262097e-04	0.000000000000000000000000000000e+00
-4.769064799950448104937095195055e+03	-1.865041240520275362194113633052e-04	4.671581653325212351614281747203e-04	0.000000000000000000000000000000e+00
-4.768964799950447741139214485884e+03	-1.861163846604621248219391116407e-04	4.675601187940531559480983325727e-04	0.000000000000000000000000000000e+00
-4.768864799950447377341333776712e+03	-1.857289720666622113293131590694e-04	4.679591332701456751416713153446e-04	0.000000000000000000000000000000e+00
-4.768764799950447013543453067541e+03	-1.853418835575072146776287596026e-04	4.683552017221431101358375403976e-04	0.000000000000000000000000000000e+00
-4.768664799950446649745572358370e+03	-1.849551164008064133709163812114e-04	4.687483171443612879614182276100e-04	0.000000000000000000000000000000e+00
-4.768564799950446285947691649199e+03	-1.845686678453958731553619099230e-04	4.691384725642233416084692088077e-04	0.000000000000000000000000000000e+00
-4.768464799950445922149810940027e+03	-1.841825351212357812693415359817e-04	4.695256610423948016169726216162e-04	0.000000000000000000000000000000e+00
-4.768364799950445558351930230856e+03	-1.837967154395083498995971948986e-04	4.699098756729186334574199790381e-04	0.000000000000000000000000000000e+00
-4.768264799950445194554049521685e+03	-1.834112059927163159486068755299e-04	4.702911095833493533395486263515e-04	0.000000000000000000000000000000e+00
-4.768164799950444830756168812513e+03	-1.830260039547820371131497951822e-04	4.706693559348868729705350766324e-04	0.000000000000000000000000000000e+00
-4.768064799950444466958288103342e+03	-1.826411064811469132235233203687e-04	4.710446079225097480019934792494e-04	0.000000000000000000000000000000e+00
-4.767964799950444103160407394171e+03	-1.822565107088716207343892516946e-04	4.714168587751079927961050941576e-04	0.000000000000000000000000000000e+00
-4.767864799950443739362526684999e+03	-1.818722137567366182661632301176e-04	4.717861017556152446704442748882e-04	0.000000000000000000000000000000e+00
-4.767764799950443375564645975828e+03	-1.814882127253433568778162587876e-04	4.721523301611405486720440816129e-04	0.000000000000000000000000000000e+00
-4.767664799950443011766765266657e+03	-1.811045046972160053357081554992e-04	4.725155373230995460402670271804e-04	0.000000000000000000000000000000e+00
-4.767564799950442647968884557486e+03	-1.807210867369036090632899993480e-04	4.728757166073451205685895804010e-04	0.000000000000000000000000000000e+00
-4.767464799950442284171003848314e+03	-1.803379558910828996121100686878e-04	4.732328614142976112855176751282e-04	0.000000000000000000000000000000e+00
-4.767364799950441920373123139143e+03	-1.799551091886614836035801490155e-04	4.735869651790743746141987280396e-04	0.000000000000000000000000000000e+00
-4.767264799950441556575242429972e+03	-1.795725436408817092970996442958e-04	4.739380213716189128511646622144e-04	0.000000000000000000000000000000e+00
-4.767164799950441192777361720800e+03	-1.791902562414249397339943703500e-04	4.742860234968295147540973122346e-04	0.000000000000000000000000000000e+00
-4.767064799950440828979481011629e+03	-1.788082439665164221926502152726e-04	4.746309650946870287678558408828e-04	0.000000000000000000000000000000e+00
-4.766964799950440465181600302458e+03	-1.784265037750305642194614819118e-04	4.749728397403825820403955315641e-04	0.000000000000000000000000000000e+00
-4.766864799950440101383719593287e+03	-1.780450326085968601810827216525e-04	4.753116410444444320769485923250e-04	0.000000000000000000000000000000e+00
-4.766764799950439737585838884115e+03	-1.776638273917062514975495624014e-04	4.756473626528643847133359656709e-04	0.000000000000000000000000000000e+00
-4.766664799950439373787958174944e+03	-1.772828850318180018714314671868e-04	4.759799982472235073578670228045e-04	0.000000000000000000000000000000e+00
-4.766564799950439009990077465773e+03	-1.769022024194670875130164233724e-04	4.763095415448175711826961364892e-04	0.000000000000000000000000000000e+00
-4.766464799950438646192196756601e+03	-1.765217764283720752564732503487e-04	4.766359862987816801635498897838e-04	0.000000000000000000000000000000e+00
-4.766364799950438282394316047430e+03	-1.761416039155435698821544621140e-04	4.769593262982145206486939148505e-04	0.000000000000000000000000000000e+00
-4.766264799950437918596435338259e+03	-1.757616817213930680147138119196e-04	4.772795553683019604065962404604e-04	0.000000000000000000000000000000e+00
-4.766164799950437554798554629087e+03	-1.753820066698423812273643918047e-04	4.775966673704400513623957724718e-04	0.000000000000000000000000000000e+00
-4.766064799950437191000673919916e+03	-1.750025755684335199320600384709e-04	4.779106562023575444433931558308e-04	0.000000000000000000000000000000e+00
-4.765964799950436827202793210745e+03	-1.746233852084391193707629819087e-04	4.782215157982378081133467695452e-04	0.000000000000000000000000000000e+00
-4.765864799950436463404912501574e+03	-1.742444323649732450774718639508e-04	4.785292401288402590157911031810e-04	0.000000000000000000000000000000e+00
-4.765764799950436099607031792402e+03	-1.738657137971028488615532481276e-04	4.788338232016209794657257692307e-04	0.000000000000000000000000000000e+00
-4.765664799950435735809151083231e+03	-1.734872262479595771567791873125e-04	4.791352590608530096806527698305e-04	0.000000000000000000000000000000e+00
-4.765564799950435372011270374060e+03	-1.731089664448521756815596583934e-04	4.794335417877459352802016478989e-04	0.000000000000000000000000000000e+00
-4.765464799950435008213389664888e+03	-1.727309310993792193598267425969e-04	4.797286655005649868947770197991e-04	0.000000000000000000000000000000e+00
-4.765364799950434644415508955717e+03	-1.723531169075425198682766092517e-04	4.800206243547494350427939924231e-04	0.000000000000000000000000000000e+00
-4.765264799950434280617628246546e+03	-1.719755205498608584442632452038e-04	4.803094125430304429068273375236e-04	0.000000000000000000000000000000e+00
-4.765164799950433916819747537374e+03	-1.715981386914842607947784269840e-04	4.805950242955484312187830475693e-04	0.000000000000000000000000000000e+00
-4.765064799950433553021866828203e+03	-1.712209679823087870014636235894e-04	4.808774538799696299934405274712e-04	0.000000000000000000000000000000e+00
-4.764964799950433189223986119032e+03	-1.708440050570916466862736449173e-04	4.811566956016023050013430406580e-04	0.000000000000000000000000000000e+00
-4.764864799950432825426105409861e+03	-1.704672465355669375933894693631e-04	4.814327438035121710900587910231e-04	0.000000000000000000000000000000e+00
-4.764764799950432461628224700689e+03	-1.700906890225618178520000656206e-04	4.817055928666373176144643863950e-04	0.000000000000000000000000000000e+00
-4.764664799950432097830343991518e+03	-1.697143291081130848148988965463e-04	4.819752372099024833457248107038e-04	0.000000000000000000000000000000e+00
-4.764564799950431734032463282347e+03	-1.693381633675842146830037293626e-04	4.822416712903327350690785291221e-04	0.000000000000000000000000000000e+00
-4.764464799950431370234582573175e+03	-1.689621883617829442309626886143e-04	4.825048896031666040805363504518e-04	0.000000000000000000000000000000e+00
-4.764364799950431006436701864004e+03	-1.685864006370792320035206790507e-04	4.827648866819684637420595496593e-04	0.000000000000000000000000000000e+00
-4.764264799950430642638821154833e+03	-1.682107967255237345079177391227e-04	4.830216570987404733558689962081e-04	0.000000000000000000000000000000e+00
-4.764164799950430278840940445662e+03	-1.678353731449666618770477644063e-04	4.832751954640337088871249182631e-04	0.000000000000000000000000000000e+00
-4.764064799950429915043059736490e+03	-1.674601263991772027387577859159e-04	4.835254964270589684259549212442e-04	0.000000000000000000000000000000e+00
-4.763964799950429551245179027319e+03	-1.670850529779631930306360576566e-04	4.837725546757966560776353937001e-04	0.000000000000000000000000000000e+00
-4.763864799950429187447298318148e+03	-1.667101493572914895462122597536e-04	4.840163649371061237516866704311e-04	0.000000000000000000000000000000e+00
-4.763764799950428823649417608976e+03	-1.663354119994085603215921986830e-04	4.842569219768345250599905771338e-04	0.000000000000000000000000000000e+00
-4.763664799950428459851536899805e+03	-1.659608373529616171231787502549e-04	4.844942205999248560632786109181e-04	0.000000000000000000000000000000e+00
-4.763564799950428096053656190634e+03	-1.655864218531202629314247332104e-04	4.847282556505235623367511266224e-04	0.000000000000000000000000000000e+00
-4.763464799950427732255775481462e+03	-1.652121619216983291599659677829e-04	4.849590220120873328840671590001e-04	0.000000000000000000000000000000e+00
-4.763364799950427368457894772291e+03	-1.648380539672764718162750741115e-04	4.851865146074892977401393778791e-04	0.000000000000000000000000000000e+00
-4.763264799950427004660014063120e+03	-1.644640943853249302926411434811e-04	4.854107283991247376829514248442e-04	0.000000000000000000000000000000e+00
-4.763164799950426640862133353949e+03	-1.640902795583268011531813401760e-04	4.856316583890159265836372615155e-04	0.000000000000000000000000000000e+00
-4.763064799950426277064252644777e+03	-1.637166058559017998118301218113e-04	4.858492996189165400756915236258e-04	0.000000000000000000000000000000e+00
-4.762964799950425913266371935606e+03	-1.633430696349304016810888295907e-04	4.860636471704152510725505109690e-04	0.000000000000000000000000000000e+00
-4.762864799950425549468491226435e+03	-1.629696672396783085814270242153e-04	4.862746961650387831840869345967e-04	0.000000000000000000000000000000e+00
-4.762764799950425185670610517263e+03	-1.625963950019215114618786888201e-04	4.864824417643543136118011727120e-04	0.000000000000000000000000000000e+00
-4.762664799950424821872729808092e+03	-1.622232492410716241711815532867e-04	4.866868791700711713126004109853e-04	0.000000000000000000000000000000e+00
-4.762564799950424458074849098921e+03	-1.618502262643017051198940370327e-04	4.868880036241418846412742915675e-04	0.000000000000000000000000000000e+00
-4.762464799950424094276968389750e+03	-1.614773223666724042031639374528e-04	4.870858104088625784716670708008e-04	0.000000000000000000000000000000e+00
-4.762364799950423730479087680578e+03	-1.611045338312586518245833611118e-04	4.872802948469727750066549099017e-04	0.000000000000000000000000000000e+00
-4.762264799950423366681206971407e+03	-1.607318569292766460756410884514e-04	4.874714523017545440668196743417e-04	0.000000000000000000000000000000e+00
-4.762164799950423002883326262236e+03	-1.603592879202112193859353084235e-04	4.876592781771308402274933690990e-04	0.000000000000000000000000000000e+00
-4.762064799950422639085445553064e+03	-1.599868230519437201694182837386e-04	4.878437679177632436446077068837e-04	0.000000000000000000000000000000e+00
-4.761964799950422275287564843893e+03	-1.596144585608801926262384496269e-04	4.880249170091491587794574336101e-04	0.000000000000000000000000000000e+00
-4.761864799950421911489684134722e+03	-1.592421906720799902254515068023e-04	4.882027209777181999718342897410e-04	0.000000000000000000000000000000e+00
-4.761764799950421547691803425550e+03	-1.588700155993847686584918843522e-04	4.883771753909279264918574803289e-04	0.000000000000000000000000000000e+00
-4.761664799950421183893922716379e+03	-1.584979295455478311583502604165e-04	4.885482758573589812806092780306e-04	0.000000000000000000000000000000e+00
-4.761564799950420820096042007208e+03	-1.581259287023639617097287013436e-04	4.887160180268093623290326377173e-04	0.000000000000000000000000000000e+00
-4.761464799950420456298161298037e+03	-1.577540092507995293097389222226e-04	4.888803975903883687961770654340e-04	0.000000000000000000000000000000e+00
-4.761364799950420092500280588865e+03	-1.573821673611230259094695416167e-04	4.890414102806094629252720018542e-04	0.000000000000000000000000000000e+00
-4.761264799950419728702399879694e+03	-1.570103991930359838263137062242e-04	4.891990518714826440688225872577e-04	0.000000000000000000000000000000e+00
-4.761164799950419364904519170523e+03	-1.566387008958042455220027733276e-04	4.893533181786062806126191837564e-04	0.000000000000000000000000000000e+00
[truncated: 84,862 more rows]
