# Supplementary material for: Light-wave-controlled Haldane model in monolayer hexagonal boron nitride
Source: Nature. 2024 Apr 15;628(8009):752–7. doi: 10.1038/s41586-024-07244-z (PMC11041748; doi:10.1038/s41586-024-07244-z)
Supplement: Supplementary file 1 — This zipped file contains source data files for Supplementary Figs. 1–4 and Extended Data Figs 2–5, 7, 8, 11 and 10. [file 41586_2024_7244_MOESM1_ESM.zip › Data source/Extended data fig 4/INT_10TWcm2/H3_panel_n.csv]

-1.200000000000000000e+02	9.925896305776700469e-10	9.193674627032947504e-10
-1.050000000000000000e+02	2.209475342700655394e-09	1.525715000320202276e-09
-9.000000000000000000e+01	3.103077255595950000e-09	2.027598324911302449e-09
-7.500000000000000000e+01	2.169078923933809880e-09	1.493098240407018316e-09
-6.000000000000000000e+01	9.644562543183044950e-10	8.973071706437466774e-10
-4.500000000000000000e+01	8.648925685199132921e-10	1.211767038516621652e-09
-3.000000000000000000e+01	1.095349350635311878e-09	1.618362306144090890e-09
-1.500000000000000000e+01	8.633833932975319121e-10	1.210523393655920426e-09
0.000000000000000000e+00	9.686119464065101076e-10	8.983179392475096409e-10
1.500000000000000000e+01	2.201021733777483189e-09	1.512858750005569924e-09
3.000000000000000000e+01	3.064618297791833483e-09	2.006427613358137777e-09
4.500000000000000000e+01	2.168154368714134122e-09	1.487769007702166143e-09
6.000000000000000000e+01	9.753700984253274364e-10	9.066302135478583034e-10
7.500000000000000000e+01	8.671628916010353548e-10	1.215573995641248695e-09
9.000000000000000000e+01	1.104432925663730119e-09	1.633501751087592511e-09
1.050000000000000000e+02	8.637499455981412320e-10	1.209858230550006836e-09
