# Supplementary material for: Light-wave-controlled Haldane model in monolayer hexagonal boron nitride
Source: Nature. 2024 Apr 15;628(8009):752–7. doi: 10.1038/s41586-024-07244-z (PMC11041748; doi:10.1038/s41586-024-07244-z)
Supplement: Supplementary file 1 — This zipped file contains source data files for Supplementary Figs. 1–4 and Extended Data Figs 2–5, 7, 8, 11 and 10. [file 41586_2024_7244_MOESM1_ESM.zip › Data source/Extended data fig 4/INT_10TWcm2/Interference_terms_panel_m.csv]

-1.200000000000000000e+02	1.173371074006786075e-10	2.429014656011211404e-12	-2.429014656011211404e-12	1.083158214691873599e-05	1.180491221057476096e-07
-1.050000000000000000e+02	2.351226236963439883e-10	5.122677757575047149e-11	-5.122677757575047149e-11	1.523651798741178069e-05	1.723700471549875602e-06
-9.000000000000000000e+01	3.400842531462695944e-10	6.994634524901134147e-11	-6.994634524901134147e-11	1.833965475154643600e-05	1.934248365735350856e-06
-7.500000000000000000e+01	2.304026348803552550e-10	3.789887707477824945e-11	-3.789887707477824945e-11	1.512595871534121870e-05	1.268072483002557834e-06
-6.000000000000000000e+01	1.119860159339236430e-10	5.261739918658425601e-12	-5.261739918658424793e-12	1.057479015894541587e-05	3.997862281205162552e-07
-4.500000000000000000e+01	1.258573610144325833e-10	-2.213008524894209855e-11	2.213008524894209855e-11	1.117339256442820751e-05	1.006309900385077189e-06
-3.000000000000000000e+01	1.707488713715102902e-10	-3.390962521419650587e-11	3.390962521419650587e-11	1.300183520160544123e-05	1.304282470097595656e-06
-1.500000000000000000e+01	1.268870351352724015e-10	-2.494647509335356111e-11	2.494647509335356111e-11	1.120849731462962217e-05	1.120992008541070419e-06
0.000000000000000000e+00	1.150847691647678494e-10	1.438704282087559514e-12	-1.438704282087559514e-12	1.072754478473333574e-05	6.746892846687956805e-08
1.500000000000000000e+01	2.230723659815451812e-10	4.867719473268788973e-11	-4.867719473268788973e-11	1.484474111962557631e-05	1.645000630043268649e-06
3.000000000000000000e+01	3.368514159271780386e-10	6.720396418927113660e-11	-6.720396418927113660e-11	1.825970556870765932e-05	1.853258878647167496e-06
4.500000000000000000e+01	2.236285622683146089e-10	4.047930452102024381e-11	-4.047930452102024381e-11	1.489176437189680536e-05	1.365253148767495876e-06
6.000000000000000000e+01	1.137625968147758139e-10	4.400841084700123963e-12	-4.400841084700122347e-12	1.065912694265004850e-05	3.815883059629148994e-07
7.500000000000000000e+01	1.265560860614654159e-10	-2.224320467091737400e-11	2.224320467091737723e-11	1.120334189864918225e-05	1.020400099685008932e-06
9.000000000000000000e+01	1.730955881013195838e-10	-3.458158238083887883e-11	3.458158238083887883e-11	1.309010299128742770e-05	1.320905666127418043e-06
1.050000000000000000e+02	1.256031945114413848e-10	-2.387616534535707781e-11	2.387616534535707781e-11	1.115571277335692554e-05	1.073902709654145950e-06
