# Supplementary material for: Light-wave-controlled Haldane model in monolayer hexagonal boron nitride
Source: Nature. 2024 Apr 15;628(8009):752–7. doi: 10.1038/s41586-024-07244-z (PMC11041748; doi:10.1038/s41586-024-07244-z)
Supplement: Supplementary file 1 — This zipped file contains source data files for Supplementary Figs. 1–4 and Extended Data Figs 2–5, 7, 8, 11 and 10. [file 41586_2024_7244_MOESM1_ESM.zip › Data source/Extended data fig 4/INT_2TWcm2/H3_oscillation_panel_b.csv]

-1.200000000000000000e+02	2.377353973266275128e-10	2.349974449777813678e-10
-1.050000000000000000e+02	2.652744207476264114e-10	2.440410631197902456e-10
-9.000000000000000000e+01	2.782551849565023810e-10	2.485949409317355696e-10
-7.500000000000000000e+01	2.657892746113031729e-10	2.445156666087962115e-10
-6.000000000000000000e+01	2.383183465789596072e-10	2.355666932931126047e-10
-4.500000000000000000e+01	2.129697047182925983e-10	2.274316810971863204e-10
-3.000000000000000000e+01	2.031058313197327985e-10	2.243642783500107638e-10
-1.500000000000000000e+01	2.123937387124043158e-10	2.269033289889063598e-10
0.000000000000000000e+00	2.374739724795921335e-10	2.347982493999101576e-10
1.500000000000000000e+01	2.651746433650275653e-10	2.439465725409031544e-10
3.000000000000000000e+01	2.782414576664473426e-10	2.485511539155565089e-10
4.500000000000000000e+01	2.657729935569588197e-10	2.444721342849989159e-10
6.000000000000000000e+01	2.383458223835868513e-10	2.355605402693188279e-10
7.500000000000000000e+01	2.130702722369057902e-10	2.274793313444982176e-10
9.000000000000000000e+01	2.032906820478765121e-10	2.244856854895775492e-10
1.050000000000000000e+02	2.126273296827804648e-10	2.270903389570766510e-10
