# Supplementary material for: Light-wave-controlled Haldane model in monolayer hexagonal boron nitride
Source: Nature. 2024 Apr 15;628(8009):752–7. doi: 10.1038/s41586-024-07244-z (PMC11041748; doi:10.1038/s41586-024-07244-z)
Supplement: Supplementary file 1 — This zipped file contains source data files for Supplementary Figs. 1–4 and Extended Data Figs 2–5, 7, 8, 11 and 10. [file 41586_2024_7244_MOESM1_ESM.zip › Data source/Extended data fig 4/INT_2TWcm2/Interference_terms_panel_a.csv]

-1.200000000000000000e+02	3.131303031612634576e-11	6.978432835271740376e-14	-6.978432835271739114e-14	5.595791173093043944e-06	1.230704108705187766e-08
-1.050000000000000000e+02	3.392421184934054071e-11	1.339433681283781910e-12	-1.339433681283781910e-12	5.823293503017024141e-06	1.160371796462355909e-07
-9.000000000000000000e+01	3.513182561261153776e-11	1.936262995469948795e-12	-1.936262995469948795e-12	5.924941402637590351e-06	1.639969143686691200e-07
-7.500000000000000000e+01	3.393263508403866342e-11	1.347671423392504803e-12	-1.347671423392504602e-12	5.824007353552940087e-06	1.165050634090348971e-07
-6.000000000000000000e+01	3.132360183714141093e-11	7.998958236494131229e-14	-7.998958236494128705e-14	5.596704634312371990e-06	2.233995093617472520e-08
-4.500000000000000000e+01	2.888631297902457460e-11	-1.039142696426340744e-12	1.039142696426340744e-12	5.373669469300719568e-06	9.994705463342701286e-08
-3.000000000000000000e+01	2.793646472718477120e-11	-1.466793879742571651e-12	1.466793879742571853e-12	5.283645112922271355e-06	1.398536659418329593e-07
-1.500000000000000000e+01	2.884796836433743529e-11	-1.054846287683732214e-12	1.054846287683732214e-12	5.370126088878301409e-06	9.856040729457031656e-08
0.000000000000000000e+00	3.128477261333611247e-11	5.753631212571344968e-14	-5.753631212571339920e-14	5.593267133607300156e-06	1.163552510597789194e-08
1.500000000000000000e+01	3.391402041730159075e-11	1.332427368998639571e-12	-1.332427368998639571e-12	5.822429100123445354e-06	1.154980144300104147e-07
3.000000000000000000e+01	3.512652354704931476e-11	1.933721421605880016e-12	-1.933721421605880016e-12	5.924498802649940537e-06	1.638215017900132428e-07
4.500000000000000000e+01	3.392466849846359705e-11	1.343762338774823313e-12	-1.343762338774823313e-12	5.823329070697690452e-06	1.162197609306044941e-07
6.000000000000000000e+01	3.131977774907277332e-11	7.678274312349663582e-14	-7.678274312349661057e-14	5.596361410477945004e-06	2.273130849906930693e-08
7.500000000000000000e+01	2.888785263054872779e-11	-1.035117371453762245e-12	1.035117371453762245e-12	5.373817082491448552e-06	9.971255924818768388e-08
9.000000000000000000e+01	2.794949518360423706e-11	-1.458682536624989174e-12	1.458682536624989174e-12	5.284899469938656165e-06	1.390423541455972036e-07
1.050000000000000000e+02	2.887677025101075947e-11	-1.053029068329772735e-12	1.053029068329772735e-12	5.372811979778908607e-06	9.829385003652074377e-08
