# Supplementary material for: Light-wave-controlled Haldane model in monolayer hexagonal boron nitride
Source: Nature. 2024 Apr 15;628(8009):752–7. doi: 10.1038/s41586-024-07244-z (PMC11041748; doi:10.1038/s41586-024-07244-z)
Supplement: Supplementary file 1 — This zipped file contains source data files for Supplementary Figs. 1–4 and Extended Data Figs 2–5, 7, 8, 11 and 10. [file 41586_2024_7244_MOESM1_ESM.zip › Data source/Extended data fig 4/INT_4TWcm2/H3_oscillation_panel_e.csv]

-1.200000000000000000e+02	5.093574265209512539e-10	5.015589367241252084e-10
-1.050000000000000000e+02	6.233001063457108364e-10	5.398919816908206730e-10
-9.000000000000000000e+01	7.293422845540433888e-10	5.953543349944419596e-10
-7.500000000000000000e+01	6.245220819133822786e-10	5.410357685894232747e-10
-6.000000000000000000e+01	5.103788331238010634e-10	5.026001057748828977e-10
-4.500000000000000000e+01	4.244313058961482166e-10	4.786566896267419026e-10
-3.000000000000000000e+01	4.005924910397779587e-10	4.784546864659977462e-10
-1.500000000000000000e+01	4.227655162515091256e-10	4.771113284575568800e-10
0.000000000000000000e+00	5.083538000553930583e-10	5.009118408057709111e-10
1.500000000000000000e+01	6.231569922289928214e-10	5.396874134269068791e-10
3.000000000000000000e+01	7.306971625946317315e-10	5.960820376500724848e-10
4.500000000000000000e+01	6.245135033291852714e-10	5.409776966188809636e-10
6.000000000000000000e+01	5.109351669422627452e-10	5.029682505849729596e-10
7.500000000000000000e+01	4.245215950088052031e-10	4.784014856487706999e-10
9.000000000000000000e+01	4.010559105598332408e-10	4.787221076022055131e-10
1.050000000000000000e+02	4.235220852464431962e-10	4.776753309233465925e-10
