# Supplementary material for: Light-wave-controlled Haldane model in monolayer hexagonal boron nitride
Source: Nature. 2024 Apr 15;628(8009):752–7. doi: 10.1038/s41586-024-07244-z (PMC11041748; doi:10.1038/s41586-024-07244-z)
Supplement: Supplementary file 1 — This zipped file contains source data files for Supplementary Figs. 1–4 and Extended Data Figs 2–5, 7, 8, 11 and 10. [file 41586_2024_7244_MOESM1_ESM.zip › Data source/Extended data fig 4/INT_4TWcm2/Interference_terms_panel_d.csv]

-1.200000000000000000e+02	6.630960381898445328e-11	4.317252803231078956e-14	-4.317252803231075169e-14	8.143054482482161503e-06	1.635586474729718743e-08
-1.050000000000000000e+02	7.709195372615170504e-11	5.253976064209868299e-12	-5.253976064209868299e-12	8.775036861660110181e-06	3.011341937707972428e-07
-9.000000000000000000e+01	8.806910501091913920e-11	8.659493751626397870e-12	-8.659493751626397870e-12	9.373104918474461629e-06	4.626112819517016813e-07
-7.500000000000000000e+01	7.704080721378806721e-11	5.211229167449064136e-12	-5.211229167449064136e-12	8.772257048840815621e-06	2.971758449987024850e-07
-6.000000000000000000e+01	6.624466720955292945e-11	1.165576813781835453e-13	-1.165576813781834696e-13	8.138974644269126349e-06	4.193983186874214964e-08
-4.500000000000000000e+01	5.836917581649485736e-11	-3.893448716896064895e-12	3.893448716896064895e-12	7.635488808671030565e-06	2.616991959374248745e-07
-3.000000000000000000e+01	5.646168485691656739e-11	-5.228711697137781823e-12	5.228711697137781823e-12	7.505989511668084922e-06	3.490076039934768044e-07
-1.500000000000000000e+01	5.827372199541911189e-11	-3.913230426275904810e-12	3.913230426275904810e-12	7.629412955741943101e-06	2.564760148163957897e-07
0.000000000000000000e+00	6.620447995738625537e-11	-9.275199647503650245e-15	9.275199647503681800e-15	8.136598093899094893e-06	1.585609484926425706e-08
1.500000000000000000e+01	7.701085310631501238e-11	5.248126365758730625e-12	-5.248126365758729818e-12	8.770421169679636314e-06	3.009412114521633321e-07
3.000000000000000000e+01	8.808454783730821354e-11	8.695590302609427151e-12	-8.695590302609427151e-12	9.373832684497703343e-06	4.645520857242891451e-07
4.500000000000000000e+01	7.692421949169579214e-11	5.196386545054781752e-12	-5.196386545054781752e-12	8.765627686993351364e-06	2.966323392878307863e-07
6.000000000000000000e+01	6.628520732799775718e-11	1.053166718181936434e-13	-1.053166718181935677e-13	8.141460159798944240e-06	4.282282573949029536e-08
7.500000000000000000e+01	5.834794816637235086e-11	-3.867207636378421735e-12	3.867207636378421735e-12	7.634158549866100493e-06	2.599449977950290997e-07
9.000000000000000000e+01	5.637449310233625593e-11	-5.184741333910025583e-12	5.184741333910025583e-12	7.500290747325434716e-06	3.466003576465617070e-07
1.050000000000000000e+02	5.837454582633444015e-11	-3.925610542670511511e-12	3.925610542670511511e-12	7.635998402915125243e-06	2.570490556529967593e-07
