# Supplementary material for: Light-wave-controlled Haldane model in monolayer hexagonal boron nitride
Source: Nature. 2024 Apr 15;628(8009):752–7. doi: 10.1038/s41586-024-07244-z (PMC11041748; doi:10.1038/s41586-024-07244-z)
Supplement: Supplementary file 1 — This zipped file contains source data files for Supplementary Figs. 1–4 and Extended Data Figs 2–5, 7, 8, 11 and 10. [file 41586_2024_7244_MOESM1_ESM.zip › Data source/Extended data fig 4/INT_6TWcm2/H3_panel_h.csv]

-1.200000000000000000e+02	8.074784523637334403e-10	7.953900905544346266e-10
-1.050000000000000000e+02	1.235142902463242153e-09	9.766701000608049405e-10
-9.000000000000000000e+01	1.445423541684814303e-09	1.101504192038856098e-09
-7.500000000000000000e+01	1.231543654959338816e-09	9.748846600110967569e-10
-6.000000000000000000e+01	7.942340309700704994e-10	7.822919076230976712e-10
-4.500000000000000000e+01	6.218958405738822654e-10	7.416643688428787838e-10
-3.000000000000000000e+01	6.265598777500950366e-10	8.140545375035728983e-10
-1.500000000000000000e+01	6.176747415698678476e-10	7.378309496197962725e-10
0.000000000000000000e+00	8.011787513652888286e-10	7.897605333889618170e-10
1.500000000000000000e+01	1.233802406826751125e-09	9.764123252418401682e-10
3.000000000000000000e+01	1.449507034716354410e-09	1.104678835001544590e-09
4.500000000000000000e+01	1.237537813665915390e-09	9.788924070915650348e-10
6.000000000000000000e+01	8.003809829902504729e-10	7.881194715987934861e-10
7.500000000000000000e+01	6.239241746444672669e-10	7.440244651017985513e-10
9.000000000000000000e+01	6.279329311485652461e-10	8.151484844058869296e-10
1.050000000000000000e+02	6.189840380286741990e-10	7.385258637150041982e-10
