# Supplementary material for: Light-wave-controlled Haldane model in monolayer hexagonal boron nitride
Source: Nature. 2024 Apr 15;628(8009):752–7. doi: 10.1038/s41586-024-07244-z (PMC11041748; doi:10.1038/s41586-024-07244-z)
Supplement: Supplementary file 1 — This zipped file contains source data files for Supplementary Figs. 1–4 and Extended Data Figs 2–5, 7, 8, 11 and 10. [file 41586_2024_7244_MOESM1_ESM.zip › Data source/Extended data fig 4/INT_6TWcm2/Interference_terms_panel_h.csv]

-1.200000000000000000e+02	1.038193973746321197e-10	-5.006240140854631717e-14	5.006240140854630455e-14	1.018917786644329106e-05	7.195874808046091871e-09
-1.050000000000000000e+02	1.468555244799915823e-10	1.612943740609496897e-11	-1.612943740609496897e-11	1.209987735935384770e-05	6.696957283630697502e-07
-9.000000000000000000e+01	1.662762810192321417e-10	2.044410415839178131e-11	-2.044410415839178131e-11	1.286959286114058188e-05	8.061393227671705714e-07
-7.500000000000000000e+01	1.455707263248646780e-10	1.686190266792271155e-11	-1.686190266792271155e-11	1.204493094087976873e-05	7.002606331230354714e-07
-6.000000000000000000e+01	1.018450467586053484e-10	-2.705477698919213894e-13	2.705477698919215408e-13	1.009155368359236983e-05	7.477305516442711264e-08
-4.500000000000000000e+01	8.698305983435062195e-11	-7.658199843432621072e-12	7.658199843432621072e-12	9.317070210870999166e-06	4.186436671572308179e-07
-3.000000000000000000e+01	9.229632887533082876e-11	-1.256663029133105823e-11	1.256663029133105823e-11	9.584389542342774385e-06	6.601560239528924544e-07
-1.500000000000000000e+01	8.656131282705244236e-11	-7.941037914769875552e-12	7.941037914769875552e-12	9.293947061177299670e-06	4.287899848250590713e-07
0.000000000000000000e+00	1.029430025409988905e-10	-1.758494150549960133e-13	1.758494150549960133e-13	1.014607718423870190e-05	1.096870410480409671e-08
1.500000000000000000e+01	1.462784556996433768e-10	1.687287416004024936e-11	-1.687287416004024936e-11	1.207432077815752732e-05	6.994522469738580533e-07
3.000000000000000000e+01	1.681428931632284130e-10	2.045366178440992519e-11	-2.045366178440992519e-11	1.294202997734275414e-05	8.042096920517280578e-07
4.500000000000000000e+01	1.454566410227738080e-10	1.688165962463843318e-11	-1.688165962463843318e-11	1.204009340200012846e-05	7.019913773592858265e-07
6.000000000000000000e+01	1.025976518042119857e-10	-1.953015695263943611e-13	1.953015695263945630e-13	1.012878892467433263e-05	7.270985907401027004e-08
7.500000000000000000e+01	8.688070850298051918e-11	-7.466117502748907643e-12	7.466117502748907643e-12	9.312049300466043096e-06	4.079783433840532109e-07
9.000000000000000000e+01	9.309797211837352578e-11	-1.284871454936930940e-11	1.284871454936931102e-11	9.625426295694492881e-06	6.701796360130033185e-07
1.050000000000000000e+02	8.635873135634295572e-11	-7.890183482927682630e-12	7.890183482927682630e-12	9.283154300619667429e-06	4.263538286793358478e-07
