# Supplementary material for: Light-wave-controlled Haldane model in monolayer hexagonal boron nitride
Source: Nature. 2024 Apr 15;628(8009):752–7. doi: 10.1038/s41586-024-07244-z (PMC11041748; doi:10.1038/s41586-024-07244-z)
Supplement: Supplementary file 1 — This zipped file contains source data files for Supplementary Figs. 1–4 and Extended Data Figs 2–5, 7, 8, 11 and 10. [file 41586_2024_7244_MOESM1_ESM.zip › Data source/Extended data fig 4/INT_8TWcm2/H3_panel_k.csv]

-1.200000000000000000e+02	8.352534996453239418e-10	8.458033944641543037e-10
-1.050000000000000000e+02	1.892960190670713469e-09	1.398783193333013173e-09
-9.000000000000000000e+01	2.313926989197681255e-09	1.633004723885621351e-09
-7.500000000000000000e+01	1.902602021475937052e-09	1.404837439690504636e-09
-6.000000000000000000e+01	8.692692723222567261e-10	8.827853948139155562e-10
-4.500000000000000000e+01	8.184437949930529945e-10	1.046925035717030277e-09
-3.000000000000000000e+01	8.853507304324240644e-10	1.236619372589890816e-09
-1.500000000000000000e+01	8.128407326328161135e-10	1.040822249611306407e-09
0.000000000000000000e+00	8.388818732810999519e-10	8.523424857946062209e-10
1.500000000000000000e+01	1.883204751721260424e-09	1.391301100572529424e-09
3.000000000000000000e+01	2.334746479336620238e-09	1.643389504866196314e-09
4.500000000000000000e+01	1.888533890199649193e-09	1.396252554602857270e-09
6.000000000000000000e+01	8.623367539015823788e-10	8.749853759412050497e-10
7.500000000000000000e+01	8.179436492802908239e-10	1.044403991942418831e-09
9.000000000000000000e+01	8.886418821293664284e-10	1.240287743493483299e-09
1.050000000000000000e+02	8.124499712554978278e-10	1.038218228618514009e-09
