# Supplementary material for: Light-wave-controlled Haldane model in monolayer hexagonal boron nitride
Source: Nature. 2024 Apr 15;628(8009):752–7. doi: 10.1038/s41586-024-07244-z (PMC11041748; doi:10.1038/s41586-024-07244-z)
Supplement: Supplementary file 1 — This zipped file contains source data files for Supplementary Figs. 1–4 and Extended Data Figs 2–5, 7, 8, 11 and 10. [file 41586_2024_7244_MOESM1_ESM.zip › Data source/Extended data fig 4/INT_8TWcm2/Interference_terms_panel_j.csv]

-1.200000000000000000e+02	1.057729954303164448e-10	-4.196726398589016044e-12	4.196726398589016852e-12	1.028239626124457558e-05	2.128909510994205232e-07
-1.050000000000000000e+02	2.205619705430440450e-10	3.247729277814719527e-11	-3.247729277814719527e-11	1.481062196191813084e-05	1.098839225816213077e-06
-9.000000000000000000e+01	2.480142877082481233e-10	3.855390251397151288e-11	-3.855390251397151288e-11	1.569868712144400992e-05	1.251203569071036322e-06
-7.500000000000000000e+01	2.174644716705986511e-10	3.136763619253876266e-11	-3.136763619253876266e-11	1.470692513384998927e-05	1.082046569205836867e-06
-6.000000000000000000e+01	1.104910091963152453e-10	-2.039745599493910416e-12	2.039745599493910416e-12	1.051102221300227919e-05	9.706304182292043736e-08
-4.500000000000000000e+01	1.168000479981276526e-10	-1.395588305669054804e-11	1.395588305669054643e-11	1.078731224548974205e-05	6.587431338805067536e-07
-3.000000000000000000e+01	1.337622688100327733e-10	-2.371223094774862922e-11	2.371223094774862922e-11	1.151886538243732051e-05	1.038272175934560720e-06
-1.500000000000000000e+01	1.170977844774069304e-10	-1.498762511880157664e-11	1.498762511880157664e-11	1.079854778516266595e-05	6.993927430031067734e-07
0.000000000000000000e+00	1.066307808893562077e-10	-4.091467030043005188e-12	4.091467030043005996e-12	1.032420786625743674e-05	2.037469598896388515e-07
1.500000000000000000e+01	2.189574889190822235e-10	3.396605190790075639e-11	-3.396605190790075639e-11	1.475225784522515031e-05	1.152552552847476396e-06
3.000000000000000000e+01	2.540752296264278799e-10	3.945569578478966273e-11	-3.945569578478965627e-11	1.588579646914163430e-05	1.310229051515441570e-06
4.500000000000000000e+01	2.140664769674078616e-10	3.201947736876954890e-11	-3.201947736876954890e-11	1.458894558119787225e-05	1.108667576983715248e-06
6.000000000000000000e+01	1.092240646383900847e-10	-2.144434585245479057e-12	2.144434585245479057e-12	1.045051986966196738e-05	1.034364161719358968e-07
7.500000000000000000e+01	1.156101467313129473e-10	-1.359224661605555108e-11	1.359224661605555108e-11	1.073273480443738262e-05	6.469546730114933009e-07
9.000000000000000000e+01	1.350702634921224541e-10	-2.401090697982572706e-11	2.401090697982573029e-11	1.157491609558677738e-05	1.044787477073023485e-06
1.050000000000000000e+02	1.157219814608238591e-10	-1.473500801134643595e-11	1.473500801134643595e-11	1.073528430316649689e-05	6.896755693881569105e-07
