# Supplementary material for: Light-wave-controlled Haldane model in monolayer hexagonal boron nitride
Source: Nature. 2024 Apr 15;628(8009):752–7. doi: 10.1038/s41586-024-07244-z (PMC11041748; doi:10.1038/s41586-024-07244-z)
Supplement: Supplementary file 1 — This zipped file contains source data files for Supplementary Figs. 1–4 and Extended Data Figs 2–5, 7, 8, 11 and 10. [file 41586_2024_7244_MOESM1_ESM.zip › Data source/Extended data fig 4/plot.py]

import numpy as np
import matplotlib.pyplot as plt


int_array = np.array([2,4,6,8,10])


zero_freq_eleft = np.zeros(len(int_array),dtype=complex)
fund_freq_eleft = np.zeros(len(int_array),dtype=complex)
sec_freq_eleft = np.zeros(len(int_array),dtype=complex)
zero_freq_eright = np.zeros(len(int_array),dtype=complex)
fund_freq_eright = np.zeros(len(int_array),dtype=complex)
sec_freq_eright = np.zeros(len(int_array),dtype=complex)

fs=12

for i in range(len(int_array)):

    iint = int_array[i]
    data = np.loadtxt("INT_"+str(iint)+"TWcm2/H3.dat",delimiter=",")
    data_interf = np.loadtxt("INT_"+str(iint)+"TWcm2/Interference_terms.dat",delimiter=",")
    
    # ELEFT is data[:,1] and is the counter-rotating, ERIGHT is data[:,2] and is the co-rotating
    array_f_eleft = data[:,1]
    array_f_eright = data[:,2]
    array_t = np.arange(-2.0,2.0,0.25)*np.pi
    
    ft_eleft = np.fft.fft(array_f_eleft)
    ft_eright = np.fft.fft(array_f_eright)
    freq = np.fft.fftfreq(len(array_t))
    
    mask_zero =  ( (freq*len(array_t) > -0.5) & (freq*len(array_t) < 0.5) )
    mask_fund =  ( (freq*len(array_t) > 1.5) & (freq*len(array_t) < 2.5) )
    mask_sec =  ( (freq*len(array_t) > 3.5) & (freq*len(array_t) < 4.5) )
    
    zero_freq_eleft[i] = ft_eleft[mask_zero]
    fund_freq_eleft[i] = ft_eleft[mask_fund]
    sec_freq_eleft[i] = ft_eleft[mask_sec]
    zero_freq_eright[i] = ft_eright[mask_zero]
    fund_freq_eright[i] = ft_eright[mask_fund]
    sec_freq_eright[i] = ft_eright[mask_sec]

    
    mask = ( (freq*len(array_t) > 1.5) & (freq*len(array_t) < 7.0) )
    plt.vlines(freq[mask]*len(array_t),np.zeros(len(freq[mask])),np.abs(ft_eleft[mask]),colors="red",linewidth=10,alpha=0.7,label="counter-rotating")
    plt.vlines(freq[mask]*len(array_t),np.zeros(len(freq[mask])),np.abs(ft_eright[mask]),colors="green",linewidth=10,alpha=0.7,label="co-rotating")
    plt.xticks(ticks=[2.0,4.0,6.0],labels=["120º","60º","40º"])
    plt.xlabel("oscillation period (degrees)")
    plt.ylabel("Fourier amplitude (arb. units)")
    plt.savefig("INT_"+str(iint)+"TWcm2/FT.png",dpi=300)

    plt.clf()

    plt.locator_params(axis='y', nbins=3)
    plt.plot(data[:,0],data[:,1],marker=".",color="red",label="counter-rotating")
    plt.plot(data[:,0],data[:,2],marker=".",color="green",label="co-rotating")
    plt.ylabel("H3 yield (arb.units)",fontsize=fs,labelpad=-1)
    plt.xlabel(r"$\varphi$ (degrees)",fontsize=fs,labelpad=-1)
    plt.xticks(np.arange(-120,121,30),labels=np.arange(0,241,30), fontsize=fs)
    plt.yticks(fontsize=fs)
    plt.legend(fontsize=fs)
    plt.savefig("INT_"+str(iint)+"TWcm2/H3.png",dpi=300)
    plt.clf()


    plt.plot(data_interf[:,0],data_interf[:,1],marker=".",color="black",label="amplitude term")
    plt.plot(data_interf[:,0],data_interf[:,2],marker=".",color="red",label="interf counter-rotating")
    plt.plot(data_interf[:,0],data_interf[:,3],marker=".",color="green",label="interf co-rotating")
    plt.ylabel("amplitude / interference (arb.units)")
    plt.xlabel(r"rotation angle (degrees)")
    plt.xticks(np.arange(-120,121,30),labels=np.arange(0,241,30), fontsize=fs)
    plt.legend()
    plt.savefig("INT_"+str(iint)+"TWcm2/InterferenceTerms.png",dpi=300)
    plt.clf()


plt.xlim(0.5,10)
#plt.ylim(0.0,0.8e-10)
plt.plot(int_array,np.abs(fund_freq_eright)/np.abs(zero_freq_eright),marker=".",label="120º co-rotating")
plt.plot(int_array,np.abs(sec_freq_eright)/np.abs(zero_freq_eright),marker=".",label="60º co-rotating")
plt.xlabel(r"Pump intensity (TW/cm$^2$)")
plt.ylabel("Discrete FT amp.")
plt.legend()
plt.savefig("freqs_intensity_dependence.co_rotating.png",dpi=300)
