# Supplementary material for: Light-wave-controlled Haldane model in monolayer hexagonal boron nitride
Source: Nature. 2024 Apr 15;628(8009):752–7. doi: 10.1038/s41586-024-07244-z (PMC11041748; doi:10.1038/s41586-024-07244-z)
Supplement: Supplementary file 1 — This zipped file contains source data files for Supplementary Figs. 1–4 and Extended Data Figs 2–5, 7, 8, 11 and 10. [file 41586_2024_7244_MOESM1_ESM.zip › Data source/Extended data fig 5/H3.PROBE_GK_panel a.csv]

0.000000000000000000e+00	2.318814492541409627e-10	2.361566478318599459e-10
1.800000000000000000e+01	2.414606715196955474e-10	2.380100919222597198e-10
3.600000000000000000e+01	2.507604605467356782e-10	2.400558987073882063e-10
5.400000000000000711e+01	2.587190150514983193e-10	2.420156945235945394e-10
7.200000000000000000e+01	2.641822496690963794e-10	2.435056177528106302e-10
9.000000000000000000e+01	2.663178760124004256e-10	2.442419540264341123e-10
1.080000000000000142e+02	2.648342532045675534e-10	2.441230567615059738e-10
1.260000000000000142e+02	2.599459144904706160e-10	2.431877036036640950e-10
1.440000000000000000e+02	2.524177912249565921e-10	2.416614415565743886e-10
1.620000000000000000e+02	2.433677198114656708e-10	2.398879686876367956e-10
1.800000000000000000e+02	2.338494106870874760e-10	2.381251406556245378e-10
1.980000000000000284e+02	2.247297905341434575e-10	2.365008274588570447e-10
2.160000000000000284e+02	2.166950463794889407e-10	2.350079021087112704e-10
2.340000000000000000e+02	2.103360102248562069e-10	2.336537102106989787e-10
2.520000000000000284e+02	2.061984838769615884e-10	2.326403865003666325e-10
2.700000000000000000e+02	2.046123385868114365e-10	2.321027579652810399e-10
2.880000000000000000e+02	2.056835994498816383e-10	2.320784273643793846e-10
3.060000000000000568e+02	2.093452015362479514e-10	2.325849408441250923e-10
3.240000000000000000e+02	2.153119435449377160e-10	2.335452833479926428e-10
3.420000000000000000e+02	2.230744351101582202e-10	2.347925309558958332e-10
3.600000000000000000e+02	2.320615821940601841e-10	2.363293648074927520e-10
