# Supplementary material for: Light-wave-controlled Haldane model in monolayer hexagonal boron nitride
Source: Nature. 2024 Apr 15;628(8009):752–7. doi: 10.1038/s41586-024-07244-z (PMC11041748; doi:10.1038/s41586-024-07244-z)
Supplement: Supplementary file 1 — This zipped file contains source data files for Supplementary Figs. 1–4 and Extended Data Figs 2–5, 7, 8, 11 and 10. [file 41586_2024_7244_MOESM1_ESM.zip › Data source/Extended data fig 5/H3.PROBE_GM_panel b.csv]

0.000000000000000000e+00	2.268283599332777412e-10	2.309654638228715991e-10
1.800000000000000000e+01	2.361993898286353635e-10	2.328068129525026791e-10
3.600000000000000000e+01	2.452754051384194816e-10	2.348137581591241651e-10
5.400000000000000711e+01	2.530016195888079845e-10	2.366937538317510703e-10
7.200000000000000000e+01	2.582327017796790662e-10	2.380527280243569463e-10
9.000000000000000000e+01	2.601483827863612504e-10	2.386057770827120664e-10
1.080000000000000142e+02	2.584768616685011463e-10	2.382632120572342091e-10
1.260000000000000142e+02	2.534626286527537747e-10	2.370917809013780145e-10
1.440000000000000000e+02	2.459009568667813751e-10	2.353556012652946996e-10
1.620000000000000000e+02	2.369280807139902058e-10	2.334381833443464115e-10
1.800000000000000000e+02	2.275974821028988141e-10	2.316280599640464368e-10
1.980000000000000284e+02	2.187598325047461615e-10	2.300694147029402279e-10
2.160000000000000284e+02	2.110694643702808115e-10	2.287511416779677164e-10
2.340000000000000000e+02	2.050701122483707331e-10	2.276494410975448512e-10
2.520000000000000284e+02	2.012479634467061945e-10	2.269070099417715652e-10
2.700000000000000000e+02	1.998857733600463916e-10	2.266035534722544729e-10
2.880000000000000000e+02	2.010671541006498977e-10	2.267454440385351126e-10
3.060000000000000568e+02	2.047247186124617297e-10	2.273443765313398086e-10
3.240000000000000000e+02	2.105934365101789322e-10	2.283413872221149930e-10
3.420000000000000000e+02	2.181988210696204491e-10	2.296014280097778802e-10
3.600000000000000000e+02	2.269975253768276121e-10	2.311445109334122086e-10
