# Supplementary material for: Light-wave-controlled Haldane model in monolayer hexagonal boron nitride
Source: Nature. 2024 Apr 15;628(8009):752–7. doi: 10.1038/s41586-024-07244-z (PMC11041748; doi:10.1038/s41586-024-07244-z)
Supplement: Supplementary file 1 — This zipped file contains source data files for Supplementary Figs. 1–4 and Extended Data Figs 2–5, 7, 8, 11 and 10. [file 41586_2024_7244_MOESM1_ESM.zip › Data source/Extended data fig 7/Fig7a.csv]

Wavelength (nm)	$\omega$ (norm)	Wavelength (nm)	$2\omega$ (norm)
861.1615999999999	0.0	861.1615999999999	0.0
867.76973807	0.0	867.76973807	0.0
874.37635326	0.0	874.37635326	0.0
880.981447046	0.0	880.981447046	0.0
887.585020899	0.0	887.585020899	0.0
894.187076294	0.0	894.187076294	0.06302448008061573
900.7876147019999	0.0	900.7876147019999	0.08494188369789947
907.386637599	0.0	907.386637599	0.10164706291154854
913.984146457	0.0	913.984146457	0.11743141581388884
920.580142748	0.0	920.580142748	0.14926941987942388
927.174627948	0.0	927.174627948	0.1822801744357767
933.767603528	0.0	933.767603528	0.21150337925882168
940.359070963	0.0	940.359070963	0.30779922511597196
946.9490317249999	0.0	946.9490317249999	0.38348072345674716
953.537487288	0.0	953.537487288	0.6045137863335476
960.1244391239999	0.0	960.1244391239999	0.8842625571172923
966.709888709	0.0	966.709888709	0.9373664367496567
973.293837513	0.0	973.293837513	0.9766405476310439
979.8762870119999	0.0	979.8762870119999	1.0
986.457238678	0.0	986.457238678	0.9042253765832132
993.036693984	0.0	993.036693984	0.8209774658164949
999.614654404	0.0	999.614654404	0.6270827180012857
1006.1911214109999	0.0	1006.1911214109999	0.3650815713119168
1012.7660964789999	0.0	1012.7660964789999	0.2955331236860851
1019.33958108	0.0	1019.33958108	0.2618708410792779
1025.911576688	0.0	1025.911576688	0.22690550237156207
1032.482084776	0.0	1032.482084776	0.22833886408256163
1039.051106817	0.0	1039.051106817	0.26461594593185883
1045.618644286	0.0	1045.618644286	0.25691054085515225
1052.184698654	0.0	1052.184698654	0.26526747398231315
1058.749271396	0.0	1058.749271396	0.2849696822280522
1065.3123639839998	0.0	1065.3123639839998	0.2670917525235853
1071.8739778929998	0.0	1071.8739778929998	0.2419080216133572
1078.434114594	0.0	1078.434114594	0.2295116145733794
1084.992775563	0.0	1084.992775563	0.17222926837743452
1091.549962271	0.0	1091.549962271	0.1419636186736626
1098.105676191	0.0	1098.105676191	0.11012561460812759
1104.659918799	0.0	1104.659918799	0.07306669909828517
1111.2126915659999	0.0	1111.2126915659999	0.0
1117.763995966	0.0	1117.763995966	0.0
1124.313833472	0.0	1124.313833472	0.0
1130.8622055580001	0.0	1130.8622055580001	0.0
1137.409113696	0.0	1137.409113696	0.0
1143.954559361	0.0	1143.954559361	0.0
1150.498544025	0.0	1150.498544025	0.0
1157.041069161	0.0	1157.041069161	0.0
1163.582136244	0.0	1163.582136244	0.0
1170.121746746	0.0	1170.121746746	0.0
1176.65990214	0.0	1176.65990214	0.0
1183.196603901	0.0	1183.196603901	0.0
1189.7318535	0.0	1189.7318535	0.0
1196.2656524119998	0.0	1196.2656524119998	0.0
1202.798002109	0.0	1202.798002109	0.0
1209.328904066	0.0	1209.328904066	0.0
1215.8583597539998	0.0	1215.8583597539998	0.0
1222.386370648	0.0	1222.386370648	0.0
1228.9129382219999	0.0	1228.9129382219999	0.0
1235.438063947	0.0	1235.438063947	0.0
1241.9617492969999	0.0	1241.9617492969999	0.0
1248.4839957469999	0.0	1248.4839957469999	0.0
1255.0048047679998	0.0	1255.0048047679998	0.0
1261.524177835	0.0	1261.524177835	0.0
1268.04211642	0.0	1268.04211642	0.0
1274.5586219969998	0.0	1274.5586219969998	0.0
1281.073696039	0.0	1281.073696039	0.0
1287.5873400199998	0.0	1287.5873400199998	0.0
1294.099555412	0.0	1294.099555412	0.0
1300.6103436889998	0.0	1300.6103436889998	0.0
1307.119706325	0.0	1307.119706325	0.0
1313.627644792	0.0	1313.627644792	0.0
1320.1341605639998	0.0	1320.1341605639998	0.0
1326.639255114	0.0	1326.639255114	0.0
1333.1429299159997	0.0	1333.1429299159997	0.0
1339.6451864419998	0.0	1339.6451864419998	0.0
1346.146026167	0.0	1346.146026167	0.0
1352.645450562	0.0	1352.645450562	0.0
1359.143461103	0.0	1359.143461103	0.0
1365.6400592609998	0.0	1365.6400592609998	0.0
1372.13524651	0.0	1372.13524651	0.0
1378.6290243239998	0.0	1378.6290243239998	0.0
1385.121394176	0.0	1385.121394176	0.0
1391.612357539	0.0	1391.612357539	0.0
1398.101915886	0.0	1398.101915886	0.0
1404.59007069	0.0	1404.59007069	0.0
1411.0768234260001	0.0	1411.0768234260001	0.0
1417.562175566	0.0	1417.562175566	0.0
1424.046128583	0.0	1424.046128583	0.0
1430.528683951	0.0	1430.528683951	0.0
1437.009843143	0.0	1437.009843143	0.0
1443.489607632	0.0	1443.489607632	0.0
1449.9679788919998	0.0	1449.9679788919998	0.0
1456.444958396	0.0	1456.444958396	0.0
1462.920547617	0.0	1462.920547617	0.0
1469.394748029	0.0	1469.394748029	0.0
1475.867561104	0.0	1475.867561104	0.0
1482.3389883159998	0.0	1482.3389883159998	0.0
1488.809031139	0.0	1488.809031139	0.0
1495.277691046	0.0	1495.277691046	0.0
1501.744969509	0.0	1501.744969509	0.0
1508.2108680029999	0.0	1508.2108680029999	0.0
1514.6753879999999	0.0	1514.6753879999999	0.0
1521.1385309739999	0.0	1521.1385309739999	0.0
1527.600298398	0.0	1527.600298398	0.0
1534.0606917449998	0.0	1534.0606917449998	0.0
1540.519712489	0.0	1540.519712489	0.0
1546.977362103	0.0	1546.977362103	0.0
1553.433642061	0.0	1553.433642061	0.0
1559.888553835	0.0	1559.888553835	0.0
1566.342098898	0.0	1566.342098898	0.0
1572.794278725	0.0	1572.794278725	0.0
1579.245094788	0.0	1579.245094788	0.0
1585.6945485610001	0.0	1585.6945485610001	0.0
1592.142641517	0.0	1592.142641517	0.0
1598.5893751289998	0.0	1598.5893751289998	0.0
1605.03475087	0.0	1605.03475087	0.0
1611.478770215	0.0	1611.478770215	0.0
1617.921434635	0.0	1617.921434635	0.0
1624.3627456049999	0.0	1624.3627456049999	0.0
1630.802704598	0.0	1630.802704598	0.0
1637.241313086	0.0	1637.241313086	0.0
1643.6785725439997	0.01094437948135643	1643.6785725439997	0.0
1650.114484444	0.010741343720743111	1650.114484444	0.0
1656.5490502609998	0.010707504427307557	1656.5490502609998	0.0
1662.982271466	0.011306083928967562	1662.982271466	0.0
1669.4141495339998	0.012401725051980913	1669.4141495339998	0.0
1675.8446859379999	0.013158221256340167	1675.8446859379999	0.0
1682.27388215	0.014954711745618752	1682.27388215	0.0
1688.7017396449999	0.014593007298007618	1688.7017396449999	0.0
1695.128259895	0.015902963946112805	1695.128259895	0.0
1701.553444375	0.017631023864221718	1701.553444375	0.0
1707.9772945559998	0.019110928963803234	1707.9772945559998	0.0
1714.3998119130001	0.020217849851295107	1714.3998119130001	0.0
1720.8209979179999	0.020398326082951387	1720.8209979179999	0.0
1727.2408540459999	0.023334824768858828	1727.2408540459999	0.0
1733.659381769	0.0266330279023774	1733.659381769	0.0
1740.0765825610001	0.029343931298714487	1740.0765825610001	0.0
1746.492457894	0.033319672285242685	1746.492457894	0.0
1752.907009242	0.03752176054563981	1752.907009242	0.0
1759.3202380789999	0.05938795997939563	1759.3202380789999	0.0
1765.732145878	0.07512172745833068	1765.732145878	0.0
1772.142734112	0.1058891650342341	1772.142734112	0.0
1778.552004254	0.13130247440433443	1778.552004254	0.0
1784.959957778	0.18023183675924848	1784.959957778	0.0
1791.3665961559998	0.2699916905735008	1791.3665961559998	0.0
1797.7719208629999	0.3406067761305144	1797.7719208629999	0.0
1804.175933372	0.3875824832777492	1804.175933372	0.0
1810.5786351549998	0.4519177479574227	1810.5786351549998	0.0
1816.980027686	0.5259212747637829	1816.980027686	0.0
1823.380112438	0.6118753360429835	1823.380112438	0.0
1829.778890885	0.6510454461710841	1829.778890885	0.0
1836.1763644999999	0.682185867959077	1836.1763644999999	0.0
1842.5725347559999	0.7151663953256656	1842.5725347559999	0.0
1848.967403127	0.7277824359027384	1848.967403127	0.0
1855.3609710849998	0.7298834800329369	1855.3609710849998	0.0
1861.753240105	0.7004493106183943	1861.753240105	0.0
1868.144211658	0.6477246835086085	1868.144211658	0.0
1874.53388722	0.6318442790914526	1874.53388722	0.0
1880.922268262	0.5812770949342578	1880.922268262	0.0
1887.309356259	0.515823629602614	1887.309356259	0.0
1893.695152683	0.5069005839158078	1893.695152683	0.0
1900.079659008	0.4848644360305757	1900.079659008	0.0
1906.4628767069999	0.4570342491248783	1906.4628767069999	0.0
1912.844807253	0.43147430281655724	1912.844807253	0.0
1919.2254521199998	0.38505205611306836	1919.2254521199998	0.0
1925.6048127809997	0.35218432639126496	1925.6048127809997	0.0
1931.98289071	0.35978538368118873	1931.98289071	0.0
1938.359687378	0.32220797629745496	1938.359687378	0.0
1944.7352042609998	0.3170689156010423	1944.7352042609998	0.0
1951.1094428299998	0.3506029034113768	1951.1094428299998	0.0
1957.4824045599998	0.36343401149783994	1957.4824045599998	0.0
1963.854090924	0.37873839594229275	1963.854090924	0.0
1970.2245033949998	0.42124054849734743	1970.2245033949998	0.0
1976.593643446	0.4457732842538248	1976.593643446	0.0
1982.96151255	0.45605140564665014	1982.96151255	0.0
1989.3281121809998	0.5126728153916147	1989.3281121809998	0.0
1995.693443812	0.5376680214917112	1995.693443812	0.0
2002.057508917	0.6343183074337408	2002.057508917	0.0
2008.420308969	0.7006297868500506	2008.420308969	0.0
2014.7818454399999	0.7702853404420916	2014.7818454399999	0.0
2021.142119805	0.7468820851020631	2021.142119805	0.0
2027.501133536	0.8193387802062694	2027.501133536	0.0
2033.858888107	0.8146629418377744	2033.858888107	0.0
2040.2153849909998	0.8866669423942429	2040.2153849909998	0.0
2046.5706256619999	0.9027511345563105	2046.5706256619999	0.0
2052.924611592	0.9763373100769656	2052.924611592	0.0
2059.277344256	0.9479754702721808	2059.277344256	0.0
2065.628825125	1.0	2065.628825125	0.0
2071.979055674	0.9829893631820968	2071.979055674	0.0
2078.328037376	0.949003432808323	2078.328037376	0.0
2084.675771704	0.8263976568169257	2084.675771704	0.0
2091.0222601319997	0.6791809387019999	2091.0222601319997	0.0
2097.367504132	0.5072284490699834	2097.367504132	0.0
2103.7115051789997	0.4034064888725124	2103.7115051789997	0.0
2110.0542647439997	0.31392862917022296	2110.0542647439997	0.0
2116.395784302	0.2532750796163376	2116.395784302	0.0
2122.736065326	0.22510574779198608	2122.736065326	0.0
2129.07510929	0.22719551215770617	2129.07510929	0.0
2135.412917665	0.25800806879152366	2135.412917665	0.0
2141.749491927	0.2820775822200833	2141.749491927	0.0
2148.084833547	0.31148919210566883	2148.084833547	0.0
2154.418944	0.3328365223734128	2154.418944	0.0
2160.7518247579997	0.37158852923150965	2160.7518247579997	0.0
2167.0834772959997	0.37044776905058224	2167.0834772959997	0.0
2173.413903085	0.36150216383481915	2173.413903085	0.0
2179.7431036	0.35305362024040937	2179.7431036	0.0
2186.071080313	0.3828269345736061	2186.071080313	0.0
2192.3978346989998	0.35517722389956496	2192.3978346989998	0.0
2198.72336823	0.3610509732556785	2198.72336823	0.0
2205.04768238	0.32704173136864906	2205.04768238	0.0
2211.3707786209998	0.305943307903731	2211.3707786209998	0.0
2217.692658428	0.29226546549708043	2217.692658428	0.0
2224.0133232729995	0.29830765933607306	2224.0133232729995	0.0
2230.33277463	0.2622883634189718	2230.33277463	0.0
2236.651013972	0.2617236232107474	2236.651013972	0.0
2242.9680427729995	0.26179205378191706	2242.9680427729995	0.0
2249.283862504	0.2406590390392649	2249.283862504	0.0
2255.5984746409995	0.2681733925395638	2255.5984746409995	0.0
2261.911880657	0.2608317698326459	2261.911880657	0.0
2268.2240820229995	0.27369671721254457	2268.2240820229995	0.0
2274.535080215	0.31965498960381705	2274.535080215	0.0
2280.844876704	0.3472595812199441	2280.844876704	0.0
2287.153472965	0.35678120640841016	2287.153472965	0.0
2293.4608704699995	0.3819576407244617	2293.4608704699995	0.0
2299.767070694	0.36822264751112	2299.767070694	0.0
2306.072075108	0.35916424465057173	2306.072075108	0.0
2312.375885188	0.3167861695047808	2312.375885188	0.0
2318.6785024039996	0.2562687291089362	2318.6785024039996	0.0
2324.9799282319996	0.21133766726950742	2324.9799282319996	0.0
2331.280164145	0.1671300143253009	2331.280164145	0.0
2337.5792116149996	0.1264792471133203	2337.5792116149996	0.0
2343.877072116	0.0942213766576554	2343.877072116	0.0
2350.173747121	0.07375537198783289	2350.173747121	0.0
2356.469238104	0.06067610908284235	2356.469238104	0.0
2362.763546538	0.04435504186672583	2362.763546538	0.0
2369.0566738949997	0.037205175155942745	2369.0566738949997	0.0
2375.348621651	0.029580806352763354	2375.348621651	0.0
2381.639391276	0.01913348849276027	2381.639391276	0.0
2387.928984246	0.012718310441677977	2387.928984246	0.0
2394.217402033	0.010142764219083106	2394.217402033	0.0
2400.504646111	0.0	2400.504646111	0.0
2406.7907179520003	0.0	2406.7907179520003	0.0
2413.075619031	0.0	2413.075619031	0.0
2419.3593508189997	0.0	2419.3593508189997	0.0
2425.6419147919996	0.0	2425.6419147919996	0.0
2431.923312422	0.0	2431.923312422	0.0
2438.203545181	0.0	2438.203545181	0.0
2444.482614545	0.0	2444.482614545	0.0
2450.760521985	0.0	2450.760521985	0.0
2457.0372689759997	0.0	2457.0372689759997	0.0
2463.3128569889996	0.0	2463.3128569889996	0.0
2469.5872875	0.0	2469.5872875	0.0
2475.860561981	0.0	2475.860561981	0.0
2482.1326819039996	0.0	2482.1326819039996	0.0
2488.403648745	0.0	2488.403648745	0.0
2494.673463975	0.0	2494.673463975	0.0
2500.9421290689997	0.0	2500.9421290689997	0.0
