# Supplementary material for: Light-wave-controlled Haldane model in monolayer hexagonal boron nitride
Source: Nature. 2024 Apr 15;628(8009):752–7. doi: 10.1038/s41586-024-07244-z (PMC11041748; doi:10.1038/s41586-024-07244-z)
Supplement: Supplementary file 1 — This zipped file contains source data files for Supplementary Figs. 1–4 and Extended Data Figs 2–5, 7, 8, 11 and 10. [file 41586_2024_7244_MOESM1_ESM.zip › Data source/Extended data fig 7/Fig7b_1.csv]

Wavelength (nm)	$\omega$ (norm)	$\phi(\omega)$ $\omega$ (rad)
-105739.5	2.693026e-09
-133612.2	1.176345e-09
-181439.0	4.31002e-10
-282594.5	1.711757e-10
-638656.8	4.779884e-11
2456596.0	4.21642e-12
420182.0	1.399257e-10
229738.5	3.97395e-10
158087.1	8.230049e-10
120504.0	1.829072e-09
97358.33	3.753902e-09
81671.4	5.78518e-09
70338.12	6.752987e-09
61766.92	7.053069e-09
55057.74	8.507939e-09
49663.28	1.273407e-08
45231.56	1.874159e-08
41525.98	2.296943e-08
38381.58	2.500342e-08
35679.86	2.902585e-08
33333.48	3.727205e-08
31276.66	4.484622e-08
29458.92	4.600195e-08
27840.86	4.520843e-08
26391.29	5.12362e-08
25085.2	6.590444e-08
23902.29	8.195404e-08
22825.92	9.222762e-08
21842.31	9.991764e-08
20939.97	1.096722e-07
20109.23	1.189156e-07
19341.89	1.278673e-07
18630.96	1.396949e-07
17970.43	1.525355e-07
17355.14	1.657163e-07
16780.59	1.812064e-07
16242.86	1.94854e-07
15738.52	2.012232e-07
15264.56	2.082196e-07
14818.31	2.309569e-07
14397.41	2.67566e-07
13999.76	2.948615e-07
13623.49	3.068785e-07
13266.91	3.300386e-07
12928.52	3.700421e-07
12606.97	3.938738e-07
12301.02	3.828239e-07
12009.57	3.69669e-07
11731.61	4.006474e-07
11466.23	4.684672e-07
11212.59	5.195265e-07
10969.92	5.35259e-07
10737.54	5.410796e-07
10514.8	5.610778e-07
10301.11	6.122491e-07
10095.94	6.870288e-07
9898.775	7.435607e-07
9709.167	7.492481e-07
9526.685	7.193886e-07
9350.937	6.926141e-07
9181.555	6.75201e-07
9018.201	6.490101e-07
8860.557	6.347479e-07
8708.331	6.731121e-07
8561.246	7.528899e-07
8419.048	8.260639e-07
8281.496	8.622261e-07
8148.366	8.837789e-07
8019.449	9.293346e-07
7894.548	9.826508e-07
7773.478	1.001202e-06
7656.065	9.980589e-07
7542.146	1.017672e-06
7431.568	1.062764e-06
7324.185	1.114589e-06
7219.861	1.153307e-06
7118.468	1.149769e-06
7019.883	1.123588e-06
6923.991	1.128392e-06
6830.684	1.187419e-06
6739.858	1.268776e-06
6651.416	1.288434e-06
6565.264	1.208015e-06
6481.316	1.109097e-06
6399.488	1.106239e-06
6319.7	1.240652e-06
6241.878	1.452508e-06
6165.948	1.621171e-06
6091.844	1.680658e-06
6019.5	1.689188e-06
5948.854	1.757238e-06
5879.846	1.928689e-06
5812.422	2.138551e-06
5746.526	2.305867e-06
5682.108	2.417067e-06
5619.118	2.478834e-06
5557.509	2.42623e-06
5497.236	2.198631e-06
5438.257	1.893252e-06
5380.53	1.695853e-06
5324.016	1.646322e-06
5268.676	1.581996e-06
5214.475	1.354637e-06
5161.378	1.071116e-06
5109.351	9.438698e-07
5058.363	1.030904e-06
5008.382	1.193597e-06
4959.38	1.196616e-06
4911.326	9.851617e-07
4864.196	7.61032e-07
4817.961	7.109975e-07
4772.597	8.394047e-07
4728.079	1.044787e-06
4684.384	1.262456e-06
4641.489	1.47439e-06
4599.373	1.636437e-06
4558.014	1.741878e-06
4517.392	1.696275e-06
4477.488	1.355016e-06
4438.283	9.458406e-07
4399.758	7.130905e-07
4361.896	5.891141e-07
4324.681	4.611737e-07
4288.095	3.028146e-07
4252.123	1.837022e-07
4216.749	1.763522e-07
4181.96	2.410216e-07
4147.739	2.849214e-07
4114.074	3.059209e-07
4080.951	3.481768e-07
4048.357	4.655216e-07
4016.28	7.408529e-07
3984.707	1.096861e-06
3953.627	1.342507e-06
3923.027	1.451324e-06
3892.898	1.484361e-06
3863.228	1.437205e-06
3834.007	1.315548e-06
3805.224	1.04772e-06
3776.871	5.478231e-07
3748.937	8.952121e-08
3721.413	1.693347e-07
3694.29	6.814547e-07
3667.56	9.125284e-07
3641.214	6.897863e-07
3615.243	5.058592e-07
3589.641	6.606069e-07
3564.398	1.220819e-06
3539.508	1.962904e-06
3514.963	2.694877e-06
3490.757	3.873673e-06
3466.881	6.318853e-06
3443.33	1.040434e-05
3420.097	1.512048e-05
3397.175	1.817378e-05
3374.558	1.833237e-05
3352.241	1.749312e-05
3330.216	1.82902e-05
3308.479	2.06773e-05
3287.025	2.217152e-05
3265.846	2.005688e-05
3244.939	1.451478e-05
3224.298	9.064533e-06
3203.917	6.839822e-06
3183.793	9.179822e-06
3163.92	1.54481e-05
3144.293	2.121557e-05
3124.909	2.349781e-05
3105.762	2.491035e-05
3086.848	2.560094e-05
3068.163	2.181693e-05
3049.703	1.381835e-05
3031.464	5.917496e-06
3013.442	1.25919e-06
2995.633	5.520929e-07
2978.033	5.505691e-06
2960.638	1.764478e-05
2943.446	3.043278e-05
2926.452	3.751723e-05
2909.653	4.15301e-05
2893.046	3.774115e-05
2876.628	2.192722e-05
2860.394	6.745576e-06
2844.343	4.406312e-06
2828.471	2.035515e-05
2812.776	4.288918e-05
2797.253	4.417367e-05
2781.901	2.351268e-05
2766.717	6.398026e-06
2751.697	7.816278e-07
2736.839	3.112425e-06
2722.142	3.163377e-05
2707.601	8.993174e-05
2693.214	0.0001422035
2678.98	0.000197971
2664.895	0.0002794179
2650.958	0.0003237788
2637.166	0.0002769555
2623.516	0.000160963
2610.008	0.000105058
2596.637	0.0002793694
2583.403	0.0004991617
2570.303	0.0003352964
2557.335	3.152838e-05
2544.497	0.0002595119	8.910814
2531.788	0.0005899229	9.525978
2519.205	0.0006269472	10.67958
2506.746	0.00273011	11.78706
2494.41	0.007704129	12.36542
2482.195	0.01144772	12.96845
2470.099	0.0164313	13.75555
2458.12	0.03092928	14.46474
2446.257	0.0493169	15.02124
2434.508	0.06183605	15.57469
2422.871	0.07537524	16.16627
2411.345	0.0964731	16.72061
2399.928	0.116803	17.2145
2388.619	0.1292198	17.68177
2377.415	0.1348063	18.1329
2366.317	0.1337035	18.55388
2355.321	0.1248775	18.93292
2344.427	0.1118633	19.26097
2333.634	0.1015678	19.52639
2322.939	0.09931509	19.73298
2312.342	0.1062475	19.92321
2301.841	0.1210845	20.15453
2291.435	0.1471799	20.44135
2281.123	0.1917572	20.73095
2270.903	0.2470416	20.96545
2260.775	0.2830879	21.14537
2250.736	0.2740936	21.31162
2240.786	0.2253349	21.50641
2230.924	0.162149	21.73338
2221.148	0.09546599	21.92053
2211.457	0.02992849	21.87676
2201.851	0.009281027	20.33921
2192.327	0.0785391	19.66035
2182.886	0.186587	19.5692
2173.526	0.2269381	19.60667
2164.245	0.1963852	19.85277
2155.044	0.2339487	20.325
2145.92	0.4548908	20.61418
2136.874	0.7718871	20.63308
2127.903	0.979273	20.49949
2119.007	1.0	20.27632
2110.186	0.910911	20.01375
2101.437	0.7915238	19.764
2092.761	0.6853301	19.55599
2084.156	0.6254573	19.38847
2075.622	0.6147727	19.24745
2067.157	0.6141851	19.12083
2058.761	0.582349	19.0078
2050.433	0.5252618	18.93221
2042.172	0.4816372	18.94268
2033.977	0.4758071	19.06245
2025.848	0.484986	19.24984
2017.784	0.4393152	19.46626
2009.783	0.3198298	19.73978
2001.846	0.2155781	20.12635
1993.971	0.1955702	20.51526
1986.158	0.2326828	20.66917
1978.405	0.2891099	20.60607
1970.714	0.3429792	20.45782
1963.081	0.3571203	20.27944
1955.508	0.3258896	20.03602
1947.993	0.3065415	19.70284
1940.535	0.3364713	19.37441
1933.134	0.3651762	19.13406
1925.79	0.3364272	18.93288
1918.501	0.2877534	18.69104
1911.267	0.2947084	18.43706
1904.087	0.3649866	18.31013
1896.961	0.4363265	18.3458
1889.888	0.4575433	18.50437
1882.868	0.4540119	18.7496
1875.9	0.4970541	19.01209
1868.983	0.6181605	19.19287
1862.117	0.7766693	19.26111
1855.301	0.886747	19.24879
1848.535	0.8752086	19.18549
1841.818	0.7517271	19.07822
1835.15	0.6036913	18.93251
1828.53	0.4953796	18.79322
1821.957	0.4085462	18.73664
1815.432	0.3011332	18.80621
1808.953	0.17954	19.00678
1802.52	0.08250273	19.33814
1796.133	0.02824282	19.82602
1789.79	0.007967072	20.62834
1783.493	0.005870558	21.68359
1777.24	0.008293364	22.14203
1771.03	0.009209637	22.1674
1764.864	0.008860744	22.06103
1758.74	0.006708814	22.03208
1752.659	0.003258156	22.16335
1746.619	0.001037873	22.48987
1740.621	0.000346441	22.77025
1734.665	0.000314841	22.42362
1728.748	0.0008696367	22.27628
1722.872	0.001718012	22.45257
1717.036	0.00229933	22.67086
1711.24	0.002233778	22.77477
1705.482	0.001759315	22.66852
1699.763	0.001559535	22.42344
1694.082	0.001584808	22.32324
1688.439	0.001430393	22.46901
1682.833	0.001261679	22.74345
1677.265	0.001210697	22.89921
1671.733	0.001276321	22.81254
1666.237	0.001689593	22.64846
1660.778	0.002369363	22.62388
1655.354	0.002792811	22.7467
1649.966	0.002592102	22.94777
1644.613	0.001859989	23.16794
1639.294	0.001030288	23.3672
1634.009	0.0004743813	23.53201
1628.759	0.000227647	23.73671
1623.542	0.000160892	24.1467
1618.358	0.0002002655	24.66999
1613.207	0.0002894017	25.07343
1608.09	0.0003363077	25.33721
1603.004	0.0002920233	25.47231
1597.95	0.0002045854
1592.929	0.0001558035
1587.938	0.0001694042
1582.979	0.0002131002
1578.051	0.0002311023
1573.153	0.0001694088
1568.286	6.410271e-05
1563.449	1.552901e-05
1558.641	4.255458e-05
1553.863	8.897931e-05
1549.114	0.0001191852
1544.394	0.0001333327
1539.703	0.0001384362
1535.04	0.000138529
1530.406	0.0001461842
1525.799	0.000168023
1521.22	0.0001798675
1516.668	0.0001633598
1512.143	0.0001413529
1507.646	0.0001321189
1503.175	0.0001237491
1498.73	0.0001046879
1494.312	7.874792e-05
1489.919	5.679272e-05
1485.553	4.198337e-05
1481.212	2.811371e-05
1476.896	1.297127e-05
1472.605	3.665081e-06
1468.339	2.77089e-06
1464.098	4.238835e-06
1459.881	3.136332e-06
1455.689	7.119658e-07
1451.52	7.230673e-07
1447.375	5.998664e-06
1443.254	1.618037e-05
1439.156	2.567154e-05
1435.082	2.930201e-05
1431.03	2.829953e-05
1427.002	2.684271e-05
1422.995	2.922643e-05
1419.012	3.781956e-05
1415.05	4.956583e-05
1411.111	5.934266e-05
1407.193	6.669657e-05
1403.298	7.608113e-05
1399.423	9.080451e-05
1395.57	0.0001065248
1391.739	0.0001125889
1387.928	0.000104953
1384.138	9.221981e-05
1380.368	8.343573e-05
1376.619	7.936641e-05
1372.891	7.631244e-05
1369.182	7.015931e-05
1365.494	5.759367e-05
1361.825	4.154444e-05
1358.176	3.02616e-05
1354.547	2.662034e-05
1350.937	2.748342e-05
1347.346	2.743594e-05
1343.774	2.261105e-05
1340.221	1.571727e-05
1336.687	1.03745e-05
1333.171	6.239732e-06
1329.674	3.260155e-06
1326.195	2.633565e-06
1322.734	4.280654e-06
1319.291	6.160358e-06
1315.866	6.806625e-06
1312.459	7.479952e-06
1309.069	9.398856e-06
1305.697	1.161023e-05
1302.343	1.316459e-05
1299.005	1.534694e-05
1295.685	1.819431e-05
1292.381	1.899075e-05
1289.094	1.69335e-05
1285.824	1.486949e-05
1282.571	1.560448e-05
1279.333	1.910141e-05
1276.113	2.215163e-05
1272.908	2.141301e-05
1269.719	1.706808e-05
1266.547	1.325053e-05
1263.39	1.409755e-05
1260.249	1.958068e-05
1257.123	2.594923e-05
1254.013	2.809926e-05
1250.918	2.640456e-05
1247.839	2.572945e-05
1244.774	2.549314e-05
1241.725	2.249753e-05
1238.691	1.796765e-05
1235.671	1.618455e-05
1232.666	1.911749e-05
1229.675	2.3598e-05
1226.699	2.490605e-05
1223.738	2.280238e-05
1220.791	2.038985e-05
1217.857	1.927913e-05
1214.938	1.83737e-05
1212.033	1.661516e-05
1209.142	1.504508e-05
1206.265	1.532665e-05
1203.401	1.829378e-05
1200.55	2.198289e-05
1197.714	2.285883e-05
1194.89	2.126927e-05
1192.08	2.049626e-05
1189.283	2.164317e-05
1186.499	2.304784e-05
1183.728	2.30952e-05
1180.97	2.315252e-05
1178.225	2.46575e-05
1175.493	2.494228e-05
1172.773	2.163291e-05
1170.066	1.65911e-05
1167.371	1.344495e-05
1164.689	1.369582e-05
1162.019	1.615843e-05
1159.361	1.813898e-05
1156.715	1.779373e-05
1154.082	1.582647e-05
1151.46	1.378429e-05
1148.85	1.196864e-05
1146.252	9.91731e-06
1143.666	8.154005e-06
1141.091	8.11585e-06
1138.528	1.008363e-05
1135.977	1.203339e-05
1133.437	1.159917e-05
1130.908	9.037944e-06
1128.39	7.523868e-06
1125.884	7.925948e-06
1123.388	7.66119e-06
1120.904	6.288132e-06
1118.431	4.777285e-06
1115.969	3.825015e-06
1113.517	3.884562e-06
1111.076	4.55507e-06
1108.646	5.081495e-06
1106.227	4.948264e-06
1103.818	4.282063e-06
1101.419	3.586285e-06
1099.031	2.942857e-06
1096.653	2.236876e-06
1094.286	1.870124e-06
1091.928	2.553232e-06
1089.581	4.561071e-06
1087.244	5.559699e-06
1084.917	3.668745e-06
1082.6	1.43919e-06
1080.292	6.561351e-07
1077.995	8.832651e-07
1075.707	1.808025e-06
1073.429	2.759674e-06
1071.161	2.861124e-06
1068.902	2.074405e-06
1066.652	1.290625e-06
1064.413	1.193918e-06
1062.182	1.866327e-06
1059.961	2.794718e-06
1057.749	3.914867e-06
1055.546	5.280967e-06
1053.353	5.176895e-06
1051.168	3.360629e-06
1048.993	1.995523e-06
1046.826	2.401181e-06
1044.669	4.85948e-06
1042.52	7.367913e-06
1040.381	7.12755e-06
1038.25	5.310075e-06
1036.127	4.573173e-06
1034.014	6.277552e-06
1031.909	1.062318e-05
1029.812	1.436038e-05
1027.724	1.314939e-05
1025.644	8.941685e-06
1023.573	6.675175e-06
1021.511	8.706657e-06
1019.456	1.578345e-05
1017.41	2.201213e-05
1015.372	2.102952e-05
1013.342	1.591856e-05
1011.32	1.042345e-05
1009.306	7.179308e-06
1007.301	1.022325e-05
1005.303	1.922899e-05
1003.313	2.89738e-05
