# Supplementary material for: Light-wave-controlled Haldane model in monolayer hexagonal boron nitride
Source: Nature. 2024 Apr 15;628(8009):752–7. doi: 10.1038/s41586-024-07244-z (PMC11041748; doi:10.1038/s41586-024-07244-z)
Supplement: Supplementary file 1 — This zipped file contains source data files for Supplementary Figs. 1–4 and Extended Data Figs 2–5, 7, 8, 11 and 10. [file 41586_2024_7244_MOESM1_ESM.zip › Data source/Extended data fig 7/Fig7b_2.csv]

Wavelength (nm)	$2\omega$ (norm)	$\phi(\omega)$ 2$\omega$ (rad)
2097.821	9.014785e-05
2093.354	3.282122e-05
2088.905	1.912153e-05
2084.476	8.699736e-05
2080.065	0.0001517385
2075.673	0.0001278458
2071.3	5.609611e-05
2066.945	4.068898e-05
2062.608	0.0001069994
2058.289	0.0001828262
2053.989	0.0001927588
2049.706	0.0001274458
2045.441	4.17218e-05
2041.194	1.126488e-05
2036.964	6.477293e-05
2032.752	0.0001426718
2028.557	0.0001561065
2024.38	9.456353e-05
2020.22	3.066444e-05
2016.077	1.582586e-05
2011.95	3.236429e-05
2007.841	5.465968e-05
2003.748	8.019161e-05
1999.672	8.574487e-05
1995.613	4.654071e-05
1991.57	2.538432e-05
1987.543	0.000127558
1983.533	0.0003116964
1979.539	0.0003741122
1975.561	0.0002201743
1971.598	3.191507e-05
1967.652	2.822876e-05
1963.721	0.0001566191
1959.807	0.0001946914
1955.907	9.138152e-05
1952.023	6.261079e-06
1948.155	2.716502e-05
1944.302	5.89215e-05
1940.464	2.868673e-05
1936.641	6.570867e-06
1932.833	4.553217e-05
1929.04	7.039568e-05
1925.262	2.756644e-05
1921.499	2.086682e-06
1917.751	6.846155e-05
1914.017	0.0001439706
1910.297	0.0001181271
1906.592	3.250711e-05
1902.902	5.446162e-07
1899.225	2.635594e-05
1895.563	3.673108e-05
1891.915	2.813995e-05
1888.281	4.33693e-05
1884.661	5.524525e-05
1881.054	2.135239e-05
1877.462	1.620165e-05
1873.883	0.0001469679
1870.318	0.0003460843
1866.766	0.0004113419
1863.228	0.000278078
1859.703	0.0001052789
1856.192	4.820966e-05
1852.693	7.856962e-05
1849.208	8.848044e-05
1845.736	5.334232e-05
1842.277	1.692317e-05
1838.831	8.955735e-06
1835.398	4.87317e-05
1831.977	0.0001490887
1828.57	0.0002529955
1825.175	0.0002501776
1821.792	0.0001265449
1818.422	1.437619e-05
1815.065	1.677307e-05
1811.72	6.634073e-05
1808.387	5.180667e-05
1805.066	3.62808e-06
1801.758	3.115032e-05
1798.461	0.0001290587
1795.177	0.0001821703
1791.905	0.0001445836
1788.645	8.720836e-05
1785.396	6.416855e-05
1782.159	4.870478e-05
1778.934	1.993813e-05
1775.721	6.790718e-06
1772.519	1.63878e-05
1769.329	1.383196e-05
1766.15	4.747418e-06
1762.983	4.379317e-05
1759.826	0.0001221944
1756.682	0.0001443108
1753.548	7.300005e-05
1750.426	6.143509e-06
1747.314	3.361886e-05
1744.214	9.951645e-05
1741.125	9.776235e-05
1738.046	3.738612e-05
1734.979	5.764783e-06
1731.922	1.593184e-05
1728.876	1.191285e-05
1725.841	4.744478e-06
1722.816	7.342397e-05
1719.802	0.0002135455
1716.799	0.0003005581
1713.806	0.0002486704
1710.823	0.0001198553
1707.851	2.763758e-05
1704.889	4.903288e-06
1701.938	1.570465e-05
1698.996	3.285707e-05
1696.065	4.661541e-05
1693.143	4.360909e-05
1690.232	2.868328e-05
1687.331	3.207974e-05
1684.44	5.93949e-05
1681.559	7.743119e-05
1678.687	7.87885e-05
1675.825	0.0001013615
1672.973	0.000145763
1670.131	0.0001444346
1667.298	7.020346e-05
1664.475	5.001865e-06
1661.662	2.548262e-05
1658.858	8.288622e-05
1656.063	8.324395e-05
1653.278	3.180204e-05
1650.502	1.502755e-06
1647.736	6.81102e-06
1644.978	1.516528e-05
1642.23	4.06258e-05
1639.492	0.0001067002
1636.762	0.0001507504
1634.041	0.0001000575
1631.329	2.195243e-05
1628.627	4.880352e-05
1625.933	0.0001562348
1623.248	0.000180546
1620.572	8.241829e-05
1617.905	2.021127e-05
1615.247	9.695363e-05
1612.597	0.0001977156
1609.956	0.0001771217
1607.324	7.163655e-05
1604.7	9.234464e-06
1602.085	1.708838e-05
1599.478	3.99776e-05
1596.88	6.431189e-05
1594.29	0.0001057548
1591.708	0.00013858
1589.135	0.0001403351
1586.571	0.0001466441
1584.014	0.000174609
1581.466	0.0001665231
1578.926	0.0001001442
1576.394	6.623004e-05
1573.87	0.0001272131
1571.354	0.0001885465
1568.846	0.0001406924
1566.347	4.795417e-05
1563.855	4.746e-05
1561.371	0.0001254779
1558.895	0.0001563325
1556.427	0.0001192151
1553.966	0.0001065395
1551.514	0.0001371449
1549.069	0.0001299768
1546.632	6.778254e-05
1544.202	3.154933e-05
1541.78	5.288247e-05
1539.366	6.921652e-05
1536.959	4.778401e-05
1534.56	3.21818e-05
1532.168	4.956708e-05
1529.784	8.423532e-05
1527.407	0.0001457058
1525.038	0.0002449717
1522.675	0.0003089234
1520.32	0.0002493497
1517.973	0.0001147371
1515.632	3.842188e-05
1513.299	4.213924e-05
1510.973	3.716529e-05
1508.654	8.786927e-06
1506.343	2.764272e-05
1504.038	7.757138e-05
1501.74	6.519101e-05
1499.45	2.064768e-05
1497.166	8.053742e-05
1494.889	0.0002274585
1492.62	0.0002666816
1490.357	0.0001362766
1488.101	1.992908e-05
1485.851	5.021322e-05
1483.609	0.0001170444
1481.373	9.67681e-05
1479.144	5.821811e-05
1476.922	8.768734e-05
1474.706	0.0001088773
1472.497	4.932433e-05
1470.295	1.248262e-06
1468.099	3.86305e-05
1465.91	6.090341e-05
1463.727	9.539133e-06
1461.551	3.752162e-05
1459.381	0.0002331035
1457.218	0.0003800433
1455.061	0.0002753913
1452.91	9.926694e-05
1450.766	0.0001360931
1448.628	0.0002866546
1446.497	0.0002456273
1444.371	5.500928e-05
1442.252	3.966028e-05
1440.14	0.0002230805
1438.033	0.0002755448
1435.932	0.0001021507
1433.838	1.432443e-05
1431.75	0.0001691612
1429.667	0.0002854543
1427.591	0.0001522399
1425.521	1.944334e-05
1423.457	0.0001696134
1421.399	0.0004226809
1419.346	0.0004235181
1417.3	0.0001899343
1415.26	1.825137e-05
1413.225	1.215006e-05
1411.196	4.768844e-05
1409.173	7.815534e-05
1407.156	0.0001405042
1405.145	0.0001570342
1403.139	5.693791e-05
1401.139	1.433523e-05
1399.145	0.0002288914
1397.156	0.0005260658
1395.174	0.0005344908
1393.196	0.0002521021
1391.225	6.723447e-05
1389.258	0.0001692766
1387.298	0.0003045142
1385.343	0.0002301026
1383.393	6.721281e-05
1381.449	2.467326e-05
1379.511	6.36278e-05
1377.577	6.02518e-05
1375.65	7.356118e-05
1373.727	0.0002036391
1371.81	0.0003403987
1369.899	0.0002997647
1367.992	0.0001227852
1366.091	2.603614e-05
1364.196	9.839164e-05
1362.305	0.0002201836
1360.42	0.0002597142
1358.54	0.0002071043
1356.665	0.0001198582
1354.795	4.810713e-05
1352.93	2.48683e-05
1351.071	6.284292e-05
1349.217	0.0001474985
1347.367	0.0002451944
1345.523	0.0003005832
1343.684	0.0002515881
1341.85	0.0001125333
1340.021	8.205874e-06
1338.197	2.457327e-05
1336.378	7.07522e-05
1334.563	3.348339e-05
1332.754	1.359788e-05
1330.949	0.0001895938
1329.15	0.0004614918
1327.355	0.0005074043
1325.565	0.0002560316
1323.78	2.125272e-05
1322.0	4.612389e-05
1320.225	0.0001814303
1318.454	0.0001815587
1316.688	6.967243e-05
1314.927	5.664363e-06
1313.17	4.882606e-06
1311.419	4.234964e-06
1309.671	2.988075e-05
1307.929	0.0001004403
1306.191	0.0001328631
1304.458	0.0001144799
1302.729	0.0001674716
1301.005	0.0002811647
1299.285	0.000244834
1297.57	5.046365e-05
1295.86	4.374856e-05
1294.154	0.0003814615
1292.452	0.0006636936
1290.755	0.0004942273
1289.063	0.0001183293
1287.375	4.070188e-05
1285.691	0.0002428687
1284.012	0.0003021312
1282.337	0.0001286223
1280.666	2.729271e-05
1279.0	9.905533e-05
1277.338	0.0001287975
1275.68	6.393313e-05
1274.027	8.793526e-05
1272.378	0.0001909821
1270.733	0.0001577085
1269.093	2.023522e-05
1267.457	4.452092e-05
1265.825	0.0002233532
1264.197	0.0002630901
1262.573	0.0001220345
1260.953	7.165389e-05
1259.338	0.0001688168
1257.727	0.0001768208
1256.12	7.784988e-05
1254.517	0.0001294592
1252.918	0.0003201395
1251.323	0.0003222079
1249.732	0.0001057017
1248.145	3.605393e-05
1246.563	0.000225356
1244.984	0.0003668055
1243.409	0.0003572171
1241.838	0.0004578478
1240.272	0.00066093
1238.709	0.0005748055
1237.15	0.0001813618
1235.595	7.87613e-06
1234.044	0.0002423772
1232.497	0.0003916126
1230.953	0.0001757906
1229.414	2.273788e-05
1227.878	0.000233907
1226.347	0.0004044243
1224.819	0.0002015943
1223.294	6.420309e-06
1221.774	0.000189255
1220.257	0.0004237453
1218.745	0.0003457179
1217.235	0.0002324593
1215.73	0.0003737796
1214.228	0.00044065
1212.731	0.000179216
1211.236	4.054686e-05
1209.746	0.0003554254
1208.259	0.0005972471
1206.776	0.0003143961
1205.296	5.294739e-05
1203.82	0.0003805842
1202.348	0.0007490582
1200.879	0.0004689347
1199.414	9.815878e-05
1197.952	0.0005225396
1196.494	0.001248852
1195.039	0.00111635
1193.588	0.0003015921
1192.141	2.21964e-05
1190.697	0.0004600577
1189.256	0.0006161444
1187.819	0.0002014859
1186.386	2.367667e-05
1184.956	0.0003371014
1183.529	0.0004189857
1182.106	8.868847e-05
1180.686	9.526599e-05
1179.27	0.0005869581
1177.857	0.0007085793
1176.447	0.0002201383
1175.041	2.603863e-05
1173.638	0.0004999479
1172.239	0.0007634653
1170.843	0.0003450427
1169.45	9.427985e-05
1168.06	0.0005819213
1166.674	0.0009883149
1165.291	0.0005894394
1163.911	5.673024e-05
1162.535	0.0001751673
1161.162	0.0004628431
1159.792	0.0002562977
1158.425	6.532629e-05
1157.061	0.0005492394
1155.701	0.001106398
1154.344	0.0008487718
1152.99	0.0001899973
1151.639	0.00011577
1150.292	0.0005607727
1148.947	0.0008381308
1147.606	0.001037915
1146.268	0.001609352
1144.933	0.00208459
1143.601	0.001647339
1142.272	0.0006158071
1140.946	3.147826e-05
1139.624	9.037974e-05
1138.304	0.0002563913
1136.988	0.0005644856
1135.674	0.001406641
1134.363	0.002260744
1133.056	0.002097149
1131.752	0.001030151
1130.45	0.0002333406
1129.152	0.0001924489	14.310500000000005
1127.856	0.0003248374	14.229799999999997
1126.564	0.0003681752	14.8198
1125.274	0.0007935271	15.504499999999993
1123.987	0.0016085	15.8403
1122.704	0.001999969	16.0056
1121.423	0.001550223	16.100700000000003
1120.145	0.000814338	16.1481
1118.87	0.0004066452	16.141000000000005
1117.598	0.0004215259	16.146
1116.329	0.0009172899	16.244
1115.063	0.001981726	16.375
1113.799	0.003095444	16.522199999999998
1112.539	0.003375531	16.7059
1111.281	0.002697376	16.952699999999993
1110.026	0.001767199	17.2603
1108.774	0.001047092	17.509200000000007
1107.525	0.0005565552	17.391400000000004
1106.279	0.0006773326	16.741600000000005
1105.035	0.001893807	16.4435
1103.795	0.003556074	16.464600000000004
1102.557	0.00423034	16.638999999999996
1101.321	0.003688726	16.975099999999998
1100.089	0.003285709	17.478800000000007
1098.859	0.003828584	17.9469
1097.632	0.00435362	18.2046
1096.408	0.003789149	18.256100000000004
1095.187	0.002690812	18.089
1093.968	0.002345467	17.749799999999993
1092.752	0.003010708	17.534899999999993
1091.538	0.00402832	17.5694
1090.328	0.005012498	17.7603
1089.12	0.00592884	17.9953
1087.914	0.00644448	18.195499999999996
1086.712	0.00615038	18.331199999999995
1085.512	0.005284001	18.4003
1084.314	0.004623121	18.417699999999996
1083.12	0.00481753	18.4281
1081.928	0.006140387	18.479100000000003
1080.738	0.008438354	18.5723
1079.551	0.01086241	18.686800000000005
1078.367	0.01210884	18.811499999999995
1077.185	0.01151839	18.945300000000003
1076.006	0.009735899	19.083399999999997
1074.83	0.007999486	19.2025
1073.656	0.007151997	19.261499999999998
1072.485	0.007544224	19.247500000000002
1071.316	0.00922173	19.211699999999993
1070.15	0.01167087	19.216700000000003
1068.986	0.01390887	19.289699999999996
1067.825	0.01545006	19.4306
1066.666	0.0168755	19.615099999999998
1065.51	0.01897971	19.793000000000006
1064.356	0.02167341	19.917299999999997
1063.205	0.02413739	19.975899999999996
1062.056	0.02571144	19.989000000000004
1060.91	0.02623281	19.991299999999995
1059.767	0.02586765	20.015699999999995
1058.625	0.02505299	20.078500000000005
1057.486	0.02430762	20.171400000000006
1056.35	0.02367335	20.267200000000003
1055.216	0.02253302	20.3433
1054.085	0.0202876	20.400800000000004
1052.956	0.01711945	20.4705
1051.829	0.01412296	20.606499999999997
1050.705	0.01305341	20.848299999999995
1049.583	0.01576396	21.137299999999996
1048.464	0.02294645	21.3604
1047.347	0.03299219	21.496799999999993
1046.232	0.04279265	21.583799999999997
1045.12	0.05040192	21.6558
1044.01	0.05695797	21.732100000000003
1042.902	0.06603966	21.8134
1041.797	0.08131965	21.885599999999997
1040.694	0.1040296	21.935199999999995
1039.593	0.1310857	21.962699999999998
1038.495	0.1553979	21.979100000000003
1037.399	0.1698347	21.998000000000005
1036.306	0.1727501	22.031499999999994
1035.214	0.1699611	22.086600000000004
1034.125	0.171067	22.159099999999995
1033.039	0.1836048	22.232200000000006
1031.954	0.209237	22.287800000000004
1030.872	0.2428343	22.322100000000006
1029.792	0.2743405	22.345100000000002
1028.714	0.2941243	22.3707
1027.639	0.2997732	22.409800000000004
1026.566	0.2984998	22.4653
1025.495	0.3022112	22.528499999999994
1024.426	0.3197394	22.582300000000004
1023.36	0.3524654	22.614199999999997
1022.296	0.394362	22.625799999999998
1021.234	0.4345978	22.630499999999998
1020.174	0.4627857	22.644099999999995
1019.116	0.4760508	22.677400000000006
1018.061	0.48227	22.731700000000004
1017.008	0.4947728	22.795500000000004
1015.956	0.522647	22.849500000000006
1014.908	0.5655196	22.8788
1013.861	0.6155638	22.882499999999993
1012.816	0.6623905	22.871799999999993
1011.774	0.6976321	22.862700000000004
1010.734	0.7193544	22.867500000000007
1009.695	0.7342807	22.889899999999997
1008.659	0.7538506	22.922700000000006
1007.626	0.785609	22.951499999999996
1006.594	0.82762	22.963300000000004
1005.564	0.8705257	22.954099999999997
1004.537	0.9038596	22.930099999999996
1003.511	0.9213862	22.9033
1002.488	0.9241004	22.885099999999994
1001.466	0.9205997	22.881
1000.447	0.9229461	22.887299999999996
999.4301	0.938705	22.892700000000005
998.4151	0.9650486	22.8848
997.4021	0.9901134	22.856899999999996
996.3911	1.0	22.811300000000003
995.3822	0.9858641	22.7569
994.3754	0.9478877	22.7051
993.3705	0.895722	22.665499999999994
992.3677	0.8449267	22.642200000000003
991.367	0.8096249	22.6314
990.3682	0.7947255	22.623099999999994
989.3715	0.7925944	22.606800000000007
988.3767	0.7865422	22.577699999999993
987.384	0.7595597	22.537999999999997
986.3932	0.7039003	22.494299999999996
985.4045	0.6259095	22.454099999999997
984.4177	0.5425286	22.423199999999994
983.4329	0.4717023	22.403099999999995
982.45	0.4235039	22.3891
981.4691	0.3968782	22.373099999999994
980.4902	0.381595	22.349599999999995
979.5132	0.3632747	22.319999999999993
978.5382	0.3305594	22.2911
977.5651	0.2818992	22.271600000000007
976.594	0.2266118	22.269099999999995
975.6247	0.1781537	22.285600000000002
974.6574	0.1453519	22.310900000000004
973.692	0.1290036	22.322900000000004
972.7286	0.1241894	22.305000000000007
971.767	0.1234203	22.2616
970.8073	0.1188263	22.212500000000006
969.8495	0.105395	22.179900000000004
968.8936	0.08442129	22.183999999999997
967.9396	0.06276057	22.241200000000006
966.9875	0.04723481	22.349599999999995
966.0372	0.03978595	22.464200000000005
965.0888	0.03785141	22.5205
964.1423	0.03775842	22.500200000000007
963.1976	0.03674887	22.435500000000005
962.2548	0.03324837	22.374499999999998
961.3138	0.0273501	22.3613
960.3747	0.02115773	22.4294
959.4373	0.0173205	22.576700000000002
958.5018	0.01672886	22.727099999999993
957.5682	0.01803705	22.792900000000003
956.6363	0.01922361	22.765500000000003
955.7063	0.01895634	22.6896
954.7781	0.0167973	22.622100000000003
953.8516	0.01324982	22.619
952.927	0.009830368	22.727999999999994
952.0042	0.008124277	22.938100000000006
951.0831	0.008255034	23.118799999999993
950.1638	0.008831933	23.154300000000006
949.2463	0.008688853	23.0347
948.3306	0.008019936	22.795299999999997
947.4166	0.007447782	22.508799999999994
946.5044	0.006759536	22.265600000000006
945.594	0.005321673	22.118499999999997
944.6853	0.003291402	22.089299999999994
943.7783	0.001576048	22.213099999999997
942.8731	0.0007005117	22.5176
941.9696	0.0003828539	22.823999999999998
941.0679	0.0002154871	22.792
940.1679	0.0001634646	22.265100000000004
939.2695	0.0002857292	21.8318
938.373	0.0004568101	21.7834
937.4781	0.0005518457	21.947900000000004
936.5849	0.0005878393	22.201800000000006
935.6934	0.0005581356	22.422399999999996
934.8036	0.0003891124
933.9156	0.0001398639
933.0291	4.115113e-06
932.1444	5.055597e-05
931.2614	0.0001585026
930.38	0.0002228958
929.5003	0.0002341347
928.6222	0.00018785
927.7459	0.0001079575
926.8711	8.821679e-05
925.998	0.0001315814
925.1266	0.0001024329
924.2568	4.022385e-05
923.3886	0.0002478478
922.5221	0.0007572401
921.6571	0.001060011
920.7939	0.0008413417
919.9322	0.0006063806
919.0721	0.000922103
918.2136	0.001378774
917.3568	0.001158074
916.5015	0.0004033561
915.6478	1.315042e-05
914.7958	0.0001617619
913.9453	0.0001851951
913.0963	2.759378e-05
912.249	0.0004747316
911.4032	0.001541342
910.559	0.001988343
909.7164	0.00121645
908.8753	0.0004173639
908.0358	0.0007971598
907.1978	0.001676597
906.3614	0.001614006
905.5265	0.0006556894
904.6931	7.664308e-05
903.8613	0.0003228842
903.031	0.0006044217
902.2022	0.0003956073
901.375	7.414819e-05
900.5492	3.930583e-06
899.725	6.339487e-05
898.9023	0.0002279579
898.0811	0.0006867541
897.2613	0.001212855
896.4431	0.001239282
895.6264	0.000729409
894.8112	0.000256406
893.9974	0.0001183656
893.1851	7.671968e-05
892.3743	2.692983e-05
891.565	0.0001709058
890.7571	0.0004184874
889.9507	0.0003761175
889.1457	9.120047e-05
888.3422	8.447052e-05
887.5402	0.0004558631
886.7396	0.0006617532
885.9405	0.000404245
885.1427	6.811024e-05
884.3465	1.373057e-05
883.5516	6.923729e-05
882.7582	2.03069e-05
881.9662	2.663541e-05
881.1756	0.0002269976
880.3865	0.0004175738
879.5987	0.0004203736
878.8124	0.0003561022
878.0275	0.0003254071
877.2439	0.000228631
876.4618	8.37316e-05
875.681	0.000100172
874.9017	0.0002709637
874.1237	0.0003163178
873.3471	0.0001791997
872.5719	0.0001380775
871.7981	0.0002872934
871.0256	0.0003618763
870.2546	0.0002336875
869.4848	0.0001276779
868.7165	0.0001765891
867.9494	0.0001979812
867.1838	8.48153e-05
866.4195	2.727342e-06
865.6565	4.022483e-05
864.8949	5.921118e-05
864.1346	2.542816e-05
863.3757	9.140287e-05
862.6181	0.000242288
861.8618	0.0002673706
861.1068	0.0001801958
860.3532	0.0002444161
859.6009	0.0004832479
858.8499	0.0005873445
858.1002	0.0004141656
857.3518	0.0001765661
856.6047	5.448064e-05
855.8589	7.68586e-06
855.1144	1.353454e-05
854.3712	9.947578e-05
853.6293	0.0001518728
852.8887	0.0001026697
852.1494	0.000218216
851.4114	0.0007085319
850.6746	0.001167679
849.9391	0.00100863
849.2049	0.0003835205
848.4719	9.516708e-06
847.7402	0.0001076152
847.0098	0.0002189936
846.2806	9.465821e-05
845.5527	1.985561e-05
844.826	0.0001446977
844.1006	0.0002079192
843.3764	9.12968e-05
842.6535	1.636731e-05
841.9318	6.017106e-05
841.2113	6.116812e-05
840.4921	5.347269e-05
839.7741	0.0001971092
839.0573	0.0003214904
838.3418	0.0001985262
837.6274	0.0001364043
836.9143	0.0005177938
836.2024	0.0009293408
835.4917	0.00069866
834.7822	0.0001298696
834.074	9.635306e-05
833.3669	0.0005225636
832.661	0.0005429337
831.9563	0.0001366904
831.2528	0.0001588738
830.5505	0.0006370019
829.8494	0.0006361117
829.1494	0.000113795
828.4507	0.0001807108
827.7531	0.0009902064
827.0567	0.001206555
826.3614	0.0003965021
825.6674	6.029416e-05
824.9745	0.001088505
824.2827	0.002016654
823.5921	0.001400274
822.9027	0.0003184406
822.2144	0.0005788265
821.5273	0.001688411
820.8413	0.001773886
820.1565	0.0007008569
819.4728	5.456411e-05
818.7902	0.0003924857
818.1088	0.0006463196
817.4285	0.0002621538
816.7494	1.175929e-05
816.0714	0.0003736521
815.3945	0.0007191608
814.7187	0.0005498455
814.044	0.0002568918
813.3705	0.0002247181
812.6981	0.0002296031
812.0267	8.326703e-05
811.3565	2.377043e-06
810.6874	9.325983e-05
810.0194	0.0002028936
809.3525	0.0003488369
808.6867	0.0005950877
808.022	0.0006254271
807.3584	0.0002431541
806.6959	5.66944e-05
806.0344	0.0006863687
805.3741	0.001517474
804.7148	0.001398399
804.0566	0.0004662613
803.3995	8.656013e-06
802.7434	0.0004548513
802.0884	0.0008326982
801.4345	0.0004974721
800.7817	0.0001020754
800.1299	0.0003248321
799.4792	0.0007523902
798.8295	0.0007064489
798.1809	0.0003197486
797.5333	0.0001067887
796.8868	0.0001143991
796.2414	0.000110032
795.5969	0.0001090604
794.9536	0.0001959579
794.3112	0.0002231922
793.6699	9.626181e-05
793.0297	1.189716e-05
792.3904	0.0001158014
791.7522	0.0002638127
791.1151	0.0003372887
790.4789	0.0004321942
789.8438	0.000556389
789.2097	0.00051398
788.5766	0.0002635097
787.9445	4.728082e-05
787.3135	2.121323e-05
786.6834	6.512919e-05
786.0544	5.528259e-05
785.4263	3.235935e-05
784.7993	3.634755e-05
784.1733	3.056867e-05
783.5482	1.082286e-05
782.9242	1.772223e-06
782.3011	1.996341e-05
781.6791	0.0001717595
781.058	0.0005529992
780.4379	0.0009065887
779.8188	0.0007824762
779.2007	0.0002639771
778.5836	5.117226e-06
777.9674	0.0002314999
777.3522	0.0003703132
776.738	0.0001174838
776.1247	6.392314e-05
775.5125	0.0005935121
774.9011	0.001017296
774.2908	0.0007045496
773.6814	0.000247116
773.073	0.0004136699
772.4655	0.0007438192
771.859	0.0004638601
771.2534	5.515149e-05
770.6488	0.0004031698
770.0451	0.001007976
769.4424	0.0007606444
768.8406	6.689739e-05
768.2398	0.0003036244
767.6399	0.00134231
767.0409	0.001608231
766.4428	0.000711273
765.8457	2.591182e-05
765.2496	0.0002968696
764.6543	0.000604059
764.06	0.0002787267
763.4666	5.131749e-06
762.8741	0.0002702299
762.2826	0.0004242779
761.6919	0.0001180594
761.1022	7.440934e-05
760.5134	0.0005679291
759.9255	0.0007213219
759.3385	0.0002361991
758.7524	0.0001952802
758.1672	0.001064655
757.5829	0.001550442
756.9995	0.0007729653
756.4171	6.743942e-06
755.8355	0.0006461664
755.2548	0.001793046
754.675	0.001697917
754.096	0.0005677548
753.518	1.145438e-05
752.9409	0.0003808453
752.3646	0.0005843913
751.7892	0.0002065626
751.2147	1.722697e-05
750.6411	0.0003893224
750.0684	0.0007192773
749.4965	0.0005715018
748.9255	0.0002382887
748.3554	5.263115e-05
747.7861	5.050123e-05
747.2177	0.0002791874
746.6502	0.0006704899
746.0835	0.0008157589
745.5177	0.0005824761
744.9527	0.0005387123
744.3886	0.0009856203
743.8254	0.001187694
743.263	0.0005729299
742.7014	6.017713e-06
742.1407	0.0005456918
741.5809	0.001510168
741.0219	0.001383115
740.4637	0.0003500292
739.9064	0.0001490908
739.3499	0.001280024
738.7942	0.00213683
738.2394	0.001489168
737.6854	0.0002947382
737.1323	0.0001254528
736.58	0.0009151988
736.0285	0.001351992
735.4778	0.0008599807
734.9279	0.0001590526
734.3789	5.38828e-05
733.8307	0.0004471894
733.2833	0.0006727929
732.7367	0.0004151646
732.191	7.230518e-05
731.646	0.0001997683
731.1019	0.0007262536
730.5586	0.001011738
730.0161	0.0007409256
729.4743	0.0003226021
728.9334	0.0001756784
728.3933	0.0001489973
727.854	4.367154e-05
727.3155	0.0001201364
726.7778	0.0005049264
726.2409	0.0006834305
725.7047	0.0003312225
725.1694	8.909937e-05
724.6348	0.0005966262
724.1011	0.00125732
723.5681	0.00106631
723.0359	0.0003009495
722.5045	0.0001305639
721.9739	0.0007006003
721.444	0.0009535262
720.9149	0.0004616193
720.3866	9.607409e-05
719.8591	0.0004851662
719.3324	0.001006279
718.8064	0.0009060841
718.2812	0.0004479187
717.7567	0.0002613498
717.2331	0.0003075274
716.7101	0.0001991617
716.188	1.780862e-05
715.6666	0.000159915
715.146	0.000673378
714.6261	0.001198619
714.1069	0.00136041
713.5886	0.001023687
713.071	0.0004662608
712.5541	0.0003387756
712.038	0.0009614152
711.5226	0.001641339
711.008	0.001383692
710.4941	0.0004130627
709.981	0.0001325216
709.4686	0.001178452
708.9569	0.002366791
708.446	0.002253993
707.9358	0.001086912
707.4263	0.0003280294
706.9176	0.0006052104
706.4096	0.001079898
705.9024	0.0008657589
705.3958	0.0002434469
704.89	8.891571e-05
704.3849	0.0005776484
703.8806	0.0009906462
703.377	0.0007469424
702.874	0.0001845713
702.3718	6.372297e-05
701.8704	0.0005223587
701.3696	0.0009330232
700.8696	0.0007938976
700.3702	0.0003243639
699.8716	2.347999e-05
699.3737	6.337597e-05
698.8765	0.0003572683
698.38	0.000788329
697.8842	0.001068611
697.3891	0.0008558734
696.8947	0.000386394
696.401	0.0004305732
695.908	0.001128585
695.4157	0.001525903
694.9241	0.0009613557
694.4332	0.0002215557
693.943	0.0003527128
693.4535	0.0009610314
692.9646	0.0009432142
692.4765	0.0004466148
691.989	0.0005943851
691.5023	0.001404
691.0162	0.001615079
690.5308	0.0008256801
690.0461	0.0002167294
689.562	0.000600459
689.0787	0.001187046
688.596	0.001078858
688.114	0.0007359929
687.6327	0.0009681148
687.152	0.001449771
686.672	0.001318022
686.1927	0.0006040964
685.714	0.0001032335
685.2361	0.00022192
684.7587	0.0006763444
684.2821	0.0009951599
683.8061	0.0008570751
683.3308	0.0003828054
682.8561	0.0003677514
682.3821	0.001494833
681.9087	0.003023737
681.436	0.003274026
680.964	0.001914187
680.4926	0.0006119835
680.0219	0.000654174
679.5518	0.001170319
679.0824	0.0008278293
678.6136	8.605193e-05
678.1454	0.0002384329
677.678	0.001092682
677.2111	0.001341194
676.7449	0.0007605253
676.2793	0.0003319646
675.8144	0.0003952544
675.3501	0.0003441681
674.8865	0.0001328995
674.4235	0.0004499061
673.9611	0.001192355
673.4993	0.001307385
673.0382	0.0005479131
672.5778	6.967511e-06
672.1179	0.0004028739
671.6587	0.001065949
671.2001	0.001181405
670.7421	0.0009099146
670.2848	0.0006843746
669.8281	0.0004489453
669.372	0.0002346887
668.9165	0.0005092621
668.4616	0.001262356
668.0074	0.001625176
667.5537	0.001097
667.1007	0.0003430443
666.6483	0.0001149096
666.1966	0.0002152828
665.7454	0.0002368499
665.2948	0.0004418499
664.8449	0.001047102
664.3955	0.001463236
663.9468	0.001247698
663.4987	0.001105895
663.0512	0.001842187
662.6042	0.002888021
662.1579	0.003054188
661.7122	0.002334569
661.2671	0.001747049
660.8226	0.001652228
660.3786	0.001489032
659.9353	0.001083929
659.4926	0.0009396168
