# Supplementary material for: Light-wave-controlled Haldane model in monolayer hexagonal boron nitride
Source: Nature. 2024 Apr 15;628(8009):752–7. doi: 10.1038/s41586-024-07244-z (PMC11041748; doi:10.1038/s41586-024-07244-z)
Supplement: Supplementary file 1 — This zipped file contains source data files for Supplementary Figs. 1–4 and Extended Data Figs 2–5, 7, 8, 11 and 10. [file 41586_2024_7244_MOESM1_ESM.zip › Data source/Extended data fig 7/Fig7c_1.csv]

Time (fs)	$\omega$ (norm)	$\phi(t)$ $\omega$ (rad)
-412.575	1.2896422963281e-13
-411.75	2.1660842282640997e-13
-410.925	1.3433874300625e-13
-410.1	3.5890772041959996e-14
-409.275	6.863118394723601e-15
-408.45	4.295631856744899e-15
-407.625	1.382098843129e-14
-406.8	6.705784739809e-14
-405.975	2.0026233604624e-13
-405.15	2.8980543356164007e-13
-404.325	2.0846337876840998e-13
-403.5	9.534922609689e-14
-402.675	5.4377855928359993e-14
-401.85	5.730972663024999e-14
-401.025	7.508844011529e-14
-400.2	1.0840997449489001e-13
-399.375	1.5459507332164e-13
-398.55	1.6237966292496e-13
-397.725	1.2208574081929e-13
-396.9	1.0959688333763998e-13
-396.075	1.6515486405625e-13
-395.25	2.3457942355599995e-13
-394.425	2.0746940924161e-13
-393.6	1.1835106767961e-13
-392.775	5.933964456728999e-14
-391.95	3.889734562081001e-14
-391.125	5.02432225e-14
-390.3	1.2765314288164e-13
-389.475	3.0289734039321e-13
-388.65	4.1584274296568994e-13
-387.825	2.9231355999608993e-13
-387.0	1.0741665392703999e-13
-386.175	2.6952117241e-14
-385.35	1.153319201329e-14
-384.525	1.9562581875689998e-14
-383.7	6.209764963599999e-14
-382.875	1.4529598156441e-13
-382.05	1.7341669334889e-13
-381.225	9.536126915844e-14
-380.4	2.864972620129e-14
-379.575	1.3855055556249999e-14
-378.75	1.8035039589160002e-14
-377.925	2.0172691336359996e-14
-377.1	1.885711196944e-14
-376.275	2.058111590544e-14
-375.45	1.8305278208999998e-14
-374.625	1.263544605625e-14
-373.8	2.2407934371840003e-14
-372.975	7.265105688996002e-14
-372.15	1.2711592270224e-13
-371.325	9.338732612356001e-14
-370.5	2.892033557604e-14
-369.675	4.7300749022916006e-15
-368.85	1.5895108475688998e-15
-368.025	5.8800800476224e-15
-367.2	3.867255973156e-14
-366.375	1.3242772239844e-13
-365.55	2.00898479089e-13
-364.725	1.4558627842929e-13
-363.9	7.275907417321001e-14
-363.075	5.970775329289e-14
-362.25	8.687060653923999e-14
-361.425	1.1740600719936e-13
-360.6	1.4221783507684e-13
-359.775	1.6836291272025e-13
-358.95	1.6816626252864e-13
-358.125	1.5202731268624e-13
-357.3	2.0740200247881003e-13
-356.475	4.0719560291344e-13
-355.65	6.164724568377599e-13
-354.825	5.4718138803241e-13
-354.0	2.9681444932623995e-13
-353.175	1.3412089711504002e-13
-352.35	1.0030041016576e-13
-351.525	2.0234495968729002e-13
-350.7	6.19698009681e-13
-349.875	1.473725588841e-12
-349.05	2.160770641936e-12
-348.225	1.966857587809e-12
-347.4	1.325254532809e-12
-346.575	9.4517731212529e-13
-345.75	9.5433536842081e-13
-344.925	1.295223810241e-12
-344.1	1.970952056836e-12
-343.275	2.7717055443360003e-12
-342.45	3.0441769890490002e-12
-341.625	2.5323566302439995e-12
-340.8	1.898757226116e-12
-339.975	1.641086540401e-12
-339.15	1.5984898905960002e-12
-338.325	1.4531506880890002e-12
-337.5	1.2117232130890001e-12
-336.675	1.002071071225e-12
-335.85	7.783698266572899e-13
-335.025	5.4072226837924e-13
-334.2	4.2356419928761e-13
-333.375	4.3125200052483994e-13
-332.55	3.6943579203128997e-13
-331.725	1.6082465987025e-13
-330.9	2.750924105281e-14
-330.075	5.3432766691984e-15
-329.25	7.771656649e-15
-328.425	6.710432570872901e-15
-327.6	2.37467137636e-15
-326.775	2.9236979137129002e-15
-325.95	1.6754506496640002e-14
-325.125	1.5619450101025002e-13
-324.3	1.1939386556250001e-12
-323.475	5.064831268324e-12
-322.65	1.20148890625e-11
-321.825	1.8284176e-11
-321.0	2.1879614329225e-11
-320.175	2.6635693916484e-11
-319.35	4.1006003309649e-11
-318.525	8.2050498097929e-11
-317.7	1.812666400609e-10
-316.875	3.6613100370250004e-10
-316.05	6.108687923775999e-10
-315.225	8.377910269443999e-10
-314.4	1.0132469387715998e-09
-313.575	1.21453644004e-09
-312.75	1.6118643128809e-09
-311.925	2.4604913391556e-09
-311.1	4.0923579299716e-09
-310.275	6.7377354473641e-09
-309.45	1.017643141089e-08
-308.625	1.3697425296e-08
-307.8	1.670928510736e-08
-306.975	1.937602752484e-08
-306.15	2.2553972328039997e-08
-305.325	2.7248732169609995e-08
-304.5	3.403331315344e-08
-303.675	4.249336977664e-08
-302.85	5.103388228624e-08
-302.025	5.774183120209e-08
-301.2	6.198974571076001e-08
-300.375	6.515736128836e-08
-299.55	6.976238540049001e-08
-298.725	7.804022170623999e-08
-297.9	9.082303306595998e-08
-297.075	1.0669388558409e-07
-296.25	1.2197507355049e-07
-295.425	1.3270188551928999e-07
-294.6	1.3777154874080999e-07
-293.775	1.4018569363043999e-07
-292.95	1.4519331059775997e-07
-292.125	1.5755501262400001e-07
-291.3	1.797505609e-07
-290.475	2.1081376370916003e-07
-289.65	2.4589558593796005e-07
-288.825	2.7828737337024995e-07
-288.0	3.04083867844e-07
-287.175	3.2579140658596005e-07
-286.35	3.5147100393001e-07
-285.525	3.9058987578960997e-07
-284.7	4.4945104300321e-07
-283.875	5.271827274022499e-07
-283.05	6.136582164595599e-07
-282.225	6.932056085460901e-07
-281.4	7.550344788998399e-07
-280.575	8.027525644531599e-07
-279.75	8.540341851160899e-07
-278.925	9.31221140004e-07
-278.1	1.0499732011240001e-06
-277.275	1.2101628054759998e-06
-276.45	1.3920436628009998e-06
-275.625	1.564162942225e-06
-274.8	1.704220589764e-06
-273.975	1.8183551592959998e-06
-273.15	1.941401928964e-06
-272.325	2.118486072004e-06
-271.5	2.381981696689e-06
-270.675	2.733215723536e-06
-269.85	3.1344932025e-06
-269.025	3.521537483776e-06
-268.2	3.8391660656409994e-06
-267.375	4.077875390625e-06
-266.55	4.279399706240999e-06
-265.725	4.506479385409001e-06
-264.9	4.802019205200999e-06
-264.075	5.163206408361e-06
-263.25	5.541989264449e-06
-262.425	5.8727706244e-06
-261.6	6.1145420176e-06
-260.775	6.279038651601001e-06
-259.95	6.421956768963999e-06
-259.125	6.6035636676e-06
-258.3	6.846490896399999e-06
-257.475	7.115758981444001e-06
-256.65	7.333442729089e-06
-255.825	7.4251781067239985e-06
-255.0	7.372848659401e-06
-254.175	7.234545263521e-06
-253.35000000000002	7.116015067396e-06
-252.52499999999998	7.117930523025001e-06
-251.7	7.2943368448089995e-06
-250.875	7.636114275904e-06
-250.05	8.077890518569e-06
-249.22500000000002	8.527363627225002e-06
-248.39999999999998	8.911574271076e-06
-247.575	9.217059193521e-06
-246.75	9.496289376024999e-06
-245.925	9.837205690624e-06
-245.1	1.0319288893225e-05
-244.275	1.0979693127843999e-05
-243.45	1.1798757844624e-05
-242.625	1.2707178772369001e-05
-241.8	1.3615007781904e-05
-240.975	1.4452839252721e-05
-240.15	1.5202497325444001e-05
-239.325	1.5898433696655997e-05
-238.5	1.6601069462481e-05
-237.675	1.7359680585025e-05
-236.85	1.8182727902641e-05
-236.025	1.9026712489443997e-05
-235.2	1.9807795854024998e-05
-234.375	2.0432009151684e-05
-233.55	2.0830433737369e-05
-232.725	2.0981456624704e-05
-231.9	2.0909521272249e-05
-231.075	2.0663188479684e-05
-230.25	2.0286592516096004e-05
-229.425	1.9800266163001002e-05
-228.6	1.91989443556e-05
-227.775	1.8462842579281e-05
-226.95	1.7573492805624998e-05
-226.125	1.6527168191044e-05
-225.3	1.5342458133025e-05
-224.475	1.4059537656025001e-05
-223.65	1.27310521636e-05
-222.825	1.1408647873560999e-05
-222.0	1.0131444438048999e-05
-221.175	8.921260975104e-06
-220.35	7.785857799224998e-06
-219.525	6.7283690881e-06
-218.7	5.7573651014009994e-06
-217.875	4.8907366730009995e-06
-217.05	4.150583140803999e-06
-216.225	3.553126980676e-06
-215.4	3.1010505604000004e-06
-214.575	2.782944622656e-06
-213.75	2.579907351681e-06
-212.925	2.476238990449e-06
-212.1	2.470228316416e-06
-211.275	2.581179626025e-06
-210.45	2.850735081744e-06
-209.625	3.3387475461759997e-06
-208.8	4.1127028804e-06
-207.975	5.2282651716e-06
-207.15	6.704914678225e-06
-206.325	8.514309649041e-06
-205.5	1.0600969463569e-05
-204.675	1.2930791675481e-05
-203.85	1.5533246618176e-05
-203.025	1.8501396755624998e-05
-202.2	2.1942160588516004e-05
-201.375	2.5898317943521e-05
-200.55	3.0281314099715994e-05
-199.725	3.4859447747721e-05
-198.9	3.9329216232601e-05
-198.075	4.3443640610041e-05
-197.25	4.7116294385161e-05
-196.425	5.0422695599236e-05
-195.6	5.3492752887875994e-05
-194.775	5.6365814552088994e-05
-193.95	5.8905763150081e-05
-193.125	6.0839859600081e-05
-192.3	6.1910255046249e-05
-191.475	6.2045159765625e-05
-190.65	6.143026236051599e-05
-189.825	6.0426384980481e-05
-189.0	5.9387290879225e-05
-188.175	5.8488722475263995e-05
-187.35	5.7658402315969e-05
-186.525	5.6638418222499996e-05
-185.7	5.5150020805635994e-05
-184.875	5.3072565448464e-05
-184.05	5.0527914673401005e-05
-183.225	4.7818801632996e-05
-182.4	4.5271676066928996e-05
-181.575	4.3088393430625004e-05
-180.75	4.1283387796224993e-05
-179.925	3.9721859190784e-05
-179.1	3.8229934177296e-05
-178.275	3.6721406312761e-05
-177.45	3.5273989734480996e-05
-176.625	3.4114909595209e-05
-175.8	3.3535148230116004e-05
-174.975	3.3792991954276e-05
-174.15	3.505448718648901e-05
-173.325	3.7381436209296e-05
-172.5	4.0761533794576e-05
-171.675	4.5177890102500005e-05
-170.85	5.070639078896399e-05
-170.025	5.7604714909729e-05
-169.2	6.6344706591076e-05
-168.375	7.756087112822501e-05
-167.55	9.191772104112899e-05
-166.725	0.00010992432087039998
-165.9	0.0001317587171044
-165.075	0.0001572087161241
-164.25	0.0001858199732964
-163.425	0.00021721748689
-162.6	0.0002513991000249
-161.775	0.0002887596699849
-160.95	0.0003297583605624999
-160.125	0.00037437799632250004
-159.3	0.00042168868920360004
-158.475	0.0004698606811129
-157.65	0.0005167638283536
-156.825	0.00056089396224
-156.0	0.00060203001769
-155.175	0.0006411332907721
-154.35	0.0006794942237521001
-153.525	0.0007176312330496
-152.7	0.00075461188804
-151.875	0.0007882561608100001
-151.05	0.0008161894751409
-150.225	0.0008371630464129
-149.4	0.0008517443793156001
-148.575	0.0008618404946944
-147.75	0.0008692997695321
-146.925	0.0008744428581604
-146.1	0.0008754154222564
-145.275	0.0008688339864801
-144.45	0.0008515015802500001
-143.625	0.0008222527575025001
-142.8	0.0007827270771076
-141.975	0.0007365329199396
-141.15	0.0006873898163344001
-140.325	0.0006374721082041
-139.5	0.0005868816334096
-138.675	0.0005343869045761001
-137.85	0.0004788547475625
-137.025	0.00042048537294760006
-136.2	0.0003610866451984
-135.375	0.00030329685377640005
-134.55	0.00024941095256250006
-133.725	0.0002006497747081
-132.9	0.0001572342952761
-132.075	0.0001190003902129
-131.25	8.599563226468899e-05
-130.425	5.8619787198735995e-05
-129.6	3.727540851888101e-05
-128.775	2.1889821966336e-05
-127.94999999999999	1.1734940896899999e-05
-127.125	5.644050269840999e-06
-126.30000000000001	2.380305894976e-06
-125.475	8.855854540802499e-07
-124.65	3.6019022512225e-07
-123.82499999999999	3.24005716225e-07
-123.0	8.1912364797025e-07
-122.17500000000001	2.7307694700159998e-06
-121.35	8.010349025536001e-06
-120.525	1.9649591721796003e-05
-119.69999999999999	4.1561062623369e-05
-118.875	7.866391485582399e-05
-118.05	0.0001371899180961
-117.225	0.0002247807534361
-116.4	0.0003498437308921
-115.575	0.0005201113554024999
-114.75	0.00074120607001
-113.925	0.0010164281293609
-113.1	0.0013482357579889
-112.275	0.00174033311929
-111.45	0.0021983391936025005
-110.625	0.0027278141231104
-109.8	0.0033304660298361
-108.975	0.0040011760485225
-108.15	0.004728627975600399
-107.325	0.0055001253536089
-106.5	0.006307669826305601
-105.675	0.0071505694858816
-104.85	0.0080317139292289
-104.025	0.0089490862121521
-103.2	0.0098878880013796
-102.375	0.010819203437159999
-101.55	0.01170754296196
-100.725	0.012523892864040001
-99.9	0.01325549255625
-99.075	0.01390555091524
-98.25	0.014482196964
-97.425	0.01498393879921
-96.6	0.015391553531289999
-95.775	0.015672511062009998
-94.95	0.01579614107929
-94.125	0.01575052610121
-93.3	0.01554964108324
-92.475	0.01522595584225
-91.65	0.01481320239025
-90.825	0.014330555926090002
-90.0	0.01377827568481
-89.175	0.01314597540481
-88.35	0.01242805795344
-87.525	0.01163602319616
-86.7	0.010799345616009998
-85.875	0.0099550526205001
-85.05	0.0091332751171489
-84.225	0.0083478775235584
-83.4	0.0075970538667664
-82.575	0.006871985558553601
-81.75	0.006167724235219599
-80.925	0.005489732638852899
-80.1	0.0048526479549025
-79.275	0.00427293620329	5.27072
-78.45	0.0037608402539761002	5.273044
-77.625	0.00331642381456	5.2792
-76.8	0.0029311114472676	5.289447
-75.975	0.0025929044491248996	5.303682
-75.15	0.0022922617091049	5.321738
-74.325	0.0020258190828100005	5.343755
-73.5	0.0017964051513604002	5.37034
-72.675	0.00160991932644	5.402374
-71.85	0.0014713914000383998	5.440496
-71.025	0.0013824386589455998	5.484526
-70.2	0.0013408317857169002	5.533236
-69.375	0.0013417429806360998	5.58466
-68.55	0.0013800808923135999	5.636757
-67.725	0.0014534165016900002	5.687958
-66.9	0.0015645758742784	5.737297
-66.075	0.0017225986176399998	5.784167
-65.25	0.0019412227976760997	5.827982
-64.425	0.0022351175656209	5.868037
-63.599999999999994	0.0026150756115961	5.903615
-62.775000000000006	0.0030843628119616	5.934236
-61.95	0.0036390489197209003	5.959823
-61.125	0.004273693194780101	5.980708
-60.3	0.0049896606445009005	5.997501
-59.474999999999994	0.005799774414062499	6.010902
-58.650000000000006	0.006724109880448899	6.02154
-57.825	0.0077772397525956004	6.029865
-57.0	0.0089533720875076	6.036141
-56.175	0.01021916788201	6.040496
-55.349999999999994	0.011522090281000002	6.043031
-54.525	0.012812881636	6.04391
-53.7	0.014068593043209999	6.043402
-52.875	0.01529832554496	6.041868
-52.05	0.016525025370089996	6.039673
-51.225	0.017753004192160003	6.037091
-50.4	0.01894223710864	6.034237
-49.575	0.020007480124840004	6.031089
-48.75	0.020848414344040004	6.027585
-47.925	0.021395878292889997	6.023753
-47.1	0.021643323418889998	6.019792
-46.275	0.02163993986704	6.016067
-45.45	0.021448656952959996	6.012991
-44.625	0.021097853001	6.010865
-43.8	0.020558483953289998	6.009761
-42.975	0.019762145968410003	6.009526
-42.15	0.01865087325124	6.009935
-41.325	0.01722745501156	6.010886
-40.5	0.015571171440250001	6.012559
-39.675	0.01380620300004	6.015423
-38.85	0.01204692832225	6.020096
-38.025	0.01035772317441	6.027109
-37.2	0.008750103893160102	6.036725
-36.375	0.0072114947170704	6.048961
-35.55	0.005742629618419599	6.063852
-34.725	0.0043779329394025	6.081879
-33.9	0.0031752931980676	6.10439
-33.075	0.0021853268863504	6.13393
-32.25	0.00142596109161	6.174464
-31.424999999999997	0.0008797428874116	6.231724
-30.6	0.0005092175862225	6.314201
-29.775	0.0002740988181649	6.435686
-28.950000000000003	0.0001393129335481	6.619523
-28.125	7.500623485699601e-05	6.897664
-27.299999999999997	5.8262673734000995e-05	7.273711
-26.475	8.546327628322498e-05	7.656309
-25.65	0.00019322584632489997	7.939585
-24.825000000000003	0.0004768964969616	8.115966
-24.0	0.0011010371603343999	8.221665
-23.174999999999997	0.0023067492996769003	8.287054
-22.35	0.0044184669594025	8.330446
-21.525	0.0078407642426481	8.361463
-20.7	0.01303111288521	8.384294
-19.875	0.020449200200490004	8.400231
-19.05	0.03051341682481	8.409649
-18.225	0.04360930064656	8.413303
-17.4	0.060156882360999996	8.412837
-16.575	0.08067429063684001	8.410506
-15.75	0.10574925151921001	8.408367
-14.925	0.13589073104896002	8.407436
-14.100000000000001	0.17131991524561	8.407293
-13.274999999999999	0.21182693281156	8.4064
-12.45	0.25683326608384	8.402995
-11.625	0.30569387623681	8.396115
-10.8	0.35803516828816	8.386283
-9.975000000000001	0.41376361542916007	8.37547
-9.149999999999999	0.47260482639876006	8.366312
-8.325	0.5334989141820099	8.360873
-7.5	0.59438178867456	8.35957
-6.675000000000001	0.6526053040320101	8.360784
-5.85	0.7058533667406399	8.36137
-5.025	0.7532337464121599	8.357872
-4.199999999999999	0.79602779917521	8.347965
-3.375	0.8373245549593601	8.331569
-2.5500000000000007	0.8800595656020099	8.311086
-1.7249999999999996	0.9241722883854401	8.290538
-0.9000000000000004	0.96476320039696	8.273931
-0.07499999999999929	0.99301922551225	8.263669
0.75	1.0	8.25977
1.5750000000000002	0.9812108966088099	8.260098
2.4000000000000004	0.939129613569	8.261315
3.2249999999999996	0.8822570626531601	8.260156
4.05	0.82148953723236	8.254615
4.875	0.76589399862369	8.24465
5.7	0.71981055747225	8.232055
6.525	0.68215243599504	8.21949
7.35	0.64775229469636	8.209156
8.175	0.6100667519832901	8.201873
9.0	0.5642351861048099	8.196993
9.825	0.509214969649	8.19302
10.65	0.44793839552400005	8.188491
11.475	0.38551730672016005	8.182694
12.3	0.32675308277824	8.17594
13.125	0.274457588769	8.169292
13.95	0.22920903106084	8.163885
14.775	0.19013149205649	8.160195
15.6	0.15593463708736	8.157703
16.425	0.12566911560256	8.155121
17.25	0.09899361005624999	8.151033
18.075	0.07600525179025	8.144556
18.9	0.056865270067359995	8.135683
19.725	0.04150249030656	8.125094
20.55	0.02954902554289	8.113475
21.375	0.020460298560250004	8.100636
22.2	0.013677957427839999	8.084853
23.025	0.0087307831825956	8.062773
23.85	0.0052506327515625005	8.02985
24.675	0.0029350259737744005	7.980946
25.5	0.0015064086037504002	7.91058
26.325	0.0007025303979841	7.812179
27.15	0.0002955559242276	7.675506
27.975	0.0001131179017761	7.481384
28.8	4.2575638050000995e-05	7.196269
29.625	2.0734562604483998e-05	6.791006
30.45	1.9725989546025e-05	6.325593
31.275	3.4943550448249e-05	5.938792
32.1	7.50744267025e-05	5.671397
32.925	0.0001534323187684	5.48656
33.75	0.0002815892075844	5.349262
34.575	0.00046632243025	5.240316
35.4	0.0007085456069904	5.150958
36.225	0.0010018079568225	5.077374
37.05	0.0013302213728400003	5.017158
37.875	0.0016683148419001002	4.96749
38.7	0.00198469359001	4.924725
39.525	0.0022484230996516	4.884904
40.35	0.0024351273959400998	4.844611
41.175	0.0025302338600449	4.801631
42.0	0.0025287984608655997	4.755036
42.825	0.0024337665955683997	4.704629
43.65	0.0022554140774399996	4.649961
44.475	0.0020124949655056	4.58937
45.3	0.0017325423913924	4.519466
46.125	0.0014486062275136	4.435324
46.95	0.0011927898635041	4.331439
47.775	0.0009899625298688999	4.20338
48.6	0.0008553238366464001	4.049913
49.425	0.0007974106231716	3.874912
50.25	0.0008252606380224999	3.687788
51.075	0.0009568746168921001	3.501326
51.9	0.0012261370637375998	3.327693
52.725	0.0016857084524643999	3.175031
53.55	0.0024032378612089005	3.046387
54.375	0.0034494090609888998	2.940701
55.2	0.0048805523349025005	2.854584
56.025	0.006723898320384399	2.783968
56.85	0.0089743166584369	2.725215
57.675	0.011604029283999999	2.675664
58.5	0.014576191677610002	2.633669
59.325	0.017849227201	2.598315
60.15	0.021366487459839996	2.568984
60.975	0.02503758734929	2.545002
61.8	0.02872587706641	2.525516
62.625	0.03225429218704	2.509595
63.45	0.03543109759225	2.496457
64.275	0.038084303103999996	2.48567
65.1	0.04008552566769	2.477185
65.925	0.041352889986810006	2.471201
66.75	0.041836120705439996	2.467916
67.575	0.04150086054976	2.467305
68.4	0.04032678471409	2.469033
69.225	0.03832362200164	2.47255
70.05	0.03555468504024999	2.477296
70.875	0.03215092852624	2.482904
71.7	0.028301736653439998	2.48928
72.525	0.024224743449	2.496511
73.35	0.02013010465636	2.504631
74.175	0.01619582026384	2.513351
75.0	0.01256114185225	2.521867
75.825	0.0093318575303716	2.528826
76.65	0.006585595166822401	2.532407
77.475	0.004369380539664099	2.530408
78.3	0.0026909845000900002	2.520151
79.125	0.0015132916911025	2.497955
79.95	0.0007595828138809	2.45781
80.775	0.00032949183664810004
81.6	0.00011865374540889999
82.425	3.5279192657641e-05
83.25	1.1573855749369001e-05
84.075	1.1139006375225e-05
84.9	3.2839123074849e-05
85.725	0.00010977171984000002
86.55	0.0003024941863696
87.375	0.0006884489116561
88.2	0.0013509726611364002
89.025	0.0023692439430143997
89.85	0.0038072787199225
90.675	0.005699789459302499
91.5	0.0080368696889881
92.325	0.01075520407329
93.15	0.01374467830129
93.975	0.016871671881000003
94.8	0.020008300530490002
95.625	0.023050709165160003
96.45	0.025917071748839997
97.275	0.028531702916889997
98.1	0.030812079835689996
98.925	0.03267479218689
99.75	0.03406113860356
100.575	0.03496731702025
101.4	0.03545560957156
102.225	0.03563634042081
103.05	0.03562818576849001
103.875	0.03552011163684
104.7	0.03535445357284
105.525	0.035136865172890004
106.35	0.03486252856801
107.175	0.03454033401009
108.0	0.03419877202681001
108.825	0.03387134733889
109.65	0.03357293973264
110.475	0.03328373330689
111.3	0.03295179759169
112.125	0.032512777969
112.95	0.031915143633610005
113.775	0.03113633173401
114.6	0.03018120951076
115.425	0.029067419768889997
116.25	0.02780926447321
117.075	0.02641158026896
117.9	0.024875472224159995
118.725	0.023209638878410006
119.55	0.02143746935716
120.375	0.019595464262439997
121.2	0.017724821717159996
122.025	0.015863125411210002
122.85	0.01404123091849
123.675	0.012285594272160002
124.5	0.01062161094544
125.325	0.0090739627290225
126.15	0.007663288366844099
126.975	0.0064020097577536
127.8	0.005292859324161601
128.625	0.004331036388572101
129.45	0.0035082094844196
130.275	0.0028154665373409
131.1	0.0022436696354121003
131.925	0.0017819736723649004
132.75	0.0014165874282563997
133.575	0.0011311881062595998
134.4	0.0009088711533000999
135.225	0.0007344403523136
136.05	0.0005958978974404
136.875	0.0004846302850624
137.7	0.0003945868389241
138.525	0.00032116797574559996
139.35	0.00026050573323609994
140.175	0.0002093476203225
141.0	0.0001653081061284
141.825	0.0001270708344049
142.65	9.424693378339599e-05
143.475	6.6909471592041e-05
144.3	4.5087961569049e-05
145.125	2.8501002308688997e-05
145.95	1.6573610944900002e-05
146.775	8.578390774321e-06
147.6	3.734792018721e-06
148.425	1.231773681609e-06
149.25	2.4389592170724e-07
150.075	1.3588984555239998e-08
150.9	2.544130271089e-12
151.725	2.544076040256e-08
152.55	3.4441897913284e-07
153.375	1.6055145339210003e-06
154.2	4.712255417529e-06
155.025	1.0602818902809002e-05
155.85	1.9994374851049003e-05
156.675	3.3166461095089005e-05
157.5	4.9836229632484e-05
158.325	6.911797349328401e-05
159.15	8.953076868489998e-05
159.975	0.00010906188829289999
160.8	0.0001253649712225
161.625	0.00013617956416000002
162.45	0.0001399155413881
163.275	0.0001361347565824
164.1	0.0001256217297721
164.925	0.00011000338806249999
165.75	9.1199405826244e-05
166.575	7.105166551622501e-05
167.4	5.1250464877249e-05
168.225	3.3396239986704e-05
169.05	1.8922473900009003e-05
169.875	8.762304494161002e-06
170.7	2.954761599364e-06
171.525	5.5272563440704e-07
172.35	2.0842003929759998e-08
173.175	3.9591329190489997e-10
174.0	2.0809453580644e-07
174.825	2.3328499526889998e-06
175.65	1.0814087556484e-05
176.475	3.3167635948225005e-05
177.3	7.929850851084099e-05
178.125	0.0001594888626321
178.95	0.0002816351883601
179.775	0.0004491067977796001
180.6	0.0006602828742408999
181.425	0.0009094464584209
182.25	0.0011876673525025002
183.075	0.0014826642889444
183.9	0.0017780837193289002
184.725	0.00205380269721
185.55	0.0022885737481215997
186.375	0.0024645644655844003
187.2	0.0025714381774225
188.025	0.0026075433300921003
188.85	0.0025777645054561003
189.675	0.0024899121969604
190.5	0.0023521374813456003
191.325	0.0021725834565604002
192.15	0.0019605536818596
192.975	0.0017274040002025002
193.8	0.00148586349961
194.625	0.0012480145925625
195.45	0.0010233229919364
196.275	0.0008179577120016001
197.1	0.0006355072939328999
197.925	0.00047817574787290006
198.75	0.00034740822043210004
199.575	0.0002436106004809
200.4	0.0001655077104004
201.225	0.00010995514740250002
202.05	7.254169081388102e-05
202.875	4.8612576841984e-05
203.7	3.4129022420025e-05
204.525	2.6073012918276e-05
205.35	2.2461267806224e-05
206.175	2.2153966239999998e-05
207.0	2.4569895980809e-05
207.825	2.9355244130303998e-05
208.65	3.60973857721e-05
209.475	4.4208961636324004e-05
210.3	5.299445431344101e-05
211.125	6.175137010561601e-05
211.95	6.976011347150399e-05
212.775	7.618955776756899e-05
213.6	8.0094230413444e-05
214.425	8.0641010641156e-05
215.25	7.7486594206609e-05
216.075	7.10239361049e-05
216.9	6.226510339897599e-05
217.725	5.2428518488516004e-05
218.55	4.2536836188729e-05
219.375	3.3264898310329e-05
220.2	2.5023775650128996e-05
221.025	1.8097766697609e-05
221.85	1.2681411843409e-05
222.675	8.817526402624e-06
223.5	6.355546882441e-06
224.325	5.015812639200999e-06
225.15	4.516398533124001e-06
225.975	4.665401282116e-06
226.8	5.383509017121e-06
227.625	6.6844948227210006e-06
228.45	8.634870405225001e-06
229.275	1.1286865125649e-05
230.1	1.4588480943169e-05
230.925	1.8316799314969003e-05
231.75	2.21013754641e-05
232.575	2.5548799194724e-05
233.4	2.8382991449760998e-05
234.225	3.0492329384196004e-05
235.05	3.1861813969129e-05
235.875	3.2467272376036005e-05
236.7	3.222492289e-05
237.525	3.1032275118244e-05
238.35	2.8862574312100002e-05
239.175	2.5836350204809e-05
240.0	2.2214584165224996e-05
240.825	1.8325085969961e-05
241.65	1.4479691637961e-05
242.475	1.0927916947600001e-05
243.3	7.846794271369e-06
244.125	5.3414466786489995e-06
244.95	3.4412698643560003e-06
245.775	2.100366141696e-06
246.6	1.216889178129e-06
247.425	6.686802268036901e-07
248.25	3.4602817997055994e-07
249.075	1.6674621070848999e-07
249.9	7.480427391369e-08
250.725	3.2878755625e-08
251.55	1.6736674522090004e-08
252.375	1.256331623044e-08
253.2	1.4207757933689999e-08
254.025	1.8898083382089996e-08
254.85	2.4146642585610005e-08
255.675	2.7987750861160003e-08
256.5	3.0142897412409997e-08
257.325	3.151523214009001e-08
258.15	3.285007626681e-08
258.975	3.411035916201e-08
259.8	3.4751297889e-08
260.625	3.447346030209e-08
261.45	3.389211042361e-08
262.275	3.447290329344e-08
263.1	3.771499941225e-08
263.925	4.427817560644e-08
264.75	5.364986267536e-08
265.575	6.483058054224998e-08
266.4	7.790440170495998e-08
267.225	9.513436996996e-08
268.05	1.20641602225e-07
268.875	1.5894207456516e-07
269.7	2.1261191892196e-07
270.525	2.79839942001e-07
271.35	3.5447341490289e-07
272.175	4.3040855665809e-07
273.0	5.0716702292356e-07
273.825	5.911166370492099e-07
274.65	6.911526324648099e-07
275.475	8.121003397892101e-07
276.3	9.4930433400625e-07
277.125	1.087582008384e-06
277.95	1.2074207759289998e-06
278.775	1.2964873859559998e-06
279.6	1.357684048809e-06
280.425	1.4065367006249997e-06
281.25	1.460409408676e-06
282.075	1.527364769956e-06
282.9	1.599961890816e-06
283.725	1.656891563209e-06
284.55	1.674516228961e-06
285.375	1.64403684e-06
286.2	1.581293675025e-06
287.025	1.5199610396889998e-06
287.85	1.4942910977439999e-06
288.675	1.5244248249760003e-06
289.5	1.6097443250489998e-06
290.325	1.7298667795359997e-06
291.15	1.8548260863999999e-06
291.975	1.9637762171039997e-06
292.8	2.060223881104e-06
293.625	2.169779082289e-06
294.45	2.321457518689e-06
295.275	2.525791847076e-06
296.1	2.7611837457609995e-06
296.925	2.9759182572249997e-06
297.75	3.1100909670250002e-06
298.575	3.128313839616e-06
299.4	3.038031570025e-06
300.225	2.8769214302010005e-06
301.05	2.6824707306250003e-06
301.875	2.470863322404e-06
302.7	2.237761687225e-06
303.525	1.9745195909759997e-06
304.35	1.685499799824e-06
305.175	1.3935259475290001e-06
306.0	1.1295268352639998e-06
306.825	9.158204816220099e-07
307.65	7.572501284814399e-07
308.475	6.4449554690304e-07
309.3	5.6301791916304e-07
310.125	5.0043329405161e-07
310.95	4.4977692184681007e-07
311.775	4.0903622612835994e-07
312.6	3.7824172818495997e-07
313.425	3.5610913030143997e-07
314.25	3.3854825880099994e-07
315.075	3.2023375566400005e-07
315.9	2.9797100003583996e-07
316.725	2.7266913263528995e-07
317.55	2.4804493728921e-07
318.375	2.2761009722499997e-07
319.2	2.1254073125796002e-07
320.025	2.0130485863401001e-07
320.85	1.9068671499361003e-07
321.675	1.7773542993424e-07
322.5	1.6165755083556e-07
323.325	1.4416031954024998e-07
324.15	1.2794628533763999e-07
324.975	1.1484216212569001e-07
325.8	1.04962392441e-07
326.625	9.696877668360999e-08
327.45	8.893147051043999e-08
328.275	7.944105723841001e-08
329.1	6.844497207601002e-08
329.925	5.7142990116e-08
330.75	4.7031642676840006e-08
331.575	3.9026042010010005e-08
332.4	3.327829686756e-08
333.225	2.9464031470810004e-08
334.05	2.7076702499999998e-08
334.875	2.5561358592639997e-08
335.7	2.435790732804e-08
336.525	2.295906800625e-08
337.35	2.1032569681210004e-08
338.175	1.8560302190439998e-08
339.0	1.5853630285439997e-08
339.825	1.336514029929e-08
340.65	1.142643413025e-08
341.475	1.0109136153640001e-08
342.3	9.244947495422499e-09
343.125	8.5225965067681e-09
343.95	7.62860749561e-09
344.775	6.4197800596609e-09
345.6	5.015070150465599e-09
346.425	3.6887268633121e-09
347.25	2.6564911741456e-09
348.075	1.9655292698041e-09
348.9	1.5376334885289003e-09
349.725	1.2567592206400001e-09
350.55	1.0256986238408998e-09
351.375	7.935134061969e-10
352.2	5.604284471569e-10
353.025	3.553681184641e-10
353.85	2.022658528804e-10
354.675	1.0380553225000002e-10
355.5	4.7686883213761e-11
356.325	1.8923691918768996e-11
357.15	6.055472659369e-12
357.975	1.446691756225e-12
358.8	2.6349341851920997e-13
359.625	5.2742888827239993e-14
360.45	1.7864514427240002e-14
361.275	6.3961301851561e-15
362.1	1.6314272262648999e-15
362.925	5.009579527681e-16
363.75	9.1848589910289e-17
364.575	1.774871411049e-20
365.4	7.000961440489001e-16
366.225	7.9751722665924e-15
367.05	1.6734475299240003e-14
367.875	1.221261481449e-14
368.7	6.037521548220101e-15
369.525	7.3510423687684e-15
370.35	1.5028406172160004e-14
371.175	2.2657865940090003e-14
372.0	2.9478829636e-14
372.825	4.1892919941760005e-14
373.65	6.118192356004001e-14
374.475	9.702608239800999e-14
375.3	1.9358961613924e-13
376.125	4.0284713656575994e-13
376.95	6.6616970734084e-13
377.775	8.307157643832099e-13
378.6	8.878787834382401e-13
379.425	9.7002919188036e-13
380.25	1.1915992928159999e-12
381.075	1.6678870120889999e-12
381.9	2.5547419027360004e-12
382.725	3.808715237649e-12
383.55	4.851825614596e-12
384.375	5.005247292081e-12
385.2	4.3699728407039995e-12
386.025	3.6309035730490003e-12
386.85	3.3008785162239997e-12
387.675	3.589384117489e-12
388.5	4.495786586929e-12
389.325	5.534477387209001e-12
390.15	5.674857782416001e-12
390.975	4.453834588920999e-12
391.8	2.731404068416e-12
392.625	1.504221302089e-12
393.45	9.447989688592898e-13
394.275	8.1940260951396e-13
395.1	9.2949440178841e-13
395.925	1.0721028597760002e-12
396.75	9.967744053188098e-13
397.575	6.7958688614436e-13
398.4	3.7203497684088997e-13
399.225	2.1988277775555999e-13
400.05	1.8577418883409e-13
400.875	2.2425736878724e-13
401.7	3.3399360691524e-13
402.525	4.8563741375361e-13
403.35	5.3826653322225e-13
404.175	3.97597085809e-13
405.0	1.9654042490943999e-13
405.825	7.674756012224999e-14
406.65	3.504608643599999e-14
407.475	3.2070470173289996e-14
408.3	5.743955189025001e-14
409.125	1.0034823792841001e-13
409.95	1.0634134044004002e-13
410.775	5.859042938115999e-14
411.6	1.9443764592809998e-14
412.425	9.4567806261604e-15
413.25	1.1585960571610001e-14
414.075	1.457677119649e-14
414.9	1.496555862244e-14
415.725	1.443417224929e-14
416.55	1.185561657225e-14
417.375	9.717267206440002e-15
418.2	1.5797397931290002e-14
419.025	3.578218657924e-14
419.85	5.0436490812489995e-14
420.675	3.445649212516e-14
421.5	1.123576680121e-14
422.325	2.0958029064036e-15
423.15	5.535343158360999e-16
423.975	8.349337388483999e-16
424.8	2.5976646499441e-15
425.625	4.9657629831489e-15
426.45	5.317721633744101e-15
427.275	6.0331788161316e-15
428.1	9.7695353737216e-15
428.925	8.700318900249999e-15
429.75	1.0942473659481e-15
430.575	8.5217287405041e-17
