# Supplementary material for: Light-wave-controlled Haldane model in monolayer hexagonal boron nitride
Source: Nature. 2024 Apr 15;628(8009):752–7. doi: 10.1038/s41586-024-07244-z (PMC11041748; doi:10.1038/s41586-024-07244-z)
Supplement: Supplementary file 1 — This zipped file contains source data files for Supplementary Figs. 1–4 and Extended Data Figs 2–5, 7, 8, 11 and 10. [file 41586_2024_7244_MOESM1_ESM.zip › Data source/Extended data fig 7/Fig7c_2.csv]

Time (fs)	$2\omega$ (norm)	$\phi(t)$ $\omega$ (rad)
-408.0	0.0003930460886520999
-406.4	0.0003189292367881
-404.8	2.541266398225e-06
-403.2	1.1906295302500002e-05
-401.6	5.9883113142724006e-05
-400.0	4.0427800857796005e-05
-398.4	4.420550423328401e-09
-396.8	1.2394180768368998e-05
-395.2	7.217454187024001e-08
-393.6	6.5796205128196e-05
-392.0	8.0594087811241e-05
-390.4	3.1805512281e-06
-388.8	6.040205655937601e-07
-387.2	2.664422877636e-06
-385.6	2.4454221704641e-05
-384.0	5.442623041249e-06
-382.4	1.2747087409e-06
-380.8	9.409578128880401e-07
-379.2	7.1296120352209e-07
-377.6	3.2326308898129e-07
-376.0	6.596714517649e-08
-374.4	2.884589734464e-06
-372.8	6.4998227756249995e-06
-371.2	4.595766963076e-08
-369.6	7.197995336464001e-08
-368.0	2.2768576919449e-09
-366.4	5.8923630015609997e-08
-364.8	1.3833876849664002e-07
-363.2	2.1695168931839998e-08
-361.6	5.840545225284e-08
-360.0	1.331328284224e-08
-358.4	3.593670907204e-08
-356.8	6.663538192688999e-08
-355.2	4.185520659360001e-09
-353.6	5.634067157160999e-08
-352.0	3.8699770995395996e-07
-350.4	8.625178664985599e-07
-348.8	1.6191875831568998e-07
-347.2	2.7231312399769e-09
-345.6	1.7005685202025e-07
-344.0	1.571961780841e-06
-342.4	3.1515895665604e-07
-340.8	1.0148009132836002e-07
-339.2	6.348409356024999e-08
-337.6	7.145410148100002e-08
-336.0	4.8553725870810003e-08
-334.4	1.8210088259583997e-07
-332.8	7.576335876622498e-09
-331.2	1.5721097302439996e-08
-329.6	2.237788613776e-10
-328.0	8.317346408361002e-08
-326.4	1.8189107587160998e-07
-324.8	3.872087288644e-08
-323.2	8.408863238416e-08
-321.6	1.5167005626256e-07
-320.0	1.0028320022249999e-08
-318.4	4.264509974761e-08
-316.8	1.1110688892900002e-07
-315.2	4.539304385409599e-09
-313.6	1.5488144508003997e-09
-312.0	2.4652705339240002e-08
-310.4	4.690997188641e-08
-308.8	2.0676345765624997e-07
-307.2	2.531134630116e-08
-305.6	2.0897506864089998e-08
-304.0	4.819003114521599e-09
-302.4	5.323337959696e-08
-300.8	6.2830274168025e-07
-299.2	2.9552051030410003e-08
-297.6	2.1384261473343997e-07
-296.0	7.247545961550399e-07
-294.4	3.510702973969e-08
-292.8	1.1019837108996e-07
-291.2	1.9357360089999997e-07
-289.6	2.3113431215449e-07
-288.0	4.6346345074225007e-07
-286.4	8.666929921225e-08
-284.8	2.8429804209959997e-08
-283.2	1.5647317237561e-07
-281.6	2.8293888640000004e-09
-280.0	1.9063894553284003e-07
-278.4	2.6061637603599996e-07
-276.8	1.0950785316e-08
-275.2	6.564530633956e-08
-273.6	3.821020196049e-08
-272.0	2.2925441954704e-07
-270.4	2.2223568499343997e-07
-268.8	4.077746151648999e-08
-267.2	7.747131856688999e-08
-265.6	5.589318702276e-08
-264.0	2.9619010252225003e-07
-262.4	2.5917008265625004e-07
-260.8	6.269124607684e-08
-259.2	4.434220966081e-08
-257.6	7.141021608361e-08
-256.0	2.4073722624004e-09
-254.4	2.5759867874723997e-07
-252.8	4.523945265678399e-07
-251.2	2.55781039504e-07
-249.6	4.5982923907041e-07
-248.0	3.2844808019521005e-07
-246.4	1.7017481300625e-09
-244.8	1.0988469192996e-07
-243.2	1.0805867923983999e-07
-241.6	1.7449538150889998e-08
-240.0	1.2452895245956e-07
-238.4	2.7320734501776e-09
-236.8	5.394749475599999e-10
-235.2	6.859108620100001e-08
-233.6	2.3308116311104e-07
-232.0	1.1631537534015999e-07
-230.4	7.0206250092889e-07
-228.8	1.2446537041225e-07
-227.2	1.6304014579329e-09
-225.6	1.1260863429841e-07
-224.0	1.0443684525560998e-07
-222.4	8.552600817289e-08
-220.8	2.9361576444840004e-08
-219.2	1.46419491904e-09
-217.6	1.1214280605529001e-07
-216.0	1.691625390625e-08
-214.4	9.9925913727025e-13
-212.8	1.24394468416e-09
-211.2	6.189308060224e-08
-209.6	4.484433051904e-08
-208.0	6.156730588176001e-10
-206.4	8.632460991024999e-10
-204.8	2.894799390921e-10
-203.2	1.1894388969960002e-08
-201.6	1.3162253392324e-07
-200.0	3.7844421775524003e-07
-198.4	2.3223830830321e-07
-196.8	1.754175749209e-08
-195.2	4.400106155449e-08
-193.6	9.551975253128999e-08
-192.0	3.3041009993161003e-07
-190.4	1.9070532835209997e-08
-188.8	2.0015253293281e-07
-187.2	1.9759699988639998e-08
-185.6	2.5599840000250003e-08
-184.0	7.261801521529e-08
-182.4	1.7686112496196e-07
-180.8	8.134201827836099e-07
-179.2	4.1817238890624995e-07
-177.6	5.1021638872090004e-08
-176.0	5.147788418648101e-07
-174.4	9.780960773587598e-07
-172.8	5.5094605061760006e-08
-171.2	9.4720135310329e-09
-169.6	4.155571196238401e-09
-168.0	2.6890084369225003e-07
-166.4	1.1961533517025e-07
-164.8	9.197730266176001e-12
-163.2	1.1333281852035999e-07
-161.6	2.0710536079689004e-07
-160.0	1.0192497572409999e-08
-158.4	8.840661555624999e-08
-156.8	1.0548860905801001e-07
-155.2	1.3061516421184002e-07
-153.6	2.5194687563760995e-07
-152.0	1.5220094874436e-07
-150.4	1.0574131700521e-07
-148.8	5.8220140232249995e-08
-147.2	4.5256563148810006e-08
-145.6	2.3582765851681002e-07
-144.0	6.113604165411601e-07
-142.4	1.0126256018489998e-06
-140.8	1.161870565801e-06
-139.2	1.0593679135360003e-06
-137.6	1.2198385183689999e-06
-136.0	1.5487951840360002e-06
-134.4	1.6228441402809998e-06
-132.8	1.3000560400000003e-06
-131.2	7.63830552676e-07
-129.6	2.9419548192441e-07
-128.0	6.267417117361e-08
-126.4	7.540587396169001e-08
-124.8	3.8572011945768996e-07
-123.2	1.2903937620249997e-06
-121.6	2.498109852681e-06
-120.0	2.4316098470439995e-06
-118.4	4.9213213435369e-07
-116.8	6.896933762928401e-09
-115.2	4.6636562024999994e-08
-113.6	1.0901440803289001e-07
-112.0	1.416890270224e-08
-110.4	3.332789801649e-08
-108.8	3.999476017161e-08
-107.2	3.8266670232036e-09
-105.6	8.898521675521001e-08
-104.0	9.298023138756e-08
-102.4	9.273194316864002e-08
-100.8	1.493616402496e-06
-99.2	8.306707922496e-06
-97.6	1.0882325552569001e-05
-96.0	3.911989515625e-06
-94.4	2.9601649831689998e-06
-92.8	1.9378704515624997e-05
-91.2	5.6645583058276e-05
-89.6	6.860416291416901e-05
-88.0	8.9538811625025e-05
-86.4	0.00018443269636
-84.8	0.00032546793893290004
-83.2	0.0003110376667876
-81.6	0.00026292363060640003
-80.0	0.00036571016460249997	6.653289999999998
-78.4	0.00061093503241	6.7280799999999985
-76.8	0.0008004666879504001	6.787330000000001
-75.2	0.0008714262672049	6.7482700000000015
-73.6	0.0010636671254881003	6.651959999999999
-72.0	0.0013480675932816	6.58494
-70.4	0.0014415090351841	6.552669999999999
-68.8	0.0014620956997695997	6.539190000000001
-67.2	0.0016561212785209	6.55678
-65.6	0.0018368621654769	6.5818200000000004
-64.0	0.0017075134690849002	6.542079999999999
-62.4	0.0016087270679236002	6.412120000000002
-60.8	0.0018728693007556002	6.29157
-59.2	0.0020984122590648998	6.25
-57.6	0.0019802197401156004	6.221830000000001
-56.0	0.0020220445791224997	6.141780000000001
-54.4	0.0026321968684036	6.058060000000001
-52.8	0.0033456749840761	6.022590000000001
-51.2	0.0035705500766464	5.993569999999998
-49.6	0.003983423700496901	5.927119999999999
-48.0	0.005473136574422499	5.859660000000002
-46.4	0.0075771140534244006	5.834630000000001
-44.8	0.009017625706992402	5.829129999999999
-43.2	0.01021217365809	5.8026599999999995
-41.6	0.01248383870721	5.747440000000001
-40.0	0.015927979677209998	5.6821899999999985
-38.4	0.020175816130559996	5.623049999999999
-36.8	0.02615429638441	5.583079999999999
-35.2	0.03451729241688999	5.562940000000001
-33.6	0.044535095915560007	5.54129
-32.0	0.05883006591081	5.50431
-30.4	0.08496764436240999	5.471800000000002
-28.8	0.12309488046144001	5.463740000000001
-27.2	0.15579756294400002	5.464169999999999
-25.6	0.17471304857161	5.445409999999999
-24.0	0.20197078621456002	5.407119999999999
-22.4	0.25556624286735996	5.375820000000001
-20.8	0.31927325282329	5.3614999999999995
-19.2	0.36945451288729	5.34967
-17.6	0.42063565123449	5.331029999999998
-16.0	0.49385039447601004	5.31099
-14.4	0.5641551157267599	5.291869999999999
-12.8	0.5955417260822501	5.266459999999999
-11.2	0.6133876725664901	5.233239999999999
-9.6	0.66804941618041	5.203330000000001
-8.0	0.75946379537284	5.18563
-6.4	0.8409922573696901	5.176850000000002
-4.8	0.8864964417523601	5.169460000000001
-3.2	0.9167819296612901	5.15746
-1.6	0.9532208546980899	5.13739
0.0	0.9885728329	5.11299
1.6	1.0	5.0954799999999985
3.2	0.9740130602410001	5.0915
4.8	0.9243014968359999	5.093630000000001
6.4	0.87985563123844	5.08914
8.0	0.8504596642936899	5.0748999999999995
9.6	0.81254413459129	5.05641
11.2	0.7453916983044899	5.03716
12.8	0.66868938539649	5.0188500000000005
14.4	0.61095045934224	5.006599999999999
16.0	0.5666321108500899	5.003679999999999
17.6	0.51318898565841	5.0060600000000015
19.2	0.45095965914608993	5.009969999999999
20.8	0.39629480088025	5.018979999999999
22.4	0.34906118259599994	5.038910000000001
24.0	0.29770762275081	5.07235
25.6	0.24497609644036003	5.12115
27.2	0.20191775912676	5.183530000000001
28.8	0.16579327219984002	5.250399999999999
30.4	0.12788169363025	5.31983
32.0	0.09392992910401002	5.407319999999999
33.6	0.07391835376849	5.51998
35.2	0.06344826983235999	5.631710000000002
36.8	0.050285012746240004	5.7256399999999985
38.4	0.034127500537689995	5.8307
40.0	0.023613669822760003	5.979369999999999
41.6	0.019103939089000002	6.1429100000000005
43.2	0.014890442296959999	6.27496
44.8	0.0095675179514161	6.383040000000001
46.4	0.0060525630351684	6.493790000000001
48.0	0.004427844418202501	6.617979999999999
49.6	0.0031263407294161	6.774709999999999
51.2	0.0019764435209840996	6.979620000000001
52.8	0.0014534736878024997	7.151389999999999
54.4	0.0012312421316835998	7.197289999999999
56.0	0.0008689542526809	7.215710000000001
57.6	0.00045460892083359997	7.3690999999999995
59.2	0.0002982663707521	7.618400000000001
60.8	0.00026412782904010004	7.704000000000001
62.4	0.0001894108102756	7.64575
64.0	9.768284087236901e-05	7.676269999999999
65.6	5.5458806902489e-05	7.856490000000001
67.2	4.1525870619249e-05	7.9152200000000015
68.8	2.1823771814463995e-05	7.782399999999999
70.4	5.1284629813210005e-06	7.75365
72.0	9.898461070820098e-07	8.28145
73.6	1.3203917408889998e-06	8.797830000000001
75.2	6.1411186767841e-07	8.852160000000001
76.8	8.218668379683999e-08	8.7822
78.4	1.0816317259489001e-07	8.704619999999998
80.0	9.4975861749136e-07	8.560089999999999
81.6	2.128961137216e-06
83.2	6.3041424458769e-07
84.8	2.3931007112249997e-08
86.4	2.5581955180960003e-10
88.0	1.8493371353663998e-09
89.6	7.956630562500001e-08
91.2	8.458162357264e-08
92.8	1.998041617441e-12
94.4	6.040082844964e-08
96.0	1.4974903146564e-07
97.6	3.0821761510225e-07
99.2	1.2722126442481e-07
100.8	1.8707646820810002e-08
102.4	3.7516203481000006e-08
104.0	3.588539190336e-08
105.6	3.294969192025e-08
107.2	2.9847209827600004e-09
108.8	2.3577162119424e-07
110.4	6.386269789448999e-08
112.0	1.5259312504489e-09
113.6	9.745928691409001e-12
115.2	9.687693600036e-08
116.8	6.7965448621456e-07
118.4	2.7606186797281e-07
120.0	3.794345576464e-08
121.6	1.071835737025e-08
123.2	1.7396640381184e-07
124.8	1.4373515902564e-07
126.4	5.468021024400001e-10
128.0	4.8733425550489e-09
129.6	7.167474801796e-08
131.2	2.1853811137635998e-07
132.8	2.3402513249440004e-08
134.4	7.441600191384099e-09
136.0	1.3558553057440001e-08
137.6	6.087115315264001e-08
139.2	4.107253476496e-08
140.8	1.8853157326239998e-08
142.4	1.9986693539904002e-09
144.0	3.3936205579440995e-07
145.6	3.9030206677056003e-07
147.2	2.3988660343683996e-07
148.8	3.3888870374490006e-08
150.4	9.5953132851489e-09
152.0	1.1048922816064002e-09
153.6	5.9447314651239995e-08
155.2	1.5456998908521e-07
156.8	1.3263974616676e-07
158.4	7.5166403060736e-07
160.0	1.8214569229609e-07
161.6	6.939889490689e-08
163.2	2.3849685700996e-07
164.8	1.2861411410961e-07
166.4	2.2072932897856003e-09
168.0	2.0613416040000002e-07
169.6	4.976589970502501e-09
171.2	4.5421709430968996e-07
172.8	2.0715560559225e-07
174.4	8.5098392564641e-07
176.0	1.4949659857441e-07
177.6	5.3790458027290006e-08
179.2	4.2469346956200997e-07
180.8	5.2969706124841e-11
182.4	1.3073546821696001e-07
184.0	5.998066319024999e-08
185.6	7.906747867236001e-08
187.2	3.080295275929e-08
188.8	1.1954866371561002e-07
190.4	1.9685904134400003e-07
192.0	5.439725911684e-08
193.6	3.046340872129e-08
195.2	6.621579537049e-08
196.8	1.631528499969e-08
198.4	4.9597517025e-10
200.0	1.232963731321e-10
201.6	1.7738324136089995e-08
203.2	3.023428917600999e-08
204.8	5.028369921e-09
206.4	1.495303426276e-08
208.0	1.1611826357769002e-07
209.6	4.5048742490896e-07
211.2	2.1283404199235998e-07
212.8	9.392238984975999e-08
214.4	5.340331237104901e-09
216.0	1.046048245225e-08
217.6	1.0966893256899999e-07
219.2	2.433384724761e-08
220.8	2.6335642262759996e-08
222.4	2.6212536353123995e-07
224.0	1.8467990553600002e-07
225.6	3.1445536647424003e-11
227.2	1.2659100709369002e-07
228.8	3.0798448633224995e-07
230.4	1.3565159314281003e-07
232.0	6.98442961441e-07
233.6	2.0651207809600002e-07
235.2	5.4015012367689996e-08
236.8	1.1339086430736e-07
238.4	2.5065532889401e-09
240.0	3.2716352272041e-07
241.6	6.378689768890001e-09
243.2	6.1895337634881e-07
244.8	1.375204181481e-06
246.4	4.5216856025104e-09
248.0	8.4316139193924e-07
249.6	2.1281337448899998e-07
251.2	3.075197133376e-08
252.8	3.0692907453924006e-07
254.4	1.7651221592409997e-08
256.0	2.4473348448160002e-08
257.6	2.8143003780004e-09
259.2	2.8487134227556e-07
260.8	5.1484485222361e-07
262.4	1.0550575867225002e-07
264.0	9.196650629604e-08
265.6	3.5326464170448993e-07
267.2	4.2265419406595995e-07
268.8	2.2142059636224997e-07
270.4	2.942422384809999e-07
272.0	5.941761139152399e-07
273.6	9.248234470280998e-08
275.2	2.739561246244e-08
276.8	5.316853888897599e-07
278.4	1.0098203106289e-07
280.0	2.0216192122563998e-07
281.6	5.4274707576769e-07
283.2	2.5083990425663993e-07
284.8	4.3792133196490003e-08
286.4	3.572791773489e-08
288.0	3.2063475901444004e-07
289.6	9.2334591409921e-07
291.2	4.3416225631801005e-07
292.8	1.2321300449241e-07
294.4	1.0704393867048999e-07
296.0	2.6412100324000003e-08
297.6	1.0469249726884e-09
299.2	2.1216884980041e-07
300.8	7.408461978801e-08
302.4	1.1400239027776e-07
304.0	3.6975763792900006e-07
305.6	4.3459249923769e-07
307.2	1.3647771215521003e-07
308.8	1.3639393854025e-11
310.4	2.1646795512250003e-08
312.0	3.797953959556e-08
313.6	1.87348734244e-07
315.2	8.8082786169049e-09
316.8	2.2138434342010002e-08
318.4	2.59096270225e-07
320.0	3.1676252523556006e-07
321.6	4.1999809487075995e-07
323.2	1.2806857496889e-07
324.8	2.8967097287880996e-09
326.4	2.7845530152039998e-08
328.0	1.0056840542440002e-10
329.6	8.0649184144e-08
331.2	3.4954759185025e-07
332.8	5.785718243903999e-08
334.4	5.732758685124e-08
336.0	3.5267753859555995e-07
337.6	2.5642242609489e-07
339.2	3.2791256113225e-07
340.8	6.175122865802499e-07
342.4	8.738712317966399e-07
344.0	2.7488346442489e-07
345.6	1.7968883616784e-09
347.2	3.0654238537128998e-09
348.8	3.4708523263236e-09
350.4	1.7836347356100002e-07
352.0	6.239939052169e-08
353.6	3.1946200224999993e-08
355.2	4.6882052620209e-07
356.8	1.4259392921289997e-06
358.4	6.079518945412901e-07
360.0	1.4530040325241003e-09
361.6	2.6679518309284003e-07
363.2	6.046990837968999e-08
364.8	2.0095226872900002e-07
366.4	3.022469175625e-06
368.0	6.284227554534401e-07
369.6	2.3161908033124e-07
371.2	1.7078754696025e-07
372.8	1.177220660004e-06
374.4	3.620069411904e-06
376.0	1.0850451390250001e-06
377.6	2.090201737009e-06
379.2	1.3869874195984e-05
380.8	1.359285501456e-06
382.4	2.422477457761e-06
384.0	7.883759993491599e-07
385.6	5.297910354961e-08
387.2	2.0042579887236e-09
388.8	1.086864630784e-06
390.4	2.0364431616000003e-06
392.0	2.482045853401e-06
393.6	8.059285076543999e-06
395.2	6.156844727401001e-06
396.8	2.0849314871025e-05
398.4	0.000110061081
400.0	7.4419469795584e-05
401.6	6.075776900452901e-07
403.2	2.6807293235775996e-05
404.8	0.00010989664358560001
406.4	3.3257181745215994e-05
408.0	6.577193780009999e-05
