# Supplementary material for: Light-wave-controlled Haldane model in monolayer hexagonal boron nitride
Source: Nature. 2024 Apr 15;628(8009):752–7. doi: 10.1038/s41586-024-07244-z (PMC11041748; doi:10.1038/s41586-024-07244-z)
Supplement: Supplementary file 1 — This zipped file contains source data files for Supplementary Figs. 1–4 and Extended Data Figs 2–5, 7, 8, 11 and 10. [file 41586_2024_7244_MOESM1_ESM.zip › Data source/Extended data fig 8/Fig8.csv]

time (min)	$\Delta_{cw}$ (nm)	$\Delta_{piezo}$ (nm)	$\Delta_{drift} (nm)
0.0	1007.200501777085	938.0	69.20050177708504
0.0025006747638326586	1007.200501777085	958.0	49.20050177708504
0.005001349527665317	1085.4418739054638	958.0	127.44187390546381
0.007502024291497976	1099.102941227917	980.0	119.10294122791697
0.010002699055330634	1099.0496334127502	978.0	121.04963341275015
0.012503373819163293	1099.0496334127502	978.0	121.04963341275015
0.015004048582995953	1113.1436521372202	1000.0	113.14365213722022
0.017504723346828614	1113.1436521372202	1018.0	95.14365213722022
0.02000539811066127	1130.6178175929322	1018.0	112.61781759293217
0.022506072874493927	1134.8671644325168	1020.0	114.8671644325168
0.025006747638326585	1133.6556206745563	1018.0	115.6556206745563
0.027507422402159247	1138.7204896976966	1038.0	100.72048969769662
0.030008097165991905	1138.7204896976966	1038.0	100.72048969769662
0.03250877192982456	1136.390499656272	1060.0	76.39049965627191
0.03500944669365723	1136.9853566363272	1058.0	78.9853566363272
0.03751012145748988	1139.4060921516855	1058.0	81.40609215168547
0.04001079622132254	1147.4960237727478	1078.0	69.49602377274778
0.042511470985155196	1152.6017101859838	1080.0	72.60171018598385
0.045012145748987854	1175.8234953509136	1098.0	77.82349535091362
0.04751282051282051	1178.6771368445527	1098.0	80.6771368445527
0.05001349527665317	1205.2539417639555	1118.0	87.25394176395548
0.052514170040485836	1205.2539417639555	1120.0	85.25394176395548
0.055014844804318494	1205.2562206229363	1140.0	65.25622062293633
0.057515519568151145	1205.2562206229363	1138.0	67.25622062293633
0.06001619433198381	1205.2292039230067	1162.0	43.22920392300671
0.06251686909581647	1230.6387002172487	1160.0	70.6387002172487
0.06501754385964913	1230.7350047300629	1180.0	50.73500473006288
0.06751821862348178	1240.3290059220924	1178.0	62.32900592209239
0.07001889338731446	1252.5282836356214	1198.0	54.52828363562139
0.0725195681511471	1255.9763636465486	1216.0	39.976363646548634
0.07502024291497976	1299.7178055696636	1218.0	81.7178055696636
0.07752091767881243	1317.768391666499	1238.0	79.76839166649893
0.08002159244264508	1335.4362267931574	1240.0	95.4362267931574
0.08252226720647775	1369.8043833720646	1258.0	111.80438337206465
0.08502294197031039	1369.8043833720646	1258.0	111.80438337206465
0.08752361673414305	1374.5410425636999	1276.0	98.54104256369988
0.09002429149797571	1392.501782687409	1278.0	114.5017826874091
0.09252496626180838	1388.9982709487285	1300.0	88.99827094872853
0.09502564102564102	1394.0781075692369	1298.0	96.07810756923686
0.0975263157894737	1442.3783971423397	1320.0	122.37839714233974
0.10002699055330634	1440.7822234755827	1318.0	122.78222347558267
0.10252766531713901	1440.7822234755827	1318.0	122.78222347558267
0.10502834008097167	1458.5686719126622	1342.0	116.56867191266224
0.10752901484480432	1458.5686719126622	1340.0	118.56867191266224
0.11002968960863699	1458.1833670858523	1360.0	98.1833670858523
0.11253036437246963	1458.1833670858523	1360.0	98.1833670858523
0.11503103913630229	1471.5641419143183	1360.0	111.56414191431827
0.11753171390013495	1471.387596388547	1378.0	93.38759638854708
0.12003238866396762	1471.387596388547	1378.0	93.38759638854708
0.12253306342780029	1461.4749302859918	1398.0	63.47493028599183
0.12503373819163294	1460.9818738289187	1400.0	60.98187382891865
0.1275344129554656	1477.5492434535024	1414.0	63.54924345350241
0.13003508771929825	1477.5492434535024	1414.0	63.54924345350241
0.13253576248313093	1493.3068892323868	1416.0	77.30688923238677
0.13503643724696357	1480.5781653031167	1440.0	40.57816530311675
0.13753711201079621	1480.1261691997759	1440.0	40.12616919977586
0.14003778677462891	1507.3553437332307	1458.0	49.35534373323071
0.14253846153846156	1515.7993496437634	1480.0	35.799349643763435
0.1450391363022942	1541.4185669347844	1496.0	45.418566934784394
0.14753981106612685	1543.206656571383	1498.0	45.206656571383064
0.15004048582995952	1541.6355040384624	1508.0	33.635504038462386
0.1525411605937922	1541.6355040384624	1520.0	21.635504038462386
0.15504183535762486	1560.7177625989916	1518.0	42.71776259899161
0.1575425101214575	1561.3015196717856	1538.0	23.301519671785627
0.16004318488529015	1553.082852044911	1556.0	-2.9171479550889217
0.1625438596491228	1581.3731665555147	1578.0	3.373166555514672
0.1650445344129555	1581.3731665555147	1578.0	3.373166555514672
0.16754520917678814	1576.9487976044743	1578.0	-1.0512023955257064
0.17004588394062078	1649.5463994480738	1598.0	51.54639944807377
0.17254655870445343	1658.1865324408914	1598.0	60.18653244089137
0.1750472334682861	1669.3446584047965	1620.0	49.34465840479652
0.17754790823211875	1671.7598636231396	1620.0	51.75986362313961
0.18004858299595142	1700.200560130758	1642.0	58.20056013075805
0.18254925775978412	1732.5776242254487	1638.0	94.57762422544874
0.18504993252361676	1758.7008936152915	1656.0	102.70089361529153
0.1875506072874494	1761.501773252376	1676.0	85.5017732523761
0.19005128205128205	1742.7392576667507	1680.0	62.739257666750746
0.19255195681511475	1742.7392576667507	1678.0	64.73925766675075
0.1950526315789474	1740.7455675770875	1698.0	42.74556757708751
0.19755330634278004	1743.4334003145364	1700.0	43.43340031453636
0.20005398110661268	1761.6681246667554	1720.0	41.668124666755375
0.20255465587044535	1755.727542288227	1720.0	35.727542288226914
0.20505533063427803	1806.1548906123408	1740.0	66.15489061234075
0.20755600539811067	1807.9800554732628	1738.0	69.98005547326284
0.21005668016194334	1851.949570359871	1758.0	93.9495703598709
0.212557354925776	1870.1692127883682	1780.0	90.16921278836821
0.21505802968960863	1869.6939663708638	1778.0	91.69396637086379
0.2175587044534413	1869.6939663708638	1780.0	89.69396637086379
0.22005937921727398	1900.3153758184935	1798.0	102.31537581849352
0.22256005398110662	1900.3153758184935	1798.0	102.31537581849352
0.22506072874493926	1912.3538701225145	1818.0	94.35387012251454
0.22756140350877194	1918.6334563397781	1816.0	102.63345633977815
0.23006207827260458	1918.6799841165678	1818.0	100.67998411656777
0.23256275303643725	1917.744091336764	1840.0	77.74409133676409
0.2350634278002699	1917.744091336764	1840.0	77.74409133676409
0.2375641025641026	1928.0589900678704	1856.0	72.05899006787035
0.24006477732793524	1931.8011908818294	1876.0	55.80119088182937
0.24256545209176789	1944.888264860059	1880.0	64.88826486005905
0.24506612685560059	1962.5764752594139	1898.0	64.57647525941388
0.24756680161943323	1962.5764752594139	1898.0	64.57647525941388
0.2500674763832659	1963.5628542013167	1922.0	41.56285420131667
0.2525681511470985	2007.4459460690998	1918.0	89.44594606909982
0.2550688259109312	1961.9578110308057	1936.0	25.957811030805715
0.25756950067476386	1962.2682110955425	1958.0	4.268211095542483
0.2600701754385965	2003.1537641340103	1958.0	45.153764134010316
0.2625708502024292	2058.030066717726	1978.0	80.03006671772619
0.26507152496626185	2058.030066717726	1980.0	78.03006671772619
0.2675721997300945	2074.005980680734	2000.0	74.00598068073396
0.27007287449392714	2110.7186135229936	2000.0	110.71861352299356
0.2725735492577598	2153.6072329766844	2020.0	133.60723297668437
0.27507422402159243	2182.9155607523935	2038.0	144.9155607523935
0.27757489878542513	2184.503840537307	2038.0	146.50384053730704
0.28007557354925783	2184.503840537307	2038.0	146.50384053730704
0.2825762483130905	2187.5306245844167	2044.0	143.53062458441673
0.2850769230769231	2187.5306245844167	2058.0	129.53062458441673
0.28757759784075576	2187.1716063467074	2078.0	109.17160634670745
0.2900782726045884	2185.4941275110314	2078.0	107.49412751103137
0.29257894736842105	2166.2373732264896	2088.0	78.23737322648958
0.2950796221322537	2193.911395068766	2102.0	91.91139506876607
0.29758029689608634	2194.8376706968147	2098.0	96.83767069681471
0.30008097165991904	2229.4639934605	2120.0	109.4639934605002
0.30258164642375174	2228.1790428938984	2140.0	88.17904289389844
0.3050823211875844	2224.3386986099295	2140.0	84.33869860992945
0.3075829959514171	2223.0086931569654	2158.0	65.00869315696536
0.3100836707152497	2249.0720144672023	2160.0	89.07201446720228
0.31258434547908237	2247.3079885073566	2182.0	65.30798850735664
0.315085020242915	2248.21243043928	2198.0	50.21243043928007
0.31758569500674766	2259.2030677365287	2198.0	61.20306773652874
0.3200863697705803	2258.9876961885466	2216.0	42.98769618854658
0.32258704453441295	2278.060064736839	2218.0	60.060064736839195
0.3250877192982456	2282.7397104211777	2240.0	42.73971042117773
0.32758839406207824	2297.3476017981693	2252.0	45.34760179816931
0.330089068825911	2297.3476017981693	2258.0	39.34760179816931
0.33258974358974364	2297.112857283132	2260.0	37.11285728313214
0.3350904183535763	2298.4682513775815	2280.0	18.46825137758151
0.3375910931174089	2308.250665178194	2278.0	30.25066517819414
0.34009176788124157	2371.217503442612	2300.0	71.21750344261181
0.3425924426450742	2371.217503442612	2298.0	73.21750344261181
0.34509311740890686	2330.692944520763	2316.0	14.692944520762921
0.34759379217273956	2329.5705193147205	2336.0	-6.429480685279486
0.3500944669365722	2395.503128817777	2340.0	55.503128817777
0.35259514170040485	2399.8885631953235	2358.0	41.88856319532351
0.3550958164642375	2400.599621500965	2372.0	28.599621500964986
0.3575964912280702	2466.3505327951875	2378.0	88.35053279518752
0.36009716599190283	2493.6085192211717	2392.0	101.60851922117172
0.3625978407557355	2493.6085192211717	2398.0	95.60851922117172
0.36509851551956823	2535.017843639027	2400.0	135.01784363902698
0.3675991902834009	2547.841620436171	2418.0	129.84162043617107
0.3700998650472335	2549.6705233572548	2438.0	111.67052335725475
0.37260053981106617	2575.5674969916	2444.0	131.5674969915999
0.3751012145748988	2578.622377765767	2460.0	118.62237776576694
0.37760188933873146	2578.622377765767	2458.0	120.62237776576694
0.3801025641025641	2598.2367570892184	2478.0	120.23675708921837
0.38260323886639686	2597.195280667525	2500.0	97.19528066752491
0.3851039136302295	2614.8265769332284	2500.0	114.82657693322835
0.38760458839406214	2615.1281405347136	2518.0	97.12814053471357
0.3901052631578948	2626.0197169426683	2540.0	86.01971694266831
0.39260593792172743	2626.0197169426683	2540.0	86.01971694266831
0.3951066126855601	2626.0197169426683	2540.0	86.01971694266831
0.3976072874493927	2638.365876970598	2540.0	98.36587697059804
0.40010796221322537	2659.195771781192	2560.0	99.19577178119198
0.40260863697705807	2659.195771781192	2560.0	99.19577178119198
0.4051093117408907	2664.524598744014	2558.0	106.52459874401393
0.4076099865047234	2676.9143685024274	2580.0	96.91436850242735
0.41011066126855605	2696.5240516126023	2598.0	98.5240516126023
0.4126113360323887	2716.9102886351325	2614.0	102.91028863513247
0.41511201079622134	2716.9102886351325	2620.0	96.91028863513247
0.417612685560054	2724.8260362455435	2638.0	86.82603624554349
0.4201133603238867	2723.0964718958726	2658.0	65.09647189587258
0.42261403508771933	2712.8442423588167	2662.0	50.8442423588167
0.425114709851552	2712.180634428025	2680.0	32.18063442802486
0.4276153846153846	2722.4964742852835	2700.0	22.49647428528351
0.43011605937921726	2731.158985194697	2698.0	33.158985194696925
0.4326167341430499	2731.158985194697	2698.0	33.158985194696925
0.4351174089068826	2730.2232364204638	2716.0	14.223236420463763
0.4376180836707153	2759.083161184934	2740.0	19.083161184933942
0.44011875843454795	2790.9427074080722	2740.0	50.94270740807224
0.4426194331983806	2758.532920969172	2758.0	0.5329209691722099
0.44512010796221324	2758.8769565343473	2758.0	0.8769565343473005
0.4476207827260459	2813.2353014452874	2778.0	35.235301445287405
0.45012145748987853	2813.2353014452874	2780.0	33.235301445287405
0.4526221322537112	2854.4791926714333	2798.0	56.47919267143334
0.4551228070175439	2870.147994618956	2798.0	72.14799461895609
0.4576234817813765	2890.8707375713275	2818.0	72.87073757132748
0.46012415654520916	2890.8707375713275	2820.0	70.87073757132748
0.46262483130904186	2906.8013832404727	2838.0	68.80138324047266
0.4651255060728745	2906.8013832404727	2838.0	68.80138324047266
0.46762618083670715	2934.202803088627	2860.0	74.2028030886272
0.4701268556005398	2963.7978025826505	2876.0	87.79780258265055
0.47262753036437255	2965.526801177851	2878.0	87.52680117785121
0.4751282051282052	2937.7344147043186	2894.0	43.734414704318624
0.47762887989203784	2917.909672945469	2912.0	5.909672945469083
0.4801295546558705	2935.6111723811714	2920.0	15.6111723811714
0.4826302294197031	2983.089040738435	2920.0	63.08904073843496
0.48513090418353577	2983.030163920163	2938.0	45.03016392016298
0.48763157894736847	3006.1508984799148	2958.0	48.15089847991476
0.49013225371120117	3006.1508984799148	2960.0	46.15089847991476
0.4926329284750338	3033.174576806236	2976.0	57.17457680623602
0.49513360323886646	3055.692175326545	2998.0	57.69217532654511
0.4976342780026991	3060.8822145970043	3000.0	60.88221459700435
0.5001349527665317	3065.0020975139105	2980.0	85.00209751391048
0.5026356275303644	3049.223858352592	2964.0	85.22385835259183
0.505136302294197	3046.341651537381	2958.0	88.34165153738104
0.5076369770580298	3037.35808948206	2954.0	83.35808948206022
0.5101376518218624	3037.35808948206	2938.0	99.35808948206022
0.5126383265856951	3029.4361795777595	2936.0	93.4361795777595
0.5151390013495277	3031.2278476598067	2918.0	113.22784765980668
0.5176396761133604	2993.591068880144	2900.0	93.59106888014412
0.520140350877193	2994.6968431414984	2880.0	114.69684314149845
0.5226410256410257	2922.9260239751784	2878.0	44.926023975178396
0.5251417004048584	2916.411135757216	2872.0	44.411135757216016
0.5276423751686911	2915.0748429747664	2858.0	57.0748429747664
0.5301430499325237	2913.9049758963356	2856.0	57.9049758963356
0.5326437246963563	2898.0961552732056	2836.0	62.09615527320557
0.535144399460189	2885.291870216718	2840.0	45.29187021671805
0.5376450742240216	2879.28195827134	2818.0	61.281958271340045
0.5401457489878543	2876.103278956569	2818.0	58.10327895656883
0.5426464237516869	2881.4254303663156	2796.0	85.4254303663156
0.5451470985155196	2851.7782859912213	2798.0	53.77828599122131
0.5476477732793522	2833.960804881081	2778.0	55.960804881081
0.5501484480431849	2801.625286728563	2778.0	23.62528672856297
0.5526491228070176	2800.348374241443	2760.0	40.3483742414428
0.5551497975708503	2762.8924037447637	2760.0	2.8924037447636692
0.5576504723346829	2762.8480760607854	2738.0	24.848076060785388
0.5601511470985157	2756.6274753554744	2738.0	18.627475355474417
0.5626518218623483	2756.6274753554744	2716.0	40.62747535547442
0.565152496626181	2759.48532778171	2720.0	39.48532778171011
0.5676531713900136	2759.48532778171	2718.0	41.48532778171011
0.5701538461538462	2758.9877008355834	2698.0	60.98770083558338
0.5726545209176789	2753.8870245967173	2696.0	57.88702459671731
0.5751551956815115	2753.9885418667973	2676.0	77.98854186679728
0.5776558704453442	2751.971902285964	2680.0	71.971902285964
0.5801565452091768	2751.971902285964	2678.0	73.971902285964
0.5826572199730095	2751.6253598270473	2658.0	93.6253598270473
0.5851578947368421	2718.365013680293	2658.0	60.36501368029303
0.5876585695006747	2718.365013680293	2640.0	78.36501368029303
0.5901592442645074	2691.3131297029386	2618.0	73.31312970293857
0.59265991902834	2686.0473795405824	2618.0	68.04737954058237
0.5951605937921727	2692.02532593451	2618.0	74.02532593450997
0.5976612685560054	2692.02532593451	2596.0	96.02532593450997
0.6001619433198381	2699.760940435758	2598.0	101.76094043575813
0.6026626180836707	2701.5112048019914	2576.0	125.51120480199143
0.6051632928475035	2699.4542224992224	2578.0	121.4542224992224
0.6076639676113361	2686.9145569506018	2558.0	128.91455695060176
0.6101646423751688	2681.693746727913	2560.0	121.6937467279131
0.6126653171390014	2676.057085593179	2558.0	118.05708559317918
0.6151659919028342	2676.057085593179	2536.0	140.05708559317918
0.6176666666666668	2652.9744969471094	2520.0	132.9744969471094
0.6201673414304995	2637.6431974758448	2516.0	121.64319747584477
0.6226680161943321	2638.6776338788886	2502.0	136.67763387888863
0.6251686909581647	2619.7643844446648	2480.0	139.76438444466476
0.6276693657219974	2600.2430656722886	2478.0	122.2430656722886
0.63017004048583	2600.049733640094	2458.0	142.04973364009402
0.6326707152496627	2578.487238697765	2440.0	138.48723869776495
0.6351713900134953	2584.3764520251207	2438.0	146.37645202512067
0.637672064777328	2584.3136270080963	2420.0	164.31362700809632
0.6401727395411606	2585.579541876456	2398.0	187.579541876456
0.6426734143049933	2531.150248410618	2400.0	131.15024841061813
0.6451740890688259	2506.71727958887	2378.0	128.71727958887004
0.6476747638326585	2474.3183273980294	2376.0	98.3183273980294
0.6501754385964912	2470.5571796547624	2356.0	114.55717965476242
0.6526761133603238	2462.906680151132	2340.0	122.90668015113215
0.6551767881241565	2453.989245844206	2338.0	115.98924584420593
0.6576774628879891	2406.2736033181463	2318.0	88.27360331814634
0.660178137651822	2391.988592683273	2298.0	93.98859268327305
0.6626788124156546	2392.0560949434357	2298.0	94.05609494343571
0.6651794871794873	2327.4435518711757	2276.0	51.443551871175714
0.6676801619433199	2327.4435518711757	2278.0	49.443551871175714
0.6701808367071526	2326.623309918993	2258.0	68.62330991899307
0.6726815114709852	2328.8251381837717	2256.0	72.82513818377174
0.6751821862348178	2328.8251381837717	2238.0	90.82513818377174
0.6776828609986505	2328.8251381837717	2238.0	90.82513818377174
0.6801835357624831	2325.631082803663	2238.0	87.63108280366305
0.6826842105263158	2325.631082803663	2232.0	93.63108280366305
0.6851848852901484	2316.692276953272	2218.0	98.69227695327208
0.6876855600539811	2302.018804132337	2198.0	104.01880413233721
0.6901862348178137	2296.7011788320733	2198.0	98.70117883207331
0.6926869095816464	2287.70448840057	2176.0	111.70448840056997
0.6951875843454791	2284.6738146492007	2174.0	110.67381464920072
0.6976882591093118	2284.6738146492007	2160.0	124.67381464920072
0.7001889338731444	2248.807026179035	2158.0	90.80702617903489
0.702689608636977	2248.807026179035	2138.0	110.80702617903489
0.7051902834008097	2190.558758193294	2138.0	52.558758193294125
0.7076909581646423	2190.558758193294	2118.0	72.55875819329412
0.710191632928475	2181.450867651649	2118.0	63.45086765164888
0.7126923076923077	2181.3266722140343	2118.0	63.32667221403426
0.7151929824561404	2145.2600502324117	2098.0	47.260050232411686
0.717693657219973	2116.2897666303925	2078.0	38.28976663039248
0.7201943319838057	2090.9717492440395	2080.0	10.971749244039529
0.7226950067476383	2082.2431849540294	2058.0	24.243184954029402
0.725195681511471	2053.3065957091153	2050.0	3.3065957091152995
0.7276963562753036	2053.3065957091153	2038.0	15.3065957091153
0.7301970310391365	2049.799282885345	2038.0	11.799282885344837
0.7326977058029691	2049.799282885345	2018.0	31.799282885344837
0.7351983805668018	2051.2542804856253	2018.0	33.25428048562526
0.7376990553306344	2029.7171011971734	2016.0	13.717101197173406
0.740199730094467	2029.697242816144	1996.0	33.6972428161439
0.7427004048582997	2000.7719323909644	1984.0	16.771932390964366
0.7452010796221323	2030.9221199626375	1978.0	52.92211996263745
0.747701754385965	2030.2219141724706	1960.0	70.22191417247063
0.7502024291497976	1988.3260422514427	1942.0	46.326042251442686
0.7527031039136303	1992.5506882844224	1936.0	56.55068828442245
0.7552037786774629	1992.435588430327	1920.0	72.43558843032702
0.7577044534412956	1980.6604826825583	1900.0	80.66048268255827
0.7602051282051282	1952.2249621661	1896.0	56.22496216610011
0.762705802968961	1952.7095818649748	1878.0	74.70958186497478
0.7652064777327937	1963.363515004371	1860.0	103.36351500437104
0.7677071524966264	1945.6973015461977	1858.0	87.69730154619765
0.770207827260459	1943.0125643899528	1838.0	105.01256438995279
0.7727085020242916	1922.1875503432007	1836.0	86.18755034320066
0.7752091767881243	1905.544804308182	1816.0	89.54480430818194
0.7777098515519569	1898.0920978748059	1818.0	80.09209787480586
0.7802105263157896	1896.3275877077942	1796.0	100.32758770779424
0.7827112010796222	1893.6590348341836	1778.0	115.65903483418356
0.7852118758434549	1863.8271781514775	1776.0	87.82717815147748
0.7877125506072875	1845.442353304677	1760.0	85.442353304677
0.7902132253711202	1846.3584953634186	1758.0	88.35849536341857
0.7927139001349528	1782.8864764076502	1738.0	44.88647640765021
0.7952145748987854	1779.7965931600668	1728.0	51.79659316006678
0.7977152496626181	1784.5736965917254	1718.0	66.57369659172537
0.8002159244264507	1782.7301619064747	1718.0	64.73016190647468
0.8027165991902835	1787.9799607469615	1698.0	89.97996074696152
0.8052172739541161	1790.6496229036175	1698.0	92.64962290361746
0.8077179487179488	1791.53488836717	1678.0	113.53488836716997
0.8102186234817814	1789.4662084082788	1678.0	111.46620840827882
0.8127192982456141	1776.8976473704122	1658.0	118.89764737041219
0.8152199730094468	1775.6968806855198	1638.0	137.69688068551977
0.8177206477732795	1668.6083278427764	1638.0	30.60832784277636
0.8202213225371121	1660.29268610289	1618.0	42.29268610289
0.8227219973009448	1650.8110193955845	1600.0	50.81101939558448
0.8252226720647774	1662.4140134358356	1598.0	64.41401343583561
0.82772334682861	1660.2620600201258	1578.0	82.26206002012577
0.8302240215924427	1603.6999126083606	1558.0	45.69991260836059
0.8327246963562753	1574.7766675932162	1538.0	36.77666759321619
0.835225371120108	1574.261764982033	1536.0	38.2617649820329
0.8377260458839407	1557.0216947265658	1518.0	39.021694726565784
0.8402267206477734	1537.7589883326646	1498.0	39.75898833266456
0.842727395411606	1528.9870604745506	1496.0	32.98706047455062
0.8452280701754387	1521.1806698245532	1478.0	43.180669824553206
0.8477287449392713	1550.480375909452	1478.0	72.48037590945205
0.850229419703104	1550.480375909452	1458.0	92.48037590945205
0.8527300944669366	1552.2147863502012	1458.0	94.21478635020117
0.8552307692307692	1561.9897964853628	1438.0	123.98979648536283
0.8577314439946019	1560.4838617258997	1438.0	122.48386172589971
0.8602321187584345	1553.821982985744	1438.0	115.82198298574394
0.8627327935222672	1543.8180172549369	1420.0	123.81801725493688
0.8652334682860998	1506.9514137005262	1398.0	108.95141370052625
0.8677341430499325	1505.6578597356438	1380.0	125.6578597356438
0.8702348178137652	1503.5732641659843	1378.0	125.57326416598426
0.872735492577598	1503.5732641659843	1376.0	127.57326416598426
0.8752361673414306	1497.667257327917	1358.0	139.667257327917
0.8777368421052633	1480.3704142188867	1342.0	138.3704142188867
0.8802375168690959	1452.7178730415817	1338.0	114.7178730415817
0.8827381916329285	1452.7178730415817	1328.0	124.7178730415817
0.8852388663967612	1454.9745532752443	1316.0	138.97455327524426
0.8877395411605938	1373.3453383984502	1296.0	77.34533839845017
0.8902402159244265	1372.4808881804374	1298.0	74.48088818043743
0.8927408906882591	1372.4808881804374	1300.0	72.48088818043743
0.8952415654520918	1400.6491552413909	1276.0	124.64915524139087
0.8977422402159244	1393.041137684681	1258.0	135.04113768468096
0.9002429149797571	1360.8682896511584	1256.0	104.86828965115842
0.9027435897435897	1351.1675015624019	1248.0	103.16750156240187
0.9052442645074223	1351.1675015624019	1238.0	113.16750156240187
0.9077449392712551	1276.8232204638325	1216.0	60.82322046383251
0.9102456140350877	1268.2962525134612	1218.0	50.29625251346124
0.9127462887989204	1266.6016617415387	1214.0	52.60166174153869
0.915246963562753	1266.6016617415387	1196.0	70.60166174153869
0.9177476383265857	1265.4784907310568	1198.0	67.47849073105681
0.9202483130904183	1265.451481458265	1174.0	91.4514814582651
0.9227489878542511	1268.7956376034108	1158.0	110.7956376034108
0.9252496626180837	1272.762305152413	1154.0	118.76230515241309
0.9277503373819164	1180.6265923713413	1136.0	44.6265923713413
0.930251012145749	1180.6265923713413	1138.0	42.6265923713413
0.9327516869095817	1167.751634036009	1118.0	49.75163403600891
0.9352523616734143	1166.9471591347044	1100.0	66.9471591347044
0.937753036437247	1181.8449992870742	1098.0	83.84499928707419
0.9402537112010796	1188.9872523441522	1078.0	110.98725234415224
0.9427543859649125	1189.0272886895082	1076.0	113.02728868950817
0.9452550607287451	1180.1253583423695	1058.0	122.12535834236951
0.9477557354925777	1178.4840216373545	1056.0	122.48402163735454
0.9502564102564104	1153.8092215799081	1040.0	113.80922157990813
0.952757085020243	1153.8092215799081	1038.0	115.80922157990813
0.9552577597840757	1130.7574007819453	1016.0	114.75740078194531
0.9577584345479083	1117.399240414853	1002.0	115.39924041485301
0.960259109311741	1110.1946403078762	998.0	112.19464030787617
0.9627597840755736	1099.0496888749797	996.0	103.04968887497967
0.9652604588394063	1100.4162865684034	978.0	122.4162865684034
0.9677611336032389	1088.8065686739346	958.0	130.80656867393463
0.9702618083670715	1073.6722055710711	936.0	137.67220557107112
0.9727624831309043	1074.3812940176176	938.0	136.38129401761762
0.9752631578947369	1039.2808931232014	936.0	103.2808931232014
0.9777638326585696	1040.6153697795376	898.0	142.61536977953756
0.9802645074224023	1041.073899677934	896.0	145.07389967793392
0.982765182186235	1041.073899677934	896.0	145.07389967793392
0.9852658569500676	1034.5767941788706	876.0	158.5767941788706
0.9877665317139003	993.6384729810153	858.0	135.6384729810153
0.9902672064777329	982.873312991469	856.0	126.87331299146899
0.9927678812415656	982.873312991469	856.0	126.87331299146899
0.9952685560053982	963.7173542190486	856.0	107.71735421904862
0.9977692307692309	963.3995356881235	838.0	125.39953568812348
1.0002699055330635	963.3995356881235	838.0	125.39953568812348
1.0027705802968963	941.8122031141154	816.0	125.81220311411539
1.0052712550607288	941.8122031141154	818.0	123.81220311411539
1.0077719298245615	893.4370058352614	796.0	97.4370058352614
1.010272604588394	893.4370058352614	800.0	93.4370058352614
1.0127732793522268	884.3664784916497	776.0	108.36647849164967
1.0152739541160596	881.6103142019488	780.0	101.61031420194877
1.0177746288798921	819.0562493360284	756.0	63.05624933602837
1.0202753036437249	819.0562493360284	754.0	65.05624933602837
1.0227759784075574	821.0635929742931	738.0	83.0635929742931
1.0252766531713902	793.3133392188715	736.0	57.31333921887153
1.0277773279352227	783.3869824870052	720.0	63.386982487005184
1.0302780026990555	781.7037281695956	698.0	83.70372816959559
1.032778677462888	760.3517280391244	698.0	62.351728039124396
1.0352793522267207	760.3517280391244	698.0	62.351728039124396
1.0377800269905533	750.4649423861931	676.0	74.46494238619312
1.040280701754386	745.5430027327623	658.0	87.54300273276226
1.0427813765182186	746.5101500725358	658.0	88.5101500725358
1.0452820512820513	743.160143304736	658.0	85.16014330473604
1.0477827260458838	744.0084428847159	636.0	108.00844288471592
1.0502834008097168	712.1320426846669	638.0	74.13204268466689
1.0527840755735494	702.5636218235766	616.0	86.56362182357657
1.0552847503373821	702.5636218235766	618.0	84.56362182357657
1.0577854251012146	646.72772966392	596.0	50.727729663919945
1.0602860998650474	646.6742676824044	598.0	48.674267682404434
1.06278677462888	708.1592448413749	578.0	130.15924484137486
1.0652874493927127	708.1592448413749	570.0	138.15924484137486
1.0677881241565452	718.8452930764852	556.0	162.84529307648518
1.070288798920378	717.3812935777753	558.0	159.3812935777753
1.0727894736842105	684.6333370738838	538.0	146.6333370738838
1.0752901484480433	643.853954199819	518.0	125.85395419981899
1.0777908232118758	643.9885820779264	520.0	123.98858207792637
1.0802914979757086	601.1556118568988	518.0	83.15561185689876
1.082792172739541	593.9884067955827	496.0	97.9884067955827
1.0852928475033738	582.6065405972278	488.0	94.60654059722776
1.0877935222672066	582.6065405972278	478.0	104.60654059722776
1.0902941970310391	570.8043505551464	478.0	92.80435055514636
1.092794871794872	570.6502116922486	458.0	112.6502116922486
1.0952955465587044	543.3160932512842	436.0	107.3160932512842
1.0977962213225372	513.7441027987827	416.0	97.7441027987827
1.1002968960863697	503.2202451525975	418.0	85.2202451525975
1.1027975708502025	494.08620625802416	416.0	78.08620625802416
1.1052982456140352	494.08620625802416	398.0	96.08620625802416
1.1077989203778678	484.59592951161204	378.0	106.59592951161204
1.1102995951417005	427.989738418746	376.0	51.989738418746015
1.112800269905533	433.8643559863067	358.0	75.86435598630669
1.1153009446693658	433.8134414006718	358.0	75.81344140067182
1.1178016194331983	429.3178064780378	336.0	93.31780647803782
1.1203022941970313	429.3178064780378	336.0	93.31780647803782
1.1228029689608638	435.7441367697905	318.0	117.74413676979049
1.1253036437246966	435.9575961751864	316.0	119.95759617518638
1.1278043184885291	412.8211157331655	298.0	114.82111573316553
1.130304993252362	412.8211157331655	298.0	114.82111573316553
1.1328056680161944	410.52987396095955	282.0	128.52987396095955
1.1353063427800272	408.74070916283847	256.0	152.74070916283847
1.1378070175438597	385.51537212552165	258.0	127.51537212552165
1.1403076923076925	379.56156102510573	254.0	125.56156102510573
1.142808367071525	379.56156102510573	238.0	141.56156102510573
1.1453090418353578	370.3614952825594	238.0	132.36149528255942
1.1478097165991903	346.90165727091727	220.0	126.90165727091727
1.150310391363023	335.2419510015511	210.0	125.24195100155112
1.1528110661268556	328.28829892354963	198.0	130.28829892354963
1.1553117408906883	328.28829892354963	200.0	128.28829892354963
1.157812415654521	310.5768566984377	178.0	132.57685669843772
1.1603130904183536	306.83802429629986	178.0	128.83802429629986
1.1628137651821864	307.885342187216	158.0	149.885342187216
1.165314439946019	307.885342187216	158.0	149.885342187216
1.1678151147098517	300.5771007462488	154.0	146.5771007462488
1.1703157894736842	259.76207719496324	138.0	121.76207719496324
1.172816464237517	259.922077948676	126.0	133.92207794867602
1.1753171390013495	259.922077948676	116.0	143.92207794867602
1.1778178137651822	247.5552802106272	120.0	127.55528021062719
1.1803184885290148	187.33770198970046	96.0	91.33770198970046
1.1828191632928475	181.7528253005314	76.0	105.75282530053141
1.18531983805668	148.64429931506834	74.0	74.64429931506834
1.1878205128205128	67.0923817228769	58.0	9.092381722876894
1.1903211875843454	67.0923817228769	56.0	11.092381722876894
1.1928218623481783	98.45159501792341	38.0	60.45159501792341
1.1953225371120109	105.35875744157488	20.0	85.35875744157488
1.1978232118758436	93.31958075641239	16.0	77.31958075641239
1.2003238866396762	69.71793218421953	16.0	53.717932184219535
1.202824561403509	69.71793218421953	-4.0	73.71793218421953
1.2053252361673414	68.3576877883919	-2.0	70.3576877883919
1.2078259109311742	50.77595839313517	-22.0	72.77595839313517
1.210326585695007	42.58790982614494	-44.0	86.58790982614494
1.2128272604588395	43.00695860585142	-48.0	91.00695860585142
1.2153279352226722	5.585854837716624	-64.0	69.58585483771662
1.2178286099865048	5.585854837716624	-64.0	69.58585483771662
1.2203292847503375	-13.58425479305697	-84.0	70.41574520694303
1.22282995951417	-29.121603199607648	-104.0	74.87839680039235
1.2253306342780028	-29.121603199607648	-104.0	74.87839680039235
1.2278313090418356	-58.135542354914264	-100.0	41.864457645085736
1.2303319838056683	-65.82871382104145	-122.0	56.17128617895855
1.2328326585695009	-94.4683387274963	-142.0	47.5316612725037
1.2353333333333336	-80.51415308196363	-140.0	59.48584691803637
1.2378340080971661	-80.51415308196363	-140.0	59.48584691803637
1.240334682860999	-78.3121269383829	-164.0	85.6878730616171
1.2428353576248314	-93.32119327944417	-180.0	86.67880672055583
1.2453360323886642	-114.82298876909567	-182.0	67.17701123090433
1.2478367071524967	-114.2325821272151	-198.0	83.7674178727849
1.2503373819163295	-119.4188213037454	-204.0	84.5811786962546
1.252838056680162	-118.97877367041781	-204.0	85.02122632958219
1.2553387314439948	-130.76378027503915	-224.0	93.23621972496085
1.2578394062078273	-130.8218864695923	-240.0	109.1781135304077
1.26034008097166	-126.31974279859548	-260.0	133.68025720140452
1.2628407557354928	-138.13831287899984	-262.0	123.86168712100016
1.2653414304993253	-159.0059535512063	-284.0	124.99404644879371
1.267842105263158	-187.3900148695941	-302.0	114.6099851304059
1.2703427800269906	-281.4810392878951	-300.0	18.5189607121049
1.2728434547908234	-331.55642675898025	-304.0	-27.55642675898025
1.275344129554656	-331.6542001297703	-324.0	-7.654200129770288
1.2778448043184887	-315.59833717595757	-336.0	20.401662824042432
1.2803454790823212	-274.90119249118925	-342.0	67.09880750881075
1.282846153846154	-278.03685968795094	-362.0	83.96314031204906
1.2853468286099865	-296.53980000669617	-382.0	85.46019999330383
1.2878475033738193	-300.0110339722198	-382.0	81.98896602778018
1.2903481781376518	-333.8608895631817	-380.0	46.13911043681833
1.2928488529014845	-333.8608895631817	-402.0	68.13911043681833
1.295349527665317	-333.77961658725053	-410.0	76.22038341274947
1.2978502024291498	-384.24722342347536	-424.0	39.75277657652464
1.3003508771929824	-384.24722342347536	-424.0	39.75277657652464
1.3028515519568151	-397.71638428603205	-442.0	44.28361571396795
1.3053522267206477	-398.1320511989761	-442.0	43.867948801023886
1.3078529014844804	-379.21776583495944	-462.0	82.78223416504056
1.310353576248313	-378.5572568130533	-468.0	89.4427431869467
1.3128542510121457	-400.417895750204	-482.0	81.58210424979598
1.3153549257759782	-406.7693807193632	-482.0	75.2306192806368
1.3178556005398112	-419.5588061731271	-502.0	82.4411938268729
1.320356275303644	-424.6211408031511	-522.0	97.37885919684891
1.3228569500674765	-424.6211408031511	-524.0	99.37885919684891
1.3253576248313093	-439.34074102915906	-544.0	104.65925897084094
1.3278582995951418	-448.82139093130127	-564.0	115.17860906869873
1.3303589743589745	-457.52923013729355	-562.0	104.47076986270645
1.332859649122807	-465.55884033101825	-584.0	118.44115966898175
1.3353603238866398	-496.3242402723008	-602.0	105.67575972769919
1.3378609986504724	-495.19838643219714	-602.0	106.80161356780286
1.3403616734143051	-520.3448877546059	-602.0	81.6551122453941
1.3428623481781377	-520.2243435486562	-622.0	101.77565645134382
1.3453630229419704	-550.9455355493064	-640.0	89.05446445069356
1.347863697705803	-559.2927755421613	-644.0	84.70722445783872
1.3503643724696357	-608.1393354568743	-662.0	53.86066454312572
1.3528650472334682	-608.1393354568743	-664.0	55.86066454312572
1.355365721997301	-618.0732965003967	-684.0	65.92670349960326
1.3578663967611335	-626.8324310100631	-686.0	59.16756898993685
1.3603670715249663	-660.389108778508	-704.0	43.61089122149201
1.3628677462887988	-664.2708464291466	-722.0	57.72915357085344
1.3653684210526316	-703.1266322670699	-722.0	18.87336773293009
1.367869095816464	-707.4377922808949	-724.0	16.562207719105118
1.3703697705802969	-744.3544314195424	-744.0	-0.35443141954237944
1.3728704453441296	-743.1951786011555	-762.0	18.804821398844524
1.3753711201079621	-743.9553938490062	-762.0	18.044606150993786
1.377871794871795	-743.9553938490062	-764.0	20.044606150993786
1.3803724696356274	-741.0121828008498	-784.0	42.987817199150186
1.3828731443994602	-740.2060157751705	-800.0	59.7939842248295
1.3853738191632927	-771.9920630238134	-802.0	30.007936976186556
1.3878744939271257	-787.8204074139323	-822.0	34.179592586067656
1.3903751686909582	-787.8204074139323	-822.0	34.179592586067656
1.392875843454791	-822.3642024856492	-844.0	21.63579751435077
1.3953765182186235	-822.3642024856492	-842.0	19.63579751435077
1.3978771929824563	-849.6804632170097	-862.0	12.319536782990326
1.4003778677462888	-857.6741353100829	-882.0	24.325864689917125
1.4028785425101216	-861.2493999344472	-884.0	22.750600065552817
1.405379217273954	-879.574294425247	-882.0	2.4257055747530103
1.4078798920377869	-879.9121597616586	-904.0	24.087840238341414
1.4103805668016194	-879.9121597616586	-910.0	30.087840238341414
1.4128812415654521	-870.0210241714706	-922.0	51.97897582852943
1.4153819163292847	-870.0210241714706	-922.0	51.97897582852943
1.4178825910931174	-882.7617718344641	-944.0	61.23822816553593
1.42038326585695	-883.0596574894121	-942.0	58.940342510587925
1.4228839406207827	-885.5297692424922	-962.0	76.4702307575078
1.4253846153846155	-911.547525494663	-964.0	52.45247450533702
1.427885290148448	-911.2844881231563	-984.0	72.71551187684372
1.4303859649122808	-911.2844881231563	-984.0	72.71551187684372
1.4328866396761133	-911.2844881231563	-984.0	72.71551187684372
1.435387314439946	-894.0048984317514	-1000.0	105.99510156824863
1.4378879892037786	-910.2419302396845	-1024.0	113.7580697603155
1.4403886639676113	-910.2419302396845	-1022.0	111.7580697603155
1.4428893387314439	-926.2062651033007	-1044.0	117.79373489669933
1.4453900134952766	-967.8395002794603	-1060.0	92.16049972053975
1.4478906882591092	-977.3610541901548	-1062.0	84.63894580984515
1.450391363022942	-1002.5840729636475	-1066.0	63.415927036352514
1.4528920377867744	-1053.557467248324	-1084.0	30.442532751676026
1.4553927125506072	-1053.557467248324	-1084.0	30.442532751676026
1.4578933873144397	-1102.9092679517978	-1102.0	-0.9092679517978013
1.460394062078273	-1103.865310204303	-1122.0	18.134689795697113
1.4628947368421057	-1136.025460056322	-1126.0	-10.02546005632189
1.4653954116059382	-1134.3356649980253	-1142.0	7.664335001974678
1.467896086369771	-1149.3582467390281	-1142.0	-7.358246739028118
1.4703967611336035	-1149.268780715647	-1162.0	12.731219284353074
1.4728974358974363	-1162.562177219886	-1162.0	-0.5621772198860526
1.4753981106612688	-1162.562177219886	-1182.0	19.437822780113947
1.4778987854251016	-1163.752923751078	-1184.0	20.247076248921985
1.480399460188934	-1166.0808226364202	-1204.0	37.91917736357982
1.4829001349527668	-1180.3937914718872	-1222.0	41.6062085281128
1.4854008097165994	-1200.8765001365282	-1222.0	21.123499863471807
1.4879014844804321	-1204.3375464144483	-1242.0	37.6624535855517
1.4904021592442647	-1209.7699565839043	-1264.0	54.23004341609567
1.4929028340080974	-1229.6515816456517	-1282.0	52.34841835434827
1.49540350877193	-1244.9777152480583	-1282.0	37.0222847519417
1.4979041835357627	-1244.9728478055617	-1280.0	35.02715219443826
1.5004048582995952	-1244.9728478055617	-1304.0	59.02715219443826
1.502905533063428	-1243.633612194791	-1300.0	56.36638780520889
1.5054062078272605	-1243.633612194791	-1300.0	56.36638780520889
1.5079068825910933	-1266.4699664468026	-1322.0	55.53003355319743
1.5104075573549258	-1266.4699664468026	-1322.0	55.53003355319743
1.5129082321187586	-1291.9350001153884	-1344.0	52.06499988461155
1.5154089068825911	-1297.4890711375483	-1364.0	66.51092886245169
1.5179095816464239	-1297.675739730365	-1360.0	62.32426026963503
1.5204102564102564	-1317.4644338190087	-1382.0	64.53556618099128
1.5229109311740892	-1317.3835272473925	-1382.0	64.61647275260748
1.525411605937922	-1322.8592353975973	-1402.0	79.14076460240267
1.5279122807017544	-1323.7366939323579	-1408.0	84.26330606764213
1.5304129554655874	-1358.508108450028	-1424.0	65.49189154997202
1.53291363022942	-1364.0974489537152	-1420.0	55.90255104628477
1.5354143049932527	-1355.6341269034424	-1444.0	88.3658730965576
1.5379149797570852	-1362.420487489625	-1462.0	99.57951251037503
1.540415654520918	-1406.2141569775877	-1462.0	55.78584302241234
1.5429163292847505	-1406.2141569775877	-1462.0	55.78584302241234
1.5454170040485833	-1435.8542322825065	-1484.0	48.14576771749353
1.5479176788124158	-1447.6604660882977	-1502.0	54.33953391170235
1.5504183535762486	-1475.1581778595337	-1502.0	26.84182214046632
1.552919028340081	-1475.1581778595337	-1504.0	28.84182214046632
1.5554197031039139	-1505.766865100013	-1522.0	16.233134899986908
1.5579203778677464	-1505.766865100013	-1524.0	18.233134899986908
1.5604210526315792	-1505.302754407248	-1542.0	36.6972455927521
1.5629217273954117	-1536.9870472065563	-1542.0	5.012952793443674
1.5654224021592444	-1536.2640264431557	-1564.0	27.73597355684433
1.567923076923077	-1540.9599058563012	-1564.0	23.040094143698752
1.5704237516869097	-1541.2674700350499	-1584.0	42.73252996495012
1.5729244264507423	-1576.932359521751	-1584.0	7.067640478248904
1.575425101214575	-1580.1361983100887	-1602.0	21.86380168991127
1.5779257759784078	-1576.5394116780112	-1612.0	35.46058832198878
1.5804264507422403	-1580.9505099111016	-1624.0	43.04949008889844
1.582927125506073	-1580.9505099111016	-1624.0	43.04949008889844
1.5854278002699056	-1592.1434871430906	-1642.0	49.856512856909376
1.5879284750337384	-1593.4953967213346	-1660.0	66.5046032786654
1.5904291497975709	-1594.586861395087	-1664.0	69.413138604913
1.5929298245614036	-1597.2539140436852	-1684.0	86.7460859563148
1.5954304993252362	-1604.9284242996837	-1682.0	77.07157570031632
1.597931174089069	-1611.231265891141	-1704.0	92.76873410885901
1.6004318488529015	-1631.2092076397316	-1718.0	86.79079236026837
1.6029325236167344	-1631.2092076397316	-1724.0	92.79079236026837
1.605433198380567	-1654.3834121863433	-1742.0	87.61658781365668
1.6079338731443997	-1678.9659320049846	-1742.0	63.03406799501545
1.6104345479082323	-1678.9659320049846	-1762.0	83.03406799501545
1.612935222672065	-1678.9659320049846	-1762.0	83.03406799501545
1.6154358974358975	-1675.7971682913508	-1768.0	92.20283170864923
1.6179365721997303	-1767.1173075473007	-1782.0	14.882692452699303
1.6204372469635628	-1767.1173075473007	-1782.0	14.882692452699303
1.6229379217273956	-1778.6184317728148	-1782.0	3.3815682271851983
1.6254385964912281	-1740.1044009845282	-1802.0	61.89559901547182
1.6279392712550609	-1733.046968116682	-1822.0	88.95303188331809
1.6304399460188936	-1779.7589778748998	-1842.0	62.241022125100244
1.6329406207827262	-1820.8508267965894	-1842.0	21.149173203410555
1.635441295546559	-1820.8508267965894	-1842.0	21.149173203410555
1.6379419703103915	-1810.5666098033416	-1862.0	51.433390196658365
1.6404426450742242	-1810.5666098033416	-1868.0	57.433390196658365
1.6429433198380567	-1825.0258359980903	-1886.0	60.974164001909685
1.6454439946018895	-1825.0258359980903	-1886.0	60.974164001909685
1.647944669365722	-1830.3146973072776	-1902.0	71.68530269272242
1.6504453441295548	-1850.6041512542552	-1902.0	51.39584874574484
1.6529460188933873	-1859.0986385299375	-1902.0	42.90136147006251
1.65544669365722	-1869.1980359640515	-1922.0	52.80196403594846
1.6579473684210526	-1871.6087312610084	-1922.0	50.391268738991585
1.6604480431848854	-1928.3631825431048	-1942.0	13.636817456895187
1.662948717948718	-1928.3631825431048	-1940.0	11.636817456895187
1.6654493927125507	-1949.8827008884673	-1964.0	14.117299111532702
1.6679500674763832	-1948.8203669202667	-1980.0	31.17963307973332
1.670450742240216	-1956.3164046538964	-1982.0	25.68359534610363
1.6729514170040487	-1963.868476254951	-2002.0	38.13152374504898
1.6754520917678815	-1964.347387660805	-2002.0	37.652612339195
1.6779527665317142	-1966.8634161363343	-2022.0	55.13658386366569
1.6804534412955467	-1966.8634161363343	-2024.0	57.13658386366569
1.6829541160593795	-2007.4988817254334	-2042.0	34.50111827456658
1.685454790823212	-2019.8049505061176	-2042.0	22.19504949388238
1.6879554655870448	-2022.6687213447062	-2062.0	39.33127865529377
1.6904561403508773	-2022.6687213447062	-2060.0	37.33127865529377
1.69295681511471	-2019.841661480812	-2082.0	62.158338519187964
1.6954574898785426	-2024.165791337286	-2092.0	67.83420866271399
1.6979581646423754	-2024.9954369672905	-2100.0	75.00456303270948
1.700458839406208	-2024.9954369672905	-2102.0	77.00456303270948
1.7029595141700407	-2040.0479445091087	-2122.0	81.95205549089133
1.7054601889338732	-2071.926571406855	-2140.0	68.07342859314485
1.707960863697706	-2102.874415516181	-2144.0	41.125584483818784
1.7104615384615385	-2101.6781400373256	-2164.0	62.32185996267435
1.7129622132253712	-2108.6747745474036	-2166.0	57.32522545259644
1.7154628879892038	-2109.4014479463262	-2180.0	70.59855205367376
1.7179635627530365	-2109.4014479463262	-2182.0	72.59855205367376
1.720464237516869	-2164.391249330213	-2202.0	37.60875066978679
1.7229649122807018	-2181.3029009273782	-2206.0	24.697099072621768
1.7254655870445343	-2180.303081869097	-2222.0	41.696918130903214
1.727966261808367	-2180.303081869097	-2224.0	43.696918130903214
1.7304669365721996	-2196.505312510992	-2238.0	41.4946874890079
1.7329676113360324	-2225.3369270343305	-2262.0	36.66307296566947
1.735468286099865	-2225.3369270343305	-2264.0	38.66307296566947
1.7379689608636977	-2230.649236978547	-2284.0	53.350763021453076
1.7404696356275304	-2241.811027069185	-2282.0	40.188972930815
1.7429703103913632	-2244.376442871658	-2304.0	59.62355712834187
1.745470985155196	-2255.6538927607635	-2304.0	48.34610723923652
1.7479716599190285	-2257.4206730311757	-2320.0	62.57932696882426
1.7504723346828612	-2292.9238143662647	-2344.0	51.07618563373535
1.7529730094466938	-2327.449656877052	-2342.0	14.550343122948107
1.7554736842105265	-2327.449656877052	-2350.0	22.550343122948107
1.757974358974359	-2355.2761299888107	-2362.0	6.7238700111893195
1.7604750337381918	-2355.2761299888107	-2364.0	8.72387001118932
1.7629757085020243	-2359.9874026476054	-2382.0	22.01259735239455
1.765476383265857	-2358.24820687779	-2406.0	47.751793122210074
1.7679770580296896	-2353.561802834857	-2422.0	68.43819716514281
1.7704777327935224	-2373.275094502654	-2422.0	48.724905497345844
1.772978407557355	-2373.275094502654	-2420.0	46.724905497345844
1.7754790823211877	-2380.4367024660273	-2442.0	61.56329753397267
1.7779797570850202	-2378.940524446085	-2462.0	83.05947555391504
1.780480431848853	-2375.5913735313525	-2462.0	86.40862646864753
1.7829811066126855	-2385.636484267464	-2484.0	98.36351573253614
1.7854817813765183	-2395.7994148137627	-2482.0	86.20058518623728
1.7879824561403508	-2423.24838073749	-2502.0	78.75161926250985
1.7904831309041835	-2423.622085699507	-2504.0	80.3779143004931
1.7929838056680163	-2449.283394314837	-2520.0	70.7166056851629
1.7954844804318488	-2447.718921529217	-2524.0	76.28107847078309
1.7979851551956816	-2498.415328145796	-2542.0	43.58467185420386
1.8004858299595141	-2498.6057194210725	-2562.0	63.394280578927464
1.8029865047233469	-2485.96673577919	-2564.0	78.03326422081
1.8054871794871794	-2485.4575697147893	-2562.0	76.54243028521068
1.8079878542510122	-2489.778564452843	-2584.0	94.22143554715694
1.8104885290148447	-2491.517561001298	-2584.0	92.48243899870204
1.8129892037786774	-2539.813646354019	-2608.0	68.18635364598094
1.8154898785425102	-2553.7974125746455	-2604.0	50.20258742535452
1.817990553306343	-2576.1017045138124	-2624.0	47.898295486187635
1.8204912280701755	-2597.9172220236533	-2624.0	26.082777976346733
1.8229919028340082	-2610.1310556357075	-2644.0	33.868944364292474
1.8254925775978408	-2623.5805470061873	-2644.0	20.419452993812683
1.8279932523616735	-2619.3636243218625	-2662.0	42.63637567813748
1.830493927125506	-2626.1876362477415	-2678.0	51.812363752258534
1.8329946018893388	-2640.7393978519917	-2684.0	43.260602148008275
1.8354952766531714	-2650.88164203338	-2702.0	51.1183579666199
1.8379959514170041	-2653.5993550615703	-2710.0	56.40064493842965
1.8404966261808366	-2696.959099275682	-2724.0	27.040900724317908
1.8429973009446694	-2696.959099275682	-2724.0	27.040900724317908
1.8454979757085022	-2705.375187705991	-2744.0	38.62481229400919
1.8479986504723347	-2710.28792287242	-2764.0	53.71207712757996
1.8504993252361674	-2710.219097300096	-2780.0	69.78090269990389
1.853	-2727.088038771493	-2780.0	52.91196122850715
1.8555006747638327	-2718.498913465178	-2784.0	65.5010865348222
1.8580013495276653	-2721.672912760072	-2802.0	80.327087239928
1.860502024291498	-2752.9496410310594	-2822.0	69.0503589689406
1.8630026990553306	-2777.220338928165	-2830.0	52.77966107183511
1.8655033738191633	-2794.3957188825148	-2844.0	49.60428111748524
1.8680040485829958	-2794.3957188825148	-2844.0	49.60428111748524
1.8705047233468286	-2829.768907648084	-2864.0	34.23109235191578
1.8730053981106611	-2832.0299996014214	-2864.0	31.970000398578577
1.875506072874494	-2829.0353125955485	-2886.0	56.964687404451524
1.8780067476383264	-2816.5178737161896	-2900.0	83.48212628381043
1.8805074224021592	-2815.7792072601537	-2904.0	88.22079273984627
1.8830080971659917	-2813.7382372309944	-2922.0	108.2617627690056
1.885508771929825	-2813.7382372309944	-2924.0	110.2617627690056
1.8880094466936577	-2842.348724893847	-2942.0	99.65127510615321
1.8905101214574902	-2882.5465761748314	-2944.0	61.45342382516856
1.893010796221323	-2884.9485815819767	-2962.0	77.05141841802333
1.8955114709851555	-2924.959930471006	-2960.0	35.04006952899408
1.8980121457489882	-2930.3868351086453	-2984.0	53.6131648913547
1.9005128205128208	-2943.54598044432	-2982.0	38.454019555680134
1.9030134952766535	-2958.251772080192	-3002.0	43.74822791980796
1.905514170040486	-2971.4560284948343	-2982.0	10.5439715051657
1.9080148448043188	-2945.9855062140346	-2964.0	18.014493785965442
1.9105155195681514	-2926.634775529771	-2964.0	37.365224470228895
1.913016194331984	-2906.9619291427903	-2942.0	35.03807085720973
1.9155168690958166	-2853.8446527930028	-2934.0	80.15534720699725
1.9180175438596494	-2856.730920661538	-2922.0	65.26907933846178
1.920518218623482	-2845.422577738895	-2922.0	76.57742226110486
1.9230188933873147	-2845.568607924338	-2902.0	56.43139207566219
1.9255195681511472	-2850.7671060830858	-2878.0	27.232893916914236
1.92802024291498	-2879.18709875168	-2882.0	2.8129012483200313
1.9305209176788125	-2878.369750155201	-2882.0	3.630249844798982
1.9330215924426453	-2811.988031001177	-2846.0	34.011968998822795
1.9355222672064778	-2810.203019891748	-2842.0	31.796980108251773
1.9380229419703106	-2795.0556244053478	-2824.0	28.94437559465223
1.940523616734143	-2789.26729584078	-2804.0	14.732704159219793
1.9430242914979758	-2776.9490484997873	-2806.0	29.050951500212705
1.9455249662618086	-2762.81587570156	-2782.0	19.18412429844011
1.9480256410256411	-2762.81587570156	-2782.0	19.18412429844011
1.9505263157894739	-2760.2953629192643	-2784.0	23.704637080735665
1.9530269905533064	-2759.4529184764156	-2760.0	0.5470815235844384
1.9555276653171392	-2749.3143448651226	-2740.0	-9.31434486512262
1.958028340080972	-2724.177784203085	-2722.0	-2.177784203085139
1.9605290148448047	-2723.376078389657	-2704.0	-19.37607838965687
1.9630296896086372	-2637.609871810336	-2702.0	64.39012818966421
1.96553036437247	-2678.49416486188	-2686.0	7.505835138119892
1.9680310391363025	-2678.607161556656	-2662.0	-16.607161556656138
1.9705317139001353	-2641.896219888293	-2660.0	18.103780111706783
1.9730323886639678	-2650.6921512986505	-2664.0	13.307848701349485
1.9755330634278006	-2646.3470499676573	-2622.0	-24.347049967657313
1.978033738191633	-2599.8723395782154	-2620.0	20.12766042178464
1.9805344129554658	-2592.619584314229	-2622.0	29.380415685770913
1.9830350877192984	-2568.2031375444913	-2602.0	33.796862455508744
1.9855357624831311	-2529.7163033484903	-2582.0	52.28369665150967
1.9880364372469637	-2524.2793631695345	-2560.0	35.72063683046554
1.9905371120107964	-2518.389764319794	-2564.0	45.61023568020619
1.993037786774629	-2486.8173992466855	-2544.0	57.182600753314546
1.9955384615384617	-2466.804682285774	-2524.0	57.195317714225894
1.9980391363022945	-2467.093533777973	-2522.0	54.90646622202712
2.000539811066127	-2444.174618155968	-2506.0	61.82538184403211
2.0030404858299597	-2418.1686035605508	-2502.0	83.83139643944924
2.0055411605937925	-2418.9316940200497	-2484.0	65.06830597995031
2.008041835357625	-2403.5773708256447	-2460.0	56.42262917435528
2.0105425101214576	-2398.7232941024586	-2442.0	43.27670589754143
2.0130431848852903	-2395.000704855206	-2444.0	48.999295144793905
2.015543859649123	-2377.671950557245	-2422.0	44.328049442754946
2.0180445344129554	-2365.3740539648156	-2422.0	56.62594603518437
2.020545209176788	-2342.432464666674	-2402.0	59.56753533332585
2.023045883940621	-2342.432464666674	-2402.0	59.56753533332585
2.0255465587044537	-2336.306762181081	-2380.0	43.69323781891899
2.0280472334682864	-2335.917213057055	-2378.0	42.08278694294495
2.030547908232119	-2344.984913373992	-2360.0	15.015086626007815
2.0330485829959515	-2347.380958672302	-2344.0	-3.3809586723018583
2.0355492577597842	-2340.7726362647486	-2342.0	1.2273637352514015
2.038049932523617	-2266.877808576235	-2328.0	61.12219142376489
2.0405506072874497	-2266.877808576235	-2320.0	53.12219142376489
2.043051282051282	-2263.3628535976986	-2300.0	36.63714640230137
2.045551956815115	-2235.2714441643975	-2302.0	66.72855583560249
2.0480526315789476	-2244.4179584890026	-2282.0	37.58204151099744
2.0505533063427803	-2213.5823221100663	-2262.0	48.41767788993366
2.053053981106613	-2213.5823221100663	-2260.0	46.41767788993366
2.0555546558704454	-2212.644332908848	-2242.0	29.3556670911521
2.058055330634278	-2239.3127848357813	-2240.0	0.6872151642187418
2.060556005398111	-2213.2467135968495	-2222.0	8.753286403150469
2.0630566801619437	-2213.2467135968495	-2222.0	8.753286403150469
2.065557354925776	-2186.0479261215446	-2200.0	13.952073878455394
2.0680580296896087	-2168.8595945758457	-2204.0	35.140405424154324
2.0705587044534415	-2165.0004553868916	-2202.0	36.999544613108355
2.0730593792172742	-2147.6540462548564	-2182.0	34.34595374514356
2.0755600539811065	-2100.347858708084	-2162.0	61.652141291915996
2.0780607287449393	-2101.5760359266037	-2144.0	42.42396407339629
2.080561403508772	-2100.6068364584726	-2140.0	39.39316354152743
2.083062078272605	-2101.1213826705193	-2120.0	18.878617329480676
2.085562753036437	-2062.5258553196345	-2122.0	59.4741446803655
2.08806342780027	-2065.5329927173384	-2102.0	36.4670072826616
2.0905641025641026	-2025.0325732832293	-2104.0	78.96742671677066
2.0930647773279354	-2021.9474517586482	-2080.0	58.052548241351815
2.0955654520917677	-1998.6103662317119	-2064.0	65.38963376828815
2.0980661268556005	-1983.821527636082	-2042.0	58.17847236391799
2.1005668016194337	-1969.78931194503	-2040.0	70.21068805496998
2.103067476383266	-1969.0617270739203	-2046.0	76.93827292607966
2.1055681511470987	-1971.0501716410286	-2022.0	50.949828358971445
2.1080688259109315	-1971.7248024311903	-2016.0	44.275197568809745
2.1105695006747642	-1971.7248024311903	-2000.0	28.275197568809745
2.1130701754385965	-1968.2968298577507	-2004.0	35.70317014224929
2.1155708502024293	-1937.010587940424	-1980.0	42.9894120595759
2.118071524966262	-1940.7070094350925	-1962.0	21.29299056490754
2.120572199730095	-1929.832232625019	-1944.0	14.16776737498094
2.123072874493927	-1930.353240584233	-1942.0	11.646759415767065
2.12557354925776	-1923.6592813046432	-1922.0	-1.659281304643173
2.1280742240215926	-1923.6592813046432	-1922.0	-1.659281304643173
2.1305748987854254	-1880.273963516921	-1900.0	19.726036483079042
2.1330755735492577	-1878.1944129262306	-1904.0	25.805587073769402
2.1355762483130905	-1862.2736198211146	-1902.0	39.72638017888539
2.138076923076923	-1864.5369778640975	-1882.0	17.46302213590252
2.140577597840756	-1861.9059824449869	-1862.0	0.09401755501312437
2.1430782726045883	-1797.4951580872048	-1842.0	44.5048419127952
2.145578947368421	-1750.0604644688615	-1840.0	89.93953553113852
2.148079622132254	-1743.6508214288556	-1822.0	78.34917857114442
2.1505802968960865	-1742.6341988658419	-1822.0	79.36580113415812
2.153080971659919	-1742.6341988658419	-1802.0	59.36580113415812
2.1555816464237516	-1756.4615806816505	-1800.0	43.5384193183495
2.1580823211875844	-1733.4850757035247	-1782.0	48.51492429647533
2.160582995951417	-1727.7941038869199	-1762.0	34.20589611308014
2.16308367071525	-1691.039109350555	-1760.0	68.96089064944499
2.165584345479082	-1691.121829502234	-1742.0	50.87817049776595
2.168085020242915	-1693.9740088882768	-1738.0	44.025991111723215
2.1705856950067477	-1693.9740088882768	-1720.0	26.025991111723215
2.1730863697705805	-1676.9742956991504	-1704.0	27.02570430084961
2.175587044534413	-1661.3679645564848	-1700.0	38.63203544351518
2.178087719298246	-1660.7707158324401	-1680.0	19.229284167559854
2.1805883940620783	-1640.4193193692017	-1662.0	21.58068063079827
2.183089068825911	-1624.095741954418	-1662.0	37.90425804558208
2.185589743589744	-1617.7075777140462	-1642.0	24.292422285953762
2.1880904183535765	-1625.495254398736	-1634.0	8.504745601263949
2.190591093117409	-1630.2107810556436	-1620.0	-10.210781055643565
2.1930917678812416	-1631.0575385160173	-1622.0	-9.057538516017303
2.1955924426450744	-1634.7949169306912	-1600.0	-34.794916930691215
2.198093117408907	-1632.9462170981005	-1594.0	-38.94621709810053
2.2005937921727394	-1632.9462170981005	-1580.0	-52.94621709810053
2.203094466936572	-1627.2766656080576	-1580.0	-47.276665608057556
2.205595141700405	-1539.6390104043307	-1560.0	20.360989595669253
2.2080958164642377	-1539.6390104043307	-1556.0	16.360989595669253
2.2105964912280704	-1538.6701397653028	-1544.0	5.3298602346972075
2.2130971659919028	-1508.3628071150538	-1542.0	33.63719288494622
2.2155978407557355	-1508.758412447829	-1522.0	13.24158755217104
2.2180985155195683	-1487.3044426053689	-1516.0	28.695557394631123
2.220599190283401	-1485.6277649880508	-1502.0	16.372235011949215
2.2230998650472333	-1467.2368736259787	-1504.0	36.76312637402134
2.225600539811066	-1468.9440706845803	-1484.0	15.05592931541969
2.228101214574899	-1454.2970076785728	-1462.0	7.702992321427246
2.2306018893387316	-1433.9922364983458	-1460.0	26.007763501654154
2.233102564102564	-1433.9922364983458	-1460.0	26.007763501654154
2.2356032388663967	-1422.3595800086423	-1440.0	17.640419991357703
2.2381039136302294	-1422.3595800086423	-1442.0	19.640419991357703
2.2406045883940626	-1382.679839212141	-1422.0	39.320160787859095
2.243105263157895	-1359.9715413111167	-1420.0	60.02845868888335
2.2456059379217277	-1327.7960274807992	-1400.0	72.20397251920076
2.2481066126855604	-1328.7943081905878	-1380.0	51.2056918094122
2.250607287449393	-1327.212247432266	-1382.0	54.78775256773406
2.253107962213226	-1313.7769268728134	-1364.0	50.22307312718658
2.2556086369770583	-1313.448780663337	-1342.0	28.551219336663053
2.258109311740891	-1263.5514861206493	-1342.0	78.44851387935068
2.260609986504724	-1263.5514861206493	-1336.0	72.44851387935068
2.2631106612685565	-1247.0350922445546	-1322.0	74.96490775544544
2.265611336032389	-1248.8664087700186	-1300.0	51.13359122998145
2.2681120107962216	-1243.4883343308825	-1300.0	56.51166566911752
2.2706126855600544	-1246.7645785978793	-1282.0	35.235421402120664
2.273113360323887	-1246.9210458303105	-1282.0	35.078954169689496
2.2756140350877194	-1240.196071021804	-1260.0	19.803928978195927
2.278114709851552	-1237.427975503213	-1256.0	18.57202449678698
2.280615384615385	-1211.8240710828795	-1242.0	30.175928917120473
2.2831160593792177	-1190.0439214781068	-1224.0	33.95607852189323
2.28561673414305	-1184.3405605734317	-1220.0	35.65943942656827
2.2881174089068828	-1138.0882702326392	-1202.0	63.91172976736084
2.2906180836707155	-1155.5359428999245	-1182.0	26.46405710007548
2.2931187584345483	-1150.6531943477328	-1182.0	31.34680565226722
2.2956194331983806	-1150.6531943477328	-1166.0	15.346805652267221
2.2981201079622133	-1152.1564643297556	-1160.0	7.843535670244364
2.300620782726046	-1132.3871013152373	-1164.0	31.61289868476274
2.303121457489879	-1116.607866396765	-1142.0	25.392133603234925
2.305622132253711	-1116.6519325188601	-1120.0	3.3480674811398785
2.308122807017544	-1090.5014790580078	-1116.0	25.498520941992183
2.3106234817813767	-1090.5014790580078	-1100.0	9.498520941992183
2.3131241565452094	-1066.3357106312244	-1100.0	33.6642893687756
2.315624831309042	-1066.3357106312244	-1082.0	15.664289368775599
2.3181255060728745	-1060.8899161870972	-1082.0	21.110083812902758
2.3206261808367072	-1041.5006260095736	-1060.0	18.49937399042642
2.32312685560054	-1009.8676057917651	-1060.0	50.13239420823493
2.3256275303643728	-1012.584459271287	-1040.0	27.41554072871304
2.328128205128205	-997.6206849415814	-1022.0	24.37931505841857
2.330628879892038	-975.2310308477363	-1000.0	24.768969152263708
2.3331295546558706	-975.2310308477363	-1002.0	26.768969152263708
2.3356302294197033	-908.6842800318066	-1002.0	93.31571996819343
2.3381309041835356	-891.6055841708978	-982.0	90.39441582910217
2.3406315789473684	-892.3023668976218	-964.0	71.69763310237818
2.343132253711201	-902.5070179553636	-960.0	57.49298204463639
2.345632928475034	-902.6822917382779	-940.0	37.317708261722146
2.348133603238866	-884.3531373751889	-942.0	57.64686262481109
2.350634278002699	-883.9296847886737	-922.0	38.07031521132626
2.3531349527665317	-861.4626896940465	-916.0	54.5373103059535
2.3556356275303645	-861.4626896940465	-902.0	40.5373103059535
2.358136302294197	-828.3681069201905	-882.0	53.631893079809515
2.3606369770580296	-828.3681069201905	-880.0	51.631893079809515
2.3631376518218623	-861.7949219173033	-884.0	22.205078082696673
2.365638326585695	-829.503450691237	-860.0	30.49654930876295
2.3681390013495274	-813.0708338092015	-840.0	26.92916619079847
2.37063967611336	-801.6158732148153	-822.0	20.384126785184662
2.373140350877193	-797.4664717974542	-824.0	26.533528202545767
2.3756410256410256	-790.9125963562426	-802.0	11.087403643757398
2.3781417004048584	-778.0499719458489	-792.0	13.950028054151062
2.3806423751686907	-778.0499719458489	-780.0	1.950028054151062
2.383143049932524	-766.7630531992784	-766.0	-0.7630531992783744
2.3856437246963567	-745.850076934478	-762.0	16.14992306552199
2.3881443994601894	-747.3139931942901	-740.0	-7.313993194290106
2.3906450742240217	-747.3139931942901	-740.0	-7.313993194290106
2.3931457489878545	-695.9739919333035	-722.0	26.026008066696477
2.3956464237516872	-680.934530717172	-720.0	39.06546928282796
2.39814709851552	-680.934530717172	-700.0	19.065469282827962
2.4006477732793523	-681.1774290254796	-700.0	18.82257097452043
2.403148448043185	-670.8461452683177	-682.0	11.153854731682259
2.405649122807018	-665.5452664226239	-680.0	14.454733577376146
2.4081497975708506	-639.9368437719245	-662.0	22.063156228075513
2.410650472334683	-634.7051817661154	-664.0	29.294818233884598
2.4131511470985156	-637.3733640170542	-642.0	4.6266359829458
2.4156518218623484	-585.8052802387363	-636.0	50.19471976126374
2.418152496626181	-566.464369667036	-620.0	53.53563033296405
2.420653171390014	-541.5351279026825	-622.0	80.46487209731754
2.423153846153846	-540.4885399535146	-602.0	61.511460046485354
2.425654520917679	-543.5166968580077	-582.0	38.48330314199234
2.4281551956815117	-543.5166968580077	-580.0	36.48330314199234
2.4306558704453445	-553.6106597943897	-584.0	30.389340205610324
2.433156545209177	-533.7729182423136	-562.0	28.227081757686392
2.4356572199730095	-533.2167857583177	-540.0	6.783214241682344
2.4381578947368423	-500.0356518131839	-520.0	19.964348186816096
2.440658569500675	-454.8240730840989	-520.0	65.17592691590107
2.4431592442645074	-450.11189056229114	-500.0	49.88810943770886
2.44565991902834	-452.8968191463139	-484.0	31.103180853686126
2.448160593792173	-442.8715346000329	-480.0	37.128465399967126
2.4506612685560056	-442.8748579784699	-462.0	19.12514202153011
2.453161943319838	-428.24161685019817	-444.0	15.75838314980183
2.455662618083671	-422.01860312422014	-440.0	17.981396875779865
2.458163292847504	-407.08084874517203	-420.0	12.919151254827966
2.4606639676113367	-387.03242439591213	-402.0	14.96757560408787
2.4631646423751694	-387.03242439591213	-402.0	14.96757560408787
2.4656653171390017	-385.2623761774653	-400.0	14.737623822534715
2.4681659919028345	-348.887109184383	-384.0	35.11289081561699
2.4706666666666672	-365.3283802636895	-362.0	-3.328380263689496
2.4731673414305	-364.6326204966913	-364.0	-0.6326204966912883
2.4756680161943323	-366.35710099158746	-342.0	-24.35710099158746
2.478168690958165	-321.78387561452746	-340.0	18.21612438547254
2.480669365721998	-321.78387561452746	-318.0	-3.78387561452746
2.4831700404858306	-316.9581024328247	-322.0	5.041897567175283
2.485670715249663	-241.8255777991567	-302.0	60.17442220084331
2.4881713900134956	-214.9697345109612	-284.0	69.03026548903881
2.4906720647773284	-173.04506783264037	-280.0	106.95493216735963
2.493172739541161	-165.52787670776456	-262.0	96.47212329223544
2.4956734143049935	-116.81815730247945	-258.0	141.18184269752055
2.498174089068826	-118.88599684924793	-242.0	123.11400315075207
2.500674763832659	-120.50536824299604	-222.0	101.49463175700396
2.5031754385964917	-120.50536824299604	-220.0	99.49463175700396
2.505676113360324	-97.74588239641025	-222.0	124.25411760358975
2.508176788124157	-86.47872418627253	-204.0	117.52127581372747
2.5106774628879895	-86.82567957094227	-182.0	95.17432042905773
2.5131781376518223	-91.09344624008281	-160.0	68.90655375991719
2.5156788124156546	-82.69627733853235	-164.0	81.30372266146765
2.5181794871794874	-79.02565883615193	-140.0	60.97434116384807
2.52068016194332	-32.08000854144825	-122.0	89.91999145855175
2.523180836707153	-27.910526889991843	-120.0	92.08947311000816
2.5256815114709856	-6.313485839241025	-100.0	93.68651416075897
2.528182186234818	-6.313485839241025	-102.0	95.68651416075897
2.5306828609986507	-26.716248395236562	-80.0	53.28375160476344
2.5331835357624835	-48.16948457882302	-62.0	13.830515421176983
2.535684210526316	-35.94876886883242	-62.0	26.051231131167583
2.5381848852901485	-44.602475942896376	-48.0	3.397524057103624
2.5406855600539813	-44.602475942896376	-42.0	-2.602475942896376
2.543186234817814	-1.2529269093403173	-42.0	40.74707309065968
2.545686909581647	2.2215905873922566	-20.0	22.221590587392257
2.548187584345479	45.356915926485954	-2.0	47.356915926485954
2.550688259109312	44.781603251058414	6.0	38.781603251058414
2.5531889338731446	76.5787424193428	18.0	58.5787424193428
2.5556896086369774	78.89513370611394	36.0	42.89513370611394
2.5581902834008097	91.38523933809108	40.0	51.38523933809108
2.5606909581646424	93.97625541330001	58.0	35.97625541330001
2.563191632928475	95.38296892412916	80.0	15.382968924129159
2.565692307692308	112.8583220453919	96.0	16.8583220453919
2.5681929824561402	188.87049809209907	98.0	90.87049809209907
2.570693657219973	229.02750260971482	106.0	123.02750260971482
2.5731943319838058	233.66294537423948	118.0	115.66294537423948
2.5756950067476385	248.8812465556009	120.0	128.8812465556009
2.578195681511471	250.99907710891273	140.0	110.99907710891273
2.5806963562753036	250.98142905658403	142.0	108.98142905658403
2.5831970310391363	250.98142905658403	158.0	92.98142905658403
2.585697705802969	250.00969894001207	158.0	92.00969894001207
2.588198380566802	189.76203495974744	178.0	11.762034959747439
2.590699055330634	190.86645034994012	198.0	-7.1335496500598765
2.593199730094467	256.3400552049004	200.0	56.34005520490041
2.5957004048582997	255.3451659813727	218.0	37.3451659813727
2.5982010796221324	278.09900755287754	218.0	60.09900755287754
2.6007017543859647	277.6580425700191	238.0	39.65804257001912
2.6032024291497975	298.0090286299916	256.0	42.009028629991576
2.6057031039136302	340.4968014136693	258.0	82.49680141366929
2.608203778677463	343.35005410580897	278.0	65.35005410580897
2.6107044534412953	353.72345897809845	300.0	53.72345897809845
2.613205128205128	356.3185886788872	296.0	60.31858867888718
2.615705802968961	381.6468843371063	318.0	63.646884337106314
2.6182064777327936	386.67431497969164	340.0	46.674314979691644
2.620707152496626	386.2989456315528	342.0	44.29894563155278
2.6232078272604586	397.25179033551007	360.0	37.251790335510066
2.6257085020242914	398.7752414057866	362.0	36.77524140578657
2.628209176788124	433.32922910662217	378.0	55.329229106622165
2.6307098515519565	433.32922910662217	378.0	55.329229106622165
2.6332105263157897	431.0754955063017	398.0	33.075495506301706
2.6357112010796224	429.72469215852504	418.0	11.724692158525045
2.638211875843455	480.1182146815293	418.0	62.11821468152931
2.640712550607288	485.6181430537715	420.0	65.61814305377152
2.6432132253711202	498.66952403992065	440.0	58.669524039920645
2.645713900134953	503.69973825661003	438.0	65.69973825661003
2.6482145748987858	525.984845933561	460.0	65.98484593356102
2.6507152496626185	525.7230320214458	466.0	59.72303202144576
2.653215924426451	527.077664428231	480.0	47.077664428230946
2.6557165991902836	539.819199766426	500.0	39.81919976642598
2.6582172739541163	545.8233473512487	500.0	45.823347351248685
2.660717948717949	525.0944018091409	520.0	5.094401809140891
2.6632186234817814	533.7557511743324	538.0	-4.244248825667569
2.665719298245614	553.3682768582557	562.0	-8.63172314174426
2.668219973009447	625.3661028422064	558.0	67.36610284220637
2.6707206477732797	626.3264652649343	578.0	48.32646526493431
2.673221322537112	636.2254192306096	600.0	36.225419230609646
2.6757219973009447	667.2411414945025	600.0	67.24114149450247
2.6782226720647775	666.6495826737917	620.0	46.649582673791656
2.6807233468286102	696.3016703789632	620.0	76.3016703789632
2.683224021592443	696.5301478929935	640.0	56.530147892993455
2.6857246963562753	703.2187457621912	662.0	41.21874576219125
2.688225371120108	696.1203889667544	678.0	18.120388966754376
2.690726045883941	697.773866318538	680.0	17.773866318538012
2.6932267206477736	697.773866318538	680.0	17.773866318538012
2.695727395411606	724.237363286587	700.0	24.23736328658697
2.6982280701754386	745.226065204466	698.0	47.226065204465954
2.7007287449392714	760.8851345931038	720.0	40.88513459310377
2.703229419703104	760.6985661396363	738.0	22.69856613963634
2.7057300944669365	767.7679270679878	738.0	29.767927067987785
2.708230769230769	769.9039822430503	738.0	31.903982243050336
2.710731443994602	774.3738406801189	758.0	16.37384068011886
2.7132321187584347	776.9597804524107	778.0	-1.040219547589345
2.715732793522267	792.0160253682329	778.0	14.016025368232931
2.7182334682861	792.3251341028196	780.0	12.325134102819561
2.7207341430499326	783.3694285002407	798.0	-14.630571499759299
2.7232348178137653	794.5152875311878	804.0	-9.484712468812177
2.7257354925775976	794.5152875311878	818.0	-23.484712468812177
2.7282361673414304	789.8260980373394	840.0	-50.17390196266058
2.730736842105263	910.4024831996097	838.0	72.40248319960972
2.733237516869096	955.4217134500452	838.0	117.42171345004522
2.735738191632928	978.7844373381499	860.0	118.78443733814993
2.738238866396761	1049.169066800293	878.0	171.16906680029297
2.7407395411605937	968.1296300508106	878.0	90.12963005081065
2.7432402159244265	972.3451432576298	900.0	72.34514325762984
2.745740890688259	988.0763325414596	900.0	88.07633254145958
2.7482415654520915	1027.707441754916	918.0	109.70744175491609
2.7507422402159243	1028.0603887941645	936.0	92.06038879416451
2.753242914979757	1037.6780267519619	938.0	99.67802675196185
2.75574358974359	1037.3632640280937	950.0	87.36326402809368
2.758244264507422	1069.5735005350132	958.0	111.57350053501318
2.760744939271255	1068.659220273089	980.0	88.65922027308898
2.7632456140350876	1107.328995576506	1000.0	107.32899557650603
2.7657462887989204	1107.328995576506	998.0	109.32899557650603
2.7682469635627527	1127.5686991813673	1000.0	127.56869918136726
2.7707476383265854	1127.5686991813673	1020.0	107.56869918136726
2.773248313090418	1136.5166152625914	1042.0	94.51661526259136
2.7757489878542514	1131.9938577308453	1038.0	93.99385773084532
2.7782496626180837	1128.9229823255405	1060.0	68.92298232554049
2.7807503373819165	1126.8199808152083	1060.0	66.81998081520828
2.783251012145749	1126.8199808152083	1078.0	48.81998081520828
2.785751686909582	1131.9946754680668	1080.0	51.994675468066816
2.7882523616734147	1135.765640851257	1100.0	35.7656408512571
2.790753036437247	1154.6735603745685	1118.0	36.673560374568524
2.79325371120108	1156.3351105968272	1118.0	38.335110596827235
2.7957543859649125	1154.5002679909737	1122.0	32.500267990973725
2.7982550607287453	1155.054444602919	1138.0	17.05444460291892
2.8007557354925776	1179.7611061766656	1140.0	39.761106176665635
2.8032564102564104	1177.4364287719989	1158.0	19.436428771998862
2.805757085020243	1209.9894783995223	1180.0	29.98947839952234
2.808257759784076	1224.5046413129926	1188.0	36.50464131299259
2.810758434547908	1224.5046413129926	1200.0	24.50464131299259
2.813259109311741	1230.774184929333	1218.0	12.774184929332932
2.8157597840755737	1230.8635638893213	1220.0	10.863563889321313
2.8182604588394065	1258.5341392447813	1218.0	40.53413924478127
2.8207611336032388	1271.8835500616647	1238.0	33.883550061664664
2.8232618083670715	1251.6904723455234	1260.0	-8.309527654476597
2.8257624831309043	1275.9962778301042	1262.0	13.99627783010419
2.828263157894737	1311.2938527188335	1278.0	33.29385271883348
2.8307638326585693	1345.3116412264003	1298.0	47.3116412264003
2.833264507422402	1354.957045173248	1298.0	56.957045173247934
2.835765182186235	1354.3959687535262	1320.0	34.395968753526176
2.8382658569500676	1406.85351139067	1336.0	70.85351139067006
2.8407665317139	1409.4462671707024	1338.0	71.44626717070241
2.8432672064777327	1422.9221943116881	1356.0	66.92219431168814
2.8457678812415654	1436.0912033393806	1380.0	56.09120333938063
2.848268556005398	1435.756308118894	1380.0	55.75630811889391
2.850769230769231	1459.8008571017517	1378.0	81.80085710175172
2.8532699055330633	1457.936508182423	1398.0	59.93650818242304
2.855770580296896	1470.756046350762	1420.0	50.75604635076206
2.8582712550607288	1492.7069343870185	1440.0	52.706934387018464
2.8607719298245615	1499.0209785357004	1458.0	41.02097853570035
2.863272604588394	1536.1156892700865	1458.0	78.11568927008648
2.8657732793522266	1536.1156892700865	1458.0	78.11568927008648
2.8682739541160593	1544.531024432195	1480.0	64.53102443219495
2.870774628879892	1561.809694075749	1498.0	63.809694075748894
2.8732753036437244	1561.809694075749	1500.0	61.809694075748894
2.875775978407557	1549.7270452813036	1520.0	29.727045281303617
2.87827665317139	1549.7270452813036	1520.0	29.727045281303617
2.8807773279352227	1553.582904663016	1540.0	13.582904663016052
2.883278002699055	1553.373606988294	1558.0	-4.626393011706114
2.8857786774628877	1575.7273606841559	1560.0	15.727360684155883
2.8882793522267205	1602.029279085139	1580.0	22.029279085139024
2.8907800269905533	1599.5244002986028	1582.0	17.524400298602814
2.8932807017543856	1672.5372181659814	1602.0	70.53721816598136
2.8957813765182183	1690.5853486421813	1620.0	70.58534864218132
2.898282051282051	1720.1009352132983	1618.0	102.10093521329827
2.900782726045884	1735.6226929780605	1618.0	117.62269297806051
2.903283400809716	1739.4057407121666	1638.0	101.40574071216656
2.905784075573549	1746.789251222563	1644.0	102.78925122256305
2.9082847503373817	1747.9668835967336	1662.0	85.96688359673362
2.9107854251012144	1797.2410860739956	1678.0	119.24108607399558
2.913286099865047	1799.375055868597	1700.0	99.37505586859697
2.9157867746288795	1799.9933625937601	1698.0	101.99336259376014
2.918287449392713	1812.6814677246532	1716.0	96.6814677246532
2.920788124156546	1806.4412478773875	1740.0	66.44124787738747
2.9232887989203786	1806.4412478773875	1742.0	64.44124787738747
2.9257894736842114	1806.9974225450455	1762.0	44.99742254504554
2.9282901484480437	1807.3055753476258	1778.0	29.30557534762579
2.9307908232118765	1844.1922299714765	1778.0	66.19222997147654
2.933291497975709	1844.1922299714765	1776.0	68.19222997147654
2.935792172739542	1865.676335771884	1798.0	67.67633577188394
2.9382928475033743	1877.8574350031186	1818.0	59.85743500311855
2.940793522267207	1877.8574350031186	1820.0	57.85743500311855
2.94329419703104	1890.7261321463911	1838.0	52.72613214639114
2.9457948717948725	1894.080235242086	1858.0	36.08023524208602
2.948295546558705	1889.7187045734074	1860.0	29.71870457340742
2.9507962213225376	1889.7187045734074	1860.0	29.71870457340742
2.9532968960863704	1874.7443426001919	1878.0	-3.255657399808115
2.955797570850203	1902.66055184656	1898.0	4.660551846560111
2.9582982456140354	1908.1800926093376	1918.0	-9.819907390662365
2.960798920377868	1917.5475717471472	1920.0	-2.452428252852769
2.963299595141701	1953.5402888094864	1916.0	37.540288809486356
2.9658002699055337	2014.0507770700744	1940.0	74.05077707007445
2.968300944669366	2013.913080902016	1958.0	55.91308090201596
2.9708016194331988	1983.9089468436514	1978.0	5.9089468436513926
2.9733022941970315	2011.3912978231617	1982.0	29.39129782316172
2.9758029689608643	2011.3912978231617	2002.0	9.391297823161722
2.9783036437246966	2026.2345114232562	2016.0	10.234511423256208
2.9808043184885293	2029.1858730321821	2018.0	11.185873032182144
2.983304993252362	2041.3479174139363	2040.0	1.3479174139363295
2.985805668016195	2080.1136906761567	2038.0	42.11369067615669
2.9883063427800276	2074.3053905799497	2060.0	14.305390579949744
2.99080701754386	2057.1445641433165	2062.0	-4.855435856683471
2.9933076923076927	2046.694623191823	2080.0	-33.305376808177016
2.9958083670715254	2054.4323829435434	2098.0	-43.567617056456584
2.998309041835358	2100.297982675473	2100.0	0.29798267547312207
3.0008097165991905	2129.9509640584083	2118.0	11.950964058408317
3.0033103913630232	2145.0862767564286	2120.0	25.08627675642856
3.005811066126856	2225.060519691575	2140.0	85.06051969157488
3.0083117408906888	2221.4455517258757	2160.0	61.4455517258757
3.010812415654521	2246.4876665925267	2158.0	88.4876665925267
3.013313090418354	2246.4876665925267	2158.0	88.4876665925267
3.0158137651821866	2261.3918277786925	2180.0	81.39182777869246
3.0183144399460193	2265.6118971534506	2200.0	65.61189715345063
3.0208151147098516	2269.8470536475393	2220.0	49.84705364753927
3.0233157894736844	2272.717452531506	2220.0	52.71745253150584
3.025816464237517	2282.6970349526828	2240.0	42.69703495268277
3.02831713900135	2292.337927929304	2256.0	36.33792792930399
3.0308178137651822	2302.239068118165	2280.0	22.23906811816505
3.033318488529015	2309.6638692577717	2278.0	31.663869257771694
3.0358191632928477	2324.231876942674	2300.0	24.231876942673807
3.0383198380566805	2347.903278384473	2298.0	49.9032783844732
3.040820512820513	2348.8022279327747	2318.0	30.802227932774713
3.0433211875843456	2353.9341231138196	2338.0	15.934123113819624
3.0458218623481783	2356.373945329843	2358.0	-1.6260546701569183
3.048322537112011	2356.6269451448084	2358.0	-1.37305485519164
3.050823211875844	2383.3691333519237	2360.0	23.369133351923665
3.053323886639676	2382.0886985887632	2380.0	2.0886985887632363
3.055824561403509	2407.0415926521187	2396.0	11.041592652118652
3.0583252361673416	2424.995352410212	2418.0	6.9953524102120355
3.060825910931175	2485.302533992067	2418.0	67.30253399206686
3.063326585695007	2493.217739990759	2438.0	55.21773999075913
3.06582726045884	2504.2420419251066	2460.0	44.242041925106605
3.0683279352226727	2521.074102106575	2466.0	55.07410210657508
3.0708286099865054	2521.074102106575	2480.0	41.07410210657508
3.0733292847503377	2547.618144776943	2496.0	51.618144776943154
3.0758299595141705	2574.401684555286	2498.0	76.40168455528601
3.0783306342780032	2577.654295544021	2518.0	59.6542955440209
3.080831309041836	2614.5646317688725	2520.0	94.56463176887246
3.0833319838056683	2614.5646317688725	2540.0	74.56463176887246
3.085832658569501	2623.9908050618033	2560.0	63.99080506180326
3.088333333333334	2624.719081629987	2558.0	66.71908162998716
3.0908340080971666	2619.113939156847	2580.0	39.11393915684721
3.0933346828609993	2618.4660508858615	2598.0	20.466050885861478
3.0958353576248316	2652.7870776973477	2600.0	52.78707769734774
3.0983360323886644	2651.8291308514636	2618.0	33.82913085146356
3.100836707152497	2670.7096542354857	2618.0	52.70965423548569
3.10333738191633	2674.0907377775034	2642.0	32.090737777503364
3.105838056680162	2679.5445302139788	2658.0	21.54453021397876
3.108338731443995	2690.023566724879	2656.0	34.02356672487895
3.1108394062078277	2705.917829426662	2676.0	29.917829426662138
3.1133400809716605	2746.9198550897927	2698.0	48.91985508979269
3.115840755735493	2747.0422335877047	2700.0	47.042233587704686
3.1183414304993256	2780.8330317529053	2706.0	74.8330317529053
3.1208421052631583	2780.8330317529053	2722.0	58.8330317529053
3.123342780026991	2800.3772703947325	2738.0	62.37727039473248
3.1258434547908234	2801.652739925163	2744.0	57.65273992516313
3.128344129554656	2833.279468691331	2760.0	73.2794686913312
3.130844804318489	2842.8694045344387	2758.0	84.86940453443867
3.1333454790823216	2841.6238233613767	2778.0	63.62382336137671
3.135846153846154	2849.564902361451	2782.0	67.564902361451
3.1383468286099867	2856.9613716187905	2800.0	56.96137161879051
3.1408475033738195	2849.1519777893773	2800.0	49.15197778937727
3.143348178137652	2850.373284200672	2820.0	30.37328420067206
3.1458488529014845	2850.5908960712404	2820.0	30.590896071240422
3.1483495276653173	2875.5538993819055	2838.0	37.55389938190547
3.15085020242915	2916.60179335542	2860.0	56.601793355419886
3.153350877192983	2933.6156648493793	2858.0	75.6156648493793
3.1558515519568155	2931.8788161700004	2878.0	53.87881617000039
3.158352226720648	2950.028152453115	2884.0	66.02815245311513
3.1608529014844806	2950.028152453115	2898.0	52.028152453115126
3.1633535762483134	2989.2910942132726	2918.0	71.29109421327257
3.165854251012146	3005.8060775569825	2922.0	83.80607755698247
3.1683549257759784	3003.3998019220844	2940.0	63.39980192208441
3.170855600539811	3023.0615335296684	2938.0	85.0615335296684
3.173356275303644	3022.5752562101875	2958.0	64.57525621018749
3.1758569500674767	3040.4383313663498	2964.0	76.43833136634976
3.178357624831309	3041.291133685929	2978.0	63.2911336859288
3.1808582995951418	3047.477334622913	2980.0	67.47733462291308
3.1833589743589745	3047.9881393807414	3000.0	47.98813938074136
3.1858596491228073	3064.946281569049	3000.0	64.946281569049
3.1883603238866396	3068.330551642941	2994.0	74.33055164294092
3.1908609986504723	3068.330551642941	2994.0	74.33055164294092
3.193361673414305	3063.695189177525	2960.0	103.69518917752521
3.195862348178138	3051.3955099980094	2960.0	91.3955099980094
3.19836302294197	3048.5300755556364	2938.0	110.53007555563636
3.200863697705803	3006.2939734037177	2936.0	70.2939734037177
3.203364372469636	3006.2939734037177	2918.0	88.2939734037177
3.205865047233469	2907.446654273727	2902.0	5.4466542737268355
3.2083657219973016	2951.447767450961	2896.0	55.44776745096078
3.210866396761134	2959.995263329923	2878.0	81.99526332992309
3.2133670715249667	2962.5696088772816	2860.0	102.56960887728155
3.2158677462887995	2899.555209050774	2842.0	57.55520905077401
3.218368421052632	2882.7808186322427	2838.0	44.7808186322427
3.2208690958164645	2881.275937720532	2820.0	61.275937720532056
3.2233697705802973	2870.051441540644	2800.0	70.05144154064419
3.22587044534413	2855.5995653615273	2798.0	57.59956536152731
3.228371120107963	2828.9722500113503	2778.0	50.9722500113503
3.230871794871795	2802.228794892011	2774.0	28.228794892011138
3.233372469635628	2802.228794892011	2758.0	44.22879489201114
3.2358731443994606	2778.202483122801	2758.0	20.202483122800913
3.2383738191632934	2778.238160954772	2738.0	40.238160954771956
3.2408744939271257	2778.238160954772	2738.0	40.238160954771956
3.2433751686909584	2786.8980836825513	2738.0	48.89808368255126
3.245875843454791	2786.8958028203833	2718.0	68.89580282038332
3.248376518218624	2780.1812183171073	2698.0	82.18121831710732
3.2508771929824563	2763.978483283484	2694.0	69.97848328348391
3.253377867746289	2763.978483283484	2678.0	85.97848328348391
3.2558785425101218	2763.740830060353	2680.0	83.74083006035289
3.2583792172739545	2734.5513408227193	2656.0	78.55134082271934
3.2608798920377873	2713.5980011682973	2652.0	61.59800116829729
3.2633805668016196	2713.5980011682973	2640.0	73.59800116829729
3.2658812415654523	2696.6740487072557	2618.0	78.67404870725568
3.268381916329285	2695.40538907019	2616.0	79.40538907018981
3.270882591093118	2688.7108442617	2598.0	90.7108442617
3.27338326585695	2681.821416404643	2592.0	89.82141640464306
3.275883940620783	2676.7649201914664	2576.0	100.76492019146644
3.2783846153846157	2661.0605315438715	2562.0	99.06053154387155
3.2808852901484484	2659.4012808824637	2558.0	101.40128088246365
3.2833859649122807	2649.466476120715	2538.0	111.46647612071501
3.2858866396761135	2647.4301665275507	2538.0	109.43016652755068
3.2883873144399463	2643.240450153078	2518.0	125.2404501530782
3.290887989203779	2623.226697417601	2500.0	123.22669741760092
3.2933886639676113	2597.8611194053537	2478.0	119.86111940535375
3.295889338731444	2598.5501690453666	2480.0	118.5501690453666
3.298390013495277	2572.6681440140537	2480.0	92.66814401405372
3.3008906882591096	2572.4696821624098	2458.0	114.46968216240975
3.303391363022942	2549.519353397811	2436.0	113.51935339781085
3.3058920377867747	2530.631524573878	2430.0	100.63152457387787
3.3083927125506074	2519.9089985919436	2418.0	101.9089985919436
3.31089338731444	2487.350449108957	2398.0	89.35044910895704
3.3133940620782725	2487.350449108957	2398.0	89.35044910895704
3.3158947368421052	2487.350449108957	2396.0	91.35044910895704
3.318395411605938	2469.9776757280592	2378.0	91.97767572805924
3.3208960863697707	2436.9675722605157	2378.0	58.96757226051568
3.3233967611336035	2431.016890483046	2356.0	75.01689048304615
3.325897435897436	2426.375932963726	2356.0	70.37593296372597
3.3283981106612686	2403.1363047244795	2340.0	63.13630472447949
3.3308987854251013	2403.2118509948	2316.0	87.21185099479999
3.333399460188934	2401.8363600192974	2320.0	81.83636001929744
3.3359001349527664	2372.267832635617	2298.0	74.2678326356172
3.338400809716599	2373.402952938486	2278.0	95.40295293848612
3.340901484480432	2361.5685231387533	2270.0	91.56852313875333
3.343402159244265	2362.0138622498944	2256.0	106.01386224989437
3.3459028340080974	2353.9169516238126	2238.0	115.91695162381257
3.34840350877193	2328.9020541123678	2238.0	90.90205411236775
3.350904183535763	2328.9020541123678	2236.0	92.90205411236775
3.3534048582995957	2307.9333668945756	2216.0	91.93336689457556
3.3559055330634284	2297.4286809682676	2198.0	99.4286809682676
3.3584062078272607	2296.937459491649	2198.0	98.93745949164895
3.3609068825910935	2286.6171351356134	2176.0	110.61713513561335
3.3634075573549262	2273.0904450172648	2162.0	111.09044501726476
3.365908232118759	2269.813095229323	2158.0	111.81309522932315
3.3684089068825913	2267.618492646348	2138.0	129.61849264634793
3.370909581646424	2267.618492646348	2138.0	129.61849264634793
3.373410256410257	2245.267837080221	2120.0	125.26783708022094
3.3759109311740896	2247.6842558298868	2096.0	151.68425582988675
3.378411605937922	2247.6842558298868	2096.0	151.68425582988675
3.3809122807017546	2227.002879937751	2102.0	125.002879937751
3.3834129554655874	2200.933291081784	2078.0	122.93329108178386
3.38591363022942	2200.8518232578754	2060.0	140.85182325787537
3.3884143049932525	2165.6006726138444	2038.0	127.60067261384438
3.3909149797570852	2127.8435399498403	2018.0	109.8435399498403
3.393415654520918	2105.5374933859403	2020.0	85.53749338594025
3.3959163292847507	2086.5699839795707	2000.0	86.56998397957068
3.398417004048583	2084.1160599053933	1998.0	86.11605990539329
3.400917678812416	2067.1511135845835	1978.0	89.15111358458353
3.4034183535762486	2063.0954242248426	1958.0	105.09542422484265
3.4059190283400813	2040.2500055143937	1938.0	102.2500055143937
3.4084197031039136	2023.1515634083014	1938.0	85.1515634083014
3.4109203778677464	2023.1515634083014	1936.0	87.1515634083014
3.413421052631579	2000.2888171933705	1918.0	82.2888171933705
3.415921727395412	2000.6933604317076	1918.0	82.69336043170756
3.4184224021592446	1994.1631660046692	1896.0	98.16316600466916
3.420923076923077	1994.1631660046692	1876.0	118.16316600466916
3.4234237516869097	1966.413998795098	1878.0	88.413998795098
3.4259244264507425	1966.413998795098	1878.0	88.413998795098
3.428425101214575	1949.770181799038	1858.0	91.77018179903803
3.4309257759784075	1948.7382599838645	1840.0	108.73825998386451
3.4334264507422403	1936.8437096920068	1838.0	98.84370969200677
3.435927125506073	1933.151471993363	1818.0	115.15147199336297
3.438427800269906	1916.4304466572432	1808.0	108.43044665724324
3.440928475033738	1883.8794394172378	1798.0	85.87943941723779
3.443429149797571	1876.7761257126838	1776.0	100.77612571268378
3.4459298245614036	1872.4891399143928	1778.0	94.48913991439281
3.4484304993252364	1872.4891399143928	1778.0	94.48913991439281
3.4509311740890687	1864.9766537090213	1758.0	106.97665370902132
3.4534318488529014	1839.1318027491598	1738.0	101.13180274915976
3.455932523616734	1840.343099963173	1730.0	110.34309996317302
3.458433198380567	1800.6469154268111	1718.0	82.64691542681112
3.4609338731443993	1800.0323909185786	1714.0	86.03239091857859
3.463434547908232	1773.238197447784	1698.0	75.23819744778393
3.4659352226720648	1764.2771014043874	1678.0	86.2771014043874
3.4684358974358975	1723.5064797092145	1676.0	47.506479709214545
3.47093657219973	1729.5435649133033	1656.0	73.54356491330327
3.4734372469635626	1699.3065872895318	1638.0	61.30658728953176
3.4759379217273954	1699.106607822986	1620.0	79.106607822986
3.478438596491228	1698.111398197202	1618.0	80.1113981972021
3.480939271255061	1705.7603095398003	1598.0	107.76030953980035
3.483439946018893	1635.6387944784515	1598.0	37.63879447845147
3.4859406207827264	1629.6126299339662	1578.0	51.61262993396622
3.488441295546559	1623.3965624027644	1576.0	47.3965624027644
3.490941970310392	1623.2189115769013	1558.0	65.21891157690129
3.493442645074224	1619.2746272215222	1558.0	61.27462722152222
3.495943319838057	1619.3710101566003	1538.0	81.37101015660028
3.4984439946018897	1594.2649526499902	1518.0	76.26495264999016
3.5009446693657225	1600.0600892313535	1516.0	84.06008923135346
3.5034453441295548	1600.0661789218016	1498.0	102.06617892180157
3.5059460188933875	1601.7476588798938	1476.0	125.74765887989383
3.5084466936572203	1557.318237764654	1456.0	101.31823776465399
3.510947368421053	1555.2471882238153	1456.0	99.24718822381533
3.5134480431848853	1548.1991563048277	1456.0	92.19915630482774
3.515948717948718	1548.1991563048277	1456.0	92.19915630482774
3.518449392712551	1546.4903671507134	1438.0	108.49036715071338
3.5209500674763836	1542.847866234522	1418.0	124.84786623452192
3.5234507422402164	1539.591544647143	1416.0	123.59154464714311
3.5259514170040487	1534.3575859516318	1398.0	136.3575859516318
3.5284520917678814	1522.4228421974472	1396.0	126.42284219744715
3.530952766531714	1522.4228421974472	1378.0	144.42284219744715
3.533453441295547	1503.165610272921	1378.0	125.16561027292096
3.5359541160593793	1479.5861198708976	1358.0	121.58611987089762
3.538454790823212	1476.9062673496487	1356.0	120.90626734964872
3.5409554655870448	1443.9745079990764	1338.0	105.97450799907642
3.5434561403508775	1444.890445150228	1320.0	124.89044515022806
3.54595681511471	1421.8402555697062	1318.0	103.84025556970619
3.5484574898785426	1420.3697719019704	1296.0	124.36977190197035
3.5509581646423753	1420.1448176805682	1298.0	122.14481768056817
3.553458839406208	1356.8798070652024	1280.0	76.87980706520239
3.5559595141700404	1356.8798070652024	1280.0	76.87980706520239
3.558460188933873	1333.2484790368926	1278.0	55.248479036892604
3.560960863697706	1320.0644869285334	1258.0	62.06448692853337
3.5634615384615387	1364.4992038521264	1238.0	126.49920385212636
3.565962213225371	1351.4391197919567	1234.0	117.43911979195673
3.5684628879892037	1317.5846463553805	1216.0	101.58464635538053
3.5709635627530365	1318.1418275050917	1198.0	120.14182750509167
3.5734642375168693	1300.2075765103903	1198.0	102.20757651039025
3.5759649122807016	1270.4980253700166	1178.0	92.49802537001665
3.5784655870445343	1205.6561093883843	1158.0	47.656109388384266
3.580966261808367	1206.7670830487862	1138.0	68.76708304878616
3.5834669365722	1190.9493861333979	1136.0	54.949386133397866
3.5859676113360326	1190.0460400396291	1138.0	52.04604003962913
3.588468286099865	1193.0880101484445	1118.0	75.08801014844448
3.5909689608636977	1204.063144746011	1098.0	106.06314474601095
3.5934696356275304	1175.2077032909872	1078.0	97.20770329098718
3.595970310391363	1174.7596261117183	1076.0	98.75962611171826
3.5984709851551955	1165.506550399484	1058.0	107.50655039948401
3.6009716599190282	1165.506550399484	1058.0	107.50655039948401
3.603472334682861	1149.054147985799	1036.0	113.05414798579909
3.6059730094466937	1134.6539443830652	1036.0	98.65394438306521
3.608473684210526	1116.3120935999718	1016.0	100.31209359997183
3.610974358974359	1099.6139434420502	1010.0	89.61394344205019
3.6134750337381916	1097.6216878415107	994.0	103.62168784151072
3.6159757085020243	1097.6216878415107	998.0	99.62168784151072
3.6184763832658566	1079.3834232556771	978.0	101.38342325567714
3.6209770580296894	1076.3357333971587	956.0	120.33573339715872
3.623477732793522	1059.147714735065	956.0	103.14771473506494
3.625978407557355	1058.4430349845018	938.0	120.44303498450176
3.628479082321188	1046.6560861432927	916.0	130.65608614329267
3.6309797570850204	1033.9729368509163	910.0	123.97293685091631
3.633480431848853	1034.1563029638573	898.0	136.15630296385734
3.635981106612686	1034.1563029638573	898.0	136.15630296385734
3.6384817813765187	1008.3489312743257	898.0	110.34893127432565
3.640982456140351	1007.5869048813823	878.0	129.58690488138234
3.6434831309041837	991.6768335146223	880.0	111.67683351462233
3.6459838056680165	991.6768335146223	856.0	135.67683351462233
3.6484844804318493	983.8602778318368	856.0	127.86027783183681
3.6509851551956816	982.7480067931367	838.0	144.7480067931367
3.6534858299595143	956.934662376069	840.0	116.93466237606901
3.655986504723347	946.656084968392	818.0	128.65608496839195
3.65848717948718	901.6591812092184	816.0	85.65918120921845
3.660987854251012	901.6591812092184	796.0	105.65918120921845
3.663488529014845	868.4498912838028	776.0	92.4498912838028
3.6659892037786777	760.737319685112	778.0	-17.26268031488803
3.6684898785425104	760.737319685112	778.0	-17.26268031488803
3.6709905533063427	763.8165975761576	756.0	7.816597576157619
3.6734912280701755	783.2433226470786	738.0	45.24332264707857
3.6759919028340082	785.790385589436	716.0	69.79038558943603
3.678492577597841	761.0496537361837	716.0	45.0496537361837
3.6809932523616733	761.0496537361837	708.0	53.0496537361837
3.683493927125506	757.6267355536808	698.0	59.62673555368076
3.685994601889339	752.8435205789243	678.0	74.84352057892431
3.6884952766531716	757.4365676754906	672.0	85.43656767549055
3.6909959514170043	757.4365676754906	658.0	99.43656767549055
3.6934966261808366	761.4887905498683	658.0	103.48879054986833
3.6959973009446694	762.0893735595805	638.0	124.08937355958051
3.698497975708502	762.0893735595805	638.0	124.08937355958051
3.700998650472335	752.4874177348925	638.0	114.48741773489246
3.703499325236167	726.7764050122707	616.0	110.77640501227074
3.706	726.7764050122707	616.0	110.77640501227074
3.7085006747638327	683.7933452537745	598.0	85.79334525377453
3.7110013495276655	683.7933452537745	600.0	83.79334525377453
3.713502024291498	679.0503731610452	578.0	101.05037316104517
3.7160026990553305	673.4371735277324	558.0	115.4371735277324
3.7185033738191633	674.2652790795478	558.0	116.26527907954778
3.721004048582996	659.6259062534191	558.0	101.62590625341909
3.7235047233468284	660.139372557898	558.0	102.13937255789801
3.726005398110661	624.5114469254263	518.0	106.5114469254263
3.728506072874494	619.0464737424786	518.0	101.04647374247861
3.7310067476383266	571.1293628463684	516.0	55.129362846368394
3.733507422402159	554.9341902051483	496.0	58.9341902051483
3.7360080971659917	519.5707220005916	476.0	43.57072200059156
3.7385087719298244	520.9864182151372	458.0	62.98641821513718
3.741009446693657	528.8881036574528	456.0	72.8881036574528
3.7435101214574895	519.5902755145145	456.0	63.590275514514474
3.7460107962213223	514.9701671973557	438.0	76.97016719735575
3.748511470985155	498.22937816057885	434.0	64.22937816057885
3.751012145748988	490.7727995931479	416.0	74.77279959314791
3.7535128205128205	463.9534139040453	398.0	65.9534139040453
3.756013495276653	444.14164050037	392.0	52.14164050036999
3.7585141700404856	444.14164050037	376.0	68.14164050036999
3.7610148448043184	421.36550253573466	358.0	63.36550253573466
3.763515519568151	388.36129680728607	356.0	32.36129680728607
3.7660161943319834	386.0633198132716	338.0	48.06331981327162
3.768516869095816	386.0633198132716	338.0	48.06331981327162
3.77101754385965	365.0644006734604	318.0	47.0644006734604
3.7735182186234826	355.9049471530161	296.0	59.90494715301611
3.7760188933873153	348.7864135890981	298.0	50.78641358909812
3.7785195681511476	345.1177914588113	298.0	47.117791458811325
3.7810202429149804	335.92922614450345	276.0	59.929226144503446
3.783520917678813	332.04517363656737	256.0	76.04517363656737
3.786021592442646	332.04517363656737	258.0	74.04517363656737
3.7885222672064782	326.00462030849616	238.0	88.00462030849616
3.791022941970311	285.7002670947719	234.0	51.7002670947719
3.7935236167341437	285.7002670947719	220.0	65.7002670947719
3.7960242914979765	225.7020458173199	198.0	27.702045817319913
3.798524966261809	231.1811490980349	192.0	39.18114909803489
3.8010256410256416	231.47882390746975	176.0	55.478823907469746
3.8035263157894743	233.1304487589714	156.0	77.1304487589714
3.806026990553307	231.93238688248732	160.0	71.93238688248732
3.8085276653171394	279.7021177522247	158.0	121.7021177522247
3.811028340080972	277.58066534538943	138.0	139.58066534538943
3.813529014844805	200.85696668435696	116.0	84.85696668435696
3.8160296896086376	177.42649131195947	98.0	79.42649131195947
3.81853036437247	154.14560927727337	96.0	58.145609277273365
3.8210310391363027	111.75948630453888	80.0	31.759486304538882
3.8235317139001355	104.51205161205303	58.0	46.51205161205303
3.826032388663968	49.29444838376128	58.0	-8.705551616238722
3.828533063427801	50.18620423186485	58.0	-7.813795768135151
3.8310337381916333	27.790386018497657	38.0	-10.209613981502343
3.833534412955466	34.91436106031563	28.0	6.914361060315628
3.836035087719299	34.91436106031563	18.0	16.914361060315628
3.8385357624831316	2.824045846926083	-2.0	4.824045846926083
3.841036437246964	2.08848655705242	-12.0	14.08848655705242
3.8435371120107966	2.08848655705242	-24.0	26.08848655705242
3.8460377867746294	16.349971497062484	-42.0	58.349971497062484
3.848538461538462	5.8568158404733595	-44.0	49.85681584047336
3.8510391363022944	5.373719519404858	-62.0	67.37371951940486
3.853539811066127	-4.887407259603037	-84.0	79.11259274039696
3.85604048582996	-16.18865749794054	-82.0	65.81134250205946
3.8585411605937927	-13.762166403318247	-102.0	88.23783359668175
3.861041835357625	-19.434753077990763	-112.0	92.56524692200924
3.8635425101214578	-36.17787206020853	-124.0	87.82212793979147
3.8660431848852905	-56.87970068449954	-122.0	65.12029931550046
3.8685438596491233	-63.09594188125959	-144.0	80.90405811874041
3.8710445344129556	-52.91240757269975	-144.0	91.08759242730025
3.8735452091767884	-38.09793025199906	-164.0	125.90206974800094
3.876045883940621	-37.96328539601757	-180.0	142.03671460398243
3.878546558704454	-53.61392728713258	-184.0	130.38607271286742
3.881047233468286	-90.04007709636619	-200.0	109.95992290363381
3.883547908232119	-92.4123266855263	-220.0	127.5876733144737
3.8860485829959517	-144.96117682846477	-222.0	77.03882317153523
3.8885492577597844	-157.56859742863003	-230.0	72.43140257136997
3.891049932523617	-160.29758768294982	-244.0	83.70241231705018
3.8935506072874495	-188.25952324404648	-262.0	73.74047675595352
3.8960512820512823	-184.6813704927339	-282.0	97.31862950726611
3.898551956815115	-135.1169704350283	-284.0	148.8830295649717
3.9010526315789478	-135.1169704350283	-282.0	146.8830295649717
3.90355330634278	-188.7389989097153	-304.0	115.26100109028471
3.906053981106613	-246.9191835865904	-318.0	71.0808164134096
3.9085546558704456	-320.6522036074334	-344.0	23.34779639256658
3.9110553306342783	-320.6522036074334	-344.0	23.34779639256658
3.913556005398111	-322.4729022587426	-342.0	19.52709774125742
3.916056680161944	-322.12373413837395	-362.0	39.87626586162605
3.9185573549257766	-334.24037181610515	-364.0	29.759628183894847
3.9210580296896094	-334.1805847095861	-380.0	45.81941529041387
3.9235587044534417	-309.69321139112844	-402.0	92.30678860887156
3.9260593792172744	-333.5036121503947	-404.0	70.4963878496053
3.928560053981107	-333.41525517740524	-420.0	86.58474482259476
3.93106072874494	-372.2180130350512	-442.0	69.78198696494883
3.9335614035087727	-371.44809163295054	-444.0	72.55190836704946
3.936062078272605	-396.3530591136987	-444.0	47.64694088630131
3.9385627530364378	-396.3530591136987	-444.0	47.64694088630131
3.9410634278002705	-406.5191577545854	-482.0	75.48084224541458
3.9435641025641033	-411.46708281831343	-484.0	72.53291718168657
3.9460647773279356	-431.14795152949887	-502.0	70.85204847050113
3.9485654520917683	-445.91383435658213	-502.0	56.08616564341787
3.951066126855601	-461.71044304641055	-522.0	60.289556953589454
3.953566801619434	-461.45428934906045	-544.0	82.54571065093955
3.956067476383266	-511.3962024229188	-542.0	30.603797577081195
3.958568151147099	-509.7689495790794	-562.0	52.23105042092061
3.9610688259109317	-509.7989169424234	-566.0	56.201083057576625
3.9635695006747644	-509.7989169424234	-584.0	74.20108305757662
3.9660701754385967	-525.9023025495615	-584.0	58.097697450438545
3.9685708502024295	-540.78020343705	-602.0	61.21979656295002
3.9710715249662623	-540.78020343705	-602.0	61.21979656295002
3.973572199730095	-541.1164185675082	-606.0	64.88358143249184
3.9760728744939273	-545.8715946728255	-624.0	78.1284053271745
3.97857354925776	-547.3053236464084	-642.0	94.6946763535916
3.981074224021593	-608.6393314213456	-644.0	35.36066857865444
3.9835748987854256	-608.6393314213456	-662.0	53.36066857865444
3.986075573549258	-632.8588834936902	-664.0	31.1411165063098
3.9885762483130907	-671.6509932224183	-668.0	-3.650993222418265
3.9910769230769234	-680.2335924646295	-682.0	1.7664075353704902
3.993577597840756	-647.0188134138343	-704.0	56.98118658616568
3.996078272604589	-666.1129518468624	-722.0	55.887048153137584
3.9985789473684212	-678.5807506949582	-724.0	45.41924930504183
4.001079622132254	-686.7806233627928	-722.0	35.21937663720723
4.003580296896087	-707.3896576572424	-744.0	36.610342342757576
4.0060809716599195	-708.459700788504	-762.0	53.54029921149595
4.008581646423752	-750.4538599505158	-762.0	11.546140049484166
4.011082321187585	-750.1320805985063	-780.0	29.867919401493737
4.013582995951417	-763.934043219298	-802.0	38.06595678070198
4.01608367071525	-781.0468484131061	-822.0	40.95315158689391
4.018584345479082	-788.417901074447	-822.0	33.582098925553055
4.021085020242915	-788.417901074447	-824.0	35.582098925553055
4.023585695006748	-796.5605360909383	-844.0	47.439463909061715
4.026086369770581	-815.1243757239677	-864.0	48.87562427603234
4.028587044534413	-824.8454657730294	-862.0	37.154534226970554
4.031087719298246	-832.4535919925183	-882.0	49.54640800748166
4.033588394062078	-833.4502678203328	-902.0	68.54973217966722
4.036089068825911	-829.2692549280441	-910.0	80.73074507195588
4.0385897435897435	-829.2692549280441	-922.0	92.73074507195588
4.041090418353576	-963.893038129919	-928.0	-35.89303812991898
4.043591093117409	-963.893038129919	-944.0	-19.893038129918978
4.046091767881242	-907.8830418647046	-946.0	38.11695813529536
4.048592442645075	-907.8830418647046	-962.0	54.11695813529536
4.051093117408907	-883.499331063867	-964.0	80.50066893613302
4.05359379217274	-884.7818685373343	-984.0	99.21813146266572
4.056094466936573	-897.5942899134898	-982.0	84.40571008651023
4.058595141700406	-897.5942899134898	-1002.0	104.40571008651023
4.061095816464238	-924.4707046333976	-1024.0	99.52929536660235
4.063596491228071	-933.3218256550792	-1024.0	90.67817434492076
4.066097165991903	-957.4296192173297	-1044.0	86.57038078267033
4.068597840755736	-966.3088949621729	-1042.0	75.69110503782713
4.0710985155195685	-1001.1015811919253	-1062.0	60.898418808074666
4.073599190283401	-1020.4375086600287	-1082.0	61.5624913399713
4.076099865047234	-1035.7346599055365	-1084.0	48.265340094463454
4.078600539811067	-1035.7346599055365	-1102.0	66.26534009446345
4.0811012145748995	-1091.1668969054713	-1102.0	10.833103094528724
4.083601889338732	-1091.1668969054713	-1122.0	30.833103094528724
4.086102564102564	-1093.4277304430939	-1126.0	32.57226955690612
4.088603238866397	-1114.5042402224278	-1144.0	29.495759777572175
4.09110391363023	-1114.4343835091408	-1144.0	29.565616490859156
4.093604588394062	-1142.5342376347362	-1164.0	21.4657623652638
4.096105263157895	-1147.8854769786433	-1160.0	12.114523021356717
4.098605937921728	-1147.8854769786433	-1184.0	36.11452302135672
4.101106612685561	-1145.6749806585374	-1202.0	56.32501934146262
4.103607287449393	-1146.3937398928467	-1202.0	55.606260107153275
4.106107962213226	-1181.4857479257034	-1222.0	40.514252074296564
4.108608636977058	-1196.691160857854	-1226.0	29.3088391421461
4.111109311740891	-1196.691160857854	-1244.0	47.3088391421461
4.1136099865047235	-1211.7420617891435	-1244.0	32.25793821085654
4.116110661268556	-1216.9354777699923	-1264.0	47.0645222300077
4.118611336032389	-1217.4166449571312	-1284.0	66.58335504286879
4.121112010796222	-1232.7525687225752	-1302.0	69.24743127742477
4.123612685560055	-1252.8918733692044	-1302.0	49.108126630795596
4.126113360323887	-1253.3402020439576	-1300.0	46.65979795604244
4.128614035087719	-1252.1452965429103	-1324.0	71.85470345708973
4.131114709851552	-1254.0840413835926	-1336.0	81.91595861640735
4.133615384615385	-1284.8920934530083	-1344.0	59.10790654699167
4.1361160593792174	-1284.065160847952	-1360.0	75.93483915204797
4.13861673414305	-1327.3688427138586	-1380.0	52.63115728614139
4.141117408906883	-1339.3101764323374	-1382.0	42.68982356766264
4.143618083670716	-1339.8312440203485	-1402.0	62.16875597965145
4.1461187584345485	-1364.6946414831273	-1410.0	45.30535851687273
4.14861943319838	-1364.6946414831273	-1422.0	57.30535851687273
4.151120107962213	-1377.3613188433587	-1442.0	64.63868115664127
4.153620782726046	-1409.207057966602	-1442.0	32.79294203339805
4.156121457489879	-1428.397967865486	-1462.0	33.60203213451405
4.158622132253711	-1454.66754704887	-1472.0	17.332452951130108
4.161122807017544	-1454.66754704887	-1484.0	29.332452951130108
4.163623481781377	-1470.4525080678636	-1492.0	21.54749193213638
4.16612415654521	-1470.4525080678636	-1500.0	29.54749193213638
4.168624831309042	-1522.1451877520622	-1524.0	1.8548122479378435
4.171125506072874	-1522.2560737381987	-1522.0	-0.2560737381986655
4.173626180836707	-1498.3227300878057	-1544.0	45.67726991219433
4.17612685560054	-1514.130978149466	-1562.0	47.869021850533954
4.1786275303643725	-1513.548531020096	-1560.0	46.45146897990389
4.181128205128205	-1533.2594385481993	-1584.0	50.74056145180066
4.183628879892038	-1542.3359044276617	-1606.0	63.66409557233828
4.186129554655871	-1542.309573316058	-1604.0	61.69042668394195
4.1886302294197035	-1553.6802814068647	-1624.0	70.31971859313535
4.191130904183535	-1590.2008747159894	-1644.0	53.79912528401064
4.193631578947368	-1598.629218353336	-1644.0	45.370781646664
4.196132253711201	-1596.0095634940135	-1664.0	67.99043650598651
4.1986329284750346	-1601.8302551513689	-1684.0	82.16974484863113
4.201133603238867	-1620.9655716436532	-1682.0	61.03442835634678
4.203634278002699	-1633.1170971466604	-1702.0	68.8829028533396
4.206134952766532	-1663.9619258969678	-1710.0	46.03807410303216
4.208635627530365	-1663.9619258969678	-1724.0	60.03807410303216
4.211136302294197	-1680.303747486646	-1742.0	61.69625251335401
4.21363697705803	-1686.5490144541313	-1742.0	55.45098554586866
4.216137651821863	-1686.5702421094675	-1764.0	77.42975789053253
4.218638326585696	-1727.8240357097598	-1786.0	58.175964290240245
4.2211390013495285	-1775.3799170251573	-1802.0	26.620082974842717
4.22363967611336	-1775.3799170251573	-1800.0	24.620082974842717
4.226140350877193	-1761.917452565644	-1824.0	62.082547434356
4.228641025641026	-1770.6098507443835	-1822.0	51.39014925561651
4.231141700404859	-1773.6505654599318	-1822.0	48.34943454006816
4.233642375168691	-1773.3127987697699	-1844.0	70.68720123023013
4.236143049932524	-1773.7085500743178	-1862.0	88.29144992568217
4.238643724696357	-1778.4355208331604	-1864.0	85.56447916683965
4.24114439946019	-1778.4355208331604	-1884.0	105.56447916683965
4.2436450742240215	-1778.863418829827	-1884.0	105.13658117017303
4.246145748987854	-1795.4691816802301	-1894.0	98.53081831976988
4.248646423751687	-1795.4691816802301	-1904.0	108.53081831976988
4.25114709851552	-1871.220517075797	-1922.0	50.779482924202966
4.2536477732793525	-1904.0778424237656	-1944.0	39.92215757623444
4.256148448043185	-1902.9453642449962	-1944.0	41.0546357550038
4.258649122807018	-1901.8871345263983	-1950.0	48.11286547360169
4.261149797570851	-1901.8871345263983	-1964.0	62.11286547360169
4.2636504723346835	-1932.7381541277186	-1982.0	49.261845872281356
4.266151147098515	-1932.655506533366	-1984.0	51.34449346663405
4.268651821862348	-1941.4954769409728	-2000.0	58.50452305902718
4.271152496626181	-1949.1283273560184	-2020.0	70.87167264398158
4.273653171390014	-1948.2432654956938	-2022.0	73.75673450430622
4.276153846153846	-1947.6227639038862	-2022.0	74.37723609611385
4.278654520917679	-1947.6227639038862	-2022.0	74.37723609611385
4.281155195681512	-1971.9614277131022	-2062.0	90.03857228689776
4.283655870445345	-1971.9614277131022	-2062.0	90.03857228689776
4.2861565452091765	-1980.0855877314075	-2062.0	81.91441226859251
4.288657219973009	-1991.8047321932227	-2084.0	92.19526780677734
4.291157894736842	-2002.1076760318538	-2100.0	97.89232396814623
4.293658569500675	-2011.3851391206008	-2124.0	112.6148608793992
4.296159244264508	-2033.1895438203892	-2122.0	88.81045617961081
4.29865991902834	-2042.1884898914059	-2144.0	101.81151010859412
4.301160593792173	-2087.336548837412	-2164.0	76.66345116258799
4.303661268556006	-2087.3217532268595	-2162.0	74.67824677314047
4.306161943319838	-2120.294931376194	-2182.0	61.7050686238058
4.3086626180836705	-2122.048409093777	-2184.0	61.95159090622292
4.311163292847503	-2150.595545920846	-2204.0	53.40445407915422
4.313663967611336	-2161.073281367569	-2222.0	60.92671863243095
4.316164642375169	-2188.1449115621176	-2222.0	33.85508843788239
4.3186653171390015	-2228.191094545362	-2242.0	13.80890545463808
4.321165991902834	-2275.3348193114825	-2262.0	-13.334819311482534
4.323666666666667	-2311.260341543674	-2264.0	-47.2603415436738
4.3261673414305	-2310.329720340364	-2282.0	-28.32972034036402
4.328668016194332	-2330.8722136904044	-2304.0	-26.87221369040435
4.331168690958164	-2332.0696832131407	-2300.0	-32.069683213140706
4.333669365721997	-2342.4827150079354	-2324.0	-18.48271500793544
4.33617004048583	-2342.4827150079354	-2330.0	-12.48271500793544
4.338670715249663	-2341.47042909001	-2344.0	2.5295709099900705
4.341171390013495	-2342.996738921711	-2362.0	19.003261078289142
4.343672064777328	-2350.534378293391	-2362.0	11.465621706609
4.346172739541161	-2350.534378293391	-2362.0	11.465621706609
4.348673414304994	-2366.318466492486	-2384.0	17.681533507513905
4.351174089068826	-2366.318466492486	-2384.0	17.681533507513905
4.353674763832659	-2370.9593764035776	-2386.0	15.040623596422392
4.356175438596492	-2375.0791935259454	-2386.0	10.920806474054643
4.358676113360325	-2378.189242165659	-2422.0	43.810757834341075
4.3611767881241565	-2377.101687819597	-2442.0	64.89831218040308
4.363677462887989	-2386.085196778555	-2442.0	55.9148032214448
4.366178137651822	-2386.085196778555	-2442.0	55.9148032214448
4.368678812415655	-2386.143081006925	-2442.0	55.85691899307494
4.371179487179488	-2387.342705548186	-2462.0	74.65729445181387
4.37368016194332	-2398.6925387212405	-2468.0	69.30746127875955
4.376180836707153	-2404.3336959402263	-2482.0	77.66630405977367
4.378681511470986	-2445.2195429820354	-2504.0	58.780457017964636
4.381182186234818	-2446.1896956024375	-2504.0	57.810304397562504
4.383682860998651	-2443.6311172455	-2524.0	80.36888275450019
4.386183535762483	-2431.217689267469	-2544.0	112.78231073253119
4.388684210526317	-2429.540071374045	-2562.0	132.45992862595494
4.391184885290149	-2463.4549745230497	-2562.0	98.54502547695029
4.3936855600539815	-2463.4549745230497	-2564.0	100.54502547695029
4.396186234817814	-2473.754033467815	-2582.0	108.24596653218487
4.398686909581647	-2477.3378864952274	-2600.0	122.6621135047726
4.401187584345479	-2543.1569224669533	-2624.0	80.84307753304665
4.4036882591093125	-2563.5283250275634	-2624.0	60.47167497243663
4.406188933873144	-2563.5283250275634	-2626.0	62.47167497243663
4.408689608636978	-2578.2183227820515	-2626.0	47.78167721794853
4.41119028340081	-2604.4216590606275	-2662.0	57.57834093937254
4.413690958164643	-2617.4162177915564	-2662.0	44.58378220844361
4.416191632928475	-2639.1831555690515	-2662.0	22.81684443094855
4.418692307692308	-2639.1831555690515	-2662.0	22.81684443094855
4.421192982456141	-2681.0904055930127	-2682.0	0.909594406987253
4.423693657219974	-2680.6791158905326	-2684.0	3.3208841094674426
4.4261943319838055	-2723.754729376006	-2706.0	-17.7547293760058
4.428695006747639	-2723.754729376006	-2704.0	-19.7547293760058
4.431195681511471	-2750.737783992618	-2720.0	-30.737783992618006
4.433696356275304	-2753.6003557618546	-2744.0	-9.600355761854644
4.4361970310391365	-2752.7856459477152	-2766.0	13.214354052284762
4.438697705802969	-2732.309723296557	-2782.0	49.69027670344303
4.441198380566802	-2730.2882127669163	-2784.0	53.71178723308367
4.443699055330635	-2730.2882127669163	-2784.0	53.71178723308367
4.446199730094467	-2732.2782030232456	-2802.0	69.72179697675438
4.4487004048583	-2762.0664475954723	-2800.0	37.933552404527745
4.451201079622132	-2782.19937098727	-2822.0	39.80062901273004
4.453701754385965	-2789.5172940609414	-2828.0	38.48270593905863
4.456202429149798	-2812.2781972110783	-2844.0	31.72180278892165
4.4587031039136304	-2813.295773847734	-2862.0	48.704226152266074
4.461203778677463	-2812.722493968359	-2862.0	49.277506031641224
4.463704453441296	-2812.722493968359	-2862.0	49.277506031641224
4.466205128205128	-2814.377495482985	-2882.0	67.62250451701493
4.4687058029689615	-2803.8748579970447	-2902.0	98.12514200295527
4.471206477732793	-2834.7094509575977	-2922.0	87.29054904240229
4.473707152496627	-2834.7094509575977	-2922.0	87.29054904240229
4.476207827260459	-2832.828104992669	-2924.0	91.17189500733093
4.478708502024292	-2867.0919355164388	-2944.0	76.90806448356125
4.481209176788125	-2867.0788162526346	-2962.0	94.92118374736538
4.483709851551957	-2905.1518466004586	-2962.0	56.84815339954139
4.48621052631579	-2907.166004490985	-2964.0	56.83399550901504
4.488711201079623	-2912.4495843484947	-2982.0	69.55041565150532
4.491211875843455	-2957.035445255036	-3004.0	46.96455474496406
4.493712550607288	-3004.0	-2982.0	-22.0
4.496213225371121	-2972.260264949042	-2984.0	11.739735050958188
4.498713900134953	-2972.260264949042	-2984.0	11.739735050958188
4.501214574898786	-2930.878516003188	-2964.0	33.121483996812
4.503715249662618	-2920.2739368643147	-2942.0	21.72606313568531
4.506215924426452	-2920.2739368643147	-2938.0	17.72606313568531
4.508716599190284	-2894.7444653350954	-2922.0	27.255534664904644
4.5112172739541165	-2840.1291604275125	-2906.0	65.87083957248751
4.513717948717949	-2840.5841310543997	-2902.0	61.41586894560032
4.516218623481782	-2840.5841310543997	-2896.0	55.41586894560032
4.518719298245614	-2846.6414632690626	-2884.0	37.35853673093743
4.521219973009448	-2846.6414632690626	-2882.0	35.35853673093743
4.523720647773279	-2823.5851622064793	-2862.0	38.414837793520746
4.526221322537113	-2818.1456610473615	-2842.0	23.8543389526385
4.528721997300945	-2818.6649081313767	-2824.0	5.335091868623294
4.531222672064778	-2810.389873924661	-2822.0	11.61012607533894
4.5337233468286104	-2791.037328193316	-2802.0	10.96267180668383
4.536224021592443	-2784.8993007532304	-2780.0	-4.899300753230364
4.538724696356275	-2787.382311045005	-2782.0	-5.382311045004826
4.541225371120109	-2815.882533178487	-2762.0	-53.88253317848694
4.543726045883941	-2816.1455523313352	-2752.0	-64.14555233133524
4.546226720647774	-2773.843460379282	-2742.0	-31.843460379282078
4.548727395411606	-2746.5902495257983	-2724.0	-22.5902495257983
4.551228070175439	-2725.852907456578	-2722.0	-3.852907456578123
4.553728744939272	-2719.6296391229575	-2702.0	-17.629639122957542
4.556229419703104	-2718.81913218721	-2682.0	-36.819132187210016
4.558730094466936	-2717.1215012548078	-2660.0	-57.121501254807754
4.56123076923077	-2718.824386346862	-2664.0	-54.82438634686196
4.563731443994602	-2653.6704619907077	-2642.0	-11.670461990707736
4.566232118758435	-2576.615676508053	-2638.0	61.384323491946816
4.568732793522267	-2576.615676508053	-2622.0	45.384323491946816
4.5712334682861	-2541.8715638610374	-2614.0	72.12843613896257
4.573734143049933	-2541.8715638610374	-2602.0	60.12843613896257
4.5762348178137655	-2525.8491672551463	-2602.0	76.15083274485369
4.578735492577597	-2519.082414478421	-2582.0	62.917585521578985
4.581236167341431	-2512.4815188251396	-2562.0	49.518481174860426
4.583736842105263	-2490.3065544751153	-2564.0	73.69344552488474
4.5862375168690965	-2490.3065544751153	-2562.0	71.69344552488474
4.588738191632928	-2474.524947729207	-2542.0	67.47505227079319
4.591238866396761	-2459.6397907829396	-2534.0	74.3602092170604
4.593739541160594	-2460.526617648713	-2522.0	61.473382351287
4.596240215924427	-2423.9321683035123	-2504.0	80.0678316964877
4.598740890688259	-2424.764141535368	-2482.0	57.2358584646322
4.601241565452092	-2424.719055046388	-2480.0	55.28094495361211
4.603742240215924	-2403.199604633113	-2462.0	58.80039536688719
4.606242914979758	-2401.4981686859296	-2462.0	60.50183131407039
4.6087435897435896	-2391.3714835627015	-2442.0	50.62851643729846
4.611244264507422	-2383.408821496344	-2442.0	58.59117850365601
4.613744939271255	-2368.847304134456	-2424.0	55.15269586554405
4.616245614035088	-2346.573655972344	-2422.0	75.42634402765589
4.618746288798921	-2353.902940896041	-2404.0	50.097059103959054
4.621246963562753	-2353.902940896041	-2398.0	44.097059103959054
4.623747638326586	-2370.7841382580414	-2382.0	11.215861741958634
4.626248313090419	-2370.7841382580414	-2380.0	9.215861741958634
4.628748987854252	-2355.7429814582356	-2360.0	4.25701854176441
4.631249662618084	-2353.399787586001	-2342.0	-11.399787586000912
4.633750337381917	-2365.1208618452265	-2342.0	-23.1208618452265
4.636251012145749	-2373.79437680611	-2324.0	-49.794376806109995
4.638751686909583	-2373.79437680611	-2322.0	-51.794376806109995
4.6412523616734145	-2323.0362043798277	-2302.0	-21.036204379827723
4.643753036437247	-2322.7407627739285	-2300.0	-22.74076277392851
4.64625371120108	-2289.054743234368	-2282.0	-7.054743234367834
4.648754385964913	-2288.9665965437603	-2274.0	-14.96659654376026
4.6512550607287455	-2299.4972176774004	-2260.0	-39.497217677400386
4.653755735492578	-2300.2659749633935	-2244.0	-56.265974963393546
4.65625641025641	-2275.3813769350654	-2240.0	-35.38137693506542
4.658757085020244	-2230.9725829963345	-2222.0	-8.972582996334495
4.661257759784076	-2209.066004050034	-2202.0	-7.0660040500338255
4.663758434547908	-2199.4021622493256	-2202.0	2.5978377506744437
4.666259109311741	-2217.187863007219	-2182.0	-35.18786300721922
4.668759784075574	-2205.5431063581495	-2160.0	-45.543106358149544
4.671260458839407	-2174.095687886274	-2142.0	-32.095687886273936
4.673761133603239	-2114.683423853363	-2144.0	29.31657614663709
4.676261808367071	-2100.6336588676427	-2138.0	37.36634113235732
4.678762483130905	-2099.781807250172	-2120.0	20.218192749828177
4.681263157894737	-2078.252155730472	-2122.0	43.74784426952783
4.68376383265857	-2078.853746025389	-2100.0	21.146253974611227
4.686264507422402	-2056.753055228564	-2082.0	25.24694477143612
4.688765182186235	-2052.8940919911197	-2064.0	11.105908008880306
4.691265856950068	-2053.0409556924437	-2040.0	-13.040955692443731
4.693766531713901	-2024.8159775400013	-2044.0	19.184022459998687
4.696267206477732	-2013.8763795862824	-2030.0	16.123620413717617
4.698767881241566	-2005.1689948091334	-2022.0	16.831005190866563
4.701268556005398	-1986.2215859954408	-2000.0	13.778414004559181
4.703769230769232	-1961.9550598629216	-2000.0	38.044940137078356
4.7062699055330635	-1957.9049380673282	-1978.0	20.095061932671797
4.708770580296896	-1950.1708008381906	-1962.0	11.829199161809356
4.711271255060729	-1948.3291074761187	-1964.0	15.67089252388132
4.713771929824562	-1947.286448186309	-1962.0	14.713551813691083
4.716272604588394	-1933.0134056347492	-1942.0	8.986594365250767
4.718773279352227	-1936.4046627752396	-1922.0	-14.404662775239558
4.721273954116059	-1936.4046627752396	-1922.0	-14.404662775239558
4.723774628879893	-1929.2063975323013	-1922.0	-7.206397532301253
4.726275303643725	-1929.2063975323013	-1902.0	-27.206397532301253
4.728775978407557	-1907.158845498118	-1882.0	-25.1588454981179
4.73127665317139	-1906.1946481780178	-1862.0	-44.194648178017815
4.733777327935223	-1888.4892299375028	-1858.0	-30.48922993750284
4.736278002699055	-1888.1584457762842	-1842.0	-46.158445776284225
4.738778677462888	-1887.815358227204	-1828.0	-59.81535822720389
4.74127935222672	-1837.2915571113622	-1820.0	-17.29155711136218
4.743780026990554	-1785.213254786339	-1802.0	16.786745213661106
4.746280701754386	-1785.213254786339	-1804.0	18.786745213661106
4.7487813765182185	-1773.3218191427395	-1782.0	8.678180857260486
4.751282051282051	-1765.369583337308	-1772.0	6.630416662691914
4.753782726045884	-1749.343693258747	-1760.0	10.656306741253047
4.756283400809717	-1703.7630653201436	-1760.0	56.236934679856404
4.7587840755735495	-1703.0139252895779	-1742.0	38.986074710422145
4.761284750337381	-1703.0139252895779	-1742.0	38.986074710422145
4.763785425101215	-1659.6761653287704	-1722.0	62.32383467122963
4.766286099865048	-1638.096073285571	-1702.0	63.90392671442896
4.76878677462888	-1631.852342141332	-1702.0	70.14765785866803
4.771287449392713	-1632.1379767542244	-1700.0	67.86202324577562
4.773788124156545	-1632.1379767542244	-1682.0	49.86202324577562
4.776288798920379	-1614.731890797089	-1662.0	47.26810920291109
4.778789473684211	-1611.7301870843166	-1648.0	36.26981291568336
4.7812901484480435	-1611.7301870843166	-1642.0	30.26981291568336
4.783790823211876	-1568.123533399661	-1642.0	73.87646660033897
4.786291497975709	-1568.123533399661	-1624.0	55.87646660033897
4.788792172739541	-1557.063882251664	-1618.0	60.93611774833607
4.7912928475033745	-1557.2466370547313	-1604.0	46.75336294526869
4.793793522267206	-1541.21503950944	-1582.0	40.784960490560024
4.79629419703104	-1542.2269795140019	-1578.0	35.77302048599813
4.798794871794872	-1532.039492472627	-1562.0	29.96050752737301
4.801295546558705	-1532.3802235335438	-1552.0	19.619776466456187
4.803796221322537	-1529.416454626326	-1542.0	12.583545373674042
4.80629689608637	-1500.656930487442	-1524.0	23.34306951255803
4.808797570850203	-1500.533341217355	-1522.0	21.466658782645027
4.811298245614036	-1490.9481870120521	-1502.0	11.05181298794787
4.8137989203778675	-1466.8872126285505	-1478.0	11.112787371449485
4.816299595141701	-1451.006099835106	-1480.0	28.993900164894058
4.818800269905533	-1409.6580689139969	-1462.0	52.341931086003115
4.821300944669366	-1398.5653925162587	-1442.0	43.434607483741274
4.8238016194331985	-1370.289690022748	-1440.0	69.71030997725211
4.826302294197031	-1370.289690022748	-1418.0	47.71030997725211
4.828802968960864	-1360.2969809567494	-1402.0	41.703019043250606
4.831303643724697	-1317.0999783233447	-1400.0	82.90002167665534
4.833804318488529	-1315.0538707359947	-1402.0	86.94612926400532
4.836304993252362	-1282.0041465370828	-1382.0	99.99585346291724
4.838805668016194	-1285.3148609560321	-1360.0	74.68513904396787
4.841306342780028	-1261.8242121997605	-1350.0	88.1757878002395
4.84380701754386	-1261.8242121997605	-1342.0	80.1757878002395
4.846307692307692	-1260.1136464057854	-1334.0	73.8863535942146
4.848808367071525	-1260.1136464057854	-1320.0	59.8863535942146
4.851309041835358	-1239.6993210372625	-1302.0	62.30067896273749
4.85380971659919	-1231.9963179967212	-1302.0	70.00368200327875
4.8563103913630234	-1240.277443563677	-1282.0	41.722556436322975
4.858811066126855	-1237.6146922929324	-1262.0	24.385307707067568
4.861311740890689	-1224.4441493915647	-1260.0	35.55585060843532
4.863812415654521	-1214.818887565561	-1242.0	27.181112434439
4.866313090418354	-1215.4331142077904	-1220.0	4.566885792209632
4.868813765182186	-1209.844525733858	-1220.0	10.155474266141937
4.871314439946019	-1194.1712414020303	-1202.0	7.828758597969681
4.873815114709851	-1177.2428014232025	-1202.0	24.757198576797464
4.876315789473685	-1176.4181744307052	-1178.0	1.5818255692947787
4.8788164642375165	-1153.2643687907268	-1162.0	8.735631209273151
4.88131713900135	-1102.654598313732	-1152.0	49.345401686267905
4.883817813765182	-1102.654598313732	-1142.0	39.345401686267905
4.886318488529015	-1078.3000015230675	-1134.0	55.69999847693248
4.8888191632928475	-1075.3146365972093	-1124.0	48.6853634027907
4.89131983805668	-1048.6316988106848	-1102.0	53.36830118931516
4.893820512820512	-1003.9071883937634	-1102.0	98.09281160623664
4.896321187584346	-1003.9071883937634	-1080.0	76.09281160623664
4.898821862348178	-954.0050919457528	-1080.0	125.99490805424716
4.901322537112011	-980.6276524157859	-1062.0	81.37234758421414
4.903823211875843	-980.6276524157859	-1056.0	75.37234758421414
4.906323886639676	-990.4712539612631	-1040.0	49.52874603873693
4.9088245614035095	-999.9124011825586	-1022.0	22.087598817441403
4.911325236167342	-1026.526002204992	-1022.0	-4.526002204991983
4.913825910931175	-1039.8734396935165	-1020.0	-19.873439693516502
4.916326585695008	-1019.9476046141097	-1002.0	-17.94760461410965
4.91882726045884	-980.5682536184709	-982.0	1.4317463815291376
4.921327935222673	-936.4354357647019	-968.0	31.56456423529812
4.923828609986505	-932.5462578584379	-960.0	27.45374214156209
4.926329284750339	-890.0865339959057	-940.0	49.91346600409429
4.928829959514171	-891.5838335599403	-942.0	50.41616644005967
4.9313306342780034	-868.3344349430636	-922.0	53.66556505693643
4.933831309041836	-839.8038961582427	-900.0	60.19610384175735
4.936331983805669	-846.2791469944336	-882.0	35.72085300556637
4.938832658569501	-850.7131082697367	-880.0	29.286891730263278
4.9413333333333345	-847.7710354171275	-882.0	34.22896458287255
4.943834008097166	-840.4381414693612	-860.0	19.5618585306388
4.946334682861	-812.0478733493665	-842.0	29.952126650633545
4.948835357624832	-804.8352672409051	-840.0	35.16473275909493
4.951336032388665	-795.3410265027778	-822.0	26.658973497222178
4.953836707152497	-795.5194452506612	-802.0	6.480554749338808
4.95633738191633	-781.4705416315742	-782.0	0.5294583684258214
4.958838056680162	-781.4705416315742	-780.0	-1.4705416315741786
4.961338731443996	-760.8884369251384	-782.0	21.11156307486158
4.9638394062078275	-763.1468130132882	-760.0	-3.146813013288238
4.966340080971661	-730.8253600301448	-738.0	7.174639969855207
4.968840755735493	-711.8432286925477	-720.0	8.156771307452345
4.971341430499326	-726.604338201138	-724.0	-2.6043382011380345
4.9738421052631585	-726.8196302938752	-702.0	-24.819630293875207
4.976342780026991	-730.2333323222035	-692.0	-38.23333232220352
4.978843454790823	-731.1348826005394	-684.0	-47.13488260053941
4.981344129554657	-684.9647756217498	-662.0	-22.964775621749823
4.983844804318489	-636.7727941752837	-642.0	5.227205824716293
4.986345479082322	-619.9468200521183	-642.0	22.053179947881745
4.988846153846154	-617.7529121452808	-640.0	22.24708785471921
4.991346828609987	-572.4023273600701	-620.0	47.5976726399299
4.99384750337382	-572.7308126665448	-600.0	27.269187333455193
4.996348178137652	-576.0447336608368	-578.0	1.955266339163245
[truncated: 1,707 more rows]
