# Supplementary material for: Light-wave-controlled Haldane model in monolayer hexagonal boron nitride
Source: Nature. 2024 Apr 15;628(8009):752–7. doi: 10.1038/s41586-024-07244-z (PMC11041748; doi:10.1038/s41586-024-07244-z)
Supplement: Supplementary file 1 — This zipped file contains source data files for Supplementary Figs. 1–4 and Extended Data Figs 2–5, 7, 8, 11 and 10. [file 41586_2024_7244_MOESM1_ESM.zip › Data source/Fig 1/1d.csv]

Momentum	Energy_VB	Energy_CB
0.000000000000000000e+00	-6.493581868448321082e+00	6.493581868448323746e+00
4.448405657877134607e-03	-6.493339636964876149e+00	6.493339636964877926e+00
8.896811315754269214e-03	-6.492612899057423448e+00	6.492612899057424336e+00
1.334521697363140469e-02	-6.491401812562308749e+00	6.491401812562307860e+00
1.779362263150853843e-02	-6.489706640487674427e+00	6.489706640487679756e+00
2.224202828938567217e-02	-6.487527750925680792e+00	6.487527750925678127e+00
2.669043394726280938e-02	-6.484865616929629262e+00	6.484865616929629262e+00
3.113883960513994312e-02	-6.481720816356277837e+00	6.481720816356277837e+00
3.558724526301707686e-02	-6.478094031673288455e+00	6.478094031673290232e+00
4.003565092089421407e-02	-6.473986049732085135e+00	6.473986049732083359e+00
4.448405657877134434e-02	-6.469397761506254341e+00	6.469397761506254341e+00
4.893246223664848155e-02	-6.464330161795799334e+00	6.464330161795800223e+00
5.338086789452561876e-02	-6.458784348897353311e+00	6.458784348897353311e+00
5.782927355240274903e-02	-6.452761524240743896e+00	6.452761524240744784e+00
6.227767921027988623e-02	-6.446262991992212754e+00	6.446262991992210978e+00
6.672608486815702344e-02	-6.439290158624529248e+00	6.439290158624531912e+00
7.117449052603415371e-02	-6.431844532454517704e+00	6.431844532454516816e+00
7.562289618391128398e-02	-6.423927723148223912e+00	6.423927723148222135e+00
8.007130184178842813e-02	-6.415541441194276828e+00	6.415541441194278605e+00
8.451970749966555840e-02	-6.406687497345862958e+00	6.406687497345865623e+00
8.896811315754268867e-02	-6.397367802031739714e+00	6.397367802031737938e+00
9.341651881541983282e-02	-6.387584364736860643e+00	6.387584364736861531e+00
9.786492447329696309e-02	-6.377339293353156968e+00	6.377339293353156968e+00
1.023133301311740934e-01	-6.366634793500961287e+00	6.366634793500958622e+00
1.067617357890512375e-01	-6.355473167821774183e+00	6.355473167821773295e+00
1.112101414469283678e-01	-6.343856815242927993e+00	6.343856815242927105e+00
1.156585471048054981e-01	-6.331788230214811186e+00	6.331788230214813851e+00
1.201069527626826283e-01	-6.319270001921358570e+00	6.319270001921363011e+00
1.245553584205597725e-01	-6.306304813464473469e+00	6.306304813464477910e+00
1.290037640784369166e-01	-6.292895441023168779e+00	6.292895441023167002e+00
1.334521697363140469e-01	-6.279044752988132139e+00	6.279044752988133027e+00
1.379005753941911772e-01	-6.264755709072553636e+00	6.264755709072552747e+00
1.423489810520683074e-01	-6.250031359400002984e+00	6.250031359400007425e+00
1.467973867099454377e-01	-6.234874843570229253e+00	6.234874843570229253e+00
1.512457923678225680e-01	-6.219289389703700266e+00	6.219289389703700266e+00
1.556941980256996982e-01	-6.203278313465851568e+00	6.203278313465848903e+00
1.601426036835768563e-01	-6.186845017071917141e+00	6.186845017071916253e+00
1.645910093414539865e-01	-6.169992988273317991e+00	6.169992988273315326e+00
1.690394149993311168e-01	-6.152725799326550948e+00	6.152725799326552725e+00
1.734878206572082471e-01	-6.135047105945648838e+00	6.135047105945646173e+00
1.779362263150853773e-01	-6.116960646239155253e+00	6.116960646239155253e+00
1.823846319729625076e-01	-6.098470239632753476e+00	6.098470239632755252e+00
1.868330376308396656e-01	-6.079579785778536305e+00	6.079579785778537193e+00
1.912814432887167959e-01	-6.060293263452123824e+00	6.060293263452123824e+00
1.957298489465939262e-01	-6.040614729438660291e+00	6.040614729438666508e+00
2.001782546044710565e-01	-6.020548317408948691e+00	6.020548317408946914e+00
2.046266602623481867e-01	-6.000098236786763017e+00	6.000098236786759465e+00
2.090750659202253170e-01	-5.979268771608703403e+00	5.979268771608704292e+00
2.135234715781024750e-01	-5.958064279377684791e+00	5.958064279377685679e+00
2.179718772359796053e-01	-5.936489189911373643e+00	5.936489189911372755e+00
2.224202828938567356e-01	-5.914548004186857888e+00	5.914548004186857888e+00
2.268686885517338658e-01	-5.892245293182782007e+00	5.892245293182783783e+00
2.313170942096109961e-01	-5.869585696720352352e+00	5.869585696720349688e+00
2.357654998674881264e-01	-5.846573922304454385e+00	5.846573922304453497e+00
2.402139055253652566e-01	-5.823214743966357076e+00	5.823214743966359741e+00
2.446623111832424147e-01	-5.799513001109266597e+00	5.799513001109264820e+00
2.491107168411195449e-01	-5.775473597358249833e+00	5.775473597358248057e+00
2.535591224989966475e-01	-5.751101499415873342e+00	5.751101499415871565e+00
2.580075281568738332e-01	-5.726401735925014336e+00	5.726401735925017000e+00
2.624559338147509635e-01	-5.701379396340380268e+00	5.701379396340378491e+00
2.669043394726280938e-01	-5.676039629810090581e+00	5.676039629810091469e+00
2.713527451305052240e-01	-5.650387644068978865e+00	5.650387644068978865e+00
2.758011507883823543e-01	-5.624428704344995644e+00	5.624428704344994756e+00
2.802495564462594846e-01	-5.598168132280354925e+00	5.598168132280354037e+00
2.846979621041366149e-01	-5.571611304868921088e+00	5.571611304868923753e+00
2.891463677620137451e-01	-5.544763653411441950e+00	5.544763653411446391e+00
2.935947734198908754e-01	-5.517630662490195625e+00	5.517630662490193849e+00
2.980431790777680057e-01	-5.490217868964639258e+00	5.490217868964639258e+00
3.024915847356451359e-01	-5.462530860989764925e+00	5.462530860989764925e+00
3.069399903935222662e-01	-5.434575277058647735e+00	5.434575277058647735e+00
3.113883960513993965e-01	-5.406356805070969607e+00	5.406356805070970495e+00
3.158368017092765823e-01	-5.377881181429067681e+00	5.377881181429066793e+00
3.202852073671537125e-01	-5.349154190163242006e+00	5.349154190163243783e+00
3.247336130250308428e-01	-5.320181662087958507e+00	5.320181662087955843e+00
3.291820186829079731e-01	-5.290969473990620564e+00	5.290969473990621452e+00
3.336304243407851033e-01	-5.261523547854636718e+00	5.261523547854635829e+00
3.380788299986622336e-01	-5.231849850118413414e+00	5.231849850118411638e+00
3.425272356565393639e-01	-5.201954390972008291e+00	5.201954390972007403e+00
3.469756413144164942e-01	-5.171843223693157299e+00	5.171843223693157299e+00
3.514240469722936244e-01	-5.141522444024277050e+00	5.141522444024277050e+00
3.558724526301707547e-01	-5.110998189592252494e+00	5.110998189592255159e+00
3.603208582880478850e-01	-5.080276639372585556e+00	5.080276639372584668e+00
3.647692639459250152e-01	-5.049364013199652668e+00	5.049364013199650891e+00
3.692176696038021455e-01	-5.018266571324685899e+00	5.018266571324687675e+00
3.736660752616793313e-01	-4.986990614023175894e+00	4.986990614023173229e+00
3.781144809195564616e-01	-4.955542481253261577e+00	4.955542481253260689e+00
3.825628865774335918e-01	-4.923928552366787947e+00	4.923928552366786171e+00
3.870112922353107221e-01	-4.892155245874558744e+00	4.892155245874557856e+00
3.914596978931878524e-01	-4.860229019267363171e+00	4.860229019267360506e+00
3.959081035510649826e-01	-4.828156368894305217e+00	4.828156368894306105e+00
4.003565092089421129e-01	-4.795943829899884214e+00	4.795943829899884214e+00
4.048049148668192432e-01	-4.763597976221275232e+00	4.763597976221274344e+00
4.092533205246963735e-01	-4.731125420647200208e+00	4.731125420647199320e+00
4.137017261825735037e-01	-4.698532814939683000e+00	4.698532814939680335e+00
4.181501318404506340e-01	-4.665826850019964667e+00	4.665826850019962002e+00
4.225985374983277643e-01	-4.633014256219738947e+00	4.633014256219736282e+00
4.270469431562049500e-01	-4.600101803598811046e+00	4.600101803598813710e+00
4.314953488140820803e-01	-4.567096302330179824e+00	4.567096302330182489e+00
4.359437544719592106e-01	-4.534004603153422686e+00	4.534004603153421797e+00
4.403921601298363409e-01	-4.500833597897162974e+00	4.500833597897163862e+00
4.448405657877134711e-01	-4.467590220071291363e+00	4.467590220071291363e+00
4.492889714455906014e-01	-4.434281445529404841e+00	4.434281445529403953e+00
4.537373771034677317e-01	-4.400914293201835470e+00	4.400914293201834582e+00
4.581857827613448619e-01	-4.367495825899429640e+00	4.367495825899430528e+00
4.626341884192219922e-01	-4.334033151188051214e+00	4.334033151188049438e+00
4.670825940770991225e-01	-4.300533422333570499e+00	4.300533422333572275e+00
4.715309997349762527e-01	-4.267003839316905633e+00	4.267003839316904745e+00
4.759794053928533830e-01	-4.233451649918322346e+00	4.233451649918322346e+00
4.804278110507305133e-01	-4.199884150870056843e+00	4.199884150870056843e+00
4.848762167086076991e-01	-4.166308689075925109e+00	4.166308689075924221e+00
4.893246223664848293e-01	-4.132732662896263065e+00	4.132732662896263953e+00
4.937730280243619596e-01	-4.099163523496217820e+00	4.099163523496220485e+00
4.982214336822390899e-01	-4.065608776254943102e+00	4.065608776254944878e+00
5.026698393401162201e-01	-4.032075982232907307e+00	4.032075982232905531e+00
5.071182449979932949e-01	-3.998572759693958645e+00	3.998572759693959533e+00
5.115666506558704807e-01	-3.965106785678361501e+00	3.965106785678360612e+00
5.160150563137476665e-01	-3.931685797622403999e+00	3.931685797622403999e+00
5.204634619716247412e-01	-3.898317595019628712e+00	3.898317595019631376e+00
5.249118676295019270e-01	-3.865010041118023931e+00	3.865010041118025708e+00
5.293602732873790018e-01	-3.831771064646910308e+00	3.831771064646911640e+00
5.338086789452561876e-01	-3.798608661566393430e+00	3.798608661566391653e+00
5.382570846031332623e-01	-3.765530896831540630e+00	3.765530896831540630e+00
5.427054902610104481e-01	-3.732545906162500593e+00	3.732545906162501925e+00
5.471538959188875229e-01	-3.699661897810883726e+00	3.699661897810886835e+00
5.516023015767647086e-01	-3.666887154311742059e+00	3.666887154311742503e+00
5.560507072346417834e-01	-3.634230034209348759e+00	3.634230034209348315e+00
5.604991128925189692e-01	-3.601698973743955090e+00	3.601698973743955090e+00
5.649475185503960439e-01	-3.569302488485390779e+00	3.569302488485393887e+00
5.693959242082732297e-01	-3.537049174898166726e+00	3.537049174898165838e+00
5.738443298661504155e-01	-3.504947711821356116e+00	3.504947711821356116e+00
5.782927355240274903e-01	-3.473006861845141291e+00	3.473006861845139959e+00
5.827411411819046760e-01	-3.441235472564359910e+00	3.441235472564359910e+00
5.871895468397817508e-01	-3.409642477687929940e+00	3.409642477687928608e+00
5.916379524976589366e-01	-3.378236897981280684e+00	3.378236897981282016e+00
5.960863581555360113e-01	-3.347027842017331167e+00	3.347027842017332500e+00
6.005347638134131971e-01	-3.316024506709780884e+00	3.316024506709783992e+00
6.049831694712902719e-01	-3.285236177600673546e+00	3.285236177600673102e+00
6.094315751291674577e-01	-3.254672228872407036e+00	3.254672228872406148e+00
6.138799807870445324e-01	-3.224342123052498010e+00	3.224342123052498010e+00
6.183283864449217182e-01	-3.194255410377564885e+00	3.194255410377564441e+00
6.227767921027987930e-01	-3.164421727781149052e+00	3.164421727781148608e+00
6.272251977606759787e-01	-3.134850797468184069e+00	3.134850797468183181e+00
6.316736034185531645e-01	-3.105552425037155562e+00	3.105552425037154674e+00
6.361220090764302393e-01	-3.076536497109363388e+00	3.076536497109362944e+00
6.405704147343074251e-01	-3.047812978423075414e+00	3.047812978423074082e+00
6.450188203921844998e-01	-3.019391908349034814e+00	3.019391908349034370e+00
6.494672260500616856e-01	-2.991283396782502546e+00	2.991283396782501214e+00
6.539156317079387604e-01	-2.963497619366090241e+00	2.963497619366088909e+00
6.583640373658159461e-01	-2.936044811996918469e+00	2.936044811996918025e+00
6.628124430236930209e-01	-2.908935264571284485e+00	2.908935264571285373e+00
6.672608486815702067e-01	-2.882179313920085750e+00	2.882179313920085306e+00
6.717092543394472814e-01	-2.855787335888672729e+00	2.855787335888673173e+00
6.761576599973244672e-01	-2.829769736515897804e+00	2.829769736515898249e+00
6.806060656552015420e-01	-2.804136942268646404e+00	2.804136942268646404e+00
6.850544713130787278e-01	-2.778899389290371502e+00	2.778899389290370614e+00
6.895028769709559135e-01	-2.754067511625142739e+00	2.754067511625143183e+00
6.939512826288329883e-01	-2.729651728382391784e+00	2.729651728382391784e+00
6.983996882867101741e-01	-2.705662429812109693e+00	2.705662429812109693e+00
7.028480939445872488e-01	-2.682109962265726733e+00	2.682109962265725844e+00
7.072964996024644346e-01	-2.659004612024256531e+00	2.659004612024255643e+00
7.117449052603415094e-01	-2.636356587982724875e+00	2.636356587982721766e+00
7.161933109182186952e-01	-2.614176003188210640e+00	2.614176003188211972e+00
7.206417165760957699e-01	-2.592472855238375118e+00	2.592472855238375562e+00
7.250901222339729557e-01	-2.571257005557621156e+00	2.571257005557620268e+00
7.295385278918500305e-01	-2.550538157579578247e+00	2.550538157579580023e+00
7.339869335497272163e-01	-2.530325833876970520e+00	2.530325833876972297e+00
7.384353392076042910e-01	-2.510629352293048733e+00	2.510629352293047845e+00
7.428837448654814768e-01	-2.491457801142908046e+00	2.491457801142908934e+00
7.473321505233586626e-01	-2.472820013567567088e+00	2.472820013567565312e+00
7.517805561812357373e-01	-2.454724541138762817e+00	2.454724541138761484e+00
7.562289618391129231e-01	-2.437179626827844725e+00	2.437179626827844725e+00
7.606773674969899979e-01	-2.420193177467468981e+00	2.420193177467469869e+00
7.651257731548671837e-01	-2.403772735850062681e+00	2.403772735850062681e+00
7.695741788127442584e-01	-2.387925452621644684e+00	2.387925452621643352e+00
7.740225844706214442e-01	-2.372658058143542359e+00	2.372658058143542803e+00
7.784709901284985190e-01	-2.357976834507246267e+00	2.357976834507248043e+00
7.829193957863757047e-01	-2.343887587899014413e+00	2.343887587899014857e+00
7.873678014442527795e-01	-2.330395621520356730e+00	2.330395621520357174e+00
7.918162071021299653e-01	-2.317505709277933423e+00	2.317505709277933423e+00
7.962646127600070400e-01	-2.305222070461510953e+00	2.305222070461510508e+00
8.007130184178842258e-01	-2.293548345630858964e+00	2.293548345630859409e+00
8.051614240757614116e-01	-2.282487573932014069e+00	2.282487573932013625e+00
8.096098297336384864e-01	-2.272042172059554499e+00	2.272042172059555831e+00
8.140582353915156721e-01	-2.262213915074762216e+00	2.262213915074763992e+00
8.185066410493927469e-01	-2.253003919279191969e+00	2.253003919279190193e+00
8.229550467072699327e-01	-2.244412627329851251e+00	2.244412627329851695e+00
8.274034523651470074e-01	-2.236439795765444494e+00	2.236439795765444938e+00
8.318518580230241932e-01	-2.229084485093488777e+00	2.229084485093489221e+00
8.363002636809012680e-01	-2.222345052565702250e+00	2.222345052565702694e+00
8.407486693387784538e-01	-2.216219147744189932e+00	2.216219147744191709e+00
8.451970749966555285e-01	-2.210703710934051713e+00	2.210703710934051269e+00
8.496454806545327143e-01	-2.205794974529561081e+00	2.205794974529562413e+00
8.540938863124099001e-01	-2.201488467291571105e+00	2.201488467291571105e+00
8.585422919702869748e-01	-2.197779021543636357e+00	2.197779021543636357e+00
8.629906976281641606e-01	-2.194660783244373636e+00	2.194660783244373636e+00
8.674391032860412354e-01	-2.192127224864091950e+00	2.192127224864092394e+00
8.718875089439184212e-01	-2.190171160965364461e+00	2.190171160965365793e+00
8.763359146017954959e-01	-2.188784766360620360e+00	2.188784766360620360e+00
8.807843202596726817e-01	-2.187959596695199682e+00	2.187959596695200126e+00
8.852327259175497565e-01	-2.187686611282400495e+00	2.187686611282400495e+00
8.874569287464882938e-01	-2.187754223973967793e+00	2.187754223973966905e+00
8.896811315754269422e-01	-2.187956234676227130e+00	2.187956234676228462e+00
8.919053344043654796e-01	-2.188291356968843360e+00	2.188291356968841583e+00
8.941295372333041280e-01	-2.188758272150871154e+00	2.188758272150871598e+00
8.963537400622426654e-01	-2.189355630162125532e+00	2.189355630162126420e+00
8.985779428911813138e-01	-2.190082050524551960e+00	2.190082050524551516e+00
9.008021457201198512e-01	-2.190936123301798766e+00	2.190936123301798766e+00
9.030263485490584996e-01	-2.191916410075107624e+00	2.191916410075105404e+00
9.052505513779970370e-01	-2.193021444933636488e+00	2.193021444933635600e+00
9.074747542069356854e-01	-2.194249735477391550e+00	2.194249735477391994e+00
9.096989570358742228e-01	-2.195599763830888840e+00	2.195599763830887063e+00
9.119231598648127601e-01	-2.197069987665686064e+00	2.197069987665686952e+00
9.141473626937514085e-01	-2.198658841230054062e+00	2.198658841230053174e+00
9.163715655226899459e-01	-2.200364736383888076e+00	2.200364736383889408e+00
9.185957683516285943e-01	-2.202186063637208591e+00	2.202186063637209479e+00
9.208199711805671317e-01	-2.204121193190456296e+00	2.204121193190455852e+00
9.230441740095057801e-01	-2.206168475974958021e+00	2.206168475974957133e+00
9.252683768384443175e-01	-2.208326244691921847e+00	2.208326244691921403e+00
9.274925796673829659e-01	-2.210592814848358234e+00	2.210592814848360010e+00
9.297167824963215033e-01	-2.212966485788447901e+00	2.212966485788446125e+00
9.319409853252601517e-01	-2.215445541718831901e+00	2.215445541718833233e+00
9.341651881541986890e-01	-2.218028252726486738e+00	2.218028252726487626e+00
9.363893909831373374e-01	-2.220712875787753227e+00	2.220712875787753227e+00
9.386135938120758748e-01	-2.223497655767300962e+00	2.223497655767301850e+00
9.408377966410144122e-01	-2.226380826405792934e+00	2.226380826405792046e+00
9.430619994699530606e-01	-2.229360611295067240e+00	2.229360611295069017e+00
9.452862022988915980e-01	-2.232435224839814047e+00	2.232435224839812715e+00
9.475104051278302464e-01	-2.235602873204643348e+00	2.235602873204643348e+00
9.497346079567687838e-01	-2.238861755245707741e+00	2.238861755245708185e+00
9.519588107857074322e-01	-2.242210063425890354e+00	2.242210063425891242e+00
9.541830136146459695e-01	-2.245645984712842491e+00	2.245645984712842935e+00
9.564072164435846179e-01	-2.249167701459052982e+00	2.249167701459054758e+00
9.586314192725231553e-01	-2.252773392263337282e+00	2.252773392263338614e+00
9.608556221014616927e-01	-2.256461232813096629e+00	2.256461232813097517e+00
9.630798249304003411e-01	-2.260229396706829430e+00	2.260229396706828986e+00
9.653040277593389895e-01	-2.264076056256404623e+00	2.264076056256406400e+00
9.675282305882775269e-01	-2.267999383268688440e+00	2.267999383268687996e+00
9.697524334172160643e-01	-2.271997549806159977e+00	2.271997549806159533e+00
9.719766362461547127e-01	-2.276068728926247342e+00	2.276068728926246454e+00
9.742008390750932501e-01	-2.280211095399095722e+00	2.280211095399094834e+00
9.764250419040318985e-01	-2.284422826403645690e+00	2.284422826403646134e+00
9.786492447329704358e-01	-2.288702102201836119e+00	2.288702102201835675e+00
9.808734475619090842e-01	-2.293047106790881084e+00	2.293047106790879752e+00
9.830976503908476216e-01	-2.297456028533594097e+00	2.297456028533593209e+00
9.853218532197862700e-01	-2.301927060766748578e+00	2.301927060766746358e+00
9.875460560487248074e-01	-2.306458402387545181e+00	2.306458402387544737e+00
9.897702588776633448e-01	-2.311048258418298751e+00	2.311048258418298751e+00
9.919944617066019932e-01	-2.315694840549450628e+00	2.315694840549452405e+00
9.942186645355405306e-01	-2.320396367661116788e+00	2.320396367661116788e+00
9.964428673644791790e-01	-2.325151066323337457e+00	2.325151066323337457e+00
9.986670701934177163e-01	-2.329957171275319538e+00	2.329957171275319094e+00
1.000891273022356254e+00	-2.334812925883882340e+00	2.334812925883882784e+00
1.003115475851295013e+00	-2.339716582581460536e+00	2.339716582581461424e+00
1.005339678680233551e+00	-2.344666403283924616e+00	2.344666403283925504e+00
1.007563881509172088e+00	-2.349660659788618489e+00	2.349660659788617156e+00
1.009788084338110625e+00	-2.354697634152939756e+00	2.354697634152938424e+00
1.012012287167049163e+00	-2.359775619053848583e+00	2.359775619053849471e+00
1.014236489995987922e+00	-2.364892918128739918e+00	2.364892918128740362e+00
1.016460692824926459e+00	-2.370047846298017458e+00	2.370047846298017458e+00
1.018684895653864997e+00	-2.375238730069877402e+00	2.375238730069879622e+00
1.020909098482803756e+00	-2.380463907827684800e+00	2.380463907827686132e+00
1.023133301311742294e+00	-2.385721730100385685e+00	2.385721730100386573e+00
1.025357504140680831e+00	-2.391010559816463044e+00	2.391010559816465264e+00
1.027581706969619368e+00	-2.396328772541814978e+00	2.396328772541816310e+00
1.029805909798557906e+00	-2.401674756702080415e+00	2.401674756702079083e+00
1.032030112627496665e+00	-2.407046913789851139e+00	2.407046913789852915e+00
1.034254315456435203e+00	-2.412443658557255510e+00	2.412443658557256398e+00
1.036478518285373740e+00	-2.417863419194337560e+00	2.417863419194338004e+00
1.038702721114312277e+00	-2.423304637493780334e+00	2.423304637493779889e+00
1.040926923943251037e+00	-2.428765769002351860e+00	2.428765769002350083e+00
1.043151126772189574e+00	-2.434245283159604867e+00	2.434245283159603535e+00
1.045375329601128112e+00	-2.439741663424257023e+00	2.439741663424257023e+00
1.047599532430066649e+00	-2.445253407388717548e+00	2.445253407388717992e+00
1.049823735259005186e+00	-2.450779026882217160e+00	2.450779026882218048e+00
1.052047938087943946e+00	-2.456317048062961916e+00	2.456317048062963693e+00
1.054272140916882483e+00	-2.461866011499808327e+00	2.461866011499808771e+00
1.056496343745821020e+00	-2.467424472243824329e+00	2.467424472243824329e+00
1.058720546574759558e+00	-2.472990999890203767e+00	2.472990999890204655e+00
1.060944749403698317e+00	-2.478564178630942916e+00	2.478564178630941583e+00
1.063168952232636855e+00	-2.484142607298688521e+00	2.484142607298687189e+00
1.065393155061575392e+00	-2.489724899402149028e+00	2.489724899402149916e+00
1.067617357890513929e+00	-2.495309683153489555e+00	2.495309683153490443e+00
1.069841560719452467e+00	-2.500895601488045461e+00	2.500895601488045461e+00
1.072065763548391226e+00	-2.506481312076771939e+00	2.506481312076772827e+00
1.074289966377329764e+00	-2.512065487331786695e+00	2.512065487331784475e+00
1.076514169206268301e+00	-2.517646814405325451e+00	2.517646814405324562e+00
1.078738372035206838e+00	-2.523223995182511725e+00	2.523223995182513946e+00
1.080962574864145598e+00	-2.528795746268217126e+00	2.528795746268217570e+00
1.083186777693084135e+00	-2.534360798968379402e+00	2.534360798968378070e+00
1.085410980522022673e+00	-2.539917899266067813e+00	2.539917899266067369e+00
1.087635183350961210e+00	-2.545465807792629764e+00	2.545465807792628876e+00
1.089859386179899747e+00	-2.551003299794167400e+00	2.551003299794166068e+00
1.092083589008838507e+00	-2.556529165093677225e+00	2.556529165093678557e+00
1.094307791837777044e+00	-2.562042208049105874e+00	2.562042208049106318e+00
1.096531994666715581e+00	-2.567541247507571178e+00	2.567541247507570734e+00
1.098756197495654341e+00	-2.573025116756047836e+00	2.573025116756049169e+00
1.100980400324592878e+00	-2.578492663468731738e+00	2.578492663468732182e+00
1.103204603153531416e+00	-2.583942749651309878e+00	2.583942749651311654e+00
1.105428805982469953e+00	-2.589374251582417852e+00	2.589374251582418740e+00
1.107653008811408490e+00	-2.594786059752440810e+00	2.594786059752440810e+00
1.109877211640347250e+00	-2.600177078799910557e+00	2.600177078799910557e+00
1.112101414469285787e+00	-2.605546227445688867e+00	2.605546227445690199e+00
1.114325617298224325e+00	-2.610892438425121753e+00	2.610892438425119977e+00
1.116549820127162862e+00	-2.616214658418368533e+00	2.616214658418367200e+00
1.118774022956101621e+00	-2.621511847979071774e+00	2.621511847979071330e+00
1.120998225785040159e+00	-2.626782981461528887e+00	2.626782981461527999e+00
1.123222428613978696e+00	-2.632027046946552762e+00	2.632027046946551874e+00
1.125446631442917234e+00	-2.637243046166158678e+00	2.637243046166158678e+00
1.127670834271855771e+00	-2.642429994427217821e+00	2.642429994427217821e+00
1.129895037100794530e+00	-2.647586920534238164e+00	2.647586920534239496e+00
1.132119239929733068e+00	-2.652712866711394391e+00	2.652712866711393946e+00
1.134343442758671605e+00	-2.657806888523933431e+00	2.657806888523936539e+00
1.136567645587610142e+00	-2.662868054799095940e+00	2.662868054799094608e+00
1.138791848416548902e+00	-2.667895447546615451e+00	2.667895447546615006e+00
1.141016051245487439e+00	-2.672888161878986590e+00	2.672888161878984370e+00
1.143240254074425977e+00	-2.677845305931531250e+00	2.677845305931529030e+00
1.145464456903364514e+00	-2.682766000782387916e+00	2.682766000782387028e+00
1.147688659732303051e+00	-2.687649380372538754e+00	2.687649380372539643e+00
1.149912862561241811e+00	-2.692494591425921069e+00	2.692494591425920625e+00
1.152137065390180348e+00	-2.697300793369727945e+00	2.697300793369727945e+00
1.154361268219118886e+00	-2.702067158254983781e+00	2.702067158254983781e+00
1.156585471048057645e+00	-2.706792870677444451e+00	2.706792870677444451e+00
1.158809673876996182e+00	-2.711477127698907363e+00	2.711477127698906475e+00
1.161033876705934720e+00	-2.716119138768989583e+00	2.716119138768989583e+00
1.163258079534873257e+00	-2.720718125647441088e+00	2.720718125647441088e+00
1.165482282363811795e+00	-2.725273322327037562e+00	2.725273322327037118e+00
1.167706485192750332e+00	-2.729783974957106452e+00	2.729783974957108672e+00
1.169930688021689091e+00	-2.734249341767772457e+00	2.734249341767771568e+00
1.172154890850627629e+00	-2.738668692994880693e+00	2.738668692994880693e+00
1.174379093679566166e+00	-2.743041310805762745e+00	2.743041310805762745e+00
1.176603296508504926e+00	-2.747366489225764319e+00	2.747366489225763431e+00
1.178827499337443463e+00	-2.751643534065654872e+00	2.751643534065653096e+00
1.181051702166382000e+00	-2.755871762849914308e+00	2.755871762849916085e+00
1.183275904995320538e+00	-2.760050504745941602e+00	2.760050504745940714e+00
1.185500107824259075e+00	-2.764179100494198238e+00	2.764179100494196906e+00
1.187724310653197612e+00	-2.768256902339340630e+00	2.768256902339341519e+00
1.189948513482136372e+00	-2.772283273962336203e+00	2.772283273962333539e+00
1.192172716311074909e+00	-2.776257590413591991e+00	2.776257590413593768e+00
1.194396919140013447e+00	-2.780179238047143286e+00	2.780179238047143730e+00
1.196621121968952206e+00	-2.784047614455868125e+00	2.784047614455867681e+00
1.198845324797890743e+00	-2.787862128407788465e+00	2.787862128407787132e+00
1.201069527626829281e+00	-2.791622199783458047e+00	2.791622199783456715e+00
1.203293730455767818e+00	-2.795327259514434282e+00	2.795327259514435170e+00
1.205517933284706356e+00	-2.798976749522866125e+00	2.798976749522866125e+00
1.207742136113645115e+00	-2.802570122662194851e+00	2.802570122662194851e+00
1.209966338942583652e+00	-2.806106842658991685e+00	2.806106842658990352e+00
1.212190541771522190e+00	-2.809586384055895447e+00	2.809586384055895447e+00
1.214414744600460727e+00	-2.813008232155723043e+00	2.813008232155721711e+00
1.216638947429399487e+00	-2.816371882966701268e+00	2.816371882966701268e+00
1.218863150258338024e+00	-2.819676843148843481e+00	2.819676843148842149e+00
1.221087353087276561e+00	-2.822922629961472474e+00	2.822922629961472918e+00
1.223311555916215099e+00	-2.826108771211902848e+00	2.826108771211904180e+00
1.225535758745153636e+00	-2.829234805205248282e+00	2.829234805205249614e+00
1.227759961574092396e+00	-2.832300280695400740e+00	2.832300280695400296e+00
1.229984164403030933e+00	-2.835304756837136342e+00	2.835304756837136342e+00
1.232208367231969470e+00	-2.838247803139380299e+00	2.838247803139380299e+00
1.234432570060908230e+00	-2.841128999419607837e+00	2.841128999419607393e+00
1.236656772889846767e+00	-2.843947935759381096e+00	2.843947935759381096e+00
1.238880975718785304e+00	-2.846704212461028671e+00	2.846704212461029115e+00
1.241105178547723842e+00	-2.849397440005450921e+00	2.849397440005451809e+00
1.243329381376662379e+00	-2.852027239011058146e+00	2.852027239011057258e+00
1.245553584205600917e+00	-2.854593240193828318e+00	2.854593240193828763e+00
1.247777787034539676e+00	-2.857095084328487022e+00	2.857095084328484802e+00
1.250001989863478213e+00	-2.859532422210780744e+00	2.859532422210782521e+00
1.252226192692416751e+00	-2.861904914620899909e+00	2.861904914620898133e+00
1.254450395521355510e+00	-2.864212232287943749e+00	2.864212232287942417e+00
1.256674598350294048e+00	-2.866454055855533145e+00	2.866454055855532257e+00
1.258898801179232585e+00	-2.868630075848479066e+00	2.868630075848477734e+00
1.261123004008171122e+00	-2.870739992640548355e+00	2.870739992640546134e+00
1.263347206837109660e+00	-2.872783516423300654e+00	2.872783516423300654e+00
1.265571409666048197e+00	-2.874760367175997811e+00	2.874760367175997366e+00
1.267795612494986957e+00	-2.876670274636567992e+00	2.876670274636568436e+00
1.270019815323925494e+00	-2.878512978273632505e+00	2.878512978273633838e+00
1.272244018152864031e+00	-2.880288227259597988e+00	2.880288227259595768e+00
1.274468220981802791e+00	-2.881995780444746469e+00	2.881995780444746025e+00
1.276692423810741328e+00	-2.883635406332427209e+00	2.883635406332424989e+00
1.278916626639679865e+00	-2.885206883055212224e+00	2.885206883055213112e+00
1.281140829468618403e+00	-2.886709998352140705e+00	2.886709998352140261e+00
1.283365032297556940e+00	-2.888144549546924900e+00	2.888144549546924900e+00
1.285589235126495700e+00	-2.889510343527205372e+00	2.889510343527205816e+00
1.287813437955434237e+00	-2.890807196724810346e+00	2.890807196724809014e+00
1.290037640784372774e+00	-2.892034935096987613e+00	2.892034935096986725e+00
1.292261843613311312e+00	-2.893193394108676042e+00	2.893193394108674266e+00
1.294486046442250071e+00	-2.894282418715731442e+00	2.894282418715730998e+00
1.296710249271188609e+00	-2.895301863349155624e+00	2.895301863349154736e+00
1.298934452100127146e+00	-2.896251591900301570e+00	2.896251591900302458e+00
1.301158654929065683e+00	-2.897131477707060476e+00	2.897131477707060032e+00
1.303382857758004221e+00	-2.897941403541009819e+00	2.897941403541009819e+00
1.305607060586942980e+00	-2.898681261595542846e+00	2.898681261595544623e+00
1.307831263415881518e+00	-2.899350953474953307e+00	2.899350953474953752e+00
1.310055466244820055e+00	-2.899950390184481641e+00	2.899950390184480753e+00
1.312279669073758814e+00	-2.900479492121324387e+00	2.900479492121325276e+00
1.314503871902697352e+00	-2.900938189066597506e+00	2.900938189066597062e+00
1.316728074731635889e+00	-2.901326420178242493e+00	2.901326420178245158e+00
1.318952277560574426e+00	-2.901644133984887741e+00	2.901644133984887741e+00
1.321176480389512964e+00	-2.901891288380671785e+00	2.901891288380670453e+00
1.323400683218451501e+00	-2.902067850620980494e+00	2.902067850620980494e+00
1.325624886047390261e+00	-2.902173797319167470e+00	2.902173797319167914e+00
1.327849088876328798e+00	-2.902209114444183058e+00	2.902209114444183058e+00
1.331701521182388825e+00	-2.902527040723002383e+00	2.902527040723000606e+00
1.335553953488448853e+00	-2.903480385687367882e+00	2.903480385687367438e+00
1.339406385794508880e+00	-2.905068385699828948e+00	2.905068385699830280e+00
1.343258818100568908e+00	-2.907289770789336369e+00	2.907289770789336814e+00
1.347111250406628935e+00	-2.910142768691053483e+00	2.910142768691053927e+00
1.350963682712688962e+00	-2.913625110456973033e+00	2.913625110456972145e+00
1.354816115018748990e+00	-2.917734037593141760e+00	2.917734037593141760e+00
1.358668547324809017e+00	-2.922466310667715561e+00	2.922466310667716005e+00
1.362520979630869045e+00	-2.927818219323281568e+00	2.927818219323281124e+00
1.366373411936929072e+00	-2.933785593617070919e+00	2.933785593617071807e+00
1.370225844242989099e+00	-2.940363816603861924e+00	2.940363816603862368e+00
1.374078276549049127e+00	-2.947547838068658610e+00	2.947547838068660386e+00
1.377930708855109154e+00	-2.955332189309783697e+00	2.955332189309783697e+00
1.381783141161169182e+00	-2.963710998867838509e+00	2.963710998867838953e+00
1.385635573467229209e+00	-2.972678009091955342e+00	2.972678009091955786e+00
1.389488005773289236e+00	-2.982226593432198314e+00	2.982226593432198758e+00
1.393340438079349264e+00	-2.992349774345505420e+00	2.992349774345504976e+00
1.397192870385409291e+00	-3.003040241702468194e+00	3.003040241702466862e+00
1.401045302691469319e+00	-3.014290371583138395e+00	3.014290371583138395e+00
1.404897734997529346e+00	-3.026092245352217436e+00	3.026092245352216104e+00
1.408750167303589373e+00	-3.038437668906994737e+00	3.038437668906995182e+00
1.412602599609649401e+00	-3.051318191995394447e+00	3.051318191995393114e+00
1.416455031915709428e+00	-3.064725127506228830e+00	3.064725127506230162e+00
1.420307464221769456e+00	-3.078649570639244271e+00	3.078649570639243827e+00
1.424159896527829483e+00	-3.093082417868440626e+00	3.093082417868442846e+00
1.428012328833889510e+00	-3.108014385618679043e+00	3.108014385618679931e+00
1.431864761139949538e+00	-3.123436028582311952e+00	3.123436028582314172e+00
1.435717193446009565e+00	-3.139337757609571344e+00	3.139337757609572677e+00
1.439569625752069593e+00	-3.155709857113550676e+00	3.155709857113553340e+00
1.443422058058129842e+00	-3.172542501937804182e+00	3.172542501937801962e+00
1.447274490364189869e+00	-3.189825773641552065e+00	3.189825773641549844e+00
1.451126922670249897e+00	-3.207549676164566321e+00	3.207549676164566765e+00
1.454979354976309924e+00	-3.225704150840363216e+00	3.225704150840363660e+00
1.458831787282369952e+00	-3.244279090732935966e+00	3.244279090732936410e+00
1.462684219588429979e+00	-3.263264354278273771e+00	3.263264354278273327e+00
1.466536651894490006e+00	-3.282649778217795244e+00	3.282649778217795689e+00
1.470389084200550034e+00	-3.302425189816141415e+00	3.302425189816138751e+00
1.474241516506610061e+00	-3.322580418360813859e+00	3.322580418360814303e+00
1.478093948812670089e+00	-3.343105305945689665e+00	3.343105305945687888e+00
1.481946381118730116e+00	-3.363989717544558111e+00	3.363989717544556779e+00
1.485798813424790144e+00	-3.385223550384619973e+00	3.385223550384619529e+00
1.489651245730850171e+00	-3.406796742633045216e+00	3.406796742633046993e+00
1.493503678036910198e+00	-3.428699281412726396e+00	3.428699281412727728e+00
1.497356110342970226e+00	-3.450921210165696529e+00	3.450921210165696085e+00
1.501208542649030253e+00	-3.473452635384894904e+00	3.473452635384894904e+00
1.505060974955090281e+00	-3.496283732736652716e+00	3.496283732736654049e+00
1.508913407261150308e+00	-3.519404752597694586e+00	3.519404752597693697e+00
1.512765839567210335e+00	-3.542806025031571604e+00	3.542806025031571604e+00
1.516618271873270363e+00	-3.566477964230199138e+00	3.566477964230198250e+00
1.520470704179330390e+00	-3.590411072446800134e+00	3.590411072446798801e+00
1.524323136485390418e+00	-3.614595943446770931e+00	3.614595943446770043e+00
1.528175568791450445e+00	-3.639023265503186444e+00	3.639023265503185112e+00
1.532028001097510472e+00	-3.663683823963447495e+00	3.663683823963446606e+00
1.535880433403570500e+00	-3.688568503413447441e+00	3.688568503413446553e+00
1.539732865709630527e+00	-3.713668289465094308e+00	3.713668289465094308e+00
1.543585298015690555e+00	-3.738974270192603644e+00	3.738974270192604532e+00
1.547437730321750582e+00	-3.764477637242265473e+00	3.764477637242265473e+00
1.551290162627810609e+00	-3.790169686639686120e+00	3.790169686639685676e+00
1.555142594933870637e+00	-3.816041819317739670e+00	3.816041819317738781e+00
1.558995027239930664e+00	-3.842085541387514347e+00	3.842085541387515235e+00
1.562847459545990692e+00	-3.868292464173777034e+00	3.868292464173777034e+00
1.566699891852050719e+00	-3.894654304035401804e+00	3.894654304035400472e+00
1.570552324158110746e+00	-3.921162881990365445e+00	3.921162881990365445e+00
1.574404756464170774e+00	-3.947810123163881357e+00	3.947810123163879137e+00
1.578257188770230801e+00	-3.974588056077328790e+00	3.974588056077327014e+00
1.582109621076290829e+00	-4.001488811794616574e+00	4.001488811794616574e+00
1.585962053382350856e+00	-4.028504622941708746e+00	4.028504622941706081e+00
1.589814485688410883e+00	-4.055627822614106925e+00	4.055627822614107814e+00
1.593666917994470911e+00	-4.082850843186117906e+00	4.082850843186117906e+00
1.597519350300530938e+00	-4.110166215034932513e+00	4.110166215034930737e+00
1.601371782606590966e+00	-4.137566565191561629e+00	4.137566565191560741e+00
1.605224214912650993e+00	-4.165044615929983429e+00	4.165044615929987870e+00
1.609076647218711020e+00	-4.192593183304930804e+00	4.192593183304930804e+00
1.612929079524771048e+00	-4.220205175648009011e+00	4.220205175648005458e+00
1.616781511830831075e+00	-4.247873592031197632e+00	4.247873592031196743e+00
1.620633944136891103e+00	-4.275591520705927628e+00	4.275591520705930293e+00
1.624486376442951130e+00	-4.303352137525380705e+00	4.303352137525381593e+00
1.628338808749011157e+00	-4.331148704357002721e+00	4.331148704357005386e+00
1.632191241055071185e+00	-4.358974567491573637e+00	4.358974567491573637e+00
1.636043673361131212e+00	-4.386823156054673767e+00	4.386823156054676431e+00
1.639896105667191240e+00	-4.414687980425838987e+00	4.414687980425842539e+00
1.643748537973251267e+00	-4.442562630670170876e+00	4.442562630670171764e+00
1.647600970279311294e+00	-4.470440774986729870e+00	4.470440774986729870e+00
1.651453402585371322e+00	-4.498316158177588342e+00	4.498316158177586566e+00
1.655305834891431349e+00	-4.526182600141021695e+00	4.526182600141024359e+00
1.659158267197491377e+00	-4.554033994391918583e+00	4.554033994391918583e+00
1.663010699503551404e+00	-4.581864306612112081e+00	4.581864306612110305e+00
1.666863131809611431e+00	-4.609667573233100946e+00	4.609667573233098281e+00
1.670715564115671459e+00	-4.637437900053167361e+00	4.637437900053167361e+00
1.674567996421731486e+00	-4.665169460890759900e+00	4.665169460890762565e+00
1.678420428727791514e+00	-4.692856496275659595e+00	4.692856496275659595e+00
1.682272861033851541e+00	-4.720493312179221412e+00	4.720493312179222301e+00
1.686125293339911568e+00	-4.748074278784788049e+00	4.748074278784788937e+00
1.689977725645971596e+00	-4.775593829299112691e+00	4.775593829299112691e+00
1.693830157952031623e+00	-4.803046458805499519e+00	4.803046458805498631e+00
1.697682590258091651e+00	-4.830426723159151337e+00	4.830426723159150448e+00
1.701535022564151678e+00	-4.857729237925042298e+00	4.857729237925042298e+00
1.705387454870211705e+00	-4.884948677358582181e+00	4.884948677358580404e+00
1.709239887176271733e+00	-4.912079773429051777e+00	4.912079773429049112e+00
1.713092319482331760e+00	-4.939117314885823617e+00	4.939117314885822729e+00
1.716944751788391788e+00	-4.966056146367166413e+00	4.966056146367167301e+00
1.720797184094451815e+00	-4.992891167551388953e+00	4.992891167551385401e+00
1.724649616400511842e+00	-5.019617332349939787e+00	5.019617332349941563e+00
1.728502048706571870e+00	-5.046229648142070978e+00	5.046229648142069202e+00
1.732354481012632119e+00	-5.072723175050528610e+00	5.072723175050527722e+00
1.736206913318692147e+00	-5.099093025257706024e+00	5.099093025257705136e+00
1.740059345624752174e+00	-5.125334362361641638e+00	5.125334362361641638e+00
1.743911777930812201e+00	-5.151442400771163221e+00	5.151442400771168550e+00
1.747764210236872229e+00	-5.177412405139487639e+00	5.177412405139492968e+00
1.751616642542932256e+00	-5.203239689835462478e+00	5.203239689835461590e+00
1.755469074848992284e+00	-5.228919618451706164e+00	5.228919618451707052e+00
1.759321507155052311e+00	-5.254447603348792128e+00	5.254447603348790352e+00
1.763173939461112338e+00	-5.279819105234608401e+00	5.279819105234609289e+00
1.767026371767172366e+00	-5.305029632778079041e+00	5.305029632778079041e+00
1.770878804073232393e+00	-5.330074742256281084e+00	5.330074742256284637e+00
1.774731236379292421e+00	-5.354950037234117666e+00	5.354950037234117666e+00
1.778583668685352448e+00	-5.379651168275588091e+00	5.379651168275586315e+00
1.782436100991412475e+00	-5.404173832685759571e+00	5.404173832685762235e+00
1.786288533297472503e+00	-5.428513774282512472e+00	5.428513774282511584e+00
1.790140965603532530e+00	-5.452666783197075873e+00	5.452666783197075873e+00
1.793993397909592558e+00	-5.476628695702501659e+00	5.476628695702500771e+00
1.797845830215652585e+00	-5.500395394069089505e+00	5.500395394069090393e+00
1.801698262521712612e+00	-5.523962806445815055e+00	5.523962806445815943e+00
1.805550694827772640e+00	-5.547326906766903321e+00	5.547326906766908650e+00
1.809403127133832667e+00	-5.570483714682540111e+00	5.570483714682539222e+00
1.813255559439892695e+00	-5.593429295512896360e+00	5.593429295512898136e+00
1.817107991745952722e+00	-5.616159760224459951e+00	5.616159760224459951e+00
1.820960424052012749e+00	-5.638671265427845469e+00	5.638671265427847246e+00
1.824812856358072777e+00	-5.660960013396193702e+00	5.660960013396192814e+00
1.828665288664132804e+00	-5.683022252103191896e+00	5.683022252103191008e+00
1.832517720970192832e+00	-5.704854275279980236e+00	5.704854275279981124e+00
1.836370153276252859e+00	-5.726452422489968441e+00	5.726452422489969329e+00
1.840222585582312886e+00	-5.747813079220772003e+00	5.747813079220769339e+00
1.844075017888372914e+00	-5.768932676992432285e+00	5.768932676992432285e+00
1.847927450194432941e+00	-5.789807693481096251e+00	5.789807693481097139e+00
1.851779882500492969e+00	-5.810434652657320953e+00	5.810434652657317400e+00
1.855632314806552996e+00	-5.830810124938251349e+00	5.830810124938246908e+00
1.859484747112613023e+00	-5.850930727352875671e+00	5.850930727352877447e+00
1.863337179418673051e+00	-5.870793123719563411e+00	5.870793123719564299e+00
1.867189611724733078e+00	-5.890394024835176268e+00	5.890394024835178044e+00
1.871042044030793106e+00	-5.909730188674989115e+00	5.909730188674987339e+00
1.874894476336853133e+00	-5.928798420602703345e+00	5.928798420602703345e+00
1.878746908642913160e+00	-5.947595573589831375e+00	5.947595573589832263e+00
1.882599340948973188e+00	-5.966118548443803959e+00	5.966118548443796854e+00
1.886451773255033437e+00	-5.984364294044016042e+00	5.984364294044023147e+00
1.890304205561093465e+00	-6.002329807585313759e+00	6.002329807585312871e+00
1.894156637867153492e+00	-6.020012134828039763e+00	6.020012134828040651e+00
1.898009070173213519e+00	-6.037408370354266474e+00	6.037408370354268250e+00
1.901861502479273547e+00	-6.054515657829345088e+00	6.054515657829346864e+00
1.905713934785333574e+00	-6.071331190268351996e+00	6.071331190268350220e+00
1.909566367091393602e+00	-6.087852210306698986e+00	6.087852210306699874e+00
1.913418799397453629e+00	-6.104076010474440928e+00	6.104076010474439151e+00
1.917271231703513656e+00	-6.119999933473617482e+00	6.119999933473613929e+00
1.921123664009573684e+00	-6.135621372458143874e+00	6.135621372458145650e+00
1.924976096315633711e+00	-6.150937771315687641e+00	6.150937771315688529e+00
1.928828528621693739e+00	-6.165946624950987776e+00	6.165946624950990440e+00
1.932680960927753766e+00	-6.180645479570135770e+00	6.180645479570136658e+00
1.936533393233813793e+00	-6.195031932965312294e+00	6.195031932965314070e+00
1.940385825539873821e+00	-6.209103634799484794e+00	6.209103634799485683e+00
1.944238257845933848e+00	-6.222858286890586399e+00	6.222858286890588175e+00
1.948090690151993876e+00	-6.236293643494748018e+00	6.236293643494748906e+00
1.951943122458053903e+00	-6.249407511588112918e+00	6.249407511588114694e+00
1.955795554764113930e+00	-6.262197751146818092e+00	6.262197751146814539e+00
1.959647987070173958e+00	-6.274662275424679692e+00	6.274662275424680580e+00
1.963500419376233985e+00	-6.286799051228268986e+00	6.286799051228270763e+00
1.967352851682294013e+00	-6.298606099188855723e+00	6.298606099188856611e+00
1.971205283988354040e+00	-6.310081494030939986e+00	6.310081494030939098e+00
1.975057716294414067e+00	-6.321223364836973779e+00	6.321223364836975556e+00
1.978910148600474095e+00	-6.332029895307866418e+00	6.332029895307869083e+00
1.982762580906534122e+00	-6.342499324019012619e+00	6.342499324019014395e+00
1.986615013212594150e+00	-6.352629944671422280e+00	6.352629944671419615e+00
1.990467445518654177e+00	-6.362420106337693504e+00	6.362420106337692616e+00
1.994319877824714204e+00	-6.371868213702488681e+00	6.371868213702489570e+00
1.998172310130774232e+00	-6.380972727297212543e+00	6.380972727297211655e+00
2.002024742436834259e+00	-6.389732163728603531e+00	6.389732163728603531e+00
2.005877174742894287e+00	-6.398145095900996893e+00	6.398145095900998669e+00
2.009729607048954314e+00	-6.406210153231930882e+00	6.406210153231926441e+00
2.013582039355014341e+00	-6.413926021860882898e+00	6.413926021860883786e+00
2.017434471661074369e+00	-6.421291444850921515e+00	6.421291444850921515e+00
2.021286903967134396e+00	-6.428305222382939554e+00	6.428305222382945772e+00
2.025139336273194424e+00	-6.434966211942381165e+00	6.434966211942382941e+00
2.028991768579254451e+00	-6.441273328498134276e+00	6.441273328498134276e+00
2.032844200885314478e+00	-6.447225544673440112e+00	6.447225544673439224e+00
2.036696633191374506e+00	-6.452821890908685631e+00	6.452821890908684743e+00
2.040549065497434533e+00	-6.458061455615764501e+00	6.458061455615767166e+00
2.044401497803494561e+00	-6.462943385323963064e+00	6.462943385323962175e+00
2.048253930109554588e+00	-6.467466884817161699e+00	6.467466884817164363e+00
2.052106362415614615e+00	-6.471631217262202362e+00	6.471631217262203251e+00
2.055958794721674643e+00	-6.475435704328288189e+00	6.475435704328285524e+00
2.059811227027734670e+00	-6.478879726297321007e+00	6.478879726297318342e+00
2.063663659333794698e+00	-6.481962722165000024e+00	6.481962722165000024e+00
2.067516091639854725e+00	-6.484684189732630166e+00	6.484684189732628390e+00
2.071368523945914752e+00	-6.487043685689506844e+00	6.487043685689509509e+00
2.075220956251974780e+00	-6.489040825685837177e+00	6.489040825685831848e+00
2.079073388558034807e+00	-6.490675284396052014e+00	6.490675284396052014e+00
2.082925820864094835e+00	-6.491946795572525630e+00	6.491946795572523854e+00
2.086778253170154862e+00	-6.492855152089575199e+00	6.492855152089575199e+00
2.090630685476214889e+00	-6.493400205977746253e+00	6.493400205977746253e+00
2.094483117782274917e+00	-6.493581868448321082e+00	6.493581868448323746e+00
2.098335550088334944e+00	-6.493400109908027851e+00	6.493400109908024298e+00
2.102187982394394972e+00	-6.492854959963949568e+00	6.492854959963948680e+00
2.106040414700454999e+00	-6.491946507418621337e+00	6.491946507418621337e+00
2.109892847006515026e+00	-6.490674900255314128e+00	6.490674900255311464e+00
2.113745279312575054e+00	-6.489040345613513061e+00	6.489040345613510397e+00
2.117597711618635081e+00	-6.487043109754648817e+00	6.487043109754649706e+00
2.121450143924695109e+00	-6.484683518018085735e+00	6.484683518018084847e+00
2.125302576230755136e+00	-6.481961954767403888e+00	6.481961954767403888e+00
2.129155008536815163e+00	-6.478878863327082627e+00	6.478878863327079962e+00
2.133007440842875191e+00	-6.475434745909590006e+00	6.475434745909592671e+00
2.136859873148935218e+00	-6.471630163532982927e+00	6.471630163532982927e+00
2.140712305454995246e+00	-6.467465735929105008e+00	6.467465735929105008e+00
2.144564737761055273e+00	-6.462942141442474586e+00	6.462942141442474586e+00
2.148417170067115300e+00	-6.458060116919969396e+00	6.458060116919966731e+00
2.152269602373175328e+00	-6.452820457591404768e+00	6.452820457591407433e+00
2.156122034679235355e+00	-6.447224016941173197e+00	6.447224016941170532e+00
2.159974466985295383e+00	-6.441271706571042088e+00	6.441271706571037647e+00
2.163826899291355410e+00	-6.434964496054272232e+00	6.434964496054270455e+00
2.167679331597415437e+00	-6.428303412781231074e+00	6.428303412781228410e+00
2.171531763903475465e+00	-6.421289541796633138e+00	6.421289541796632250e+00
2.175384196209535492e+00	-6.413924025628619852e+00	6.413924025628621628e+00
2.179236628515595520e+00	-6.406208064109832456e+00	6.406208064109835121e+00
2.183089060821655547e+00	-6.398142914190752428e+00	6.398142914190750652e+00
2.186941493127715574e+00	-6.389729889745385805e+00	6.389729889745386693e+00
2.190793925433775602e+00	-6.380970361369676880e+00	6.380970361369680433e+00
2.194646357739835629e+00	-6.371865756172747197e+00	6.371865756172748974e+00
2.198498790045895657e+00	-6.362417557561277803e+00	6.362417557561276915e+00
2.202351222351955684e+00	-6.352627305017249704e+00	6.352627305017253256e+00
2.206203654658015711e+00	-6.342496593869381805e+00	6.342496593869382693e+00
2.210056086964075739e+00	-6.332027075058406673e+00	6.332027075058406673e+00
2.213908519270135766e+00	-6.321220454896616658e+00	6.321220454896621987e+00
2.217760951576195794e+00	-6.310078494821913075e+00	6.310078494821913075e+00
2.221613383882255821e+00	-6.298603011146618691e+00	6.298603011146618691e+00
2.225465816188315848e+00	-6.286795874801510919e+00	6.286795874801509143e+00
2.229318248494375876e+00	-6.274659011075278237e+00	6.274659011075277348e+00
2.233170680800435903e+00	-6.262194399349808371e+00	6.262194399349808371e+00
2.237023113106495931e+00	-6.249404072831668877e+00	6.249404072831667101e+00
2.240875545412555958e+00	-6.236290118280138017e+00	6.236290118280138017e+00
2.244727977718615985e+00	-6.222854675732152785e+00	6.222854675732157226e+00
2.248580410024676013e+00	-6.209099938224615478e+00	6.209099938224615478e+00
2.252432842330736040e+00	-6.195028151514402559e+00	6.195028151514401671e+00
2.256285274636796068e+00	-6.180641613796574951e+00	6.180641613796572287e+00
2.260137706942856095e+00	-6.165942675421120178e+00	6.165942675421121066e+00
2.263990139248916122e+00	-6.150933738608799217e+00	6.150933738608797441e+00
2.267842571554976150e+00	-6.135617257166419591e+00	6.135617257166419591e+00
2.271695003861036177e+00	-6.119995736202129777e+00	6.119995736202129777e+00
2.275547436167096205e+00	-6.104071731841127502e+00	6.104071731841126613e+00
2.279399868473156232e+00	-6.087847850942331718e+00	6.087847850942328165e+00
2.283252300779216259e+00	-6.071326750816514739e+00	6.071326750816518292e+00
2.287104733085276287e+00	-6.054511138946431004e+00	6.054511138946434556e+00
2.290957165391336314e+00	-6.037403772709446059e+00	6.037403772709446059e+00
2.294809597697396342e+00	-6.020007459103249303e+00	6.020007459103251968e+00
2.298662030003456369e+00	-6.002325054475239341e+00	6.002325054475243782e+00
2.302514462309516396e+00	-5.984359464256098882e+00	5.984359464256094441e+00
2.306366894615576424e+00	-5.966113642698188890e+00	5.966113642698187114e+00
2.310219326921636451e+00	-5.947590592619410366e+00	5.947590592619407701e+00
2.314071759227696479e+00	-5.928793365153072870e+00	5.928793365153071093e+00
2.317924191533756506e+00	-5.909725059504470579e+00	5.909725059504471467e+00
2.321776623839816533e+00	-5.890388822714803574e+00	5.890388822714803574e+00
2.325629056145876561e+00	-5.870787849433095396e+00	5.870787849433096284e+00
2.329481488451936588e+00	-5.850925381696793437e+00	5.850925381696795213e+00
2.333333920757996616e+00	-5.830804708721780472e+00	5.830804708721780472e+00
2.337186353064056643e+00	-5.810429166702430592e+00	5.810429166702431480e+00
2.341038785370116670e+00	-5.789802138622535566e+00	5.789802138622532901e+00
2.344891217676176698e+00	-5.768927054077729544e+00	5.768927054077726879e+00
2.348743649982236725e+00	-5.747807389110271892e+00	5.747807389110272780e+00
2.352596082288296753e+00	-5.726446666056864920e+00	5.726446666056867585e+00
2.356448514594356780e+00	-5.704848453410341413e+00	5.704848453410338749e+00
2.360300946900416807e+00	-5.683016365695995553e+00	5.683016365695994665e+00
2.364153379206476835e+00	-5.660954063363388578e+00	5.660954063363384137e+00
2.368005811512536862e+00	-5.638665252694383234e+00	5.638665252694381458e+00
2.371858243818596890e+00	-5.616153685728344058e+00	5.616153685728345835e+00
2.375710676124656917e+00	-5.593423160205259315e+00	5.593423160205260203e+00
2.379563108430716944e+00	-5.570477519527690546e+00	5.570477519527693211e+00
2.383415540736776972e+00	-5.547320652742402380e+00	5.547320652742405045e+00
2.387267973042836999e+00	-5.523956494542561657e+00	5.523956494542559881e+00
2.391120405348897027e+00	-5.500389025291382517e+00	5.500389025291381628e+00
2.394972837654957054e+00	-5.476622271068142922e+00	5.476622271068144698e+00
2.398825269961017081e+00	-5.452660303737464353e+00	5.452660303737462577e+00
2.402677702267077109e+00	-5.428507241042744624e+00	5.428507241042745513e+00
2.406530134573137136e+00	-5.404167246724742135e+00	5.404167246724738582e+00
2.410382566879197164e+00	-5.379644530666140234e+00	5.379644530666141122e+00
2.414234999185257191e+00	-5.354943349063120195e+00	5.354943349063121971e+00
2.418087431491317219e+00	-5.330068004624787470e+00	5.330068004624784805e+00
2.421939863797377246e+00	-5.305022846801463743e+00	5.305022846801467296e+00
2.425792296103437273e+00	-5.279812272042720522e+00	5.279812272042718746e+00
2.429644728409497301e+00	-5.254440724086098413e+00	5.254440724086100190e+00
2.433497160715557328e+00	-5.228912694277478401e+00	5.228912694277476625e+00
2.437349593021617356e+00	-5.203232721923929383e+00	5.203232721923927606e+00
2.441202025327677383e+00	-5.177405394680032913e+00	5.177405394680031137e+00
2.445054457633737854e+00	-5.151435348968512073e+00	5.151435348968512962e+00
2.448906889939797438e+00	-5.125327270436065952e+00	5.125327270436063287e+00
2.452759322245857909e+00	-5.099085894445241962e+00	5.099085894445240186e+00
2.456611754551917493e+00	-5.072716006603190664e+00	5.072716006603187999e+00
2.460464186857977964e+00	-5.046222443328085561e+00	5.046222443328085561e+00
2.464316619164037547e+00	-5.019610092453995698e+00	5.019610092453994810e+00
2.468169051470098019e+00	-4.992883893874881629e+00	4.992883893874884293e+00
2.472021483776157602e+00	-4.966048840228467043e+00	4.966048840228466155e+00
2.475873916082218074e+00	-4.939109977620550040e+00	4.939109977620548264e+00
2.479726348388277657e+00	-4.912072406390360690e+00	4.912072406390359802e+00
2.483578780694338128e+00	-4.884941281917457800e+00	4.884941281917457800e+00
2.487431213000397712e+00	-4.857721815470608107e+00	4.857721815470608995e+00
2.491283645306458183e+00	-4.830419275098981835e+00	4.830419275098982723e+00
2.495136077612517767e+00	-4.803038986565960400e+00	4.803038986565958623e+00
2.498988509918578238e+00	-4.775586334325689464e+00	4.775586334325690352e+00
2.502840942224637821e+00	-4.748066762542449304e+00	4.748066762542450192e+00
2.506693374530698293e+00	-4.720485776152770541e+00	4.720485776152767876e+00
2.510545806836757876e+00	-4.692848941970109600e+00	4.692848941970108712e+00
2.514398239142818348e+00	-4.665161889831721531e+00	4.665161889831723308e+00
2.518250671448877931e+00	-4.637430313787238134e+00	4.637430313787238134e+00
2.522103103754938402e+00	-4.609659973328273708e+00	4.609659973328273708e+00
2.525955536060997986e+00	-4.581856694658180906e+00	4.581856694658181794e+00
2.529807968367058457e+00	-4.554026372000909539e+00	4.554026372000910428e+00
2.533660400673118041e+00	-4.526174968947622723e+00	4.526174968947623611e+00
2.537512832979178512e+00	-4.498308519839582686e+00	4.498308519839581798e+00
2.541365265285238539e+00	-4.470433131185451714e+00	4.470433131185449938e+00
2.545217697591298567e+00	-4.442554983110960976e+00	4.442554983110959199e+00
2.549070129897358594e+00	-4.414680330838494982e+00	4.414680330838497646e+00
2.552922562203418622e+00	-4.386815506193930680e+00	4.386815506193931569e+00
2.556774994509478649e+00	-4.358966919137566620e+00	4.358966919137566620e+00
2.560627426815538676e+00	-4.331141059315744890e+00	4.331141059315744890e+00
2.564479859121598704e+00	-4.303344497629237431e+00	4.303344497629236542e+00
2.568332291427658731e+00	-4.275583887814091710e+00	4.275583887814092598e+00
2.572184723733718759e+00	-4.247865968030170691e+00	4.247865968030173356e+00
2.576037156039778786e+00	-4.220197562452070450e+00	4.220197562452070450e+00
2.579889588345838813e+00	-4.192585582856610316e+00	4.192585582856607651e+00
2.583742020651898841e+00	-4.165037030200522850e+00	4.165037030200523738e+00
2.587594452957958868e+00	-4.137558996181366133e+00	4.137558996181365245e+00
2.591446885264018896e+00	-4.110158664774023585e+00	4.110158664774022697e+00
2.595299317570078923e+00	-4.082843313734560553e+00	4.082843313734560553e+00
2.599151749876138950e+00	-4.055620316062418240e+00	4.055620316062418240e+00
2.603004182182198978e+00	-4.028497141411261140e+00	4.028497141411260252e+00
2.606856614488259005e+00	-4.001481357438010811e+00	4.001481357438010811e+00
2.610709046794319033e+00	-3.974580631078739490e+00	3.974580631078738602e+00
2.614561479100379060e+00	-3.947802729739378069e+00	3.947802729739377181e+00
2.618413911406439087e+00	-3.921155522388198200e+00	3.921155522388196868e+00
2.622266343712499115e+00	-3.894646980536251135e+00	3.894646980536250247e+00
2.626118776018559142e+00	-3.868285179090959147e+00	3.868285179090961368e+00
2.629971208324619170e+00	-3.842078297067140102e+00	3.842078297067140102e+00
2.633823640630679197e+00	-3.816034618138832268e+00	3.816034618138829604e+00
2.637676072936739224e+00	-3.790162531014223735e+00	3.790162531014223735e+00
2.641528505242799252e+00	-3.764470529615173700e+00	3.764470529615172811e+00
2.645380937548859279e+00	-3.738967213041687998e+00	3.738967213041686666e+00
2.649233369854919307e+00	-3.713661285300875026e+00	3.713661285300874582e+00
2.653085802160979334e+00	-3.688561554778935658e+00	3.688561554778936546e+00
2.656938234467039361e+00	-3.663676933433825944e+00	3.663676933433825500e+00
2.660790666773099389e+00	-3.639016435685391571e+00	3.639016435685390238e+00
2.664643099079159416e+00	-3.614589176978987961e+00	3.614589176978987961e+00
2.668495531385219444e+00	-3.590404371997832467e+00	3.590404371997833799e+00
2.672347963691279471e+00	-3.566471332498742708e+00	3.566471332498741820e+00
2.676200395997339498e+00	-3.542799464745342686e+00	3.542799464745340909e+00
2.680052828303399526e+00	-3.519398266512446138e+00	3.519398266512446138e+00
2.683905260609459553e+00	-3.496277323635044176e+00	3.496277323635045509e+00
2.687757692915519581e+00	-3.473446306075219869e+00	3.473446306075218981e+00
2.691610125221579608e+00	-3.450914963480449238e+00	3.450914963480448794e+00
2.695462557527639635e+00	-3.428693120207018996e+00	3.428693120207016776e+00
2.699314989833699663e+00	-3.406790669782843395e+00	3.406790669782845171e+00
2.703167422139759690e+00	-3.385217568784815612e+00	3.385217568784815168e+00
2.707019854445819718e+00	-3.363983830106854978e+00	3.363983830106855866e+00
2.710872286751879745e+00	-3.343099515596295479e+00	3.343099515596297255e+00
2.714724719057939772e+00	-3.322574728037954284e+00	3.322574728037953840e+00
2.718577151363999800e+00	-3.302419602467353776e+00	3.302419602467351556e+00
2.722429583670059827e+00	-3.282644296797038397e+00	3.282644296797037509e+00
2.726282015976119855e+00	-3.263258981742823917e+00	3.263258981742823917e+00
2.730134448282179882e+00	-3.244273830040075524e+00	3.244273830040077300e+00
2.733986880588239909e+00	-3.225699004943863635e+00	3.225699004943863635e+00
2.737839312894299937e+00	-3.207544648010952848e+00	3.207544648010951960e+00
2.741691745200359964e+00	-3.189820866166176216e+00	3.189820866166175772e+00
2.745544177506419992e+00	-3.172537718060698175e+00	3.172537718060697287e+00
2.749396609812480019e+00	-3.155705199735090005e+00	3.155705199735090893e+00
2.753249042118540046e+00	-3.139333229605939746e+00	3.139333229605940634e+00
2.757101474424600074e+00	-3.123431632800788726e+00	3.123431632800790059e+00
2.760953906730660101e+00	-3.108010124872746971e+00	3.108010124872746971e+00
2.764806339036720129e+00	-3.093078294932729566e+00	3.093078294932731342e+00
2.768658771342780156e+00	-3.078645588244334874e+00	3.078645588244336651e+00
2.772511203648840183e+00	-3.064721288333314586e+00	3.064721288333311922e+00
2.776363635954900211e+00	-3.051314498670838926e+00	3.051314498670837150e+00
2.780216068260960238e+00	-3.038434123996796909e+00	3.038434123996797798e+00
2.784068500567020266e+00	-3.026088851356393938e+00	3.026088851356393938e+00
2.787920932873080293e+00	-3.014287130930076941e+00	3.014287130930078717e+00
2.791773365179140320e+00	-3.003037156743254332e+00	3.003037156743255220e+00
2.795625797485200348e+00	-2.992346847348247518e+00	2.992346847348246186e+00
2.799478229791260375e+00	-2.982223826576401393e+00	2.982223826576399617e+00
2.803330662097320403e+00	-2.972675404462969961e+00	2.972675404462971738e+00
2.807183094403380430e+00	-2.963708558451386477e+00	2.963708558451386477e+00
2.811035526709440457e+00	-2.955329914986637885e+00	2.955329914986636108e+00
2.814887959015500485e+00	-2.947545731609471531e+00	2.947545731609472419e+00
2.818740391321560512e+00	-2.940361879664208367e+00	2.940361879664207478e+00
2.822592823627620540e+00	-2.933783827732694416e+00	2.933783827732694860e+00
2.826445255933680567e+00	-2.927816625905639292e+00	2.927816625905639292e+00
2.830297688239740594e+00	-2.922464890999787013e+00	2.922464890999788789e+00
2.834150120545800622e+00	-2.917732792825569632e+00	2.917732792825568744e+00
2.838002552851860649e+00	-2.913624041604556680e+00	2.913624041604554460e+00
2.841854985157920677e+00	-2.910141876629624313e+00	2.910141876629625646e+00
2.845707417463980704e+00	-2.907289056253024473e+00	2.907289056253026249e+00
2.849559849770040731e+00	-2.905067849278755165e+00	2.905067849278753389e+00
2.853412282076100759e+00	-2.903480027825776855e+00	2.903480027825776855e+00
2.857264714382160786e+00	-2.902526861717849016e+00	2.902526861717848128e+00
2.861117146688220814e+00	-2.902209114444181726e+00	2.902209114444183058e+00
2.863341349517159351e+00	-2.902173797319168802e+00	2.902173797319167914e+00
2.865565552346097888e+00	-2.902067850620982270e+00	2.902067850620981382e+00
2.867789755175036426e+00	-2.901891288380670453e+00	2.901891288380671341e+00
2.870013958003974963e+00	-2.901644133984888629e+00	2.901644133984889962e+00
2.872238160832913945e+00	-2.901326420178242049e+00	2.901326420178244270e+00
2.874462363661852482e+00	-2.900938189066599282e+00	2.900938189066600170e+00
2.876686566490791019e+00	-2.900479492121326608e+00	2.900479492121327052e+00
2.878910769319729557e+00	-2.899950390184481197e+00	2.899950390184480309e+00
2.881134972148668094e+00	-2.899350953474953752e+00	2.899350953474953752e+00
2.883359174977606632e+00	-2.898681261595543290e+00	2.898681261595542846e+00
2.885583377806545169e+00	-2.897941403541011152e+00	2.897941403541010708e+00
2.887807580635483706e+00	-2.897131477707058700e+00	2.897131477707060032e+00
2.890031783464422688e+00	-2.896251591900301570e+00	2.896251591900302902e+00
2.892255986293361225e+00	-2.895301863349154736e+00	2.895301863349153848e+00
2.894480189122299763e+00	-2.894282418715731886e+00	2.894282418715730998e+00
2.896704391951238300e+00	-2.893193394108675154e+00	2.893193394108676930e+00
2.898928594780176837e+00	-2.892034935096987613e+00	2.892034935096986725e+00
2.901152797609115375e+00	-2.890807196724807238e+00	2.890807196724809902e+00
2.903377000438053912e+00	-2.889510343527206260e+00	2.889510343527204927e+00
2.905601203266992449e+00	-2.888144549546923567e+00	2.888144549546924900e+00
2.907825406095930987e+00	-2.886709998352141149e+00	2.886709998352140261e+00
2.910049608924869968e+00	-2.885206883055214000e+00	2.885206883055213112e+00
2.912273811753808506e+00	-2.883635406332427209e+00	2.883635406332425877e+00
2.914498014582747043e+00	-2.881995780444747357e+00	2.881995780444746913e+00
2.916722217411685580e+00	-2.880288227259597100e+00	2.880288227259597100e+00
2.918946420240624118e+00	-2.878512978273634282e+00	2.878512978273633394e+00
2.921170623069562655e+00	-2.876670274636566660e+00	2.876670274636567548e+00
2.923394825898501193e+00	-2.874760367175998255e+00	2.874760367175999587e+00
2.925619028727439730e+00	-2.872783516423301542e+00	2.872783516423301098e+00
2.927843231556378267e+00	-2.870739992640547911e+00	2.870739992640548355e+00
2.930067434385317249e+00	-2.868630075848478178e+00	2.868630075848477734e+00
2.932291637214255786e+00	-2.866454055855532701e+00	2.866454055855532257e+00
2.934515840043194324e+00	-2.864212232287942861e+00	2.864212232287943305e+00
2.936740042872132861e+00	-2.861904914620899465e+00	2.861904914620898133e+00
2.938964245701071398e+00	-2.859532422210782521e+00	2.859532422210782521e+00
2.941188448530009936e+00	-2.857095084328483914e+00	2.857095084328483914e+00
2.943412651358948473e+00	-2.854593240193827874e+00	2.854593240193827874e+00
2.945636854187887010e+00	-2.852027239011058146e+00	2.852027239011057258e+00
2.947861057016825548e+00	-2.849397440005450477e+00	2.849397440005452697e+00
2.950085259845764529e+00	-2.846704212461030004e+00	2.846704212461028227e+00
2.952309462674703067e+00	-2.843947935759381540e+00	2.843947935759381540e+00
2.954533665503641604e+00	-2.841128999419607837e+00	2.841128999419607837e+00
2.956757868332580141e+00	-2.838247803139379855e+00	2.838247803139381187e+00
2.958982071161518679e+00	-2.835304756837136786e+00	2.835304756837135898e+00
2.961206273990457216e+00	-2.832300280695400296e+00	2.832300280695401185e+00
2.963430476819395754e+00	-2.829234805205248282e+00	2.829234805205249614e+00
2.965654679648334291e+00	-2.826108771211904624e+00	2.826108771211903292e+00
2.967878882477273272e+00	-2.822922629961472474e+00	2.822922629961472918e+00
2.970103085306211810e+00	-2.819676843148843481e+00	2.819676843148842149e+00
2.972327288135150347e+00	-2.816371882966702600e+00	2.816371882966700380e+00
2.974551490964088885e+00	-2.813008232155723043e+00	2.813008232155721711e+00
2.976775693793027422e+00	-2.809586384055895003e+00	2.809586384055894559e+00
2.978999896621965959e+00	-2.806106842658991241e+00	2.806106842658990352e+00
2.981224099450904497e+00	-2.802570122662194407e+00	2.802570122662194851e+00
2.983448302279843034e+00	-2.798976749522866125e+00	2.798976749522866125e+00
2.985672505108781571e+00	-2.795327259514434282e+00	2.795327259514432061e+00
2.987896707937720553e+00	-2.791622199783457603e+00	2.791622199783456715e+00
2.990120910766659090e+00	-2.787862128407788465e+00	2.787862128407788020e+00
2.992345113595597628e+00	-2.784047614455867237e+00	2.784047614455866348e+00
2.994569316424536165e+00	-2.780179238047142842e+00	2.780179238047143730e+00
2.996793519253474702e+00	-2.776257590413591547e+00	2.776257590413592435e+00
2.999017722082413240e+00	-2.772283273962335315e+00	2.772283273962334427e+00
3.001241924911351777e+00	-2.768256902339341519e+00	2.768256902339341519e+00
3.003466127740290315e+00	-2.764179100494197794e+00	2.764179100494196017e+00
3.005690330569229296e+00	-2.760050504745940270e+00	2.760050504745940714e+00
3.007914533398167833e+00	-2.755871762849915196e+00	2.755871762849915196e+00
3.010138736227106371e+00	-2.751643534065653540e+00	2.751643534065655317e+00
3.012362939056044908e+00	-2.747366489225764319e+00	2.747366489225763431e+00
3.014587141884983446e+00	-2.743041310805762301e+00	2.743041310805763633e+00
3.016811344713921983e+00	-2.738668692994881582e+00	2.738668692994880693e+00
3.019035547542860520e+00	-2.734249341767770236e+00	2.734249341767768460e+00
3.021259750371799058e+00	-2.729783974957109560e+00	2.729783974957107340e+00
3.023483953200737595e+00	-2.725273322327035785e+00	2.725273322327036229e+00
3.025708156029676132e+00	-2.720718125647441088e+00	2.720718125647441976e+00
3.027932358858615114e+00	-2.716119138768988694e+00	2.716119138768989583e+00
3.030156561687553651e+00	-2.711477127698906031e+00	2.711477127698905587e+00
3.032380764516492189e+00	-2.706792870677444451e+00	2.706792870677444451e+00
3.034604967345430726e+00	-2.702067158254983337e+00	2.702067158254984669e+00
3.036829170174369263e+00	-2.697300793369729277e+00	2.697300793369726613e+00
3.039053373003307801e+00	-2.692494591425919293e+00	2.692494591425920625e+00
3.041277575832246338e+00	-2.687649380372537866e+00	2.687649380372538754e+00
3.043501778661184876e+00	-2.682766000782387916e+00	2.682766000782386140e+00
3.045725981490123857e+00	-2.677845305931528586e+00	2.677845305931531250e+00
3.047950184319062394e+00	-2.672888161878986590e+00	2.672888161878983926e+00
3.050174387148000932e+00	-2.667895447546614118e+00	2.667895447546613230e+00
3.052398589976939469e+00	-2.662868054799094608e+00	2.662868054799094164e+00
3.054622792805878007e+00	-2.657806888523935651e+00	2.657806888523935651e+00
3.056846995634816544e+00	-2.652712866711393058e+00	2.652712866711392170e+00
3.059071198463755081e+00	-2.647586920534238608e+00	2.647586920534237720e+00
3.061295401292693619e+00	-2.642429994427217821e+00	2.642429994427217821e+00
3.063519604121632156e+00	-2.637243046166159122e+00	2.637243046166158678e+00
3.065743806950571138e+00	-2.632027046946552762e+00	2.632027046946551874e+00
3.067968009779509675e+00	-2.626782981461526223e+00	2.626782981461524447e+00
3.070192212608448212e+00	-2.621511847979070442e+00	2.621511847979071330e+00
3.072416415437386750e+00	-2.616214658418367645e+00	2.616214658418368533e+00
3.074640618266325287e+00	-2.610892438425121753e+00	2.610892438425122197e+00
3.076864821095263824e+00	-2.605546227445689755e+00	2.605546227445687535e+00
3.079089023924202362e+00	-2.600177078799913666e+00	2.600177078799911445e+00
3.081313226753140899e+00	-2.594786059752440366e+00	2.594786059752440810e+00
3.083537429582079881e+00	-2.589374251582416964e+00	2.589374251582416520e+00
3.085761632411018418e+00	-2.583942749651309878e+00	2.583942749651309434e+00
3.087985835239956955e+00	-2.578492663468731738e+00	2.578492663468730850e+00
3.090210038068895493e+00	-2.573025116756049169e+00	2.573025116756048281e+00
3.092434240897834030e+00	-2.567541247507569846e+00	2.567541247507568958e+00
3.094658443726772568e+00	-2.562042208049105430e+00	2.562042208049106318e+00
3.096882646555711105e+00	-2.556529165093679445e+00	2.556529165093678557e+00
3.099106849384649642e+00	-2.551003299794166512e+00	2.551003299794166068e+00
3.101331052213588180e+00	-2.545465807792629764e+00	2.545465807792628876e+00
3.103555255042527161e+00	-2.539917899266067369e+00	2.539917899266068257e+00
3.105779457871465699e+00	-2.534360798968378514e+00	2.534360798968378070e+00
3.108003660700404236e+00	-2.528795746268218458e+00	2.528795746268218458e+00
3.110227863529342773e+00	-2.523223995182514390e+00	2.523223995182512169e+00
3.112452066358281311e+00	-2.517646814405325006e+00	2.517646814405324562e+00
3.114676269187219848e+00	-2.512065487331784031e+00	2.512065487331784475e+00
3.116900472016158385e+00	-2.506481312076771939e+00	2.506481312076770607e+00
3.119124674845096923e+00	-2.500895601488046793e+00	2.500895601488045017e+00
3.121348877674035904e+00	-2.495309683153491775e+00	2.495309683153489555e+00
3.123573080502974442e+00	-2.489724899402149916e+00	2.489724899402149916e+00
3.125797283331912979e+00	-2.484142607298687633e+00	2.484142607298687189e+00
3.128021486160851516e+00	-2.478564178630942472e+00	2.478564178630940695e+00
3.130245688989790054e+00	-2.472990999890205543e+00	2.472990999890204655e+00
3.132469891818728591e+00	-2.467424472243824773e+00	2.467424472243823885e+00
3.134694094647667129e+00	-2.461866011499807883e+00	2.461866011499810103e+00
3.136918297476605666e+00	-2.456317048062962805e+00	2.456317048062962805e+00
3.139142500305544203e+00	-2.450779026882216272e+00	2.450779026882217604e+00
3.141366703134482741e+00	-2.445253407388718436e+00	2.445253407388718436e+00
3.143590905963421722e+00	-2.439741663424258356e+00	2.439741663424256579e+00
3.145815108792360260e+00	-2.434245283159603979e+00	2.434245283159602202e+00
3.148039311621298797e+00	-2.428765769002349639e+00	2.428765769002348751e+00
3.150263514450237334e+00	-2.423304637493780334e+00	2.423304637493779889e+00
3.152487717279175872e+00	-2.417863419194337116e+00	2.417863419194336227e+00
3.154711920108114409e+00	-2.412443658557254622e+00	2.412443658557256398e+00
3.156936122937052946e+00	-2.407046913789852471e+00	2.407046913789852915e+00
3.159160325765991928e+00	-2.401674756702079527e+00	2.401674756702080860e+00
3.161384528594930465e+00	-2.396328772541814534e+00	2.396328772541815422e+00
3.163608731423869003e+00	-2.391010559816463488e+00	2.391010559816464376e+00
3.165832934252807540e+00	-2.385721730100387017e+00	2.385721730100387017e+00
3.168057137081746077e+00	-2.380463907827685244e+00	2.380463907827685244e+00
3.170281339910684615e+00	-2.375238730069880067e+00	2.375238730069879622e+00
3.172505542739623152e+00	-2.370047846298019678e+00	2.370047846298017902e+00
3.174729745568561690e+00	-2.364892918128739918e+00	2.364892918128740362e+00
3.176953948397500227e+00	-2.359775619053848139e+00	2.359775619053849471e+00
3.179178151226438764e+00	-2.354697634152937535e+00	2.354697634152938424e+00
3.181402354055377746e+00	-2.349660659788618489e+00	2.349660659788619377e+00
3.183626556884316283e+00	-2.344666403283924616e+00	2.344666403283923284e+00
3.185850759713254821e+00	-2.339716582581459647e+00	2.339716582581460980e+00
3.188074962542193358e+00	-2.334812925883883672e+00	2.334812925883882340e+00
3.190299165371131895e+00	-2.329957171275319094e+00	2.329957171275319094e+00
3.192523368200070433e+00	-2.325151066323336124e+00	2.325151066323335680e+00
3.194747571029008970e+00	-2.320396367661115899e+00	2.320396367661115899e+00
3.196971773857947507e+00	-2.315694840549450184e+00	2.315694840549451516e+00
3.199195976686886489e+00	-2.311048258418298307e+00	2.311048258418297863e+00
3.201420179515825026e+00	-2.306458402387545625e+00	2.306458402387544737e+00
3.203644382344763564e+00	-2.301927060766747246e+00	2.301927060766747246e+00
3.205868585173702101e+00	-2.297456028533592320e+00	2.297456028533593209e+00
3.208092788002640638e+00	-2.293047106790880196e+00	2.293047106790880196e+00
3.210316990831579176e+00	-2.288702102201835231e+00	2.288702102201834343e+00
3.212541193660517713e+00	-2.284422826403644802e+00	2.284422826403645690e+00
3.214765396489456251e+00	-2.280211095399096166e+00	2.280211095399094834e+00
3.216989599318394788e+00	-2.276068728926245122e+00	2.276068728926245566e+00
3.219213802147333325e+00	-2.271997549806159533e+00	2.271997549806159533e+00
3.221438004976272307e+00	-2.267999383268687108e+00	2.267999383268687108e+00
3.223662207805210844e+00	-2.264076056256403735e+00	2.264076056256404623e+00
3.225886410634149382e+00	-2.260229396706828098e+00	2.260229396706828542e+00
3.228110613463087919e+00	-2.256461232813096629e+00	2.256461232813096185e+00
3.230334816292026456e+00	-2.252773392263336838e+00	2.252773392263336838e+00
3.232559019120964994e+00	-2.249167701459053870e+00	2.249167701459053870e+00
3.234783221949903531e+00	-2.245645984712842935e+00	2.245645984712841603e+00
3.237007424778842513e+00	-2.242210063425890798e+00	2.242210063425890798e+00
3.239231627607781050e+00	-2.238861755245707741e+00	2.238861755245708185e+00
3.241455830436719587e+00	-2.235602873204643348e+00	2.235602873204642460e+00
3.243680033265658125e+00	-2.232435224839812271e+00	2.232435224839811827e+00
3.245904236094596662e+00	-2.229360611295067685e+00	2.229360611295068129e+00
3.248128438923535199e+00	-2.226380826405790714e+00	2.226380826405791158e+00
3.250352641752473737e+00	-2.223497655767300074e+00	2.223497655767300074e+00
3.252576844581412274e+00	-2.220712875787753227e+00	2.220712875787751450e+00
3.254801047410350812e+00	-2.218028252726487626e+00	2.218028252726487626e+00
3.257025250239289349e+00	-2.215445541718833233e+00	2.215445541718831901e+00
3.259249453068228330e+00	-2.212966485788447013e+00	2.212966485788445681e+00
3.261473655897166868e+00	-2.210592814848359566e+00	2.210592814848359566e+00
3.263697858726105405e+00	-2.208326244691921847e+00	2.208326244691920071e+00
3.265922061555043943e+00	-2.206168475974958021e+00	2.206168475974957133e+00
3.268146264383982480e+00	-2.204121193190455852e+00	2.204121193190455852e+00
3.270370467212921017e+00	-2.202186063637209923e+00	2.202186063637208591e+00
3.272594670041859555e+00	-2.200364736383888520e+00	2.200364736383887632e+00
3.274818872870798092e+00	-2.198658841230053618e+00	2.198658841230052285e+00
3.277043075699737074e+00	-2.197069987665685176e+00	2.197069987665686508e+00
3.279267278528675611e+00	-2.195599763830887063e+00	2.195599763830886175e+00
3.281491481357614148e+00	-2.194249735477392438e+00	2.194249735477391994e+00
3.283715684186552686e+00	-2.193021444933637376e+00	2.193021444933634712e+00
3.285939887015491223e+00	-2.191916410075104960e+00	2.191916410075104515e+00
3.288164089844429760e+00	-2.190936123301798766e+00	2.190936123301798766e+00
3.290388292673368298e+00	-2.190082050524550183e+00	2.190082050524551072e+00
3.292612495502306835e+00	-2.189355630162125976e+00	2.189355630162125532e+00
3.294836698331245373e+00	-2.188758272150871598e+00	2.188758272150871598e+00
3.297060901160184354e+00	-2.188291356968841583e+00	2.188291356968841583e+00
3.299285103989122891e+00	-2.187956234676227574e+00	2.187956234676226241e+00
3.301509306818061429e+00	-2.187754223973967793e+00	2.187754223973966461e+00
3.303733509646999966e+00	-2.187686611282398719e+00	2.187686611282398719e+00
3.308181915304877041e+00	-2.187959479887280345e+00	2.187959479887279013e+00
3.312630320962754116e+00	-2.188784530756453961e+00	2.188784530756453961e+00
3.317078726620631191e+00	-2.190170804703884588e+00	2.190170804703885921e+00
3.321527132278508709e+00	-2.192126746216721322e+00	2.192126746216721322e+00
3.325975537936385784e+00	-2.194660180619782963e+00	2.194660180619783407e+00
3.330423943594262859e+00	-2.197778293491989832e+00	2.197778293491990276e+00
3.334872349252139934e+00	-2.201487612508230995e+00	2.201487612508229663e+00
3.339320754910017008e+00	-2.205793991858208791e+00	2.205793991858208347e+00
3.343769160567894083e+00	-2.210702599369209764e+00	2.210702599369207988e+00
3.348217566225771158e+00	-2.216217906433124440e+00	2.216217906433123996e+00
3.352665971883648233e+00	-2.222343680809694355e+00	2.222343680809694355e+00
3.357114377541525752e+00	-2.229082982348460806e+00	2.229082982348459474e+00
3.361562783199402826e+00	-2.236438161641954192e+00	2.236438161641954192e+00
3.366011188857279901e+00	-2.244410861592442075e+00	2.244410861592442075e+00
3.370459594515156976e+00	-2.253002021845137648e+00	2.253002021845139424e+00
3.374908000173034051e+00	-2.262211886012206463e+00	2.262211886012206019e+00
3.379356405830911125e+00	-2.272040011585070740e+00	2.272040011585068964e+00
3.383804811488788200e+00	-2.282485282407624716e+00	2.282485282407624272e+00
3.388253217146665719e+00	-2.293545923560554645e+00	2.293545923560555089e+00
3.392701622804542794e+00	-2.305219518487272357e+00	2.305219518487272801e+00
3.397150028462419868e+00	-2.317503028175356139e+00	2.317503028175354363e+00
3.401598434120296943e+00	-2.330392812193860408e+00	2.330392812193861296e+00
3.406046839778174018e+00	-2.343884651376738404e+00	2.343884651376738848e+00
3.410495245436051093e+00	-2.357973771935634844e+00	2.357973771935634844e+00
3.414943651093928167e+00	-2.372654870781703895e+00	2.372654870781704783e+00
3.419392056751805242e+00	-2.387922141835502998e+00	2.387922141835502998e+00
3.423840462409682761e+00	-2.403769303106368049e+00	2.403769303106368938e+00
3.428288868067559836e+00	-2.420189624327701683e+00	2.420189624327700351e+00
3.432737273725436911e+00	-2.437175954942061296e+00	2.437175954942060851e+00
3.437185679383313985e+00	-2.454720752239429427e+00	2.454720752239431203e+00
3.441634085041191060e+00	-2.472816109463414680e+00	2.472816109463414236e+00
3.446082490699068135e+00	-2.491453783712844761e+00	2.491453783712843872e+00
3.450530896356945210e+00	-2.510625223480154489e+00	2.510625223480154045e+00
3.454979302014822728e+00	-2.530321595682634150e+00	2.530321595682632818e+00
3.459427707672699803e+00	-2.550533812057761196e+00	2.550533812057760752e+00
3.463876113330576878e+00	-2.571252554809301483e+00	2.571252554809301039e+00
3.468324518988453953e+00	-2.592468301406193554e+00	2.592468301406193110e+00
3.472772924646331028e+00	-2.614171348451294730e+00	2.614171348451295174e+00
3.477221330304208102e+00	-2.636351834551763584e+00	2.636351834551763140e+00
3.481669735962085177e+00	-2.658999762136796896e+00	2.658999762136796896e+00
3.486118141619962252e+00	-2.682105018181692557e+00	2.682105018181691225e+00
3.490566547277839771e+00	-2.705657393809594247e+00	2.705657393809594247e+00
3.495014952935716845e+00	-2.729646602753673879e+00	2.729646602753673879e+00
3.499463358593593920e+00	-2.754062298672965703e+00	2.754062298672964815e+00
3.503911764251470995e+00	-2.778894091324453974e+00	2.778894091324453530e+00
3.508360169909348070e+00	-2.804131561602451139e+00	2.804131561602453360e+00
3.512808575567225144e+00	-2.829764275463636292e+00	2.829764275463635848e+00
3.517256981225102663e+00	-2.855781796762529634e+00	2.855781796762529190e+00
3.521705386882979738e+00	-2.882173699027688496e+00	2.882173699027687608e+00
3.526153792540856813e+00	-2.908929576213376667e+00	2.908929576213375778e+00
3.530602198198733888e+00	-2.936039052465254429e+00	2.936039052465253540e+00
3.535050603856610962e+00	-2.963491790941522375e+00	2.963491790941523263e+00
3.539499009514488037e+00	-2.991277501733266231e+00	2.991277501733267563e+00
3.543947415172365112e+00	-3.019385948929206975e+00	3.019385948929206087e+00
3.548395820830242187e+00	-3.047806956871209838e+00	3.047806956871208506e+00
3.552844226488119705e+00	-3.076530415647292571e+00	3.076530415647293015e+00
3.557292632145996780e+00	-3.105546285868935108e+00	3.105546285868933776e+00
3.561741037803873855e+00	-3.134844602779179645e+00	3.134844602779179645e+00
3.566189443461750930e+00	-3.164415479737263670e+00	3.164415479737265002e+00
3.570637849119628005e+00	-3.194249111124582985e+00	3.194249111124582541e+00
3.575086254777505079e+00	-3.224335774715539671e+00	3.224335774715539227e+00
3.579534660435382154e+00	-3.254665833555495436e+00	3.254665833555494991e+00
3.583983066093259673e+00	-3.285229737386389459e+00	3.285229737386391680e+00
3.588431471751136748e+00	-3.316018023659009994e+00	3.316018023659011327e+00
3.592879877409013822e+00	-3.347021318169094872e+00	3.347021318169095760e+00
3.597328283066890897e+00	-3.378230335352631730e+00	3.378230335352631286e+00
3.601776688724767972e+00	-3.409635878273918230e+00	3.409635878273919118e+00
3.606225094382645047e+00	-3.441228838338057372e+00	3.441228838338056484e+00
3.610673500040522121e+00	-3.473000194757716486e+00	3.473000194757716486e+00
3.615121905698399196e+00	-3.504941013802206573e+00	3.504941013802206573e+00
3.619570311356276715e+00	-3.537042447855073046e+00	3.537042447855073934e+00
3.624018717014153790e+00	-3.569295734304732015e+00	3.569295734304731127e+00
3.628467122672030865e+00	-3.601692194290932125e+00	3.601692194290933902e+00
3.632915528329907939e+00	-3.634223231328256976e+00	3.634223231328253867e+00
3.637363933987785014e+00	-3.666880329826248897e+00	3.666880329826248897e+00
3.641812339645662089e+00	-3.699655053524339987e+00	3.699655053524339099e+00
3.646260745303539164e+00	-3.732539043858256633e+00	3.732539043858257521e+00
3.650709150961416682e+00	-3.765524018273289197e+00	3.765524018273290086e+00
3.655157556619293757e+00	-3.798601768498508502e+00	3.798601768498509390e+00
3.659605962277170832e+00	-3.831764158794805031e+00	3.831764158794805919e+00
3.664054367935047907e+00	-3.865003124188505446e+00	3.865003124188502337e+00
3.668502773592924981e+00	-3.898310668701262749e+00	3.898310668701264081e+00
3.672951179250802056e+00	-3.931678863585875927e+00	3.931678863585877259e+00
3.677399584908679131e+00	-3.965099845576838256e+00	3.965099845576838256e+00
3.681847990566556206e+00	-3.998565815163451109e+00	3.998565815163448889e+00
3.686296396224433725e+00	-4.032069034892621140e+00	4.032069034892622028e+00
3.690744801882310799e+00	-4.065601827707634897e+00	4.065601827707634008e+00
3.695193207540187874e+00	-4.099156575328535723e+00	4.099156575328535723e+00
3.699641613198064949e+00	-4.132725716679088279e+00	4.132725716679087391e+00
3.704090018855942024e+00	-4.166301746364696967e+00	4.166301746364696079e+00
3.708538424513819098e+00	-4.199877213205103210e+00	4.199877213205099658e+00
3.712986830171696173e+00	-4.233444718825156272e+00	4.233444718825155384e+00
3.717435235829573692e+00	-4.266996916306536214e+00	4.266996916306537102e+00
3.721883641487450767e+00	-4.300526508902788869e+00	4.300526508902788869e+00
3.726332047145327842e+00	-4.334026248819712990e+00	4.334026248819714766e+00
3.730780452803204916e+00	-4.367488936062725813e+00	4.367488936062726701e+00
3.735228858461081991e+00	-4.400907417352536655e+00	4.400907417352535766e+00
3.739677264118959066e+00	-4.434274585110117073e+00	4.434274585110119737e+00
3.744125669776836141e+00	-4.467583376511684357e+00	4.467583376511685245e+00
3.748574075434713215e+00	-4.500826772614191285e+00	4.500826772614191285e+00
3.753022481092590734e+00	-4.533997797551529985e+00	4.533997797551529985e+00
3.757470886750467809e+00	-4.567089517801499632e+00	4.567089517801497855e+00
3.761919292408344884e+00	-4.600095041523340811e+00	4.600095041523340811e+00
3.766367698066221958e+00	-4.633007517965525679e+00	4.633007517965523903e+00
3.770816103724099033e+00	-4.665820136943253260e+00	4.665820136943254148e+00
3.775264509381976108e+00	-4.698526128385064560e+00	4.698526128385066336e+00
3.779712915039853183e+00	-4.731118761947749718e+00	4.731118761947748830e+00
3.784161320697730702e+00	-4.763591346698672346e+00	4.763591346698671458e+00
3.788609726355607776e+00	-4.795937230864525169e+00	4.795937230864524281e+00
3.793058132013484851e+00	-4.828149801645401418e+00	4.828149801645403194e+00
3.797506537671361926e+00	-4.860222485093036227e+00	4.860222485093039779e+00
3.801954943329239001e+00	-4.892148746051910635e+00	4.892148746051912411e+00
3.806403348987116075e+00	-4.923922088161981847e+00	4.923922088161980071e+00
3.810851754644993150e+00	-4.955536053921554718e+00	4.955536053921559159e+00
3.815300160302870225e+00	-4.986984224808985289e+00	4.986984224808982624e+00
3.819748565960747744e+00	-5.018260221461624759e+00	5.018260221461628312e+00
3.824196971618624818e+00	-5.049357703910541062e+00	5.049357703910542838e+00
3.828645377276501893e+00	-5.080270371869489487e+00	5.080270371869485935e+00
3.833093782934378968e+00	-5.110991965076467913e+00	5.110991965076471466e+00
3.837542188592256043e+00	-5.141516263686347621e+00	5.141516263686349397e+00
3.841990594250133118e+00	-5.171837088712854857e+00	5.171837088712854857e+00
3.846438999908010636e+00	-5.201948302518320411e+00	5.201948302518320411e+00
3.850887405565887711e+00	-5.231843809349506103e+00	5.231843809349508767e+00
3.855335811223764786e+00	-5.261517555917838429e+00	5.261517555917840205e+00
3.859784216881641861e+00	-5.290963532022361804e+00	5.290963532022362692e+00
3.864232622539518935e+00	-5.320175771213728311e+00	5.320175771213726534e+00
3.868681028197396010e+00	-5.349148351497539089e+00	5.349148351497543530e+00
3.873129433855273085e+00	-5.377875396075331160e+00	5.377875396075331160e+00
3.877577839513150160e+00	-5.406351074121508837e+00	5.406351074121507949e+00
3.882026245171027234e+00	-5.434569601594569477e+00	5.434569601594571253e+00
3.886474650828904753e+00	-5.462525242080887189e+00	5.462525242080889853e+00
3.890923056486781828e+00	-5.490212307669415814e+00	5.490212307669417591e+00
3.895371462144658903e+00	-5.517625159855607642e+00	5.517625159855607642e+00
3.899819867802535978e+00	-5.544758210472920723e+00	5.544758210472921611e+00
3.904268273460413052e+00	-5.571605922650218368e+00	5.571605922650216591e+00
3.908716679118290127e+00	-5.598162811793462978e+00	5.598162811793463867e+00
3.913165084776167646e+00	-5.624423446590021136e+00	5.624423446590018472e+00
3.917613490434044721e+00	-5.650382450034035386e+00	5.650382450034038051e+00
3.922061896091921795e+00	-5.676034500471178745e+00	5.676034500471176969e+00
3.926510301749798870e+00	-5.701374332661255373e+00	5.701374332661256261e+00
3.930958707407675945e+00	-5.726396738857078006e+00	5.726396738857078006e+00
3.935407113065553020e+00	-5.751096569898029642e+00	5.751096569898029642e+00
3.939855518723430094e+00	-5.775468736316788032e+00	5.775468736316787144e+00
3.944303924381307169e+00	-5.799508209457718166e+00	5.799508209457717278e+00
3.948752330039184244e+00	-5.823210022605360692e+00	5.823210022605361580e+00
3.953200735697061763e+00	-5.846569272121628025e+00	5.846569272121625360e+00
3.957649141354938838e+00	-5.869581118590138757e+00	5.869581118590136981e+00
3.962097547012815912e+00	-5.892240787966319893e+00	5.892240787966318116e+00
3.966545952670692987e+00	-5.914543572731829180e+00	5.914543572731830956e+00
3.970994358328570062e+00	-5.936484833051878240e+00	5.936484833051875576e+00
3.975442763986447137e+00	-5.958059997934068264e+00	5.958059997934066487e+00
3.979891169644324656e+00	-5.979264566387441526e+00	5.979264566387440638e+00
3.984339575302201730e+00	-6.000094108580301899e+00	6.000094108580297458e+00
3.988787980960078805e+00	-6.020544266995552007e+00	6.020544266995549343e+00
3.993236386617955880e+00	-6.040610757582279611e+00	6.040610757582280499e+00
3.997684792275832955e+00	-6.060289370902239625e+00	6.060289370902241401e+00
4.002133197933710029e+00	-6.079575973270028300e+00	6.079575973270027411e+00
4.006581603591587104e+00	-6.098466507885736299e+00	6.098466507885735410e+00
4.011030009249464179e+00	-6.116956995958850563e+00	6.116956995958849674e+00
4.015478414907341254e+00	-6.135043537822233439e+00	6.135043537822233439e+00
4.019926820565218328e+00	-6.152722314035029783e+00	6.152722314035031559e+00
4.024375226223095403e+00	-6.169989586473359822e+00	6.169989586473359822e+00
4.028823631880973366e+00	-6.186841699407739981e+00	6.186841699407740869e+00
4.033272037538850441e+00	-6.203275080566062805e+00	6.203275080566063693e+00
4.037720443196727516e+00	-6.219286242181183866e+00	6.219286242181181201e+00
4.042168848854604590e+00	-6.234871782021988551e+00	6.234871782021989439e+00
4.046617254512481665e+00	-6.250028384407047888e+00	6.250028384407047888e+00
4.051065660170358740e+00	-6.264752821199757626e+00	6.264752821199754962e+00
4.055514065828235815e+00	-6.279041952784118585e+00	6.279041952784119474e+00
4.059962471486112889e+00	-6.292892729020181264e+00	6.292892729020175935e+00
4.064410877143989964e+00	-6.306302190178244338e+00	6.306302190178245226e+00
4.068859282801867039e+00	-6.319267467851002351e+00	6.319267467851005904e+00
4.073307688459744114e+00	-6.331785785842703795e+00	6.331785785842702019e+00
4.077756094117621188e+00	-6.343854461034593051e+00	6.343854461034589498e+00
4.082204499775498263e+00	-6.355470904225774653e+00	6.355470904225775541e+00
4.086652905433375338e+00	-6.366632620948796450e+00	6.366632620948795562e+00
4.091101311091252413e+00	-6.377337212259150512e+00	6.377337212259148735e+00
4.095549716749129487e+00	-6.387582375498065623e+00	6.387582375498062071e+00
4.099998122407006562e+00	-6.397365905027837307e+00	6.397365905027838195e+00
4.104446528064884525e+00	-6.406685692939089627e+00	6.406685692939087851e+00
4.108894933722761600e+00	-6.415539729729302643e+00	6.415539729729306195e+00
4.113343339380638675e+00	-6.423926104952098370e+00	6.423926104952099259e+00
4.117791745038515749e+00	-6.431843007836578252e+00	6.431843007836578252e+00
4.122240150696392824e+00	-6.439288727876316898e+00	6.439288727876316898e+00
4.126688556354269899e+00	-6.446261655387395706e+00	6.446261655387401035e+00
4.131136962012146974e+00	-6.452760282035083783e+00	6.452760282035088224e+00
4.135585367670024048e+00	-6.458783201328594181e+00	6.458783201328595069e+00
4.140033773327901123e+00	-6.464329109083643665e+00	6.464329109083643665e+00
4.144482178985778198e+00	-6.469396803852283995e+00	6.469396803852282218e+00
4.148930584643655273e+00	-6.473985187319716950e+00	6.473985187319718726e+00
4.153378990301532347e+00	-6.478093264667751150e+00	6.478093264667753814e+00
4.157827395959410310e+00	-6.481720144904530301e+00	6.481720144904528524e+00
4.162275801617287385e+00	-6.484865041160343679e+00	6.484865041160340127e+00
4.166724207275164460e+00	-6.487527270949210667e+00	6.487527270949208891e+00
4.171172612933041535e+00	-6.489706256396037709e+00	6.489706256396033268e+00
4.175621018590918609e+00	-6.491401524429122993e+00	6.491401524429123882e+00
4.180069424248795684e+00	-6.492612706937938682e+00	6.492612706937934242e+00
4.184517829906672759e+00	-6.493339540895925133e+00	6.493339540895926909e+00
4.188966235564549834e+00	-6.493581868448321082e+00	6.493581868448323746e+00
