# Supplementary material for: Light-wave-controlled Haldane model in monolayer hexagonal boron nitride
Source: Nature. 2024 Apr 15;628(8009):752–7. doi: 10.1038/s41586-024-07244-z (PMC11041748; doi:10.1038/s41586-024-07244-z)
Supplement: Supplementary file 1 — This zipped file contains source data files for Supplementary Figs. 1–4 and Extended Data Figs 2–5, 7, 8, 11 and 10. [file 41586_2024_7244_MOESM1_ESM.zip › Data source/Fig 1/1e.csv]

Momentum	Energy_VB	Energy_CB
0.000000000000000000e+00	-6.503934539954332017e+00	6.503934539954332017e+00
4.448405657877134607e-03	-6.503690391083000399e+00	6.503690391083003064e+00
8.896811315754269214e-03	-6.502959587101767802e+00	6.502959587101766914e+00
1.334521697363140469e-02	-6.501744739676830420e+00	6.501744739676829532e+00
1.779362263150853843e-02	-6.500048565023263336e+00	6.500048565023260672e+00
2.224202828938567217e-02	-6.497873882448761407e+00	6.497873882448762295e+00
2.669043394726280938e-02	-6.495223612875077102e+00	6.495223612875072661e+00
3.113883960513994312e-02	-6.492100777338466244e+00	6.492100777338466244e+00
3.558724526301707686e-02	-6.488508495470721726e+00	6.488508495470722615e+00
4.003565092089421407e-02	-6.484449983962227826e+00	6.484449983962225161e+00
4.448405657877134434e-02	-6.479928555008505064e+00	6.479928555008505953e+00
4.893246223664848155e-02	-6.474947614741889623e+00	6.474947614741889623e+00
5.338086789452561876e-02	-6.469510661649660932e+00	6.469510661649663597e+00
5.782927355240274903e-02	-6.463621284980338721e+00	6.463621284980334281e+00
6.227767921027988623e-02	-6.457283163139638127e+00	6.457283163139634574e+00
6.672608486815702344e-02	-6.450500062077537677e+00	6.450500062077537677e+00
7.117449052603415371e-02	-6.443275833668176134e+00	6.443275833668179686e+00
7.562289618391128398e-02	-6.435614414084008139e+00	6.435614414084005475e+00
8.007130184178842813e-02	-6.427519822165828955e+00	6.427519822165826291e+00
8.451970749966555840e-02	-6.418996157790257229e+00	6.418996157790253676e+00
8.896811315754268867e-02	-6.410047600236188359e+00	6.410047600236187471e+00
9.341651881541983282e-02	-6.400678406551819855e+00	6.400678406551816302e+00
9.786492447329696309e-02	-6.390892909923772791e+00	6.390892909923771015e+00
1.023133301311740934e-01	-6.380695518049869008e+00	6.380695518049869008e+00
1.067617357890512375e-01	-6.370090711517144122e+00	6.370090711517144122e+00
1.112101414469283678e-01	-6.359083042186555623e+00	6.359083042186552959e+00
1.156585471048054981e-01	-6.347677131585954591e+00	6.347677131585954591e+00
1.201069527626826283e-01	-6.335877669312850458e+00	6.335877669312847793e+00
1.245553584205597725e-01	-6.323689411448368602e+00	6.323689411448370379e+00
1.290037640784369166e-01	-6.311117178983995935e+00	6.311117178983996823e+00
1.334521697363140469e-01	-6.298165856262436080e+00	6.298165856262437856e+00
1.379005753941911772e-01	-6.284840389434124042e+00	6.284840389434127594e+00
1.423489810520683074e-01	-6.271145784930702405e+00	6.271145784930706846e+00
1.467973867099454377e-01	-6.257087107956931682e+00	6.257087107956929906e+00
1.512457923678225680e-01	-6.242669481002280918e+00	6.242669481002287135e+00
1.556941980256996982e-01	-6.227898082373600985e+00	6.227898082373598321e+00
1.601426036835768563e-01	-6.212778144750111586e+00	6.212778144750111586e+00
1.645910093414539865e-01	-6.197314953761976497e+00	6.197314953761980938e+00
1.690394149993311168e-01	-6.181513846593632344e+00	6.181513846593633232e+00
1.734878206572082471e-01	-6.165380210613056633e+00	6.165380210613054857e+00
1.779362263150853773e-01	-6.148919482028123440e+00	6.148919482028123440e+00
1.823846319729625076e-01	-6.132137144571034426e+00	6.132137144571037979e+00
1.868330376308396656e-01	-6.115038728211931840e+00	6.115038728211930952e+00
1.912814432887167959e-01	-6.097629807902587018e+00	6.097629807902585242e+00
1.957298489465939262e-01	-6.079916002351103188e+00	6.079916002351104076e+00
2.001782546044710565e-01	-6.061902972828523417e+00	6.061902972828521641e+00
2.046266602623481867e-01	-6.043596422008007174e+00	6.043596422008009839e+00
2.090750659202253170e-01	-6.025002092837461909e+00	6.025002092837457468e+00
2.135234715781024750e-01	-6.006125767446110153e+00	6.006125767446111041e+00
2.179718772359796053e-01	-5.986973266085731993e+00	5.986973266085733769e+00
2.224202828938567356e-01	-5.967550446106960393e+00	5.967550446106959505e+00
2.268686885517338658e-01	-5.947863200971108988e+00	5.947863200971111652e+00
2.313170942096109961e-01	-5.927917459297917802e+00	5.927917459297917802e+00
2.357654998674881264e-01	-5.907719183949376784e+00	5.907719183949373232e+00
2.402139055253652566e-01	-5.887274371149890939e+00	5.887274371149888275e+00
2.446623111832424147e-01	-5.866589049642824349e+00	5.866589049642825238e+00
2.491107168411195449e-01	-5.845669279883401792e+00	5.845669279883402680e+00
2.535591224989966475e-01	-5.824521153267872009e+00	5.824521153267870233e+00
2.580075281568738332e-01	-5.803150791398691943e+00	5.803150791398691943e+00
2.624559338147509635e-01	-5.781564345385461046e+00	5.781564345385456605e+00
2.669043394726280938e-01	-5.759767995181055866e+00	5.759767995181055866e+00
2.713527451305052240e-01	-5.737767948952592789e+00	5.737767948952592789e+00
2.758011507883823543e-01	-5.715570442486373359e+00	5.715570442486373359e+00
2.802495564462594846e-01	-5.693181738626152288e+00	5.693181738626154065e+00
2.846979621041366149e-01	-5.670608126743745814e+00	5.670608126743749366e+00
2.891463677620137451e-01	-5.647855922241017623e+00	5.647855922241021176e+00
2.935947734198908754e-01	-5.624931466081974030e+00	5.624931466081970477e+00
2.980431790777680057e-01	-5.601841124353736490e+00	5.601841124353739154e+00
3.024915847356451359e-01	-5.578591287854940184e+00	5.578591287854939296e+00
3.069399903935222662e-01	-5.555188371709926187e+00	5.555188371709927964e+00
3.113883960513993965e-01	-5.531638815007047683e+00	5.531638815007046794e+00
3.158368017092765823e-01	-5.507949080459146884e+00	5.507949080459147773e+00
3.202852073671537125e-01	-5.484125654084226476e+00	5.484125654084224699e+00
3.247336130250308428e-01	-5.460175044904088892e+00	5.460175044904090669e+00
3.291820186829079731e-01	-5.436103784658563143e+00	5.436103784658564031e+00
3.336304243407851033e-01	-5.411918427532854459e+00	5.411918427532857123e+00
3.380788299986622336e-01	-5.387625549895311394e+00	5.387625549895306065e+00
3.425272356565393639e-01	-5.363231750042710466e+00	5.363231750042710466e+00
3.469756413144164942e-01	-5.338743647950124682e+00	5.338743647950124682e+00
3.514240469722936244e-01	-5.314167885022117233e+00	5.314167885022115456e+00
3.558724526301707547e-01	-5.289511123841853291e+00	5.289511123841853291e+00
3.603208582880478850e-01	-5.264780047914686456e+00	5.264780047914684680e+00
3.647692639459250152e-01	-5.239981361402388238e+00	5.239981361402387350e+00
3.692176696038021455e-01	-5.215121788844145456e+00	5.215121788844147233e+00
3.736660752616793313e-01	-5.190208074860257703e+00	5.190208074860258591e+00
3.781144809195564616e-01	-5.165246983834230754e+00	5.165246983834231642e+00
3.825628865774335918e-01	-5.140245299568815263e+00	5.140245299568812598e+00
3.870112922353107221e-01	-5.115209824911401526e+00	5.115209824911399750e+00
3.914596978931878524e-01	-5.090147381343910205e+00	5.090147381343912869e+00
3.959081035510649826e-01	-5.065064808532230956e+00	5.065064808532231844e+00
4.003565092089421129e-01	-5.039968963830044224e+00	5.039968963830044224e+00
4.048049148668192432e-01	-5.014866721731703336e+00	5.014866721731703336e+00
4.092533205246963735e-01	-4.989764973268711934e+00	4.989764973268712822e+00
4.137017261825735037e-01	-4.964670625344138166e+00	4.964670625344137278e+00
4.181501318404506340e-01	-4.939590599999172049e+00	4.939590599999172049e+00
4.225985374983277643e-01	-4.914531833605938260e+00	4.914531833605939148e+00
4.270469431562049500e-01	-4.889501275980447481e+00	4.889501275980445705e+00
4.314953488140820803e-01	-4.864505889409554307e+00	4.864505889409552530e+00
4.359437544719592106e-01	-4.839552647585623646e+00	4.839552647585620981e+00
4.403921601298363409e-01	-4.814648534442501848e+00	4.814648534442500072e+00
4.448405657877134711e-01	-4.789800542886368362e+00	4.789800542886370138e+00
4.492889714455906014e-01	-4.765015673414940700e+00	4.765015673414941588e+00
4.537373771034677317e-01	-4.740300932618442431e+00	4.740300932618443319e+00
4.581857827613448619e-01	-4.715663331555814075e+00	4.715663331555814963e+00
4.626341884192219922e-01	-4.691109883999546426e+00	4.691109883999545538e+00
4.670825940770991225e-01	-4.666647604542593974e+00	4.666647604542594863e+00
4.715309997349762527e-01	-4.642283506560915818e+00	4.642283506560913153e+00
4.759794053928533830e-01	-4.618024600025168347e+00	4.618024600025170123e+00
4.804278110507305133e-01	-4.593877889155341343e+00	4.593877889155344008e+00
4.848762167086076991e-01	-4.569850369912161980e+00	4.569850369912161980e+00
4.893246223664848293e-01	-4.545949027319287516e+00	4.545949027319285740e+00
4.937730280243619596e-01	-4.522180832610637857e+00	4.522180832610635193e+00
4.982214336822390899e-01	-4.498552740197363953e+00	4.498552740197361288e+00
5.026698393401162201e-01	-4.475071684449309473e+00	4.475071684449310361e+00
5.071182449979932949e-01	-4.451744576286212229e+00	4.451744576286213118e+00
5.115666506558704807e-01	-4.428578299574237320e+00	4.428578299574237320e+00
5.160150563137476665e-01	-4.405579707323910910e+00	4.405579707323912686e+00
5.204634619716247412e-01	-4.382755617686067140e+00	4.382755617686067140e+00
5.249118676295019270e-01	-4.360112809742897610e+00	4.360112809742897610e+00
5.293602732873790018e-01	-4.337658019091888306e+00	4.337658019091889194e+00
5.338086789452561876e-01	-4.315397933221036375e+00	4.315397933221038151e+00
5.382570846031332623e-01	-4.293339186674489660e+00	4.293339186674488772e+00
5.427054902610104481e-01	-4.271488356008538823e+00	4.271488356008537934e+00
5.471538959188875229e-01	-4.249851954538702792e+00	4.249851954538702792e+00
5.516023015767647086e-01	-4.228436426879552457e+00	4.228436426879551568e+00
5.560507072346417834e-01	-4.207248143279879393e+00	4.207248143279878505e+00
5.604991128925189692e-01	-4.186293393756796100e+00	4.186293393756796988e+00
5.649475185503960439e-01	-4.165578382033395144e+00	4.165578382033393368e+00
5.693959242082732297e-01	-4.145109219285744828e+00	4.145109219285744828e+00
5.738443298661504155e-01	-4.124891917706077216e+00	4.124891917706079880e+00
5.782927355240274903e-01	-4.104932383890268710e+00	4.104932383890268710e+00
5.827411411819046760e-01	-4.085236412058856459e+00	4.085236412058854683e+00
5.871895468397817508e-01	-4.065809677122226518e+00	4.065809677122228294e+00
5.916379524976589366e-01	-4.046657727601688848e+00	4.046657727601689736e+00
5.960863581555360113e-01	-4.027785978419606394e+00	4.027785978419607282e+00
6.005347638134131971e-01	-4.009199703573000484e+00	4.009199703573000484e+00
6.049831694712902719e-01	-3.990904028706293349e+00	3.990904028706295126e+00
6.094315751291674577e-01	-3.972903923600222154e+00	3.972903923600219933e+00
6.138799807870445324e-01	-3.955204194595186795e+00	3.955204194595183687e+00
6.183283864449217182e-01	-3.937809476968544331e+00	3.937809476968544775e+00
6.227767921027987930e-01	-3.920724227286561892e+00	3.920724227286559227e+00
6.272251977606759787e-01	-3.903952715752883051e+00	3.903952715752883940e+00
6.316736034185531645e-01	-3.887499018576455079e+00	3.887499018576457299e+00
6.361220090764302393e-01	-3.871367010382880114e+00	3.871367010382878782e+00
6.405704147343074251e-01	-3.855560356694020641e+00	3.855560356694021085e+00
6.450188203921844998e-01	-3.840082506501607096e+00	3.840082506501607096e+00
6.494672260500616856e-01	-3.824936684961172784e+00	3.824936684961174560e+00
6.539156317079387604e-01	-3.810125886233346471e+00	3.810125886233344250e+00
6.583640373658159461e-01	-3.795652866499875877e+00	3.795652866499876321e+00
6.628124430236930209e-01	-3.781520137182149188e+00	3.781520137182151409e+00
6.672608486815702067e-01	-3.767729958390041212e+00	3.767729958390041212e+00
6.717092543394472814e-01	-3.754284332628959664e+00	3.754284332628960108e+00
6.761576599973244672e-01	-3.741184998792774330e+00	3.741184998792773886e+00
6.806060656552015420e-01	-3.728433426469886847e+00	3.728433426469886403e+00
6.850544713130787278e-01	-3.716030810589277422e+00	3.716030810589277422e+00
6.895028769709559135e-01	-3.703978066432505489e+00	3.703978066432506822e+00
6.939512826288329883e-01	-3.692275825036870796e+00	3.692275825036870351e+00
6.983996882867101741e-01	-3.680924429013730403e+00	3.680924429013731736e+00
7.028480939445872488e-01	-3.669923928804815993e+00	3.669923928804816882e+00
7.072964996024644346e-01	-3.659274079397879298e+00	3.659274079397880630e+00
7.117449052603415094e-01	-3.648974337521420530e+00	3.648974337521420530e+00
7.161933109182186952e-01	-3.639023859336512512e+00	3.639023859336510736e+00
7.206417165760957699e-01	-3.629421498641778321e+00	3.629421498641776545e+00
7.250901222339729557e-01	-3.620165805605604081e+00	3.620165805605602305e+00
7.295385278918500305e-01	-3.611255026037440530e+00	3.611255026037441418e+00
7.339869335497272163e-01	-3.602687101207867393e+00	3.602687101207866061e+00
7.384353392076042910e-01	-3.594459668224653015e+00	3.594459668224652127e+00
7.428837448654814768e-01	-3.586570060969689777e+00	3.586570060969687557e+00
7.473321505233586626e-01	-3.579015311599255345e+00	3.579015311599253568e+00
7.517805561812357373e-01	-3.571792152607424775e+00	3.571792152607424775e+00
7.562289618391129231e-01	-3.564897019450115945e+00	3.564897019450111060e+00
7.606773674969899979e-01	-3.558326053724652827e+00	3.558326053724651494e+00
7.651257731548671837e-01	-3.552075106897354395e+00	3.552075106897353951e+00
7.695741788127442584e-01	-3.546139744569174912e+00	3.546139744569175356e+00
7.740225844706214442e-01	-3.540515251267190244e+00	3.540515251267188024e+00
7.784709901284985190e-01	-3.535196635747407168e+00	3.535196635747407168e+00
7.829193957863757047e-01	-3.530178636792290714e+00	3.530178636792287605e+00
7.873678014442527795e-01	-3.525455729484392009e+00	3.525455729484392453e+00
7.918162071021299653e-01	-3.521022131935609423e+00	3.521022131935610311e+00
7.962646127600070400e-01	-3.516871812449866574e+00	3.516871812449867463e+00
8.007130184178842258e-01	-3.512998497095497719e+00	3.512998497095499051e+00
8.051614240757614116e-01	-3.509395677662221491e+00	3.509395677662220603e+00
8.096098297336384864e-01	-3.506056619976397393e+00	3.506056619976397837e+00
8.140582353915156721e-01	-3.502974372547271731e+00	3.502974372547270399e+00
8.185066410493927469e-01	-3.500141775516036002e+00	3.500141775516034670e+00
8.229550467072699327e-01	-3.497551469878998898e+00	3.497551469878998898e+00
8.274034523651470074e-01	-3.495195906955588683e+00	3.495195906955587350e+00
8.318518580230241932e-01	-3.493067358071758388e+00	3.493067358071757944e+00
8.363002636809012680e-01	-3.491157924429237891e+00	3.491157924429238779e+00
8.407486693387784538e-01	-3.489459547131141814e+00	3.489459547131144923e+00
8.451970749966555285e-01	-3.487964017334786782e+00	3.487964017334784561e+00
8.496454806545327143e-01	-3.486662986502872652e+00	3.486662986502870432e+00
8.540938863124099001e-01	-3.485547976724889363e+00	3.485547976724888475e+00
8.585422919702869748e-01	-3.484610391081160330e+00	3.484610391081160330e+00
8.629906976281641606e-01	-3.483841524022882385e+00	3.483841524022883274e+00
8.674391032860412354e-01	-3.483232571742393979e+00	3.483232571742393091e+00
8.718875089439184212e-01	-3.482774642508965623e+00	3.482774642508963847e+00
8.763359146017954959e-01	-3.482458766946503470e+00	3.482458766946501250e+00
8.807843202596726817e-01	-3.482275908230801242e+00	3.482275908230802575e+00
8.852327259175497565e-01	-3.482216972185179671e+00	3.482216972185179227e+00
8.874569287464882938e-01	-3.482231115742488559e+00	3.482231115742494776e+00
8.896811315754269422e-01	-3.482272808642557838e+00	3.482272808642559170e+00
8.919053344043654796e-01	-3.482340902402440541e+00	3.482340902402440541e+00
8.941295372333041280e-01	-3.482434246798878696e+00	3.482434246798876476e+00
8.963537400622426654e-01	-3.482551690166800107e+00	3.482551690166796554e+00
8.985779428911813138e-01	-3.482692079694954312e+00	3.482692079694952536e+00
9.008021457201198512e-01	-3.482854261718654421e+00	3.482854261718654865e+00
9.030263485490584996e-01	-3.483037082009469376e+00	3.483037082009467156e+00
9.052505513779970370e-01	-3.483239386061778298e+00	3.483239386061780518e+00
9.074747542069356854e-01	-3.483460019376119821e+00	3.483460019376118488e+00
9.096989570358742228e-01	-3.483697827739197894e+00	3.483697827739195674e+00
9.119231598648127601e-01	-3.483951657500518273e+00	3.483951657500520049e+00
9.141473626937514085e-01	-3.484220355845539352e+00	3.484220355845536243e+00
9.163715655226899459e-01	-3.484502771065247639e+00	3.484502771065246751e+00
9.185957683516285943e-01	-3.484797752822160977e+00	3.484797752822160977e+00
9.208199711805671317e-01	-3.485104152412612066e+00	3.485104152412612066e+00
9.230441740095057801e-01	-3.485420823025331405e+00	3.485420823025329184e+00
9.252683768384443175e-01	-3.485746619996173745e+00	3.485746619996173301e+00
9.274925796673829659e-01	-3.486080401059091116e+00	3.486080401059089784e+00
9.297167824963215033e-01	-3.486421026593129024e+00	3.486421026593127248e+00
9.319409853252601517e-01	-3.486767359865568849e+00	3.486767359865566629e+00
9.341651881541986890e-01	-3.487118267271050343e+00	3.487118267271048122e+00
9.363893909831373374e-01	-3.487472618566743954e+00	3.487472618566743954e+00
9.386135938120758748e-01	-3.487829287103471287e+00	3.487829287103474840e+00
9.408377966410144122e-01	-3.488187150052797225e+00	3.488187150052798557e+00
9.430619994699530606e-01	-3.488545088630046198e+00	3.488545088630044866e+00
9.452862022988915980e-01	-3.488901988313229729e+00	3.488901988313230618e+00
9.475104051278302464e-01	-3.489256739057916334e+00	3.489256739057914114e+00
9.497346079567687838e-01	-3.489608235507933642e+00	3.489608235507935863e+00
9.519588107857074322e-01	-3.489955377202046627e+00	3.489955377202045739e+00
9.541830136146459695e-01	-3.490297068776436973e+00	3.490297068776434752e+00
9.564072164435846179e-01	-3.490632220163137234e+00	3.490632220163134569e+00
9.586314192725231553e-01	-3.490959746784319861e+00	3.490959746784320306e+00
9.608556221014616927e-01	-3.491278569742526372e+00	3.491278569742528592e+00
9.630798249304003411e-01	-3.491587616006747385e+00	3.491587616006746497e+00
9.653040277593389895e-01	-3.491885818594476554e+00	3.491885818594476554e+00
9.675282305882775269e-01	-3.492172116749693522e+00	3.492172116749691302e+00
9.697524334172160643e-01	-3.492445456116751501e+00	3.492445456116751057e+00
9.719766362461547127e-01	-3.492704788910314662e+00	3.492704788910312441e+00
9.742008390750932501e-01	-3.492949074081221905e+00	3.492949074081220129e+00
9.764250419040318985e-01	-3.493177277478408449e+00	3.493177277478407117e+00
9.786492447329704358e-01	-3.493388372006838161e+00	3.493388372006835052e+00
9.808734475619090842e-01	-3.493581337781539897e+00	3.493581337781542118e+00
9.830976503908476216e-01	-3.493755162277721649e+00	3.493755162277721649e+00
9.853218532197862700e-01	-3.493908840477009559e+00	3.493908840477007338e+00
9.875460560487248074e-01	-3.494041375009853123e+00	3.494041375009852235e+00
9.897702588776633448e-01	-3.494151776294142753e+00	3.494151776294142309e+00
9.919944617066019932e-01	-3.494239062670020601e+00	3.494239062670019713e+00
9.942186645355405306e-01	-3.494302260530988580e+00	3.494302260530986803e+00
9.964428673644791790e-01	-3.494340404451298898e+00	3.494340404451296678e+00
9.986670701934177163e-01	-3.494352537309688422e+00	3.494352537309685314e+00
1.000891273022356254e+00	-3.494337710409500808e+00	3.494337710409500808e+00
1.003115475851295013e+00	-3.494294983595222615e+00	3.494294983595223503e+00
1.005339678680233551e+00	-3.494223425365463154e+00	3.494223425365460933e+00
1.007563881509172088e+00	-3.494122112982451789e+00	3.494122112982448680e+00
1.009788084338110625e+00	-3.493990132578083774e+00	3.493990132578083330e+00
1.012012287167049163e+00	-3.493826579256523512e+00	3.493826579256524401e+00
1.014236489995987922e+00	-3.493630557193474928e+00	3.493630557193474040e+00
1.016460692824926459e+00	-3.493401179732067430e+00	3.493401179732065209e+00
1.018684895653864997e+00	-3.493137569475516013e+00	3.493137569475517346e+00
1.020909098482803756e+00	-3.492838858376503097e+00	3.492838858376499989e+00
1.023133301311742294e+00	-3.492504187823352702e+00	3.492504187823353590e+00
1.025357504140680831e+00	-3.492132708723103107e+00	3.492132708723105772e+00
1.027581706969619368e+00	-3.491723581581405611e+00	3.491723581581403835e+00
1.029805909798557906e+00	-3.491275976579393259e+00	3.491275976579394591e+00
1.032030112627496665e+00	-3.490789073647542651e+00	3.490789073647539986e+00
1.034254315456435203e+00	-3.490262062536507948e+00	3.490262062536510168e+00
1.036478518285373740e+00	-3.489694142885084283e+00	3.489694142885083394e+00
1.038702721114312277e+00	-3.489084524285225974e+00	3.489084524285221978e+00
1.040926923943251037e+00	-3.488432426344261650e+00	3.488432426344259429e+00
1.043151126772189574e+00	-3.487737078744288954e+00	3.487737078744284513e+00
1.045375329601128112e+00	-3.486997721298804365e+00	3.486997721298805253e+00
1.047599532430066649e+00	-3.486213604006642708e+00	3.486213604006642708e+00
1.049823735259005186e+00	-3.485383987103209513e+00	3.485383987103209513e+00
1.052047938087943946e+00	-3.484508141109126989e+00	3.484508141109125212e+00
1.054272140916882483e+00	-3.483585346876235445e+00	3.483585346876235445e+00
1.056496343745821020e+00	-3.482614895631102936e+00	3.482614895631102936e+00
1.058720546574759558e+00	-3.481596089016003148e+00	3.481596089016003148e+00
1.060944749403698317e+00	-3.480528239127413936e+00	3.480528239127413492e+00
1.063168952232636855e+00	-3.479410668552127994e+00	3.479410668552125330e+00
1.065393155061575392e+00	-3.478242710400935689e+00	3.478242710400935689e+00
1.067617357890513929e+00	-3.477023708340007069e+00	3.477023708340004848e+00
1.069841560719452467e+00	-3.475753016619924196e+00	3.475753016619923752e+00
1.072065763548391226e+00	-3.474430000102464167e+00	3.474430000102464167e+00
1.074289966377329764e+00	-3.473054034285156355e+00	3.473054034285158576e+00
1.076514169206268301e+00	-3.471624505323635201e+00	3.471624505323633425e+00
1.078738372035206838e+00	-3.470140810051819180e+00	3.470140810051821401e+00
1.080962574864145598e+00	-3.468602356000013653e+00	3.468602356000013653e+00
1.083186777693084135e+00	-3.467008561410864331e+00	3.467008561410866552e+00
1.085410980522022673e+00	-3.465358855253323433e+00	3.465358855253322545e+00
1.087635183350961210e+00	-3.463652677234527744e+00	3.463652677234528632e+00
1.089859386179899747e+00	-3.461889477809755089e+00	3.461889477809755977e+00
1.092083589008838507e+00	-3.460068718190402848e+00	3.460068718190399739e+00
1.094307791837777044e+00	-3.458189870350019568e+00	3.458189870350018236e+00
1.096531994666715581e+00	-3.456252417028508273e+00	3.456252417028507384e+00
1.098756197495654341e+00	-3.454255851734413518e+00	3.454255851734413962e+00
1.100980400324592878e+00	-3.452199678745424993e+00	3.452199678745426326e+00
1.103204603153531416e+00	-3.450083413107067898e+00	3.450083413107064789e+00
1.105428805982469953e+00	-3.447906580629616080e+00	3.447906580629616968e+00
1.107653008811408490e+00	-3.445668717883292764e+00	3.445668717883293652e+00
1.109877211640347250e+00	-3.443369372191749544e+00	3.443369372191749544e+00
1.112101414469285787e+00	-3.441008101623851623e+00	3.441008101623851623e+00
1.114325617298224325e+00	-3.438584474983829242e+00	3.438584474983829242e+00
1.116549820127162862e+00	-3.436098071799796205e+00	3.436098071799797982e+00
1.118774022956101621e+00	-3.433548482310659899e+00	3.433548482310659011e+00
1.120998225785040159e+00	-3.430935307451453031e+00	3.430935307451452143e+00
1.123222428613978696e+00	-3.428258158837137248e+00	3.428258158837135916e+00
1.125446631442917234e+00	-3.425516658744848897e+00	3.425516658744848897e+00
1.127670834271855771e+00	-3.422710440094667739e+00	3.422710440094669071e+00
1.129895037100794530e+00	-3.419839146428903742e+00	3.419839146428902410e+00
1.132119239929733068e+00	-3.416902431889903280e+00	3.416902431889904612e+00
1.134343442758671605e+00	-3.413899961196473321e+00	3.413899961196472432e+00
1.136567645587610142e+00	-3.410831409618830357e+00	3.410831409618832133e+00
1.138791848416548902e+00	-3.407696462952235272e+00	3.407696462952233496e+00
1.141016051245487439e+00	-3.404494817489173375e+00	3.404494817489173375e+00
1.143240254074425977e+00	-3.401226179990282539e+00	3.401226179990282095e+00
1.145464456903364514e+00	-3.397890267653884688e+00	3.397890267653882024e+00
1.147688659732303051e+00	-3.394486808084228979e+00	3.394486808084230312e+00
1.149912862561241811e+00	-3.391015539258486200e+00	3.391015539258483091e+00
1.152137065390180348e+00	-3.387476209492403800e+00	3.387476209492403800e+00
1.154361268219118886e+00	-3.383868577404797851e+00	3.383868577404794742e+00
1.156585471048057645e+00	-3.380192411880745595e+00	3.380192411880745151e+00
1.158809673876996182e+00	-3.376447492033604725e+00	3.376447492033604725e+00
1.161033876705934720e+00	-3.372633607165834047e+00	3.372633607165833158e+00
1.163258079534873257e+00	-3.368750556728624446e+00	3.368750556728624446e+00
1.165482282363811795e+00	-3.364798150280403632e+00	3.364798150280404521e+00
1.167706485192750332e+00	-3.360776207444155617e+00	3.360776207444156061e+00
1.169930688021689091e+00	-3.356684557863661489e+00	3.356684557863661489e+00
1.172154890850627629e+00	-3.352523041158598893e+00	3.352523041158597561e+00
1.174379093679566166e+00	-3.348291506878569912e+00	3.348291506878569468e+00
1.176603296508504926e+00	-3.343989814456051590e+00	3.343989814456051590e+00
1.178827499337443463e+00	-3.339617833158275761e+00	3.339617833158273985e+00
1.181051702166382000e+00	-3.335175442038090576e+00	3.335175442038090132e+00
1.183275904995320538e+00	-3.330662529883759326e+00	3.330662529883757550e+00
1.185500107824259075e+00	-3.326078995167776942e+00	3.326078995167777386e+00
1.187724310653197612e+00	-3.321424745994684624e+00	3.321424745994686845e+00
1.189948513482136372e+00	-3.316699700047892385e+00	3.316699700047891941e+00
1.192172716311074909e+00	-3.311903784535524142e+00	3.311903784535523698e+00
1.194396919140013447e+00	-3.307036936135354654e+00	3.307036936135353322e+00
1.196621121968952206e+00	-3.302099100938757470e+00	3.302099100938757026e+00
1.198845324797890743e+00	-3.297090234393760699e+00	3.297090234393762476e+00
1.201069527626829281e+00	-3.292010301247192405e+00	3.292010301247190629e+00
1.203293730455767818e+00	-3.286859275485911613e+00	3.286859275485910281e+00
1.205517933284706356e+00	-3.281637140277190223e+00	3.281637140277190223e+00
1.207742136113645115e+00	-3.276343887908204966e+00	3.276343887908202746e+00
1.209966338942583652e+00	-3.270979519724682483e+00	3.270979519724682483e+00
1.212190541771522190e+00	-3.265544046068737938e+00	3.265544046068737050e+00
1.214414744600460727e+00	-3.260037486215838776e+00	3.260037486215840108e+00
1.216638947429399487e+00	-3.254459868311010418e+00	3.254459868311006865e+00
1.218863150258338024e+00	-3.248811229304213288e+00	3.248811229304211512e+00
1.221087353087276561e+00	-3.243091614884971996e+00	3.243091614884974216e+00
1.223311555916215099e+00	-3.237301079416215810e+00	3.237301079416216698e+00
1.225535758745153636e+00	-3.231439685867381062e+00	3.231439685867383282e+00
1.227759961574092396e+00	-3.225507505746774140e+00	3.225507505746772363e+00
1.229984164403030933e+00	-3.219504619033224824e+00	3.219504619033225712e+00
1.232208367231969470e+00	-3.213431114107022868e+00	3.213431114107023756e+00
1.234432570060908230e+00	-3.207287087680170679e+00	3.207287087680168014e+00
1.236656772889846767e+00	-3.201072644725960537e+00	3.201072644725962313e+00
1.238880975718785304e+00	-3.194787898407895010e+00	3.194787898407898119e+00
1.241105178547723842e+00	-3.188432970007961220e+00	3.188432970007959444e+00
1.243329381376662379e+00	-3.182007988854269609e+00	3.182007988854268721e+00
1.245553584205600917e+00	-3.175513092248100744e+00	3.175513092248101632e+00
1.247777787034539676e+00	-3.168948425390340606e+00	3.168948425390340606e+00
1.250001989863478213e+00	-3.162314141307338122e+00	3.162314141307337234e+00
1.252226192692416751e+00	-3.155610400776202695e+00	3.155610400776202695e+00
1.254450395521355510e+00	-3.148837372249565725e+00	3.148837372249564837e+00
1.256674598350294048e+00	-3.141995231779786124e+00	3.141995231779784348e+00
1.258898801179232585e+00	-3.135084162942681996e+00	3.135084162942681996e+00
1.261123004008171122e+00	-3.128104356760736948e+00	3.128104356760736060e+00
1.263347206837109660e+00	-3.121056011625850335e+00	3.121056011625849003e+00
1.265571409666048197e+00	-3.113939333221621197e+00	3.113939333221619865e+00
1.267795612494986957e+00	-3.106754534445204996e+00	3.106754534445204996e+00
1.270019815323925494e+00	-3.099501835328740906e+00	3.099501835328740018e+00
1.272244018152864031e+00	-3.092181462960381211e+00	3.092181462960381655e+00
1.274468220981802791e+00	-3.084793651404948545e+00	3.084793651404947212e+00
1.276692423810741328e+00	-3.077338641624235205e+00	3.077338641624233428e+00
1.278916626639679865e+00	-3.069816681396948965e+00	3.069816681396947189e+00
1.281140829468618403e+00	-3.062228025238367124e+00	3.062228025238364904e+00
1.283365032297556940e+00	-3.054572934319675692e+00	3.054572934319675248e+00
1.285589235126495700e+00	-3.046851676387047014e+00	3.046851676387045682e+00
1.287813437955434237e+00	-3.039064525680454931e+00	3.039064525680456708e+00
1.290037640784372774e+00	-3.031211762852290104e+00	3.031211762852290548e+00
1.292261843613311312e+00	-3.023293674885738191e+00	3.023293674885739968e+00
1.294486046442250071e+00	-3.015310555013016369e+00	3.015310555013016369e+00
1.296710249271188609e+00	-3.007262702633417994e+00	3.007262702633416218e+00
1.298934452100127146e+00	-2.999150423231267126e+00	2.999150423231268014e+00
1.301158654929065683e+00	-2.990974028293751807e+00	2.990974028293748255e+00
1.303382857758004221e+00	-2.982733835228680519e+00	2.982733835228678299e+00
1.305607060586942980e+00	-2.974430167282208881e+00	2.974430167282208881e+00
1.307831263415881518e+00	-2.966063353456535268e+00	2.966063353456533935e+00
1.310055466244820055e+00	-2.957633728427605302e+00	2.957633728427603081e+00
1.312279669073758814e+00	-2.949141632462863871e+00	2.949141632462866092e+00
1.314503871902697352e+00	-2.940587411339090185e+00	2.940587411339089297e+00
1.316728074731635889e+00	-2.931971416260299890e+00	2.931971416260300334e+00
1.318952277560574426e+00	-2.923294003775821714e+00	2.923294003775821714e+00
1.321176480389512964e+00	-2.914555535698515776e+00	2.914555535698517996e+00
1.323400683218451501e+00	-2.905756379023210823e+00	2.905756379023208158e+00
1.325624886047390261e+00	-2.896896905845352421e+00	2.896896905845351977e+00
1.327849088876328798e+00	-2.887977493279960672e+00	2.887977493279960672e+00
1.331701521182388825e+00	-2.888297101073803219e+00	2.888297101073805440e+00
1.335553953488448853e+00	-2.889255544032492740e+00	2.889255544032491851e+00
1.339406385794508880e+00	-2.890852052818367213e+00	2.890852052818365436e+00
1.343258818100568908e+00	-2.893085347990265177e+00	2.893085347990265177e+00
1.347111250406628935e+00	-2.895953644106572078e+00	2.895953644106572522e+00
1.350963682712688962e+00	-2.899454655423312044e+00	2.899454655423313376e+00
1.354816115018748990e+00	-2.903585603141975557e+00	2.903585603141974669e+00
1.358668547324809017e+00	-2.908343224149990913e+00	2.908343224149989137e+00
1.362520979630869045e+00	-2.913723781185681094e+00	2.913723781185681094e+00
1.366373411936929072e+00	-2.919723074349510838e+00	2.919723074349511727e+00
1.370225844242989099e+00	-2.926336453874423427e+00	2.926336453874422538e+00
1.374078276549049127e+00	-2.933558834060236986e+00	2.933558834060236986e+00
1.377930708855109154e+00	-2.941384708270489590e+00	2.941384708270489590e+00
1.381783141161169182e+00	-2.949808164884813788e+00	2.949808164884813788e+00
1.385635573467229209e+00	-2.958822904095941730e+00	2.958822904095943507e+00
1.389488005773289236e+00	-2.968422255437825452e+00	2.968422255437826340e+00
1.393340438079349264e+00	-2.978599195929930055e+00	2.978599195929929166e+00
1.397192870385409291e+00	-2.989346368722729519e+00	2.989346368722730407e+00
1.401045302691469319e+00	-3.000656102130428771e+00	3.000656102130429215e+00
1.404897734997529346e+00	-3.012520428939224004e+00	3.012520428939224448e+00
1.408750167303589373e+00	-3.024931105882557425e+00	3.024931105882559645e+00
1.412602599609649401e+00	-3.037879633179000116e+00	3.037879633178999672e+00
1.416455031915709428e+00	-3.051357274033289269e+00	3.051357274033289713e+00
1.420307464221769456e+00	-3.065355074006705927e+00	3.065355074006706371e+00
1.424159896527829483e+00	-3.079863880169138479e+00	3.079863880169139367e+00
1.428012328833889510e+00	-3.094874359951816700e+00	3.094874359951816700e+00
1.431864761139949538e+00	-3.110377019626667128e+00	3.110377019626668016e+00
1.435717193446009565e+00	-3.126362222345427710e+00	3.126362222345428155e+00
1.439569625752069593e+00	-3.142820205678924950e+00	3.142820205678924950e+00
1.443422058058129842e+00	-3.159741098604303300e+00	3.159741098604302412e+00
1.447274490364189869e+00	-3.177114937895108682e+00	3.177114937895106461e+00
1.451126922670249897e+00	-3.194931683876355066e+00	3.194931683876355510e+00
1.454979354976309924e+00	-3.213181235513434597e+00	3.213181235513432821e+00
1.458831787282369952e+00	-3.231853444810403708e+00	3.231853444810403264e+00
1.462684219588429979e+00	-3.250938130499363421e+00	3.250938130499360756e+00
1.466536651894490006e+00	-3.270425091008544172e+00	3.270425091008544172e+00
1.470389084200550034e+00	-3.290304116702214898e+00	3.290304116702214010e+00
1.474241516506610061e+00	-3.310565001390514794e+00	3.310565001390515238e+00
1.478093948812670089e+00	-3.331197553112000165e+00	3.331197553112001053e+00
1.481946381118730116e+00	-3.352191604195812413e+00	3.352191604195812413e+00
1.485798813424790144e+00	-3.373537020614178150e+00	3.373537020614176374e+00
1.489651245730850171e+00	-3.395223710639168946e+00	3.395223710639167614e+00
1.493503678036910198e+00	-3.417241632820651631e+00	3.417241632820651187e+00
1.497356110342970226e+00	-3.439580803304694179e+00	3.439580803304695067e+00
1.501208542649030253e+00	-3.462231302513936182e+00	3.462231302513937070e+00
1.505060974955090281e+00	-3.485183281213038331e+00	3.485183281213036555e+00
1.508913407261150308e+00	-3.508426965983784118e+00	3.508426965983784118e+00
1.512765839567210335e+00	-3.531952664135457720e+00	3.531952664135454611e+00
1.516618271873270363e+00	-3.555750768076866297e+00	3.555750768076867629e+00
1.520470704179330390e+00	-3.579811759176975805e+00	3.579811759176975805e+00
1.524323136485390418e+00	-3.604126211141273295e+00	3.604126211141275071e+00
1.528175568791450445e+00	-3.628684792931160086e+00	3.628684792931159642e+00
1.532028001097510472e+00	-3.653478271253427501e+00	3.653478271253427501e+00
1.535880433403570500e+00	-3.678497512646685674e+00	3.678497512646683898e+00
1.539732865709630527e+00	-3.703733485191019081e+00	3.703733485191016861e+00
1.543585298015690555e+00	-3.729177259866734762e+00	3.729177259866732985e+00
1.547437730321750582e+00	-3.754820011587262751e+00	3.754820011587262751e+00
1.551290162627810609e+00	-3.780653019930579006e+00	3.780653019930575898e+00
1.555142594933870637e+00	-3.806667669592627146e+00	3.806667669592624037e+00
1.558995027239930664e+00	-3.832855450585402668e+00	3.832855450585401780e+00
1.562847459545990692e+00	-3.859207958201360089e+00	3.859207958201358313e+00
1.566699891852050719e+00	-3.885716892764832675e+00	3.885716892764831787e+00
1.570552324158110746e+00	-3.912374059190287579e+00	3.912374059190285358e+00
1.574404756464170774e+00	-3.939171366366073457e+00	3.939171366366072125e+00
1.578257188770230801e+00	-3.966100826381478761e+00	3.966100826381477429e+00
1.582109621076290829e+00	-3.993154553613851299e+00	3.993154553613851299e+00
1.585962053382350856e+00	-4.020324763691573544e+00	4.020324763691573544e+00
1.589814485688410883e+00	-4.047603772347737383e+00	4.047603772347738271e+00
1.593666917994470911e+00	-4.074983994178431601e+00	4.074983994178433377e+00
1.597519350300530938e+00	-4.102457941318659707e+00	4.102457941318659707e+00
1.601371782606590966e+00	-4.130018222047971754e+00	4.130018222047970866e+00
1.605224214912650993e+00	-4.157657539337142438e+00	4.157657539337143326e+00
1.609076647218711020e+00	-4.185368689346329774e+00	4.185368689346331550e+00
1.612929079524771048e+00	-4.213144559884397289e+00	4.213144559884398177e+00
1.616781511830831075e+00	-4.240978128838379213e+00	4.240978128838378325e+00
1.620633944136891103e+00	-4.268862462581283879e+00	4.268862462581284767e+00
1.624486376442951130e+00	-4.296790714365827490e+00	4.296790714365824826e+00
1.628338808749011157e+00	-4.324756122711010065e+00	4.324756122711010065e+00
1.632191241055071185e+00	-4.352752009787861809e+00	4.352752009787862697e+00
1.636043673361131212e+00	-4.380771779810128663e+00	4.380771779810126887e+00
1.639896105667191240e+00	-4.408808917435081298e+00	4.408808917435079522e+00
1.643748537973251267e+00	-4.436856986179211759e+00	4.436856986179212647e+00
1.647600970279311294e+00	-4.464909626853044600e+00	4.464909626853044600e+00
1.651453402585371322e+00	-4.492960556018862128e+00	4.492960556018862128e+00
1.655305834891431349e+00	-4.521003564474757042e+00	4.521003564474755265e+00
1.659158267197491377e+00	-4.549032515768020701e+00	4.549032515768020701e+00
1.663010699503551404e+00	-4.577041344740521822e+00	4.577041344740524487e+00
1.666863131809611431e+00	-4.605024056108395492e+00	4.605024056108395492e+00
1.670715564115671459e+00	-4.632974723078073787e+00	4.632974723078072898e+00
1.674567996421731486e+00	-4.660887486000384605e+00	4.660887486000381941e+00
1.678420428727791514e+00	-4.688756551064177103e+00	4.688756551064177103e+00
1.682272861033851541e+00	-4.716576189030721622e+00	4.716576189030721622e+00
1.686125293339911568e+00	-4.744340734009873550e+00	4.744340734009874438e+00
1.689977725645971596e+00	-4.772044582278803126e+00	4.772044582278805791e+00
1.693830157952031623e+00	-4.799682191143896048e+00	4.799682191143898713e+00
1.697682590258091651e+00	-4.827248077846284957e+00	4.827248077846282293e+00
1.701535022564151678e+00	-4.854736818511235619e+00	4.854736818511235619e+00
1.705387454870211705e+00	-4.882143047141593861e+00	4.882143047141595638e+00
1.709239887176271733e+00	-4.909461454655254187e+00	4.909461454655254187e+00
1.713092319482331760e+00	-4.936686787966513279e+00	4.936686787966511503e+00
1.716944751788391788e+00	-4.963813849111145871e+00	4.963813849111144094e+00
1.720797184094451815e+00	-4.990837494414835263e+00	4.990837494414836151e+00
1.724649616400511842e+00	-5.017752633704553489e+00	5.017752633704549048e+00
1.728502048706571870e+00	-5.044554229562420389e+00	5.044554229562417724e+00
1.732354481012632119e+00	-5.071237296621482926e+00	5.071237296621482926e+00
1.736206913318692147e+00	-5.097796900902763717e+00	5.097796900902765493e+00
1.740059345624752174e+00	-5.124228159192929510e+00	5.124228159192929510e+00
1.743911777930812201e+00	-5.150526238461856643e+00	5.150526238461854867e+00
1.747764210236872229e+00	-5.176686355319301214e+00	5.176686355319299437e+00
1.751616642542932256e+00	-5.202703775509868400e+00	5.202703775509868400e+00
1.755469074848992284e+00	-5.228573813445464680e+00	5.228573813445463792e+00
1.759321507155052311e+00	-5.254291831774343002e+00	5.254291831774344779e+00
1.763173939461112338e+00	-5.279853240985856289e+00	5.279853240985853624e+00
1.767026371767172366e+00	-5.305253499049991994e+00	5.305253499049991994e+00
1.770878804073232393e+00	-5.330488111090795122e+00	5.330488111090796011e+00
1.774731236379292421e+00	-5.355552629092702688e+00	5.355552629092703576e+00
1.778583668685352448e+00	-5.380442651638857932e+00	5.380442651638857043e+00
1.782436100991412475e+00	-5.405153823680447722e+00	5.405153823680449499e+00
1.786288533297472503e+00	-5.429681836336086143e+00	5.429681836336085254e+00
1.790140965603532530e+00	-5.454022426720296579e+00	5.454022426720293915e+00
1.793993397909592558e+00	-5.478171377800117980e+00	5.478171377800117980e+00
1.797845830215652585e+00	-5.502124518278882270e+00	5.502124518278882270e+00
1.801698262521712612e+00	-5.525877722506171708e+00	5.525877722506169931e+00
1.805550694827772640e+00	-5.549426910413063574e+00	5.549426910413063574e+00
1.809403127133832667e+00	-5.572768047471623021e+00	5.572768047471622133e+00
1.813255559439892695e+00	-5.595897144677807411e+00	5.595897144677805635e+00
1.817107991745952722e+00	-5.618810258556746540e+00	5.618810258556749204e+00
1.820960424052012749e+00	-5.641503491189546082e+00	5.641503491189543418e+00
1.824812856358072777e+00	-5.663972990260671025e+00	5.663972990260671914e+00
1.828665288664132804e+00	-5.686214949125013796e+00	5.686214949125011131e+00
1.832517720970192832e+00	-5.708225606893742032e+00	5.708225606893739368e+00
1.836370153276252859e+00	-5.730001248538061809e+00	5.730001248538064473e+00
1.840222585582312886e+00	-5.751538205010036542e+00	5.751538205010036542e+00
1.844075017888372914e+00	-5.772832853379578744e+00	5.772832853379579632e+00
1.847927450194432941e+00	-5.793881616986785943e+00	5.793881616986785055e+00
1.851779882500492969e+00	-5.814680965608841845e+00	5.814680965608840069e+00
1.855632314806552996e+00	-5.835227415640578563e+00	5.835227415640578563e+00
1.859484747112613023e+00	-5.855517530287996486e+00	5.855517530287992933e+00
1.863337179418673051e+00	-5.875547919773874916e+00	5.875547919773874916e+00
1.867189611724733078e+00	-5.895315241554780705e+00	5.895315241554780705e+00
1.871042044030793106e+00	-5.914816200548678182e+00	5.914816200548678182e+00
1.874894476336853133e+00	-5.934047549372394315e+00	5.934047549372395203e+00
1.878746908642913160e+00	-5.953006088588245426e+00	5.953006088588245426e+00
1.882599340948973188e+00	-5.971688666959096281e+00	5.971688666959098946e+00
1.886451773255033437e+00	-5.990092181711172081e+00	5.990092181711171193e+00
1.890304205561093465e+00	-6.008213578803909272e+00	6.008213578803912824e+00
1.894156637867153492e+00	-6.026049853206250084e+00	6.026049853206247420e+00
1.898009070173213519e+00	-6.043598049178636522e+00	6.043598049178636522e+00
1.901861502479273547e+00	-6.060855260560157554e+00	6.060855260560157554e+00
1.905713934785333574e+00	-6.077818631060188714e+00	6.077818631060186938e+00
1.909566367091393602e+00	-6.094485354553890843e+00	6.094485354553893508e+00
1.913418799397453629e+00	-6.110852675381052812e+00	6.110852675381052812e+00
1.917271231703513656e+00	-6.126917888647617438e+00	6.126917888647616550e+00
1.921123664009573684e+00	-6.142678340529387881e+00	6.142678340529386993e+00
1.924976096315633711e+00	-6.158131428577351407e+00	6.158131428577349631e+00
1.928828528621693739e+00	-6.173274602024045876e+00	6.173274602024044988e+00
1.932680960927753766e+00	-6.188105362090524864e+00	6.188105362090526640e+00
1.936533393233813793e+00	-6.202621262293360971e+00	6.202621262293360971e+00
1.940385825539873821e+00	-6.216819908751164192e+00	6.216819908751161528e+00
1.944238257845933848e+00	-6.230698960490257399e+00	6.230698960490260063e+00
1.948090690151993876e+00	-6.244256129748880113e+00	6.244256129748880113e+00
1.951943122458053903e+00	-6.257489182279602602e+00	6.257489182279604378e+00
1.955795554764113930e+00	-6.270395937649446694e+00	6.270395937649445806e+00
1.959647987070173958e+00	-6.282974269537278111e+00	6.282974269537275447e+00
1.963500419376233985e+00	-6.295222106028106168e+00	6.295222106028103504e+00
1.967352851682294013e+00	-6.307137429903834303e+00	6.307137429903834303e+00
1.971205283988354040e+00	-6.318718278930104404e+00	6.318718278930105292e+00
1.975057716294414067e+00	-6.329962746138862784e+00	6.329962746138863672e+00
1.978910148600474095e+00	-6.340868980106256103e+00	6.340868980106258768e+00
1.982762580906534122e+00	-6.351435185225512647e+00	6.351435185225512647e+00
1.986615013212594150e+00	-6.361659621974521173e+00	6.361659621974521173e+00
1.990467445518654177e+00	-6.371540607177688997e+00	6.371540607177687221e+00
1.994319877824714204e+00	-6.381076514261825317e+00	6.381076514261822652e+00
1.998172310130774232e+00	-6.390265773505747759e+00	6.390265773505751312e+00
2.002024742436834259e+00	-6.399106872283288894e+00	6.399106872283290670e+00
2.005877174742894287e+00	-6.407598355299419346e+00	6.407598355299419346e+00
2.009729607048954314e+00	-6.415738824819262831e+00	6.415738824819257502e+00
2.013582039355014341e+00	-6.423526940889700221e+00	6.423526940889702885e+00
2.017434471661074369e+00	-6.430961421553341495e+00	6.430961421553345936e+00
2.021286903967134396e+00	-6.438041043054599122e+00	6.438041043054600010e+00
2.025139336273194424e+00	-6.444764640037685233e+00	6.444764640037684345e+00
2.028991768579254451e+00	-6.451131105736257254e+00	6.451131105736258142e+00
2.032844200885314478e+00	-6.457139392154594759e+00	6.457139392154594759e+00
2.036696633191374506e+00	-6.462788510240005557e+00	6.462788510240003781e+00
2.040549065497434533e+00	-6.468077530046392631e+00	6.468077530046389967e+00
2.044401497803494561e+00	-6.473005580888715471e+00	6.473005580888716359e+00
2.048253930109554588e+00	-6.477571851488253429e+00	6.477571851488252541e+00
2.052106362415614615e+00	-6.481775590108486362e+00	6.481775590108489027e+00
2.055958794721674643e+00	-6.485616104681476202e+00	6.485616104681474425e+00
2.059811227027734670e+00	-6.489092762924590474e+00	6.489092762924587809e+00
2.063663659333794698e+00	-6.492204992447461187e+00	6.492204992447458523e+00
2.067516091639854725e+00	-6.494952280849132009e+00	6.494952280849130233e+00
2.071368523945914752e+00	-6.497334175805176137e+00	6.497334175805176137e+00
2.075220956251974780e+00	-6.499350285144799955e+00	6.499350285144799955e+00
2.079073388558034807e+00	-6.501000276917831222e+00	6.501000276917832998e+00
2.082925820864094835e+00	-6.502283879451479010e+00	6.502283879451481674e+00
2.086778253170154862e+00	-6.503200881396897337e+00	6.503200881396893784e+00
2.090630685476214889e+00	-6.503751131765380222e+00	6.503751131765382887e+00
2.094483117782274917e+00	-6.503934539954332017e+00	6.503934539954332017e+00
2.098335550088334944e+00	-6.503751075762780332e+00	6.503751075762778555e+00
2.102187982394394972e+00	-6.503200769396578096e+00	6.503200769396575431e+00
2.106040414700454999e+00	-6.502283711463220151e+00	6.502283711463224591e+00
2.109892847006515026e+00	-6.501000052956290354e+00	6.501000052956293906e+00
2.113745279312575054e+00	-6.499350005229540095e+00	6.499350005229539207e+00
2.117597711618635081e+00	-6.497333839960648838e+00	6.497333839960647062e+00
2.121450143924695109e+00	-6.494951889104703113e+00	6.494951889104700449e+00
2.125302576230755136e+00	-6.492204544837408164e+00	6.492204544837411717e+00
2.129155008536815163e+00	-6.489092259488116632e+00	6.489092259488113967e+00
2.133007440842875191e+00	-6.485615545462721343e+00	6.485615545462719567e+00
2.136859873148935218e+00	-6.481774975156533003e+00	6.481774975156533891e+00
2.140712305454995246e+00	-6.477571180857149002e+00	6.477571180857149002e+00
2.144564737761055273e+00	-6.473004854637487426e+00	6.473004854637487426e+00
2.148417170067115300e+00	-6.468076748239060869e+00	6.468076748239059093e+00
2.152269602373175328e+00	-6.462787672945600193e+00	6.462787672945602857e+00
2.156122034679235355e+00	-6.457138499447177438e+00	6.457138499447179214e+00
2.159974466985295383e+00	-6.451130157694942469e+00	6.451130157694942469e+00
2.163826899291355410e+00	-6.444763636746660751e+00	6.444763636746665192e+00
2.167679331597415437e+00	-6.438039984603165955e+00	6.438039984603163290e+00
2.171531763903475465e+00	-6.430960308035901463e+00	6.430960308035897910e+00
2.175384196209535492e+00	-6.423525772405823453e+00	6.423525772405820788e+00
2.179236628515595520e+00	-6.415737601473692209e+00	6.415737601473692209e+00
2.183089060821655547e+00	-6.407597077202114022e+00	6.407597077202113134e+00
2.186941493127715574e+00	-6.399105539549454491e+00	6.399105539549451827e+00
2.190793925433775602e+00	-6.390264386255851470e+00	6.390264386255848805e+00
2.194646357739835629e+00	-6.381075072621649191e+00	6.381075072621647415e+00
2.198498790045895657e+00	-6.371539111278366363e+00	6.371539111278362810e+00
2.202351222351955684e+00	-6.361658071952563276e+00	6.361658071952565052e+00
2.206203654658015711e+00	-6.351433581222864611e+00	6.351433581222863722e+00
2.210056086964075739e+00	-6.340867322270322681e+00	6.340867322270324458e+00
2.213908519270135766e+00	-6.329961034622563432e+00	6.329961034622561655e+00
2.217760951576195794e+00	-6.318716513891903475e+00	6.318716513891907027e+00
2.221613383882255821e+00	-6.307135611507806772e+00	6.307135611507804995e+00
2.225465816188315848e+00	-6.295220234443971385e+00	6.295220234443974938e+00
2.229318248494375876e+00	-6.282972344940460196e+00	6.282972344940456644e+00
2.233170680800435903e+00	-6.270393960221117169e+00	6.270393960221119833e+00
2.237023113106495931e+00	-6.257487152206748782e+00	6.257487152206745229e+00
2.240875545412555958e+00	-6.244254047224334414e+00	6.244254047224336190e+00
2.244727977718615985e+00	-6.230696825712788822e+00	6.230696825712787934e+00
2.248580410024676013e+00	-6.216817721925518292e+00	6.216817721925514739e+00
2.252432842330736040e+00	-6.202619023630319361e+00	6.202619023630319361e+00
2.256285274636796068e+00	-6.188103071806987820e+00	6.188103071806988709e+00
2.260137706942856095e+00	-6.173272260343079409e+00	6.173272260343074080e+00
2.263990139248916122e+00	-6.158129035728263645e+00	6.158129035728263645e+00
2.267842571554976150e+00	-6.142675896747807229e+00	6.142675896747805453e+00
2.271695003861036177e+00	-6.126915394175544982e+00	6.126915394175544982e+00
2.275547436167096205e+00	-6.110850130466956465e+00	6.110850130466959129e+00
2.279399868473156232e+00	-6.094482759452781728e+00	6.094482759452776399e+00
2.283252300779216259e+00	-6.077815986033684226e+00	6.077815986033686890e+00
2.287104733085276287e+00	-6.060852565876592379e+00	6.060852565876590603e+00
2.290957165391336314e+00	-6.043595305113115046e+00	6.043595305113111493e+00
2.294809597697396342e+00	-6.026047060040760073e+00	6.026047060040757408e+00
2.298662030003456369e+00	-6.008210736827392928e+00	6.008210736827395593e+00
2.302514462309516396e+00	-5.990089291219633516e+00	5.990089291219633516e+00
2.306366894615576424e+00	-5.971685728255689440e+00	5.971685728255687664e+00
2.310219326921636451e+00	-5.953003101983373568e+00	5.953003101983372680e+00
2.314071759227696479e+00	-5.934044515183806823e+00	5.934044515183809487e+00
2.317924191533756506e+00	-5.914813119101585137e+00	5.914813119101586913e+00
2.321776623839816533e+00	-5.895312113181955915e+00	5.895312113181956803e+00
2.325629056145876561e+00	-5.875544744815753617e+00	5.875544744815754505e+00
2.329481488451936588e+00	-5.855514309092806791e+00	5.855514309092806791e+00
2.333333920757996616e+00	-5.835224148564444491e+00	5.835224148564441826e+00
2.337186353064056643e+00	-5.814677653015909442e+00	5.814677653015905001e+00
2.341038785370116670e+00	-5.793878259249344964e+00	5.793878259249344076e+00
2.344891217676176698e+00	-5.772829450878186108e+00	5.772829450878184332e+00
2.348743649982236725e+00	-5.751534758133657554e+00	5.751534758133654890e+00
2.352596082288296753e+00	-5.729997757684177628e+00	5.729997757684177628e+00
2.356448514594356780e+00	-5.708222072468521091e+00	5.708222072468521979e+00
2.360300946900416807e+00	-5.686211371543427262e+00	5.686211371543425486e+00
2.364153379206476835e+00	-5.663969369946644683e+00	5.663969369946645571e+00
2.368005811512536862e+00	-5.641499828576112208e+00	5.641499828576110431e+00
2.371858243818596890e+00	-5.618806554086192229e+00	5.618806554086189564e+00
2.375710676124656917e+00	-5.595893398801833563e+00	5.595893398801833563e+00
2.379563108430716944e+00	-5.572764260651505097e+00	5.572764260651505985e+00
2.383415540736776972e+00	-5.549423083119813249e+00	5.549423083119816802e+00
2.387267973042836999e+00	-5.525873855220718056e+00	5.525873855220717168e+00
2.391120405348897027e+00	-5.502120611492223645e+00	5.502120611492223645e+00
2.394972837654957054e+00	-5.478167432013528071e+00	5.478167432013529847e+00
2.398825269961017081e+00	-5.454018442445484283e+00	5.454018442445481618e+00
2.402677702267077109e+00	-5.429677814095393629e+00	5.429677814095394517e+00
2.406530134573137136e+00	-5.405149764007045832e+00	5.405149764007044944e+00
2.410382566879197164e+00	-5.380438555076939799e+00	5.380438555076936247e+00
2.414234999185257191e+00	-5.355548496197686248e+00	5.355548496197685360e+00
2.418087431491317219e+00	-5.330483942429538935e+00	5.330483942429539823e+00
2.421939863797377246e+00	-5.305249295200995086e+00	5.305249295200991533e+00
2.425792296103437273e+00	-5.279849002539486413e+00	5.279849002539486413e+00
2.429644728409497301e+00	-5.254287559333061353e+00	5.254287559333059576e+00
2.433497160715557328e+00	-5.228569507624051482e+00	5.228569507624048818e+00
2.437349593021617356e+00	-5.202699436935658284e+00	5.202699436935659172e+00
2.441202025327677383e+00	-5.176681984632431011e+00	5.176681984632431011e+00
2.445054457633737854e+00	-5.150521836315505197e+00	5.150521836315504309e+00
2.448906889939797438e+00	-5.124223726253569033e+00	5.124223726253569922e+00
2.452759322245857909e+00	-5.097792437850428904e+00	5.097792437850426239e+00
2.456611754551917493e+00	-5.071232804150026752e+00	5.071232804150024087e+00
2.460464186857977964e+00	-5.044549708379785002e+00	5.044549708379786779e+00
2.464316619164037547e+00	-5.017748084533053543e+00	5.017748084533051767e+00
2.468169051470098019e+00	-4.990832917991437689e+00	4.990832917991435913e+00
2.472021483776157602e+00	-4.963809246187757651e+00	4.963809246187758539e+00
2.475873916082218074e+00	-4.936682159310278983e+00	4.936682159310280760e+00
2.479726348388277657e+00	-4.909456801048863284e+00	4.909456801048863284e+00
2.483578780694338128e+00	-4.882138369383578258e+00	4.882138369383580923e+00
2.487431213000397712e+00	-4.854732117416287629e+00	4.854732117416288517e+00
2.491283645306458183e+00	-4.827243354245585927e+00	4.827243354245583262e+00
2.495136077612517767e+00	-4.799677445885436988e+00	4.799677445885435212e+00
2.498988509918578238e+00	-4.772039816227711562e+00	4.772039816227713338e+00
2.502840942224637821e+00	-4.744335948048766127e+00	4.744335948048764351e+00
2.506693374530698293e+00	-4.716571384060036287e+00	4.716571384060035399e+00
2.510545806836757876e+00	-4.688751728002529262e+00	4.688751728002528374e+00
2.514398239142818348e+00	-4.660882645784920619e+00	4.660882645784920619e+00
2.518250671448877931e+00	-4.632969866664836012e+00	4.632969866664834235e+00
2.522103103754938402e+00	-4.605019184472681992e+00	4.605019184472682880e+00
2.525955536060997986e+00	-4.577036458877261182e+00	4.577036458877260294e+00
2.529807968367058457e+00	-4.549027616692145060e+00	4.549027616692147724e+00
2.533660400673118041e+00	-4.520998653221580454e+00	4.520998653221581343e+00
2.537512832979178512e+00	-4.492955633644460711e+00	4.492955633644461599e+00
2.541365265285238539e+00	-4.464904694434646437e+00	4.464904694434647325e+00
2.545217697591298567e+00	-4.436852044815581486e+00	4.436852044815582374e+00
2.549070129897358594e+00	-4.408803968246905569e+00	4.408803968246906457e+00
2.552922562203418622e+00	-4.380766823940414056e+00	4.380766823940411392e+00
2.556774994509478649e+00	-4.352747048402315855e+00	4.352747048402315855e+00
2.560627426815538676e+00	-4.324751156998436485e+00	4.324751156998433821e+00
2.564479859121598704e+00	-4.296785745538514334e+00	4.296785745538515222e+00
2.568332291427658731e+00	-4.268857491875386323e+00	4.268857491875381882e+00
2.572184723733718759e+00	-4.240973157514297931e+00	4.240973157514296155e+00
2.576037156039778786e+00	-4.213139589227157700e+00	4.213139589227159476e+00
2.579889588345838813e+00	-4.185363720665953302e+00	4.185363720665955078e+00
2.583742020651898841e+00	-4.157652573969008891e+00	4.157652573969009779e+00
2.587594452957958868e+00	-4.130013261353163045e+00	4.130013261353160381e+00
2.591446885264018896e+00	-4.102452986684307135e+00	4.102452986684308023e+00
2.595299317570078923e+00	-4.074979047018043588e+00	4.074979047018043588e+00
2.599151749876138950e+00	-4.047598834101505005e+00	4.047598834101505894e+00
2.603004182182198978e+00	-4.020319835826674293e+00	4.020319835826673405e+00
2.606856614488259005e+00	-3.993149637624711978e+00	3.993149637624710202e+00
2.610709046794319033e+00	-3.966095923790031730e+00	3.966095923790030842e+00
2.614561479100379060e+00	-3.939166478721987552e+00	3.939166478721987552e+00
2.618413911406439087e+00	-3.912369188071161741e+00	3.912369188071163073e+00
2.622266343712499115e+00	-3.885712039776358484e+00	3.885712039776358484e+00
2.626118776018559142e+00	-3.859203124977462096e+00	3.859203124977463428e+00
2.629971208324619170e+00	-3.832850638788328990e+00	3.832850638788327213e+00
2.633823640630679197e+00	-3.806662880912997871e+00	3.806662880912994762e+00
2.637676072936739224e+00	-3.780648256087397741e+00	3.780648256087398629e+00
2.641528505242799252e+00	-3.754815274327874430e+00	3.754815274327873098e+00
2.645380937548859279e+00	-3.729172550966718180e+00	3.729172550966715960e+00
2.649233369854919307e+00	-3.703728806454043454e+00	3.703728806454042566e+00
2.653085802160979334e+00	-3.678492865904281928e+00	3.678492865904282372e+00
2.656938234467039361e+00	-3.653473658364708054e+00	3.653473658364708054e+00
2.660790666773099389e+00	-3.628680215782448037e+00	3.628680215782445817e+00
2.664643099079159416e+00	-3.604121671645674319e+00	3.604121671645674763e+00
2.668495531385219444e+00	-3.579807259273844355e+00	3.579807259273847464e+00
2.672347963691279471e+00	-3.555746309731203869e+00	3.555746309731202537e+00
2.676200395997339498e+00	-3.531948249337193868e+00	3.531948249337192536e+00
2.680052828303399526e+00	-3.508422596746980204e+00	3.508422596746981093e+00
2.683905260609459553e+00	-3.485178959574962931e+00	3.485178959574962931e+00
2.687757692915519581e+00	-3.462227030534046346e+00	3.462227030534047234e+00
2.691610125221579608e+00	-3.439576583063489235e+00	3.439576583063490567e+00
2.695462557527639635e+00	-3.417237466418410197e+00	3.417237466418409753e+00
2.699314989833699663e+00	-3.395219600194549603e+00	3.395219600194549603e+00
2.703167422139759690e+00	-3.373532968262693554e+00	3.373532968262693998e+00
2.707019854445819718e+00	-3.352187612088170177e+00	3.352187612088167956e+00
2.710872286751879745e+00	-3.331193623412281202e+00	3.331193623412278093e+00
2.714724719057939772e+00	-3.310561136274229543e+00	3.310561136274227767e+00
2.718577151363999800e+00	-3.290300318354190789e+00	3.290300318354191234e+00
2.722429583670059827e+00	-3.270421361620668765e+00	3.270421361620668321e+00
2.726282015976119855e+00	-3.250934472268171227e+00	3.250934472268169451e+00
2.730134448282179882e+00	-3.231849859934502245e+00	3.231849859934502245e+00
2.733986880588239909e+00	-3.213177726190771022e+00	3.213177726190771910e+00
2.737839312894299937e+00	-3.194928252301334926e+00	3.194928252301332705e+00
2.741691745200359964e+00	-3.177111586255551234e+00	3.177111586255551234e+00
2.745544177506419992e+00	-3.159737829078238303e+00	3.159737829078238303e+00
2.749396609812480019e+00	-3.142817020431250441e+00	3.142817020431249109e+00
2.753249042118540046e+00	-3.126359123524416361e+00	3.126359123524417694e+00
2.757101474424600074e+00	-3.110374009360336256e+00	3.110374009360336700e+00
2.760953906730660101e+00	-3.094871440344161506e+00	3.094871440344161062e+00
2.764806339036720129e+00	-3.079861053296252482e+00	3.079861053296252926e+00
2.768658771342780156e+00	-3.065352341912789491e+00	3.065352341912787715e+00
2.772511203648840183e+00	-3.051354638726544444e+00	3.051354638726541779e+00
2.776363635954900211e+00	-3.037877096627468632e+00	3.037877096627467743e+00
2.780216068260960238e+00	-3.024928670009869425e+00	3.024928670009868537e+00
2.784068500567020266e+00	-3.012518095620295711e+00	3.012518095620296599e+00
2.787920932873080293e+00	-3.000653873187142384e+00	3.000653873187144605e+00
2.791773365179140320e+00	-2.989344245919585141e+00	2.989344245919585585e+00
2.795625797485200348e+00	-2.978597180969708269e+00	2.978597180969708713e+00
2.799478229791260375e+00	-2.968420349957283211e+00	2.968420349957281434e+00
2.803330662097320403e+00	-2.958821109661561088e+00	2.958821109661562865e+00
2.807183094403380430e+00	-2.949806482988626133e+00	2.949806482988626133e+00
2.811035526709440457e+00	-2.941383140326005563e+00	2.941383140326003343e+00
2.814887959015500485e+00	-2.933557381398494535e+00	2.933557381398495867e+00
2.818740391321560512e+00	-2.926335117740204161e+00	2.926335117740202829e+00
2.822592823627620540e+00	-2.919721855897711382e+00	2.919721855897710938e+00
2.826445255933680567e+00	-2.913722681477899812e+00	2.913722681477898924e+00
2.830297688239740594e+00	-2.908342244151335798e+00	2.908342244151336686e+00
2.834150120545800622e+00	-2.903584743718122141e+00	2.903584743718121253e+00
2.838002552851860649e+00	-2.899453917337822872e+00	2.899453917337821096e+00
2.841854985157920677e+00	-2.895953028018507069e+00	2.895953028018507069e+00
2.845707417463980704e+00	-2.893084854452098842e+00	2.893084854452098842e+00
2.849559849770040731e+00	-2.890851682274232726e+00	2.890851682274230949e+00
2.853412282076100759e+00	-2.889255296816749752e+00	2.889255296816749308e+00
2.857264714382160786e+00	-2.888296977409963606e+00	2.888296977409963162e+00
2.861117146688220814e+00	-2.887977493279960672e+00	2.887977493279960228e+00
2.863341349517159351e+00	-2.878998523380863261e+00	2.878998523380863261e+00
2.865565552346097888e+00	-2.869960383060293996e+00	2.869960383060293552e+00
2.867789755175036426e+00	-2.860863464008869261e+00	2.860863464008866153e+00
2.870013958003974963e+00	-2.851708162615989472e+00	2.851708162615987696e+00
2.872238160832913945e+00	-2.842494879890708148e+00	2.842494879890707260e+00
2.874462363661852482e+00	-2.833224021383118796e+00	2.833224021383116131e+00
2.876686566490791019e+00	-2.823895997106266265e+00	2.823895997106267153e+00
2.878910769319729557e+00	-2.814511221458692702e+00	2.814511221458692702e+00
2.881134972148668094e+00	-2.805070113147578592e+00	2.805070113147577260e+00
2.883359174977606632e+00	-2.795573095112616091e+00	2.795573095112614759e+00
2.885583377806545169e+00	-2.786020594450587140e+00	2.786020594450586252e+00
2.887807580635483706e+00	-2.776413042340748483e+00	2.776413042340746706e+00
2.890031783464422688e+00	-2.766750873971036029e+00	2.766750873971034697e+00
2.892255986293361225e+00	-2.757034528465172052e+00	2.757034528465172052e+00
2.894480189122299763e+00	-2.747264448810717408e+00	2.747264448810716964e+00
2.896704391951238300e+00	-2.737441081788102970e+00	2.737441081788101194e+00
2.898928594780176837e+00	-2.727564877900745977e+00	2.727564877900746865e+00
2.901152797609115375e+00	-2.717636291306259722e+00	2.717636291306260610e+00
2.903377000438053912e+00	-2.707655779748856961e+00	2.707655779748855629e+00
2.905601203266992449e+00	-2.697623804492962130e+00	2.697623804492963018e+00
2.907825406095930987e+00	-2.687540830258176250e+00	2.687540830258173585e+00
2.910049608924869968e+00	-2.677407325155555018e+00	2.677407325155554130e+00
2.912273811753808506e+00	-2.667223760625364815e+00	2.667223760625364815e+00
2.914498014582747043e+00	-2.656990611376327749e+00	2.656990611376328637e+00
2.916722217411685580e+00	-2.646708355326455653e+00	2.646708355326455209e+00
2.918946420240624118e+00	-2.636377473545524541e+00	2.636377473545523209e+00
2.921170623069562655e+00	-2.625998450199294787e+00	2.625998450199296563e+00
2.923394825898501193e+00	-2.615571772495547620e+00	2.615571772495546288e+00
2.925619028727439730e+00	-2.605097930631983250e+00	2.605097930631981917e+00
2.927843231556378267e+00	-2.594577417746132042e+00	2.594577417746131598e+00
2.930067434385317249e+00	-2.584010729867306289e+00	2.584010729867306289e+00
2.932291637214255786e+00	-2.573398365870717797e+00	2.573398365870717797e+00
2.934515840043194324e+00	-2.562740827433829249e+00	2.562740827433828361e+00
2.936740042872132861e+00	-2.552038618995055241e+00	2.552038618995054797e+00
2.938964245701071398e+00	-2.541292247714902253e+00	2.541292247714901364e+00
2.941188448530009936e+00	-2.530502223439649701e+00	2.530502223439648812e+00
2.943412651358948473e+00	-2.519669058667669770e+00	2.519669058667669326e+00
2.945636854187887010e+00	-2.508793268518512587e+00	2.508793268518513031e+00
2.947861057016825548e+00	-2.497875370704854436e+00	2.497875370704852660e+00
2.950085259845764529e+00	-2.486915885507417823e+00	2.486915885507416935e+00
2.952309462674703067e+00	-2.475915335753008595e+00	2.475915335753008151e+00
2.954533665503641604e+00	-2.464874246795768276e+00	2.464874246795768720e+00
2.956757868332580141e+00	-2.453793146501783262e+00	2.453793146501781930e+00
2.958982071161518679e+00	-2.442672565237159699e+00	2.442672565237158366e+00
2.961206273990457216e+00	-2.431513035859758087e+00	2.431513035859758975e+00
2.963430476819395754e+00	-2.420315093714647148e+00	2.420315093714648036e+00
2.965654679648334291e+00	-2.409079276633489197e+00	2.409079276633490085e+00
2.967878882477273272e+00	-2.397806124937970296e+00	2.397806124937969408e+00
2.970103085306211810e+00	-2.386496181447451459e+00	2.386496181447450571e+00
2.972327288135150347e+00	-2.375149991491001256e+00	2.375149991491001700e+00
2.974551490964088885e+00	-2.363768102923946568e+00	2.363768102923944348e+00
2.976775693793027422e+00	-2.352351066149161785e+00	2.352351066149160452e+00
2.978999896621965959e+00	-2.340899434143249191e+00	2.340899434143250080e+00
2.981224099450904497e+00	-2.329413762487782424e+00	2.329413762487782424e+00
2.983448302279843034e+00	-2.317894609405842132e+00	2.317894609405842132e+00
2.985672505108781571e+00	-2.306342535804007721e+00	2.306342535804008165e+00
2.987896707937720553e+00	-2.294758105320035657e+00	2.294758105320034325e+00
2.990120910766659090e+00	-2.283141884376424180e+00	2.283141884376424624e+00
2.992345113595597628e+00	-2.271494442240094891e+00	2.271494442240094003e+00
2.994569316424536165e+00	-2.259816351088411945e+00	2.259816351088410613e+00
2.996793519253474702e+00	-2.248108186081786641e+00	2.248108186081786197e+00
2.999017722082413240e+00	-2.236370525443106327e+00	2.236370525443105883e+00
3.001241924911351777e+00	-2.224603950544264297e+00	2.224603950544263409e+00
3.003466127740290315e+00	-2.212809046000010493e+00	2.212809046000009605e+00
3.005690330569229296e+00	-2.200986399769460089e+00	2.200986399769460533e+00
3.007914533398167833e+00	-2.189136603265513070e+00	2.189136603265512182e+00
3.010138736227106371e+00	-2.177260251472455277e+00	2.177260251472453056e+00
3.012362939056044908e+00	-2.165357943072127256e+00	2.165357943072126368e+00
3.014587141884983446e+00	-2.153430280578906952e+00	2.153430280578906952e+00
3.016811344713921983e+00	-2.141477870483872614e+00	2.141477870483871726e+00
3.019035547542860520e+00	-2.129501323408497626e+00	2.129501323408498070e+00
3.021259750371799058e+00	-2.117501254268217892e+00	2.117501254268218780e+00
3.023483953200737595e+00	-2.105478282446263449e+00	2.105478282446263893e+00
3.025708156029676132e+00	-2.093433031978136682e+00	2.093433031978134906e+00
3.027932358858615114e+00	-2.081366131747132808e+00	2.081366131747131032e+00
3.030156561687553651e+00	-2.069278215691341849e+00	2.069278215691341849e+00
3.032380764516492189e+00	-2.057169923022541536e+00	2.057169923022541091e+00
3.034604967345430726e+00	-2.045041898457469198e+00	2.045041898457467866e+00
3.036829170174369263e+00	-2.032894792461903855e+00	2.032894792461902966e+00
3.039053373003307801e+00	-2.020729261508090513e+00	2.020729261508089181e+00
3.041277575832246338e+00	-2.008545968345988975e+00	2.008545968345988531e+00
3.043501778661184876e+00	-1.996345582288879594e+00	1.996345582288878928e+00
3.045725981490123857e+00	-1.984128779513890883e+00	1.984128779513890883e+00
3.047950184319062394e+00	-1.971896243378016500e+00	1.971896243378015834e+00
3.050174387148000932e+00	-1.959648664750206715e+00	1.959648664750207381e+00
3.052398589976939469e+00	-1.947386742360174727e+00	1.947386742360173839e+00
3.054622792805878007e+00	-1.935111183164540671e+00	1.935111183164541337e+00
3.056846995634816544e+00	-1.922822702731004751e+00	1.922822702731004307e+00
3.059071198463755081e+00	-1.910522025641224975e+00	1.910522025641223864e+00
3.061295401292693619e+00	-1.898209885913144879e+00	1.898209885913145323e+00
3.063519604121632156e+00	-1.885887027443501784e+00	1.885887027443500896e+00
3.065743806950571138e+00	-1.873554204471310047e+00	1.873554204471308937e+00
3.067968009779509675e+00	-1.861212182063145315e+00	1.861212182063144205e+00
3.070192212608448212e+00	-1.848861736621030927e+00	1.848861736621030705e+00
3.072416415437386750e+00	-1.836503656413853713e+00	1.836503656413852159e+00
3.074640618266325287e+00	-1.824138742133171176e+00	1.824138742133170954e+00
3.076864821095263824e+00	-1.811767807474399472e+00	1.811767807474398362e+00
3.079089023924202362e+00	-1.799391679744319683e+00	1.799391679744319239e+00
3.081313226753140899e+00	-1.787011200495938423e+00	1.787011200495937757e+00
3.083537429582079881e+00	-1.774627226191750395e+00	1.774627226191750395e+00
3.085761632411018418e+00	-1.762240628896497352e+00	1.762240628896497352e+00
3.087985835239956955e+00	-1.749852297000532131e+00	1.749852297000531243e+00
3.090210038068895493e+00	-1.737463135974976813e+00	1.737463135974975481e+00
3.092434240897834030e+00	-1.725074069159867163e+00	1.725074069159867829e+00
3.094658443726772568e+00	-1.712686038586529680e+00	1.712686038586529236e+00
3.096882646555711105e+00	-1.700300005835475581e+00	1.700300005835474693e+00
3.099106849384649642e+00	-1.687916952931133974e+00	1.687916952931133974e+00
3.101331052213588180e+00	-1.675537883274812456e+00	1.675537883274812456e+00
3.103555255042527161e+00	-1.663163822617238496e+00	1.663163822617238274e+00
3.105779457871465699e+00	-1.650795820072165299e+00	1.650795820072163966e+00
3.108003660700404236e+00	-1.638434949172510091e+00	1.638434949172509869e+00
3.110227863529342773e+00	-1.626082308970523416e+00	1.626082308970523416e+00
3.112452066358281311e+00	-1.613739025183549280e+00	1.613739025183549503e+00
3.114676269187219848e+00	-1.601406251386952473e+00	1.601406251386951807e+00
3.116900472016158385e+00	-1.589085170255806645e+00	1.589085170255806201e+00
3.119124674845096923e+00	-1.576776994856995184e+00	1.576776994856995184e+00
3.121348877674035904e+00	-1.564482969993334471e+00	1.564482969993334249e+00
3.123573080502974442e+00	-1.552204373601423493e+00	1.552204373601422382e+00
3.125797283331912979e+00	-1.539942518204854949e+00	1.539942518204854727e+00
3.128021486160851516e+00	-1.527698752424489159e+00	1.527698752424488937e+00
3.130245688989790054e+00	-1.515474462547404366e+00	1.515474462547404810e+00
3.132469891818728591e+00	-1.503271074156230735e+00	1.503271074156229847e+00
3.134694094647667129e+00	-1.491090053820407713e+00	1.491090053820407269e+00
3.136918297476605666e+00	-1.478932910851004978e+00	1.478932910851005422e+00
3.139142500305544203e+00	-1.466801199120560062e+00	1.466801199120560062e+00
3.141366703134482741e+00	-1.454696518949414097e+00	1.454696518949413431e+00
3.143590905963421722e+00	-1.442620519059852890e+00	1.442620519059852890e+00
3.145815108792360260e+00	-1.430574898599322964e+00	1.430574898599322298e+00
3.148039311621298797e+00	-1.418561409233755066e+00	1.418561409233754622e+00
3.150263514450237334e+00	-1.406581857311986372e+00	1.406581857311986150e+00
3.152487717279175872e+00	-1.394638106101936170e+00	1.394638106101935726e+00
3.154711920108114409e+00	-1.382732078099075057e+00	1.382732078099075501e+00
3.156936122937052946e+00	-1.370865757407390140e+00	1.370865757407390140e+00
3.159160325765991928e+00	-1.359041192192751435e+00	1.359041192192750325e+00
3.161384528594930465e+00	-1.347260497208248031e+00	1.347260497208248253e+00
3.163608731423869003e+00	-1.335525856390612276e+00	1.335525856390611610e+00
3.165832934252807540e+00	-1.323839525526417260e+00	1.323839525526416594e+00
3.168057137081746077e+00	-1.312203834986186202e+00	1.312203834986185536e+00
3.170281339910684615e+00	-1.300621192523947256e+00	1.300621192523947256e+00
3.172505542739623152e+00	-1.289094086139112250e+00	1.289094086139112028e+00
3.174729745568561690e+00	-1.277625086996774462e+00	1.277625086996774240e+00
3.176953948397500227e+00	-1.266216852401703896e+00	1.266216852401704118e+00
3.179178151226438764e+00	-1.254872128820356592e+00	1.254872128820355481e+00
3.181402354055377746e+00	-1.243593754944172458e+00	1.243593754944172236e+00
3.183626556884316283e+00	-1.232384664786292383e+00	1.232384664786290607e+00
3.185850759713254821e+00	-1.221247890802537261e+00	1.221247890802537928e+00
3.188074962542193358e+00	-1.210186567026116711e+00	1.210186567026116933e+00
3.190299165371131895e+00	-1.199203932203951384e+00	1.199203932203950940e+00
3.192523368200070433e+00	-1.188303332920888078e+00	1.188303332920886746e+00
3.194747571029008970e+00	-1.177488226696244311e+00	1.177488226696243423e+00
3.196971773857947507e+00	-1.166762185035126409e+00	1.166762185035126631e+00
3.199195976686886489e+00	-1.156128896414900131e+00	1.156128896414899909e+00
3.201420179515825026e+00	-1.145592169184903142e+00	1.145592169184903142e+00
3.203644382344763564e+00	-1.135155934355056351e+00	1.135155934355055019e+00
3.205868585173702101e+00	-1.124824248246495850e+00	1.124824248246496072e+00
3.208092788002640638e+00	-1.114601294974617129e+00	1.114601294974617129e+00
3.210316990831579176e+00	-1.104491388732094626e+00	1.104491388732094181e+00
3.212541193660517713e+00	-1.094498975836495580e+00	1.094498975836495136e+00
3.214765396489456251e+00	-1.084628636504083365e+00	1.084628636504083810e+00
3.216989599318394788e+00	-1.074885086308274174e+00	1.074885086308274840e+00
3.219213802147333325e+00	-1.065273177278119654e+00	1.065273177278118766e+00
3.221438004976272307e+00	-1.055797898589068362e+00	1.055797898589068362e+00
3.223662207805210844e+00	-1.046464376795212869e+00	1.046464376795212647e+00
3.225886410634149382e+00	-1.037277875549325490e+00	1.037277875549325268e+00
3.228110613463087919e+00	-1.028243794754290619e+00	1.028243794754290397e+00
3.230334816292026456e+00	-1.019367669087108963e+00	1.019367669087108519e+00
3.232559019120964994e+00	-1.010655165834603020e+00	1.010655165834602354e+00
3.234783221949903531e+00	-1.002112081978412395e+00	1.002112081978411950e+00
3.237007424778842513e+00	-9.937443404658914403e-01	9.937443404658908852e-01
3.239231627607781050e+00	-9.855579856032878894e-01	9.855579856032873343e-01
3.241455830436719587e+00	-9.775591775081934331e-01	9.775591775081934331e-01
3.243680033265658125e+00	-9.697541855598640348e-01	9.697541855598644789e-01
3.245904236094596662e+00	-9.621493807887594452e-01	9.621493807887592231e-01
3.248128438923535199e+00	-9.547512271506489734e-01	9.547512271506494175e-01
3.250352641752473737e+00	-9.475662716360843119e-01	9.475662716360845339e-01
3.252576844581412274e+00	-9.406011331729731140e-01	9.406011331729725589e-01
3.254801047410350812e+00	-9.338624902886275558e-01	9.338624902886275558e-01
3.257025250239289349e+00	-9.273570675079979564e-01	9.273570675079969572e-01
3.259249453068228330e+00	-9.210916204769038496e-01	9.210916204769041826e-01
3.261473655897166868e+00	-9.150729198130540532e-01	9.150729198130536091e-01
3.263697858726105405e+00	-9.093077337032811069e-01	9.093077337032814400e-01
3.265922061555043943e+00	-9.038028092828865878e-01	9.038028092828855886e-01
3.268146264383982480e+00	-8.985648528517791167e-01	8.985648528517782285e-01
3.270370467212921017e+00	-8.936005090024639053e-01	8.936005090024639053e-01
3.272594670041859555e+00	-8.889163387560463647e-01	8.889163387560460317e-01
3.274818872870798092e+00	-8.845187968244389021e-01	8.845187968244392351e-01
3.277043075699737074e+00	-8.804142081390221586e-01	8.804142081390227137e-01
3.279267278528675611e+00	-8.766087438079048777e-01	8.766087438079047667e-01
3.281491481357614148e+00	-8.731083966849357836e-01	8.731083966849354505e-01
3.283715684186552686e+00	-8.699189567531868672e-01	8.699189567531859790e-01
3.285939887015491223e+00	-8.670459865431443536e-01	8.670459865431443536e-01
3.288164089844429760e+00	-8.644947968205998201e-01	8.644947968206001532e-01
3.290388292673368298e+00	-8.622704227906938801e-01	8.622704227906944352e-01
3.292612495502306835e+00	-8.603776010720840528e-01	8.603776010720838308e-01
3.294836698331245373e+00	-8.588207476983216182e-01	8.588207476983220623e-01
3.297060901160184354e+00	-8.576039374018203931e-01	8.576039374018199490e-01
3.299285103989122891e+00	-8.567308844289658332e-01	8.567308844289650560e-01
3.301509306818061429e+00	-8.562049251229263414e-01	8.562049251229253422e-01
3.303733509646999966e+00	-8.560290024934276154e-01	8.560290024934278375e-01
3.308181915304877041e+00	-8.567369529874266920e-01	8.567369529874269141e-01
3.312630320962754116e+00	-8.588700118703949116e-01	8.588700118703948005e-01
3.317078726620631191e+00	-8.624365279262081740e-01	8.624365279262079520e-01
3.321527132278508709e+00	-8.674379076382842113e-01	8.674379076382847664e-01
3.325975537936385784e+00	-8.738687284910866548e-01	8.738687284910866548e-01
3.330423943594262859e+00	-8.817170141875712019e-01	8.817170141875716460e-01
3.334872349252139934e+00	-8.909646547699473507e-01	8.909646547699473507e-01
3.339320754910017008e+00	-9.015879476352348654e-01	9.015879476352354205e-01
3.343769160567894083e+00	-9.135582307198769625e-01	9.135582307198769625e-01
3.348217566225771158e+00	-9.268425769207486731e-01	9.268425769207484510e-01
3.352665971883648233e+00	-9.414045190351861825e-01	9.414045190351861825e-01
3.357114377541525752e+00	-9.572047767887889025e-01	9.572047767887887915e-01
3.361562783199402826e+00	-9.742019613537874489e-01	9.742019613537874489e-01
3.366011188857279901e+00	-9.923532375487856827e-01	9.923532375487864599e-01
3.370459594515156976e+00	-1.011614929079449832e+00	1.011614929079449388e+00
3.374908000173034051e+00	-1.031943057242336037e+00	1.031943057242336037e+00
3.379356405830911125e+00	-1.053293808107799601e+00	1.053293808107800267e+00
3.383804811488788200e+00	-1.075623927092967724e+00	1.075623927092967724e+00
3.388253217146665719e+00	-1.098891042925213224e+00	1.098891042925213224e+00
3.392701622804542794e+00	-1.123053925271650932e+00	1.123053925271650488e+00
3.397150028462419868e+00	-1.148072681832676079e+00	1.148072681832675856e+00
3.401598434120296943e+00	-1.173908901571729668e+00	1.173908901571729668e+00
3.406046839778174018e+00	-1.200525751102545335e+00	1.200525751102544669e+00
3.410495245436051093e+00	-1.227888031204356079e+00	1.227888031204356301e+00
3.414943651093928167e+00	-1.255962200100114501e+00	1.255962200100114723e+00
3.419392056751805242e+00	-1.284716369611705211e+00	1.284716369611704989e+00
3.423840462409682761e+00	-1.314120279679620307e+00	1.314120279679619863e+00
3.428288868067559836e+00	-1.344145256064157357e+00	1.344145256064158245e+00
3.432737273725436911e+00	-1.374764155375479691e+00	1.374764155375480135e+00
3.437185679383313985e+00	-1.405951300941365334e+00	1.405951300941365334e+00
3.441634085041191060e+00	-1.437682412433071155e+00	1.437682412433072043e+00
3.446082490699068135e+00	-1.469934531641658548e+00	1.469934531641658992e+00
3.450530896356945210e+00	-1.502685946333254918e+00	1.502685946333255806e+00
3.454979302014822728e+00	-1.535916113711546016e+00	1.535916113711545128e+00
3.459427707672699803e+00	-1.569605584675811460e+00	1.569605584675811016e+00
3.463876113330576878e+00	-1.603735929778049130e+00	1.603735929778049796e+00
3.468324518988453953e+00	-1.638289667547136563e+00	1.638289667547137451e+00
3.472772924646331028e+00	-1.673250195655598738e+00	1.673250195655598516e+00
3.477221330304208102e+00	-1.708601725249116132e+00	1.708601725249115688e+00
3.481669735962085177e+00	-1.744329218635116252e+00	1.744329218635116252e+00
3.486118141619962252e+00	-1.780418330429266671e+00	1.780418330429266671e+00
3.490566547277839771e+00	-1.816855352183225802e+00	1.816855352183224692e+00
3.495014952935716845e+00	-1.853627160459399015e+00	1.853627160459399015e+00
3.499463358593593920e+00	-1.890721168275647734e+00	1.890721168275648623e+00
3.503911764251470995e+00	-1.928125279811746307e+00	1.928125279811746529e+00
3.508360169909348070e+00	-1.965827848247821308e+00	1.965827848247820642e+00
3.512808575567225144e+00	-2.003817636590816242e+00	2.003817636590816242e+00
3.517256981225102663e+00	-2.042083781336656578e+00	2.042083781336656578e+00
3.521705386882979738e+00	-2.080615758812062399e+00	2.080615758812062399e+00
3.526153792540856813e+00	-2.119403354039457010e+00	2.119403354039457010e+00
3.530602198198733888e+00	-2.158436631970758413e+00	2.158436631970758413e+00
3.535050603856610962e+00	-2.197705910939739660e+00	2.197705910939739660e+00
3.539499009514488037e+00	-2.237201738188229871e+00	2.237201738188229871e+00
3.543947415172365112e+00	-2.276914867327560987e+00	2.276914867327560099e+00
3.548395820830242187e+00	-2.316836237603649096e+00	2.316836237603649984e+00
3.552844226488119705e+00	-2.356956954841201490e+00	2.356956954841201934e+00
3.557292632145996780e+00	-2.397268273949821005e+00	2.397268273949821449e+00
3.561741037803873855e+00	-2.437761582882027156e+00	2.437761582882027600e+00
3.566189443461750930e+00	-2.478428387940260436e+00	2.478428387940260880e+00
3.570637849119628005e+00	-2.519260300336801262e+00	2.519260300336800817e+00
3.575086254777505079e+00	-2.560249023917061439e+00	2.560249023917061439e+00
3.579534660435382154e+00	-2.601386343963014713e+00	2.601386343963014713e+00
3.583983066093259673e+00	-2.642664116999343449e+00	2.642664116999343005e+00
3.588431471751136748e+00	-2.684074261530496663e+00	2.684074261530494887e+00
3.592879877409013822e+00	-2.725608749642073558e+00	2.725608749642074002e+00
3.597328283066890897e+00	-2.767259599404730874e+00	2.767259599404729542e+00
3.601776688724767972e+00	-2.809018868023419380e+00	2.809018868023418491e+00
3.606225094382645047e+00	-2.850878645678957213e+00	2.850878645678958989e+00
3.610673500040522121e+00	-2.892831050012771854e+00	2.892831050012774075e+00
3.615121905698399196e+00	-2.934868221209396832e+00	2.934868221209398609e+00
3.619570311356276715e+00	-2.976982317634519148e+00	2.976982317634519148e+00
3.624018717014153790e+00	-3.019165511989551742e+00	3.019165511989549966e+00
3.628467122672030865e+00	-3.061409987946535072e+00	3.061409987946536404e+00
3.632915528329907939e+00	-3.103707937229773783e+00	3.103707937229774672e+00
3.637363933987785014e+00	-3.146051557113092478e+00	3.146051557113093811e+00
3.641812339645662089e+00	-3.188433048303787487e+00	3.188433048303786599e+00
3.646260745303539164e+00	-3.230844613186452552e+00	3.230844613186452552e+00
3.650709150961416682e+00	-3.273278454401695736e+00	3.273278454401694848e+00
3.655157556619293757e+00	-3.315726773736610067e+00	3.315726773736608290e+00
3.659605962277170832e+00	-3.358181771305342345e+00	3.358181771305341901e+00
3.664054367935047907e+00	-3.400635644999728147e+00	3.400635644999725482e+00
3.668502773592924981e+00	-3.443080590191220924e+00	3.443080590191220480e+00
3.672951179250802056e+00	-3.485508799666650503e+00	3.485508799666651392e+00
3.677399584908679131e+00	-3.527912463781540886e+00	3.527912463781538221e+00
3.681847990566556206e+00	-3.570283770815689373e+00	3.570283770815690261e+00
3.686296396224433725e+00	-3.612614907516831675e+00	3.612614907516829899e+00
3.690744801882310799e+00	-3.654898059819028600e+00	3.654898059819028600e+00
3.695193207540187874e+00	-3.697125413723286513e+00	3.697125413723286513e+00
3.699641613198064949e+00	-3.739289156328722274e+00	3.739289156328723163e+00
3.704090018855942024e+00	-3.781381477003275204e+00	3.781381477003278313e+00
3.708538424513819098e+00	-3.823394568683684103e+00	3.823394568683684103e+00
3.712986830171696173e+00	-3.865320629294966004e+00	3.865320629294965560e+00
3.717435235829573692e+00	-3.907151863280343917e+00	3.907151863280342141e+00
3.721883641487450767e+00	-3.948880483232974026e+00	3.948880483232975802e+00
3.726332047145327842e+00	-3.990498711621405903e+00	3.990498711621409011e+00
3.730780452803204916e+00	-4.031998782601085907e+00	4.031998782601087683e+00
3.735228858461081991e+00	-4.073372943904754351e+00	4.073372943904756127e+00
3.739677264118959066e+00	-4.114613458804811330e+00	4.114613458804810442e+00
3.744125669776836141e+00	-4.155712608141283404e+00	4.155712608141282516e+00
3.748574075434713215e+00	-4.196662692409212525e+00	4.196662692409211637e+00
3.753022481092590734e+00	-4.237456033899713148e+00	4.237456033899714036e+00
3.757470886750467809e+00	-4.278084978889139300e+00	4.278084978889138412e+00
3.761919292408344884e+00	-4.318541899871199519e+00	4.318541899871197742e+00
3.766367698066221958e+00	-4.358819197827024539e+00	4.358819197827025427e+00
3.770816103724099033e+00	-4.398909304528458186e+00	4.398909304528458186e+00
3.775264509381976108e+00	-4.438804684870104822e+00	4.438804684870104822e+00
3.779712915039853183e+00	-4.478497839225826560e+00	4.478497839225825672e+00
3.784161320697730702e+00	-4.517981305825659710e+00	4.517981305825659710e+00
3.788609726355607776e+00	-4.557247663149168737e+00	4.557247663149168737e+00
3.793058132013484851e+00	-4.596289532331640615e+00	4.596289532331644168e+00
3.797506537671361926e+00	-4.635099579579474494e+00	4.635099579579476270e+00
3.801954943329239001e+00	-4.673670518591430678e+00	4.673670518591432455e+00
3.806403348987116075e+00	-4.711995112982493517e+00	4.711995112982493517e+00
3.810851754644993150e+00	-4.750066178707214704e+00	4.750066178707213815e+00
3.815300160302870225e+00	-4.787876586479628216e+00	4.787876586479629104e+00
3.819748565960747744e+00	-4.825419264186832535e+00	4.825419264186835200e+00
3.824196971618624818e+00	-4.862687199293564078e+00	4.862687199293564966e+00
3.828645377276501893e+00	-4.899673441235139038e+00	4.899673441235138149e+00
3.833093782934378968e+00	-4.936371103796254545e+00	4.936371103796254545e+00
3.837542188592256043e+00	-4.972773367473269701e+00	4.972773367473267037e+00
3.841990594250133118e+00	-5.008873481817659901e+00	5.008873481817659901e+00
3.846438999908010636e+00	-5.044664767758431090e+00	5.044664767758431090e+00
3.850887405565887711e+00	-5.080140619901412968e+00	5.080140619901412968e+00
3.855335811223764786e+00	-5.115294508803339468e+00	5.115294508803339468e+00
3.859784216881641861e+00	-5.150119983218856667e+00	5.150119983218857556e+00
3.864232622539518935e+00	-5.184610672318521907e+00	5.184610672318523683e+00
3.868681028197396010e+00	-5.218760287876025750e+00	5.218760287876027526e+00
3.873129433855273085e+00	-5.252562626422940362e+00	5.252562626422943914e+00
3.877577839513150160e+00	-5.286011571369341411e+00	5.286011571369340523e+00
3.882026245171027234e+00	-5.319101095088694997e+00	5.319101095088694997e+00
3.886474650828904753e+00	-5.351825260965565434e+00	5.351825260965564546e+00
3.890923056486781828e+00	-5.384178225404632201e+00	5.384178225404631313e+00
3.895371462144658903e+00	-5.416154239799694459e+00	5.416154239799691794e+00
3.899819867802535978e+00	-5.447747652461310430e+00	5.447747652461311318e+00
3.904268273460413052e+00	-5.478952910501803331e+00	5.478952910501800666e+00
3.908716679118290127e+00	-5.509764561676457895e+00	5.509764561676457006e+00
3.913165084776167646e+00	-5.540177256179754650e+00	5.540177256179751097e+00
3.917613490434044721e+00	-5.570185748395551251e+00	5.570185748395550362e+00
3.922061896091921795e+00	-5.599784898600150385e+00	5.599784898600149496e+00
3.926510301749798870e+00	-5.628969674617319896e+00	5.628969674617321672e+00
3.930958707407675945e+00	-5.657735153424288121e+00	5.657735153424288121e+00
3.935407113065553020e+00	-5.686076522707864456e+00	5.686076522707861791e+00
3.939855518723430094e+00	-5.713989082369833383e+00	5.713989082369832495e+00
3.944303924381307169e+00	-5.741468245980887453e+00	5.741468245980887453e+00
3.948752330039184244e+00	-5.768509542182282956e+00	5.768509542182284733e+00
3.953200735697061763e+00	-5.795108616034623239e+00	5.795108616034626792e+00
3.957649141354938838e+00	-5.821261230313099055e+00	5.821261230313100832e+00
3.962097547012815912e+00	-5.846963266748568699e+00	5.846963266748569588e+00
3.966545952670692987e+00	-5.872210727213984960e+00	5.872210727213984072e+00
3.970994358328570062e+00	-5.896999734855636888e+00	5.896999734855636888e+00
3.975442763986447137e+00	-5.921326535168770278e+00	5.921326535168773830e+00
3.979891169644324656e+00	-5.945187497017175637e+00	5.945187497017178302e+00
3.984339575302201730e+00	-5.968579113596381269e+00	5.968579113596380381e+00
3.988787980960078805e+00	-5.991498003340105072e+00	5.991498003340105072e+00
3.993236386617955880e+00	-6.013940910769759007e+00	6.013940910769759896e+00
3.997684792275832955e+00	-6.035904707286709581e+00	6.035904707286706916e+00
4.002133197933710029e+00	-6.057386391907111367e+00	6.057386391907113143e+00
4.006581603591587104e+00	-6.078383091939209670e+00	6.078383091939207006e+00
4.011030009249464179e+00	-6.098892063602952440e+00	6.098892063602952440e+00
4.015478414907341254e+00	-6.118910692591893685e+00	6.118910692591891909e+00
4.019926820565218328e+00	-6.138436494577351965e+00	6.138436494577352853e+00
4.024375226223095403e+00	-6.157467115654818635e+00	6.157467115654823075e+00
4.028823631880973366e+00	-6.176000332732738407e+00	6.176000332732735743e+00
4.033272037538850441e+00	-6.194034053863666678e+00	6.194034053863665790e+00
4.037720443196727516e+00	-6.211566318518098484e+00	6.211566318518094043e+00
4.042168848854604590e+00	-6.228595297800963770e+00	6.228595297800964659e+00
4.046617254512481665e+00	-6.245119294611175320e+00	6.245119294611174432e+00
4.051065660170358740e+00	-6.261136743744413202e+00	6.261136743744409650e+00
4.055514065828235815e+00	-6.276646211939434394e+00	6.276646211939436171e+00
4.059962471486112889e+00	-6.291646397868331242e+00	6.291646397868334795e+00
4.064410877143989964e+00	-6.306136132071020306e+00	6.306136132071019418e+00
4.068859282801867039e+00	-6.320114376834443881e+00	6.320114376834445657e+00
4.073307688459744114e+00	-6.333580226016951364e+00	6.333580226016953141e+00
4.077756094117621188e+00	-6.346532904818299237e+00	6.346532904818300125e+00
4.082204499775498263e+00	-6.358971769495854076e+00	6.358971769495856741e+00
4.086652905433375338e+00	-6.370896307027582139e+00	6.370896307027583916e+00
4.091101311091252413e+00	-6.382306134722352198e+00	6.382306134722351310e+00
4.095549716749129487e+00	-6.393200999778317239e+00	6.393200999778313687e+00
4.099998122407006562e+00	-6.403580778789941697e+00	6.403580778789943473e+00
4.104446528064884525e+00	-6.413445477204508194e+00	6.413445477204508194e+00
4.108894933722761600e+00	-6.422795228728735317e+00	6.422795228728734429e+00
4.113343339380638675e+00	-6.431630294686402571e+00	6.431630294686404348e+00
4.117791745038515749e+00	-6.439951063327760572e+00	6.439951063327757019e+00
4.122240150696392824e+00	-6.447758049091565802e+00	6.447758049091563137e+00
4.126688556354269899e+00	-6.455051891820694721e+00	6.455051891820695609e+00
4.131136962012146974e+00	-6.461833355932217415e+00	6.461833355932214751e+00
4.135585367670024048e+00	-6.468103329542868707e+00	6.468103329542867819e+00
4.140033773327901123e+00	-6.473862823551018941e+00	6.473862823551017165e+00
4.144482178985778198e+00	-6.479112970676008665e+00	6.479112970676007777e+00
4.148930584643655273e+00	-6.483855024456058658e+00	6.483855024456062210e+00
4.153378990301532347e+00	-6.488090358205734098e+00	6.488090358205734098e+00
4.157827395959410310e+00	-6.491820463934129037e+00	6.491820463934126373e+00
4.162275801617287385e+00	-6.495046951224908938e+00	6.495046951224912490e+00
4.166724207275164460e+00	-6.497771546079396110e+00	6.497771546079399663e+00
4.171172612933041535e+00	-6.499996089723866888e+00	6.499996089723866000e+00
4.175621018590918609e+00	-6.501722537382317313e+00	6.501722537382318201e+00
4.180069424248795684e+00	-6.502952957015983415e+00	6.502952957015986080e+00
4.184517829906672759e+00	-6.503689528030823119e+00	6.503689528030827560e+00
4.188966235564549834e+00	-6.503934539954332017e+00	6.503934539954332017e+00
