# Supplementary material for: Light-wave-controlled Haldane model in monolayer hexagonal boron nitride
Source: Nature. 2024 Apr 15;628(8009):752–7. doi: 10.1038/s41586-024-07244-z (PMC11041748; doi:10.1038/s41586-024-07244-z)
Supplement: Supplementary file 1 — This zipped file contains source data files for Supplementary Figs. 1–4 and Extended Data Figs 2–5, 7, 8, 11 and 10. [file 41586_2024_7244_MOESM1_ESM.zip › Data source/Fig 1/1f.csv]

Momentum	Energy_VB	Energy_CB
0.000000000000000000e+00	-6.493582860650566779e+00	6.493582860650567667e+00
4.448405657877134607e-03	-6.493340592219221996e+00	6.493340592219222884e+00
8.896811315754269214e-03	-6.492613817507481677e+00	6.492613817507481677e+00
1.334521697363140469e-02	-6.491402694361582348e+00	6.491402694361577908e+00
1.779362263150853843e-02	-6.489707485799407927e+00	6.489707485799407927e+00
2.224202828938567217e-02	-6.487528559922696836e+00	6.487528559922693283e+00
2.669043394726280938e-02	-6.484866389794200714e+00	6.484866389794202490e+00
3.113883960513994312e-02	-6.481721553279945702e+00	6.481721553279947479e+00
3.558724526301707686e-02	-6.478094732856701121e+00	6.478094732856709115e+00
4.003565092089421407e-02	-6.473986715384836721e+00	6.473986715384836721e+00
4.448405657877134434e-02	-6.469398391846711505e+00	6.469398391846713281e+00
4.893246223664848155e-02	-6.464330757050920973e+00	6.464330757050915643e+00
5.338086789452561876e-02	-6.458784909302512034e+00	6.458784909302515587e+00
5.782927355240274903e-02	-6.452762050039559938e+00	6.452762050039564379e+00
6.227767921027988623e-02	-6.446263483436355024e+00	6.446263483436353248e+00
6.672608486815702344e-02	-6.439290615973532361e+00	6.439290615973529697e+00
7.117449052603415371e-02	-6.431844955975582145e+00	6.431844955975583034e+00
7.562289618391128398e-02	-6.423928113116031291e+00	6.423928113116032179e+00
8.007130184178842813e-02	-6.415541797890811360e+00	6.415541797890808695e+00
8.451970749966555840e-02	-6.406687821060184085e+00	6.406687821060184085e+00
8.896811315754268867e-02	-6.397368093059793814e+00	6.397368093059793814e+00
9.341651881541983282e-02	-6.387584623381282967e+00	6.387584623381282967e+00
9.786492447329696309e-02	-6.377339519923066469e+00	6.377339519923068245e+00
1.023133301311740934e-01	-6.366634988311751009e+00	6.366634988311751009e+00
1.067617357890512375e-01	-6.355473331194906983e+00	6.355473331194904318e+00
1.112101414469283678e-01	-6.343856947505723376e+00	6.343856947505721600e+00
1.156585471048054981e-01	-6.331788331700244576e+00	6.331788331700244576e+00
1.201069527626826283e-01	-6.319270072967838381e+00	6.319270072967835716e+00
1.245553584205597725e-01	-6.306304854415646588e+00	6.306304854415646588e+00
1.290037640784369166e-01	-6.292895452227688757e+00	6.292895452227686981e+00
1.334521697363140469e-01	-6.279044734799452243e+00	6.279044734799455796e+00
1.379005753941911772e-01	-6.264755661848728785e+00	6.264755661848730561e+00
1.423489810520683074e-01	-6.250031283503457047e+00	6.250031283503457047e+00
1.467973867099454377e-01	-6.234874739367544549e+00	6.234874739367548102e+00
1.512457923678225680e-01	-6.219289257565413287e+00	6.219289257565419504e+00
1.556941980256996982e-01	-6.203278153766238923e+00	6.203278153766240699e+00
1.601426036835768563e-01	-6.186844830188777955e+00	6.186844830188776179e+00
1.645910093414539865e-01	-6.169992774587754525e+00	6.169992774587756301e+00
1.690394149993311168e-01	-6.152725559222782081e+00	6.152725559222782081e+00
1.734878206572082471e-01	-6.135046839810780028e+00	6.135046839810781805e+00
1.779362263150853773e-01	-6.116960354462982252e+00	6.116960354462982252e+00
1.823846319729625076e-01	-6.098469922607540283e+00	6.098469922607542060e+00
1.868330376308396656e-01	-6.079579443898827762e+00	6.079579443898830426e+00
1.912814432887167959e-01	-6.060292897114536004e+00	6.060292897114534227e+00
1.957298489465939262e-01	-6.040614339041681546e+00	6.040614339041683323e+00
2.001782546044710565e-01	-6.020547903352730934e+00	6.020547903352730934e+00
2.046266602623481867e-01	-6.000097799472944970e+00	6.000097799472947635e+00
2.090750659202253170e-01	-5.979268311440193884e+00	5.979268311440200101e+00
2.135234715781024750e-01	-5.958063796758492181e+00	5.958063796758492181e+00
2.179718772359796053e-01	-5.936488685246409602e+00	5.936488685246409602e+00
2.224202828938567356e-01	-5.914547477881748172e+00	5.914547477881748172e+00
2.268686885517338658e-01	-5.892244745643703929e+00	5.892244745643701265e+00
2.313170942096109961e-01	-5.869585128353825176e+00	5.869585128353825176e+00
2.357654998674881264e-01	-5.846573333517198989e+00	5.846573333517199877e+00
2.402139055253652566e-01	-5.823214135165104999e+00	5.823214135165104999e+00
2.446623111832424147e-01	-5.799512372700607266e+00	5.799512372700604601e+00
2.491107168411195449e-01	-5.775472949748460927e+00	5.775472949748460039e+00
2.535591224989966475e-01	-5.751100833010761804e+00	5.751100833010766245e+00
2.580075281568738332e-01	-5.726401051129784037e+00	5.726401051129783148e+00
2.624559338147509635e-01	-5.701378693559456146e+00	5.701378693559457922e+00
2.669043394726280938e-01	-5.676038909447000513e+00	5.676038909446999625e+00
2.713527451305052240e-01	-5.650386906526200903e+00	5.650386906526198239e+00
2.758011507883823543e-01	-5.624427950023838108e+00	5.624427950023838996e+00
2.802495564462594846e-01	-5.598167361580820511e+00	5.598167361580821400e+00
2.846979621041366149e-01	-5.571610518189604733e+00	5.571610518189608285e+00
2.891463677620137451e-01	-5.544762851149395821e+00	5.544762851149396710e+00
2.935947734198908754e-01	-5.517629845040824321e+00	5.517629845040821657e+00
2.980431790777680057e-01	-5.490217036721617205e+00	5.490217036721618094e+00
3.024915847356451359e-01	-5.462530014344921803e+00	5.462530014344917362e+00
3.069399903935222662e-01	-5.434574416401884989e+00	5.434574416401884100e+00
3.113883960513993965e-01	-5.406355930790181397e+00	5.406355930790180508e+00
3.158368017092765823e-01	-5.377880293910063614e+00	5.377880293910063614e+00
3.202852073671537125e-01	-5.349153289789682297e+00	5.349153289789682297e+00
3.247336130250308428e-01	-5.320180749241291807e+00	5.320180749241292695e+00
3.291820186829079731e-01	-5.290968549050032443e+00	5.290968549050034220e+00
3.336304243407851033e-01	-5.261522611196999932e+00	5.261522611197001709e+00
3.380788299986622336e-01	-5.231848902118249711e+00	5.231848902118251488e+00
3.425272356565393639e-01	-5.201953432001470645e+00	5.201953432001468869e+00
3.469756413144164942e-01	-5.171842254121987281e+00	5.171842254121988169e+00
3.514240469722936244e-01	-5.141521464219811932e+00	5.141521464219811044e+00
3.558724526301707547e-01	-5.110997199919403933e+00	5.110997199919406597e+00
3.603208582880478850e-01	-5.080275640193849362e+00	5.080275640193849362e+00
3.647692639459250152e-01	-5.049363004875117689e+00	5.049363004875119465e+00
3.692176696038021455e-01	-5.018265554212056223e+00	5.018265554212057999e+00
3.736660752616793313e-01	-4.986989588477793944e+00	4.986989588477791280e+00
3.781144809195564616e-01	-4.955541447628151630e+00	4.955541447628150742e+00
3.825628865774335918e-01	-4.923927511012693436e+00	4.923927511012696101e+00
3.870112922353107221e-01	-4.892154197140007099e+00	4.892154197140008876e+00
3.914596978931878524e-01	-4.860227963498723547e+00	4.860227963498721770e+00
3.959081035510649826e-01	-4.828155306435862215e+00	4.828155306435861327e+00
4.003565092089421129e-01	-4.795942761093921369e+00	4.795942761093919593e+00
4.048049148668192432e-01	-4.763596901408164719e+00	4.763596901408165607e+00
4.092533205246963735e-01	-4.731124340165502318e+00	4.731124340165502318e+00
4.137017261825735037e-01	-4.698531729126262491e+00	4.698531729126264267e+00
4.181501318404506340e-01	-4.665825759210107115e+00	4.665825759210104451e+00
4.225985374983277643e-01	-4.633013160747273318e+00	4.633013160747275094e+00
4.270469431562049500e-01	-4.600100703796262458e+00	4.600100703796264234e+00
4.314953488140820803e-01	-4.567095198528901889e+00	4.567095198528902777e+00
4.359437544719592106e-01	-4.534003495683760931e+00	4.534003495683759155e+00
4.403921601298363409e-01	-4.500832487088627154e+00	4.500832487088627154e+00
4.448405657877134711e-01	-4.467589106252726872e+00	4.467589106252725983e+00
4.492889714455906014e-01	-4.434280329029174794e+00	4.434280329029175682e+00
4.537373771034677317e-01	-4.400913174348021428e+00	4.400913174348019652e+00
4.581857827613448619e-01	-4.367494705020032342e+00	4.367494705020034118e+00
4.626341884192219922e-01	-4.334032028611207288e+00	4.334032028611207288e+00
4.670825940770991225e-01	-4.300532298387771846e+00	4.300532298387770069e+00
4.715309997349762527e-01	-4.267002714331230351e+00	4.267002714331230351e+00
4.759794053928533830e-01	-4.233450524222674538e+00	4.233450524222673650e+00
4.804278110507305133e-01	-4.199883024795417086e+00	4.199883024795417974e+00
4.848762167086076991e-01	-4.166307562954609800e+00	4.166307562954611576e+00
4.893246223664848293e-01	-4.132731537062186433e+00	4.132731537062183769e+00
4.937730280243619596e-01	-4.099162398285158382e+00	4.099162398285159270e+00
4.982214336822390899e-01	-4.065607652004838535e+00	4.065607652004836758e+00
5.026698393401162201e-01	-4.032074859284131563e+00	4.032074859284132451e+00
5.071182449979932949e-01	-3.998571638389620819e+00	3.998571638389618599e+00
5.115666506558704807e-01	-3.965105666364604708e+00	3.965105666364603820e+00
5.160150563137476665e-01	-3.931684680648718899e+00	3.931684680648716235e+00
5.204634619716247412e-01	-3.898316480739158152e+00	3.898316480739158152e+00
5.249118676295019270e-01	-3.865008929887886691e+00	3.865008929887887579e+00
5.293602732873790018e-01	-3.831769956828524393e+00	3.831769956828523505e+00
5.338086789452561876e-01	-3.798607557525800260e+00	3.798607557525800260e+00
5.382570846031332623e-01	-3.765529796939734108e+00	3.765529796939734108e+00
5.427054902610104481e-01	-3.732544810795761503e+00	3.732544810795762835e+00
5.471538959188875229e-01	-3.699660807351112357e+00	3.699660807351112357e+00
5.516023015767647086e-01	-3.666886069146791716e+00	3.666886069146789495e+00
5.560507072346417834e-01	-3.634228954733360606e+00	3.634228954733361494e+00
5.604991128925189692e-01	-3.601697900357692106e+00	3.601697900357692994e+00
5.649475185503960439e-01	-3.569301421596563717e+00	3.569301421596563717e+00
5.693959242082732297e-01	-3.537048114921763187e+00	3.537048114921761854e+00
5.738443298661504155e-01	-3.504946659179962953e+00	3.504946659179962953e+00
5.782927355240274903e-01	-3.473005816969250592e+00	3.473005816969248372e+00
5.827411411819046760e-01	-3.441234435892684740e+00	3.441234435892686516e+00
5.871895468397817508e-01	-3.409641449667697888e+00	3.409641449667696556e+00
5.916379524976589366e-01	-3.378235879068511860e+00	3.378235879068510972e+00
5.960863581555360113e-01	-3.347026832677117980e+00	3.347026832677117980e+00
6.005347638134131971e-01	-3.316023507416532734e+00	3.316023507416534066e+00
6.049831694712902719e-01	-3.285235188838365517e+00	3.285235188838364184e+00
6.094315751291674577e-01	-3.254671251134784171e+00	3.254671251134783283e+00
6.138799807870445324e-01	-3.224341156843279599e+00	3.224341156843278267e+00
6.183283864449217182e-01	-3.194254456210608328e+00	3.194254456210609217e+00
6.227767921027987930e-01	-3.164420786180592415e+00	3.164420786180591527e+00
6.272251977606759787e-01	-3.134849868968551334e+00	3.134849868968551334e+00
6.316736034185531645e-01	-3.105551510183440556e+00	3.105551510183441000e+00
6.361220090764302393e-01	-3.076535596457059096e+00	3.076535596457058208e+00
6.405704147343074251e-01	-3.047812092538180195e+00	3.047812092538179307e+00
6.450188203921844998e-01	-3.019391037808000888e+00	3.019391037808001332e+00
6.494672260500616856e-01	-2.991282542172148062e+00	2.991282542172148062e+00
6.539156317079387604e-01	-2.963496781283454506e+00	2.963496781283454506e+00
6.583640373658159461e-01	-2.936043991049064772e+00	2.936043991049065660e+00
6.628124430236930209e-01	-2.908934461375047409e+00	2.908934461375046077e+00
6.672608486815702067e-01	-2.882178529101742104e+00	2.882178529101741216e+00
6.717092543394472814e-01	-2.855786570083575171e+00	2.855786570083574727e+00
6.761576599973244672e-01	-2.829768990368015658e+00	2.829768990368015658e+00
6.806060656552015420e-01	-2.804136216430039408e+00	2.804136216430038075e+00
6.850544713130787278e-01	-2.778898684420595178e+00	2.778898684420594289e+00
6.895028769709559135e-01	-2.754066828390571597e+00	2.754066828390571597e+00
6.939512826288329883e-01	-2.729651067455453273e+00	2.729651067455453273e+00
6.983996882867101741e-01	-2.705661791870447086e+00	2.705661791870448862e+00
7.028480939445872488e-01	-2.682109347991260773e+00	2.682109347991261217e+00
7.072964996024644346e-01	-2.659004022102175124e+00	2.659004022102175568e+00
7.117449052603415094e-01	-2.636356023100363544e+00	2.636356023100363988e+00
7.161933109182186952e-01	-2.614175464033868135e+00	2.614175464033866803e+00
7.206417165760957699e-01	-2.592472342500007798e+00	2.592472342500008242e+00
7.250901222339729557e-01	-2.571256519921471639e+00	2.571256519921472528e+00
7.295385278918500305e-01	-2.550537699728713470e+00	2.550537699728715246e+00
7.339869335497272163e-01	-2.530325404489716767e+00	2.530325404489717656e+00
7.384353392076042910e-01	-2.510628952041362272e+00	2.510628952041363604e+00
7.428837448654814768e-01	-2.491457430690660946e+00	2.491457430690663166e+00
7.473321505233586626e-01	-2.472819673568755761e+00	2.472819673568755761e+00
7.517805561812357373e-01	-2.454724232235657500e+00	2.454724232235658832e+00
7.562289618391129231e-01	-2.437179349649075011e+00	2.437179349649075455e+00
7.606773674969899979e-01	-2.420192932626051618e+00	2.420192932626052507e+00
7.651257731548671837e-01	-2.403772523941403172e+00	2.403772523941404504e+00
7.695741788127442584e-01	-2.387925274221502026e+00	2.387925274221501581e+00
7.740225844706214442e-01	-2.372657913805966245e+00	2.372657913805968022e+00
7.784709901284985190e-01	-2.357976724762520071e+00	2.357976724762519183e+00
7.829193957863757047e-01	-2.343887513251595944e+00	2.343887513251594612e+00
7.873678014442527795e-01	-2.330395582446845193e+00	2.330395582446845637e+00
7.918162071021299653e-01	-2.317505706225075013e+00	2.317505706225074125e+00
7.962646127600070400e-01	-2.305222103844247084e+00	2.305222103844247084e+00
8.007130184178842258e-01	-2.293548415830452214e+00	2.293548415830452214e+00
8.051614240757614116e-01	-2.282487681294238513e+00	2.282487681294238957e+00
8.096098297336384864e-01	-2.272042316893006397e+00	2.272042316893004177e+00
8.140582353915156721e-01	-2.262214097649256850e+00	2.262214097649256406e+00
8.185066410493927469e-01	-2.253004139824309693e+00	2.253004139824309693e+00
8.229550467072699327e-01	-2.244412886033609666e+00	2.244412886033608778e+00
8.274034523651470074e-01	-2.236440092773122945e+00	2.236440092773124722e+00
8.318518580230241932e-01	-2.229084820506621600e+00	2.229084820506622489e+00
8.363002636809012680e-01	-2.222345426441244332e+00	2.222345426441246996e+00
8.407486693387784538e-01	-2.216219560093855012e+00	2.216219560093855012e+00
8.451970749966555285e-01	-2.210704161723838990e+00	2.210704161723839878e+00
8.496454806545327143e-01	-2.205795463679485202e+00	2.205795463679485646e+00
8.540938863124099001e-01	-2.201488994675569799e+00	2.201488994675570687e+00
8.585422919702869748e-01	-2.197779586989685452e+00	2.197779586989684564e+00
8.629906976281641606e-01	-2.194661386534785041e+00	2.194661386534784153e+00
8.674391032860412354e-01	-2.192127865736004377e+00	2.192127865736005266e+00
8.718875089439184212e-01	-2.190171839111423324e+00	2.190171839111423768e+00
8.763359146017954959e-01	-2.188785481429820656e+00	2.188785481429819768e+00
8.807843202596726817e-01	-2.187960348293914503e+00	2.187960348293913615e+00
8.852327259175497565e-01	-2.187687398975556086e+00	2.187687398975558306e+00
8.874569287464882938e-01	-2.187755010363632291e+00	2.187755010363631847e+00
8.896811315754269422e-01	-2.187957019795662816e+00	2.187957019795663260e+00
8.919053344043654796e-01	-2.188292140851964884e+00	2.188292140851964884e+00
8.941295372333041280e-01	-2.188759054832241091e+00	2.188759054832242867e+00
8.963537400622426654e-01	-2.189356411676923297e+00	2.189356411676924630e+00
8.985779428911813138e-01	-2.190082830908559597e+00	2.190082830908559597e+00
9.008021457201198512e-01	-2.190936902591374302e+00	2.190936902591374302e+00
9.030263485490584996e-01	-2.191917188307163311e+00	2.191917188307162423e+00
9.052505513779970370e-01	-2.193022222145617928e+00	2.193022222145618372e+00
9.074747542069356854e-01	-2.194250511707255491e+00	2.194250511707255491e+00
9.096989570358742228e-01	-2.195600539117069872e+00	2.195600539117069872e+00
9.119231598648127601e-01	-2.197070762047090842e+00	2.197070762047089509e+00
9.141473626937514085e-01	-2.198659614746014235e+00	2.198659614746014235e+00
9.163715655226899459e-01	-2.200365509074156734e+00	2.200365509074157622e+00
9.185957683516285943e-01	-2.202186835541917631e+00	2.202186835541916299e+00
9.208199711805671317e-01	-2.204121964350098661e+00	2.204121964350099550e+00
9.230441740095057801e-01	-2.206169246430369046e+00	2.206169246430369046e+00
9.252683768384443175e-01	-2.208327014484237516e+00	2.208327014484237516e+00
9.274925796673829659e-01	-2.210593584019006297e+00	2.210593584019005853e+00
9.297167824963215033e-01	-2.212967254379104798e+00	2.212967254379103021e+00
9.319409853252601517e-01	-2.215446309771415212e+00	2.215446309771415212e+00
9.341651881541986890e-01	-2.218029020283107666e+00	2.218029020283108999e+00
9.363893909831373374e-01	-2.220713642890708162e+00	2.220713642890709494e+00
9.386135938120758748e-01	-2.223498422459043056e+00	2.223498422459043500e+00
9.408377966410144122e-01	-2.226381592728894798e+00	2.226381592728894798e+00
9.430619994699530606e-01	-2.229361377292212065e+00	2.229361377292210289e+00
9.452862022988915980e-01	-2.232435990553746752e+00	2.232435990553747640e+00
9.475104051278302464e-01	-2.235603638678171912e+00	2.235603638678171468e+00
9.497346079567687838e-01	-2.238862520521657906e+00	2.238862520521658350e+00
9.519588107857074322e-01	-2.242210828547092749e+00	2.242210828547093193e+00
9.541830136146459695e-01	-2.245646749722097102e+00	2.245646749722096214e+00
9.564072164435846179e-01	-2.249168466399112720e+00	2.249168466399112276e+00
9.586314192725231553e-01	-2.252774157176877345e+00	2.252774157176877790e+00
9.608556221014616927e-01	-2.256461997742702508e+00	2.256461997742700731e+00
9.630798249304003411e-01	-2.260230161694954720e+00	2.260230161694956497e+00
9.653040277593389895e-01	-2.264076821345367030e+00	2.264076821345368806e+00
9.675282305882775269e-01	-2.268000148500633806e+00	2.268000148500635138e+00
9.697524334172160643e-01	-2.271998315223049847e+00	2.271998315223049403e+00
9.719766362461547127e-01	-2.276069494569826102e+00	2.276069494569826990e+00
9.742008390750932501e-01	-2.280211861310878163e+00	2.280211861310879051e+00
9.764250419040318985e-01	-2.284423592624890809e+00	2.284423592624890809e+00
9.786492447329704358e-01	-2.288702868773527133e+00	2.288702868773526244e+00
9.808734475619090842e-01	-2.293047873753710331e+00	2.293047873753708998e+00
9.830976503908476216e-01	-2.297456795927937279e+00	2.297456795927934614e+00
9.853218532197862700e-01	-2.301927828632648332e+00	2.301927828632646555e+00
9.875460560487248074e-01	-2.306459170764694200e+00	2.306459170764695088e+00
9.897702588776633448e-01	-2.311049027346017137e+00	2.311049027346015805e+00
9.919944617066019932e-01	-2.315695610066673016e+00	2.315695610066672572e+00
9.942186645355405306e-01	-2.320397137806370136e+00	2.320397137806370580e+00
9.964428673644791790e-01	-2.325151837134732613e+00	2.325151837134733501e+00
9.986670701934177163e-01	-2.329957942790528147e+00	2.329957942790526815e+00
1.000891273022356254e+00	-2.334813698140123073e+00	2.334813698140123073e+00
1.003115475851295013e+00	-2.339717355615485772e+00	2.339717355615485772e+00
1.005339678680233551e+00	-2.344667177132002678e+00	2.344667177132004010e+00
1.007563881509172088e+00	-2.349661434486525646e+00	2.349661434486524758e+00
1.009788084338110625e+00	-2.354698409735938469e+00	2.354698409735938469e+00
1.012012287167049163e+00	-2.359776395556685724e+00	2.359776395556687056e+00
1.014236489995987922e+00	-2.364893695585622346e+00	2.364893695585625011e+00
1.016460692824926459e+00	-2.370048624742609356e+00	2.370048624742610244e+00
1.018684895653864997e+00	-2.375239509535286064e+00	2.375239509535286508e+00
1.020909098482803756e+00	-2.380464688346443758e+00	2.380464688346443314e+00
1.023133301311742294e+00	-2.385722511704457371e+00	2.385722511704456483e+00
1.025357504140680831e+00	-2.391011342537217033e+00	2.391011342537215700e+00
1.027581706969619368e+00	-2.396329556410025319e+00	2.396329556410024875e+00
1.029805909798557906e+00	-2.401675541747912757e+00	2.401675541747912312e+00
1.032030112627496665e+00	-2.407047700042862726e+00	2.407047700042860505e+00
1.034254315456435203e+00	-2.412444446046369873e+00	2.412444446046369428e+00
1.036478518285373740e+00	-2.417864207947857391e+00	2.417864207947858723e+00
1.038702721114312277e+00	-2.423305427539364842e+00	2.423305427539364842e+00
1.040926923943251037e+00	-2.428766560367022542e+00	2.428766560367021654e+00
1.043151126772189574e+00	-2.434246075869728188e+00	2.434246075869727743e+00
1.045375329601128112e+00	-2.439742457505547080e+00	2.439742457505547080e+00
1.047599532430066649e+00	-2.445254202866226301e+00	2.445254202866228521e+00
1.049823735259005186e+00	-2.450779823780329547e+00	2.450779823780328659e+00
1.052047938087943946e+00	-2.456317846405395855e+00	2.456317846405394079e+00
1.054272140916882483e+00	-2.461866811309603609e+00	2.461866811309603609e+00
1.056496343745821020e+00	-2.467425273543341291e+00	2.467425273543343067e+00
1.058720546574759558e+00	-2.472991802701126840e+00	2.472991802701127284e+00
1.060944749403698317e+00	-2.478564982974267750e+00	2.478564982974269082e+00
1.063168952232636855e+00	-2.484143413194724204e+00	2.484143413194726424e+00
1.065393155061575392e+00	-2.489725706870521638e+00	2.489725706870520305e+00
1.067617357890513929e+00	-2.495310492213124398e+00	2.495310492213123954e+00
1.069841560719452467e+00	-2.500896412157176396e+00	2.500896412157175508e+00
1.072065763548391226e+00	-2.506482124372941378e+00	2.506482124372941378e+00
1.074289966377329764e+00	-2.512066301271840274e+00	2.512066301271841606e+00
1.076514169206268301e+00	-2.517647630005413806e+00	2.517647630005415582e+00
1.078738372035206838e+00	-2.523224812458090494e+00	2.523224812458089605e+00
1.080962574864145598e+00	-2.528796565234041172e+00	2.528796565234041172e+00
1.083186777693084135e+00	-2.534361619638506369e+00	2.534361619638507701e+00
1.085410980522022673e+00	-2.539918721653863898e+00	2.539918721653864786e+00
1.087635183350961210e+00	-2.545466631910765720e+00	2.545466631910767941e+00
1.089859386179899747e+00	-2.551004125654615429e+00	2.551004125654615429e+00
1.092083589008838507e+00	-2.556529992707720744e+00	2.556529992707720744e+00
1.094307791837777044e+00	-2.562043037427330194e+00	2.562043037427330638e+00
1.096531994666715581e+00	-2.567542078659879046e+00	2.567542078659877713e+00
1.098756197495654341e+00	-2.573025949691648329e+00	2.573025949691646108e+00
1.100980400324592878e+00	-2.578493498196145151e+00	2.578493498196144262e+00
1.103204603153531416e+00	-2.583943586178380603e+00	2.583943586178381935e+00
1.105428805982469953e+00	-2.589375089916305495e+00	2.589375089916305495e+00
1.107653008811408490e+00	-2.594786899899623300e+00	2.594786899899622412e+00
1.109877211640347250e+00	-2.600177920766193918e+00	2.600177920766193029e+00
1.112101414469285787e+00	-2.605547071236200551e+00	2.605547071236202772e+00
1.114325617298224325e+00	-2.610893284044327523e+00	2.610893284044327967e+00
1.116549820127162862e+00	-2.616215505870060021e+00	2.616215505870059577e+00
1.118774022956101621e+00	-2.621512697266384695e+00	2.621512697266384695e+00
1.120998225785040159e+00	-2.626783832586935041e+00	2.626783832586935929e+00
1.123222428613978696e+00	-2.632027899911876467e+00	2.632027899911874247e+00
1.125446631442917234e+00	-2.637243900972565225e+00	2.637243900972563448e+00
1.127670834271855771e+00	-2.642430851075229015e+00	2.642430851075229459e+00
1.129895037100794530e+00	-2.647587779023734100e+00	2.647587779023734544e+00
1.132119239929733068e+00	-2.652713727041613900e+00	2.652713727041616565e+00
1.134343442758671605e+00	-2.657807750693491400e+00	2.657807750693491400e+00
1.136567645587610142e+00	-2.662868918805965990e+00	2.662868918805968210e+00
1.138791848416548902e+00	-2.667896313388157470e+00	2.667896313388156138e+00
1.141016051245487439e+00	-2.672889029551939188e+00	2.672889029551940965e+00
1.143240254074425977e+00	-2.677846175432020637e+00	2.677846175432019304e+00
1.145464456903364514e+00	-2.682766872105927902e+00	2.682766872105928790e+00
1.147688659732303051e+00	-2.687650253514044074e+00	2.687650253514043630e+00
1.149912862561241811e+00	-2.692495466379706492e+00	2.692495466379706492e+00
1.152137065390180348e+00	-2.697301670129518048e+00	2.697301670129518492e+00
1.154361268219118886e+00	-2.702068036813916052e+00	2.702068036813916052e+00
1.156585471048057645e+00	-2.706793751028074624e+00	2.706793751028075512e+00
1.158809673876996182e+00	-2.711478009833217850e+00	2.711478009833217406e+00
1.161033876705934720e+00	-2.716120022678393031e+00	2.716120022678395252e+00
1.163258079534873257e+00	-2.720719011322787040e+00	2.720719011322787928e+00
1.165482282363811795e+00	-2.725274209758619559e+00	2.725274209758618671e+00
1.167706485192750332e+00	-2.729784864134666922e+00	2.729784864134667810e+00
1.169930688021689091e+00	-2.734250232680504489e+00	2.734250232680504489e+00
1.172154890850627629e+00	-2.738669585631448022e+00	2.738669585631448467e+00
1.174379093679566166e+00	-2.743042205154289981e+00	2.743042205154289537e+00
1.176603296508504926e+00	-2.747367385273852936e+00	2.747367385273851603e+00
1.178827499337443463e+00	-2.751644431800385426e+00	2.751644431800384094e+00
1.181051702166382000e+00	-2.755872662257858874e+00	2.755872662257856209e+00
1.183275904995320538e+00	-2.760051405813157999e+00	2.760051405813158887e+00
1.185500107824259075e+00	-2.764180003206251346e+00	2.764180003206251346e+00
1.187724310653197612e+00	-2.768257806681305944e+00	2.768257806681305500e+00
1.189948513482136372e+00	-2.772284179918792724e+00	2.772284179918791391e+00
1.192172716311074909e+00	-2.776258497968649763e+00	2.776258497968648875e+00
1.194396919140013447e+00	-2.780180147184431405e+00	2.780180147184431849e+00
1.196621121968952206e+00	-2.784048525158555609e+00	2.784048525158555165e+00
1.198845324797890743e+00	-2.787863040658587810e+00	2.787863040658588698e+00
1.201069527626829281e+00	-2.791623113564624337e+00	2.791623113564625669e+00
1.203293730455767818e+00	-2.795328174807781618e+00	2.795328174807782062e+00
1.205517933284706356e+00	-2.798977666309772072e+00	2.798977666309771628e+00
1.207742136113645115e+00	-2.802571040923607093e+00	2.802571040923607093e+00
1.209966338942583652e+00	-2.806107762375430248e+00	2.806107762375429804e+00
1.212190541771522190e+00	-2.809587305207468688e+00	2.809587305207468688e+00
1.214414744600460727e+00	-2.813009154722132088e+00	2.813009154722129423e+00
1.216638947429399487e+00	-2.816372806927240902e+00	2.816372806927240457e+00
1.218863150258338024e+00	-2.819677768482419022e+00	2.819677768482417690e+00
1.221087353087276561e+00	-2.822923556646601551e+00	2.822923556646601106e+00
1.223311555916215099e+00	-2.826109699226722061e+00	2.826109699226723393e+00
1.225535758745153636e+00	-2.829235734527523416e+00	2.829235734527524304e+00
1.227759961574092396e+00	-2.832301211302534760e+00	2.832301211302535648e+00
1.229984164403030933e+00	-2.835305688706172056e+00	2.835305688706173832e+00
1.232208367231969470e+00	-2.838248736247017678e+00	2.838248736247015458e+00
1.234432570060908230e+00	-2.841129933742196911e+00	2.841129933742196467e+00
1.236656772889846767e+00	-2.843948871272942824e+00	2.843948871272942380e+00
1.238880975718785304e+00	-2.846705149141254498e+00	2.846705149141253610e+00
1.241105178547723842e+00	-2.849398377827711215e+00	2.849398377827712547e+00
1.243329381376662379e+00	-2.852028177950418186e+00	2.852028177950419074e+00
1.245553584205600917e+00	-2.854594180225046962e+00	2.854594180225047406e+00
1.247777787034539676e+00	-2.857096025426021146e+00	2.857096025426022035e+00
1.250001989863478213e+00	-2.859533364348807893e+00	2.859533364348810558e+00
1.252226192692416751e+00	-2.861905857773308970e+00	2.861905857773307638e+00
1.254450395521355510e+00	-2.864213176428355379e+00	2.864213176428355823e+00
1.256674598350294048e+00	-2.866455000957297994e+00	2.866455000957297994e+00
1.258898801179232585e+00	-2.868631021884695098e+00	2.868631021884695542e+00
1.261123004008171122e+00	-2.870740939584060403e+00	2.870740939584061291e+00
1.263347206837109660e+00	-2.872784464246714187e+00	2.872784464246714631e+00
1.265571409666048197e+00	-2.874761315851680710e+00	2.874761315851678933e+00
1.267795612494986957e+00	-2.876671224136659877e+00	2.876671224136661209e+00
1.270019815323925494e+00	-2.878513928570062941e+00	2.878513928570063385e+00
1.272244018152864031e+00	-2.880289178324074495e+00	2.880289178324073607e+00
1.274468220981802791e+00	-2.881996732248783832e+00	2.881996732248783832e+00
1.276692423810741328e+00	-2.883636358847335490e+00	2.883636358847335046e+00
1.278916626639679865e+00	-2.885207836252124736e+00	2.885207836252125180e+00
1.281140829468618403e+00	-2.886710952202001135e+00	2.886710952202001579e+00
1.283365032297556940e+00	-2.888145504020511734e+00	2.888145504020510845e+00
1.285589235126495700e+00	-2.889511298595133670e+00	2.889511298595134559e+00
1.287813437955434237e+00	-2.890808152357532190e+00	2.890808152357532190e+00
1.290037640784372774e+00	-2.892035891264818304e+00	2.892035891264818748e+00
1.292261843613311312e+00	-2.893194350781786106e+00	2.893194350781785662e+00
1.294486046442250071e+00	-2.894283375864155072e+00	2.894283375864156405e+00
1.296710249271188609e+00	-2.895302820942810218e+00	2.895302820942811106e+00
1.298934452100127146e+00	-2.896252549908986396e+00	2.896252549908985063e+00
1.301158654929065683e+00	-2.897132436100462893e+00	2.897132436100462893e+00
1.303382857758004221e+00	-2.897942362288723483e+00	2.897942362288723039e+00
1.305607060586942980e+00	-2.898682220667066378e+00	2.898682220667064158e+00
1.307831263415881518e+00	-2.899351912839697842e+00	2.899351912839697398e+00
1.310055466244820055e+00	-2.899951349811788148e+00	2.899951349811789036e+00
1.312279669073758814e+00	-2.900480451980464114e+00	2.900480451980464558e+00
1.314503871902697352e+00	-2.900939149126779970e+00	2.900939149126781746e+00
1.316728074731635889e+00	-2.901327380408626588e+00	2.901327380408626588e+00
1.318952277560574426e+00	-2.901645094354587950e+00	2.901645094354587950e+00
1.321176480389512964e+00	-2.901892248858763068e+00	2.901892248858765289e+00
1.323400683218451501e+00	-2.902068811176517826e+00	2.902068811176517382e+00
1.325624886047390261e+00	-2.902174757921178294e+00	2.902174757921178738e+00
1.327849088876328798e+00	-2.902210075061686823e+00	2.902210075061688155e+00
1.331701521182388825e+00	-2.902527945991857816e+00	2.902527945991855152e+00
1.335553953488448853e+00	-2.903481235924493919e+00	2.903481235924493475e+00
1.339406385794508880e+00	-2.905069181261224376e+00	2.905069181261224376e+00
1.343258818100568908e+00	-2.907290512069264476e+00	2.907290512069267141e+00
1.347111250406628935e+00	-2.910143456121114802e+00	2.910143456121113026e+00
1.350963682712688962e+00	-2.913625744505059068e+00	2.913625744505058179e+00
1.354816115018748990e+00	-2.917734618762289678e+00	2.917734618762289234e+00
1.358668547324809017e+00	-2.922466839494858082e+00	2.922466839494855861e+00
1.362520979630869045e+00	-2.927818696377901819e+00	2.927818696377903596e+00
1.366373411936929072e+00	-2.933786019499793785e+00	2.933786019499794673e+00
1.370225844242989099e+00	-2.940364191944942807e+00	2.940364191944941030e+00
1.374078276549049127e+00	-2.947548163526413134e+00	2.947548163526412690e+00
1.377930708855109154e+00	-2.955332465568987654e+00	2.955332465568987654e+00
1.381783141161169182e+00	-2.963711226638048313e+00	2.963711226638046980e+00
1.385635573467229209e+00	-2.972678189105808499e+00	2.972678189105808944e+00
1.389488005773289236e+00	-2.982226726443683251e+00	2.982226726443684139e+00
1.393340438079349264e+00	-2.992349861128222877e+00	2.992349861128221100e+00
1.397192870385409291e+00	-3.003040283047864634e+00	3.003040283047866410e+00
1.401045302691469319e+00	-3.014290368298769618e+00	3.014290368298770950e+00
1.404897734997529346e+00	-3.026092198259993538e+00	3.026092198259994426e+00
1.408750167303589373e+00	-3.038437578841467257e+00	3.038437578841465481e+00
1.412602599609649401e+00	-3.051318059802046623e+00	3.051318059802045290e+00
1.416455031915709428e+00	-3.064724954039831140e+00	3.064724954039831584e+00
1.420307464221769456e+00	-3.078649356762218403e+00	3.078649356762218403e+00
1.424159896527829483e+00	-3.093082164449289184e+00	3.093082164449287408e+00
1.428012328833889510e+00	-3.108014093530456545e+00	3.108014093530455657e+00
1.431864761139949538e+00	-3.123435698701167329e+00	3.123435698701166441e+00
1.435717193446009565e+00	-3.139337390813328188e+00	3.139337390813328632e+00
1.439569625752069593e+00	-3.155709454280377191e+00	3.155709454280375414e+00
1.443422058058129842e+00	-3.172542063944923996e+00	3.172542063944925328e+00
1.447274490364189869e+00	-3.189825301364050070e+00	3.189825301364048293e+00
1.451126922670249897e+00	-3.207549170474246036e+00	3.207549170474246036e+00
1.454979354976309924e+00	-3.225703612604685855e+00	3.225703612604687631e+00
1.458831787282369952e+00	-3.244278520814026123e+00	3.244278520814026123e+00
1.462684219588429979e+00	-3.263263753532001932e+00	3.263263753532001932e+00
1.466536651894490006e+00	-3.282649147492929131e+00	3.282649147492931352e+00
1.470389084200550034e+00	-3.302424529953573273e+00	3.302424529953573273e+00
1.474241516506610061e+00	-3.322579730192856573e+00	3.322579730192853908e+00
1.478093948812670089e+00	-3.343104590295433720e+00	3.343104590295435052e+00
1.481946381118730116e+00	-3.363988975225314260e+00	3.363988975225312927e+00
1.485798813424790144e+00	-3.385222782199396097e+00	3.385222782199396985e+00
1.489651245730850171e+00	-3.406795949374126664e+00	3.406795949374125332e+00
1.493503678036910198e+00	-3.428698463861277190e+00	3.428698463861275414e+00
1.497356110342970226e+00	-3.450920369091444062e+00	3.450920369091445838e+00
1.501208542649030253e+00	-3.473451771545865707e+00	3.473451771545867484e+00
1.505060974955090281e+00	-3.496282846878947748e+00	3.496282846878945971e+00
1.508913407261150308e+00	-3.519403845455331137e+00	3.519403845455330249e+00
1.512765839567210335e+00	-3.542805097326360730e+00	3.542805097326361174e+00
1.516618271873270363e+00	-3.566477016671677269e+00	3.566477016671678157e+00
1.520470704179330390e+00	-3.590410105732185553e+00	3.590410105732184665e+00
1.524323136485390418e+00	-3.614594958260981983e+00	3.614594958260981095e+00
1.528175568791450445e+00	-3.639022262518875284e+00	3.639022262518871731e+00
1.532028001097510472e+00	-3.663682803841073365e+00	3.663682803841074254e+00
1.535880433403570500e+00	-3.688567466801390360e+00	3.688567466801390360e+00
1.539732865709630527e+00	-3.713667236999779853e+00	3.713667236999780297e+00
1.543585298015690555e+00	-3.738973202498667714e+00	3.738973202498665938e+00
1.547437730321750582e+00	-3.764476554932735031e+00	3.764476554932737251e+00
1.551290162627810609e+00	-3.790168590316182140e+00	3.790168590316183916e+00
1.555142594933870637e+00	-3.816040709570698741e+00	3.816040709570697853e+00
1.558995027239930664e+00	-3.842084418796427592e+00	3.842084418796429812e+00
1.562847459545990692e+00	-3.868291329307448567e+00	3.868291329307448567e+00
1.566699891852050719e+00	-3.894653157452208525e+00	3.894653157452204972e+00
1.570552324158110746e+00	-3.921161724238537705e+00	3.921161724238538593e+00
1.574404756464170774e+00	-3.947808954781795165e+00	3.947808954781795165e+00
1.578257188770230801e+00	-3.974586877593794920e+00	3.974586877593795808e+00
1.582109621076290829e+00	-4.001487623729184762e+00	4.001487623729189202e+00
1.585962053382350856e+00	-4.028503425804977667e+00	4.028503425804977667e+00
1.589814485688410883e+00	-4.055626616908031501e+00	4.055626616908033277e+00
1.593666917994470911e+00	-4.082849629404326386e+00	4.082849629404328162e+00
1.597519350300530938e+00	-4.110164993663034672e+00	4.110164993663034672e+00
1.601371782606590966e+00	-4.137565336707478281e+00	4.137565336707479169e+00
1.605224214912650993e+00	-4.165043380804255513e+00	4.165043380804256401e+00
1.609076647218711020e+00	-4.192591942001020477e+00	4.192591942001019589e+00
1.612929079524771048e+00	-4.220203928622637157e+00	4.220203928622638045e+00
1.616781511830831075e+00	-4.247872339734636959e+00	4.247872339734634295e+00
1.620633944136891103e+00	-4.275590263582309092e+00	4.275590263582308204e+00
1.624486376442951130e+00	-4.303350876013007031e+00	4.303350876013006143e+00
1.628338808749011157e+00	-4.331147438888634404e+00	4.331147438888632628e+00
1.632191241055071185e+00	-4.358973298494724702e+00	4.358973298494722926e+00
1.636043673361131212e+00	-4.386821883951904866e+00	4.386821883951906642e+00
1.639896105667191240e+00	-4.414686705635033626e+00	4.414686705635031849e+00
1.643748537973251267e+00	-4.442561353604805419e+00	4.442561353604805419e+00
1.647600970279311294e+00	-4.470439496056150652e+00	4.470439496056151540e+00
1.651453402585371322e+00	-4.498314877787271016e+00	4.498314877787271016e+00
1.655305834891431349e+00	-4.526181318692826139e+00	4.526181318692828803e+00
1.659158267197491377e+00	-4.554032712284330486e+00	4.554032712284332263e+00
1.663010699503551404e+00	-4.581863024240492521e+00	4.581863024240492521e+00
1.666863131809611431e+00	-4.609666290989903992e+00	4.609666290989903992e+00
1.670715564115671459e+00	-4.637436618328182547e+00	4.637436618328183435e+00
1.674567996421731486e+00	-4.665168180071310289e+00	4.665168180071312065e+00
1.678420428727791514e+00	-4.692855216746821156e+00	4.692855216746819380e+00
1.682272861033851541e+00	-4.720492034324024644e+00	4.720492034324025532e+00
1.686125293339911568e+00	-4.748073002984400048e+00	4.748073002984400048e+00
1.689977725645971596e+00	-4.775592555933032557e+00	4.775592555933034333e+00
1.693830157952031623e+00	-4.803045188251732434e+00	4.803045188251732434e+00
1.697682590258091651e+00	-4.830425455794367551e+00	4.830425455794366663e+00
1.701535022564151678e+00	-4.857727974124749437e+00	4.857727974124750325e+00
1.705387454870211705e+00	-4.884947417497267352e+00	4.884947417497267352e+00
1.709239887176271733e+00	-4.912078517880336115e+00	4.912078517880336115e+00
1.713092319482331760e+00	-4.939116064022588404e+00	4.939116064022589292e+00
1.716944751788391788e+00	-4.966054900561690744e+00	4.966054900561689855e+00
1.720797184094451815e+00	-4.992889927175458098e+00	4.992889927175458098e+00
1.724649616400511842e+00	-5.019616097774973085e+00	5.019616097774972197e+00
1.728502048706571870e+00	-5.046228419739217763e+00	5.046228419739215987e+00
1.732354481012632119e+00	-5.072721953190765909e+00	5.072721953190766797e+00
1.736206913318692147e+00	-5.099091810311936257e+00	5.099091810311932704e+00
1.740059345624752174e+00	-5.125333154700766336e+00	5.125333154700766336e+00
1.743911777930812201e+00	-5.151441200766170958e+00	5.151441200766174511e+00
1.747764210236872229e+00	-5.177411213161509096e+00	5.177411213161509984e+00
1.751616642542932256e+00	-5.203238506255844165e+00	5.203238506255843276e+00
1.755469074848992284e+00	-5.228918443642061931e+00	5.228918443642062819e+00
1.759321507155052311e+00	-5.254446437681045801e+00	5.254446437681043136e+00
1.763173939461112338e+00	-5.279817949081047068e+00	5.279817949081048845e+00
1.767026371767172366e+00	-5.305028486511381480e+00	5.305028486511381480e+00
1.770878804073232393e+00	-5.330073606249546181e+00	5.330073606249547957e+00
1.774731236379292421e+00	-5.354948911860890171e+00	5.354948911860891947e+00
1.778583668685352448e+00	-5.379650053909872831e+00	5.379650053909873719e+00
1.782436100991412475e+00	-5.404172729702041877e+00	5.404172729702043654e+00
1.786288533297472503e+00	-5.428512683055747523e+00	5.428512683055745747e+00
1.790140965603532530e+00	-5.452665704102699351e+00	5.452665704102701127e+00
1.793993397909592558e+00	-5.476627629116423535e+00	5.476627629116423535e+00
1.797845830215652585e+00	-5.500394340367679824e+00	5.500394340367678936e+00
1.801698262521712612e+00	-5.523961766005882623e+00	5.523961766005883511e+00
1.805550694827772640e+00	-5.547325879965683271e+00	5.547325879965684159e+00
1.809403127133832667e+00	-5.570482701897663702e+00	5.570482701897664590e+00
1.813255559439892695e+00	-5.593428297122353676e+00	5.593428297122354564e+00
1.817107991745952722e+00	-5.616158776606569702e+00	5.616158776606567926e+00
1.820960424052012749e+00	-5.638670296961218575e+00	5.638670296961219464e+00
1.824812856358072777e+00	-5.660959060459667569e+00	5.660959060459667569e+00
1.828665288664132804e+00	-5.683021315075806434e+00	5.683021315075805546e+00
1.832517720970192832e+00	-5.704853354540908583e+00	5.704853354540905919e+00
1.836370153276252859e+00	-5.726451518418456565e+00	5.726451518418454789e+00
1.840222585582312886e+00	-5.747812192196083636e+00	5.747812192196084524e+00
1.844075017888372914e+00	-5.768931807393788525e+00	5.768931807393787636e+00
1.847927450194432941e+00	-5.789806841687582306e+00	5.789806841687584971e+00
1.851779882500492969e+00	-5.810433819047840842e+00	5.810433819047839954e+00
1.855632314806552996e+00	-5.830809309891436421e+00	5.830809309891434644e+00
1.859484747112613023e+00	-5.850929931247004667e+00	5.850929931247005555e+00
1.863337179418673051e+00	-5.870792346932480754e+00	5.870792346932479866e+00
1.867189611724733078e+00	-5.890393267744204131e+00	5.890393267744203243e+00
1.871042044030793106e+00	-5.909729451656839494e+00	5.909729451656838606e+00
1.874894476336853133e+00	-5.928797704033385685e+00	5.928797704033387461e+00
1.878746908642913160e+00	-5.947594877844559313e+00	5.947594877844561090e+00
1.882599340948973188e+00	-5.966117873896891410e+00	5.966117873896890522e+00
1.886451773255033437e+00	-5.984363641068788375e+00	5.984363641068791928e+00
1.890304205561093465e+00	-6.002329176553984347e+00	6.002329176553985235e+00
1.894156637867153492e+00	-6.020011526111630928e+00	6.020011526111636257e+00
1.898009070173213519e+00	-6.037407784322480708e+00	6.037407784322485149e+00
1.901861502479273547e+00	-6.054515094850471790e+00	6.054515094850476231e+00
1.905713934785333574e+00	-6.071330650709138688e+00	6.071330650709144017e+00
1.909566367091393602e+00	-6.087851694532260716e+00	6.087851694532260716e+00
1.913418799397453629e+00	-6.104075518848119053e+00	6.104075518848121717e+00
1.917271231703513656e+00	-6.119999466356882856e+00	6.119999466356881967e+00
1.921123664009573684e+00	-6.135620930210481383e+00	6.135620930210482271e+00
1.924976096315633711e+00	-6.150937354294456760e+00	6.150937354294455872e+00
1.928828528621693739e+00	-6.165946233511313324e+00	6.165946233511308883e+00
1.932680960927753766e+00	-6.180645114064795109e+00	6.180645114064799550e+00
1.936533393233813793e+00	-6.195031593744598553e+00	6.195031593744602105e+00
1.940385825539873821e+00	-6.209103322211088738e+00	6.209103322211090514e+00
1.944238257845933848e+00	-6.222858001279459650e+00	6.222858001279463203e+00
1.948090690151993876e+00	-6.236293385202998252e+00	6.236293385203000028e+00
1.951943122458053903e+00	-6.249407280954862642e+00	6.249407280954862642e+00
1.955795554764113930e+00	-6.262197548508074085e+00	6.262197548508076750e+00
1.959647987070173958e+00	-6.274662101113226420e+00	6.274662101113227308e+00
1.963500419376233985e+00	-6.286798905573512286e+00	6.286798905573511398e+00
1.967352851682294013e+00	-6.298605982516706447e+00	6.298605982516706447e+00
1.971205283988354040e+00	-6.310081406663689663e+00	6.310081406663688774e+00
1.975057716294414067e+00	-6.321223307093159605e+00	6.321223307093161381e+00
1.978910148600474095e+00	-6.332029867502150466e+00	6.332029867502149578e+00
1.982762580906534122e+00	-6.342499326462029963e+00	6.342499326462031739e+00
1.986615013212594150e+00	-6.352629977669682404e+00	6.352629977669679739e+00
1.990467445518654177e+00	-6.362420170193427538e+00	6.362420170193430202e+00
1.994319877824714204e+00	-6.371868308713534823e+00	6.371868308713533935e+00
1.998172310130774232e+00	-6.380972853756870400e+00	6.380972853756868624e+00
2.002024742436834259e+00	-6.389732321925524872e+00	6.389732321925527536e+00
2.005877174742894287e+00	-6.398145286119047981e+00	6.398145286119045316e+00
2.009729607048954314e+00	-6.406210375750064578e+00	6.406210375750065467e+00
2.013582039355014341e+00	-6.413926276953020533e+00	6.413926276953021421e+00
2.017434471661074369e+00	-6.421291732785809891e+00	6.421291732785812556e+00
2.021286903967134396e+00	-6.428305543424049695e+00	6.428305543424051471e+00
2.025139336273194424e+00	-6.434966566347760875e+00	6.434966566347760875e+00
2.028991768579254451e+00	-6.441273716520289128e+00	6.441273716520290904e+00
2.032844200885314478e+00	-6.447225966559233967e+00	6.447225966559233967e+00
2.036696633191374506e+00	-6.452822346899188766e+00	6.452822346899189654e+00
2.040549065497434533e+00	-6.458061945946150573e+00	6.458061945946147020e+00
2.044401497803494561e+00	-6.462943910223382993e+00	6.462943910223381216e+00
2.048253930109554588e+00	-6.467467444508628205e+00	6.467467444508628205e+00
2.052106362415614615e+00	-6.471631811962474501e+00	6.471631811962475389e+00
2.055958794721674643e+00	-6.475436334247760328e+00	6.475436334247760328e+00
2.059811227027734670e+00	-6.478880391639897596e+00	6.478880391639899372e+00
2.063663659333794698e+00	-6.481963423127992563e+00	6.481963423127991675e+00
2.067516091639854725e+00	-6.484684926506637304e+00	6.484684926506642633e+00
2.071368523945914752e+00	-6.487044458458322005e+00	6.487044458458323781e+00
2.075220956251974780e+00	-6.489041634626323329e+00	6.489041634626319777e+00
2.079073388558034807e+00	-6.490676129678045747e+00	6.490676129678045747e+00
2.082925820864094835e+00	-6.491947677358734126e+00	6.491947677358738567e+00
2.086778253170154862e+00	-6.492856070535474089e+00	6.492856070535474089e+00
2.090630685476214889e+00	-6.493401161231467711e+00	6.493401161231464158e+00
2.094483117782274917e+00	-6.493582860650566779e+00	6.493582860650567667e+00
2.098335550088334944e+00	-6.493401139191971261e+00	6.493401139191973037e+00
2.102187982394394972e+00	-6.492856026455142704e+00	6.492856026455142704e+00
2.106040414700454999e+00	-6.491947611234905047e+00	6.491947611234906823e+00
2.109892847006515026e+00	-6.490676041506713290e+00	6.490676041506712401e+00
2.113745279312575054e+00	-6.489041524402165528e+00	6.489041524402167305e+00
2.117597711618635081e+00	-6.487044326174719266e+00	6.487044326174724596e+00
2.121450143924695109e+00	-6.484684772155672405e+00	6.484684772155672405e+00
2.125302576230755136e+00	-6.481963246700460424e+00	6.481963246700458647e+00
2.129155008536815163e+00	-6.478880193125344356e+00	6.478880193125346132e+00
2.133007440842875191e+00	-6.475436113634491342e+00	6.475436113634489566e+00
2.136859873148935218e+00	-6.471631569237584536e+00	6.471631569237590753e+00
2.140712305454995246e+00	-6.467467179658030751e+00	6.467467179658033416e+00
2.144564737761055273e+00	-6.462943623231836021e+00	6.462943623231836021e+00
2.148417170067115300e+00	-6.458061636797298277e+00	6.458061636797292060e+00
2.152269602373175328e+00	-6.452822015575580217e+00	6.452822015575583769e+00
2.156122034679235355e+00	-6.447225613042390613e+00	6.447225613042388837e+00
2.159974466985295383e+00	-6.441273340790717228e+00	6.441273340790717228e+00
2.163826899291355410e+00	-6.434966168385011009e+00	6.434966168385013674e+00
2.167679331597415437e+00	-6.428305123206770055e+00	6.428305123206768279e+00
2.171531763903475465e+00	-6.421291290291773812e+00	6.421291290291770260e+00
2.175384196209535492e+00	-6.413925812159198436e+00	6.413925812159198436e+00
2.179236628515595520e+00	-6.406209888632674598e+00	6.406209888632677263e+00
2.183089060821655547e+00	-6.398144776653619914e+00	6.398144776653619026e+00
2.186941493127715574e+00	-6.389731790086942809e+00	6.389731790086944585e+00
2.190793925433775602e+00	-6.380972299519455326e+00	6.380972299519451774e+00
2.194646357739835629e+00	-6.371867732051096134e+00	6.371867732051097022e+00
2.198498790045895657e+00	-6.362419571079349190e+00	6.362419571079351854e+00
2.202351222351955684e+00	-6.352629356076979761e+00	6.352629356076980649e+00
2.206203654658015711e+00	-6.342498682363435059e+00	6.342498682363432394e+00
2.210056086964075739e+00	-6.332029200870162633e+00	6.332029200870162633e+00
2.213908519270135766e+00	-6.321222617900176033e+00	6.321222617900176033e+00
2.217760951576195794e+00	-6.310080694882035601e+00	6.310080694882034713e+00
2.221613383882255821e+00	-6.298605248118747113e+00	6.298605248118746225e+00
2.225465816188315848e+00	-6.286798148531747010e+00	6.286798148531747010e+00
2.229318248494375876e+00	-6.274661321400355263e+00	6.274661321400357927e+00
2.233170680800435903e+00	-6.262196746097111522e+00	6.262196746097115962e+00
2.237023113106495931e+00	-6.249406455819220163e+00	6.249406455819221939e+00
2.240875545412555958e+00	-6.236292537316596274e+00	6.236292537316594498e+00
2.244727977718615985e+00	-6.222857130616811006e+00	6.222857130616808341e+00
2.248580410024676013e+00	-6.209102428747414137e+00	6.209102428747414137e+00
2.252432842330736040e+00	-6.195030677455943824e+00	6.195030677455939383e+00
2.256285274636796068e+00	-6.180644174928107581e+00	6.180644174928107581e+00
2.260137706942856095e+00	-6.165945271504587488e+00	6.165945271504587488e+00
2.263990139248916122e+00	-6.150936369396823977e+00	6.150936369396824865e+00
2.267842571554976150e+00	-6.135619922402344883e+00	6.135619922402343995e+00
2.271695003861036177e+00	-6.119998435620031429e+00	6.119998435620028765e+00
2.275547436167096205e+00	-6.104074465165830965e+00	6.104074465165830077e+00
2.279399868473156232e+00	-6.087850617889458249e+00	6.087850617889460914e+00
2.283252300779216259e+00	-6.071329551092503607e+00	6.071329551092501831e+00
2.287104733085276287e+00	-6.054513972248557252e+00	6.054513972248558140e+00
2.290957165391336314e+00	-6.037406638725871133e+00	6.037406638725868468e+00
2.294809597697396342e+00	-6.020010357513053911e+00	6.020010357513054799e+00
2.298662030003456369e+00	-6.002327984948465200e+00	6.002327984948465200e+00
2.302514462309516396e+00	-5.984362426453788686e+00	5.984362426453786910e+00
2.306366894615576424e+00	-5.966116636272431606e+00	5.966116636272433382e+00
2.310219326921636451e+00	-5.947593617213392747e+00	5.947593617213392747e+00
2.314071759227696479e+00	-5.928796420401121203e+00	5.928796420401120315e+00
2.317924191533756506e+00	-5.909728145032105751e+00	5.909728145032103974e+00
2.321776623839816533e+00	-5.890391938138796135e+00	5.890391938138797912e+00
2.325629056145876561e+00	-5.870790994361524184e+00	5.870790994361524184e+00
2.329481488451936588e+00	-5.850928555729105973e+00	5.850928555729106861e+00
2.333333920757996616e+00	-5.830807911448839143e+00	5.830807911448839143e+00
2.337186353064056643e+00	-5.810432397706596142e+00	5.810432397706593477e+00
2.341038785370116670e+00	-5.789805397477712390e+00	5.789805397477715943e+00
2.344891217676176698e+00	-5.768930340349448294e+00	5.768930340349451846e+00
2.348743649982236725e+00	-5.747810702355751644e+00	5.747810702355748091e+00
2.352596082288296753e+00	-5.726450005825072687e+00	5.726450005825073575e+00
2.356448514594356780e+00	-5.704851819242087174e+00	5.704851819242084510e+00
2.360300946900416807e+00	-5.683019757123989102e+00	5.683019757123989990e+00
2.364153379206476835e+00	-5.660957479912310575e+00	5.660957479912312351e+00
2.368005811512536862e+00	-5.638668693880982019e+00	5.638668693880982907e+00
2.371858243818596890e+00	-5.616157151061500485e+00	5.616157151061495156e+00
2.375710676124656917e+00	-5.593426649186062249e+00	5.593426649186060473e+00
2.379563108430716944e+00	-5.570481031649530124e+00	5.570481031649527459e+00
2.383415540736776972e+00	-5.547324187491045500e+00	5.547324187491045500e+00
2.387267973042836999e+00	-5.523960051396233695e+00	5.523960051396235471e+00
2.391120405348897027e+00	-5.500392603720856144e+00	5.500392603720852591e+00
2.394972837654957054e+00	-5.476625870536825147e+00	5.476625870536824259e+00
2.398825269961017081e+00	-5.452663923701472903e+00	5.452663923701473792e+00
2.402677702267077109e+00	-5.428510880951010087e+00	5.428510880951010975e+00
2.406530134573137136e+00	-5.404170906019080789e+00	5.404170906019079013e+00
2.410382566879197164e+00	-5.379648208781350860e+00	5.379648208781352636e+00
2.414234999185257191e+00	-5.354947045427072894e+00	5.354947045427072894e+00
2.418087431491317219e+00	-5.330071718658512481e+00	5.330071718658514257e+00
2.421939863797377246e+00	-5.305026577919240260e+00	5.305026577919238484e+00
2.425792296103437273e+00	-5.279816019652163739e+00	5.279816019652162851e+00
2.429644728409497301e+00	-5.254444487588260770e+00	5.254444487588257218e+00
2.433497160715557328e+00	-5.228916473066921533e+00	5.228916473066921533e+00
2.437349593021617356e+00	-5.203236515388832473e+00	5.203236515388831585e+00
2.441202025327677383e+00	-5.177409202202271743e+00	5.177409202202271743e+00
2.445054457633737854e+00	-5.151439169923760275e+00	5.151439169923759387e+00
2.448906889939797438e+00	-5.125331104193863396e+00	5.125331104193862508e+00
2.452759322245857909e+00	-5.099089740369104895e+00	5.099089740369102230e+00
2.456611754551917493e+00	-5.072719864050691641e+00	5.072719864050691641e+00
2.460464186857977964e+00	-5.046226311650946705e+00	5.046226311650945817e+00
2.464316619164037547e+00	-5.019613970998163310e+00	5.019613970998162422e+00
2.468169051470098019e+00	-4.992887781980628326e+00	4.992887781980627437e+00
2.472021483776157602e+00	-4.966052737230461922e+00	4.966052737230461922e+00
2.475873916082218074e+00	-4.939113882847960824e+00	4.939113882847961712e+00
2.479726348388277657e+00	-4.912076319166922111e+00	4.912076319166923888e+00
2.483578780694338128e+00	-4.884945201561563088e+00	4.884945201561561312e+00
2.487431213000397712e+00	-4.857725741295384481e+00	4.857725741295385369e+00
2.491283645306458183e+00	-4.830423206412380210e+00	4.830423206412380210e+00
2.495136077612517767e+00	-4.803042922670825554e+00	4.803042922670829995e+00
2.498988509918578238e+00	-4.775590274519838196e+00	4.775590274519837308e+00
2.502840942224637821e+00	-4.748070706118749484e+00	4.748070706118748596e+00
2.506693374530698293e+00	-4.720489722399221044e+00	4.720489722399223709e+00
2.510545806836757876e+00	-4.692852890169904256e+00	4.692852890169902480e+00
2.514398239142818348e+00	-4.665165839263329062e+00	4.665165839263327285e+00
2.518250671448877931e+00	-4.637434263724466099e+00	4.637434263724466099e+00
2.522103103754938402e+00	-4.609663923040342226e+00	4.609663923040343114e+00
2.525955536060997986e+00	-4.581860643409796374e+00	4.581860643409792822e+00
2.529807968367058457e+00	-4.554030319052317033e+00	4.554030319052314368e+00
2.533660400673118041e+00	-4.526178913554685046e+00	4.526178913554685046e+00
2.537512832979178512e+00	-4.498312461253841654e+00	4.498312461253842542e+00
2.541365265285238539e+00	-4.470437068654192103e+00	4.470437068654189439e+00
2.545217697591298567e+00	-4.442558915877264702e+00	4.442558915877266479e+00
2.549070129897358594e+00	-4.414684258141316597e+00	4.414684258141320150e+00
2.552922562203418622e+00	-4.386819427268148885e+00	4.386819427268148885e+00
2.556774994509478649e+00	-4.358970833214051765e+00	4.358970833214050877e+00
2.560627426815538676e+00	-4.331144965621415821e+00	4.331144965621416709e+00
2.564479859121598704e+00	-4.303348395387120995e+00	4.303348395387120995e+00
2.568332291427658731e+00	-4.275587776243393812e+00	4.275587776243393812e+00
2.572184723733718759e+00	-4.247869846346332245e+00	4.247869846346332245e+00
2.576037156039778786e+00	-4.220201429866826004e+00	4.220201429866826004e+00
2.579889588345838813e+00	-4.192589438578063543e+00	4.192589438578062655e+00
2.583742020651898841e+00	-4.165040873433208723e+00	4.165040873433210500e+00
2.587594452957958868e+00	-4.137562826126325533e+00	4.137562826126326421e+00
2.591446885264018896e+00	-4.110162480628869019e+00	4.110162480628867243e+00
2.595299317570078923e+00	-4.082847114693556989e+00	4.082847114693556989e+00
2.599151749876138950e+00	-4.055624101316564811e+00	4.055624101316566588e+00
2.603004182182198978e+00	-4.028500910148379965e+00	4.028500910148380854e+00
2.606856614488259005e+00	-4.001485108842832261e+00	4.001485108842833149e+00
2.610709046794319033e+00	-3.974584364333009656e+00	3.974584364333010988e+00
2.614561479100379060e+00	-3.947806444021958683e+00	3.947806444021957351e+00
2.618413911406439087e+00	-3.921159216875183873e+00	3.921159216875187425e+00
2.622266343712499115e+00	-3.894650654401096368e+00	3.894650654401096368e+00
2.626118776018559142e+00	-3.868288831504604453e+00	3.868288831504604453e+00
2.629971208324619170e+00	-3.842081927198172320e+00	3.842081927198174540e+00
2.633823640630679197e+00	-3.816038225153630226e+00	3.816038225153631114e+00
2.637676072936739224e+00	-3.790166114077142101e+00	3.790166114077141213e+00
2.641528505242799252e+00	-3.764474087888726839e+00	3.764474087888726839e+00
2.645380937548859279e+00	-3.738970745686755581e+00	3.738970745686756469e+00
2.649233369854919307e+00	-3.713664791476927185e+00	3.713664791476929850e+00
2.653085802160979334e+00	-3.688565033644279456e+00	3.688565033644279456e+00
2.656938234467039361e+00	-3.663680384145862945e+00	3.663680384145862501e+00
2.660790666773099389e+00	-3.639019857400914937e+00	3.639019857400914937e+00
2.664643099079159416e+00	-3.614592568854483989e+00	3.614592568854483101e+00
2.668495531385219444e+00	-3.590407733189828310e+00	3.590407733189828754e+00
2.672347963691279471e+00	-3.566474662164160314e+00	3.566474662164158538e+00
2.676200395997339498e+00	-3.542802762041906472e+00	3.542802762041906472e+00
2.680052828303399526e+00	-3.519401530599103101e+00	3.519401530599103101e+00
2.683905260609459553e+00	-3.496280553672421298e+00	3.496280553672422187e+00
2.687757692915519581e+00	-3.473449501226119729e+00	3.473449501226118397e+00
2.691610125221579608e+00	-3.450918122910376695e+00	3.450918122910376695e+00
2.695462557527639635e+00	-3.428696243084746520e+00	3.428696243084744744e+00
2.699314989833699663e+00	-3.406793755281020797e+00	3.406793755281023017e+00
2.703167422139759690e+00	-3.385220616080612643e+00	3.385220616080611755e+00
2.707019854445819718e+00	-3.363986838382642564e+00	3.363986838382643896e+00
2.710872286751879745e+00	-3.343102484040384237e+00	3.343102484040382905e+00
2.714724719057939772e+00	-3.322577655845351696e+00	3.322577655845352140e+00
2.718577151363999800e+00	-3.302422488840596859e+00	3.302422488840596415e+00
2.722429583670059827e+00	-3.282647140947041020e+00	3.282647140947042796e+00
2.726282015976119855e+00	-3.263261782889784968e+00	3.263261782889785856e+00
2.730134448282179882e+00	-3.244276587414425705e+00	3.244276587414426594e+00
2.733986880588239909e+00	-3.225701717787252676e+00	3.225701717787252676e+00
2.737839312894299937e+00	-3.207547315577292224e+00	3.207547315577292224e+00
2.741691745200359964e+00	-3.189823487722707185e+00	3.189823487722706297e+00
2.745544177506419992e+00	-3.172540292889107327e+00	3.172540292889105107e+00
2.749396609812480019e+00	-3.155707727132662566e+00	3.155707727132663454e+00
2.753249042118540046e+00	-3.139335708886744403e+00	3.139335708886742626e+00
2.757101474424600074e+00	-3.123434063296901542e+00	3.123434063296903318e+00
2.760953906730660101e+00	-3.108012505935491276e+00	3.108012505935491276e+00
2.764806339036720129e+00	-3.093080625933953165e+00	3.093080625933953165e+00
2.768658771342780156e+00	-3.078647868577697011e+00	3.078647868577697899e+00
2.772511203648840183e+00	-3.064723517415589793e+00	3.064723517415589793e+00
2.776363635954900211e+00	-3.051316675943237300e+00	3.051316675943237744e+00
2.780216068260960238e+00	-3.038436248926273286e+00	3.038436248926275063e+00
2.784068500567020266e+00	-3.026090923436961067e+00	3.026090923436961955e+00
2.787920932873080293e+00	-3.014289149684107993e+00	3.014289149684108438e+00
2.791773365179140320e+00	-3.003039121722765437e+00	3.003039121722766325e+00
2.795625797485200348e+00	-2.992348758136158970e+00	2.992348758136158526e+00
2.799478229791260375e+00	-2.982225682787755794e+00	2.982225682787754462e+00
2.803330662097320403e+00	-2.972677205746110385e+00	2.972677205746111717e+00
2.807183094403380430e+00	-2.963710304489095115e+00	2.963710304489096448e+00
2.811035526709440457e+00	-2.955331605497202307e+00	2.955331605497201863e+00
2.814887959015500485e+00	-2.947547366347694542e+00	2.947547366347695430e+00
2.818740391321560512e+00	-2.940363458422325493e+00	2.940363458422326381e+00
2.822592823627620540e+00	-2.933785350341233222e+00	2.933785350341234111e+00
2.826445255933680567e+00	-2.927818092234162783e+00	2.927818092234161895e+00
2.830297688239740594e+00	-2.922466300957559771e+00	2.922466300957558882e+00
2.834150120545800622e+00	-2.917734146362099157e+00	2.917734146362097825e+00
2.838002552851860649e+00	-2.913625338710046808e+00	2.913625338710045920e+00
2.841854985157920677e+00	-2.910143117335289187e+00	2.910143117335291407e+00
2.845707417463980704e+00	-2.907290240631295930e+00	2.907290240631297262e+00
2.849559849770040731e+00	-2.905068977443365785e+00	2.905068977443365785e+00
2.853412282076100759e+00	-2.903481099931707110e+00	2.903481099931707554e+00
2.857264714382160786e+00	-2.902527877961154523e+00	2.902527877961153635e+00
2.861117146688220814e+00	-2.902210075061688155e+00	2.902210075061687267e+00
2.863341349517159351e+00	-2.902174757921178738e+00	2.902174757921178738e+00
2.865565552346097888e+00	-2.902068811176517382e+00	2.902068811176517382e+00
2.867789755175036426e+00	-2.901892248858763068e+00	2.901892248858765289e+00
2.870013958003974963e+00	-2.901645094354587062e+00	2.901645094354587950e+00
2.872238160832913945e+00	-2.901327380408625256e+00	2.901327380408625700e+00
2.874462363661852482e+00	-2.900939149126779970e+00	2.900939149126779526e+00
2.876686566490791019e+00	-2.900480451980464558e+00	2.900480451980464558e+00
2.878910769319729557e+00	-2.899951349811789036e+00	2.899951349811787704e+00
2.881134972148668094e+00	-2.899351912839699175e+00	2.899351912839698286e+00
2.883359174977606632e+00	-2.898682220667065934e+00	2.898682220667064158e+00
2.885583377806545169e+00	-2.897942362288723483e+00	2.897942362288723039e+00
2.887807580635483706e+00	-2.897132436100463782e+00	2.897132436100464226e+00
2.890031783464422688e+00	-2.896252549908986840e+00	2.896252549908984175e+00
2.892255986293361225e+00	-2.895302820942811106e+00	2.895302820942811106e+00
2.894480189122299763e+00	-2.894283375864155072e+00	2.894283375864157293e+00
2.896704391951238300e+00	-2.893194350781784330e+00	2.893194350781784774e+00
2.898928594780176837e+00	-2.892035891264820080e+00	2.892035891264817860e+00
2.901152797609115375e+00	-2.890808152357533523e+00	2.890808152357533078e+00
2.903377000438053912e+00	-2.889511298595133670e+00	2.889511298595131006e+00
2.905601203266992449e+00	-2.888145504020510845e+00	2.888145504020510845e+00
2.907825406095930987e+00	-2.886710952202002023e+00	2.886710952202002467e+00
2.910049608924869968e+00	-2.885207836252124292e+00	2.885207836252125180e+00
2.912273811753808506e+00	-2.883636358847335934e+00	2.883636358847335046e+00
2.914498014582747043e+00	-2.881996732248783832e+00	2.881996732248784276e+00
2.916722217411685580e+00	-2.880289178324074939e+00	2.880289178324074939e+00
2.918946420240624118e+00	-2.878513928570062053e+00	2.878513928570062497e+00
2.921170623069562655e+00	-2.876671224136660765e+00	2.876671224136661209e+00
2.923394825898501193e+00	-2.874761315851680710e+00	2.874761315851679822e+00
2.925619028727439730e+00	-2.872784464246714187e+00	2.872784464246714631e+00
2.927843231556378267e+00	-2.870740939584059515e+00	2.870740939584061291e+00
2.930067434385317249e+00	-2.868631021884693322e+00	2.868631021884695542e+00
2.932291637214255786e+00	-2.866455000957297550e+00	2.866455000957298438e+00
2.934515840043194324e+00	-2.864213176428354934e+00	2.864213176428354934e+00
2.936740042872132861e+00	-2.861905857773307638e+00	2.861905857773308526e+00
2.938964245701071398e+00	-2.859533364348808337e+00	2.859533364348809670e+00
2.941188448530009936e+00	-2.857096025426021146e+00	2.857096025426021146e+00
2.943412651358948473e+00	-2.854594180225046074e+00	2.854594180225047406e+00
2.945636854187887010e+00	-2.852028177950418630e+00	2.852028177950419963e+00
2.947861057016825548e+00	-2.849398377827713880e+00	2.849398377827713436e+00
2.950085259845764529e+00	-2.846705149141253166e+00	2.846705149141253610e+00
2.952309462674703067e+00	-2.843948871272941936e+00	2.843948871272943268e+00
2.954533665503641604e+00	-2.841129933742196911e+00	2.841129933742196467e+00
2.956757868332580141e+00	-2.838248736247017678e+00	2.838248736247015458e+00
2.958982071161518679e+00	-2.835305688706173832e+00	2.835305688706172500e+00
2.961206273990457216e+00	-2.832301211302532984e+00	2.832301211302533428e+00
2.963430476819395754e+00	-2.829235734527522528e+00	2.829235734527524304e+00
2.965654679648334291e+00	-2.826109699226720728e+00	2.826109699226722949e+00
2.967878882477273272e+00	-2.822923556646601995e+00	2.822923556646601995e+00
2.970103085306211810e+00	-2.819677768482419022e+00	2.819677768482417690e+00
2.972327288135150347e+00	-2.816372806927240902e+00	2.816372806927239569e+00
2.974551490964088885e+00	-2.813009154722132088e+00	2.813009154722129423e+00
2.976775693793027422e+00	-2.809587305207468688e+00	2.809587305207468688e+00
2.978999896621965959e+00	-2.806107762375430248e+00	2.806107762375429804e+00
2.981224099450904497e+00	-2.802571040923607093e+00	2.802571040923605317e+00
2.983448302279843034e+00	-2.798977666309771628e+00	2.798977666309771628e+00
2.985672505108781571e+00	-2.795328174807782062e+00	2.795328174807782062e+00
2.987896707937720553e+00	-2.791623113564626113e+00	2.791623113564625669e+00
2.990120910766659090e+00	-2.787863040658587810e+00	2.787863040658589586e+00
2.992345113595597628e+00	-2.784048525158556497e+00	2.784048525158556053e+00
2.994569316424536165e+00	-2.780180147184432737e+00	2.780180147184430517e+00
2.996793519253474702e+00	-2.776258497968649763e+00	2.776258497968648875e+00
2.999017722082413240e+00	-2.772284179918793612e+00	2.772284179918792724e+00
3.001241924911351777e+00	-2.768257806681305055e+00	2.768257806681305055e+00
3.003466127740290315e+00	-2.764180003206252678e+00	2.764180003206251346e+00
3.005690330569229296e+00	-2.760051405813158443e+00	2.760051405813157999e+00
3.007914533398167833e+00	-2.755872662257856653e+00	2.755872662257855321e+00
3.010138736227106371e+00	-2.751644431800384982e+00	2.751644431800384982e+00
3.012362939056044908e+00	-2.747367385273852047e+00	2.747367385273851603e+00
3.014587141884983446e+00	-2.743042205154290869e+00	2.743042205154288649e+00
3.016811344713921983e+00	-2.738669585631448022e+00	2.738669585631447134e+00
3.019035547542860520e+00	-2.734250232680505377e+00	2.734250232680505377e+00
3.021259750371799058e+00	-2.729784864134667810e+00	2.729784864134667810e+00
3.023483953200737595e+00	-2.725274209758618671e+00	2.725274209758618671e+00
3.025708156029676132e+00	-2.720719011322787928e+00	2.720719011322787928e+00
3.027932358858615114e+00	-2.716120022678393919e+00	2.716120022678392143e+00
3.030156561687553651e+00	-2.711478009833216074e+00	2.711478009833217406e+00
3.032380764516492189e+00	-2.706793751028074624e+00	2.706793751028073736e+00
3.034604967345430726e+00	-2.702068036813915164e+00	2.702068036813915164e+00
3.036829170174369263e+00	-2.697301670129516715e+00	2.697301670129516715e+00
3.039053373003307801e+00	-2.692495466379704716e+00	2.692495466379704716e+00
3.041277575832246338e+00	-2.687650253514044074e+00	2.687650253514044074e+00
3.043501778661184876e+00	-2.682766872105927458e+00	2.682766872105928790e+00
3.045725981490123857e+00	-2.677846175432017528e+00	2.677846175432018416e+00
3.047950184319062394e+00	-2.672889029551940965e+00	2.672889029551940077e+00
3.050174387148000932e+00	-2.667896313388157470e+00	2.667896313388156138e+00
3.052398589976939469e+00	-2.662868918805965102e+00	2.662868918805965990e+00
3.054622792805878007e+00	-2.657807750693491844e+00	2.657807750693490956e+00
3.056846995634816544e+00	-2.652713727041614789e+00	2.652713727041614344e+00
3.059071198463755081e+00	-2.647587779023732768e+00	2.647587779023732768e+00
3.061295401292693619e+00	-2.642430851075230347e+00	2.642430851075229459e+00
3.063519604121632156e+00	-2.637243900972564781e+00	2.637243900972563448e+00
3.065743806950571138e+00	-2.632027899911874247e+00	2.632027899911874247e+00
3.067968009779509675e+00	-2.626783832586935485e+00	2.626783832586935929e+00
3.070192212608448212e+00	-2.621512697266382030e+00	2.621512697266382030e+00
3.072416415437386750e+00	-2.616215505870061797e+00	2.616215505870061797e+00
3.074640618266325287e+00	-2.610893284044326190e+00	2.610893284044327078e+00
3.076864821095263824e+00	-2.605547071236199663e+00	2.605547071236199219e+00
3.079089023924202362e+00	-2.600177920766193918e+00	2.600177920766193029e+00
3.081313226753140899e+00	-2.594786899899625077e+00	2.594786899899622412e+00
3.083537429582079881e+00	-2.589375089916305495e+00	2.589375089916303718e+00
3.085761632411018418e+00	-2.583943586178379714e+00	2.583943586178382379e+00
3.087985835239956955e+00	-2.578493498196146039e+00	2.578493498196144262e+00
3.090210038068895493e+00	-2.573025949691648773e+00	2.573025949691647885e+00
3.092434240897834030e+00	-2.567542078659876381e+00	2.567542078659876825e+00
3.094658443726772568e+00	-2.562043037427331083e+00	2.562043037427331527e+00
3.096882646555711105e+00	-2.556529992707719856e+00	2.556529992707722521e+00
3.099106849384649642e+00	-2.551004125654615429e+00	2.551004125654614541e+00
3.101331052213588180e+00	-2.545466631910766164e+00	2.545466631910767052e+00
3.103555255042527161e+00	-2.539918721653866118e+00	2.539918721653865230e+00
3.105779457871465699e+00	-2.534361619638506369e+00	2.534361619638506813e+00
3.108003660700404236e+00	-2.528796565234040727e+00	2.528796565234040283e+00
3.110227863529342773e+00	-2.523224812458089605e+00	2.523224812458090494e+00
3.112452066358281311e+00	-2.517647630005414694e+00	2.517647630005414694e+00
3.114676269187219848e+00	-2.512066301271839386e+00	2.512066301271840274e+00
3.116900472016158385e+00	-2.506482124372941378e+00	2.506482124372942266e+00
3.119124674845096923e+00	-2.500896412157175064e+00	2.500896412157175508e+00
3.121348877674035904e+00	-2.495310492213125286e+00	2.495310492213124842e+00
3.123573080502974442e+00	-2.489725706870519417e+00	2.489725706870520305e+00
3.125797283331912979e+00	-2.484143413194725536e+00	2.484143413194725536e+00
3.128021486160851516e+00	-2.478564982974268194e+00	2.478564982974268638e+00
3.130245688989790054e+00	-2.472991802701127284e+00	2.472991802701125508e+00
3.132469891818728591e+00	-2.467425273543341291e+00	2.467425273543341291e+00
3.134694094647667129e+00	-2.461866811309604053e+00	2.461866811309601832e+00
3.136918297476605666e+00	-2.456317846405393190e+00	2.456317846405394967e+00
3.139142500305544203e+00	-2.450779823780327771e+00	2.450779823780329547e+00
3.141366703134482741e+00	-2.445254202866228521e+00	2.445254202866227189e+00
3.143590905963421722e+00	-2.439742457505548412e+00	2.439742457505547080e+00
3.145815108792360260e+00	-2.434246075869725523e+00	2.434246075869727299e+00
3.148039311621298797e+00	-2.428766560367019434e+00	2.428766560367020766e+00
3.150263514450237334e+00	-2.423305427539366175e+00	2.423305427539364842e+00
3.152487717279175872e+00	-2.417864207947856947e+00	2.417864207947858723e+00
3.154711920108114409e+00	-2.412444446046368540e+00	2.412444446046369428e+00
3.156936122937052946e+00	-2.407047700042861393e+00	2.407047700042861837e+00
3.159160325765991928e+00	-2.401675541747913645e+00	2.401675541747912312e+00
3.161384528594930465e+00	-2.396329556410024875e+00	2.396329556410024431e+00
3.163608731423869003e+00	-2.391011342537217033e+00	2.391011342537215700e+00
3.165832934252807540e+00	-2.385722511704457371e+00	2.385722511704456483e+00
3.168057137081746077e+00	-2.380464688346442870e+00	2.380464688346444202e+00
3.170281339910684615e+00	-2.375239509535286953e+00	2.375239509535285620e+00
3.172505542739623152e+00	-2.370048624742609356e+00	2.370048624742609356e+00
3.174729745568561690e+00	-2.364893695585623234e+00	2.364893695585624123e+00
3.176953948397500227e+00	-2.359776395556685280e+00	2.359776395556687056e+00
3.179178151226438764e+00	-2.354698409735937137e+00	2.354698409735937137e+00
3.181402354055377746e+00	-2.349661434486525646e+00	2.349661434486523870e+00
3.183626556884316283e+00	-2.344667177132004010e+00	2.344667177132004010e+00
3.185850759713254821e+00	-2.339717355615484884e+00	2.339717355615485328e+00
3.188074962542193358e+00	-2.334813698140123517e+00	2.334813698140123961e+00
3.190299165371131895e+00	-2.329957942790526371e+00	2.329957942790527703e+00
3.192523368200070433e+00	-2.325151837134733945e+00	2.325151837134734389e+00
3.194747571029008970e+00	-2.320397137806370580e+00	2.320397137806370580e+00
3.196971773857947507e+00	-2.315695610066673460e+00	2.315695610066671239e+00
3.199195976686886489e+00	-2.311049027346016693e+00	2.311049027346015805e+00
3.201420179515825026e+00	-2.306459170764692423e+00	2.306459170764694200e+00
3.203644382344763564e+00	-2.301927828632648332e+00	2.301927828632646555e+00
3.205868585173702101e+00	-2.297456795927935502e+00	2.297456795927936835e+00
3.208092788002640638e+00	-2.293047873753708998e+00	2.293047873753708554e+00
3.210316990831579176e+00	-2.288702868773526689e+00	2.288702868773525356e+00
3.212541193660517713e+00	-2.284423592624889476e+00	2.284423592624889032e+00
3.214765396489456251e+00	-2.280211861310879495e+00	2.280211861310878163e+00
3.216989599318394788e+00	-2.276069494569826990e+00	2.276069494569825657e+00
3.219213802147333325e+00	-2.271998315223050291e+00	2.271998315223048959e+00
3.221438004976272307e+00	-2.268000148500634694e+00	2.268000148500635138e+00
3.223662207805210844e+00	-2.264076821345367918e+00	2.264076821345368806e+00
3.225886410634149382e+00	-2.260230161694956941e+00	2.260230161694954276e+00
3.228110613463087919e+00	-2.256461997742698511e+00	2.256461997742698511e+00
3.230334816292026456e+00	-2.252774157176876901e+00	2.252774157176878678e+00
3.232559019120964994e+00	-2.249168466399110944e+00	2.249168466399110944e+00
3.234783221949903531e+00	-2.245646749722097546e+00	2.245646749722096214e+00
3.237007424778842513e+00	-2.242210828547092749e+00	2.242210828547093193e+00
3.239231627607781050e+00	-2.238862520521658350e+00	2.238862520521657906e+00
3.241455830436719587e+00	-2.235603638678172356e+00	2.235603638678172356e+00
3.243680033265658125e+00	-2.232435990553748528e+00	2.232435990553748528e+00
3.245904236094596662e+00	-2.229361377292210733e+00	2.229361377292210289e+00
3.248128438923535199e+00	-2.226381592728894354e+00	2.226381592728893910e+00
3.250352641752473737e+00	-2.223498422459043944e+00	2.223498422459042612e+00
3.252576844581412274e+00	-2.220713642890709494e+00	2.220713642890709494e+00
3.254801047410350812e+00	-2.218029020283107222e+00	2.218029020283108999e+00
3.257025250239289349e+00	-2.215446309771414324e+00	2.215446309771414324e+00
3.259249453068228330e+00	-2.212967254379105242e+00	2.212967254379103021e+00
3.261473655897166868e+00	-2.210593584019005409e+00	2.210593584019005853e+00
3.263697858726105405e+00	-2.208327014484237516e+00	2.208327014484238404e+00
3.265922061555043943e+00	-2.206169246430367270e+00	2.206169246430366826e+00
3.268146264383982480e+00	-2.204121964350100882e+00	2.204121964350100438e+00
3.270370467212921017e+00	-2.202186835541917631e+00	2.202186835541916299e+00
3.272594670041859555e+00	-2.200365509074156734e+00	2.200365509074157622e+00
3.274818872870798092e+00	-2.198659614746015123e+00	2.198659614746014235e+00
3.277043075699737074e+00	-2.197070762047090398e+00	2.197070762047088621e+00
3.279267278528675611e+00	-2.195600539117069872e+00	2.195600539117068983e+00
3.281491481357614148e+00	-2.194250511707254603e+00	2.194250511707255047e+00
3.283715684186552686e+00	-2.193022222145616151e+00	2.193022222145617484e+00
3.285939887015491223e+00	-2.191917188307161979e+00	2.191917188307162423e+00
3.288164089844429760e+00	-2.190936902591374302e+00	2.190936902591373858e+00
3.290388292673368298e+00	-2.190082830908560929e+00	2.190082830908558709e+00
3.292612495502306835e+00	-2.189356411676925518e+00	2.189356411676925518e+00
3.294836698331245373e+00	-2.188759054832239759e+00	2.188759054832241535e+00
3.297060901160184354e+00	-2.188292140851963996e+00	2.188292140851963996e+00
3.299285103989122891e+00	-2.187957019795663705e+00	2.187957019795663260e+00
3.301509306818061429e+00	-2.187755010363632291e+00	2.187755010363631847e+00
3.303733509646999966e+00	-2.187687398975555642e+00	2.187687398975557418e+00
3.308181915304877041e+00	-2.187960301191707035e+00	2.187960301191706147e+00
3.312630320962754116e+00	-2.188785386429287882e+00	2.188785386429287882e+00
3.317078726620631191e+00	-2.190171695473737579e+00	2.190171695473737135e+00
3.321527132278508709e+00	-2.192127672782026249e+00	2.192127672782025360e+00
3.325975537936385784e+00	-2.194661143647254065e+00	2.194661143647254065e+00
3.330423943594262859e+00	-2.197779293615190976e+00	2.197779293615190532e+00
3.334872349252139934e+00	-2.201488650326252738e+00	2.201488650326253182e+00
3.339320754910017008e+00	-2.205795067934495979e+00	2.205795067934496423e+00
3.343769160567894083e+00	-2.210703714230516592e+00	2.210703714230516592e+00
3.348217566225771158e+00	-2.216219060568627164e+00	2.216219060568625832e+00
3.352665971883648233e+00	-2.222344874670236337e+00	2.222344874670237669e+00
3.357114377541525752e+00	-2.229084216345978309e+00	2.229084216345978309e+00
3.361562783199402826e+00	-2.236439436149035842e+00	2.236439436149035842e+00
3.366011188857279901e+00	-2.244412176942060189e+00	2.244412176942059745e+00
3.370459594515156976e+00	-2.253003378330532325e+00	2.253003378330530548e+00
3.374908000173034051e+00	-2.262213283886912674e+00	2.262213283886912230e+00
3.379356405830911125e+00	-2.272041451063111506e+00	2.272041451063111062e+00
3.383804811488788200e+00	-2.282486763663831741e+00	2.282486763663831741e+00
3.388253217146665719e+00	-2.293547446731025286e+00	2.293547446731025286e+00
3.392701622804542794e+00	-2.305221083669965143e+00	2.305221083669966031e+00
3.397150028462419868e+00	-2.317504635430784887e+00	2.317504635430783111e+00
3.401598434120296943e+00	-2.330394461545921558e+00	2.330394461545920226e+00
3.406046839778174018e+00	-2.343886342813604529e+00	2.343886342813604085e+00
3.410495245436051093e+00	-2.357975505410757400e+00	2.357975505410756512e+00
3.414943651093928167e+00	-2.372656646214882148e+00	2.372656646214881260e+00
3.419392056751805242e+00	-2.387923959114015116e+00	2.387923959114015116e+00
3.423840462409682761e+00	-2.403771162086153712e+00	2.403771162086154600e+00
3.428288868067559836e+00	-2.420191524834590435e+00	2.420191524834589991e+00
3.432737273725436911e+00	-2.437177896773026209e+00	2.437177896773027097e+00
3.437185679383313985e+00	-2.454722735163856751e+00	2.454722735163856751e+00
3.441634085041191060e+00	-2.472818133224388593e+00	2.472818133224387704e+00
3.446082490699068135e+00	-2.491455848028429454e+00	2.491455848028428122e+00
3.450530896356945210e+00	-2.510627328044678919e+00	2.510627328044678475e+00
3.454979302014822728e+00	-2.530323740167939484e+00	2.530323740167939484e+00
3.459427707672699803e+00	-2.550535996114449144e+00	2.550535996114451365e+00
3.463876113330576878e+00	-2.571254778067937785e+00	2.571254778067937785e+00
3.468324518988453953e+00	-2.592470563478481704e+00	2.592470563478482593e+00
3.472772924646331028e+00	-2.614173648931218619e+00	2.614173648931218619e+00
3.477221330304208102e+00	-2.636354173016677738e+00	2.636354173016677738e+00
3.481669735962085177e+00	-2.659002138148477634e+00	2.659002138148476302e+00
3.486118141619962252e+00	-2.682107431287339416e+00	2.682107431287338528e+00
3.490566547277839771e+00	-2.705659843542781218e+00	2.705659843542780774e+00
3.495014952935716845e+00	-2.729649088635253573e+00	2.729649088635254461e+00
3.499463358593593920e+00	-2.754064820211915343e+00	2.754064820211914455e+00
3.503911764251470995e+00	-2.778896648018684523e+00	2.778896648018683191e+00
3.508360169909348070e+00	-2.804134152939547153e+00	2.804134152939546709e+00
3.512808575567225144e+00	-2.829766900921556694e+00	2.829766900921554917e+00
3.517256981225102663e+00	-2.855784455810261857e+00	2.855784455810262745e+00
3.521705386882979738e+00	-2.882176391125853776e+00	2.882176391125852888e+00
3.526153792540856813e+00	-2.908932300814774941e+00	2.908932300814776273e+00
3.530602198198733888e+00	-2.936041809015390580e+00	2.936041809015387916e+00
3.535050603856610962e+00	-2.963494578879070751e+00	2.963494578879069863e+00
3.539499009514488037e+00	-2.991280320490499189e+00	2.991280320490498745e+00
3.543947415172365112e+00	-3.019388797932397672e+00	3.019388797932398560e+00
3.548395820830242187e+00	-3.047809835540981283e+00	3.047809835540979950e+00
3.552844226488119705e+00	-3.076533323398946251e+00	3.076533323398946251e+00
3.557292632145996780e+00	-3.105549222112743646e+00	3.105549222112744090e+00
3.561741037803873855e+00	-3.134847566920656359e+00	3.134847566920655471e+00
3.566189443461750930e+00	-3.164418471177396608e+00	3.164418471177398828e+00
3.570637849119628005e+00	-3.194252129260054307e+00	3.194252129260054751e+00
3.575086254777505079e+00	-3.224338818938916607e+00	3.224338818938916162e+00
3.579534660435382154e+00	-3.254668903255403922e+00	3.254668903255406143e+00
3.583983066093259673e+00	-3.285232831947674459e+00	3.285232831947672238e+00
3.588431471751136748e+00	-3.316021142462866500e+00	3.316021142462865612e+00
3.592879877409013822e+00	-3.347024460593203354e+00	3.347024460593201134e+00
3.597328283066890897e+00	-3.378233500771261610e+00	3.378233500771262499e+00
3.601776688724767972e+00	-3.409639066058042456e+00	3.409639066058043344e+00
3.606225094382645047e+00	-3.441232047855435017e+00	3.441232047855435461e+00
3.610673500040522121e+00	-3.473003425372986452e+00	3.473003425372984232e+00
3.615121905698399196e+00	-3.504944264876961313e+00	3.504944264876962201e+00
3.619570311356276715e+00	-3.537045718747938050e+00	3.537045718747936274e+00
3.624018717014153790e+00	-3.569299024371432427e+00	3.569299024371433759e+00
3.628467122672030865e+00	-3.601695502884365130e+00	3.601695502884365130e+00
3.632915528329907939e+00	-3.634226557798552637e+00	3.634226557798552193e+00
3.637363933987785014e+00	-3.666883673520838993e+00	3.666883673520838993e+00
3.641812339645662089e+00	-3.699658413788019740e+00	3.699658413788022404e+00
3.646260745303539164e+00	-3.732542420033255315e+00	3.732542420033254871e+00
3.650709150961416682e+00	-3.765527409699332306e+00	3.765527409699332306e+00
3.655157556619293757e+00	-3.798605174512886595e+00	3.798605174512886595e+00
3.659605962277170832e+00	-3.831767578732448776e+00	3.831767578732447888e+00
3.664054367935047907e+00	-3.865006557382059782e+00	3.865006557382058894e+00
3.668502773592924981e+00	-3.898314114481161052e+00	3.898314114481159720e+00
3.672951179250802056e+00	-3.931682321280424386e+00	3.931682321280426162e+00
3.677399584908679131e+00	-3.965103314512302912e+00	3.965103314512303800e+00
3.681847990566556206e+00	-3.998569294664145790e+00	3.998569294664141349e+00
3.686296396224433725e+00	-4.032072524281002046e+00	4.032072524281002046e+00
3.690744801882310799e+00	-4.065605326304408074e+00	4.065605326304408962e+00
3.695193207540187874e+00	-4.099160082452750764e+00	4.099160082452748988e+00
3.699641613198064949e+00	-4.132729231648254675e+00	4.132729231648256452e+00
3.704090018855942024e+00	-4.166305268494898684e+00	4.166305268494897796e+00
3.708538424513819098e+00	-4.199880741811115925e+00	4.199880741811113261e+00
3.712986830171696173e+00	-4.233448253220577051e+00	4.233448253220577051e+00
3.717435235829573692e+00	-4.267000455803920289e+00	4.267000455803921177e+00
3.721883641487450767e+00	-4.300530052813773096e+00	4.300530052813771320e+00
3.726332047145327842e+00	-4.334029796455162398e+00	4.334029796455159733e+00
3.730780452803204916e+00	-4.367492486732884593e+00	4.367492486732882817e+00
3.735228858461081991e+00	-4.400910970367179154e+00	4.400910970367177377e+00
3.739677264118959066e+00	-4.434278139778700556e+00	4.434278139778700556e+00
3.744125669776836141e+00	-4.467586932143511547e+00	4.467586932143514211e+00
3.748574075434713215e+00	-4.500830328518583556e+00	4.500830328518582668e+00
3.753022481092590734e+00	-4.534001353037988125e+00	4.534001353037987236e+00
3.757470886750467809e+00	-4.567093072179885915e+00	4.567093072179885027e+00
3.761919292408344884e+00	-4.600098594104058414e+00	4.600098594104058414e+00
3.766367698066221958e+00	-4.633011068059699866e+00	4.633011068059696314e+00
3.770816103724099033e+00	-4.665823683862919680e+00	4.665823683862919680e+00
3.775264509381976108e+00	-4.698529671443365530e+00	4.698529671443363753e+00
3.779712915039853183e+00	-4.731122300459120744e+00	4.731122300459124297e+00
3.784161320697730702e+00	-4.763594879979049068e+00	4.763594879979048180e+00
3.788609726355607776e+00	-4.795940758231535206e+00	4.795940758231535206e+00
3.793058132013484851e+00	-4.828153322418580196e+00	4.828153322418579307e+00
3.797506537671361926e+00	-4.860225998594020602e+00	4.860225998594023267e+00
3.801954943329239001e+00	-4.892152251604659163e+00	4.892152251604661828e+00
3.806403348987116075e+00	-4.923925585092979063e+00	4.923925585092978174e+00
3.810851754644993150e+00	-4.955539541560034955e+00	4.955539541560034955e+00
3.815300160302870225e+00	-4.986987702487136076e+00	4.986987702487136076e+00
3.819748565960747744e+00	-5.018263688514806198e+00	5.018263688514805310e+00
3.824196971618624818e+00	-5.049361159677514088e+00	5.049361159677511424e+00
3.828645377276501893e+00	-5.080273815692617490e+00	5.080273815692617490e+00
3.833093782934378968e+00	-5.110995396301958316e+00	5.110995396301961868e+00
3.837542188592256043e+00	-5.141519681664457941e+00	5.141519681664457053e+00
3.841990594250133118e+00	-5.171840492798112088e+00	5.171840492798111200e+00
3.846438999908010636e+00	-5.201951692069757271e+00	5.201951692069757271e+00
3.850887405565887711e+00	-5.231847183730865325e+00	5.231847183730867101e+00
3.855335811223764786e+00	-5.261520914497810786e+00	5.261520914497810786e+00
3.859784216881641861e+00	-5.290966874174790391e+00	5.290966874174791279e+00
3.864232622539518935e+00	-5.320179096317842138e+00	5.320179096317834144e+00
3.868681028197396010e+00	-5.349151658938162690e+00	5.349151658938164466e+00
3.873129433855273085e+00	-5.377878685243107526e+00	5.377878685243109302e+00
3.877577839513150160e+00	-5.406354344413123236e+00	5.406354344413122348e+00
3.882026245171027234e+00	-5.434572852412949295e+00	5.434572852412949295e+00
3.886474650828904753e+00	-5.462528472835427529e+00	5.462528472835430193e+00
3.890923056486781828e+00	-5.490215517776188214e+00	5.490215517776190879e+00
3.895371462144658903e+00	-5.517628348737569688e+00	5.517628348737572352e+00
3.899819867802535978e+00	-5.544761377560124771e+00	5.544761377560122106e+00
3.904268273460413052e+00	-5.571609067380008717e+00	5.571609067380006053e+00
3.908716679118290127e+00	-5.598165933610689926e+00	5.598165933610687262e+00
3.913165084776167646e+00	-5.624426544947238149e+00	5.624426544947235485e+00
3.917613490434044721e+00	-5.650385524391688286e+00	5.650385524391686509e+00
3.922061896091921795e+00	-5.676037550297801104e+00	5.676037550297803769e+00
3.926510301749798870e+00	-5.701377357433667470e+00	5.701377357433665694e+00
3.930958707407675945e+00	-5.726399738060570677e+00	5.726399738060567124e+00
3.935407113065553020e+00	-5.751099543026534811e+00	5.751099543026533034e+00
3.939855518723430094e+00	-5.775471682873077661e+00	5.775471682873076773e+00
3.944303924381307169e+00	-5.799511128953557915e+00	5.799511128953557915e+00
3.948752330039184244e+00	-5.823212914561702647e+00	5.823212914561701758e+00
3.953200735697061763e+00	-5.846572136068759917e+00	5.846572136068761694e+00
3.957649141354938838e+00	-5.869583954067863374e+00	5.869583954067862486e+00
3.962097547012815912e+00	-5.892243594524097183e+00	5.892243594524091854e+00
3.966545952670692987e+00	-5.914546349928939684e+00	5.914546349928937907e+00
3.970994358328570062e+00	-5.936487580457564306e+00	5.936487580457564306e+00
3.975442763986447137e+00	-5.958062715127694808e+00	5.958062715127695697e+00
3.979891169644324656e+00	-5.979267252958614165e+00	5.979267252958614165e+00
3.984339575302201730e+00	-6.000096764129009053e+00	6.000096764129010829e+00
3.988787980960078805e+00	-6.020546891132303458e+00	6.020546891132305234e+00
3.993236386617955880e+00	-6.040613349928221965e+00	6.040613349928222853e+00
3.997684792275832955e+00	-6.060291931089266448e+00	6.060291931089265560e+00
4.002133197933710029e+00	-6.079578500940905350e+00	6.079578500940906238e+00
4.006581603591587104e+00	-6.098469002694208996e+00	6.098469002694210772e+00
4.011030009249464179e+00	-6.116959457569738134e+00	6.116959457569740799e+00
4.015478414907341254e+00	-6.135045965911531951e+00	6.135045965911531951e+00
4.019926820565218328e+00	-6.152724708289990296e+00	6.152724708289987632e+00
4.024375226223095403e+00	-6.169991946592594978e+00	6.169991946592591425e+00
4.028823631880973366e+00	-6.186844025101283506e+00	6.186844025101283506e+00
4.033272037538850441e+00	-6.203277371555453001e+00	6.203277371555451225e+00
4.037720443196727516e+00	-6.219288498199527560e+00	6.219288498199518678e+00
4.042168848854604590e+00	-6.234874002814023264e+00	6.234874002814020599e+00
4.046617254512481665e+00	-6.250030569729189800e+00	6.250030569729187135e+00
4.051065660170358740e+00	-6.264754970820165525e+00	6.264754970820163749e+00
4.055514065828235815e+00	-6.279044066482723174e+00	6.279044066482724951e+00
4.059962471486112889e+00	-6.292894806588730461e+00	6.292894806588732237e+00
4.064410877143989964e+00	-6.306304231420331696e+00	6.306304231420333473e+00
4.068859282801867039e+00	-6.319269472582090152e+00	6.319269472582085712e+00
4.073307688459744114e+00	-6.331787753890141701e+00	6.331787753890142589e+00
4.077756094117621188e+00	-6.343856392237638531e+00	6.343856392237640307e+00
4.082204499775498263e+00	-6.355472798435584991e+00	6.355472798435585879e+00
4.086652905433375338e+00	-6.366634478028442068e+00	6.366634478028444732e+00
4.091101311091252413e+00	-6.377339032083602532e+00	6.377339032083598980e+00
4.095549716749129487e+00	-6.387584157954188768e+00	6.387584157954189656e+00
4.099998122407006562e+00	-6.397367650014368579e+00	6.397367650014368579e+00
4.104446528064884525e+00	-6.406687400366611662e+00	6.406687400366607221e+00
4.108894933722761600e+00	-6.415541399520220622e+00	6.415541399520220622e+00
4.113343339380638675e+00	-6.423927737040594721e+00	6.423927737040596497e+00
4.117791745038515749e+00	-6.431844602168583336e+00	6.431844602168585112e+00
4.122240150696392824e+00	-6.439290284409444176e+00	6.439290284409447729e+00
4.126688556354269899e+00	-6.446263174090916870e+00	6.446263174090913317e+00
4.131136962012146974e+00	-6.452761762889825725e+00	6.452761762889822172e+00
4.135585367670024048e+00	-6.458784644326912350e+00	6.458784644326916791e+00
4.140033773327901123e+00	-6.464330514229334135e+00	6.464330514229334135e+00
4.144482178985778198e+00	-6.469398171160508859e+00	6.469398171160507083e+00
4.148930584643655273e+00	-6.473986516816928827e+00	6.473986516816929715e+00
4.153378990301532347e+00	-6.478094556391583048e+00	6.478094556391580383e+00
4.157827395959410310e+00	-6.481721398903732556e+00	6.481721398903729003e+00
4.162275801617287385e+00	-6.484866257494662278e+00	6.484866257494665831e+00
4.166724207275164460e+00	-6.487528449689299315e+00	6.487528449689299315e+00
4.171172612933041535e+00	-6.489707397623331708e+00	6.489707397623331708e+00
4.175621018590918609e+00	-6.491402628235745986e+00	6.491402628235745098e+00
4.180069424248795684e+00	-6.492613773426555213e+00	6.492613773426556989e+00
4.184517829906672759e+00	-6.493340570179650051e+00	6.493340570179651827e+00
4.188966235564549834e+00	-6.493582860650566779e+00	6.493582860650567667e+00
