# Supplementary material for: Light-wave-controlled Haldane model in monolayer hexagonal boron nitride
Source: Nature. 2024 Apr 15;628(8009):752–7. doi: 10.1038/s41586-024-07244-z (PMC11041748; doi:10.1038/s41586-024-07244-z)
Supplement: Supplementary file 1 — This zipped file contains source data files for Supplementary Figs. 1–4 and Extended Data Figs 2–5, 7, 8, 11 and 10. [file 41586_2024_7244_MOESM1_ESM.zip › Data source/Fig 1/1g.csv]

Momentum	Energy_VB	Energy_CB
0.000000000000000000e+00	-6.503934539954332017e+00	6.503934539954331129e+00
4.448405657877134607e-03	-6.503689583971109300e+00	6.503689583971106636e+00
8.896811315754269214e-03	-6.502953068766039735e+00	6.502953068766042399e+00
1.334521697363140469e-02	-6.501722704805390940e+00	6.501722704805389164e+00
1.779362263150853843e-02	-6.499996312677146726e+00	6.499996312677144950e+00
2.224202828938567217e-02	-6.497771824414197539e+00	6.497771824414193986e+00
2.669043394726280938e-02	-6.495047284786855002e+00	6.495047284786856778e+00
3.113883960513994312e-02	-6.491820852563331634e+00	6.491820852563329858e+00
3.558724526301707686e-02	-6.488090801736980495e+00	6.488090801736981383e+00
4.003565092089421407e-02	-6.483855522718989128e+00	6.483855522718989128e+00
4.448405657877134434e-02	-6.479113523495286131e+00	6.479113523495288796e+00
4.893246223664848155e-02	-6.473863430746524372e+00	6.473863430746522596e+00
5.338086789452561876e-02	-6.468103990929873426e+00	6.468103990929871649e+00
5.782927355240274903e-02	-6.461834071321547412e+00	6.461834071321549189e+00
6.227767921027988623e-02	-6.455052661018937599e+00	6.455052661018937599e+00
6.672608486815702344e-02	-6.447758871901208444e+00	6.447758871901207556e+00
7.117449052603415371e-02	-6.439951939547382764e+00	6.439951939547384541e+00
7.562289618391128398e-02	-6.431631224110858192e+00	6.431631224110857303e+00
8.007130184178842813e-02	-6.422796211149286449e+00	6.422796211149286449e+00
8.451970749966555840e-02	-6.413446512409034739e+00	6.413446512409034739e+00
8.896811315754268867e-02	-6.403581866563074598e+00	6.403581866563078151e+00
9.341651881541983282e-02	-6.393202139901627667e+00	6.393202139901630332e+00
9.786492447329696309e-02	-6.382307326974497208e+00	6.382307326974498984e+00
1.023133301311740934e-01	-6.370897551184475205e+00	6.370897551184476093e+00
1.067617357890512375e-01	-6.358973065330812524e+00	6.358973065330815189e+00
1.112101414469283678e-01	-6.346534252102199680e+00	6.346534252102200568e+00
1.156585471048054981e-01	-6.333581624518398456e+00	6.333581624518401121e+00
1.201069527626826283e-01	-6.320115826319908869e+00	6.320115826319904428e+00
1.245553584205597725e-01	-6.306137632304965379e+00	6.306137632304968044e+00
1.290037640784369166e-01	-6.291647948613404928e+00	6.291647948613405816e+00
1.334521697363140469e-01	-6.276647812956566597e+00	6.276647812956572814e+00
1.379005753941911772e-01	-6.261138394792976847e+00	6.261138394792976847e+00
1.423489810520683074e-01	-6.245120995449118695e+00	6.245120995449115142e+00
1.467973867099454377e-01	-6.228597048184928653e+00	6.228597048184930429e+00
1.512457923678225680e-01	-6.211568118203566691e+00	6.211568118203567579e+00
1.556941980256996982e-01	-6.194035902605069310e+00	6.194035902605075528e+00
1.601426036835768563e-01	-6.176002230283586414e+00	6.176002230283589078e+00
1.645910093414539865e-01	-6.157469061767820051e+00	6.157469061767820051e+00
1.690394149993311168e-01	-6.138438489004506060e+00	6.138438489004506060e+00
1.734878206572082471e-01	-6.118912735084630405e+00	6.118912735084629517e+00
1.779362263150853773e-01	-6.098894153912211458e+00	6.098894153912211458e+00
1.823846319729625076e-01	-6.078385229815561175e+00	6.078385229815564728e+00
1.868330376308396656e-01	-6.057388577100836891e+00	6.057388577100838667e+00
1.912814432887167959e-01	-6.035906939547904138e+00	6.035906939547900585e+00
1.957298489465939262e-01	-6.013943189848403037e+00	6.013943189848402149e+00
2.001782546044710565e-01	-5.991500328986168356e+00	5.991500328986170132e+00
2.046266602623481867e-01	-5.968581485559889543e+00	5.968581485559890432e+00
2.090750659202253170e-01	-5.945189915048285201e+00	5.945189915048285201e+00
2.135234715781024750e-01	-5.921328999017822170e+00	5.921328999017826611e+00
2.179718772359796053e-01	-5.897002244273248373e+00	5.897002244273246596e+00
2.224202828938567356e-01	-5.872213281951085939e+00	5.872213281951091268e+00
2.268686885517338658e-01	-5.846965866556465663e+00	5.846965866556469216e+00
2.313170942096109961e-01	-5.821263874943512384e+00	5.821263874943509720e+00
2.357654998674881264e-01	-5.795111305239726285e+00	5.795111305239722732e+00
2.402139055253652566e-01	-5.768512275714749116e+00	5.768512275714751780e+00
2.446623111832424147e-01	-5.741471023593918588e+00	5.741471023593920364e+00
2.491107168411195449e-01	-5.713991903817176699e+00	5.713991903817176699e+00
2.535591224989966475e-01	-5.686079387743836477e+00	5.686079387743832925e+00
2.580075281568738332e-01	-5.657738061803787133e+00	5.657738061803787133e+00
2.624559338147509635e-01	-5.628972626095827714e+00	5.628972626095828602e+00
2.669043394726280938e-01	-5.599787892933737687e+00	5.599787892933734135e+00
2.713527451305052240e-01	-5.570188785340861592e+00	5.570188785340863369e+00
2.758011507883823543e-01	-5.540180335494006236e+00	5.540180335494008013e+00
2.802495564462594846e-01	-5.509767683117412496e+00	5.509767683117409831e+00
2.846979621041366149e-01	-5.478956073827745854e+00	5.478956073827740525e+00
2.891463677620137451e-01	-5.447750857431011617e+00	5.447750857431009841e+00
2.935947734198908754e-01	-5.416157486172369140e+00	5.416157486172370916e+00
2.980431790777680057e-01	-5.384181512939898440e+00	5.384181512939901104e+00
3.024915847356451359e-01	-5.351828589423390348e+00	5.351828589423393012e+00
3.069399903935222662e-01	-5.319104464229331697e+00	5.319104464229329032e+00
3.113883960513993965e-01	-5.286014980953250841e+00	5.286014980953251730e+00
3.158368017092765823e-01	-5.252566076210731794e+00	5.252566076210730905e+00
3.202852073671537125e-01	-5.218763777628357303e+00	5.218763777628354639e+00
3.247336130250308428e-01	-5.184614201796018840e+00	5.184614201796023281e+00
3.291820186829079731e-01	-5.150123552182015452e+00	5.150123552182013675e+00
3.336304243407851033e-01	-5.115298117012401669e+00	5.115298117012404333e+00
3.380788299986622336e-01	-5.080144267116268431e+00	5.080144267116268431e+00
3.425272356565393639e-01	-5.044668453738491820e+00	5.044668453738490932e+00
3.469756413144164942e-01	-5.008877206321714404e+00	5.008877206321712627e+00
3.514240469722936244e-01	-4.972777130259355083e+00	4.972777130259354195e+00
3.558724526301707547e-01	-4.936374904621505522e+00	4.936374904621507298e+00
3.603208582880478850e-01	-4.899677279855625400e+00	4.899677279855622736e+00
3.647692639459250152e-01	-4.862691075464122825e+00	4.862691075464123713e+00
3.692176696038021455e-01	-4.825423177660897345e+00	4.825423177660896457e+00
3.736660752616793313e-01	-4.787880537009039372e+00	4.787880537009041149e+00
3.781144809195564616e-01	-4.750070166042027253e+00	4.750070166042026365e+00
3.825628865774335918e-01	-4.711999136870764104e+00	4.711999136870764993e+00
3.870112922353107221e-01	-4.673674578779019484e+00	4.673674578779018596e+00
3.914596978931878524e-01	-4.635103675809800094e+00	4.635103675809801871e+00
3.959081035510649826e-01	-4.596293664345462382e+00	4.596293664345460606e+00
4.003565092089421129e-01	-4.557251830684327487e+00	4.557251830684330152e+00
4.048049148668192432e-01	-4.517985508616832568e+00	4.517985508616832568e+00
4.092533205246963735e-01	-4.478502077004256066e+00	4.478502077004256954e+00
4.137017261825735037e-01	-4.438808957363314711e+00	4.438808957363313823e+00
4.181501318404506340e-01	-4.398913611459978057e+00	4.398913611459979833e+00
4.225985374983277643e-01	-4.358823538916070994e+00	4.358823538916072771e+00
4.270469431562049500e-01	-4.318546274832374188e+00	4.318546274832375076e+00
4.314953488140820803e-01	-4.278089387432096657e+00	4.278089387432093993e+00
4.359437544719592106e-01	-4.237460475728828335e+00	4.237460475728828335e+00
4.403921601298363409e-01	-4.196667167223225192e+00	4.196667167223226080e+00
4.448405657877134711e-01	-4.155717115632925562e+00	4.155717115632926451e+00
4.492889714455906014e-01	-4.114617998660446752e+00	4.114617998660446752e+00
4.537373771034677317e-01	-4.073377515803963789e+00	4.073377515803961124e+00
4.581857827613448619e-01	-4.032003386216270080e+00	4.032003386216270968e+00
4.626341884192219922e-01	-3.990503346617353841e+00	3.990503346617355174e+00
4.670825940770991225e-01	-3.948885149266440298e+00	3.948885149266439409e+00
4.715309997349762527e-01	-3.907156559999565903e+00	3.907156559999565903e+00
4.759794053928533830e-01	-3.865325356339212703e+00	3.865325356339210483e+00
4.804278110507305133e-01	-3.823399325682747651e+00	3.823399325682748984e+00
4.848762167086076991e-01	-3.781386263576974383e+00	3.781386263576974827e+00
4.893246223664848293e-01	-3.739293972086356277e+00	3.739293972086356277e+00
4.937730280243619596e-01	-3.697130258263102043e+00	3.697130258263102043e+00
4.982214336822390899e-01	-3.654902932727631004e+00	3.654902932727630560e+00
5.026698393401162201e-01	-3.612619808368600083e+00	3.612619808368602303e+00
5.071182449979932949e-01	-3.570288699172155855e+00	3.570288699172156299e+00
5.115666506558704807e-01	-3.527917419190752302e+00	3.527917419190754078e+00
5.160150563137476665e-01	-3.485513781662490818e+00	3.485513781662490373e+00
5.204634619716247412e-01	-3.443085598292713101e+00	3.443085598292711769e+00
5.249118676295019270e-01	-3.400640678710319609e+00	3.400640678710319609e+00
5.293602732873790018e-01	-3.358186830112136256e+00	3.358186830112136700e+00
5.338086789452561876e-01	-3.315731857109583292e+00	3.315731857109584624e+00
5.382570846031332623e-01	-3.273283561792874607e+00	3.273283561792875496e+00
5.427054902610104481e-01	-3.230849744029043347e+00	3.230849744029046899e+00
5.471538959188875229e-01	-3.188438202011286471e+00	3.188438202011286471e+00
5.516023015767647086e-01	-3.146056733078332890e+00	3.146056733078332890e+00
5.560507072346417834e-01	-3.103713134823947506e+00	3.103713134823950170e+00
5.604991128925189692e-01	-3.061415206518150800e+00	3.061415206518149468e+00
5.649475185503960439e-01	-3.019170750863353625e+00	3.019170750863354069e+00
5.693959242082732297e-01	-2.976987576110342815e+00	2.976987576110342815e+00
5.738443298661504155e-01	-2.934873498560973015e+00	2.934873498560973015e+00
5.782927355240274903e-01	-2.892836345486462069e+00	2.892836345486463401e+00
5.827411411819046760e-01	-2.850883958492422821e+00	2.850883958492421932e+00
5.871895468397817508e-01	-2.809024197364220488e+00	2.809024197364220043e+00
5.916379524976589366e-01	-2.767264944428843965e+00	2.767264944428842188e+00
5.960863581555360113e-01	-2.725614109472327407e+00	2.725614109472326518e+00
6.005347638134131971e-01	-2.684079635254913665e+00	2.684079635254914109e+00
6.049831694712902719e-01	-2.642669503669387687e+00	2.642669503669387243e+00
6.094315751291674577e-01	-2.601391742591729450e+00	2.601391742591729894e+00
6.138799807870445324e-01	-2.560254433477097802e+00	2.560254433477099134e+00
6.183283864449217182e-01	-2.519265719758315925e+00	2.519265719758317257e+00
6.227767921027987930e-01	-2.478433816108693843e+00	2.478433816108693843e+00
6.272251977606759787e-01	-2.437767018635716099e+00	2.437767018635715655e+00
6.316736034185531645e-01	-2.397273716077475303e+00	2.397273716077475303e+00
6.361220090764302393e-01	-2.356962402079205710e+00	2.356962402079205710e+00
6.405704147343074251e-01	-2.316841688633176410e+00	2.316841688633177299e+00
6.450188203921844998e-01	-2.276920320771499640e+00	2.276920320771500972e+00
6.494672260500616856e-01	-2.237207192607892914e+00	2.237207192607894246e+00
6.539156317079387604e-01	-2.197711364831345104e+00	2.197711364831343328e+00
6.583640373658159461e-01	-2.158442083761665575e+00	2.158442083761665131e+00
6.628124430236930209e-01	-2.119408802084129295e+00	2.119408802084129295e+00
6.672608486815702067e-01	-2.080621201387750308e+00	2.080621201387750752e+00
6.717092543394472814e-01	-2.042089216638778293e+00	2.042089216638778737e+00
6.761576599973244672e-01	-2.003823062727986493e+00	2.003823062727986937e+00
6.806060656552015420e-01	-1.965833263236552941e+00	1.965833263236553163e+00
6.850544713130787278e-01	-1.928130681570753735e+00	1.928130681570754623e+00
6.895028769709559135e-01	-1.890726554619760691e+00	1.890726554619761801e+00
6.939512826288329883e-01	-1.853632529093043546e+00	1.853632529093043990e+00
6.983996882867101741e-01	-1.816860700693462949e+00	1.816860700693463393e+00
7.028480939445872488e-01	-1.780423656278352196e+00	1.780423656278353528e+00
7.072964996024644346e-01	-1.744334519152573426e+00	1.744334519152574092e+00
7.117449052603415094e-01	-1.708606997623304480e+00	1.708606997623304924e+00
7.161933109182186952e-01	-1.673255436924753647e+00	1.673255436924753869e+00
7.206417165760957699e-01	-1.638294874589900418e+00	1.638294874589901751e+00
7.250901222339729557e-01	-1.603741099303475082e+00	1.603741099303474860e+00
7.295385278918500305e-01	-1.569610713212870490e+00	1.569610713212870268e+00
7.339869335497272163e-01	-1.535921197598167920e+00	1.535921197598169252e+00
7.384353392076042910e-01	-1.502690981704961404e+00	1.502690981704961404e+00
7.428837448654814768e-01	-1.469939514419848381e+00	1.469939514419849047e+00
7.473321505233586626e-01	-1.437687338313095253e+00	1.437687338313095253e+00
7.517805561812357373e-01	-1.405956165380519707e+00	1.405956165380519707e+00
7.562289618391129231e-01	-1.374768953581123609e+00	1.374768953581123387e+00
7.606773674969899979e-01	-1.344149982982189018e+00	1.344149982982190128e+00
7.651257731548671837e-01	-1.314124929983655266e+00	1.314124929983655932e+00
7.695741788127442584e-01	-1.284720937693325959e+00	1.284720937693326404e+00
7.740225844706214442e-01	-1.255966680060686791e+00	1.255966680060686569e+00
7.784709901284985190e-01	-1.227892416848978874e+00	1.227892416848979096e+00
7.829193957863757047e-01	-1.200530035936839379e+00	1.200530035936840934e+00
7.873678014442527795e-01	-1.173913078802258925e+00	1.173913078802259147e+00
7.918162071021299653e-01	-1.148076744371911095e+00	1.148076744371910207e+00
7.962646127600070400e-01	-1.123057865748533501e+00	1.123057865748533501e+00
8.007130184178842258e-01	-1.098894853702428787e+00	1.098894853702429231e+00
8.051614240757614116e-01	-1.075627600292149877e+00	1.075627600292149877e+00
8.096098297336384864e-01	-1.053297335643895494e+00	1.053297335643896604e+00
8.140582353915156721e-01	-1.031946430868331044e+00	1.031946430868330600e+00
8.185066410493927469e-01	-1.011618140442553937e+00	1.011618140442552827e+00
8.229550467072699327e-01	-9.923562782589429032e-01	9.923562782589430142e-01
8.274034523651470074e-01	-9.742048230650325324e-01	9.742048230650330876e-01
8.318518580230241932e-01	-9.572074512935024870e-01	9.572074512935019319e-01
8.363002636809012680e-01	-9.414069983706306877e-01	9.414069983706299105e-01
8.407486693387784538e-01	-9.268448534865444399e-01	9.268448534865442179e-01
8.451970749966555285e-01	-9.135602974041882041e-01	9.135602974041874269e-01
8.496454806545327143e-01	-9.015897979464950751e-01	9.015897979464952972e-01
8.540938863124099001e-01	-8.909662829700784048e-01	8.909662829700789599e-01
8.585422919702869748e-01	-8.817184154218797865e-01	8.817184154218798975e-01
8.629906976281641606e-01	-8.738698989094418890e-01	8.738698989094418890e-01
8.674391032860412354e-01	-8.674388445020003724e-01	8.674388445020003724e-01
8.718875089439184212e-01	-8.624372296952184103e-01	8.624372296952186323e-01
8.763359146017954959e-01	-8.588704782659546400e-01	8.588704782659540848e-01
8.807843202596726817e-01	-8.567371850266536359e-01	8.567371850266541911e-01
8.852327259175497565e-01	-8.560290024934280595e-01	8.560290024934283926e-01
8.874569287464882938e-01	-8.562049251229261193e-01	8.562049251229255642e-01
8.896811315754269422e-01	-8.567308844289652781e-01	8.567308844289647229e-01
8.919053344043654796e-01	-8.576039374018193939e-01	8.576039374018197270e-01
8.941295372333041280e-01	-8.588207476983213962e-01	8.588207476983220623e-01
8.963537400622426654e-01	-8.603776010720840528e-01	8.603776010720838308e-01
8.985779428911813138e-01	-8.622704227906939911e-01	8.622704227906944352e-01
9.008021457201198512e-01	-8.644947968205988209e-01	8.644947968205995981e-01
9.030263485490584996e-01	-8.670459865431441315e-01	8.670459865431443536e-01
9.052505513779970370e-01	-8.699189567531870892e-01	8.699189567531865341e-01
9.074747542069356854e-01	-8.731083966849363387e-01	8.731083966849365607e-01
9.096989570358742228e-01	-8.766087438079054328e-01	8.766087438079053218e-01
9.119231598648127601e-01	-8.804142081390221586e-01	8.804142081390223806e-01
9.141473626937514085e-01	-8.845187968244384580e-01	8.845187968244390131e-01
9.163715655226899459e-01	-8.889163387560462537e-01	8.889163387560463647e-01
9.185957683516285943e-01	-8.936005090024645714e-01	8.936005090024637942e-01
9.208199711805671317e-01	-8.985648528517795608e-01	8.985648528517785616e-01
9.230441740095057801e-01	-9.038028092828863658e-01	9.038028092828860327e-01
9.252683768384443175e-01	-9.093077337032814400e-01	9.093077337032822172e-01
9.274925796673829659e-01	-9.150729198130547193e-01	9.150729198130543862e-01
9.297167824963215033e-01	-9.210916204769044047e-01	9.210916204769052928e-01
9.319409853252601517e-01	-9.273570675079980674e-01	9.273570675079977343e-01
9.341651881541986890e-01	-9.338624902886274448e-01	9.338624902886275558e-01
9.363893909831373374e-01	-9.406011331729722258e-01	9.406011331729722258e-01
9.386135938120758748e-01	-9.475662716360845339e-01	9.475662716360845339e-01
9.408377966410144122e-01	-9.547512271506489734e-01	9.547512271506497505e-01
9.430619994699530606e-01	-9.621493807887590011e-01	9.621493807887586680e-01
9.452862022988915980e-01	-9.697541855598637017e-01	9.697541855598640348e-01
9.475104051278302464e-01	-9.775591775081934331e-01	9.775591775081926560e-01
9.497346079567687838e-01	-9.855579856032877784e-01	9.855579856032878894e-01
9.519588107857074322e-01	-9.937443404658909962e-01	9.937443404658904411e-01
9.541830136146459695e-01	-1.002112081978412839e+00	1.002112081978412395e+00
9.564072164435846179e-01	-1.010655165834602798e+00	1.010655165834603242e+00
9.586314192725231553e-01	-1.019367669087110073e+00	1.019367669087109629e+00
9.608556221014616927e-01	-1.028243794754291063e+00	1.028243794754290841e+00
9.630798249304003411e-01	-1.037277875549326378e+00	1.037277875549325490e+00
9.653040277593389895e-01	-1.046464376795213314e+00	1.046464376795212203e+00
9.675282305882775269e-01	-1.055797898589068584e+00	1.055797898589068584e+00
9.697524334172160643e-01	-1.065273177278120098e+00	1.065273177278120320e+00
9.719766362461547127e-01	-1.074885086308274174e+00	1.074885086308275062e+00
9.742008390750932501e-01	-1.084628636504084032e+00	1.084628636504084032e+00
9.764250419040318985e-01	-1.094498975836495580e+00	1.094498975836495358e+00
9.786492447329704358e-01	-1.104491388732094181e+00	1.104491388732093959e+00
9.808734475619090842e-01	-1.114601294974617351e+00	1.114601294974617574e+00
9.830976503908476216e-01	-1.124824248246496294e+00	1.124824248246496516e+00
9.853218532197862700e-01	-1.135155934355056351e+00	1.135155934355055463e+00
9.875460560487248074e-01	-1.145592169184903586e+00	1.145592169184904030e+00
9.897702588776633448e-01	-1.156128896414901464e+00	1.156128896414901686e+00
9.919944617066019932e-01	-1.166762185035126409e+00	1.166762185035126187e+00
9.942186645355405306e-01	-1.177488226696245643e+00	1.177488226696245199e+00
9.964428673644791790e-01	-1.188303332920888300e+00	1.188303332920888744e+00
9.986670701934177163e-01	-1.199203932203951606e+00	1.199203932203951384e+00
1.000891273022356254e+00	-1.210186567026116933e+00	1.210186567026117377e+00
1.003115475851295013e+00	-1.221247890802537039e+00	1.221247890802536817e+00
1.005339678680233551e+00	-1.232384664786291717e+00	1.232384664786290829e+00
1.007563881509172088e+00	-1.243593754944172680e+00	1.243593754944173346e+00
1.009788084338110625e+00	-1.254872128820357702e+00	1.254872128820356592e+00
1.012012287167049163e+00	-1.266216852401703896e+00	1.266216852401704118e+00
1.014236489995987922e+00	-1.277625086996775128e+00	1.277625086996774240e+00
1.016460692824926459e+00	-1.289094086139112028e+00	1.289094086139111806e+00
1.018684895653864997e+00	-1.300621192523947700e+00	1.300621192523946812e+00
1.020909098482803756e+00	-1.312203834986186646e+00	1.312203834986186868e+00
1.023133301311742294e+00	-1.323839525526417704e+00	1.323839525526417038e+00
1.025357504140680831e+00	-1.335525856390612498e+00	1.335525856390612942e+00
1.027581706969619368e+00	-1.347260497208247809e+00	1.347260497208248919e+00
1.029805909798557906e+00	-1.359041192192752323e+00	1.359041192192751657e+00
1.032030112627496665e+00	-1.370865757407390584e+00	1.370865757407389474e+00
1.034254315456435203e+00	-1.382732078099075501e+00	1.382732078099075057e+00
1.036478518285373740e+00	-1.394638106101936170e+00	1.394638106101936392e+00
1.038702721114312277e+00	-1.406581857311986372e+00	1.406581857311987482e+00
1.040926923943251037e+00	-1.418561409233755288e+00	1.418561409233755510e+00
1.043151126772189574e+00	-1.430574898599322076e+00	1.430574898599322742e+00
1.045375329601128112e+00	-1.442620519059854667e+00	1.442620519059854001e+00
1.047599532430066649e+00	-1.454696518949413875e+00	1.454696518949413209e+00
1.049823735259005186e+00	-1.466801199120561616e+00	1.466801199120561394e+00
1.052047938087943946e+00	-1.478932910851005200e+00	1.478932910851004534e+00
1.054272140916882483e+00	-1.491090053820408379e+00	1.491090053820408601e+00
1.056496343745821020e+00	-1.503271074156231624e+00	1.503271074156230735e+00
1.058720546574759558e+00	-1.515474462547405032e+00	1.515474462547405698e+00
1.060944749403698317e+00	-1.527698752424488715e+00	1.527698752424489381e+00
1.063168952232636855e+00	-1.539942518204855615e+00	1.539942518204855837e+00
1.065393155061575392e+00	-1.552204373601423493e+00	1.552204373601423493e+00
1.067617357890513929e+00	-1.564482969993335582e+00	1.564482969993335137e+00
1.069841560719452467e+00	-1.576776994856996517e+00	1.576776994856996739e+00
1.072065763548391226e+00	-1.589085170255808421e+00	1.589085170255806867e+00
1.074289966377329764e+00	-1.601406251386953361e+00	1.601406251386953805e+00
1.076514169206268301e+00	-1.613739025183550391e+00	1.613739025183549280e+00
1.078738372035206838e+00	-1.626082308970523638e+00	1.626082308970524082e+00
1.080962574864145598e+00	-1.638434949172511423e+00	1.638434949172511201e+00
1.083186777693084135e+00	-1.650795820072165965e+00	1.650795820072165521e+00
1.085410980522022673e+00	-1.663163822617238052e+00	1.663163822617238052e+00
1.087635183350961210e+00	-1.675537883274813122e+00	1.675537883274813566e+00
1.089859386179899747e+00	-1.687916952931135306e+00	1.687916952931135528e+00
1.092083589008838507e+00	-1.700300005835476247e+00	1.700300005835475581e+00
1.094307791837777044e+00	-1.712686038586530790e+00	1.712686038586530790e+00
1.096531994666715581e+00	-1.725074069159869383e+00	1.725074069159868717e+00
1.098756197495654341e+00	-1.737463135974976813e+00	1.737463135974976813e+00
1.100980400324592878e+00	-1.749852297000532353e+00	1.749852297000531243e+00
1.103204603153531416e+00	-1.762240628896498240e+00	1.762240628896498462e+00
1.105428805982469953e+00	-1.774627226191751506e+00	1.774627226191751506e+00
1.107653008811408490e+00	-1.787011200495939534e+00	1.787011200495938423e+00
1.109877211640347250e+00	-1.799391679744319905e+00	1.799391679744319905e+00
1.112101414469285787e+00	-1.811767807474400360e+00	1.811767807474399250e+00
1.114325617298224325e+00	-1.824138742133171176e+00	1.824138742133170510e+00
1.116549820127162862e+00	-1.836503656413852825e+00	1.836503656413852825e+00
1.118774022956101621e+00	-1.848861736621032037e+00	1.848861736621032481e+00
1.120998225785040159e+00	-1.861212182063146425e+00	1.861212182063145537e+00
1.123222428613978696e+00	-1.873554204471309603e+00	1.873554204471310269e+00
1.125446631442917234e+00	-1.885887027443501784e+00	1.885887027443499786e+00
1.127670834271855771e+00	-1.898209885913144435e+00	1.898209885913145989e+00
1.129895037100794530e+00	-1.910522025641226085e+00	1.910522025641225197e+00
1.132119239929733068e+00	-1.922822702731005418e+00	1.922822702731004751e+00
1.134343442758671605e+00	-1.935111183164540671e+00	1.935111183164541115e+00
1.136567645587610142e+00	-1.947386742360175838e+00	1.947386742360175838e+00
1.138791848416548902e+00	-1.959648664750206271e+00	1.959648664750208269e+00
1.141016051245487439e+00	-1.971896243378017166e+00	1.971896243378016944e+00
1.143240254074425977e+00	-1.984128779513891550e+00	1.984128779513891994e+00
1.145464456903364514e+00	-1.996345582288880482e+00	1.996345582288878928e+00
1.147688659732303051e+00	-2.008545968345990307e+00	2.008545968345989863e+00
1.149912862561241811e+00	-2.020729261508091401e+00	2.020729261508089625e+00
1.152137065390180348e+00	-2.032894792461902966e+00	2.032894792461904299e+00
1.154361268219118886e+00	-2.045041898457470086e+00	2.045041898457470975e+00
1.156585471048057645e+00	-2.057169923022543312e+00	2.057169923022542868e+00
1.158809673876996182e+00	-2.069278215691342737e+00	2.069278215691342737e+00
1.161033876705934720e+00	-2.081366131747133252e+00	2.081366131747132808e+00
1.163258079534873257e+00	-2.093433031978137127e+00	2.093433031978136682e+00
1.165482282363811795e+00	-2.105478282446264338e+00	2.105478282446264782e+00
1.167706485192750332e+00	-2.117501254268219224e+00	2.117501254268219668e+00
1.169930688021689091e+00	-2.129501323408497626e+00	2.129501323408498070e+00
1.172154890850627629e+00	-2.141477870483874391e+00	2.141477870483873946e+00
1.174379093679566166e+00	-2.153430280578907841e+00	2.153430280578908285e+00
1.176603296508504926e+00	-2.165357943072126812e+00	2.165357943072127700e+00
1.178827499337443463e+00	-2.177260251472454389e+00	2.177260251472455721e+00
1.181051702166382000e+00	-2.189136603265513958e+00	2.189136603265513070e+00
1.183275904995320538e+00	-2.200986399769460977e+00	2.200986399769461421e+00
1.185500107824259075e+00	-2.212809046000010937e+00	2.212809046000011381e+00
1.187724310653197612e+00	-2.224603950544264297e+00	2.224603950544264297e+00
1.189948513482136372e+00	-2.236370525443108104e+00	2.236370525443107660e+00
1.192172716311074909e+00	-2.248108186081785309e+00	2.248108186081785753e+00
1.194396919140013447e+00	-2.259816351088413722e+00	2.259816351088411945e+00
1.196621121968952206e+00	-2.271494442240096223e+00	2.271494442240095779e+00
1.198845324797890743e+00	-2.283141884376425068e+00	2.283141884376425068e+00
1.201069527626829281e+00	-2.294758105320034769e+00	2.294758105320036101e+00
1.203293730455767818e+00	-2.306342535804007721e+00	2.306342535804006388e+00
1.205517933284706356e+00	-2.317894609405842132e+00	2.317894609405842132e+00
1.207742136113645115e+00	-2.329413762487782424e+00	2.329413762487782869e+00
1.209966338942583652e+00	-2.340899434143250080e+00	2.340899434143250968e+00
1.212190541771522190e+00	-2.352351066149162673e+00	2.352351066149162229e+00
1.214414744600460727e+00	-2.363768102923946124e+00	2.363768102923946568e+00
1.216638947429399487e+00	-2.375149991491001700e+00	2.375149991490999479e+00
1.218863150258338024e+00	-2.386496181447452347e+00	2.386496181447452791e+00
1.221087353087276561e+00	-2.397806124937968963e+00	2.397806124937970296e+00
1.223311555916215099e+00	-2.409079276633490085e+00	2.409079276633490974e+00
1.225535758745153636e+00	-2.420315093714650256e+00	2.420315093714649368e+00
1.227759961574092396e+00	-2.431513035859759864e+00	2.431513035859758975e+00
1.229984164403030933e+00	-2.442672565237160143e+00	2.442672565237159699e+00
1.232208367231969470e+00	-2.453793146501783262e+00	2.453793146501782818e+00
1.234432570060908230e+00	-2.464874246795769164e+00	2.464874246795771828e+00
1.236656772889846767e+00	-2.475915335753008595e+00	2.475915335753009483e+00
1.238880975718785304e+00	-2.486915885507419155e+00	2.486915885507417823e+00
1.241105178547723842e+00	-2.497875370704855325e+00	2.497875370704856213e+00
1.243329381376662379e+00	-2.508793268518514363e+00	2.508793268518515251e+00
1.245553584205600917e+00	-2.519669058667670658e+00	2.519669058667668438e+00
1.247777787034539676e+00	-2.530502223439650145e+00	2.530502223439648812e+00
1.250001989863478213e+00	-2.541292247714902697e+00	2.541292247714902697e+00
1.252226192692416751e+00	-2.552038618995056130e+00	2.552038618995056130e+00
1.254450395521355510e+00	-2.562740827433830582e+00	2.562740827433829693e+00
1.256674598350294048e+00	-2.573398365870719129e+00	2.573398365870718685e+00
1.258898801179232585e+00	-2.584010729867306733e+00	2.584010729867306289e+00
1.261123004008171122e+00	-2.594577417746132042e+00	2.594577417746132042e+00
1.263347206837109660e+00	-2.605097930631984582e+00	2.605097930631983694e+00
1.265571409666048197e+00	-2.615571772495548064e+00	2.615571772495546732e+00
1.267795612494986957e+00	-2.625998450199296563e+00	2.625998450199297451e+00
1.270019815323925494e+00	-2.636377473545525874e+00	2.636377473545524541e+00
1.272244018152864031e+00	-2.646708355326455653e+00	2.646708355326455653e+00
1.274468220981802791e+00	-2.656990611376329081e+00	2.656990611376330413e+00
1.276692423810741328e+00	-2.667223760625365703e+00	2.667223760625365703e+00
1.278916626639679865e+00	-2.677407325155554130e+00	2.677407325155555906e+00
1.281140829468618403e+00	-2.687540830258176250e+00	2.687540830258177582e+00
1.283365032297556940e+00	-2.697623804492963018e+00	2.697623804492962130e+00
1.285589235126495700e+00	-2.707655779748856961e+00	2.707655779748855629e+00
1.287813437955434237e+00	-2.717636291306261498e+00	2.717636291306260610e+00
1.290037640784372774e+00	-2.727564877900745977e+00	2.727564877900748641e+00
1.292261843613311312e+00	-2.737441081788103858e+00	2.737441081788102526e+00
1.294486046442250071e+00	-2.747264448810717852e+00	2.747264448810716964e+00
1.296710249271188609e+00	-2.757034528465172940e+00	2.757034528465173828e+00
1.298934452100127146e+00	-2.766750873971037361e+00	2.766750873971035141e+00
1.301158654929065683e+00	-2.776413042340749371e+00	2.776413042340748039e+00
1.303382857758004221e+00	-2.786020594450588028e+00	2.786020594450586696e+00
1.305607060586942980e+00	-2.795573095112616979e+00	2.795573095112615647e+00
1.307831263415881518e+00	-2.805070113147579036e+00	2.805070113147579036e+00
1.310055466244820055e+00	-2.814511221458693591e+00	2.814511221458694923e+00
1.312279669073758814e+00	-2.823895997106269373e+00	2.823895997106267153e+00
1.314503871902697352e+00	-2.833224021383117464e+00	2.833224021383117019e+00
1.316728074731635889e+00	-2.842494879890709480e+00	2.842494879890708592e+00
1.318952277560574426e+00	-2.851708162615988140e+00	2.851708162615987696e+00
1.321176480389512964e+00	-2.860863464008869705e+00	2.860863464008870150e+00
1.323400683218451501e+00	-2.869960383060295328e+00	2.869960383060294884e+00
1.325624886047390261e+00	-2.878998523380864150e+00	2.878998523380863261e+00
1.327849088876328798e+00	-2.887977493279962005e+00	2.887977493279960672e+00
1.331701521182388825e+00	-2.888297101073803663e+00	2.888297101073806772e+00
1.335553953488448853e+00	-2.889255544032494516e+00	2.889255544032491851e+00
1.339406385794508880e+00	-2.890852052818367657e+00	2.890852052818367213e+00
1.343258818100568908e+00	-2.893085347990265621e+00	2.893085347990266509e+00
1.347111250406628935e+00	-2.895953644106573854e+00	2.895953644106572522e+00
1.350963682712688962e+00	-2.899454655423312932e+00	2.899454655423313376e+00
1.354816115018748990e+00	-2.903585603141975557e+00	2.903585603141975557e+00
1.358668547324809017e+00	-2.908343224149991801e+00	2.908343224149990469e+00
1.362520979630869045e+00	-2.913723781185680650e+00	2.913723781185682427e+00
1.366373411936929072e+00	-2.919723074349510838e+00	2.919723074349510838e+00
1.370225844242989099e+00	-2.926336453874422538e+00	2.926336453874423871e+00
1.374078276549049127e+00	-2.933558834060236986e+00	2.933558834060236098e+00
1.377930708855109154e+00	-2.941384708270490922e+00	2.941384708270490478e+00
1.381783141161169182e+00	-2.949808164884816009e+00	2.949808164884816897e+00
1.385635573467229209e+00	-2.958822904095943063e+00	2.958822904095944395e+00
1.389488005773289236e+00	-2.968422255437825896e+00	2.968422255437828117e+00
1.393340438079349264e+00	-2.978599195929932275e+00	2.978599195929930499e+00
1.397192870385409291e+00	-2.989346368722731739e+00	2.989346368722729519e+00
1.401045302691469319e+00	-3.000656102130429659e+00	3.000656102130430103e+00
1.404897734997529346e+00	-3.012520428939225781e+00	3.012520428939224448e+00
1.408750167303589373e+00	-3.024931105882560090e+00	3.024931105882558757e+00
1.412602599609649401e+00	-3.037879633179002337e+00	3.037879633179003225e+00
1.416455031915709428e+00	-3.051357274033290601e+00	3.051357274033289713e+00
1.420307464221769456e+00	-3.065355074006706815e+00	3.065355074006707703e+00
1.424159896527829483e+00	-3.079863880169138923e+00	3.079863880169140256e+00
1.428012328833889510e+00	-3.094874359951817144e+00	3.094874359951817588e+00
1.431864761139949538e+00	-3.110377019626668904e+00	3.110377019626668460e+00
1.435717193446009565e+00	-3.126362222345427266e+00	3.126362222345429043e+00
1.439569625752069593e+00	-3.142820205678925838e+00	3.142820205678925838e+00
1.443422058058129842e+00	-3.159741098604303744e+00	3.159741098604305964e+00
1.447274490364189869e+00	-3.177114937895110014e+00	3.177114937895110014e+00
1.451126922670249897e+00	-3.194931683876355955e+00	3.194931683876356843e+00
1.454979354976309924e+00	-3.213181235513435929e+00	3.213181235513435041e+00
1.458831787282369952e+00	-3.231853444810405040e+00	3.231853444810405485e+00
1.462684219588429979e+00	-3.250938130499364309e+00	3.250938130499363421e+00
1.466536651894490006e+00	-3.270425091008545060e+00	3.270425091008544172e+00
1.470389084200550034e+00	-3.290304116702214898e+00	3.290304116702214898e+00
1.474241516506610061e+00	-3.310565001390517015e+00	3.310565001390517015e+00
1.478093948812670089e+00	-3.331197553112001053e+00	3.331197553112001941e+00
1.481946381118730116e+00	-3.352191604195814634e+00	3.352191604195812413e+00
1.485798813424790144e+00	-3.373537020614178150e+00	3.373537020614179482e+00
1.489651245730850171e+00	-3.395223710639170278e+00	3.395223710639168502e+00
1.493503678036910198e+00	-3.417241632820653408e+00	3.417241632820652519e+00
1.497356110342970226e+00	-3.439580803304695067e+00	3.439580803304695511e+00
1.501208542649030253e+00	-3.462231302513937070e+00	3.462231302513937070e+00
1.505060974955090281e+00	-3.485183281213039663e+00	3.485183281213040551e+00
1.508913407261150308e+00	-3.508426965983785006e+00	3.508426965983785006e+00
1.512765839567210335e+00	-3.531952664135457720e+00	3.531952664135458164e+00
1.516618271873270363e+00	-3.555750768076866297e+00	3.555750768076868518e+00
1.520470704179330390e+00	-3.579811759176975805e+00	3.579811759176977137e+00
1.524323136485390418e+00	-3.604126211141274183e+00	3.604126211141275515e+00
1.528175568791450445e+00	-3.628684792931159642e+00	3.628684792931160974e+00
1.532028001097510472e+00	-3.653478271253429277e+00	3.653478271253429277e+00
1.535880433403570500e+00	-3.678497512646687007e+00	3.678497512646687007e+00
1.539732865709630527e+00	-3.703733485191019970e+00	3.703733485191022190e+00
1.543585298015690555e+00	-3.729177259866734762e+00	3.729177259866736094e+00
1.547437730321750582e+00	-3.754820011587263640e+00	3.754820011587264972e+00
1.551290162627810609e+00	-3.780653019930578118e+00	3.780653019930577230e+00
1.555142594933870637e+00	-3.806667669592627146e+00	3.806667669592627146e+00
1.558995027239930664e+00	-3.832855450585402668e+00	3.832855450585401780e+00
1.562847459545990692e+00	-3.859207958201360089e+00	3.859207958201359201e+00
1.566699891852050719e+00	-3.885716892764833563e+00	3.885716892764833563e+00
1.570552324158110746e+00	-3.912374059190289355e+00	3.912374059190287134e+00
1.574404756464170774e+00	-3.939171366366074345e+00	3.939171366366075233e+00
1.578257188770230801e+00	-3.966100826381477873e+00	3.966100826381478761e+00
1.582109621076290829e+00	-3.993154553613852187e+00	3.993154553613851299e+00
1.585962053382350856e+00	-4.020324763691574432e+00	4.020324763691571768e+00
1.589814485688410883e+00	-4.047603772347737383e+00	4.047603772347738271e+00
1.593666917994470911e+00	-4.074983994178431601e+00	4.074983994178433377e+00
1.597519350300530938e+00	-4.102457941318659707e+00	4.102457941318659707e+00
1.601371782606590966e+00	-4.130018222047971754e+00	4.130018222047970866e+00
1.605224214912650993e+00	-4.157657539337143326e+00	4.157657539337144215e+00
1.609076647218711020e+00	-4.185368689346329774e+00	4.185368689346331550e+00
1.612929079524771048e+00	-4.213144559884398177e+00	4.213144559884396401e+00
1.616781511830831075e+00	-4.240978128838379213e+00	4.240978128838378325e+00
1.620633944136891103e+00	-4.268862462581284767e+00	4.268862462581285655e+00
1.624486376442951130e+00	-4.296790714365827490e+00	4.296790714365824826e+00
1.628338808749011157e+00	-4.324756122711010065e+00	4.324756122711010065e+00
1.632191241055071185e+00	-4.352752009787863585e+00	4.352752009787864473e+00
1.636043673361131212e+00	-4.380771779810128663e+00	4.380771779810128663e+00
1.639896105667191240e+00	-4.408808917435081298e+00	4.408808917435079522e+00
1.643748537973251267e+00	-4.436856986179211759e+00	4.436856986179212647e+00
1.647600970279311294e+00	-4.464909626853044600e+00	4.464909626853044600e+00
1.651453402585371322e+00	-4.492960556018862128e+00	4.492960556018861240e+00
1.655305834891431349e+00	-4.521003564474758818e+00	4.521003564474756153e+00
1.659158267197491377e+00	-4.549032515768022478e+00	4.549032515768021590e+00
1.663010699503551404e+00	-4.577041344740521822e+00	4.577041344740525375e+00
1.666863131809611431e+00	-4.605024056108395492e+00	4.605024056108396380e+00
1.670715564115671459e+00	-4.632974723078073787e+00	4.632974723078072010e+00
1.674567996421731486e+00	-4.660887486000383717e+00	4.660887486000381053e+00
1.678420428727791514e+00	-4.688756551064177991e+00	4.688756551064177991e+00
1.682272861033851541e+00	-4.716576189030722510e+00	4.716576189030722510e+00
1.686125293339911568e+00	-4.744340734009872662e+00	4.744340734009875327e+00
1.689977725645971596e+00	-4.772044582278803126e+00	4.772044582278806679e+00
1.693830157952031623e+00	-4.799682191143896937e+00	4.799682191143899601e+00
1.697682590258091651e+00	-4.827248077846284957e+00	4.827248077846286733e+00
1.701535022564151678e+00	-4.854736818511233842e+00	4.854736818511232066e+00
1.705387454870211705e+00	-4.882143047141595638e+00	4.882143047141593861e+00
1.709239887176271733e+00	-4.909461454655254187e+00	4.909461454655253299e+00
1.713092319482331760e+00	-4.936686787966511503e+00	4.936686787966512391e+00
1.716944751788391788e+00	-4.963813849111145871e+00	4.963813849111144982e+00
1.720797184094451815e+00	-4.990837494414836151e+00	4.990837494414836151e+00
1.724649616400511842e+00	-5.017752633704550824e+00	5.017752633704549048e+00
1.728502048706571870e+00	-5.044554229562417724e+00	5.044554229562420389e+00
1.732354481012632119e+00	-5.071237296621482926e+00	5.071237296621482926e+00
1.736206913318692147e+00	-5.097796900902763717e+00	5.097796900902765493e+00
1.740059345624752174e+00	-5.124228159192928622e+00	5.124228159192931287e+00
1.743911777930812201e+00	-5.150526238461856643e+00	5.150526238461855755e+00
1.747764210236872229e+00	-5.176686355319300326e+00	5.176686355319299437e+00
1.751616642542932256e+00	-5.202703775509867512e+00	5.202703775509868400e+00
1.755469074848992284e+00	-5.228573813445464680e+00	5.228573813445463792e+00
1.759321507155052311e+00	-5.254291831774343891e+00	5.254291831774343891e+00
1.763173939461112338e+00	-5.279853240985856289e+00	5.279853240985853624e+00
1.767026371767172366e+00	-5.305253499049991994e+00	5.305253499049990218e+00
1.770878804073232393e+00	-5.330488111090794234e+00	5.330488111090796011e+00
1.774731236379292421e+00	-5.355552629092702688e+00	5.355552629092703576e+00
1.778583668685352448e+00	-5.380442651638857932e+00	5.380442651638857043e+00
1.782436100991412475e+00	-5.405153823680448610e+00	5.405153823680449499e+00
1.786288533297472503e+00	-5.429681836336085254e+00	5.429681836336085254e+00
1.790140965603532530e+00	-5.454022426720295691e+00	5.454022426720294803e+00
1.793993397909592558e+00	-5.478171377800119757e+00	5.478171377800121533e+00
1.797845830215652585e+00	-5.502124518278881382e+00	5.502124518278876941e+00
1.801698262521712612e+00	-5.525877722506172596e+00	5.525877722506170819e+00
1.805550694827772640e+00	-5.549426910413063574e+00	5.549426910413060909e+00
1.809403127133832667e+00	-5.572768047471622133e+00	5.572768047471622133e+00
1.813255559439892695e+00	-5.595897144677808299e+00	5.595897144677807411e+00
1.817107991745952722e+00	-5.618810258556746540e+00	5.618810258556747428e+00
1.820960424052012749e+00	-5.641503491189543418e+00	5.641503491189543418e+00
1.824812856358072777e+00	-5.663972990260669249e+00	5.663972990260672802e+00
1.828665288664132804e+00	-5.686214949125012019e+00	5.686214949125011131e+00
1.832517720970192832e+00	-5.708225606893740256e+00	5.708225606893740256e+00
1.836370153276252859e+00	-5.730001248538062697e+00	5.730001248538064473e+00
1.840222585582312886e+00	-5.751538205010036542e+00	5.751538205010035654e+00
1.844075017888372914e+00	-5.772832853379576079e+00	5.772832853379579632e+00
1.847927450194432941e+00	-5.793881616986783278e+00	5.793881616986783278e+00
1.851779882500492969e+00	-5.814680965608840069e+00	5.814680965608840069e+00
1.855632314806552996e+00	-5.835227415640580340e+00	5.835227415640581228e+00
1.859484747112613023e+00	-5.855517530287992933e+00	5.855517530287997374e+00
1.863337179418673051e+00	-5.875547919773872252e+00	5.875547919773871364e+00
1.867189611724733078e+00	-5.895315241554780705e+00	5.895315241554780705e+00
1.871042044030793106e+00	-5.914816200548677294e+00	5.914816200548678182e+00
1.874894476336853133e+00	-5.934047549372393426e+00	5.934047549372396979e+00
1.878746908642913160e+00	-5.953006088588243649e+00	5.953006088588240985e+00
1.882599340948973188e+00	-5.971688666959094505e+00	5.971688666959093617e+00
1.886451773255033437e+00	-5.990092181711171193e+00	5.990092181711172081e+00
1.890304205561093465e+00	-6.008213578803908383e+00	6.008213578803911936e+00
1.894156637867153492e+00	-6.026049853206251861e+00	6.026049853206252749e+00
1.898009070173213519e+00	-6.043598049178637410e+00	6.043598049178635634e+00
1.901861502479273547e+00	-6.060855260560157554e+00	6.060855260560160218e+00
1.905713934785333574e+00	-6.077818631060188714e+00	6.077818631060188714e+00
1.909566367091393602e+00	-6.094485354553892620e+00	6.094485354553892620e+00
1.913418799397453629e+00	-6.110852675381053700e+00	6.110852675381053700e+00
1.917271231703513656e+00	-6.126917888647617438e+00	6.126917888647614774e+00
1.921123664009573684e+00	-6.142678340529388770e+00	6.142678340529386105e+00
1.924976096315633711e+00	-6.158131428577349631e+00	6.158131428577350519e+00
1.928828528621693739e+00	-6.173274602024044100e+00	6.173274602024042323e+00
1.932680960927753766e+00	-6.188105362090523087e+00	6.188105362090522199e+00
1.936533393233813793e+00	-6.202621262293360083e+00	6.202621262293359194e+00
1.940385825539873821e+00	-6.216819908751163304e+00	6.216819908751167745e+00
1.944238257845933848e+00	-6.230698960490257399e+00	6.230698960490260951e+00
1.948090690151993876e+00	-6.244256129748877449e+00	6.244256129748879225e+00
1.951943122458053903e+00	-6.257489182279603490e+00	6.257489182279602602e+00
1.955795554764113930e+00	-6.270395937649444029e+00	6.270395937649444917e+00
1.959647987070173958e+00	-6.282974269537278111e+00	6.282974269537278111e+00
1.963500419376233985e+00	-6.295222106028104392e+00	6.295222106028106168e+00
1.967352851682294013e+00	-6.307137429903832526e+00	6.307137429903834303e+00
1.971205283988354040e+00	-6.318718278930104404e+00	6.318718278930105292e+00
1.975057716294414067e+00	-6.329962746138861895e+00	6.329962746138868113e+00
1.978910148600474095e+00	-6.340868980106256103e+00	6.340868980106256991e+00
1.982762580906534122e+00	-6.351435185225510871e+00	6.351435185225514424e+00
1.986615013212594150e+00	-6.361659621974521173e+00	6.361659621974521173e+00
1.990467445518654177e+00	-6.371540607177686333e+00	6.371540607177686333e+00
1.994319877824714204e+00	-6.381076514261826205e+00	6.381076514261827093e+00
1.998172310130774232e+00	-6.390265773505751312e+00	6.390265773505748648e+00
2.002024742436834259e+00	-6.399106872283291558e+00	6.399106872283291558e+00
2.005877174742894287e+00	-6.407598355299417570e+00	6.407598355299417570e+00
2.009729607048954314e+00	-6.415738824819260167e+00	6.415738824819256614e+00
2.013582039355014341e+00	-6.423526940889699333e+00	6.423526940889701109e+00
2.017434471661074369e+00	-6.430961421553341495e+00	6.430961421553344159e+00
2.021286903967134396e+00	-6.438041043054600898e+00	6.438041043054601786e+00
2.025139336273194424e+00	-6.444764640037684345e+00	6.444764640037683456e+00
2.028991768579254451e+00	-6.451131105736256366e+00	6.451131105736260807e+00
2.032844200885314478e+00	-6.457139392154592095e+00	6.457139392154593871e+00
2.036696633191374506e+00	-6.462788510240003781e+00	6.462788510240005557e+00
2.040549065497434533e+00	-6.468077530046391743e+00	6.468077530046389079e+00
2.044401497803494561e+00	-6.473005580888714583e+00	6.473005580888711918e+00
2.048253930109554588e+00	-6.477571851488251653e+00	6.477571851488251653e+00
2.052106362415614615e+00	-6.481775590108483698e+00	6.481775590108489027e+00
2.055958794721674643e+00	-6.485616104681476202e+00	6.485616104681473537e+00
2.059811227027734670e+00	-6.489092762924587809e+00	6.489092762924587809e+00
2.063663659333794698e+00	-6.492204992447461187e+00	6.492204992447458523e+00
2.067516091639854725e+00	-6.494952280849130233e+00	6.494952280849130233e+00
2.071368523945914752e+00	-6.497334175805174361e+00	6.497334175805175249e+00
2.075220956251974780e+00	-6.499350285144802619e+00	6.499350285144799066e+00
2.079073388558034807e+00	-6.501000276917830334e+00	6.501000276917832110e+00
2.082925820864094835e+00	-6.502283879451479010e+00	6.502283879451479898e+00
2.086778253170154862e+00	-6.503200881396896449e+00	6.503200881396892008e+00
2.090630685476214889e+00	-6.503751131765379334e+00	6.503751131765381999e+00
2.094483117782274917e+00	-6.503934539954332017e+00	6.503934539954331129e+00
2.098335550088334944e+00	-6.503751075762778555e+00	6.503751075762778555e+00
2.102187982394394972e+00	-6.503200769396575431e+00	6.503200769396578984e+00
2.106040414700454999e+00	-6.502283711463220151e+00	6.502283711463224591e+00
2.109892847006515026e+00	-6.501000052956291242e+00	6.501000052956291242e+00
2.113745279312575054e+00	-6.499350005229535654e+00	6.499350005229535654e+00
2.117597711618635081e+00	-6.497333839960646173e+00	6.497333839960645285e+00
2.121450143924695109e+00	-6.494951889104702225e+00	6.494951889104697784e+00
2.125302576230755136e+00	-6.492204544837405500e+00	6.492204544837407276e+00
2.129155008536815163e+00	-6.489092259488112191e+00	6.489092259488113967e+00
2.133007440842875191e+00	-6.485615545462720455e+00	6.485615545462719567e+00
2.136859873148935218e+00	-6.481774975156531227e+00	6.481774975156529450e+00
2.140712305454995246e+00	-6.477571180857145450e+00	6.477571180857146338e+00
2.144564737761055273e+00	-6.473004854637487426e+00	6.473004854637482985e+00
2.148417170067115300e+00	-6.468076748239059981e+00	6.468076748239057316e+00
2.152269602373175328e+00	-6.462787672945598416e+00	6.462787672945602857e+00
2.156122034679235355e+00	-6.457138499447172109e+00	6.457138499447174773e+00
2.159974466985295383e+00	-6.451130157694944245e+00	6.451130157694940692e+00
2.163826899291355410e+00	-6.444763636746662527e+00	6.444763636746658086e+00
2.167679331597415437e+00	-6.438039984603164179e+00	6.438039984603161514e+00
2.171531763903475465e+00	-6.430960308035901463e+00	6.430960308035896134e+00
2.175384196209535492e+00	-6.423525772405823453e+00	6.423525772405820788e+00
2.179236628515595520e+00	-6.415737601473691321e+00	6.415737601473690432e+00
2.183089060821655547e+00	-6.407597077202114910e+00	6.407597077202112246e+00
2.186941493127715574e+00	-6.399105539549450050e+00	6.399105539549450938e+00
2.190793925433775602e+00	-6.390264386255847029e+00	6.390264386255848805e+00
2.194646357739835629e+00	-6.381075072621645639e+00	6.381075072621647415e+00
2.198498790045895657e+00	-6.371539111278359258e+00	6.371539111278361922e+00
2.202351222351955684e+00	-6.361658071952562388e+00	6.361658071952565052e+00
2.206203654658015711e+00	-6.351433581222863722e+00	6.351433581222864611e+00
2.210056086964075739e+00	-6.340867322270322681e+00	6.340867322270320017e+00
2.213908519270135766e+00	-6.329961034622566096e+00	6.329961034622561655e+00
2.217760951576195794e+00	-6.318716513891906139e+00	6.318716513891906139e+00
2.221613383882255821e+00	-6.307135611507805883e+00	6.307135611507805883e+00
2.225465816188315848e+00	-6.295220234443971385e+00	6.295220234443974050e+00
2.229318248494375876e+00	-6.282972344940461085e+00	6.282972344940454867e+00
2.233170680800435903e+00	-6.270393960221118057e+00	6.270393960221119833e+00
2.237023113106495931e+00	-6.257487152206744341e+00	6.257487152206739900e+00
2.240875545412555958e+00	-6.244254047224333526e+00	6.244254047224335302e+00
2.244727977718615985e+00	-6.230696825712787046e+00	6.230696825712790599e+00
2.248580410024676013e+00	-6.216817721925516516e+00	6.216817721925517404e+00
2.252432842330736040e+00	-6.202619023630316697e+00	6.202619023630322026e+00
2.256285274636796068e+00	-6.188103071806987820e+00	6.188103071806987820e+00
2.260137706942856095e+00	-6.173272260343075857e+00	6.173272260343075857e+00
2.263990139248916122e+00	-6.158129035728261869e+00	6.158129035728261869e+00
2.267842571554976150e+00	-6.142675896747807229e+00	6.142675896747803677e+00
2.271695003861036177e+00	-6.126915394175540541e+00	6.126915394175543206e+00
2.275547436167096205e+00	-6.110850130466954688e+00	6.110850130466953800e+00
2.279399868473156232e+00	-6.094482759452779952e+00	6.094482759452780840e+00
2.283252300779216259e+00	-6.077815986033686002e+00	6.077815986033686002e+00
2.287104733085276287e+00	-6.060852565876587938e+00	6.060852565876588827e+00
2.290957165391336314e+00	-6.043595305113112381e+00	6.043595305113110605e+00
2.294809597697396342e+00	-6.026047060040755632e+00	6.026047060040756520e+00
2.298662030003456369e+00	-6.008210736827393816e+00	6.008210736827393816e+00
2.302514462309516396e+00	-5.990089291219632628e+00	5.990089291219632628e+00
2.306366894615576424e+00	-5.971685728255687664e+00	5.971685728255686776e+00
2.310219326921636451e+00	-5.953003101983370904e+00	5.953003101983371792e+00
2.314071759227696479e+00	-5.934044515183805935e+00	5.934044515183809487e+00
2.317924191533756506e+00	-5.914813119101589578e+00	5.914813119101589578e+00
2.321776623839816533e+00	-5.895312113181953251e+00	5.895312113181953251e+00
2.325629056145876561e+00	-5.875544744815750065e+00	5.875544744815754505e+00
2.329481488451936588e+00	-5.855514309092806791e+00	5.855514309092805902e+00
2.333333920757996616e+00	-5.835224148564446267e+00	5.835224148564441826e+00
2.337186353064056643e+00	-5.814677653015911218e+00	5.814677653015907666e+00
2.341038785370116670e+00	-5.793878259249344076e+00	5.793878259249343188e+00
2.344891217676176698e+00	-5.772829450878185220e+00	5.772829450878185220e+00
2.348743649982236725e+00	-5.751534758133655778e+00	5.751534758133658443e+00
2.352596082288296753e+00	-5.729997757684178517e+00	5.729997757684180293e+00
2.356448514594356780e+00	-5.708222072468521091e+00	5.708222072468521091e+00
2.360300946900416807e+00	-5.686211371543427262e+00	5.686211371543425486e+00
2.364153379206476835e+00	-5.663969369946642907e+00	5.663969369946644683e+00
2.368005811512536862e+00	-5.641499828576110431e+00	5.641499828576109543e+00
2.371858243818596890e+00	-5.618806554086189564e+00	5.618806554086189564e+00
2.375710676124656917e+00	-5.595893398801833563e+00	5.595893398801831786e+00
2.379563108430716944e+00	-5.572764260651506874e+00	5.572764260651504209e+00
2.383415540736776972e+00	-5.549423083119812361e+00	5.549423083119811473e+00
2.387267973042836999e+00	-5.525873855220715392e+00	5.525873855220715392e+00
2.391120405348897027e+00	-5.502120611492225422e+00	5.502120611492223645e+00
2.394972837654957054e+00	-5.478167432013527183e+00	5.478167432013528071e+00
2.398825269961017081e+00	-5.454018442445482506e+00	5.454018442445480730e+00
2.402677702267077109e+00	-5.429677814095393629e+00	5.429677814095393629e+00
2.406530134573137136e+00	-5.405149764007045832e+00	5.405149764007044055e+00
2.410382566879197164e+00	-5.380438555076938911e+00	5.380438555076939799e+00
2.414234999185257191e+00	-5.355548496197686248e+00	5.355548496197683583e+00
2.418087431491317219e+00	-5.330483942429537159e+00	5.330483942429536270e+00
2.421939863797377246e+00	-5.305249295200994197e+00	5.305249295200994197e+00
2.425792296103437273e+00	-5.279849002539486413e+00	5.279849002539486413e+00
2.429644728409497301e+00	-5.254287559333061353e+00	5.254287559333060464e+00
2.433497160715557328e+00	-5.228569507624048818e+00	5.228569507624047930e+00
2.437349593021617356e+00	-5.202699436935657396e+00	5.202699436935658284e+00
2.441202025327677383e+00	-5.176681984632431011e+00	5.176681984632431011e+00
2.445054457633737854e+00	-5.150521836315504309e+00	5.150521836315504309e+00
2.448906889939797438e+00	-5.124223726253569922e+00	5.124223726253567257e+00
2.452759322245857909e+00	-5.097792437850428016e+00	5.097792437850424463e+00
2.456611754551917493e+00	-5.071232804150025864e+00	5.071232804150026752e+00
2.460464186857977964e+00	-5.044549708379785002e+00	5.044549708379785002e+00
2.464316619164037547e+00	-5.017748084533053543e+00	5.017748084533050879e+00
2.468169051470098019e+00	-4.990832917991438578e+00	4.990832917991438578e+00
2.472021483776157602e+00	-4.963809246187760316e+00	4.963809246187762092e+00
2.475873916082218074e+00	-4.936682159310281648e+00	4.936682159310280760e+00
2.479726348388277657e+00	-4.909456801048862395e+00	4.909456801048865060e+00
2.483578780694338128e+00	-4.882138369383578258e+00	4.882138369383580923e+00
2.487431213000397712e+00	-4.854732117416285853e+00	4.854732117416290293e+00
2.491283645306458183e+00	-4.827243354245585927e+00	4.827243354245587703e+00
2.495136077612517767e+00	-4.799677445885436988e+00	4.799677445885433436e+00
2.498988509918578238e+00	-4.772039816227712450e+00	4.772039816227713338e+00
2.502840942224637821e+00	-4.744335948048765239e+00	4.744335948048763463e+00
2.506693374530698293e+00	-4.716571384060034511e+00	4.716571384060035399e+00
2.510545806836757876e+00	-4.688751728002528374e+00	4.688751728002528374e+00
2.514398239142818348e+00	-4.660882645784919731e+00	4.660882645784920619e+00
2.518250671448877931e+00	-4.632969866664835124e+00	4.632969866664834235e+00
2.522103103754938402e+00	-4.605019184472680216e+00	4.605019184472681992e+00
2.525955536060997986e+00	-4.577036458877261182e+00	4.577036458877260294e+00
2.529807968367058457e+00	-4.549027616692145060e+00	4.549027616692145060e+00
2.533660400673118041e+00	-4.520998653221578678e+00	4.520998653221580454e+00
2.537512832979178512e+00	-4.492955633644459823e+00	4.492955633644461599e+00
2.541365265285238539e+00	-4.464904694434647325e+00	4.464904694434648214e+00
2.545217697591298567e+00	-4.436852044815581486e+00	4.436852044815582374e+00
2.549070129897358594e+00	-4.408803968246906457e+00	4.408803968246905569e+00
2.552922562203418622e+00	-4.380766823940414056e+00	4.380766823940414056e+00
2.556774994509478649e+00	-4.352747048402318519e+00	4.352747048402316743e+00
2.560627426815538676e+00	-4.324751156998436485e+00	4.324751156998433821e+00
2.564479859121598704e+00	-4.296785745538514334e+00	4.296785745538515222e+00
2.568332291427658731e+00	-4.268857491875385435e+00	4.268857491875381882e+00
2.572184723733718759e+00	-4.240973157514297931e+00	4.240973157514296155e+00
2.576037156039778786e+00	-4.213139589227157700e+00	4.213139589227159476e+00
2.579889588345838813e+00	-4.185363720665955967e+00	4.185363720665955967e+00
2.583742020651898841e+00	-4.157652573969009779e+00	4.157652573969010668e+00
2.587594452957958868e+00	-4.130013261353162157e+00	4.130013261353161269e+00
2.591446885264018896e+00	-4.102452986684307135e+00	4.102452986684307135e+00
2.595299317570078923e+00	-4.074979047018043588e+00	4.074979047018043588e+00
2.599151749876138950e+00	-4.047598834101505005e+00	4.047598834101506782e+00
2.603004182182198978e+00	-4.020319835826675181e+00	4.020319835826674293e+00
2.606856614488259005e+00	-3.993149637624711978e+00	3.993149637624711090e+00
2.610709046794319033e+00	-3.966095923790033062e+00	3.966095923790031730e+00
2.614561479100379060e+00	-3.939166478721989328e+00	3.939166478721988440e+00
2.618413911406439087e+00	-3.912369188071161741e+00	3.912369188071161741e+00
2.622266343712499115e+00	-3.885712039776358484e+00	3.885712039776358484e+00
2.626118776018559142e+00	-3.859203124977462096e+00	3.859203124977463428e+00
2.629971208324619170e+00	-3.832850638788330322e+00	3.832850638788331210e+00
2.633823640630679197e+00	-3.806662880912998759e+00	3.806662880912995650e+00
2.637676072936739224e+00	-3.780648256087398629e+00	3.780648256087399517e+00
2.641528505242799252e+00	-3.754815274327874430e+00	3.754815274327874430e+00
2.645380937548859279e+00	-3.729172550966718180e+00	3.729172550966717736e+00
2.649233369854919307e+00	-3.703728806454043454e+00	3.703728806454043454e+00
2.653085802160979334e+00	-3.678492865904283260e+00	3.678492865904283260e+00
2.656938234467039361e+00	-3.653473658364708054e+00	3.653473658364708943e+00
2.660790666773099389e+00	-3.628680215782447149e+00	3.628680215782448037e+00
2.664643099079159416e+00	-3.604121671645674763e+00	3.604121671645675651e+00
2.668495531385219444e+00	-3.579807259273845688e+00	3.579807259273845688e+00
2.672347963691279471e+00	-3.555746309731203869e+00	3.555746309731202537e+00
2.676200395997339498e+00	-3.531948249337193868e+00	3.531948249337195200e+00
2.680052828303399526e+00	-3.508422596746980204e+00	3.508422596746979316e+00
2.683905260609459553e+00	-3.485178959574963820e+00	3.485178959574962931e+00
2.687757692915519581e+00	-3.462227030534046346e+00	3.462227030534046346e+00
2.691610125221579608e+00	-3.439576583063491455e+00	3.439576583063490567e+00
2.695462557527639635e+00	-3.417237466418411085e+00	3.417237466418410197e+00
2.699314989833699663e+00	-3.395219600194550047e+00	3.395219600194550491e+00
2.703167422139759690e+00	-3.373532968262695331e+00	3.373532968262693998e+00
2.707019854445819718e+00	-3.352187612088171065e+00	3.352187612088168400e+00
2.710872286751879745e+00	-3.331193623412281646e+00	3.331193623412279425e+00
2.714724719057939772e+00	-3.310561136274230432e+00	3.310561136274229987e+00
2.718577151363999800e+00	-3.290300318354190345e+00	3.290300318354190789e+00
2.722429583670059827e+00	-3.270421361620670542e+00	3.270421361620668321e+00
2.726282015976119855e+00	-3.250934472268171227e+00	3.250934472268171671e+00
2.730134448282179882e+00	-3.231849859934503133e+00	3.231849859934503133e+00
2.733986880588239909e+00	-3.213177726190770578e+00	3.213177726190771910e+00
2.737839312894299937e+00	-3.194928252301335814e+00	3.194928252301333593e+00
2.741691745200359964e+00	-3.177111586255551234e+00	3.177111586255551234e+00
2.745544177506419992e+00	-3.159737829078237858e+00	3.159737829078240079e+00
2.749396609812480019e+00	-3.142817020431250441e+00	3.142817020431254438e+00
2.753249042118540046e+00	-3.126359123524417694e+00	3.126359123524416361e+00
2.757101474424600074e+00	-3.110374009360337144e+00	3.110374009360337144e+00
2.760953906730660101e+00	-3.094871440344161950e+00	3.094871440344162394e+00
2.764806339036720129e+00	-3.079861053296255147e+00	3.079861053296255147e+00
2.768658771342780156e+00	-3.065352341912789935e+00	3.065352341912789491e+00
2.772511203648840183e+00	-3.051354638726545776e+00	3.051354638726544444e+00
2.776363635954900211e+00	-3.037877096627469076e+00	3.037877096627469520e+00
2.780216068260960238e+00	-3.024928670009869869e+00	3.024928670009868981e+00
2.784068500567020266e+00	-3.012518095620296599e+00	3.012518095620295266e+00
2.787920932873080293e+00	-3.000653873187144605e+00	3.000653873187144605e+00
2.791773365179140320e+00	-2.989344245919587362e+00	2.989344245919587806e+00
2.795625797485200348e+00	-2.978597180969708713e+00	2.978597180969710490e+00
2.799478229791260375e+00	-2.968420349957283655e+00	2.968420349957284543e+00
2.803330662097320403e+00	-2.958821109661562865e+00	2.958821109661563309e+00
2.807183094403380430e+00	-2.949806482988626577e+00	2.949806482988626577e+00
2.811035526709440457e+00	-2.941383140326007339e+00	2.941383140326004675e+00
2.814887959015500485e+00	-2.933557381398496311e+00	2.933557381398496755e+00
2.818740391321560512e+00	-2.926335117740205050e+00	2.926335117740206382e+00
2.822592823627620540e+00	-2.919721855897712715e+00	2.919721855897711826e+00
2.826445255933680567e+00	-2.913722681477900700e+00	2.913722681477900700e+00
2.830297688239740594e+00	-2.908342244151335798e+00	2.908342244151335798e+00
2.834150120545800622e+00	-2.903584743718123029e+00	2.903584743718122141e+00
2.838002552851860649e+00	-2.899453917337823761e+00	2.899453917337824205e+00
2.841854985157920677e+00	-2.895953028018508402e+00	2.895953028018508402e+00
2.845707417463980704e+00	-2.893084854452099286e+00	2.893084854452101062e+00
2.849559849770040731e+00	-2.890851682274233170e+00	2.890851682274231838e+00
2.853412282076100759e+00	-2.889255296816749752e+00	2.889255296816750640e+00
2.857264714382160786e+00	-2.888296977409964494e+00	2.888296977409964494e+00
2.861117146688220814e+00	-2.887977493279962005e+00	2.887977493279960672e+00
2.863341349517159351e+00	-2.896896905845352421e+00	2.896896905845352421e+00
2.865565552346097888e+00	-2.905756379023211267e+00	2.905756379023209046e+00
2.867789755175036426e+00	-2.914555535698517996e+00	2.914555535698518884e+00
2.870013958003974963e+00	-2.923294003775821714e+00	2.923294003775822159e+00
2.872238160832913945e+00	-2.931971416260299890e+00	2.931971416260301222e+00
2.874462363661852482e+00	-2.940587411339091961e+00	2.940587411339089741e+00
2.876686566490791019e+00	-2.949141632462865648e+00	2.949141632462865203e+00
2.878910769319729557e+00	-2.957633728427604858e+00	2.957633728427603526e+00
2.881134972148668094e+00	-2.966063353456536600e+00	2.966063353456536156e+00
2.883359174977606632e+00	-2.974430167282208437e+00	2.974430167282211546e+00
2.885583377806545169e+00	-2.982733835228682739e+00	2.982733835228680075e+00
2.887807580635483706e+00	-2.990974028293753140e+00	2.990974028293750031e+00
2.890031783464422688e+00	-2.999150423231268014e+00	2.999150423231268459e+00
2.892255986293361225e+00	-3.007262702633418883e+00	3.007262702633417550e+00
2.894480189122299763e+00	-3.015310555013016813e+00	3.015310555013017701e+00
2.896704391951238300e+00	-3.023293674885739968e+00	3.023293674885740412e+00
2.898928594780176837e+00	-3.031211762852292324e+00	3.031211762852293212e+00
2.901152797609115375e+00	-3.039064525680455819e+00	3.039064525680456708e+00
2.903377000438053912e+00	-3.046851676387048347e+00	3.046851676387048791e+00
2.905601203266992449e+00	-3.054572934319677024e+00	3.054572934319676580e+00
2.907825406095930987e+00	-3.062228025238370233e+00	3.062228025238368012e+00
2.910049608924869968e+00	-3.069816681396948965e+00	3.069816681396948965e+00
2.912273811753808506e+00	-3.077338641624237425e+00	3.077338641624235205e+00
2.914498014582747043e+00	-3.084793651404948100e+00	3.084793651404948545e+00
2.916722217411685580e+00	-3.092181462960381655e+00	3.092181462960381655e+00
2.918946420240624118e+00	-3.099501835328741794e+00	3.099501835328740906e+00
2.921170623069562655e+00	-3.106754534445206772e+00	3.106754534445208105e+00
2.923394825898501193e+00	-3.113939333221622086e+00	3.113939333221621641e+00
2.925619028727439730e+00	-3.121056011625851223e+00	3.121056011625849891e+00
2.927843231556378267e+00	-3.128104356760737392e+00	3.128104356760736948e+00
2.930067434385317249e+00	-3.135084162942682440e+00	3.135084162942681996e+00
2.932291637214255786e+00	-3.141995231779787456e+00	3.141995231779785236e+00
2.934515840043194324e+00	-3.148837372249566169e+00	3.148837372249567945e+00
2.936740042872132861e+00	-3.155610400776203583e+00	3.155610400776203583e+00
2.938964245701071398e+00	-3.162314141307338566e+00	3.162314141307338122e+00
2.941188448530009936e+00	-3.168948425390341050e+00	3.168948425390340162e+00
2.943412651358948473e+00	-3.175513092248102076e+00	3.175513092248101632e+00
2.945636854187887010e+00	-3.182007988854268721e+00	3.182007988854269609e+00
2.947861057016825548e+00	-3.188432970007962108e+00	3.188432970007961664e+00
2.950085259845764529e+00	-3.194787898407895455e+00	3.194787898407898563e+00
2.952309462674703067e+00	-3.201072644725960981e+00	3.201072644725964533e+00
2.954533665503641604e+00	-3.207287087680172455e+00	3.207287087680172455e+00
2.956757868332580141e+00	-3.213431114107024644e+00	3.213431114107023756e+00
2.958982071161518679e+00	-3.219504619033226156e+00	3.219504619033227044e+00
2.961206273990457216e+00	-3.225507505746773695e+00	3.225507505746775472e+00
2.963430476819395754e+00	-3.231439685867382394e+00	3.231439685867380618e+00
2.965654679648334291e+00	-3.237301079416216254e+00	3.237301079416217586e+00
2.967878882477273272e+00	-3.243091614884974661e+00	3.243091614884975105e+00
2.970103085306211810e+00	-3.248811229304215065e+00	3.248811229304213732e+00
2.972327288135150347e+00	-3.254459868311011306e+00	3.254459868311011306e+00
2.974551490964088885e+00	-3.260037486215841440e+00	3.260037486215839220e+00
2.976775693793027422e+00	-3.265544046068737050e+00	3.265544046068739270e+00
2.978999896621965959e+00	-3.270979519724683371e+00	3.270979519724685147e+00
2.981224099450904497e+00	-3.276343887908202746e+00	3.276343887908203634e+00
2.983448302279843034e+00	-3.281637140277190223e+00	3.281637140277191111e+00
2.985672505108781571e+00	-3.286859275485913390e+00	3.286859275485911613e+00
2.987896707937720553e+00	-3.292010301247193738e+00	3.292010301247192405e+00
2.990120910766659090e+00	-3.297090234393762032e+00	3.297090234393762476e+00
2.992345113595597628e+00	-3.302099100938758802e+00	3.302099100938757026e+00
2.994569316424536165e+00	-3.307036936135355099e+00	3.307036936135354654e+00
2.996793519253474702e+00	-3.311903784535525030e+00	3.311903784535524142e+00
2.999017722082413240e+00	-3.316699700047893273e+00	3.316699700047893273e+00
3.001241924911351777e+00	-3.321424745994685956e+00	3.321424745994688177e+00
3.003466127740290315e+00	-3.326078995167778274e+00	3.326078995167775165e+00
3.005690330569229296e+00	-3.330662529883760214e+00	3.330662529883760214e+00
3.007914533398167833e+00	-3.335175442038091909e+00	3.335175442038091465e+00
3.010138736227106371e+00	-3.339617833158278426e+00	3.339617833158276206e+00
3.012362939056044908e+00	-3.343989814456050702e+00	3.343989814456053367e+00
3.014587141884983446e+00	-3.348291506878571688e+00	3.348291506878571244e+00
3.016811344713921983e+00	-3.352523041158598449e+00	3.352523041158598893e+00
3.019035547542860520e+00	-3.356684557863662821e+00	3.356684557863662377e+00
3.021259750371799058e+00	-3.360776207444157393e+00	3.360776207444157837e+00
3.023483953200737595e+00	-3.364798150280405409e+00	3.364798150280406297e+00
3.025708156029676132e+00	-3.368750556728626222e+00	3.368750556728626666e+00
3.027932358858615114e+00	-3.372633607165834491e+00	3.372633607165831382e+00
3.030156561687553651e+00	-3.376447492033606501e+00	3.376447492033606057e+00
3.032380764516492189e+00	-3.380192411880746928e+00	3.380192411880746928e+00
3.034604967345430726e+00	-3.383868577404798295e+00	3.383868577404799183e+00
3.036829170174369263e+00	-3.387476209492405133e+00	3.387476209492403800e+00
3.039053373003307801e+00	-3.391015539258487976e+00	3.391015539258484868e+00
3.041277575832246338e+00	-3.394486808084232976e+00	3.394486808084230312e+00
3.043501778661184876e+00	-3.397890267653886021e+00	3.397890267653883356e+00
3.045725981490123857e+00	-3.401226179990286091e+00	3.401226179990285203e+00
3.047950184319062394e+00	-3.404494817489175151e+00	3.404494817489175151e+00
3.050174387148000932e+00	-3.407696462952233496e+00	3.407696462952234384e+00
3.052398589976939469e+00	-3.410831409618832133e+00	3.410831409618832577e+00
3.054622792805878007e+00	-3.413899961196473321e+00	3.413899961196473321e+00
3.056846995634816544e+00	-3.416902431889907721e+00	3.416902431889906389e+00
3.059071198463755081e+00	-3.419839146428905075e+00	3.419839146428901522e+00
3.061295401292693619e+00	-3.422710440094669959e+00	3.422710440094670403e+00
3.063519604121632156e+00	-3.425516658744851117e+00	3.425516658744850673e+00
3.065743806950571138e+00	-3.428258158837136360e+00	3.428258158837137248e+00
3.067968009779509675e+00	-3.430935307451455252e+00	3.430935307451453475e+00
3.070192212608448212e+00	-3.433548482310660788e+00	3.433548482310658567e+00
3.072416415437386750e+00	-3.436098071799800202e+00	3.436098071799798870e+00
3.074640618266325287e+00	-3.438584474983830575e+00	3.438584474983830575e+00
3.076864821095263824e+00	-3.441008101623852955e+00	3.441008101623852955e+00
3.079089023924202362e+00	-3.443369372191750877e+00	3.443369372191748656e+00
3.081313226753140899e+00	-3.445668717883294985e+00	3.445668717883295873e+00
3.083537429582079881e+00	-3.447906580629618301e+00	3.447906580629616080e+00
3.085761632411018418e+00	-3.450083413107071006e+00	3.450083413107067010e+00
3.087985835239956955e+00	-3.452199678745425437e+00	3.452199678745427214e+00
3.090210038068895493e+00	-3.454255851734413962e+00	3.454255851734413962e+00
3.092434240897834030e+00	-3.456252417028509605e+00	3.456252417028508717e+00
3.094658443726772568e+00	-3.458189870350021344e+00	3.458189870350019568e+00
3.096882646555711105e+00	-3.460068718190405068e+00	3.460068718190405068e+00
3.099106849384649642e+00	-3.461889477809756865e+00	3.461889477809758198e+00
3.101331052213588180e+00	-3.463652677234526411e+00	3.463652677234529520e+00
3.103555255042527161e+00	-3.465358855253324322e+00	3.465358855253324766e+00
3.105779457871465699e+00	-3.467008561410868772e+00	3.467008561410868772e+00
3.108003660700404236e+00	-3.468602356000014986e+00	3.468602356000014986e+00
3.110227863529342773e+00	-3.470140810051821401e+00	3.470140810051823177e+00
3.112452066358281311e+00	-3.471624505323632981e+00	3.471624505323635201e+00
3.114676269187219848e+00	-3.473054034285157687e+00	3.473054034285160352e+00
3.116900472016158385e+00	-3.474430000102465499e+00	3.474430000102464611e+00
3.119124674845096923e+00	-3.475753016619925972e+00	3.475753016619925084e+00
3.121348877674035904e+00	-3.477023708340008845e+00	3.477023708340006181e+00
3.123573080502974442e+00	-3.478242710400937021e+00	3.478242710400936133e+00
3.125797283331912979e+00	-3.479410668552129771e+00	3.479410668552127550e+00
3.128021486160851516e+00	-3.480528239127414825e+00	3.480528239127414825e+00
3.130245688989790054e+00	-3.481596089016004480e+00	3.481596089016004480e+00
3.132469891818728591e+00	-3.482614895631103824e+00	3.482614895631105156e+00
3.134694094647667129e+00	-3.483585346876236777e+00	3.483585346876236777e+00
3.136918297476605666e+00	-3.484508141109128321e+00	3.484508141109128321e+00
3.139142500305544203e+00	-3.485383987103215286e+00	3.485383987103211734e+00
3.141366703134482741e+00	-3.486213604006640487e+00	3.486213604006643152e+00
3.143590905963421722e+00	-3.486997721298806141e+00	3.486997721298808361e+00
3.145815108792360260e+00	-3.487737078744288066e+00	3.487737078744285846e+00
3.148039311621298797e+00	-3.488432426344259873e+00	3.488432426344261650e+00
3.150263514450237334e+00	-3.489084524285225086e+00	3.489084524285227307e+00
3.152487717279175872e+00	-3.489694142885085615e+00	3.489694142885083394e+00
3.154711920108114409e+00	-3.490262062536509280e+00	3.490262062536508836e+00
3.156936122937052946e+00	-3.490789073647543539e+00	3.490789073647541318e+00
3.159160325765991928e+00	-3.491275976579395479e+00	3.491275976579397256e+00
3.161384528594930465e+00	-3.491723581581406943e+00	3.491723581581404723e+00
3.163608731423869003e+00	-3.492132708723105772e+00	3.492132708723106216e+00
3.165832934252807540e+00	-3.492504187823354034e+00	3.492504187823356698e+00
3.168057137081746077e+00	-3.492838858376503541e+00	3.492838858376500877e+00
3.170281339910684615e+00	-3.493137569475516901e+00	3.493137569475518234e+00
3.172505542739623152e+00	-3.493401179732068762e+00	3.493401179732067430e+00
3.174729745568561690e+00	-3.493630557193475816e+00	3.493630557193474928e+00
3.176953948397500227e+00	-3.493826579256524401e+00	3.493826579256525289e+00
3.179178151226438764e+00	-3.493990132578085550e+00	3.493990132578083774e+00
3.181402354055377746e+00	-3.494122112982453121e+00	3.494122112982450012e+00
3.183626556884316283e+00	-3.494223425365465374e+00	3.494223425365462710e+00
3.185850759713254821e+00	-3.494294983595224391e+00	3.494294983595225723e+00
3.188074962542193358e+00	-3.494337710409501696e+00	3.494337710409503472e+00
3.190299165371131895e+00	-3.494352537309688866e+00	3.494352537309686202e+00
3.192523368200070433e+00	-3.494340404451300675e+00	3.494340404451298454e+00
3.194747571029008970e+00	-3.494302260530989024e+00	3.494302260530987692e+00
3.196971773857947507e+00	-3.494239062670021490e+00	3.494239062670021934e+00
3.199195976686886489e+00	-3.494151776294143641e+00	3.494151776294142753e+00
3.201420179515825026e+00	-3.494041375009854455e+00	3.494041375009853123e+00
3.203644382344763564e+00	-3.493908840477011335e+00	3.493908840477009115e+00
3.205868585173702101e+00	-3.493755162277722537e+00	3.493755162277722537e+00
3.208092788002640638e+00	-3.493581337781539897e+00	3.493581337781542118e+00
3.210316990831579176e+00	-3.493388372006839049e+00	3.493388372006836828e+00
3.212541193660517713e+00	-3.493177277478408449e+00	3.493177277478407561e+00
3.214765396489456251e+00	-3.492949074081223237e+00	3.492949074081223237e+00
3.216989599318394788e+00	-3.492704788910316882e+00	3.492704788910313773e+00
3.219213802147333325e+00	-3.492445456116752389e+00	3.492445456116751501e+00
3.221438004976272307e+00	-3.492172116749693522e+00	3.492172116749692634e+00
3.223662207805210844e+00	-3.491885818594477886e+00	3.491885818594477886e+00
3.225886410634149382e+00	-3.491587616006748718e+00	3.491587616006747385e+00
3.228110613463087919e+00	-3.491278569742527704e+00	3.491278569742529037e+00
3.230334816292026456e+00	-3.490959746784321194e+00	3.490959746784322082e+00
3.232559019120964994e+00	-3.490632220163139454e+00	3.490632220163137234e+00
3.234783221949903531e+00	-3.490297068776438305e+00	3.490297068776436973e+00
3.237007424778842513e+00	-3.489955377202047071e+00	3.489955377202046627e+00
3.239231627607781050e+00	-3.489608235507935419e+00	3.489608235507936751e+00
3.241455830436719587e+00	-3.489256739057917223e+00	3.489256739057915002e+00
3.243680033265658125e+00	-3.488901988313231506e+00	3.488901988313232394e+00
3.245904236094596662e+00	-3.488545088630047086e+00	3.488545088630045310e+00
3.248128438923535199e+00	-3.488187150052798557e+00	3.488187150052800334e+00
3.250352641752473737e+00	-3.487829287103471732e+00	3.487829287103475728e+00
3.252576844581412274e+00	-3.487472618566745286e+00	3.487472618566745286e+00
3.254801047410350812e+00	-3.487118267271052563e+00	3.487118267271049454e+00
3.257025250239289349e+00	-3.486767359865570182e+00	3.486767359865567961e+00
3.259249453068228330e+00	-3.486421026593129469e+00	3.486421026593129024e+00
3.261473655897166868e+00	-3.486080401059092004e+00	3.486080401059090228e+00
3.263697858726105405e+00	-3.485746619996175966e+00	3.485746619996174633e+00
3.265922061555043943e+00	-3.485420823025332737e+00	3.485420823025330517e+00
3.268146264383982480e+00	-3.485104152412613843e+00	3.485104152412613843e+00
3.270370467212921017e+00	-3.484797752822161421e+00	3.484797752822158756e+00
3.272594670041859555e+00	-3.484502771065248528e+00	3.484502771065248528e+00
3.274818872870798092e+00	-3.484220355845540684e+00	3.484220355845538020e+00
3.277043075699737074e+00	-3.483951657500520049e+00	3.483951657500521382e+00
3.279267278528675611e+00	-3.483697827739198782e+00	3.483697827739197006e+00
3.281491481357614148e+00	-3.483460019376120709e+00	3.483460019376119376e+00
3.283715684186552686e+00	-3.483239386061779186e+00	3.483239386061781406e+00
3.285939887015491223e+00	-3.483037082009471153e+00	3.483037082009470264e+00
3.288164089844429760e+00	-3.482854261718654865e+00	3.482854261718655753e+00
3.290388292673368298e+00	-3.482692079694955645e+00	3.482692079694953424e+00
3.292612495502306835e+00	-3.482551690166801883e+00	3.482551690166797886e+00
3.294836698331245373e+00	-3.482434246798880473e+00	3.482434246798877364e+00
3.297060901160184354e+00	-3.482340902402440985e+00	3.482340902402440985e+00
3.299285103989122891e+00	-3.482272808642560946e+00	3.482272808642560058e+00
3.301509306818061429e+00	-3.482231115742492999e+00	3.482231115742495664e+00
3.303733509646999966e+00	-3.482216972185183668e+00	3.482216972185179671e+00
3.308181915304877041e+00	-3.482275844023960953e+00	3.482275844023962286e+00
3.312630320962754116e+00	-3.482458637692112724e+00	3.482458637692114056e+00
3.317078726620631191e+00	-3.482774447398157669e+00	3.482774447398157669e+00
3.321527132278508709e+00	-3.483232309999289456e+00	3.483232309999286791e+00
3.325975537936385784e+00	-3.483841194905723082e+00	3.483841194905723970e+00
3.330423943594262859e+00	-3.484609993883444723e+00	3.484609993883443391e+00
3.334872349252139934e+00	-3.485547510776464630e+00	3.485547510776468183e+00
3.339320754910017008e+00	-3.486662451171028465e+00	3.486662451171028465e+00
3.343769160567894083e+00	-3.487963412025307353e+00	3.487963412025306020e+00
3.348217566225771158e+00	-3.489458871289337960e+00	3.489458871289337960e+00
3.352665971883648233e+00	-3.491157177540944456e+00	3.491157177540944012e+00
3.357114377541525752e+00	-3.493066539664292591e+00	3.493066539664293479e+00
3.361562783199402826e+00	-3.495195016598665383e+00	3.495195016598668492e+00
3.366011188857279901e+00	-3.497550507185609003e+00	3.497550507185609892e+00
3.370459594515156976e+00	-3.500140740143266260e+00	3.500140740143266260e+00
3.374908000173034051e+00	-3.502973264197076109e+00	3.502973264197074776e+00
3.379356405830911125e+00	-3.506055438396306734e+00	3.506055438396304957e+00
3.383804811488788200e+00	-3.509394422646004763e+00	3.509394422646001654e+00
3.388253217146665719e+00	-3.512997168483745991e+00	3.512997168483744659e+00
3.392701622804542794e+00	-3.516870410130520153e+00	3.516870410130521485e+00
3.397150028462419868e+00	-3.521020655844409930e+00	3.521020655844410818e+00
3.401598434120296943e+00	-3.525454179605254090e+00	3.525454179605254978e+00
3.406046839778174018e+00	-3.530177013157625332e+00	3.530177013157623556e+00
3.410495245436051093e+00	-3.535194938438335210e+00	3.535194938438333434e+00
3.414943651093928167e+00	-3.540513480413690850e+00	3.540513480413689962e+00
3.419392056751805242e+00	-3.546137900350160521e+00	3.546137900350159633e+00
3.423840462409682761e+00	-3.552073189540660980e+00	3.552073189540658760e+00
3.428288868067559836e+00	-3.558324063506931978e+00	3.558324063506931978e+00
3.432737273725436911e+00	-3.564894956696663009e+00	3.564894956696663009e+00
3.437185679383313985e+00	-3.571790017691915953e+00	3.571790017691915509e+00
3.441634085041191060e+00	-3.579013104943399970e+00	3.579013104943401746e+00
3.446082490699068135e+00	-3.586567783042803992e+00	3.586567783042804880e+00
3.450530896356945210e+00	-3.594457319543149953e+00	3.594457319543148621e+00
3.454979302014822728e+00	-3.602684682334673649e+00	3.602684682334669652e+00
3.459427707672699803e+00	-3.611252537581312705e+00	3.611252537581311817e+00
3.463876113330576878e+00	-3.620163248220409802e+00	3.620163248220411134e+00
3.468324518988453953e+00	-3.629418873025668013e+00	3.629418873025669789e+00
3.472772924646331028e+00	-3.639021166231033000e+00	3.639021166231036108e+00
3.477221330304208102e+00	-3.648971577710564240e+00	3.648971577710562020e+00
3.481669735962085177e+00	-3.659271253707063298e+00	3.659271253707061078e+00
3.486118141619962252e+00	-3.669921038099810850e+00	3.669921038099811295e+00
3.490566547277839771e+00	-3.680921474199517984e+00	3.680921474199519317e+00
3.495014952935716845e+00	-3.692272807056462991e+00	3.692272807056462991e+00
3.499463358593593920e+00	-3.703974986265709202e+00	3.703974986265710090e+00
3.503911764251470995e+00	-3.716027669251412036e+00	3.716027669251409815e+00
3.508360169909348070e+00	-3.728430225010469279e+00	3.728430225010470167e+00
3.512808575567225144e+00	-3.741181738294161896e+00	3.741181738294162784e+00
3.517256981225102663e+00	-3.754281014204973399e+00	3.754281014204973399e+00
3.521705386882979738e+00	-3.767726583184549671e+00	3.767726583184545230e+00
3.526153792540856813e+00	-3.781516706367640257e+00	3.781516706367640257e+00
3.530602198198733888e+00	-3.795649381276011702e+00	3.795649381276010814e+00
3.535050603856610962e+00	-3.810122347825503297e+00	3.810122347825502409e+00
3.539499009514488037e+00	-3.824933094618981233e+00	3.824933094618982565e+00
3.543947415172365112e+00	-3.840078865497465355e+00	3.840078865497464466e+00
3.548395820830242187e+00	-3.855556666321646286e+00	3.855556666321646730e+00
3.552844226488119705e+00	-3.871363271955829966e+00	3.871363271955830410e+00
3.557292632145996780e+00	-3.887495233426678798e+00	3.887495233426681018e+00
3.561741037803873855e+00	-3.903948885229275412e+00	3.903948885229273635e+00
3.566189443461750930e+00	-3.920720352753530591e+00	3.920720352753535920e+00
3.570637849119628005e+00	-3.937805559804613331e+00	3.937805559804614219e+00
3.575086254777505079e+00	-3.955200236191593888e+00	3.955200236191594776e+00
3.579534660435382154e+00	-3.972899925359565820e+00	3.972899925359564932e+00
3.583983066093259673e+00	-3.990899992041193833e+00	3.990899992041195166e+00
3.588431471751136748e+00	-4.009195629904793279e+00	4.009195629904792391e+00
3.592879877409013822e+00	-4.027781869177063712e+00	4.027781869177061935e+00
3.597328283066890897e+00	-4.046653584219778388e+00	4.046653584219780164e+00
3.601776688724767972e+00	-4.065805501040912873e+00	4.065805501040912873e+00
3.606225094382645047e+00	-4.085232204721915394e+00	4.085232204721916283e+00
3.610673500040522121e+00	-4.104928146744164508e+00	4.104928146744164508e+00
3.615121905698399196e+00	-4.124887652198861332e+00	4.124887652198863108e+00
3.619570311356276715e+00	-4.145104926865993633e+00	4.145104926865991857e+00
3.624018717014153790e+00	-4.165574064149206279e+00	4.165574064149207167e+00
3.628467122672030865e+00	-4.186289051854796384e+00	4.186289051854794607e+00
3.632915528329907939e+00	-4.207243778804298451e+00	4.207243778804296674e+00
3.637363933987785014e+00	-4.228432041271311448e+00	4.228432041271309672e+00
3.641812339645662089e+00	-4.249847549234567978e+00	4.249847549234571531e+00
3.646260745303539164e+00	-4.271483932440297338e+00	4.271483932440296449e+00
3.650709150961416682e+00	-4.293334746268170576e+00	4.293334746268173241e+00
3.655157556619293757e+00	-4.315393477396168187e+00	4.315393477396167299e+00
3.659605962277170832e+00	-4.337653549260798158e+00	4.337653549260800823e+00
3.664054367935047907e+00	-4.360108327310040721e+00	4.360108327310039833e+00
3.668502773592924981e+00	-4.382751124047404190e+00	4.382751124047406854e+00
3.672951179250802056e+00	-4.405575203866307632e+00	4.405575203866308520e+00
3.677399584908679131e+00	-4.428573787674896955e+00	4.428573787674900508e+00
3.681847990566556206e+00	-4.451740057312170151e+00	4.451740057312168375e+00
3.686296396224433725e+00	-4.475067159756912716e+00	4.475067159756912716e+00
3.690744801882310799e+00	-4.498548211131825347e+00	4.498548211131827124e+00
3.695193207540187874e+00	-4.522176300505602597e+00	4.522176300505603486e+00
3.699641613198064949e+00	-4.545944493496417493e+00	4.545944493496416605e+00
3.704090018855942024e+00	-4.569845835680770740e+00	4.569845835680770740e+00
3.708538424513819098e+00	-4.593873355812037040e+00	4.593873355812034376e+00
3.712986830171696173e+00	-4.618020068853527782e+00	4.618020068853526006e+00
3.717435235829573692e+00	-4.642278978831194003e+00	4.642278978831194891e+00
3.721883641487450767e+00	-4.666643081511441693e+00	4.666643081511441693e+00
3.726332047145327842e+00	-4.691105366909748220e+00	4.691105366909746444e+00
3.730780452803204916e+00	-4.715658821636065312e+00	4.715658821636061759e+00
3.735228858461081991e+00	-4.740296431083126372e+00	4.740296431083127260e+00
3.739677264118959066e+00	-4.765011181463942869e+00	4.765011181463941092e+00
3.744125669776836141e+00	-4.789796061704887364e+00	4.789796061704885588e+00
3.748574075434713215e+00	-4.814644065200889500e+00	4.814644065200889500e+00
3.753022481092590734e+00	-4.839548191439246416e+00	4.839548191439244640e+00
3.757470886750467809e+00	-4.864501447498660980e+00	4.864501447498660980e+00
3.761919292408344884e+00	-4.889496849430041259e+00	4.889496849430041259e+00
3.766367698066221958e+00	-4.914527423525692384e+00	4.914527423525692384e+00
3.770816103724099033e+00	-4.939586207483318780e+00	4.939586207483319669e+00
3.775264509381976108e+00	-4.964666251471398617e+00	4.964666251471402170e+00
3.779712915039853183e+00	-4.989760619102226791e+00	4.989760619102226791e+00
3.784161320697730702e+00	-5.014862388318972464e+00	5.014862388318968023e+00
3.788609726355607776e+00	-5.039964652202868045e+00	5.039964652202868045e+00
3.793058132013484851e+00	-5.065060519706682918e+00	5.065060519706680253e+00
3.797506537671361926e+00	-5.090143116320286154e+00	5.090143116320287930e+00
3.801954943329239001e+00	-5.115205584674210826e+00	5.115205584674213490e+00
3.806403348987116075e+00	-5.140241085086752371e+00	5.140241085086754147e+00
3.810851754644993150e+00	-5.165242796060160124e+00	5.165242796060162789e+00
3.815300160302870225e+00	-5.190203914731217338e+00	5.190203914731214674e+00
3.819748565960747744e+00	-5.215117657281334473e+00	5.215117657281332697e+00
3.824196971618624818e+00	-5.239977259311173086e+00	5.239977259311175750e+00
3.828645377276501893e+00	-5.264775976184621342e+00	5.264775976184619566e+00
3.833093782934378968e+00	-5.289507083346676630e+00	5.289507083346677518e+00
3.837542188592256043e+00	-5.314163876619785398e+00	5.314163876619783622e+00
3.841990594250133118e+00	-5.338739672482827991e+00	5.338739672482825327e+00
3.846438999908010636e+00	-5.363227808336883840e+00	5.363227808336882951e+00
3.850887405565887711e+00	-5.387621642761692087e+00	5.387621642761692087e+00
3.855335811223764786e+00	-5.411914555766498047e+00	5.411914555766495383e+00
3.859784216881641861e+00	-5.436099949038870172e+00	5.436099949038871060e+00
3.864232622539518935e+00	-5.460171246194863492e+00	5.460171246194861716e+00
3.868681028197396010e+00	-5.484121893033703010e+00	5.484121893033704787e+00
3.873129433855273085e+00	-5.507945357800037023e+00	5.507945357800036135e+00
3.877577839513150160e+00	-5.531635131456594578e+00	5.531635131456591026e+00
3.882026245171027234e+00	-5.555184727969938230e+00	5.555184727969938230e+00
3.886474650828904753e+00	-5.578587684611854058e+00	5.578587684611854947e+00
3.890923056486781828e+00	-5.601837562278666915e+00	5.601837562278666915e+00
3.895371462144658903e+00	-5.624927945830772380e+00	5.624927945830773268e+00
3.899819867802535978e+00	-5.647852444454324328e+00	5.647852444454326104e+00
3.904268273460413052e+00	-5.670604692047058748e+00	5.670604692047058748e+00
3.908716679118290127e+00	-5.693178347629871183e+00	5.693178347629872071e+00
3.913165084776167646e+00	-5.715567095785893947e+00	5.715567095785893947e+00
3.917613490434044721e+00	-5.737764647128342332e+00	5.737764647128343221e+00
3.922061896091921795e+00	-5.759764738798582862e+00	5.759764738798584638e+00
3.926510301749798870e+00	-5.781561134995492068e+00	5.781561134995494733e+00
3.930958707407675945e+00	-5.803147627537227571e+00	5.803147627537225794e+00
3.935407113065553020e+00	-5.824518036456218795e+00	5.824518036456220571e+00
3.939855518723430094e+00	-5.845666210628302828e+00	5.845666210628301940e+00
3.944303924381307169e+00	-5.866586028436492128e+00	5.866586028436490352e+00
3.948752330039184244e+00	-5.887271398470114825e+00	5.887271398470113937e+00
3.953200735697061763e+00	-5.907716260259603835e+00	5.907716260259606500e+00
3.957649141354938838e+00	-5.927914585047330043e+00	5.927914585047328266e+00
3.962097547012815912e+00	-5.947860376594715781e+00	5.947860376594714005e+00
3.966545952670692987e+00	-5.967547672025689920e+00	5.967547672025690808e+00
3.970994358328570062e+00	-5.986970542706525400e+00	5.986970542706521847e+00
3.975442763986447137e+00	-6.006123095162005932e+00	6.006123095162010372e+00
3.979891169644324656e+00	-6.024999472027706915e+00	6.024999472027705139e+00
3.984339575302201730e+00	-6.043593853038151664e+00	6.043593853038152552e+00
3.988787980960078805e+00	-6.061900456050517860e+00	6.061900456050515196e+00
3.993236386617955880e+00	-6.079913538103408399e+00	6.079913538103403958e+00
3.997684792275832955e+00	-6.097627396510270970e+00	6.097627396510271858e+00
4.002133197933710029e+00	-6.115036369986800224e+00	6.115036369986802001e+00
4.006581603591587104e+00	-6.132134839811715032e+00	6.132134839811715032e+00
4.011030009249464179e+00	-6.148917231020201157e+00	6.148917231020196716e+00
4.015478414907341254e+00	-6.165378013629175591e+00	6.165378013629177367e+00
4.019926820565218328e+00	-6.181511703893629139e+00	6.181511703893624698e+00
4.024375226223095403e+00	-6.197312865592988551e+00	6.197312865592989439e+00
4.028823631880973366e+00	-6.212776111346697938e+00	6.212776111346699714e+00
4.033272037538850441e+00	-6.227896103957885288e+00	6.227896103957886176e+00
4.037720443196727516e+00	-6.242667557784067789e+00	6.242667557784069565e+00
4.042168848854604590e+00	-6.257085240133848814e+00	6.257085240133846149e+00
4.046617254512481665e+00	-6.271143972688305368e+00	6.271143972688306256e+00
4.051065660170358740e+00	-6.284838632946065928e+00	6.284838632946064152e+00
4.055514065828235815e+00	-6.298164155690596289e+00	6.298164155690595400e+00
4.059962471486112889e+00	-6.311115534478602740e+00	6.311115534478600075e+00
4.064410877143989964e+00	-6.323687823148159914e+00	6.323687823148159914e+00
4.068859282801867039e+00	-6.335876137345207049e+00	6.335876137345209713e+00
4.073307688459744114e+00	-6.347675656067068850e+00	6.347675656067067962e+00
4.077756094117621188e+00	-6.359081623221552348e+00	6.359081623221551460e+00
4.082204499775498263e+00	-6.370089349200256379e+00	6.370089349200257267e+00
4.086652905433375338e+00	-6.380694212464569581e+00	6.380694212464566029e+00
4.091101311091252413e+00	-6.390891661142946489e+00	6.390891661142942048e+00
4.095549716749129487e+00	-6.400677214637917167e+00	6.400677214637915391e+00
4.099998122407006562e+00	-6.410046465241372005e+00	6.410046465241369340e+00
4.104446528064884525e+00	-6.418995079756586009e+00	6.418995079756583344e+00
4.108894933722761600e+00	-6.427518801125406078e+00	6.427518801125405190e+00
4.113343339380638675e+00	-6.435613450059152640e+00	6.435613450059149976e+00
4.117791745038515749e+00	-6.443274926671583636e+00	6.443274926671582747e+00
4.122240150696392824e+00	-6.450499212112448255e+00	6.450499212112446479e+00
4.126688556354269899e+00	-6.457282370200013943e+00	6.457282370200011279e+00
4.131136962012146974e+00	-6.463620549051031894e+00	6.463620549051031894e+00
4.135585367670024048e+00	-6.469509982706581397e+00	6.469509982706577844e+00
4.140033773327901123e+00	-6.474946992752187214e+00	6.474946992752188102e+00
4.144482178985778198e+00	-6.479927989930735599e+00	6.479927989930733823e+00
4.148930584643655273e+00	-6.484449475746536073e+00	6.484449475746528968e+00
4.153378990301532347e+00	-6.488508044059019930e+00	6.488508044059019930e+00
4.157827395959410310e+00	-6.492100382664603764e+00	6.492100382664609093e+00
4.162275801617287385e+00	-6.495223274865035812e+00	6.495223274865036700e+00
4.166724207275164460e+00	-6.497873601020818235e+00	6.497873601020816459e+00
4.171172612933041535e+00	-6.500048340088176779e+00	6.500048340088177667e+00
4.175621018590918609e+00	-6.501744571138035056e+00	6.501744571138035944e+00
4.180069424248795684e+00	-6.502959474855527056e+00	6.502959474855532385e+00
4.184517829906672759e+00	-6.503690335018623259e+00	6.503690335018622370e+00
4.188966235564549834e+00	-6.503934539954332017e+00	6.503934539954331129e+00
