# Supplementary material for: Light-wave-controlled Haldane model in monolayer hexagonal boron nitride
Source: Nature. 2024 Apr 15;628(8009):752–7. doi: 10.1038/s41586-024-07244-z (PMC11041748; doi:10.1038/s41586-024-07244-z)
Supplement: Supplementary file 1 — This zipped file contains source data files for Supplementary Figs. 1–4 and Extended Data Figs 2–5, 7, 8, 11 and 10. [file 41586_2024_7244_MOESM1_ESM.zip › Data source/Fig 1/1h.csv]

pump trefoil rotation (deg.)	bandgap_k (eV)	bandgap_k_prime (eV)
3.000000000000000000e+01	4.375373222564800990e+00	4.375373222564797437e+00
3.121212121212121104e+01	4.542093632270115755e+00	4.208463159245240170e+00
3.242424242424242209e+01	4.707653034823461091e+00	4.042031416540333488e+00
3.363636363636364024e+01	4.871463548612990024e+00	3.876720164736666696e+00
3.484848484848485128e+01	5.032937292026861797e+00	3.713171574120833096e+00
3.606060606060606233e+01	5.191486383453230324e+00	3.552027814979423770e+00
3.727272727272727337e+01	5.346522941280256624e+00	3.393931057599031575e+00
3.848484848484848442e+01	5.497459083896094612e+00	3.239523472266249371e+00
3.969696969696969546e+01	5.643706929688903529e+00	3.089447229267669126e+00
4.090909090909090651e+01	5.784678597046839954e+00	2.944344498889883255e+00
4.212121212121212466e+01	5.919786230330746690e+00	2.804857429625724485e+00
4.333333333333333570e+01	6.048476439656340631e+00	2.671599249650563390e+00
4.454545454545454675e+01	6.170298245441869334e+00	2.545097254350196181e+00
4.575757575757575779e+01	6.284819602193986832e+00	2.425862851460512726e+00
4.696969696969696884e+01	6.391608464419329394e+00	2.314407448717396232e+00
4.818181818181818699e+01	6.490232875279314584e+00	2.211242355348900457e+00
4.939393939393939092e+01	6.580300473778643244e+00	2.116834884064819455e+00
5.060606060606060908e+01	6.661520691005788031e+00	2.031539242337160101e+00
5.181818181818182012e+01	6.733619089932299850e+00	1.955691712860237574e+00
5.303030303030303116e+01	6.796321233529734052e+00	1.889628578328367281e+00
5.424242424242424221e+01	6.849352927483460363e+00	1.833685828263621476e+00
5.545454545454545325e+01	6.892491432808165897e+00	1.788137299672912128e+00
5.666666666666667140e+01	6.925628814154227264e+00	1.753118159093001616e+00
5.787878787878787534e+01	6.948672669856337691e+00	1.728744810037204482e+00
5.909090909090909349e+01	6.961530598249197510e+00	1.715133656018837938e+00
6.030303030303030454e+01	6.964110679598460862e+00	1.712400493908253996e+00
6.151515151515151558e+01	6.956379307816303204e+00	1.720587716777275178e+00
6.272727272727272663e+01	6.938416130591165576e+00	1.739595156601397852e+00
6.393939393939393767e+01	6.910313807747498593e+00	1.769306265996117400e+00
6.515151515151515582e+01	6.872164999109743988e+00	1.809604497576928761e+00
6.636363636363637397e+01	6.824063176763331739e+00	1.860372318299472916e+00
6.757575757575757791e+01	6.766164657726425169e+00	1.921415934251419211e+00
6.878787878787878185e+01	6.698732285540337728e+00	1.992412284055872007e+00
7.000000000000000000e+01	6.622039222469171094e+00	2.073025784805192284e+00
7.121212121212121815e+01	6.536358630777043821e+00	2.162920853591744574e+00
7.242424242424242209e+01	6.441964842728984841e+00	2.261760632033104290e+00
7.363636363636364024e+01	6.339194650901569972e+00	2.369140170729761685e+00
7.484848484848484418e+01	6.228477455320352796e+00	2.484553564407446125e+00
7.606060606060606233e+01	6.110250150156722349e+00	2.607486738059783704e+00
7.727272727272728048e+01	5.984949629582072994e+00	2.737425616680401408e+00
7.848484848484848442e+01	5.853014204983536750e+00	2.873854865244279466e+00
7.969696969696968836e+01	5.714937282010150277e+00	3.016210165501517437e+00
8.090909090909090651e+01	5.571283835705849619e+00	3.163863568260574244e+00
8.212121212121212466e+01	5.422623624217692395e+00	3.316182871766973683e+00
8.333333333333334281e+01	5.269526405692730897e+00	3.472535874266241773e+00
8.454545454545454675e+01	5.112563240703067891e+00	3.632289657667573390e+00
8.575757575757575069e+01	4.952343553295347256e+00	3.794790203893855907e+00
8.696969696969696884e+01	4.789520480045046824e+00	3.959359452891306308e+00
8.818181818181818699e+01	4.624749535480638940e+00	4.125318036727326110e+00
8.939393939393940514e+01	4.458686234130599502e+00	4.291986587469317271e+00
9.060606060606060908e+01	4.291986587469316383e+00	4.458686234130599502e+00
9.181818181818181301e+01	4.125318036727326110e+00	4.624749535480640716e+00
9.303030303030303116e+01	3.959359452891306752e+00	4.789520480045047712e+00
9.424242424242424931e+01	3.794790203893856351e+00	4.952343553295348144e+00
9.545454545454545325e+01	3.632289657667575167e+00	5.112563240703068779e+00
9.666666666666667140e+01	3.472535874266241773e+00	5.269526405692732673e+00
9.787878787878787534e+01	3.316182871766975016e+00	5.422623624217692395e+00
9.909090909090909349e+01	3.163863568260576020e+00	5.571283835705852283e+00
1.003030303030303116e+02	3.016210165501518770e+00	5.714937282010152941e+00
1.015151515151515156e+02	2.873854865244282131e+00	5.853014204983538527e+00
1.027272727272727337e+02	2.737425616680403628e+00	5.984949629582078323e+00
1.039393939393939377e+02	2.607486738059786369e+00	6.110250150156725013e+00
1.051515151515151558e+02	2.484553564407447013e+00	6.228477455320354572e+00
1.063636363636363598e+02	2.369140170729762573e+00	6.339194650901570860e+00
1.075757575757575779e+02	2.261760632033105622e+00	6.441964842728987506e+00
1.087878787878787961e+02	2.162920853591745463e+00	6.536358630777044709e+00
1.100000000000000000e+02	2.073025784805194505e+00	6.622039222469171982e+00
1.112121212121212182e+02	1.992412284055874672e+00	6.698732285540336839e+00
1.124242424242424221e+02	1.921415934251424318e+00	6.766164657726428722e+00
1.136363636363636402e+02	1.860372318299477357e+00	6.824063176763335292e+00
1.148484848484848442e+02	1.809604497576934534e+00	6.872164999109751093e+00
1.160606060606060623e+02	1.769306265996122063e+00	6.910313807747503034e+00
1.172727272727272805e+02	1.739595156601401404e+00	6.938416130591171793e+00
1.184848484848484844e+02	1.720587716777277620e+00	6.956379307816307644e+00
1.196969696969697026e+02	1.712400493908255772e+00	6.964110679598465303e+00
1.209090909090909065e+02	1.715133656018837938e+00	6.961530598249197510e+00
1.221212121212121247e+02	1.728744810037204482e+00	6.948672669856337691e+00
1.233333333333333428e+02	1.753118159093001616e+00	6.925628814154225488e+00
1.245454545454545467e+02	1.788137299672912128e+00	6.892491432808161456e+00
1.257575757575757649e+02	1.833685828263620810e+00	6.849352927483455034e+00
1.269696969696969688e+02	1.889628578328365727e+00	6.796321233529729611e+00
1.281818181818181870e+02	1.955691712860236908e+00	6.733619089932297186e+00
1.293939393939393767e+02	2.031539242337158324e+00	6.661520691005788031e+00
1.306060606060606233e+02	2.116834884064817235e+00	6.580300473778643244e+00
1.318181818181818130e+02	2.211242355348899125e+00	6.490232875279315472e+00
1.330303030303030312e+02	2.314407448717394455e+00	6.391608464419332059e+00
1.342424242424242493e+02	2.425862851460510505e+00	6.284819602193986832e+00
1.354545454545454390e+02	2.545097254350193960e+00	6.170298245441871110e+00
1.366666666666666856e+02	2.671599249650561614e+00	6.048476439656339743e+00
1.378787878787878753e+02	2.804857429625721821e+00	5.919786230330745802e+00
1.390909090909090935e+02	2.944344498889881034e+00	5.784678597046838178e+00
1.403030303030303116e+02	3.089447229267667794e+00	5.643706929688903529e+00
1.415151515151515014e+02	3.239523472266246706e+00	5.497459083896096388e+00
1.427272727272727479e+02	3.393931057599030243e+00	5.346522941280260177e+00
1.439393939393939377e+02	3.552027814979421549e+00	5.191486383453237430e+00
1.451515151515151558e+02	3.713171574120830876e+00	5.032937292026867127e+00
1.463636363636363740e+02	3.876720164736666696e+00	4.871463548612996242e+00
1.475757575757575637e+02	4.042031416540333488e+00	4.707653034823467308e+00
1.487878787878788103e+02	4.208463159245242835e+00	4.542093632270119308e+00
1.500000000000000000e+02	4.375373222564799214e+00	4.375373222564799214e+00
